# Supplementary material for: Axially rigid steerable needle with compliant active tip control
Source: PLoS One. 2021 Dec 16;16(12):e0261089. doi: 10.1371/journal.pone.0261089 (PMC8675730; doi:10.1371/journal.pone.0261089)
Supplement: S1 File — (ZIP) [file pone.0261089.s001.zip]

Archive with 125 entries (124 files):
- Exp.1/
- Exp.1/20210628_M.deVries_Raw_data_exp.1.xlsx
- Exp.1/PhantomScan_000.avi
- Exp.1/PhantomScan_000.csv
- Exp.1/PhantomScan_000.csvf
- Exp.1/PhantomScan_001.avi
- Exp.1/PhantomScan_001.csv
- Exp.1/PhantomScan_001.csvf
- Exp.1/PhantomScan_004.avi
- Exp.1/PhantomScan_004.csv
- Exp.1/PhantomScan_004.csvf
- Exp.1/PhantomScan_010.avi
- Exp.1/PhantomScan_010.csv
- Exp.1/PhantomScan_010.csvf
- Exp.1/PhantomScan_011.avi
- Exp.1/PhantomScan_011.csv
- Exp.1/PhantomScan_011.csvf
- Exp.1/PhantomScan_012.avi
- Exp.1/PhantomScan_012.csv
- Exp.1/PhantomScan_012.csvf
- Exp.1/PhantomScan_013.avi
- Exp.1/PhantomScan_013.csv
- Exp.1/PhantomScan_013.csvf
- Exp.1/PhantomScan_014.avi
- Exp.1/PhantomScan_014.csv
- Exp.1/PhantomScan_014.csvf
- Exp.1/PhantomScan_015.avi
- Exp.1/PhantomScan_015.csv
- Exp.1/PhantomScan_015.csvf
- Exp.1/PhantomScan_016.avi
- Exp.1/PhantomScan_016.csv
- Exp.1/PhantomScan_016.csvf
- Exp.1/PhantomScan_017.avi
- Exp.1/PhantomScan_017.csv
- Exp.1/PhantomScan_017.csvf
- Exp.1/PhantomScan_018.avi
- Exp.1/PhantomScan_018.csv
- Exp.1/PhantomScan_018.csvf
- Exp.1/PhantomScan_019.avi
- Exp.1/PhantomScan_019.csv
- Exp.1/PhantomScan_019.csvf
- Exp.1/PhantomScan_020.avi
- Exp.1/PhantomScan_020.csv
- Exp.1/PhantomScan_020.csvf
- Exp.1/PhantomScan_021.avi
- Exp.1/PhantomScan_021.csv
- Exp.1/PhantomScan_021.csvf
- Exp.1/PhantomScan_022.avi
- Exp.1/PhantomScan_022.csv
- Exp.1/PhantomScan_022.csvf
- Exp.1/PhantomScan_023.avi
- Exp.1/PhantomScan_023.csv
- Exp.1/PhantomScan_023.csvf
- Exp.1/PhantomScan_024.avi
- Exp.1/PhantomScan_024.csv
- Exp.1/PhantomScan_024.csvf
- Exp.1/PhantomScan_025.avi
- Exp.1/PhantomScan_025.csv
- Exp.1/PhantomScan_025.csvf
- Exp.1/PhantomScan_026.avi
- Exp.1/PhantomScan_026.csv
- Exp.1/PhantomScan_026.csvf
- Exp.1/PhantomScan_027.avi
- Exp.1/PhantomScan_027.csv
- Exp.1/PhantomScan_027.csvf
- Exp.1/PhantomScan_028.avi
- Exp.1/PhantomScan_028.csv
- Exp.1/PhantomScan_028.csvf
- Exp.1/PhantomScan_029.avi
- Exp.1/PhantomScan_029.csv
- Exp.1/PhantomScan_029.csvf
- Exp.1/PhantomScan_030.avi
- Exp.1/PhantomScan_030.csv
- Exp.1/PhantomScan_030.csvf
- Exp.1/PhantomScan_031.avi
- Exp.1/PhantomScan_031.csv
- Exp.1/PhantomScan_031.csvf
- Exp.1/PhantomScan_032.avi
- Exp.1/PhantomScan_032.csv
- Exp.1/PhantomScan_032.csvf
- Exp.1/PhantomScan_033.avi
- Exp.1/PhantomScan_033.csv
- Exp.1/PhantomScan_033.csvf
- Exp.1/PhantomScan_034.avi
- Exp.1/PhantomScan_034.csv
- Exp.1/PhantomScan_034.csvf
- Exp.1/PhantomScan_035.avi
- Exp.1/PhantomScan_035.csv
- Exp.1/PhantomScan_035.csvf
- Exp.1/PhantomScan_036.avi
- Exp.1/PhantomScan_036.csv
- Exp.1/PhantomScan_036.csvf
- Exp.1/PhantomScan_037.avi
- Exp.1/PhantomScan_037.csv
- Exp.1/PhantomScan_037.csvf
- Exp.1/PhantomScan_038.avi
- Exp.1/PhantomScan_038.csv
- Exp.1/PhantomScan_038.csvf
- Exp.1/PhantomScan_039.avi
- Exp.1/PhantomScan_039.csv
- Exp.1/PhantomScan_039.csvf
- Exp.1/PhantomScan_040.avi
- Exp.1/PhantomScan_040.csv
- Exp.1/PhantomScan_040.csvf
- Exp.1/PhantomScan_041.avi
- Exp.1/PhantomScan_041.csv
- Exp.1/PhantomScan_041.csvf
- Exp.1/PhantomScan_042.avi
- Exp.1/PhantomScan_042.csv
- Exp.1/PhantomScan_042.csvf
- Exp.1/PhantomScan_043.avi
- Exp.1/PhantomScan_043.csv
- Exp.1/PhantomScan_043.csvf
- Exp.1/PhantomScan_044.avi
- Exp.1/PhantomScan_044.csv
- Exp.1/PhantomScan_044.csvf
- Exp.1/PhantomScan_045.avi
- Exp.1/PhantomScan_045.csv
- Exp.1/PhantomScan_045.csvf
- Exp.1/PhantomScan_046.avi
- Exp.1/PhantomScan_046.csv
- Exp.1/PhantomScan_046.csvf
- Exp.1/PhantomScan_047.avi
- Exp.1/PhantomScan_047.csv
- Exp.1/PhantomScan_047.csvf
