# Supplementary material for: Axially rigid steerable needle with compliant active tip control
Source: PLoS One. 2021 Dec 16;16(12):e0261089. doi: 10.1371/journal.pone.0261089 (PMC8675730; doi:10.1371/journal.pone.0261089)
Supplement: S1 File — (ZIP) [file pone.0261089.s001.zip › Exp.1/20210628_M.deVries_Raw_data_exp.1.xlsx]

## Sheet: EC1
TRIAL 2
0	0.020099	0.0439017	0.0713488	0.102381	0.136938	0.174962	0.216392	0.26117	0.309235	0.360528	0.414991	0.472563	0.533185	0.596798	0.663342	0.732757	0.804986	0.879967	0.957641	1.03795	1.12083	1.20623	1.29409	1.38434	1.47692	1.57179	1.66887	1.76811	1.86946	1.97284	2.0782	2.18548	2.29462	2.40557	2.51826	2.63263	2.74862	2.86618	2.98525	3.10576	3.22766	3.35088	3.47537	3.60107	3.72791	3.85585	3.98481	4.11475	4.24559
0	0.921672	1.84781	2.77832	3.71311	4.6521	5.5952	6.54231	7.49334	8.44821	9.40683	10.3691	11.3349	12.3042	13.2769	14.2529	15.2321	16.2144	17.1998	18.188	19.1792	20.173	21.1696	22.1687	23.1703	24.1743	25.1806	26.1892	27.1998	28.2125	29.2271	30.2436	31.2619	32.2818	33.3033	34.3264	35.3508	36.3766	37.4035	38.4316	39.4608	40.4909	41.5219	42.5537	43.5861	44.6192	45.6528	46.6867	47.7211	48.7556
0	-0.0400912	-0.0800433	-0.119858	-0.159536	-0.199079	-0.238488	-0.277765	-0.31691	-0.355926	-0.394813	-0.433574	-0.472208	-0.510718	-0.549104	-0.587369	-0.625513	-0.663537	-0.701444	-0.739234	-0.776909	-0.81447	-0.851918	-0.889255	-0.926481	-0.963599	-1.00061	-1.03751	-1.07431	-1.11101	-1.1476	-1.1841	-1.22049	-1.25679	-1.29298	-1.32909	-1.3651	-1.40101	-1.43684	-1.47257	-1.50821	-1.54377	-1.57924	-1.61463	-1.64993	-1.68515	-1.72029	-1.75535	-1.79033	-1.82523
TRIAL 5
0	0.0422442	0.0859978	0.131246	0.177974	0.226167	0.27581	0.326888	0.379387	0.433291	0.488587	0.545258	0.603291	0.66267	0.723381	0.785409	0.848738	0.913355	0.979245	1.04639	1.11478	1.1844	1.25523	1.32726	1.40047	1.47485	1.55039	1.62706	1.70486	1.78377	1.86377	1.94485	2.027	2.1102	2.19443	2.27969	2.36595	2.4532	2.54142	2.63061	2.72075	2.81181	2.9038	2.99668	3.09046	3.1851	3.2806	3.37695	3.47412	3.57211
0	0.985925	1.97167	2.95724	3.94266	4.92792	5.91304	6.89803	7.8829	8.86766	9.85233	10.8369	11.8214	12.8058	13.7902	14.7745	15.7587	16.743	17.7272	18.7114	19.6956	20.6798	21.6641	22.6484	23.6327	24.617	25.6014	26.5859	27.5705	28.5552	29.5399	30.5248	31.5098	32.4949	33.4802	34.4656	35.4512	36.4369	37.4228	38.4089	39.3953	40.3818	41.3685	42.3555	43.3427	44.3302	45.3179	46.3059	47.2942	48.2828
0	-0.0399877	-0.0793967	-0.118243	-0.156541	-0.194308	-0.231559	-0.268309	-0.304575	-0.340372	-0.375716	-0.410622	-0.445106	-0.479184	-0.512872	-0.546184	-0.579138	-0.611748	-0.644031	-0.676001	-0.707675	-0.739068	-0.770196	-0.801075	-0.83172	-0.862148	-0.892373	-0.922411	-0.952279	-0.981991	-1.01156	-1.04101	-1.07035	-1.0996	-1.12877	-1.15788	-1.18695	-1.21599	-1.24501	-1.27403	-1.30307	-1.33214	-1.36127	-1.39045	-1.41972	-1.44908	-1.47856	-1.50816	-1.5379	-1.5678
TRIAL 11
0	0.0509255	0.103828	0.158679	0.215449	0.27411	0.334633	0.396989	0.46115	0.527088	0.594772	0.664175	0.735268	0.808021	0.882408	0.958398	1.03596	1.11507	1.1957	1.27782	1.3614	1.44641	1.53282	1.62061	1.70974	1.80018	1.89192	1.98492	2.07914	2.17457	2.27117	2.36891	2.46777	2.56772	2.66873	2.77076	2.8738	2.9778	3.08276	3.18862	3.29537	3.40298	3.51142	3.62066	3.73066	3.84142	3.95288	4.06503	4.17783	4.29127
0	1.14023	2.2753	3.40531	4.5303	5.65035	6.76552	7.87589	8.98152	10.0825	11.1788	12.2707	13.358	14.441	15.5196	16.5939	17.6641	18.7301	19.7921	20.8501	21.9041	22.9543	24.0007	25.0434	26.0824	27.1179	28.1498	29.1783	30.2034	31.2252	32.2437	33.2591	34.2713	35.2805	36.2867	37.29	38.2905	39.2882	40.2832	41.2756	42.2654	43.2527	44.2375	45.22	46.2002	47.1782	48.154	49.1277	50.0994	51.0691
0	-0.0273217	-0.0552423	-0.0837507	-0.112836	-0.142486	-0.172691	-0.203439	-0.234719	-0.26652	-0.29883	-0.331639	-0.364935	-0.398707	-0.432944	-0.467636	-0.502769	-0.538335	-0.57432	-0.610715	-0.647508	-0.684687	-0.722243	-0.760163	-0.798436	-0.837051	-0.875998	-0.915264	-0.954839	-0.994711	-1.03487	-1.0753	-1.116	-1.15695	-1.19815	-1.23957	-1.28121	-1.32306	-1.36511	-1.40735	-1.44975	-1.49233	-1.53505	-1.57792	-1.62091	-1.66403	-1.70725	-1.75057	-1.79397	-1.83745
TRIAL 12
0	0.0790691	0.158944	0.239618	0.321087	0.403344	0.486384	0.570201	0.654789	0.740142	0.826255	0.913122	1.00074	1.0891	1.17819	1.26802	1.35857	1.44984	1.54182	1.63451	1.72791	1.822	1.91678	2.01225	2.1084	2.20522	2.30271	2.40086	2.49966	2.59912	2.69922	2.79997	2.90134	3.00334	3.10597	3.20921	3.31306	3.41752	3.52258	3.62823	3.73446	3.84128	3.94868	4.05664	4.16517	4.27426	4.3839	4.49409	4.60482	4.71609
0	1.11365	2.22302	3.32816	4.42913	5.52599	6.6188	7.7076	8.79247	9.87345	10.9506	12.024	13.0937	14.1597	15.2221	16.281	17.3364	18.3884	19.437	20.4823	21.5244	22.5632	23.5989	24.6316	25.6612	26.6878	27.7116	28.7325	29.7505	30.7659	31.7786	32.7886	33.7961	34.8011	35.8036	36.8037	37.8015	38.797	39.7903	40.7814	41.7704	42.7574	43.7424	44.7254	45.7066	46.6859	47.6635	48.6393	49.6135	50.5862
0	-0.0335182	-0.0675888	-0.1022	-0.13734	-0.172997	-0.209158	-0.245813	-0.282949	-0.320555	-0.358618	-0.397127	-0.436069	-0.475434	-0.515208	-0.555381	-0.59594	-0.636874	-0.67817	-0.719817	-0.761803	-0.804116	-0.846744	-0.889675	-0.932898	-0.9764	-1.02017	-1.0642	-1.10847	-1.15297	-1.19769	-1.24262	-1.28775	-1.33306	-1.37854	-1.42419	-1.46998	-1.51591	-1.56197	-1.60814	-1.65441	-1.70078	-1.74721	-1.79372	-1.84028	-1.88688	-1.93351	-1.98017	-2.02682	-2.07348
TRIAL 13
0	0.067822	0.136541	0.20615	0.276639	0.348001	0.420226	0.493308	0.567236	0.642004	0.717603	0.794024	0.871259	0.9493	1.02814	1.10777	1.18817	1.26935	1.3513	1.434	1.51745	1.60163	1.68655	1.77219	1.85855	1.94561	2.03337	2.12181	2.21094	2.30074	2.39121	2.48233	2.57409	2.6665	2.75954	2.8532	2.94747	3.04235	3.13783	3.2339	3.33055	3.42777	3.52555	3.62389	3.72278	3.82221	3.92217	4.02265	4.12364	4.22515
0	0.911847	1.82611	2.74278	3.66181	4.58318	5.50687	6.43286	7.36111	8.29161	9.22433	10.1592	11.0963	12.0355	12.9769	13.9203	14.8658	15.8134	16.7629	17.7145	18.668	19.6235	20.5809	21.5401	22.5013	23.4643	24.4291	25.3956	26.364	27.3341	28.3059	29.2794	30.2546	31.2314	32.2099	33.1899	34.1715	35.1546	36.1392	37.1254	38.113	39.102	40.0925	41.0843	42.0775	43.0721	44.068	45.0651	46.0636	47.0632
0	-0.04296	-0.0858145	-0.128569	-0.17123	-0.213804	-0.256295	-0.298711	-0.341056	-0.383338	-0.425562	-0.467733	-0.509859	-0.551944	-0.593995	-0.636018	-0.678019	-0.720003	-0.761977	-0.803946	-0.845917	-0.887895	-0.929887	-0.971897	-1.01393	-1.056	-1.09811	-1.14025	-1.18245	-1.2247	-1.26701	-1.30939	-1.35185	-1.39438	-1.43699	-1.4797	-1.5225	-1.56541	-1.60843	-1.65155	-1.6948	-1.73818	-1.78169	-1.82534	-1.86913	-1.91307	-1.95717	-2.00143	-2.04585	-2.09045
TRIAL 14
0	0.0307542	0.0631874	0.0972817	0.133019	0.170381	0.209349	0.249907	0.292035	0.335715	0.38093	0.427661	0.475891	0.5256	0.576772	0.629387	0.683429	0.738878	0.795717	0.853928	0.913492	0.974392	1.03661	1.10013	1.16492	1.23098	1.29829	1.36682	1.43657	1.5075	1.5796	1.65286	1.72726	1.80278	1.87939	1.95709	2.03585	2.11566	2.1965	2.27834	2.36118	2.44499	2.52976	2.61547	2.70209	2.78962	2.87803	2.9673	3.05743	3.14838
0	0.979321	1.96012	2.94236	3.92602	4.91105	5.89741	6.88509	7.87403	8.86421	9.8556	10.8481	11.8418	12.8366	13.8324	14.8293	15.8272	16.826	17.8258	18.8264	19.8279	20.8302	21.8333	22.8371	23.8417	24.8469	25.8528	26.8593	27.8664	28.874	29.8822	30.8908	31.8998	32.9093	33.9191	34.9293	35.9397	36.9504	37.9614	38.9725	39.9838	40.9953	42.0068	43.0184	44.03	45.0416	46.0531	47.0646	48.0759	49.0871
0	-0.0808622	-0.160653	-0.239389	-0.317086	-0.393762	-0.469433	-0.544116	-0.617827	-0.690582	-0.7624	-0.833296	-0.903286	-0.972389	-1.04062	-1.10799	-1.17453	-1.24025	-1.30516	-1.36928	-1.43263	-1.49522	-1.55707	-1.61821	-1.67863	-1.73837	-1.79744	-1.85585	-1.91362	-1.97077	-2.02732	-2.08327	-2.13866	-2.19348	-2.24777	-2.30154	-2.3548	-2.40757	-2.45987	-2.51172	-2.56312	-2.6141	-2.66468	-2.71487	-2.76468	-2.81414	-2.86326	-2.91205	-2.96055	-3.00875
TRIAL 47
0	0.0313525	0.0637824	0.0972824	0.131846	0.167465	0.204133	0.241844	0.280589	0.320362	0.361156	0.402964	0.445778	0.489592	0.534399	0.580191	0.626961	0.674703	0.723409	0.773072	0.823686	0.875242	0.927735	0.981156	1.0355	1.09076	1.14692	1.20399	1.26195	1.3208	1.38052	1.44112	1.50259	1.56491	1.62808	1.6921	1.75696	1.82264	1.88915	1.95648	2.02461	2.09355	2.16328	2.23379	2.30509	2.37716	2.45	2.5236	2.59795	2.67304
0	0.991605	1.98335	2.97522	3.96723	4.95937	5.95164	6.94403	7.93656	8.92921	9.92199	10.9149	11.9079	12.9011	13.8943	14.8877	15.8812	16.8748	17.8685	18.8624	19.8563	20.8504	21.8446	22.8389	23.8332	24.8277	25.8223	26.817	27.8118	28.8067	29.8017	30.7968	31.792	32.7873	33.7827	34.7782	35.7737	36.7694	37.7651	38.761	39.7569	40.7529	41.7489	42.7451	43.7414	44.7377	45.7341	46.7305	47.7271	48.7237
0	-0.0486457	-0.0966448	-0.144006	-0.190737	-0.236848	-0.282346	-0.327241	-0.371541	-0.415255	-0.458391	-0.500958	-0.542964	-0.584419	-0.625331	-0.665708	-0.705559	-0.744893	-0.783719	-0.822044	-0.859879	-0.89723	-0.934108	-0.97052	-1.00648	-1.04198	-1.07705	-1.11169	-1.1459	-1.1797	-1.2131	-1.2461	-1.27871	-1.31094	-1.3428	-1.37431	-1.40545	-1.43626	-1.46672	-1.49686	-1.52668	-1.55619	-1.5854	-1.61432	-1.64295	-1.67131	-1.6994	-1.72723	-1.75482	-1.78216
TRIAL 48
0	0.00170714	0.00609968	0.0131383	0.0227836	0.0349963	0.0497371	0.0669665	0.0866453	0.108734	0.133194	0.159984	0.189067	0.220403	0.253952	0.289674	0.327532	0.367484	0.409493	0.453518	0.499521	0.547461	0.5973	0.648999	0.702517	0.757815	0.814855	0.873597	0.934002	0.996029	1.05964	1.1248	1.19146	1.25958	1.32914	1.40008	1.47237	1.54596	1.62083	1.69693	1.77421	1.85265	1.9322	2.01282	2.09448	2.17712	2.26073	2.34524	2.43064	2.51687
0	1.00208	2.00384	3.0053	4.00645	5.00731	6.00787	7.00815	8.00816	9.00788	10.0073	11.0065	12.0055	13.0042	14.0026	15.0008	15.9988	16.9966	17.9941	18.9914	19.9885	20.9854	21.9821	22.9787	23.975	24.9711	25.9671	26.9629	27.9585	28.954	29.9493	30.9445	31.9396	32.9345	33.9293	34.9239	35.9185	36.9129	37.9072	38.9014	39.8956	40.8896	41.8836	42.8775	43.8713	44.865	45.8587	46.8524	47.8459	48.8395
0	-0.0382141	-0.0763137	-0.114296	-0.152157	-0.189894	-0.227504	-0.264984	-0.30233	-0.33954	-0.376611	-0.413539	-0.450321	-0.486954	-0.523435	-0.559761	-0.595929	-0.631935	-0.667777	-0.703451	-0.738954	-0.774284	-0.809436	-0.844408	-0.879197	-0.9138	-0.948213	-0.982433	-1.01646	-1.05028	-1.08391	-1.11733	-1.15054	-1.18354	-1.21632	-1.24889	-1.28123	-1.31336	-1.34525	-1.37692	-1.40835	-1.43954	-1.4705	-1.50121	-1.53168	-1.5619	-1.59187	-1.62158	-1.65103	-1.68022
[truncated: 51 more columns]

## Sheet: EC2
TRIAL 22
0	-0.0209917	-0.0406675	-0.0590295	-0.0760801	-0.0918215	-0.106256	-0.119385	-0.131212	-0.141739	-0.150967	-0.1589	-0.165538	-0.170886	-0.174944	-0.177715	-0.179201	-0.179404	-0.178328	-0.175973	-0.172342	-0.167437	-0.161261	-0.153816	-0.145104	-0.135127	-0.123887	-0.111387	-0.0976286	-0.0826144	-0.0663465	-0.0488272	-0.0300586	-0.010043	0.0112175	0.0337205	0.0574639	0.0824455	0.108663	0.136114	0.164797	0.194709	0.225848	0.258212	0.291798	0.326605	0.362629	0.39987	0.438325	0.477991
0	1.03465	2.06932	3.10399	4.13863	5.17323	6.20775	7.24219	8.2765	9.31068	10.3447	11.3785	12.4122	13.4455	14.4787	15.5116	16.5441	17.5764	18.6083	19.6398	20.6709	21.7016	22.7319	23.7618	24.7911	25.8199	26.8482	27.876	28.9032	29.9298	30.9557	31.9811	33.0057	34.0297	35.0529	36.0755	37.0972	38.1182	39.1384	40.1577	41.1762	42.1939	43.2106	44.2264	45.2413	46.2552	47.2681	48.28	49.2909	50.3007
0	-0.0278396	-0.056763	-0.0867489	-0.117776	-0.149824	-0.182871	-0.216897	-0.251879	-0.287797	-0.32463	-0.362356	-0.400955	-0.440405	-0.480686	-0.521775	-0.563653	-0.606298	-0.649688	-0.693803	-0.738621	-0.784122	-0.830284	-0.877086	-0.924507	-0.972527	-1.02112	-1.07027	-1.11996	-1.17016	-1.22085	-1.27201	-1.32363	-1.37567	-1.42812	-1.48095	-1.53415	-1.5877	-1.64157	-1.69574	-1.75019	-1.80491	-1.85986	-1.91503	-1.97039	-2.02593	-2.08163	-2.13745	-2.19339	-2.24943
TRIAL 23
0	-0.0391147	-0.0766184	-0.112519	-0.146824	-0.179542	-0.21068	-0.240246	-0.268247	-0.294693	-0.319591	-0.342947	-0.364771	-0.38507	-0.403852	-0.421125	-0.436896	-0.451174	-0.463965	-0.475279	-0.485123	-0.493504	-0.500431	-0.505911	-0.509952	-0.512563	-0.51375	-0.513521	-0.511885	-0.50885	-0.504422	-0.498611	-0.491423	-0.482867	-0.47295	-0.46168	-0.449066	-0.435114	-0.419833	-0.403231	-0.385315	-0.366093	-0.345573	-0.323763	-0.300671	-0.276304	-0.25067	-0.223778	-0.195634	-0.166248
0	0.999808	1.99948	2.99901	3.99841	4.99769	5.99684	6.99586	7.99476	8.99355	9.99223	10.9908	11.9892	12.9876	13.9858	14.984	15.9821	16.98	17.9779	18.9757	19.9734	20.971	21.9686	22.9661	23.9635	24.9608	25.9581	26.9553	27.9525	28.9496	29.9466	30.9436	31.9406	32.9375	33.9344	34.9312	35.928	36.9248	37.9215	38.9182	39.9149	40.9116	41.9083	42.905	43.9016	44.8982	45.8949	46.8915	47.8882	48.8848
0	-0.0115223	-0.024223	-0.0380804	-0.0530727	-0.0691783	-0.0863754	-0.104642	-0.123957	-0.144298	-0.165644	-0.187972	-0.211262	-0.23549	-0.260637	-0.286679	-0.313595	-0.341364	-0.369963	-0.399372	-0.429567	-0.460528	-0.492232	-0.524659	-0.557785	-0.59159	-0.626052	-0.661149	-0.696859	-0.73316	-0.770032	-0.807451	-0.845397	-0.883847	-0.92278	-0.962174	-1.00201	-1.04226	-1.08291	-1.12393	-1.1653	-1.207	-1.24902	-1.29132	-1.33388	-1.37669	-1.41972	-1.46295	-1.50636	-1.54993
TRIAL 28
0	-0.0709926	-0.140073	-0.207248	-0.272522	-0.335902	-0.397394	-0.457003	-0.514736	-0.570598	-0.624595	-0.676733	-0.727019	-0.775457	-0.822054	-0.866815	-0.909747	-0.950856	-0.990147	-1.02763	-1.0633	-1.09717	-1.12925	-1.15954	-1.18805	-1.21478	-1.23975	-1.26294	-1.28438	-1.30407	-1.32201	-1.3382	-1.35267	-1.3654	-1.37641	-1.3857	-1.39328	-1.39916	-1.40334	-1.40582	-1.40661	-1.40572	-1.40316	-1.39892	-1.39303	-1.38547	-1.37626	-1.3654	-1.3529	-1.33877
0	0.872007	1.74777	2.62724	3.51039	4.39717	5.28755	6.18147	7.07892	7.97984	8.88419	9.79194	10.703	11.6175	12.5352	13.4561	14.3802	15.3075	16.2379	17.1714	18.1079	19.0474	19.9899	20.9352	21.8835	22.8346	23.7885	24.7451	25.7045	26.6666	27.6313	28.5985	29.5684	30.5408	31.5156	32.4929	33.4726	34.4546	35.439	36.4256	37.4145	38.4056	39.3989	40.3942	41.3917	42.3912	43.3927	44.3961	45.4015	46.4088
0	-0.00388353	-0.00796912	-0.0122603	-0.0167606	-0.0214735	-0.0264025	-0.0315513	-0.0369232	-0.0425219	-0.0483509	-0.0544137	-0.0607137	-0.0672547	-0.07404	-0.0810731	-0.0883577	-0.0958973	-0.103695	-0.111755	-0.120081	-0.128676	-0.137543	-0.146686	-0.156109	-0.165815	-0.175808	-0.186091	-0.196668	-0.207542	-0.218716	-0.230196	-0.241983	-0.254081	-0.266494	-0.279226	-0.292279	-0.305658	-0.319367	-0.333407	-0.347784	-0.3625	-0.377559	-0.392965	-0.408722	-0.424831	-0.441299	-0.458126	-0.475318	-0.492878
TRIAL 29
0	-0.0450214	-0.0882011	-0.129551	-0.169084	-0.206811	-0.242746	-0.2769	-0.309286	-0.339915	-0.3688	-0.395954	-0.421388	-0.445114	-0.467145	-0.487494	-0.506171	-0.52319	-0.538563	-0.552302	-0.564419	-0.574926	-0.583835	-0.59116	-0.596911	-0.601102	-0.603744	-0.60485	-0.604432	-0.602502	-0.599072	-0.594154	-0.587762	-0.579906	-0.5706	-0.559854	-0.547683	-0.534097	-0.51911	-0.502732	-0.484977	-0.465857	-0.445384	-0.42357	-0.400427	-0.375968	-0.350204	-0.323149	-0.294813	-0.26521
0	0.992913	1.98609	2.97952	3.9732	4.96714	5.96131	6.95573	7.95037	8.94525	9.94035	10.9357	11.9312	12.927	13.9229	14.9191	15.9154	16.912	17.9087	18.9056	19.9027	20.9	21.8974	22.895	23.8928	24.8907	25.8888	26.887	27.8853	28.8838	29.8825	30.8812	31.8801	32.8791	33.8782	34.8774	35.8767	36.8762	37.8757	38.8753	39.875	40.8747	41.8746	42.8745	43.8745	44.8746	45.8747	46.8748	47.875	48.8753
0	-0.0717432	-0.141612	-0.209638	-0.275855	-0.340295	-0.40299	-0.463973	-0.523276	-0.580933	-0.636975	-0.691436	-0.744347	-0.795741	-0.845651	-0.894109	-0.941148	-0.986801	-1.0311	-1.07408	-1.11576	-1.15619	-1.1954	-1.23342	-1.27027	-1.306	-1.34064	-1.37421	-1.40676	-1.43831	-1.46889	-1.49855	-1.52731	-1.5552	-1.58225	-1.60851	-1.63399	-1.65874	-1.68279	-1.70617	-1.7289	-1.75104	-1.7726	-1.79361	-1.81412	-1.83416	-1.85375	-1.87293	-1.89173	-1.91018
TRIAL 34
0	-0.0536378	-0.105821	-0.156547	-0.205816	-0.253626	-0.299976	-0.344864	-0.388289	-0.43025	-0.470745	-0.509774	-0.547334	-0.583425	-0.618045	-0.651193	-0.682867	-0.713067	-0.741791	-0.769037	-0.794805	-0.819092	-0.841898	-0.863222	-0.883061	-0.901416	-0.918283	-0.933663	-0.947553	-0.959953	-0.970861	-0.980276	-0.988196	-0.99462	-0.999548	-1.00298	-1.00491	-1.00533	-1.00426	-1.00168	-0.997597	-0.992007	-0.98491	-0.976303	-0.966187	-0.954558	-0.941417	-0.926761	-0.91059	-0.892902
0	0.973268	1.94718	2.92173	3.89692	4.87274	5.84918	6.82624	7.80391	8.78218	9.76106	10.7405	11.7206	12.7013	13.6825	14.6643	15.6467	16.6296	17.6131	18.5972	19.5818	20.5669	21.5526	22.5388	23.5256	24.5129	25.5006	26.4889	27.4777	28.467	29.4568	30.4471	31.4379	32.4291	33.4208	34.413	35.4057	36.3988	37.3923	38.3863	39.3808	40.3757	41.371	42.3667	43.3629	44.3594	45.3564	46.3538	47.3516	48.3498
0	-0.0140035	-0.0287375	-0.0441939	-0.0603645	-0.077241	-0.0948152	-0.113079	-0.132024	-0.151643	-0.171926	-0.192866	-0.214455	-0.236684	-0.259545	-0.28303	-0.307131	-0.33184	-0.357148	-0.383047	-0.409529	-0.436587	-0.46421	-0.492392	-0.521125	-0.550399	-0.580207	-0.610541	-0.641392	-0.672753	-0.704615	-0.736969	-0.769808	-0.803124	-0.836907	-0.871151	-0.905847	-0.940987	-0.976561	-1.01256	-1.04898	-1.08582	-1.12305	-1.16068	-1.1987	-1.23709	-1.27585	-1.31498	-1.35446	-1.39428
TRIAL 35
0	-0.0410511	-0.0807128	-0.118987	-0.155875	-0.191379	-0.225501	-0.258241	-0.289603	-0.319587	-0.348196	-0.375431	-0.401294	-0.425786	-0.448909	-0.470666	-0.491057	-0.510085	-0.52775	-0.544056	-0.559003	-0.572594	-0.584829	-0.595711	-0.605242	-0.613423	-0.620255	-0.625742	-0.629883	-0.632682	-0.63414	-0.634258	-0.633038	-0.630482	-0.626592	-0.621369	-0.614815	-0.606932	-0.597721	-0.587185	-0.575324	-0.562142	-0.547638	-0.531816	-0.514677	-0.496222	-0.476453	-0.455373	-0.432982	-0.409282
0	0.921551	1.84605	2.77344	3.7037	4.63677	5.57261	6.51118	7.45244	8.39635	9.34286	10.2919	11.2435	12.1976	13.1541	14.1129	15.0742	16.0377	17.0035	17.9715	18.9417	19.914	20.8884	21.8649	22.8433	23.8237	24.8061	25.7903	26.7763	27.7642	28.7538	29.7451	30.738	31.7326	32.7288	33.7265	34.7257	35.7263	36.7283	37.7317	38.7365	39.7425	40.7497	41.7582	42.7678	43.7785	44.7902	45.803	46.8168	47.8315
0	-0.0332465	-0.0656852	-0.0973354	-0.128216	-0.158347	-0.187746	-0.216434	-0.24443	-0.271751	-0.298419	-0.324451	-0.349868	-0.374688	-0.39893	-0.422614	-0.445759	-0.468384	-0.490508	-0.512151	-0.533331	-0.554069	-0.574382	-0.59429	-0.613813	-0.632969	-0.651778	-0.670259	-0.688431	-0.706313	-0.723925	-0.741285	-0.758414	-0.775329	-0.792051	-0.808598	-0.824989	-0.841245	-0.857383	-0.873424	-0.889386	-0.905288	-0.921151	-0.936992	-0.952831	-0.968688	-0.984581	-1.00053	-1.01655	-1.03267
TRIAL 41
0	-0.0326271	-0.0637765	-0.0934518	-0.121657	-0.148395	-0.17367	-0.197486	-0.219847	-0.240755	-0.260216	-0.278231	-0.294806	-0.309944	-0.323648	-0.335922	-0.346771	-0.356196	-0.364204	-0.370796	-0.375976	-0.379749	-0.382118	-0.383087	-0.382659	-0.380838	-0.377628	-0.373032	-0.367055	-0.359699	-0.350968	-0.340867	-0.329399	-0.316567	-0.302376	-0.286829	-0.269929	-0.25168	-0.232086	-0.211151	-0.188879	-0.165272	-0.140336	-0.114072	-0.086486	-0.0575805	-0.0273595	0.00417333	0.0370143	0.0711597
0	1.05742	2.11218	3.1643	4.21385	5.26086	6.30538	7.34745	8.38711	9.42441	10.4594	11.4921	12.5226	13.5509	14.577	15.601	16.623	17.643	18.661	19.677	20.6912	21.7036	22.7141	23.7229	24.73	25.7354	26.7392	27.7414	28.7421	29.7413	30.7391	31.7354	32.7304	33.724	34.7164	35.7076	36.6976	37.6864	38.6741	39.6608	40.6465	41.6312	42.615	43.5979	44.5799	45.5612	46.5417	47.5215	48.5006	49.4791
0	-0.0349137	-0.0691616	-0.102752	-0.135692	-0.167991	-0.199655	-0.230695	-0.261116	-0.290928	-0.320138	-0.348754	-0.376785	-0.404238	-0.431122	-0.457444	-0.483212	-0.508435	-0.53312	-0.557276	-0.580911	-0.604032	-0.626647	-0.648765	-0.670394	-0.691541	-0.712215	-0.732423	-0.752174	-0.771476	-0.790337	-0.808764	-0.826766	-0.844351	-0.861526	-0.8783	-0.894681	-0.910677	-0.926296	-0.941546	-0.956434	-0.970969	-0.985159	-0.999013	-1.01254	-1.02574	-1.03863	-1.05121	-1.0635	-1.0755
TRIAL 42
0	-0.0749138	-0.147192	-0.216857	-0.283934	-0.348447	-0.410418	-0.469872	-0.526834	-0.581325	-0.633371	-0.682995	-0.730221	-0.775073	-0.817574	-0.857748	-0.89562	-0.931212	-0.964549	-0.995655	-1.02455	-1.05127	-1.07582	-1.09824	-1.11854	-1.13676	-1.15291	-1.16702	-1.17911	-1.18921	-1.19734	-1.20352	-1.20778	-1.21015	-1.21063	-1.20927	-1.20608	-1.20109	-1.19432	-1.18579	-1.17553	-1.16356	-1.14991	-1.13459	-1.11764	-1.09908	-1.07893	-1.05721	-1.03396	-1.00918
0	1.039	2.07697	3.11392	4.14985	5.18476	6.21868	7.2516	8.28354	9.31451	10.3445	11.3735	12.4016	13.4288	14.455	15.4802	16.5046	17.528	18.5506	19.5722	20.593	21.6129	22.6319	23.65	24.6673	25.6838	26.6994	27.7142	28.7282	29.7413	30.7537	31.7653	32.776	33.786	34.7952	35.8037	36.8114	37.8184	38.8246	39.8301	40.8348	41.8389	42.8422	43.8449	44.8468	45.8481	46.8487	47.8487	48.848	49.8466
0	-0.00955613	-0.0191693	-0.028837	-0.0385567	-0.048326	-0.0581422	-0.0680029	-0.0779056	-0.0878477	-0.0978268	-0.10784	-0.117886	-0.127961	-0.138062	-0.148188	-0.158336	-0.168503	-0.178687	-0.188886	-0.199096	-0.209315	-0.219542	-0.229772	-0.240004	-0.250236	-0.260464	-0.270686	-0.2809	-0.291104	-0.301293	-0.311467	-0.321623	-0.331758	-0.341869	-0.351955	-0.362012	-0.372038	-0.38203	-0.391987	-0.401905	-0.411782	-0.421616	-0.431404	-0.441143	-0.450831	-0.460465	-0.470044	-0.479563	-0.489022
[truncated: 51 more columns]

## Sheet: EC3
TRIAL 15
0	0.0719923	0.147093	0.225266	0.306476	0.390688	0.477867	0.567978	0.660984	0.756852	0.855544	0.957027	1.06126	1.16822	1.27786	1.39015	1.50506	1.62254	1.74256	1.86509	1.9901	2.11754	2.24738	2.37959	2.51413	2.65097	2.79006	2.93138	3.07489	3.22056	3.36834	3.5182	3.67012	3.82405	3.97995	4.1378	4.29756	4.45918	4.62265	4.78791	4.95494	5.1237	5.29415	5.46627	5.64001	5.81534	5.99222	6.17062	6.3505	6.53183
0	1.01997	2.03874	3.05634	4.07277	5.08806	6.1022	7.11523	8.12715	9.13798	10.1477	11.1564	12.1641	13.1707	14.1763	15.1808	16.1844	17.1871	18.1887	19.1894	20.1892	21.1881	22.1861	23.1831	24.1793	25.1747	26.1692	27.1629	28.1557	29.1478	30.1391	31.1296	32.1193	33.1083	34.0966	35.0842	36.071	37.0572	38.0427	39.0276	40.0118	40.9954	41.9784	42.9608	43.9426	44.9239	45.9046	46.8847	47.8644	48.8435
0	-0.0340204	-0.0680931	-0.102216	-0.136388	-0.170607	-0.204872	-0.23918	-0.27353	-0.30792	-0.342349	-0.376815	-0.411316	-0.445851	-0.480417	-0.515013	-0.549638	-0.584289	-0.618965	-0.653665	-0.688386	-0.723127	-0.757886	-0.792662	-0.827452	-0.862255	-0.89707	-0.931894	-0.966726	-1.00156	-1.03641	-1.07125	-1.1061	-1.14095	-1.17579	-1.21063	-1.24547	-1.28029	-1.31511	-1.34992	-1.38471	-1.41949	-1.45426	-1.489	-1.52373	-1.55844	-1.59312	-1.62778	-1.66241	-1.69702
TRIAL 16
0	0.069688	0.141596	0.21571	0.292015	0.370496	0.451138	0.533926	0.618845	0.705882	0.79502	0.886245	0.979543	1.0749	1.1723	1.27172	1.37316	1.4766	1.58202	1.6894	1.79875	1.91003	2.02323	2.13835	2.25536	2.37424	2.495	2.6176	2.74204	2.8683	2.99636	3.12622	3.25785	3.39124	3.52638	3.66325	3.80184	3.94213	4.0841	4.22775	4.37306	4.52	4.66858	4.81877	4.97056	5.12393	5.27887	5.43536	5.59339	5.75295
0	0.986677	1.97185	2.95555	3.93784	4.91873	5.89829	6.87654	7.85353	8.82931	9.8039	10.7774	11.7497	12.721	13.6913	14.6606	15.629	16.5964	17.563	18.5288	19.4939	20.4582	21.4218	22.3848	23.3471	24.3089	25.2701	26.2309	27.1912	28.1511	29.1107	30.0699	31.0288	31.9875	32.946	33.9043	34.8626	35.8207	36.7788	37.7369	38.695	39.6532	40.6115	41.5701	42.5288	43.4877	44.4469	45.4065	46.3664	47.3268
0	-0.0349335	-0.0710815	-0.10843	-0.146966	-0.186676	-0.227544	-0.269559	-0.312706	-0.356971	-0.40234	-0.448801	-0.496338	-0.544939	-0.59459	-0.645276	-0.696985	-0.749702	-0.803413	-0.858106	-0.913765	-0.970378	-1.02793	-1.08641	-1.1458	-1.20609	-1.26726	-1.32931	-1.39221	-1.45595	-1.52053	-1.58592	-1.65211	-1.71909	-1.78685	-1.85537	-1.92463	-1.99463	-2.06535	-2.13677	-2.20888	-2.28168	-2.35514	-2.42925	-2.50399	-2.57936	-2.65534	-2.73192	-2.80908	-2.88681
TRIAL 17
0	0.0958027	0.193206	0.292205	0.392793	0.494963	0.598711	0.70403	0.810914	0.919357	1.02935	1.1409	1.25398	1.3686	1.48475	1.60242	1.72161	1.8423	1.96451	2.08821	2.21341	2.34009	2.46826	2.59789	2.729	2.86157	2.9956	3.13108	3.26801	3.40637	3.54617	3.68739	3.83004	3.9741	4.11957	4.26644	4.41471	4.56437	4.71541	4.86784	5.02163	5.1768	5.33332	5.4912	5.65043	5.81101	5.97292	6.13616	6.30073	6.46661
0	1.00416	2.00634	3.00659	4.00496	5.00148	5.99619	6.98916	7.9804	8.96997	9.95792	10.9443	11.9291	12.9124	13.8943	14.8747	15.8538	16.8315	17.808	18.7832	19.7572	20.7301	21.7018	22.6725	23.6421	24.6108	25.5785	26.5453	27.5113	28.4765	29.4408	30.4045	31.3675	32.3298	33.2916	34.2527	35.2134	36.1736	37.1334	38.0928	39.0519	40.0106	40.9691	41.9274	42.8855	43.8436	44.8015	45.7594	46.7173	47.6752
0	-0.0367403	-0.0746672	-0.113764	-0.154014	-0.1954	-0.237906	-0.281515	-0.32621	-0.371975	-0.418793	-0.466647	-0.51552	-0.565396	-0.616258	-0.66809	-0.720873	-0.774593	-0.829232	-0.884773	-0.9412	-0.998496	-1.05664	-1.11563	-1.17543	-1.23604	-1.29743	-1.35959	-1.4225	-1.48614	-1.55051	-1.61557	-1.68133	-1.74775	-1.81482	-1.88253	-1.95085	-2.01978	-2.08929	-2.15937	-2.23	-2.30117	-2.37285	-2.44504	-2.51771	-2.59084	-2.66443	-2.73846	-2.8129	-2.88774
TRIAL 18
0	0.00669231	0.0194305	0.0381252	0.0626868	0.0930259	0.129053	0.170679	0.217814	0.270368	0.328253	0.391379	0.459656	0.532994	0.611305	0.694499	0.782487	0.875178	0.972484	1.07432	1.18058	1.2912	1.40606	1.5251	1.64822	1.77532	1.90632	2.04113	2.17966	2.32182	2.46753	2.61668	2.7692	2.92499	3.08396	3.24602	3.41109	3.57908	3.74989	3.92344	4.09963	4.27838	4.45959	4.64319	4.82907	5.01716	5.20735	5.39956	5.5937	5.78969
0	0.838442	1.68794	2.54826	3.41916	4.3004	5.19176	6.09299	7.00386	7.92413	8.85357	9.79193	10.739	11.6945	12.6582	13.63	14.6094	15.5964	16.5907	17.5919	18.6	19.6147	20.6357	21.6628	22.6957	23.7343	24.7782	25.8273	26.8813	27.94	29.0031	30.0705	31.1418	32.2168	33.2953	34.3771	35.4619	36.5495	37.6396	38.7321	39.8266	40.923	42.021	43.1203	44.2208	45.3222	46.4242	47.5266	48.6293	49.7319
0	-0.0415913	-0.0860948	-0.133469	-0.183673	-0.236665	-0.292404	-0.350849	-0.411958	-0.475691	-0.542005	-0.610859	-0.682213	-0.756025	-0.832253	-0.910857	-0.991794	-1.07502	-1.16051	-1.2482	-1.33806	-1.43005	-1.52412	-1.62024	-1.71837	-1.81845	-1.92046	-2.02434	-2.13007	-2.23759	-2.34687	-2.45786	-2.57053	-2.68483	-2.80072	-2.91816	-3.0371	-3.15752	-3.27936	-3.40258	-3.52715	-3.65301	-3.78014	-3.90849	-4.03801	-4.16868	-4.30043	-4.43325	-4.56707	-4.70186
TRIAL 19
0	0.0845995	0.1736	0.266939	0.364555	0.466385	0.572369	0.682444	0.796548	0.91462	1.0366	1.16242	1.29202	1.42534	1.56232	1.70289	1.847	1.99458	2.14558	2.29991	2.45754	2.61839	2.7824	2.94951	3.11967	3.29279	3.46884	3.64773	3.82942	4.01384	4.20092	4.39061	4.58284	4.77755	4.97468	5.17417	5.37596	5.57998	5.78617	5.99447	6.20482	6.41716	6.63142	6.84754	7.06546	7.28512	7.50646	7.72941	7.95392	8.17991
0	0.976593	1.95301	2.92925	3.90532	4.88124	5.857	6.83261	7.80808	8.78341	9.7586	10.7337	11.7086	12.6835	13.6582	14.6328	15.6074	16.5818	17.5562	18.5305	19.5047	20.4788	21.4529	22.427	23.401	24.3749	25.3488	26.3227	27.2965	28.2704	29.2442	30.218	31.1918	32.1657	33.1395	34.1134	35.0872	36.0611	37.0351	38.0091	38.9831	39.9572	40.9313	41.9055	42.8798	43.8542	44.8286	45.8031	46.7777	47.7525
0	-0.045144	-0.0884413	-0.129923	-0.169621	-0.207566	-0.24379	-0.278323	-0.311198	-0.342446	-0.372098	-0.400185	-0.426739	-0.451791	-0.475373	-0.497515	-0.51825	-0.537608	-0.55562	-0.57232	-0.587736	-0.601902	-0.614848	-0.626606	-0.637206	-0.646681	-0.655062	-0.66238	-0.668666	-0.673952	-0.678269	-0.681648	-0.684121	-0.68572	-0.686475	-0.686418	-0.68558	-0.683992	-0.681687	-0.678695	-0.675048	-0.670776	-0.665912	-0.660487	-0.654531	-0.648077	-0.641156	-0.633799	-0.626038	-0.617903
TRIAL 39
0	0.0434091	0.0915491	0.144361	0.201786	0.263765	0.330239	0.401149	0.476437	0.556043	0.639908	0.727975	0.820182	0.916473	1.01679	1.12107	1.22925	1.34128	1.4571	1.57665	1.69987	1.8267	1.95709	2.09096	2.22828	2.36896	2.51297	2.66023	2.81069	2.96429	3.12097	3.28068	3.44334	3.60892	3.77733	3.94854	4.12247	4.29907	4.47828	4.66004	4.84429	5.03098	5.22004	5.41141	5.60504	5.80087	5.99883	6.19888	6.40095	6.60498
0	1.0455	2.08841	3.12877	4.16663	5.20202	6.23497	7.26553	8.29374	9.31963	10.3432	11.3646	12.3838	13.4008	14.4157	15.4285	16.4392	17.4479	18.4547	19.4595	20.4625	21.4636	22.4628	23.4603	24.456	25.4501	26.4425	27.4332	28.4224	29.41	30.3961	31.3807	32.3639	33.3457	34.3261	35.3053	36.2831	37.2597	38.2351	39.2093	40.1824	41.1545	42.1254	43.0954	44.0643	45.0324	45.9995	46.9658	47.9313	48.896
0	-0.00391574	-0.00870522	-0.0143555	-0.0208536	-0.0281867	-0.0363417	-0.0453058	-0.055066	-0.0656093	-0.0769229	-0.0889938	-0.101809	-0.115356	-0.129621	-0.144592	-0.160255	-0.176598	-0.193608	-0.211271	-0.229576	-0.248508	-0.268055	-0.288205	-0.308943	-0.330258	-0.352136	-0.374564	-0.39753	-0.42102	-0.445021	-0.469521	-0.494507	-0.519965	-0.545883	-0.572248	-0.599047	-0.626267	-0.653894	-0.681917	-0.710322	-0.739096	-0.768226	-0.7977	-0.827504	-0.857625	-0.888051	-0.918769	-0.949765	-0.981027
TRIAL 40
0	0.0670695	0.13794	0.212576	0.290942	0.373002	0.45872	0.548061	0.64099	0.737469	0.837465	0.940941	1.04786	1.15819	1.27189	1.38894	1.50928	1.63289	1.75973	1.88976	2.02296	2.15927	2.29868	2.44114	2.58662	2.73507	2.88647	3.04079	3.19797	3.358	3.52083	3.68642	3.85475	4.02577	4.19946	4.37577	4.55466	4.73611	4.92008	5.10653	5.29543	5.48674	5.68042	5.87645	6.07477	6.27537	6.4782	6.68322	6.89041	7.09972
0	1.00582	2.01064	3.01447	4.01733	5.01923	6.02017	7.02018	8.01927	9.01744	10.0147	11.0111	12.0066	13.0013	13.9951	14.9881	15.9803	16.9717	17.9623	18.9521	19.9411	20.9294	21.9169	22.9037	23.8898	24.8752	25.86	26.844	27.8274	28.8101	29.7922	30.7737	31.7546	32.7349	33.7146	34.6937	35.6723	36.6503	37.6278	38.6048	39.5813	40.5573	41.5328	42.5078	43.4824	44.4566	45.4303	46.4037	47.3766	48.3491
0	-0.0245953	-0.0486585	-0.0721947	-0.0952085	-0.117705	-0.139688	-0.161164	-0.182137	-0.202611	-0.222592	-0.242085	-0.261093	-0.279623	-0.297679	-0.315265	-0.332387	-0.349049	-0.365256	-0.381014	-0.396326	-0.411198	-0.425634	-0.439639	-0.453219	-0.466377	-0.479119	-0.49145	-0.503374	-0.514896	-0.526021	-0.536754	-0.5471	-0.557063	-0.566649	-0.575861	-0.584706	-0.593187	-0.60131	-0.609079	-0.616499	-0.623576	-0.630313	-0.636716	-0.642789	-0.648538	-0.653967	-0.659081	-0.663885	-0.668383
TRIAL 45
0	0.0598628	0.123135	0.189774	0.259738	0.332983	0.409467	0.489147	0.571981	0.657925	0.746938	0.838977	0.933998	1.03196	1.13282	1.23653	1.34306	1.45235	1.56438	1.67908	1.79643	1.91638	2.03888	2.1639	2.29139	2.4213	2.55361	2.68825	2.82519	2.9644	3.10581	3.2494	3.39512	3.54293	3.69278	3.84463	3.99844	4.15416	4.31176	4.47119	4.63241	4.79538	4.96004	5.12637	5.29431	5.46383	5.63489	5.80743	5.98141	6.15681
0	1.04833	2.09581	3.14244	4.18821	5.23311	6.27713	7.32027	8.3625	9.40383	10.4442	11.4837	12.5223	13.5599	14.5966	15.6323	16.667	17.7008	18.7336	19.7654	20.7961	21.8259	22.8547	23.8824	24.9091	25.9347	26.9593	27.9828	29.0052	30.0266	31.0469	32.066	33.0841	34.101	35.1168	36.1315	37.1451	38.1574	39.1687	40.1787	41.1876	42.1953	43.2018	44.207	45.2111	46.214	47.2156	48.2159	49.2151	50.2129
0	-0.00818129	-0.0167825	-0.0258036	-0.0352445	-0.0451051	-0.0553855	-0.0660856	-0.0772052	-0.0887445	-0.100703	-0.113081	-0.125879	-0.139096	-0.152732	-0.166788	-0.181263	-0.196157	-0.21147	-0.227202	-0.243353	-0.259923	-0.276912	-0.29432	-0.312146	-0.330392	-0.349056	-0.368138	-0.38764	-0.40756	-0.427898	-0.448655	-0.46983	-0.491424	-0.513435	-0.535866	-0.558714	-0.58198	-0.605665	-0.629767	-0.654288	-0.679227	-0.704583	-0.730357	-0.756549	-0.783159	-0.810187	-0.837632	-0.865494	-0.893775
TRIAL 46
0	0.00877156	0.0227847	0.0419749	0.0662779	0.095629	0.129964	0.169218	0.213328	0.262228	0.315854	0.374142	0.437026	0.504444	0.57633	0.65262	0.73325	0.818155	0.90727	1.00053	1.09787	1.19924	1.30455	1.41375	1.52678	1.64356	1.76404	1.88816	2.01583	2.14701	2.28163	2.41962	2.56092	2.70546	2.85319	3.00402	3.15791	3.31479	3.47459	3.63724	3.80269	3.97087	4.14171	4.31515	4.49112	4.66957	4.85043	5.03362	5.2191	5.40678
0	0.796098	1.59884	2.40815	3.22392	4.04608	4.87453	5.70918	6.54994	7.39673	8.24946	9.10803	9.97236	10.8424	11.7179	12.599	13.4855	14.3773	15.2743	16.1764	17.0836	17.9958	18.9128	19.8346	20.7611	21.6922	22.6278	23.5678	24.5122	25.4608	26.4135	27.3703	28.3312	29.2959	30.2643	31.2366	32.2124	33.1917	34.1746	35.1607	36.1502	37.1428	38.1385	39.1372	40.1388	41.1432	42.1504	43.1602	44.1725	45.1873
0	-0.0160444	-0.0305723	-0.0436071	-0.0551726	-0.0652924	-0.0739902	-0.0812896	-0.0872144	-0.091788	-0.0950343	-0.0969768	-0.0976392	-0.0970452	-0.0952183	-0.0921824	-0.0879609	-0.0825776	-0.0760562	-0.0684202	-0.0596933	-0.0498993	-0.0390617	-0.0272041	-0.0143503	-0.000523961	0.0142514	0.029952	0.0465542	0.0640345	0.0823691	0.101534	0.121507	0.142262	0.163778	0.186029	0.208993	0.232645	0.256963	0.281922	0.307499	0.33367	0.360412	0.3877	0.415512	0.443823	0.47261	0.501849	0.531517	0.561589
[truncated: 51 more columns]

## Sheet: EC4
TRIAL 24
0	-0.0136041	-0.0250077	-0.0342106	-0.0412128	-0.0460141	-0.0486144	-0.0490138	-0.0472119	-0.0432089	-0.0370046	-0.0285988	-0.0179915	-0.00518262	0.00982796	0.0270403	0.0464546	0.0680708	0.0918891	0.11791	0.146132	0.176557	0.209185	0.244015	0.281048	0.320283	0.361721	0.405363	0.451207	0.499254	0.549505	0.601958	0.656616	0.713476	0.77254	0.833808	0.89728	0.962956	1.03084	1.10092	1.17321	1.2477	1.32439	1.4033	1.4844	1.56771	1.65322	1.74094	1.83087	1.923
0	0.89567	1.79521	2.69856	3.60566	4.51645	5.43088	6.34888	7.27039	8.19536	9.12373	10.0554	10.9904	11.9286	12.87	13.8144	14.7619	15.7124	16.6658	17.6221	18.5811	19.5429	20.5074	21.4745	22.4442	23.4164	24.3911	25.3681	26.3475	27.3291	28.3129	29.2989	30.287	31.2771	32.2692	33.2632	34.2591	35.2567	36.2561	37.2572	38.2599	39.2642	40.2699	41.2771	42.2857	43.2956	44.3067	45.3191	46.3326	47.3472
0	-0.0252419	-0.0509764	-0.0772045	-0.103927	-0.131146	-0.158862	-0.187076	-0.21579	-0.245004	-0.274719	-0.304937	-0.335659	-0.366886	-0.398619	-0.43086	-0.463608	-0.496867	-0.530635	-0.564916	-0.599709	-0.635017	-0.670839	-0.707178	-0.744035	-0.781409	-0.819304	-0.857719	-0.896657	-0.936117	-0.976101	-1.01661	-1.05765	-1.09921	-1.1413	-1.18393	-1.22708	-1.27077	-1.31498	-1.35974	-1.40503	-1.45085	-1.49721	-1.54412	-1.59156	-1.63954	-1.68807	-1.73713	-1.78675	-1.83691
TRIAL 25
0	-0.0493133	-0.0942278	-0.134795	-0.171066	-0.203091	-0.230923	-0.254612	-0.27421	-0.289767	-0.301336	-0.308966	-0.312711	-0.312619	-0.308744	-0.301136	-0.289847	-0.274926	-0.256427	-0.2344	-0.208896	-0.179966	-0.147662	-0.112035	-0.0731361	-0.0310165	0.0142725	0.0626797	0.114154	0.168644	0.226098	0.286466	0.349696	0.415737	0.484537	0.556046	0.630212	0.706985	0.786311	0.868142	0.952425	1.03911	1.12814	1.21947	1.31305	1.40883	1.50675	1.60677	1.70882	1.81287
0	1.07559	2.14797	3.21718	4.28326	5.34627	6.40625	7.46324	8.5173	9.56847	10.6168	11.6623	12.7051	13.7452	14.7826	15.8174	16.8497	17.8794	18.9067	19.9315	20.954	21.9741	22.9919	24.0076	25.021	26.0323	27.0415	28.0486	29.0537	30.0569	31.0582	32.0576	33.0552	34.051	35.0451	36.0375	37.0283	38.0175	39.0052	39.9914	40.9761	41.9595	42.9415	43.9222	44.9016	45.8798	46.8569	47.8328	48.8077	49.7816
0	-0.0484834	-0.0981813	-0.149068	-0.201117	-0.254302	-0.308599	-0.36398	-0.42042	-0.477893	-0.536373	-0.595834	-0.65625	-0.717596	-0.779845	-0.842971	-0.906948	-0.971751	-1.03735	-1.10373	-1.17085	-1.2387	-1.30724	-1.37645	-1.44631	-1.51678	-1.58785	-1.65948	-1.73165	-1.80434	-1.87751	-1.95115	-2.02523	-2.09971	-2.17458	-2.24981	-2.32537	-2.40124	-2.47739	-2.55379	-2.63042	-2.70726	-2.78427	-2.86144	-2.93873	-3.01612	-3.09358	-3.17109	-3.24863	-3.32615
TRIAL 26
0	-0.0668881	-0.129089	-0.186653	-0.23963	-0.288071	-0.332026	-0.371545	-0.406678	-0.437476	-0.463988	-0.486266	-0.504359	-0.518317	-0.528191	-0.534032	-0.535888	-0.533811	-0.527851	-0.518058	-0.504482	-0.487173	-0.466182	-0.44156	-0.413355	-0.381619	-0.346402	-0.307753	-0.265724	-0.220364	-0.171724	-0.119854	-0.0648044	-0.00662494	0.0546339	0.118922	0.186189	0.256384	0.329458	0.405359	0.484039	0.565446	0.649531	0.736243	0.825531	0.917347	1.01164	1.10836	1.20745	1.30887
0	0.949174	1.89788	2.84614	3.794	4.7415	5.68865	6.63551	7.5821	8.52846	9.47462	10.4206	11.3665	12.3123	13.258	14.2036	15.1493	16.0951	17.0409	17.9868	18.9328	19.8791	20.8255	21.7722	22.7192	23.6665	24.6141	25.5621	26.5106	27.4594	28.4088	29.3587	30.3091	31.2602	32.2118	33.1641	34.1171	35.0709	36.0253	36.9806	37.9367	38.8937	39.8515	40.8103	41.7701	42.7308	43.6926	44.6554	45.6194	46.5844
0	-0.055728	-0.111401	-0.167023	-0.222601	-0.27814	-0.333644	-0.389119	-0.444571	-0.500005	-0.555426	-0.610839	-0.66625	-0.721664	-0.777086	-0.832522	-0.887977	-0.943455	-0.998964	-1.05451	-1.11009	-1.16572	-1.2214	-1.27713	-1.33293	-1.38879	-1.44473	-1.50074	-1.55684	-1.61302	-1.66929	-1.72567	-1.78215	-1.83873	-1.89543	-1.95225	-2.0092	-2.06628	-2.12349	-2.18084	-2.23834	-2.29599	-2.35379	-2.41176	-2.4699	-2.52821	-2.58669	-2.64536	-2.70422	-2.76327
TRIAL 27
0	-0.0545206	-0.105056	-0.15163	-0.194269	-0.232996	-0.267837	-0.298816	-0.325958	-0.349287	-0.368829	-0.384608	-0.396648	-0.404975	-0.409613	-0.410587	-0.407921	-0.401641	-0.39177	-0.378334	-0.361358	-0.340866	-0.316882	-0.289432	-0.258541	-0.224232	-0.186531	-0.145462	-0.10105	-0.0533204	-0.00229699	0.0519952	0.109532	0.170287	0.234238	0.301358	0.371623	0.445009	0.521491	0.601044	0.683644	0.769265	0.857883	0.949474	1.04401	1.14147	1.24183	1.34506	1.45114	1.56005
0	0.98042	1.96079	2.94112	3.92141	4.90167	5.88191	6.86213	7.84234	8.82254	9.80275	10.783	11.7632	12.7435	13.7237	14.7041	15.6844	16.6648	17.6453	18.6258	19.6064	20.5871	21.5679	22.5487	23.5296	24.5107	25.4918	26.4731	27.4544	28.4359	29.4176	30.3994	31.3813	32.3634	33.3456	34.328	35.3106	36.2934	37.2763	38.2594	39.2428	40.2263	41.2101	42.194	43.1782	44.1627	45.1473	46.1323	47.1174	48.1028
0	-0.0498879	-0.0997244	-0.149504	-0.199222	-0.248872	-0.29845	-0.34795	-0.397366	-0.446693	-0.495927	-0.54506	-0.59409	-0.643009	-0.691812	-0.740495	-0.789052	-0.837477	-0.885766	-0.933912	-0.981911	-1.02976	-1.07745	-1.12497	-1.17233	-1.21951	-1.26651	-1.31333	-1.35995	-1.40639	-1.45262	-1.49864	-1.54445	-1.59005	-1.63542	-1.68057	-1.72548	-1.77016	-1.81459	-1.85877	-1.9027	-1.94637	-1.98978	-2.03291	-2.07577	-2.11835	-2.16064	-2.20264	-2.24434	-2.28574
TRIAL 32
0	-0.0820947	-0.158869	-0.230388	-0.296715	-0.357915	-0.414053	-0.465193	-0.511399	-0.552736	-0.589267	-0.621059	-0.648174	-0.670678	-0.688634	-0.702108	-0.711164	-0.715865	-0.716277	-0.712464	-0.70449	-0.69242	-0.676319	-0.656249	-0.632277	-0.604466	-0.572881	-0.537587	-0.498647	-0.456126	-0.410088	-0.360599	-0.307722	-0.251521	-0.192062	-0.129409	-0.0636253	0.00522375	0.0770739	0.151861	0.22952	0.309987	0.393197	0.479087	0.567591	0.658645	0.752185	0.848147	0.946465	1.04708
0	1.09882	2.19488	3.2882	4.37881	5.46672	6.55195	7.63453	8.71449	9.79184	10.8666	11.9388	13.0085	14.0756	15.1403	16.2025	17.2622	18.3195	19.3744	20.427	21.4771	22.525	23.5705	24.6137	25.6547	26.6934	27.7299	28.7641	29.7962	30.8262	31.854	32.8797	33.9033	34.9248	35.9443	36.9618	37.9772	38.9907	40.0023	41.0119	42.0195	43.0253	44.0293	45.0314	46.0316	47.0301	48.0268	49.0217	50.0149	51.0064
0	-0.067405	-0.133944	-0.199631	-0.264481	-0.328508	-0.391726	-0.454151	-0.515796	-0.576677	-0.636807	-0.696201	-0.754874	-0.81284	-0.870113	-0.926709	-0.98264	-1.03792	-1.09257	-1.1466	-1.20002	-1.25285	-1.30511	-1.3568	-1.40794	-1.45856	-1.50865	-1.55824	-1.60733	-1.65596	-1.70412	-1.75184	-1.79912	-1.84599	-1.89245	-1.93853	-1.98423	-2.02957	-2.07456	-2.11923	-2.16358	-2.20763	-2.25139	-2.29488	-2.33811	-2.3811	-2.42385	-2.4664	-2.50874	-2.55089
TRIAL 33
0	-0.100813	-0.196194	-0.286187	-0.370833	-0.450175	-0.524255	-0.593116	-0.6568	-0.71535	-0.768808	-0.817218	-0.86062	-0.899058	-0.932574	-0.961211	-0.985011	-1.00402	-1.01827	-1.02781	-1.03269	-1.03294	-1.02861	-1.01974	-1.00638	-0.988557	-0.966323	-0.93972	-0.90879	-0.873575	-0.834118	-0.790461	-0.742646	-0.690717	-0.634715	-0.574683	-0.510664	-0.4427	-0.370833	-0.295106	-0.215562	-0.132242	-0.0451903	0.045552	0.139942	0.237937	0.339495	0.444574	0.55313	0.665121
0	0.833221	1.67044	2.51161	3.35673	4.20574	5.05864	5.91537	6.77592	7.64026	8.50836	9.38018	10.2557	11.1349	12.0177	12.9041	13.7941	14.6877	15.5848	16.4853	17.3894	18.2968	19.2077	20.1219	21.0394	21.9603	22.8845	23.8119	24.7425	25.6763	26.6133	27.5534	28.4967	29.4429	30.3923	31.3446	32.3	33.2583	34.2195	35.1836	36.1506	37.1204	38.093	39.0684	40.0466	41.0274	42.011	42.9972	43.986	44.9775
0	-0.0177403	-0.0364517	-0.0561061	-0.0766754	-0.0981314	-0.120446	-0.143591	-0.167538	-0.19226	-0.217728	-0.243913	-0.270789	-0.298326	-0.326497	-0.355273	-0.384627	-0.414529	-0.444953	-0.47587	-0.507251	-0.539069	-0.571296	-0.603903	-0.636862	-0.670146	-0.703725	-0.737573	-0.77166	-0.805959	-0.840441	-0.875079	-0.909844	-0.944708	-0.979643	-1.01462	-1.04961	-1.08459	-1.11953	-1.1544	-1.18917	-1.22381	-1.2583	-1.29261	-1.32671	-1.36057	-1.39416	-1.42746	-1.46043	-1.49306
TRIAL 43
0	-0.0622434	-0.121421	-0.177545	-0.230629	-0.280684	-0.327725	-0.371763	-0.412811	-0.450882	-0.485988	-0.518143	-0.547358	-0.573647	-0.597023	-0.617497	-0.635083	-0.649793	-0.66164	-0.670636	-0.676795	-0.680129	-0.680651	-0.678373	-0.673308	-0.665468	-0.654867	-0.641518	-0.625432	-0.606622	-0.585101	-0.560883	-0.533978	-0.504401	-0.472164	-0.437279	-0.39976	-0.359618	-0.316867	-0.271519	-0.223587	-0.173084	-0.120022	-0.0644141	-0.00627265	0.0543894	0.11756	0.183225	0.251373	0.321991
0	0.973808	1.94559	2.91541	3.88333	4.84942	5.81374	6.77636	7.73734	8.69675	9.65465	10.6111	11.5662	12.5199	13.4724	14.4238	15.374	16.3231	17.2712	18.2185	19.1648	20.1104	21.0552	21.9994	22.9429	23.8859	24.8285	25.7706	26.7124	27.6539	28.5952	29.5363	30.4773	31.4184	32.3594	33.3006	34.242	35.1835	36.1254	37.0677	38.0103	38.9535	39.8972	40.8416	41.7866	42.7324	43.679	44.6265	45.575	46.5244
0	-0.040111	-0.0802885	-0.120534	-0.16085	-0.201237	-0.241698	-0.282235	-0.322849	-0.363542	-0.404316	-0.445173	-0.486114	-0.527141	-0.568257	-0.609463	-0.650761	-0.692152	-0.733639	-0.775224	-0.816907	-0.858691	-0.900578	-0.94257	-0.984668	-1.02687	-1.06919	-1.11162	-1.15416	-1.19682	-1.23959	-1.28249	-1.3255	-1.36864	-1.4119	-1.45529	-1.49881	-1.54245	-1.58623	-1.63015	-1.67419	-1.71838	-1.7627	-1.80717	-1.85178	-1.89653	-1.94143	-1.98648	-2.03167	-2.07702
TRIAL 44
0	-0.0433112	-0.0828681	-0.118707	-0.150864	-0.179376	-0.204278	-0.225606	-0.243398	-0.257688	-0.268514	-0.275911	-0.279915	-0.280564	-0.277892	-0.271936	-0.262732	-0.250317	-0.234727	-0.215997	-0.194164	-0.169264	-0.141334	-0.110409	-0.0765254	-0.0397198	-2.8093e-05	0.0425134	0.0878687	0.136001	0.186876	0.240455	0.296703	0.355584	0.417062	0.4811	0.547663	0.616713	0.688216	0.762134	0.838432	0.917074	0.998022	1.08124	1.1667	1.25435	1.34417	1.43611	1.53014	1.62623
0	1.14685	2.28793	3.42333	4.55311	5.67738	6.7962	7.90965	9.01783	10.1208	11.2187	12.3115	13.3993	14.4823	15.5605	16.634	17.7029	18.7672	19.827	20.8825	21.9336	22.9805	24.0233	25.062	26.0968	27.1276	28.1546	29.1779	30.1976	31.2136	32.2262	33.2353	34.2412	35.2438	36.2432	37.2395	38.2328	39.2232	40.2108	41.1956	42.1777	43.1573	44.1343	45.1089	46.0811	47.051	48.0188	48.9845	49.9481	50.9098
0	-0.0343181	-0.0697838	-0.106379	-0.144086	-0.182885	-0.22276	-0.263692	-0.305662	-0.348653	-0.392645	-0.437623	-0.483565	-0.530456	-0.578277	-0.627008	-0.676633	-0.727133	-0.77849	-0.830686	-0.883702	-0.93752	-0.992123	-1.04749	-1.10361	-1.16045	-1.21801	-1.27626	-1.33519	-1.39477	-1.45499	-1.51584	-1.57728	-1.63931	-1.70191	-1.76505	-1.82872	-1.89291	-1.95758	-2.02274	-2.08835	-2.1544	-2.22086	-2.28774	-2.35499	-2.42262	-2.49059	-2.55889	-2.6275	-2.6964
[truncated: 51 more columns]
