# Supplementary material for: Axially rigid steerable needle with compliant active tip control
Source: PLoS One. 2021 Dec 16;16(12):e0261089. doi: 10.1371/journal.pone.0261089 (PMC8675730; doi:10.1371/journal.pone.0261089)
Supplement: S1 File — (ZIP) [file pone.0261089.s001.zip › Exp.1/PhantomScan_000.csv]

0.998568	0.0384585	0.0369373	0.690132	0.0403162	-0.997806	-0.0517863	-0.234609	0.0348387	0.0531869	-0.997972	0.235223	0	0	0	1
0.998566	0.0384849	0.036961	0.690142	0.0403447	-0.997804	-0.0518108	-0.234654	0.0348599	0.0532133	-0.99797	0.235225	0	0	0	1
0.998559	0.0386516	0.0369599	0.690174	0.040508	-0.997802	-0.0517192	-0.234555	0.0348537	0.0531274	-0.997975	0.235199	0	0	0	1
0.998548	0.0389652	0.0369271	0.690239	0.040813	-0.9978	-0.051529	-0.234316	0.034812	0.0529469	-0.997986	0.235143	0	0	0	1
0.998538	0.039364	0.0367957	0.690294	0.0411947	-0.997798	-0.0512446	-0.234007	0.0346715	0.052671	-0.998006	0.235068	0	0	0	1
0.998527	0.0397546	0.036653	0.690342	0.0415661	-0.9978	-0.0509157	-0.233683	0.0345222	0.0523498	-0.998028	0.235005	0	0	0	1
0.998515	0.0402094	0.0364998	0.690406	0.041997	-0.997805	-0.0504626	-0.233272	0.0343646	0.0519061	-0.998056	0.234931	0	0	0	1
0.998504	0.0406515	0.0362978	0.690457	0.0424094	-0.997815	-0.0499101	-0.232829	0.0341636	0.0513604	-0.998092	0.234851	0	0	0	1
0.998495	0.0410519	0.0361035	0.690501	0.0427833	-0.997823	-0.0494328	-0.232434	0.0339695	0.0508886	-0.998122	0.234779	0	0	0	1
0.998485	0.0414443	0.0359369	0.690558	0.0431475	-0.997836	-0.0488586	-0.231995	0.0338081	0.0503207	-0.998157	0.234704	0	0	0	1
0.998475	0.0418181	0.0357676	0.69061	0.0434922	-0.99785	-0.0482562	-0.231556	0.0336466	0.0497238	-0.998192	0.234629	0	0	0	1
0.998469	0.04217	0.0355427	0.690642	0.0438149	-0.997861	-0.047724	-0.231158	0.033428	0.0491939	-0.998226	0.234553	0	0	0	1
0.998465	0.0424319	0.0353434	0.690682	0.044045	-0.997882	-0.047068	-0.230717	0.0332452	0.0485381	-0.998264	0.23448	0	0	0	1
0.998472	0.0424049	0.0351509	0.690728	0.0439895	-0.997912	-0.0464892	-0.230293	0.03308	0.04795	-0.998298	0.23441	0	0	0	1
0.998468	0.0426821	0.034946	0.690785	0.044236	-0.99793	-0.0458619	-0.229805	0.03289	0.0473232	-0.998334	0.23434	0	0	0	1
0.998474	0.0427033	0.034754	0.690849	0.0442338	-0.99795	-0.0454257	-0.229365	0.0327167	0.0468793	-0.998361	0.234279	0	0	0	1
0.998473	0.0429616	0.0344431	0.690887	0.0444627	-0.997961	-0.0449694	-0.228891	0.0324147	0.0464178	-0.998392	0.234205	0	0	0	1
0.998475	0.0431666	0.0341342	0.690933	0.0446399	-0.997971	-0.0445559	-0.228406	0.0321153	0.0459974	-0.998421	0.234134	0	0	0	1
0.998475	0.0433619	0.0338875	0.690995	0.0448123	-0.997979	-0.044195	-0.227933	0.0318764	0.0456318	-0.998446	0.234078	0	0	0	1
0.998478	0.0434805	0.0336577	0.691049	0.0449057	-0.997996	-0.0437342	-0.227467	0.0316623	0.0451646	-0.998474	0.234024	0	0	0	1
0.998489	0.0434993	0.0332846	0.69106	0.0448915	-0.998019	-0.0432216	-0.227009	0.0313122	0.0446361	-0.998509	0.23395	0	0	0	1
0.998491	0.0436709	0.0330161	0.691091	0.0450331	-0.998037	-0.0426445	-0.226555	0.0310626	0.0440526	-0.998542	0.233884	0	0	0	1
0.998489	0.0438899	0.0327732	0.69113	0.0452241	-0.998052	-0.0420876	-0.226102	0.0308358	0.0434918	-0.998574	0.233812	0	0	0	1
0.998495	0.0440289	0.0324099	0.691148	0.045332	-0.998068	-0.0415848	-0.225644	0.03049	0.0429771	-0.998607	0.23373	0	0	0	1
0.998502	0.0440898	0.0320996	0.691188	0.0453647	-0.998087	-0.0410967	-0.225159	0.0301998	0.042477	-0.998637	0.233655	0	0	0	1
0.998509	0.0441414	0.03182	0.691235	0.0453917	-0.998103	-0.0406725	-0.224699	0.0299379	0.0420419	-0.998663	0.233593	0	0	0	1
0.998523	0.0440829	0.0314571	0.691267	0.0453042	-0.998126	-0.0402067	-0.224209	0.0295992	0.0415582	-0.998694	0.233525	0	0	0	1
0.998544	0.0438143	0.0311606	0.691326	0.0450096	-0.998158	-0.0397427	-0.223717	0.0293354	0.041073	-0.998722	0.233492	0	0	0	1
0.998557	0.0437448	0.0308465	0.691362	0.0449129	-0.998182	-0.0392478	-0.223211	0.029047	0.0405622	-0.998751	0.233493	0	0	0	1
0.998569	0.043719	0.0304887	0.69138	0.0448579	-0.998204	-0.0387373	-0.222725	0.0287138	0.0400352	-0.998782	0.23348	0	0	0	1
0.998574	0.0438106	0.0301952	0.691411	0.0449241	-0.998219	-0.0382604	-0.222265	0.0284386	0.039548	-0.998809	0.23346	0	0	0	1
0.998589	0.0435803	0.0300416	0.691445	0.0446803	-0.998241	-0.0379944	-0.221993	0.0283063	0.0392687	-0.998824	0.233452	0	0	0	1
0.99859	0.0436763	0.029849	0.691434	0.0447632	-0.998244	-0.0377964	-0.221812	0.0281192	0.0390649	-0.998837	0.233446	0	0	0	1
0.998588	0.0438663	0.0296267	0.691436	0.0449365	-0.998247	-0.0375163	-0.221545	0.0279025	0.0387803	-0.998854	0.233424	0	0	0	1
0.998591	0.0439467	0.0294201	0.691495	0.0449969	-0.998261	-0.0370831	-0.221085	0.0277127	0.0383403	-0.998877	0.233395	0	0	0	1
0.998599	0.0439055	0.0291924	0.691551	0.0449336	-0.998281	-0.036599	-0.220582	0.0275087	0.0378451	-0.998901	0.233374	0	0	0	1
0.998607	0.043935	0.0288826	0.691574	0.0449372	-0.9983	-0.0360784	-0.220089	0.0272217	0.0373118	-0.998929	0.23336	0	0	0	1
0.998611	0.044011	0.0286329	0.691608	0.044991	-0.998315	-0.0355991	-0.219624	0.0269912	0.0368236	-0.998954	0.233347	0	0	0	1
0.998623	0.0439158	0.0283717	0.691657	0.0448723	-0.998339	-0.0350819	-0.219105	0.0267572	0.0362924	-0.998979	0.233318	0	0	0	1
0.998631	0.0438712	0.0281295	0.69171	0.044806	-0.998358	-0.0345952	-0.218605	0.0265389	0.035794	-0.999003	0.233279	0	0	0	1
0.998635	0.0439602	0.0278627	0.691745	0.0448743	-0.99837	-0.0341711	-0.218147	0.0262884	0.0353605	-0.999025	0.233245	0	0	0	1
0.998638	0.0440739	0.0275903	0.691788	0.0449674	-0.99838	-0.0337542	-0.217656	0.0260311	0.0349346	-0.999047	0.233219	0	0	0	1
0.998638	0.0442055	0.0273597	0.691856	0.0450805	-0.998388	-0.0333529	-0.217117	0.0258145	0.0345266	-0.999067	0.233207	0	0	0	1
0.998646	0.044182	0.0270993	0.691907	0.0450382	-0.998403	-0.032969	-0.216602	0.0255726	0.0341306	-0.999087	0.2332	0	0	0	1
0.998654	0.0441842	0.026808	0.691955	0.0450221	-0.998415	-0.0326366	-0.216095	0.0252967	0.0337853	-0.999105	0.23318	0	0	0	1
0.99865	0.0444181	0.0265646	0.69202	0.0452412	-0.998413	-0.0323754	-0.21559	0.0250576	0.0335192	-0.99912	0.233163	0	0	0	1
0.998657	0.0444792	0.0262157	0.692087	0.045285	-0.998419	-0.0321511	-0.215008	0.0247173	0.0332808	-0.999137	0.233129	0	0	0	1
0.998665	0.044461	0.0259132	0.692166	0.0452523	-0.998426	-0.0319681	-0.214431	0.0244242	0.0330838	-0.999151	0.233113	0	0	0	1
0.998675	0.0444189	0.0256202	0.692229	0.0451964	-0.998434	-0.0317984	-0.213919	0.0241407	0.0328999	-0.999164	0.233096	0	0	0	1
0.998684	0.0443964	0.0252817	0.692265	0.0451584	-0.998441	-0.0316166	-0.213446	0.0238117	0.0327023	-0.999178	0.233075	0	0	0	1
0.998685	0.0445387	0.0249893	0.692324	0.0452869	-0.998441	-0.0314373	-0.212933	0.0235232	0.0325134	-0.999191	0.233059	0	0	0	1
0.998689	0.0446588	0.0246298	0.692373	0.0453907	-0.998443	-0.0312391	-0.212386	0.0231694	0.0323018	-0.999206	0.233039	0	0	0	1
0.998698	0.0446417	0.0243072	0.692439	0.0453589	-0.99845	-0.0310558	-0.21183	0.0228562	0.0321036	-0.99922	0.233021	0	0	0	1
0.998704	0.0446507	0.0240075	0.692496	0.0453546	-0.998455	-0.0308901	-0.211316	0.0225641	0.0319246	-0.999232	0.233002	0	0	0	1
0.99871	0.0446897	0.0236774	0.692532	0.045379	-0.99846	-0.0307076	-0.210844	0.0222417	0.0317281	-0.999246	0.232983	0	0	0	1
0.998711	0.0448225	0.0233969	0.692582	0.0454982	-0.998461	-0.0304923	-0.210353	0.0219671	0.0315031	-0.999259	0.23297	0	0	0	1
0.998718	0.0448012	0.023135	0.692653	0.0454615	-0.998472	-0.030168	-0.2098	0.0217211	0.0311668	-0.999275	0.232944	0	0	0	1
0.998732	0.0446403	0.022838	0.6927	0.0452839	-0.998491	-0.0298201	-0.209289	0.0214453	0.0308022	-0.999292	0.232908	0	0	0	1
0.998741	0.0445756	0.0225681	0.692757	0.0452042	-0.998504	-0.0295054	-0.208769	0.021192	0.0304741	-0.999307	0.232889	0	0	0	1
0.998751	0.0445108	0.0222734	0.692813	0.0451247	-0.998516	-0.0292298	-0.20824	0.0209122	0.0301841	-0.999322	0.23286	0	0	0	1
0.99876	0.0444373	0.0219811	0.692883	0.0450381	-0.998526	-0.0290198	-0.207674	0.0206321	0.0299595	-0.999335	0.232845	0	0	0	1
0.99878	0.0440981	0.0217682	0.692923	0.0446899	-0.998545	-0.0288906	-0.207313	0.0204354	0.0298138	-0.999343	0.232842	0	0	0	1
0.998788	0.0440092	0.0215851	0.692911	0.0445939	-0.998552	-0.0288063	-0.207153	0.020259	0.0297196	-0.99935	0.232832	0	0	0	1
0.998784	0.0442076	0.0213774	0.692898	0.0447839	-0.998546	-0.0286998	-0.206957	0.0200505	0.0296079	-0.999357	0.232828	0	0	0	1
0.998778	0.0444555	0.0211244	0.692945	0.0450198	-0.998542	-0.0284745	-0.206503	0.0198006	0.0293764	-0.999369	0.232804	0	0	0	1
0.998786	0.0444214	0.0208176	0.693006	0.0449728	-0.99855	-0.0282734	-0.205957	0.0195043	0.0291609	-0.999381	0.232782	0	0	0	1
0.998794	0.0444228	0.0204161	0.693027	0.0449586	-0.998556	-0.0280672	-0.205433	0.0191127	0.0289368	-0.999395	0.232773	0	0	0	1
0.998803	0.0444414	0.0199606	0.693008	0.0449599	-0.998562	-0.0278496	-0.204991	0.018667	0.0286993	-0.99941	0.23276	0	0	0	1
0.998802	0.0446462	0.0195237	0.693017	0.045148	-0.99856	-0.0276251	-0.204437	0.0182351	0.0284591	-0.999425	0.232775	0	0	0	1
0.998818	0.0444696	0.0190931	0.693046	0.0449551	-0.998575	-0.0273919	-0.203839	0.0178206	0.0282035	-0.99944	0.232781	0	0	0	1
0.998825	0.0444728	0.0187274	0.693076	0.0449446	-0.998581	-0.0271992	-0.203317	0.0174639	0.0279946	-0.999452	0.232774	0	0	0	1
0.998834	0.0444959	0.0182137	0.693058	0.0449493	-0.998587	-0.0269659	-0.202822	0.0169609	0.0277388	-0.999468	0.232743	0	0	0	1
0.998829	0.0447201	0.0178973	0.693103	0.045162	-0.998582	-0.0268066	-0.20231	0.0166459	0.0275691	-0.999478	0.232733	0	0	0	1
0.998831	0.0448063	0.0175802	0.693166	0.0452368	-0.998583	-0.0266381	-0.201741	0.0163344	0.0273878	-0.999488	0.232711	0	0	0	1
0.998841	0.0447136	0.0172339	0.693221	0.0451317	-0.998592	-0.026458	-0.201165	0.0159993	0.0271907	-0.999499	0.232699	0	0	0	1
0.998842	0.0448318	0.0168518	0.693254	0.0452367	-0.998592	-0.026281	-0.200639	0.0156225	0.0269984	-0.99951	0.232665	0	0	0	1
0.998842	0.0449604	0.0165223	0.693294	0.0453539	-0.998591	-0.0261192	-0.200132	0.0152974	0.0268239	-0.99952	0.232647	0	0	0	1
0.998846	0.0450036	0.0161489	0.693307	0.0453844	-0.998595	-0.0259391	-0.199663	0.0149315	0.0266276	-0.999531	0.232632	0	0	0	1
0.998855	0.0449741	0.0156966	0.693307	0.0453396	-0.998602	-0.0257159	-0.199146	0.0144907	0.0263837	-0.999544	0.23262	0	0	0	1
0.998859	0.0449914	0.0153667	0.693358	0.0453456	-0.998607	-0.0255272	-0.198561	0.0141694	0.0261805	-0.999554	0.232632	0	0	0	1
0.998868	0.0449149	0.0150118	0.69341	0.0452572	-0.998616	-0.0253421	-0.197969	0.0138254	0.0259784	-0.999564	0.232625	0	0	0	1
0.998869	0.0450172	0.0146607	0.693462	0.0453481	-0.998616	-0.0251754	-0.197402	0.0134796	0.0257973	-0.999573	0.232595	0	0	0	1
0.998873	0.0450228	0.01431	0.693506	0.0453425	-0.99862	-0.0250079	-0.196864	0.0131369	0.0256142	-0.999582	0.232564	0	0	0	1
0.998878	0.0450378	0.0139405	0.693529	0.0453457	-0.998625	-0.0248286	-0.196371	0.0127756	0.0254184	-0.999592	0.232536	0	0	0	1
0.998881	0.0450721	0.0136135	0.693576	0.0453697	-0.998627	-0.0246671	-0.195827	0.0124556	0.0252427	-0.999601	0.232526	0	0	0	1
0.998889	0.0449697	0.0133352	0.693642	0.0452584	-0.998636	-0.0245139	-0.195263	0.0121872	0.0250757	-0.999608	0.232527	0	0	0	1
0.998901	0.0448035	0.0130402	0.693719	0.045083	-0.998648	-0.0243532	-0.19465	0.011904	0.0248998	-0.999616	0.232514	0	0	0	1
0.998921	0.0444625	0.0126742	0.693779	0.0447309	-0.998668	-0.0241768	-0.194046	0.0115548	0.0247032	-0.999625	0.232477	0	0	0	1
0.998923	0.0444824	0.0124108	0.693842	0.0447428	-0.998671	-0.0240487	-0.193535	0.011297	0.0245636	-0.999631	0.232451	0	0	0	1
0.998922	0.0445836	0.0121153	0.693885	0.0448352	-0.99867	-0.0239111	-0.193057	0.0110056	0.024414	-0.999638	0.232418	0	0	0	1
0.998917	0.0447579	0.0118742	0.693952	0.0450024	-0.998665	-0.0238005	-0.192547	0.0107655	0.0242946	-0.999644	0.232392	0	0	0	1
0.998934	0.0444507	0.0116396	0.693992	0.0446882	-0.998682	-0.0236772	-0.192152	0.0105443	0.0241576	-0.99965	0.232367	0	0	0	1
0.998942	0.0442967	0.0115275	0.694015	0.0445311	-0.99869	-0.0236305	-0.191948	0.0104381	0.0241043	-0.999652	0.232361	0	0	0	1
0.998937	0.044462	0.0113172	0.694	0.0446905	-0.998685	-0.0235446	-0.191749	0.010228	0.0240108	-0.999656	0.232352	0	0	0	1
0.998929	0.0446901	0.0110969	0.694038	0.0449121	-0.998678	-0.0234393	-0.191335	0.0100071	0.0238981	-0.999661	0.232352	0	0	0	1
0.998939	0.0445314	0.0108357	0.694111	0.0447458	-0.998689	-0.0232879	-0.190752	0.00975691	0.0237335	-0.999668	0.232354	0	0	0	1
0.998947	0.0444312	0.0105518	0.694169	0.0446375	-0.998697	-0.0231437	-0.19022	0.00948211	0.0235758	-0.999674	0.232327	0	0	0	1
0.998946	0.0445188	0.0102099	0.694183	0.0447157	-0.998697	-0.0230057	-0.189794	0.00914485	0.0234234	-0.999681	0.232285	0	0	0	1
0.99894	0.044708	0.00994354	0.694227	0.0448975	-0.998691	-0.0228793	-0.189322	0.00888003	0.023287	-0.999686	0.232267	0	0	0	1
0.998939	0.0448192	0.00962276	0.694286	0.045	-0.99869	-0.0227323	-0.188733	0.00856368	0.0231267	-0.999693	0.232237	0	0	0	1
0.998943	0.0447764	0.00933178	0.694338	0.0449492	-0.998696	-0.0225751	-0.188121	0.00828114	0.0229561	-0.999699	0.232197	0	0	0	1
0.998942	0.0448475	0.00916978	0.69439	0.0450157	-0.998695	-0.0224722	-0.187615	0.00812234	0.0228467	-0.999703	0.232156	0	0	0	1
0.998942	0.0448861	0.00894967	0.694425	0.0450484	-0.998696	-0.0223603	-0.187161	0.00790668	0.0227252	-0.999708	0.232142	0	0	0	1
0.998932	0.0451686	0.00866996	0.694462	0.0453234	-0.998687	-0.0222261	-0.186641	0.00762698	0.0225808	-0.999713	0.232123	0	0	0	1
0.998931	0.0452224	0.00842693	0.694517	0.0453708	-0.998687	-0.0221005	-0.18609	0.00738875	0.0224447	-0.999718	0.232091	0	0	0	1
0.998941	0.0450349	0.00822243	0.694591	0.0451779	-0.998699	-0.0219809	-0.185495	0.00719414	0.0223146	-0.999722	0.23207	0	0	0	1
0.998949	0.0449089	0.00795994	0.694645	0.045045	-0.998708	-0.0218343	-0.184906	0.0069414	0.0221553	-0.999728	0.232034	0	0	0	1
0.998951	0.0449174	0.0076964	0.694677	0.0450469	-0.998711	-0.0217034	-0.184394	0.0066839	0.0220128	-0.999732	0.232005	0	0	0	1
0.998949	0.044998	0.00745412	0.694707	0.0451212	-0.99871	-0.0215787	-0.183913	0.00644578	0.0218778	-0.999737	0.231999	0	0	0	1
0.99894	0.0452421	0.00715843	0.694736	0.045358	-0.998702	-0.0214428	-0.183391	0.00615129	0.0217302	-0.999742	0.231984	0	0	0	1
0.998939	0.0452941	0.00692929	0.69479	0.0454043	-0.998703	-0.0213252	-0.182849	0.00592665	0.0216026	-0.999746	0.231966	0	0	0	1
0.998944	0.0452296	0.00667921	0.694848	0.0453336	-0.998709	-0.0211928	-0.182268	0.00568429	0.0214586	-0.999751	0.231935	0	0	0	1
0.998952	0.045091	0.00641733	0.694895	0.0451888	-0.998718	-0.021061	-0.181723	0.00543168	0.0213143	-0.999755	0.231897	0	0	0	1
0.998949	0.0451969	0.00611184	0.694914	0.0452874	-0.998717	-0.0209161	-0.181215	0.00513087	0.0211564	-0.99976	0.231874	0	0	0	1
0.998953	0.0451353	0.00587625	0.694949	0.0452202	-0.998722	-0.0207898	-0.180738	0.0049026	0.0210191	-0.999764	0.231883	0	0	0	1
0.998952	0.045201	0.00559262	0.694987	0.0452793	-0.998723	-0.0206444	-0.180165	0.00462452	0.0208614	-0.999769	0.231878	0	0	0	1
0.998964	0.0449553	0.00532726	0.695035	0.0450275	-0.998737	-0.0205033	-0.179557	0.00437098	0.0207074	-0.999773	0.231843	0	0	0	1
0.998971	0.0448377	0.00512166	0.695085	0.0449051	-0.998745	-0.0203803	-0.178988	0.0041736	0.0205747	-0.999777	0.231809	0	0	0	1
0.998973	0.044816	0.00489296	0.695095	0.0448782	-0.998749	-0.0202496	-0.178475	0.0039515	0.0204338	-0.999781	0.231779	0	0	0	1
0.998975	0.0447932	0.00467788	0.695104	0.0448505	-0.998753	-0.0201174	-0.177982	0.00374308	0.0202919	-0.999784	0.231779	0	0	0	1
0.998971	0.0449049	0.00449362	0.695134	0.044958	-0.998751	-0.019995	-0.177454	0.00356228	0.0201618	-0.999788	0.231794	0	0	0	1
0.998981	0.0446921	0.00438319	0.695169	0.0447427	-0.998762	-0.0199139	-0.177086	0.0034599	0.0200752	-0.99979	0.231795	0	0	0	1
0.998982	0.0446678	0.00425919	0.695167	0.0447158	-0.998764	-0.0198615	-0.176895	0.00333889	0.0200171	-0.999791	0.231774	0	0	0	1
0.998975	0.0448536	0.0040762	0.695153	0.0448978	-0.998757	-0.0198003	-0.17668	0.00315515	0.0199484	-0.999793	0.231745	0	0	0	1
0.998964	0.0451134	0.00391989	0.695208	0.0451542	-0.998747	-0.0197274	-0.17622	0.00299712	0.0198694	-0.999795	0.231724	0	0	0	1
0.998978	0.0448161	0.003702	0.695269	0.0448522	-0.998763	-0.0196	-0.175605	0.00279114	0.0197314	-0.999799	0.231689	0	0	0	1
0.998983	0.0447287	0.00349955	0.695301	0.0447605	-0.99877	-0.0194784	-0.175068	0.0025961	0.0196006	-0.999802	0.231661	0	0	0	1
0.998981	0.0447824	0.00329129	0.695292	0.0448099	-0.998769	-0.0193729	-0.174668	0.00239177	0.019486	-0.999805	0.231645	0	0	0	1
0.998967	0.045108	0.00307819	0.695296	0.045131	-0.998757	-0.0192557	-0.174199	0.00217786	0.0193602	-0.999807	0.231641	0	0	0	1
0.998964	0.0451975	0.00277279	0.695322	0.0452143	-0.998756	-0.0191083	-0.173603	0.00187776	0.0191992	-0.999811	0.231629	0	0	0	1
0.998968	0.0451231	0.00255197	0.695375	0.0451354	-0.998762	-0.0189836	-0.172993	0.00166428	0.0190645	-0.999814	0.231614	0	0	0	1
0.998965	0.045192	0.00222372	0.695389	0.0451979	-0.998762	-0.0188406	-0.172457	0.00134157	0.018907	-0.999818	0.231573	0	0	0	1
0.99896	0.0453184	0.00197006	0.6954	0.0453194	-0.998759	-0.0187247	-0.172022	0.00109108	0.0187798	-0.99982	0.231571	0	0	0	1
0.998956	0.0454191	0.00167726	0.695404	0.0454145	-0.998757	-0.018589	-0.171559	0.000802898	0.0186312	-0.999823	0.231588	0	0	0	1
0.998952	0.0455155	0.00126311	0.695398	0.045503	-0.998756	-0.018404	-0.170988	0.000395878	0.0184275	-0.999827	0.231604	0	0	0	1
0.998957	0.0454119	0.000977249	0.695441	0.0453942	-0.998764	-0.018256	-0.170395	0.000118997	0.0182667	-0.99983	0.231632	0	0	0	1
0.998959	0.0453914	0.000659834	0.695473	0.045368	-0.998768	-0.0181126	-0.169835	-0.000191154	0.018109	-0.999833	0.231626	0	0	0	1
0.99896	0.0453599	0.000312975	0.695492	0.0453302	-0.998772	-0.0179697	-0.169301	-0.000530547	0.0179506	-0.999836	0.231609	0	0	0	1
0.99896	0.0453596	5.19106e-05	0.695527	0.0453253	-0.998774	-0.0178549	-0.168799	-0.000786087	0.017824	-0.999838	0.231605	0	0	0	1
0.998957	0.0454277	-0.000311052	0.695545	0.0453871	-0.998774	-0.0177049	-0.168239	-0.00114302	0.0176576	-0.999841	0.231591	0	0	0	1
0.998957	0.0454299	-0.000590699	0.695586	0.0453846	-0.998777	-0.0175742	-0.167668	-0.00141644	0.0175144	-0.999843	0.231602	0	0	0	1
0.998959	0.0453812	-0.00097143	0.695606	0.0453295	-0.998782	-0.01741	-0.167056	-0.00178842	0.0173331	-0.999846	0.231602	0	0	0	1
0.998967	0.0451957	-0.00124175	0.695648	0.0451396	-0.998793	-0.0172877	-0.166511	-0.00204968	0.0171991	-0.999847	0.231606	0	0	0	1
0.998979	0.0449059	-0.00155392	0.695675	0.0448448	-0.998809	-0.0171413	-0.165967	-0.00234992	0.0170395	-0.999849	0.231603	0	0	0	1
0.998976	0.0449759	-0.00185488	0.695702	0.04491	-0.998808	-0.0170186	-0.16544	-0.00264622	0.0169032	-0.999851	0.231601	0	0	0	1
0.998971	0.0450678	-0.002117	0.695738	0.0449977	-0.998806	-0.0169047	-0.164916	-0.00290447	0.0167774	-0.999852	0.231601	0	0	0	1
0.998966	0.0451715	-0.00241485	0.695769	0.0450968	-0.998803	-0.0167775	-0.164357	-0.00319797	0.0166365	-0.999854	0.231605	0	0	0	1
0.998969	0.0450872	-0.00270342	0.695809	0.0450082	-0.99881	-0.016651	-0.163768	-0.00347911	0.0164974	-0.999855	0.23159	0	0	0	1
0.99897	0.0450595	-0.00289431	0.695841	0.0449777	-0.998813	-0.016553	-0.163227	-0.00366491	0.0163911	-0.999856	0.231576	0	0	0	1
0.998969	0.0450663	-0.00310491	0.695849	0.0449815	-0.998814	-0.0164404	-0.162727	-0.00387031	0.016269	-0.999858	0.231568	0	0	0	1
0.998966	0.0451132	-0.00328849	0.695831	0.0450259	-0.998814	-0.0163237	-0.162262	-0.00404919	0.0161441	-0.999859	0.231568	0	0	0	1
0.998972	0.04497	-0.00331582	0.695833	0.0448827	-0.998822	-0.0162382	-0.161906	-0.00407033	0.016058	-0.99986	0.231604	0	0	0	1
0.998977	0.044866	-0.0033227	0.695821	0.0447787	-0.998828	-0.0161855	-0.1617	-0.00407317	0.0160055	-0.999861	0.23164	0	0	0	1
0.998969	0.0450438	-0.00342241	0.695766	0.0449552	-0.998821	-0.0161204	-0.161485	-0.00417269	0.0159352	-0.999862	0.231639	0	0	0	1
0.998958	0.0452709	-0.00352602	0.695763	0.045181	-0.998812	-0.0160403	-0.161044	-0.00427618	0.0158495	-0.999863	0.231627	0	0	0	1
0.998957	0.0452854	-0.00358938	0.695789	0.0451949	-0.998813	-0.0159304	-0.160407	-0.00433474	0.0157369	-0.999864	0.231656	0	0	0	1
0.998959	0.0452441	-0.00370289	0.695761	0.0451524	-0.998817	-0.0157975	-0.15985	-0.00444146	0.0155991	-0.999866	0.231669	0	0	0	1
0.998958	0.0452486	-0.00380139	0.695681	0.0451561	-0.998819	-0.0156522	-0.159403	-0.00453335	0.0154495	-0.999868	0.231713	0	0	0	1
0.998951	0.0453954	-0.00380131	0.69561	0.0453035	-0.998814	-0.0155154	-0.158927	-0.00452936	0.0153122	-0.99987	0.231833	0	0	0	1
0.998941	0.0456222	-0.00375958	0.695578	0.0455315	-0.998806	-0.0153784	-0.158334	-0.00448491	0.0151762	-0.999872	0.231973	0	0	0	1
0.998939	0.0456558	-0.00378558	0.695567	0.0455654	-0.998807	-0.0152336	-0.157647	-0.00450479	0.0150303	-0.999874	0.232061	0	0	0	1
0.998944	0.0455459	-0.00392499	0.69557	0.0454539	-0.998814	-0.0151263	-0.157068	-0.0046375	0.0149172	-0.999876	0.232034	0	0	0	1
0.998945	0.0455117	-0.00410258	0.695583	0.0454174	-0.998816	-0.0150467	-0.156612	-0.00481077	0.0148298	-0.999876	0.231953	0	0	0	1
0.99894	0.0456127	-0.00423043	0.695625	0.0455167	-0.998813	-0.0149986	-0.15615	-0.00493778	0.0147755	-0.999876	0.231892	0	0	0	1
0.998931	0.0457844	-0.00435468	0.695671	0.045687	-0.998806	-0.0149309	-0.155609	-0.00506134	0.0147013	-0.999877	0.231841	0	0	0	1
0.998924	0.0459259	-0.00444063	0.695707	0.0458277	-0.998801	-0.0148464	-0.155027	-0.0051454	0.0146122	-0.999878	0.231833	0	0	0	1
0.998927	0.0458511	-0.00453671	0.695721	0.045752	-0.998806	-0.0147443	-0.154458	-0.0052356	0.0145062	-0.999879	0.231832	0	0	0	1
0.998924	0.0459172	-0.00461394	0.695738	0.0458173	-0.998804	-0.0146652	-0.153951	-0.00531007	0.0144233	-0.999879	0.231833	0	0	0	1
0.998923	0.0459407	-0.00469813	0.695762	0.0458401	-0.998804	-0.014587	-0.15346	-0.00539092	0.0143412	-0.99988	0.231822	0	0	0	1
0.998918	0.0460173	-0.00483863	0.695787	0.0459151	-0.998802	-0.0145079	-0.152936	-0.00552873	0.0142553	-0.999881	0.231769	0	0	0	1
0.998919	0.0459888	-0.00493676	0.695838	0.0458856	-0.998804	-0.0144404	-0.152385	-0.00562323	0.0141836	-0.999881	0.231738	0	0	0	1
0.998929	0.0457678	-0.0050146	0.695897	0.045664	-0.998815	-0.0143614	-0.151783	-0.00569424	0.0141023	-0.999882	0.231724	0	0	0	1
0.998936	0.0456052	-0.00513361	0.695924	0.0455001	-0.998824	-0.0142697	-0.151197	-0.00580664	0.0140062	-0.999883	0.231698	0	0	0	1
0.99894	0.045507	-0.00523216	0.695941	0.0454011	-0.99883	-0.0141798	-0.150674	-0.00589962	0.0139125	-0.999883	0.231686	0	0	0	1
0.998937	0.0455498	-0.00530272	0.695966	0.0454434	-0.998829	-0.0141122	-0.150189	-0.00596762	0.0138415	-0.999884	0.231681	0	0	0	1
0.998935	0.0455935	-0.00540755	0.695989	0.0454861	-0.998828	-0.0140327	-0.149663	-0.00606932	0.013757	-0.999885	0.231658	0	0	0	1
0.998931	0.0456654	-0.00556435	0.695991	0.0455565	-0.998826	-0.0139228	-0.149039	-0.00622193	0.0136397	-0.999885	0.231623	0	0	0	1
0.998933	0.0456102	-0.00563666	0.696011	0.0455009	-0.99883	-0.01383	-0.148431	-0.00628918	0.0135441	-0.999886	0.23164	0	0	0	1
0.998935	0.0455564	-0.00573948	0.695998	0.0454464	-0.998834	-0.0137265	-0.147888	-0.00638644	0.0134363	-0.999887	0.231645	0	0	0	1
0.998932	0.0455972	-0.00588849	0.695963	0.0454859	-0.998834	-0.0136188	-0.147394	-0.00653093	0.0133217	-0.999888	0.231623	0	0	0	1
0.998927	0.0456917	-0.00602484	0.695944	0.0455792	-0.998831	-0.0135196	-0.146881	-0.00666387	0.0132157	-0.999888	0.2316	0	0	0	1
0.99893	0.0456119	-0.00605301	0.695959	0.0454994	-0.998835	-0.0134702	-0.146518	-0.0066887	0.0131657	-0.999889	0.23162	0	0	0	1
0.998931	0.0455986	-0.00605937	0.695969	0.0454859	-0.998836	-0.013478	-0.146327	-0.00669523	0.0131732	-0.999888	0.23164	0	0	0	1
0.998922	0.0457779	-0.00613953	0.695957	0.0456644	-0.998828	-0.0134407	-0.146106	-0.00677596	0.0131311	-0.999888	0.231616	0	0	0	1
0.99891	0.0460267	-0.00624519	0.695984	0.0459122	-0.998817	-0.0133922	-0.14567	-0.00688256	0.0130761	-0.999888	0.231576	0	0	0	1
0.998907	0.0460733	-0.00634731	0.696026	0.045958	-0.998816	-0.0133181	-0.145081	-0.00698176	0.0129971	-0.999889	0.231549	0	0	0	1
0.998915	0.0459026	-0.00642803	0.696032	0.0457869	-0.998825	-0.0132304	-0.144593	-0.00705615	0.012907	-0.999889	0.231546	0	0	0	1
0.998908	0.0460322	-0.00649176	0.696009	0.0459162	-0.99882	-0.0131468	-0.144187	-0.00711764	0.0128196	-0.99989	0.23157	0	0	0	1
0.998899	0.0462273	-0.00653332	0.696004	0.0461114	-0.998813	-0.0130586	-0.143695	-0.00715759	0.0127282	-0.999891	0.231607	0	0	0	1
0.998895	0.0463032	-0.00666218	0.69599	0.0461865	-0.998811	-0.0129466	-0.143083	-0.0072821	0.0126099	-0.999892	0.231599	0	0	0	1
0.998899	0.0461985	-0.00677414	0.695995	0.0460811	-0.998817	-0.0128397	-0.142451	-0.00738768	0.0124987	-0.999892	0.231588	0	0	0	1
0.9989	0.04616	-0.0068163	0.696015	0.0460427	-0.99882	-0.0127619	-0.14192	-0.00742573	0.0124193	-0.999893	0.231606	0	0	0	1
0.998897	0.0462047	-0.00692783	0.695992	0.0460867	-0.998819	-0.0126661	-0.141448	-0.00753327	0.0123181	-0.999893	0.231599	0	0	0	1
0.998889	0.0463623	-0.00702085	0.695965	0.0462439	-0.998813	-0.0125708	-0.140953	-0.00762372	0.0122175	-0.999894	0.231604	0	0	0	1
0.998884	0.0464945	-0.0069818	0.695988	0.0463772	-0.998808	-0.0124914	-0.140367	-0.00758265	0.0121389	-0.999895	0.23167	0	0	0	1
0.998888	0.0464098	-0.00692442	0.696037	0.0462937	-0.998812	-0.0124253	-0.139767	-0.00752125	0.0120762	-0.999896	0.231734	0	0	0	1
0.998891	0.0463324	-0.00701258	0.69605	0.0462159	-0.998817	-0.0123355	-0.13916	-0.00760422	0.0119829	-0.999897	0.231734	0	0	0	1
0.998893	0.0462653	-0.00711836	0.696069	0.046148	-0.998821	-0.0122689	-0.138684	-0.00770599	0.0119121	-0.999897	0.231699	0	0	0	1
0.998891	0.0463023	-0.00719073	0.696101	0.0461846	-0.99882	-0.0122145	-0.1382	-0.00777622	0.0118541	-0.999897	0.231685	0	0	0	1
0.998889	0.0463422	-0.00725289	0.696148	0.0462242	-0.998819	-0.0121586	-0.137648	-0.0078362	0.0117951	-0.999897	0.231677	0	0	0	1
0.998896	0.0461777	-0.00734972	0.69617	0.0460593	-0.998827	-0.0120682	-0.137037	-0.0079268	0.0117016	-0.999898	0.231666	0	0	0	1
0.998903	0.0460095	-0.00738938	0.696193	0.0458912	-0.998836	-0.0119952	-0.136471	-0.0079611	0.0116282	-0.999898	0.231696	0	0	0	1
0.998903	0.0459986	-0.00740106	0.696184	0.0458804	-0.998837	-0.0119683	-0.13598	-0.00797139	0.0116008	-0.999899	0.231768	0	0	0	1
0.998902	0.0460285	-0.00744867	0.696142	0.04591	-0.998836	-0.0119337	-0.135492	-0.00801772	0.0115639	-0.999899	0.231838	0	0	0	1
0.998896	0.0461526	-0.00744954	0.696137	0.0460348	-0.998831	-0.0118454	-0.134967	-0.00801596	0.0114747	-0.9999	0.231908	0	0	0	1
0.998901	0.0460524	-0.00745855	0.696159	0.0459351	-0.998837	-0.011766	-0.134396	-0.00802016	0.0113957	-0.999901	0.23196	0	0	0	1
0.998905	0.045939	-0.00757214	0.696176	0.045821	-0.998843	-0.0117004	-0.133779	-0.00812932	0.0113259	-0.9999	0.231945	0	0	0	1
0.998902	0.0460099	-0.00757526	0.69623	0.0458922	-0.99884	-0.0116579	-0.133221	-0.0081313	0.0112827	-0.999901	0.231977	0	0	0	1
0.998899	0.0460613	-0.00761995	0.696251	0.0459436	-0.998838	-0.011592	-0.1327	-0.00817348	0.0112144	-0.999901	0.231995	0	0	0	1
0.998894	0.0461555	-0.00767118	0.696249	0.0460379	-0.998835	-0.0115149	-0.132196	-0.00822216	0.0111343	-0.999902	0.232021	0	0	0	1
0.99889	0.0462511	-0.00768064	0.696242	0.0461342	-0.998832	-0.0114239	-0.13165	-0.00822848	0.0110421	-0.999903	0.232086	0	0	0	1
0.998895	0.046127	-0.00767819	0.696221	0.0460106	-0.998838	-0.0113591	-0.131238	-0.00822168	0.0109786	-0.999904	0.232158	0	0	0	1
0.998898	0.0460697	-0.00770042	0.696191	0.0459515	-0.998839	-0.0115411	-0.131062	-0.00825161	0.0111598	-0.999901	0.232227	0	0	0	1
0.99889	0.0462388	-0.00776828	0.696163	0.0461203	-0.998831	-0.0114956	-0.13084	-0.00831919	0.0111099	-0.999901	0.23222	0	0	0	1
0.998876	0.0465122	-0.00790007	0.696184	0.0463926	-0.998819	-0.0114535	-0.130396	-0.00845192	0.0110594	-0.999901	0.232157	0	0	0	1
0.998872	0.0465779	-0.00797096	0.696245	0.0464578	-0.998817	-0.0114088	-0.129833	-0.00852139	0.0110109	-0.999901	0.23213	0	0	0	1
0.998873	0.0465482	-0.00801876	0.696289	0.046428	-0.998819	-0.011363	-0.129337	-0.00856667	0.0109631	-0.999901	0.232123	0	0	0	1
0.998868	0.0466475	-0.00810582	0.69629	0.0465269	-0.998815	-0.0112971	-0.128884	-0.00865166	0.0108925	-0.999901	0.23211	0	0	0	1
0.998862	0.0467584	-0.00819015	0.696284	0.0466377	-0.998811	-0.0112135	-0.128325	-0.0087332	0.010804	-0.999901	0.232118	0	0	0	1
0.998862	0.0467421	-0.00824425	0.696299	0.0466216	-0.998812	-0.0111238	-0.127715	-0.00878288	0.010712	-0.999902	0.23214	0	0	0	1
0.998865	0.0466721	-0.00828587	0.696306	0.0465519	-0.998816	-0.0110394	-0.127139	-0.00881977	0.0106264	-0.999902	0.232173	0	0	0	1
0.998862	0.0467238	-0.00835452	0.696319	0.0466033	-0.998815	-0.0109831	-0.126674	-0.00888627	0.0105665	-0.999902	0.232168	0	0	0	1
0.998856	0.0468435	-0.00845067	0.696331	0.0467225	-0.99881	-0.0109256	-0.12623	-0.00898089	0.0105036	-0.999902	0.232136	0	0	0	1
0.998847	0.0470153	-0.00853184	0.696379	0.0468939	-0.998802	-0.0108754	-0.12567	-0.00906142	0.010448	-0.999902	0.232107	0	0	0	1
0.998852	0.0468994	-0.0086096	0.696425	0.0467778	-0.998808	-0.010812	-0.125023	-0.00913491	0.0103821	-0.999902	0.232094	0	0	0	1
0.998851	0.0468917	-0.00869139	0.696448	0.04677	-0.99881	-0.0107328	-0.124415	-0.00921282	0.0102992	-0.999902	0.232087	0	0	0	1
0.998854	0.046835	-0.00874135	0.69646	0.0467134	-0.998813	-0.0106631	-0.123918	-0.00925888	0.0102278	-0.999903	0.232099	0	0	0	1
0.998855	0.0467889	-0.00881948	0.696472	0.046667	-0.998816	-0.0106055	-0.123449	-0.00933376	0.0101671	-0.999902	0.232086	0	0	0	1
0.998855	0.0467606	-0.00893476	0.696488	0.0466382	-0.998818	-0.0105372	-0.122884	-0.00944543	0.0100937	-0.999902	0.232054	0	0	0	1
0.998864	0.0465656	-0.00902224	0.696514	0.0464431	-0.998828	-0.0104565	-0.122237	-0.00952709	0.0100109	-0.999902	0.232044	0	0	0	1
0.998867	0.0464929	-0.0090482	0.696545	0.0463707	-0.998832	-0.0104065	-0.121626	-0.00954997	0.00996037	-0.999903	0.232077	0	0	0	1
0.998877	0.0462648	-0.00907825	0.696551	0.0461425	-0.998843	-0.010374	-0.121107	-0.00957622	0.00992873	-0.999903	0.232119	0	0	0	1
0.998876	0.0462865	-0.00914301	0.696549	0.0461641	-0.998842	-0.0103117	-0.120625	-0.00963824	0.00986333	-0.999903	0.232127	0	0	0	1
0.998862	0.0465543	-0.00925977	0.696551	0.0464315	-0.998831	-0.0102451	-0.12009	-0.00975442	0.00978875	-0.999902	0.232098	0	0	0	1
0.99886	0.0465785	-0.00934063	0.696579	0.0464555	-0.99883	-0.010189	-0.119519	-0.00983282	0.00972874	-0.999902	0.23208	0	0	0	1
0.998862	0.0465176	-0.0094035	0.696614	0.0463945	-0.998833	-0.0101291	-0.118921	-0.00989225	0.00966657	-0.999902	0.232075	0	0	0	1
0.998866	0.0464347	-0.00946675	0.696625	0.0463115	-0.998838	-0.0100822	-0.11836	-0.00995245	0.00961764	-0.999902	0.232089	0	0	0	1
0.998862	0.0465128	-0.00949446	0.696646	0.0463897	-0.998835	-0.0100378	-0.117865	-0.00997882	0.00957117	-0.999902	0.23211	0	0	0	1
0.998863	0.0464836	-0.00954357	0.69666	0.0463607	-0.998837	-0.00997795	-0.117385	-0.0100248	0.00950941	-0.999902	0.232117	0	0	0	1
0.998855	0.0466431	-0.00961914	0.696672	0.0465202	-0.99883	-0.00991501	-0.116851	-0.0100989	0.00944142	-0.999902	0.232109	0	0	0	1
0.998851	0.0466932	-0.00970352	0.696687	0.04657	-0.998828	-0.00985114	-0.116258	-0.0101807	0.00937319	-0.999902	0.232101	0	0	0	1
0.998852	0.046684	-0.00973144	0.696687	0.04656	-0.998828	-0.00990929	-0.115886	-0.0102112	0.00943006	-0.999901	0.232139	0	0	0	1
0.998853	0.0466586	-0.00971499	0.696682	0.0465333	-0.998828	-0.010058	-0.115713	-0.0102014	0.00957969	-0.9999	0.232203	0	0	0	1
0.998843	0.0468572	-0.00974369	0.696665	0.0467319	-0.998819	-0.010024	-0.115498	-0.0102304	0.00954235	-0.9999	0.232217	0	0	0	1
0.998831	0.0471081	-0.0098287	0.696685	0.0469824	-0.998807	-0.00999033	-0.115096	-0.0103162	0.00950212	-0.999899	0.23218	0	0	0	1
0.998824	0.0472256	-0.00992101	0.696713	0.0470995	-0.998802	-0.00993754	-0.114537	-0.010407	0.00944382	-0.999899	0.232151	0	0	0	1
0.998829	0.0471127	-0.009974	0.696758	0.0469867	-0.998808	-0.00988883	-0.113964	-0.0104566	0.00939385	-0.999899	0.232142	0	0	0	1
0.998826	0.0471611	-0.0100171	0.696774	0.0470352	-0.998806	-0.0098356	-0.113466	-0.0104975	0.00933815	-0.999899	0.232151	0	0	0	1
0.998827	0.0471301	-0.0100652	0.696783	0.0470043	-0.998808	-0.00977772	-0.112958	-0.0105426	0.00927839	-0.999899	0.232164	0	0	0	1
0.998827	0.0471302	-0.010102	0.696822	0.0470047	-0.998809	-0.00972807	-0.112402	-0.010577	0.00922706	-0.999899	0.23217	0	0	0	1
0.998823	0.0471913	-0.0101859	0.696842	0.0470655	-0.998807	-0.00967539	-0.111845	-0.0106589	0.00916984	-0.999899	0.232152	0	0	0	1
0.998822	0.0472083	-0.0102356	0.696874	0.0470826	-0.998806	-0.00962769	-0.111332	-0.0107065	0.00911967	-0.999899	0.232145	0	0	0	1
0.998824	0.047164	-0.0102537	0.696903	0.0470386	-0.998809	-0.00957823	-0.110824	-0.0107218	0.00906989	-0.999899	0.232166	0	0	0	1
0.998826	0.0471139	-0.0102989	0.696919	0.0469888	-0.998812	-0.00951297	-0.110236	-0.0107635	0.0090031	-0.999899	0.232185	0	0	0	1
0.998832	0.0469832	-0.0103139	0.69695	0.0468587	-0.998818	-0.00944913	-0.109642	-0.0107743	0.00894004	-0.9999	0.232215	0	0	0	1
0.998838	0.0468366	-0.0103357	0.696972	0.0467125	-0.998826	-0.00939704	-0.109115	-0.0107923	0.00888856	-0.9999	0.23224	0	0	0	1
0.998839	0.0467932	-0.0104337	0.696971	0.0466688	-0.998828	-0.00933599	-0.108634	-0.010887	0.00882347	-0.9999	0.232218	0	0	0	1
0.998832	0.0469377	-0.0104685	0.697003	0.0468134	-0.998822	-0.00929809	-0.108124	-0.0109212	0.00878241	-0.9999	0.232222	0	0	0	1
0.998823	0.0471303	-0.0104958	0.697044	0.0470063	-0.998813	-0.00925452	-0.107528	-0.0109481	0.00873551	-0.9999	0.232235	0	0	0	1
0.998837	0.0468092	-0.0106141	0.697052	0.046685	-0.998829	-0.00918629	-0.106932	-0.0110602	0.00866533	-0.999899	0.232203	0	0	0	1
0.998841	0.0467157	-0.0106112	0.697083	0.0465919	-0.998834	-0.0091457	-0.10638	-0.0110547	0.00862595	-0.999899	0.232242	0	0	0	1
0.998836	0.0468193	-0.0106364	0.697083	0.046696	-0.998829	-0.00908123	-0.105881	-0.0110777	0.00855922	-0.9999	0.232275	0	0	0	1
0.998831	0.0469282	-0.0106481	0.69709	0.0468054	-0.998825	-0.00902443	-0.105373	-0.0110877	0.00850074	-0.9999	0.232313	0	0	0	1
0.998833	0.0468604	-0.0107136	0.69709	0.0467379	-0.998829	-0.00894875	-0.104774	-0.011149	0.00842282	-0.9999	0.232323	0	0	0	1
0.998835	0.0468079	-0.0107981	0.697082	0.0466856	-0.998832	-0.00887179	-0.104146	-0.0112293	0.00834258	-0.9999	0.232328	0	0	0	1
0.998835	0.0467967	-0.0108553	0.697049	0.0466747	-0.998833	-0.00880081	-0.10356	-0.0112831	0.00826913	-0.9999	0.232369	0	0	0	1
0.998829	0.0469062	-0.0108886	0.696985	0.0467849	-0.998829	-0.00871033	-0.103077	-0.011313	0.00817596	-0.9999	0.232438	0	0	0	1
0.998821	0.0470791	-0.0109054	0.696895	0.0469591	-0.998821	-0.00858565	-0.10259	-0.0113254	0.00804866	-0.999901	0.232532	0	0	0	1
0.998818	0.0471569	-0.0108718	0.696798	0.0470387	-0.998819	-0.0084452	-0.102006	-0.0112858	0.00790907	-0.999903	0.232662	0	0	0	1
0.998813	0.0472946	-0.0106852	0.696739	0.0471792	-0.998813	-0.00832724	-0.101378	-0.0110949	0.0077985	-0.999906	0.232811	0	0	0	1
0.998819	0.0471998	-0.0105688	0.696665	0.0470867	-0.998819	-0.00821033	-0.100792	-0.0109724	0.00768825	-0.999908	0.232916	0	0	0	1
0.998826	0.0470737	-0.0104205	0.69661	0.0469602	-0.998823	-0.00835509	-0.100516	-0.0108302	0.00784121	-0.999908	0.232949	0	0	0	1
0.998832	0.0469845	-0.0103188	0.696574	0.0468703	-0.998826	-0.00849077	-0.100372	-0.0107342	0.00798247	-0.999908	0.232945	0	0	0	1
0.998822	0.0471914	-0.0103053	0.69656	0.0470775	-0.998817	-0.00846616	-0.100128	-0.0107213	0.00795631	-0.999909	0.232935	0	0	0	1
0.998814	0.0473625	-0.0103181	0.696582	0.0472488	-0.998809	-0.00843872	-0.0997152	-0.0107341	0.00792646	-0.999909	0.232926	0	0	0	1
0.998806	0.0475019	-0.0103844	0.696593	0.0473882	-0.998803	-0.00839053	-0.0991623	-0.0107992	0.00787369	-0.999909	0.2329	0	0	0	1
0.998807	0.0474905	-0.0103905	0.696614	0.0473773	-0.998804	-0.00834428	-0.0986092	-0.0108029	0.00782732	-0.999909	0.232906	0	0	0	1
0.998812	0.0473806	-0.0103832	0.69662	0.0472681	-0.998809	-0.00828973	-0.0980992	-0.0107922	0.00777437	-0.999909	0.232929	0	0	0	1
0.998806	0.0475107	-0.010358	0.696635	0.0473989	-0.998804	-0.00823654	-0.0975747	-0.0107656	0.00772102	-0.99991	0.232976	0	0	0	1
0.998809	0.0474489	-0.0103521	0.696658	0.0473377	-0.998807	-0.00818451	-0.0970679	-0.0107567	0.00766999	-0.999911	0.233008	0	0	0	1
0.998811	0.0474175	-0.010365	0.696684	0.0473067	-0.998809	-0.00814184	-0.0965385	-0.0107674	0.0076271	-0.999911	0.233026	0	0	0	1
0.998819	0.0472257	-0.0104219	0.696716	0.047115	-0.998818	-0.00809601	-0.0959528	-0.0108205	0.0075807	-0.999911	0.233015	0	0	0	1
0.998831	0.0469749	-0.0104629	0.696754	0.0468642	-0.99883	-0.00806159	-0.0953476	-0.010858	0.00754711	-0.99991	0.233016	0	0	0	1
0.998831	0.0469454	-0.0105062	0.696769	0.0468346	-0.998832	-0.00803785	-0.094805	-0.0108999	0.00752168	-0.99991	0.233026	0	0	0	1
0.99883	0.0469688	-0.010502	0.696792	0.0468585	-0.998831	-0.00799632	-0.0942976	-0.0108939	0.00748013	-0.999911	0.233061	0	0	0	1
0.998827	0.0470408	-0.0105009	0.69681	0.046931	-0.998828	-0.00794817	-0.0937639	-0.0108911	0.00743131	-0.999911	0.233098	0	0	0	1
0.998833	0.0469008	-0.0105437	0.696818	0.0467913	-0.998835	-0.00789156	-0.0932057	-0.0109302	0.00737427	-0.999911	0.233111	0	0	0	1
0.998829	0.0469711	-0.0105909	0.696828	0.0468618	-0.998832	-0.0078438	-0.0926041	-0.0109756	0.00732359	-0.999911	0.233122	0	0	0	1
0.998824	0.047075	-0.0106088	0.696857	0.0469658	-0.998827	-0.00782918	-0.0920419	-0.0109936	0.007307	-0.999911	0.233141	0	0	0	1
0.998825	0.0470576	-0.0106163	0.696873	0.0469488	-0.998828	-0.0077899	-0.0915838	-0.0109991	0.00726761	-0.999911	0.233166	0	0	0	1
0.998819	0.0471758	-0.0106518	0.696877	0.0470672	-0.998823	-0.00774316	-0.0911242	-0.0110332	0.00721794	-0.999911	0.233175	0	0	0	1
0.99881	0.0473532	-0.0106885	0.696886	0.0472448	-0.998815	-0.00769578	-0.0905877	-0.0110689	0.00716692	-0.999911	0.233188	0	0	0	1
0.998812	0.0473238	-0.0106581	0.696924	0.0472162	-0.998817	-0.00764887	-0.0899643	-0.0110361	0.00712182	-0.999912	0.233238	0	0	0	1
0.998814	0.0472929	-0.0106481	0.69695	0.0471859	-0.998819	-0.00759543	-0.089379	-0.0110234	0.00706926	-0.999912	0.233279	0	0	0	1
0.998818	0.0471955	-0.0106893	0.69695	0.0470888	-0.998824	-0.00754078	-0.0888654	-0.0110613	0.00701379	-0.999912	0.233297	0	0	0	1
0.998819	0.0471778	-0.010661	0.696982	0.0470717	-0.998825	-0.00750606	-0.0883793	-0.0110313	0.00698064	-0.999913	0.233335	0	0	0	1
0.998809	0.0473841	-0.0106876	0.697001	0.0472783	-0.998815	-0.00746381	-0.0878372	-0.0110573	0.0069349	-0.999913	0.233349	0	0	0	1
0.998802	0.0475277	-0.0107078	0.697019	0.0474223	-0.998809	-0.00741813	-0.0872479	-0.0110762	0.00688674	-0.999913	0.23337	0	0	0	1
0.998808	0.0474118	-0.0106814	0.697048	0.0473071	-0.998815	-0.00736849	-0.0866344	-0.0110468	0.00683968	-0.999913	0.233423	0	0	0	1
0.998808	0.0474102	-0.0106557	0.697069	0.047306	-0.998815	-0.00734223	-0.0860837	-0.0110199	0.00681468	-0.999914	0.233477	0	0	0	1
0.998809	0.0473895	-0.0106477	0.697094	0.0472858	-0.998816	-0.00730333	-0.0855672	-0.0110098	0.00677643	-0.999914	0.233512	0	0	0	1
0.998813	0.0472892	-0.0107386	0.697064	0.0471846	-0.998821	-0.00732402	-0.0852903	-0.011101	0.00679391	-0.999913	0.2335	0	0	0	1
0.998801	0.0473298	-0.0116431	0.696693	0.0472167	-0.998818	-0.00752223	-0.0852608	-0.012014	0.00694872	-0.999902	0.233334	0	0	0	1
0.998795	0.0470904	-0.0130355	0.69595	0.046973	-0.998832	-0.00712022	-0.0852151	-0.0133842	0.00648455	-0.999887	0.233119	0	0	0	1
0.998786	0.0469287	-0.0142017	0.69495	0.0468123	-0.998844	-0.00654018	-0.0850831	-0.014521	0.00585264	-0.999875	0.233058	0	0	0	1
0.998769	0.0469185	-0.0154334	0.693472	0.0468058	-0.998848	-0.00584514	-0.0848415	-0.0157187	0.00510076	-0.999861	0.233206	0	0	0	1
0.998757	0.046898	-0.0162045	0.692013	0.0467914	-0.998852	-0.00523745	-0.0846705	-0.0164604	0.00445789	-0.999853	0.233664	0	0	0	1
0.998746	0.0468582	-0.0170208	0.690504	0.0467613	-0.998858	-0.0044651	-0.0844257	-0.0172395	0.00364877	-0.999843	0.234	0	0	0	1
0.998731	0.0468812	-0.0178183	0.68903	0.0467899	-0.998858	-0.00399308	-0.084257	-0.0180141	0.00313947	-0.999831	0.233966	0	0	0	1
0.998716	0.0468984	-0.0185655	0.687723	0.0468125	-0.998859	-0.00357623	-0.0841075	-0.018741	0.0026877	-0.999819	0.233908	0	0	0	1
0.998694	0.047006	-0.0194656	0.686424	0.0469256	-0.998855	-0.00318153	-0.0839199	-0.0196218	0.00224909	-0.999803	0.233919	0	0	0	1
0.998668	0.0470332	-0.0207126	0.685214	0.046959	-0.998855	-0.00275058	-0.0837661	-0.0208473	0.0017594	-0.999779	0.233813	0	0	0	1
0.998643	0.047049	-0.0218295	0.683753	0.0469844	-0.998855	-0.00222388	-0.0835919	-0.0219382	0.00118032	-0.999757	0.233809	0	0	0	1
0.998636	0.0469857	-0.0222872	0.682411	0.0469307	-0.998858	-0.00177478	-0.0834859	-0.0223743	0.000711507	-0.999748	0.233876	0	0	0	1
0.998623	0.0470339	-0.022765	0.681042	0.0469897	-0.998856	-0.00128518	-0.0832969	-0.0228285	0.000198792	-0.999738	0.233954	0	0	0	1
0.998625	0.0470498	-0.0226236	0.679678	0.0470135	-0.998855	-0.000936378	-0.0831541	-0.022671	-0.00014341	-0.999741	0.233941	0	0	0	1
0.998636	0.0470068	-0.0222237	0.678149	0.0469801	-0.998857	-0.000505075	-0.0829943	-0.0222512	-0.000554549	-0.999751	0.233782	0	0	0	1
0.998637	0.047235	-0.0216852	0.676403	0.0472106	-0.998846	-0.000387644	-0.0828185	-0.0217076	-0.0006515	-0.999762	0.233601	0	0	0	1
0.998648	0.0473377	-0.0209812	0.674811	0.047316	-0.998841	-0.000242077	-0.0826573	-0.0209975	-0.000765818	-0.999777	0.233783	0	0	0	1
0.998662	0.0470847	-0.020864	0.673392	0.0470651	-0.998853	-0.0001294	-0.0824507	-0.0208753	-0.000867558	-0.99978	0.234139	0	0	0	1
0.998662	0.0471268	-0.0207631	0.671975	0.0471076	-0.998851	-0.000107121	-0.0822059	-0.0207735	-0.000885936	-0.999782	0.234377	0	0	0	1
0.998659	0.0469907	-0.0211933	0.670555	0.0469719	-0.998858	-0.000107867	-0.0820711	-0.0212033	-0.00090259	-0.999773	0.234228	0	0	0	1
0.998651	0.0470642	-0.0214196	0.66928	0.047047	-0.998854	-4.33576e-05	-0.0818554	-0.0214262	-0.000979257	-0.999768	0.234013	0	0	0	1
0.99865	0.0470137	-0.0215667	0.668027	0.0469987	-0.998856	5.44303e-05	-0.0817248	-0.0215686	-0.00108279	-0.999765	0.233689	0	0	0	1
0.998654	0.0469858	-0.0214438	0.666503	0.0469745	-0.998857	0.000233701	-0.0815717	-0.0214374	-0.00125552	-0.999768	0.233478	0	0	0	1
0.998658	0.0470052	-0.021227	0.664985	0.0469961	-0.998856	0.000349907	-0.0814506	-0.0212155	-0.00136184	-0.999772	0.233543	0	0	0	1
0.998652	0.0471088	-0.021269	0.663366	0.0471003	-0.998852	0.000376827	-0.0812405	-0.021256	-0.00139291	-0.999771	0.234005	0	0	0	1
0.998654	0.0469817	-0.0214841	0.66186	0.0469707	-0.998858	0.000245183	-0.0810498	-0.0214772	-0.0012688	-0.999767	0.234504	0	0	0	1
0.998654	0.0468139	-0.0218527	0.660337	0.0467863	-0.998866	-0.000536014	-0.0807736	-0.0218821	-0.000501965	-0.999759	0.234697	0	0	0	1
0.998662	0.0465538	-0.0220259	0.659036	0.0465037	-0.998878	-0.00155433	-0.0805038	-0.0221026	0.000513083	-0.999754	0.234568	0	0	0	1
0.998655	0.0464098	-0.0226099	0.657777	0.0463438	-0.998885	-0.00223627	-0.0801813	-0.0227176	0.00117052	-0.999739	0.234213	0	0	0	1
0.998683	0.046287	-0.0216422	0.657137	0.0462023	-0.998889	-0.00315258	-0.0801401	-0.0217931	0.0021336	-0.999758	0.234016	0	0	0	1
0.998752	0.0460175	-0.0188148	0.657113	0.045929	-0.998899	-0.0036702	-0.0803133	-0.018992	0.00278662	-0.999814	0.233947	0	0	0	1
0.998797	0.0458368	-0.0167961	0.65669	0.0457452	-0.998906	-0.0041924	-0.0806207	-0.0169988	0.00340421	-0.999848	0.233672	0	0	0	1
0.998836	0.0454864	-0.0153689	0.656365	0.0453938	-0.99892	-0.00456742	-0.0809961	-0.015589	0.00384968	-0.999869	0.233804	0	0	0	1
0.99886	0.0452191	-0.0145437	0.656241	0.0451247	-0.998931	-0.00489808	-0.0813355	-0.0147785	0.00422145	-0.99988	0.234335	0	0	0	1
0.998873	0.0449371	-0.014545	0.656168	0.0448333	-0.998941	-0.00553629	-0.0818117	-0.0148072	0.00486317	-0.999877	0.234414	0	0	0	1
0.998882	0.0446273	-0.0148662	0.656021	0.0445145	-0.998952	-0.00602568	-0.0822261	-0.0151483	0.00534239	-0.999869	0.234283	0	0	0	1
0.998896	0.0442769	-0.0149506	0.655948	0.0441551	-0.998965	-0.00657912	-0.0826949	-0.0152552	0.0058969	-0.999864	0.234275	0	0	0	1
0.998909	0.0439685	-0.0150296	0.655877	0.0438366	-0.998974	-0.00720396	-0.0831758	-0.0153597	0.00652242	-0.999859	0.234293	0	0	0	1
0.99892	0.0436581	-0.0151829	0.655789	0.0435157	-0.998984	-0.00781716	-0.0836533	-0.0155375	0.00713318	-0.999852	0.234269	0	0	0	1
0.998933	0.0433063	-0.0153545	0.655683	0.0431527	-0.998994	-0.00844857	-0.0841706	-0.0157337	0.0077621	-0.999844	0.234241	0	0	0	1
0.998938	0.0431309	-0.015489	0.655601	0.0429651	-0.998996	-0.00914797	-0.0846354	-0.0158967	0.00845788	-0.999836	0.234232	0	0	0	1
0.998935	0.043141	-0.0156648	0.655521	0.0429601	-0.998988	-0.00999584	-0.0850802	-0.0161089	0.00929732	-0.999825	0.234214	0	0	0	1
0.998939	0.0429821	-0.0158286	0.655431	0.0427876	-0.998988	-0.0107385	-0.0855769	-0.0163028	0.0100349	-0.999815	0.234194	0	0	0	1
0.998945	0.0427962	-0.0159734	0.655346	0.0425891	-0.998989	-0.011415	-0.0860458	-0.0164745	0.0107077	-0.999805	0.23418	0	0	0	1
0.998957	0.042466	-0.0161156	0.655255	0.0422481	-0.998997	-0.0119717	-0.0865509	-0.0166365	0.0112634	-0.999796	0.234158	0	0	0	1
0.998974	0.0420292	-0.0162107	0.655168	0.041804	-0.999011	-0.012343	-0.0870486	-0.0167421	0.0116376	-0.99979	0.234143	0	0	0	1
0.998982	0.0417957	-0.0162968	0.655076	0.0415638	-0.999017	-0.0126771	-0.0875811	-0.0168393	0.0119718	-0.999784	0.23413	0	0	0	1
0.998989	0.0416088	-0.016366	0.654985	0.0413719	-0.999022	-0.0129162	-0.0881246	-0.0169161	0.0122111	-0.99978	0.234116	0	0	0	1
0.998999	0.041342	-0.0164449	0.654892	0.041102	-0.999032	-0.0130427	-0.0886343	-0.0169969	0.0123388	-0.999777	0.23409	0	0	0	1
0.999005	0.041165	-0.0165136	0.654804	0.0409209	-0.999037	-0.013235	-0.0891745	-0.0170711	0.012531	-0.999774	0.234064	0	0	0	1
0.999014	0.0409151	-0.0165805	0.654714	0.0406676	-0.999045	-0.0133801	-0.0896896	-0.0171408	0.0126776	-0.999771	0.234045	0	0	0	1
0.999015	0.0408633	-0.0166694	0.654624	0.0406105	-0.999044	-0.0136277	-0.0902012	-0.0172389	0.0129223	-0.999766	0.23402	0	0	0	1
0.99902	0.0407198	-0.016724	0.654538	0.0404633	-0.999048	-0.0137938	-0.0906975	-0.0172984	0.0130886	-0.999763	0.234004	0	0	0	1
0.999029	0.0404613	-0.0168098	0.654445	0.0401992	-0.999055	-0.0140535	-0.0912165	-0.0173911	0.013349	-0.999758	0.233981	0	0	0	1
0.99903	0.0403988	-0.0168705	0.654356	0.0401321	-0.999054	-0.0142702	-0.0917386	-0.0174596	0.0135642	-0.999753	0.233962	0	0	0	1
0.999034	0.0402858	-0.0169347	0.654261	0.0400143	-0.999056	-0.0144915	-0.0922816	-0.0175311	0.0137848	-0.999749	0.233942	0	0	0	1
0.999032	0.0402926	-0.0170034	0.654164	0.0400166	-0.999053	-0.0146963	-0.0928188	-0.0176081	0.0139866	-0.999745	0.233917	0	0	0	1
0.999029	0.0403506	-0.0170714	0.654068	0.0400709	-0.999048	-0.014853	-0.0933414	-0.0176831	0.0141394	-0.999742	0.233889	0	0	0	1
0.999022	0.040487	-0.0171203	0.653974	0.0402035	-0.99904	-0.0150299	-0.09386	-0.017741	0.0143119	-0.999738	0.233869	0	0	0	1
0.999017	0.0405989	-0.0171421	0.653917	0.0403131	-0.999034	-0.0151394	-0.0941557	-0.0177688	0.0144184	-0.999736	0.233852	0	0	0	1
0.999021	0.040547	-0.017079	0.653911	0.0402609	-0.999035	-0.0152015	-0.0943005	-0.0177075	0.0144839	-0.999736	0.233839	0	0	0	1
0.999029	0.0403736	-0.0170065	0.653889	0.0400826	-0.999037	-0.0155419	-0.0946159	-0.0176462	0.0148301	-0.999732	0.233848	0	0	0	1
0.999033	0.0402797	-0.0169766	0.653838	0.0399814	-0.999034	-0.015985	-0.0950888	-0.0176327	0.0152757	-0.999726	0.233864	0	0	0	1
0.99904	0.0401607	-0.0168826	0.653788	0.039859	-0.999035	-0.0162606	-0.0956075	-0.017548	0.015557	-0.999723	0.233876	0	0	0	1
0.999044	0.0401	-0.0167405	0.653746	0.0397956	-0.999033	-0.0165393	-0.0961416	-0.0174161	0.0158422	-0.999721	0.233894	0	0	0	1
0.999043	0.0401722	-0.0166285	0.653693	0.0398648	-0.999025	-0.0168132	-0.0966543	-0.0173163	0.0161191	-0.999718	0.233897	0	0	0	1
0.999051	0.0400661	-0.0164179	0.653658	0.0397571	-0.999025	-0.017108	-0.0972051	-0.0171159	0.0164239	-0.999716	0.233904	0	0	0	1
0.999054	0.0400656	-0.0162094	0.653615	0.039755	-0.99902	-0.0174049	-0.0977708	-0.0169194	0.0167289	-0.999715	0.233888	0	0	0	1
0.999059	0.0400411	-0.0160132	0.653562	0.0397289	-0.999016	-0.0176987	-0.0983313	-0.0167346	0.0170308	-0.999713	0.233855	0	0	0	1
0.99906	0.0401091	-0.0157532	0.653519	0.0397961	-0.999007	-0.0180098	-0.0989034	-0.0164884	0.0173508	-0.999711	0.23381	0	0	0	1
0.99907	0.0399888	-0.0154299	0.653489	0.0396765	-0.999007	-0.0183164	-0.099451	-0.0161755	0.017672	-0.999711	0.233747	0	0	0	1
0.999076	0.0399238	-0.0151808	0.653431	0.0396112	-0.999004	-0.0186143	-0.0999938	-0.0159373	0.0179807	-0.999709	0.233649	0	0	0	1
0.999091	0.0397231	-0.014749	0.653421	0.0394134	-0.999006	-0.0189223	-0.100549	-0.0155145	0.0183087	-0.99971	0.233567	0	0	0	1
0.999098	0.0396178	-0.0145254	0.653348	0.0393081	-0.999005	-0.0191913	-0.101115	-0.0152997	0.018588	-0.999708	0.233454	0	0	0	1
0.999107	0.0395729	-0.0140625	0.653352	0.0392669	-0.999	-0.0195198	-0.1017	-0.0148493	0.0189351	-0.999708	0.233415	0	0	0	1
0.999112	0.039528	-0.0138378	0.653291	0.0392221	-0.998996	-0.0198104	-0.102265	-0.0146353	0.019235	-0.999706	0.233346	0	0	0	1
0.999111	0.0396764	-0.0134665	0.653277	0.0393728	-0.998983	-0.0201452	-0.102832	-0.0142805	0.0195819	-0.999704	0.233323	0	0	0	1
0.999118	0.0395902	-0.0131959	0.653233	0.0392877	-0.998981	-0.0204478	-0.103396	-0.0140203	0.0198963	-0.999701	0.23328	0	0	0	1
0.999122	0.0396124	-0.0127936	0.653226	0.0393137	-0.998973	-0.0207565	-0.103925	-0.013631	0.0202202	-0.9997	0.23323	0	0	0	1
0.999126	0.0396084	-0.0124707	0.653187	0.0393124	-0.998967	-0.0210472	-0.104479	-0.0133198	0.0205235	-0.999698	0.233156	0	0	0	1
0.999135	0.0395099	-0.0120841	0.653158	0.0392175	-0.998964	-0.0213795	-0.105072	-0.0129446	0.020872	-0.999696	0.233088	0	0	0	1
0.999134	0.039632	-0.0117867	0.653108	0.0393417	-0.998952	-0.0217034	-0.105645	-0.0126627	0.0212058	-0.999693	0.233006	0	0	0	1
0.999135	0.0396838	-0.011512	0.653057	0.0393953	-0.998943	-0.0220296	-0.106241	-0.0124023	0.021542	-0.999689	0.232966	0	0	0	1
0.999142	0.0395756	-0.0113171	0.65301	0.0392881	-0.998941	-0.0222895	-0.10677	-0.0122155	0.0218107	-0.999685	0.232957	0	0	0	1
0.999136	0.0397598	-0.0111693	0.652951	0.0394729	-0.998929	-0.0225036	-0.107326	-0.0120803	0.0220282	-0.999682	0.232958	0	0	0	1
0.999129	0.0399947	-0.0109072	0.652906	0.0397113	-0.998915	-0.022699	-0.108019	-0.0118315	0.022231	-0.99968	0.232984	0	0	0	1
0.999136	0.0398599	-0.0107948	0.652832	0.0395782	-0.998919	-0.0227638	-0.108636	-0.0117187	0.0223018	-0.99968	0.232975	0	0	0	1
0.999132	0.0400178	-0.0105707	0.652792	0.0397402	-0.998911	-0.0228443	-0.109208	-0.0115015	0.0223893	-0.999681	0.232984	0	0	0	1
0.999139	0.0398849	-0.0103977	0.652754	0.0396103	-0.998914	-0.0229274	-0.109709	-0.0113291	0.0224807	-0.999681	0.232984	0	0	0	1
0.999134	0.0400298	-0.010331	0.652715	0.0397557	-0.998906	-0.0230065	-0.110012	-0.0112688	0.0225608	-0.99968	0.232971	0	0	0	1
0.999137	0.0399746	-0.0102772	0.652698	0.0397013	-0.998908	-0.0230464	-0.110161	-0.0112154	0.0226034	-0.999679	0.232952	0	0	0	1
0.999148	0.0397339	-0.0101184	0.652694	0.0394628	-0.998914	-0.0231763	-0.110442	-0.0110565	0.0227422	-0.999678	0.232964	0	0	0	1
0.999159	0.0394799	-0.010001	0.652642	0.0392093	-0.998919	-0.0233803	-0.110945	-0.0109414	0.0229534	-0.999674	0.232997	0	0	0	1
0.999158	0.0395325	-0.00988979	0.652573	0.0392621	-0.998912	-0.0235963	-0.111534	-0.01084	0.0231731	-0.99967	0.233019	0	0	0	1
0.999156	0.0396163	-0.00977005	0.652521	0.0393472	-0.998906	-0.023732	-0.112034	-0.0107277	0.0233125	-0.999668	0.233025	0	0	0	1
0.999164	0.0394821	-0.0095515	0.652496	0.0392173	-0.998909	-0.0238073	-0.112536	-0.0105092	0.0233977	-0.999669	0.233042	0	0	0	1
0.999167	0.0394319	-0.00940559	0.652436	0.0391699	-0.99891	-0.0238651	-0.113131	-0.0103645	0.0234618	-0.999669	0.233042	0	0	0	1
0.999173	0.0393386	-0.00918648	0.652398	0.0390811	-0.998911	-0.0239423	-0.113731	-0.0101465	0.0235484	-0.999669	0.233049	0	0	0	1
0.999176	0.0392843	-0.00908734	0.652339	0.0390286	-0.998912	-0.0239896	-0.114247	-0.010048	0.0236001	-0.999669	0.233042	0	0	0	1
0.999183	0.0391345	-0.00891045	0.652305	0.0388824	-0.998916	-0.0240488	-0.114759	-0.00987006	0.0236676	-0.999669	0.233045	0	0	0	1
0.999191	0.0389702	-0.00876829	0.652253	0.038721	-0.998921	-0.024111	-0.115343	-0.00972656	0.0237369	-0.999668	0.233035	0	0	0	1
0.999192	0.0389861	-0.00861168	0.652198	0.0387398	-0.998919	-0.0241866	-0.115975	-0.00957342	0.0238184	-0.999668	0.233026	0	0	0	1
0.99919	0.0390564	-0.00845336	0.652159	0.0388132	-0.998914	-0.0242588	-0.116506	-0.00941975	0.023896	-0.999668	0.233015	0	0	0	1
0.999189	0.0391226	-0.00831107	0.652124	0.0388819	-0.998909	-0.024346	-0.116982	-0.00928258	0.023988	-0.999667	0.233009	0	0	0	1
0.999194	0.039013	-0.00817562	0.652078	0.0387745	-0.99891	-0.0244699	-0.117505	-0.00914945	0.0241181	-0.999665	0.233021	0	0	0	1
0.999189	0.0391875	-0.00804589	0.652014	0.0389512	-0.998901	-0.0245709	-0.11811	-0.00902801	0.0242225	-0.999663	0.233021	0	0	0	1
0.999185	0.0393234	-0.00783087	0.651965	0.0390914	-0.998893	-0.0246628	-0.118754	-0.00882011	0.0243215	-0.999663	0.233027	0	0	0	1
0.999184	0.0393648	-0.00770027	0.651904	0.0391354	-0.99889	-0.0247267	-0.119342	-0.00869316	0.0243901	-0.999662	0.233027	0	0	0	1
0.99918	0.03951	-0.0074914	0.651885	0.039285	-0.998882	-0.0248124	-0.11983	-0.00849142	0.0244828	-0.999662	0.233019	0	0	0	1
0.999181	0.03951	-0.00737925	0.651834	0.0392871	-0.99888	-0.0248822	-0.12036	-0.00838213	0.0245568	-0.999661	0.232998	0	0	0	1
0.999183	0.0395069	-0.00719621	0.651783	0.0392879	-0.998878	-0.0249582	-0.120971	-0.00820221	0.02464	-0.99966	0.233	0	0	0	1
0.999183	0.0395234	-0.00703827	0.651709	0.0393078	-0.998876	-0.025032	-0.12165	-0.00804775	0.0247199	-0.999659	0.233004	0	0	0	1
0.999176	0.0397537	-0.00679469	0.651679	0.0395433	-0.998864	-0.0251215	-0.122213	-0.00781368	0.0248171	-0.999659	0.233017	0	0	0	1
0.999179	0.0396993	-0.00663661	0.651641	0.0394922	-0.998864	-0.0251935	-0.122721	-0.00765726	0.0248957	-0.999658	0.233007	0	0	0	1
0.999185	0.0395852	-0.0064226	0.65162	0.0393829	-0.998866	-0.0252826	-0.123253	-0.00744415	0.0249941	-0.999657	0.232986	0	0	0	1
0.99918	0.0397317	-0.00625104	0.651567	0.039533	-0.998858	-0.0253737	-0.123884	-0.00728005	0.0250907	-0.999656	0.232962	0	0	0	1
0.999177	0.0398461	-0.00607713	0.651506	0.0396511	-0.998851	-0.0254619	-0.124528	-0.00711271	0.0251849	-0.999655	0.232951	0	0	0	1
0.999179	0.0398246	-0.00588375	0.651473	0.0396339	-0.99885	-0.0255367	-0.125032	-0.00692197	0.0252675	-0.999654	0.232956	0	0	0	1
0.999189	0.0396058	-0.00567178	0.651462	0.0394199	-0.998856	-0.0256214	-0.125489	-0.00670804	0.025362	-0.999653	0.23294	0	0	0	1
0.999192	0.0395264	-0.00557375	0.651442	0.0393427	-0.998858	-0.0256825	-0.125814	-0.0066105	0.0254275	-0.999652	0.232916	0	0	0	1
0.999196	0.0394251	-0.0055356	0.651428	0.0392421	-0.998861	-0.0257156	-0.126015	-0.00657111	0.0254626	-0.999652	0.232881	0	0	0	1
0.999204	0.0392625	-0.0053854	0.651441	0.039083	-0.998865	-0.0257874	-0.126271	-0.00641974	0.0255414	-0.999651	0.232849	0	0	0	1
0.999212	0.0390573	-0.00525974	0.651398	0.0388806	-0.998872	-0.0258446	-0.12673	-0.00629119	0.0256048	-0.99965	0.232842	0	0	0	1
0.999213	0.0390799	-0.00501421	0.651352	0.0389089	-0.998868	-0.0259529	-0.127387	-0.00605073	0.0257224	-0.999648	0.232844	0	0	0	1
0.999208	0.0392137	-0.00485661	0.651302	0.0390462	-0.99886	-0.0260333	-0.127926	-0.00589989	0.0258081	-0.999647	0.232838	0	0	0	1
0.999208	0.03925	-0.00456722	0.65131	0.0390894	-0.998856	-0.0261402	-0.128379	-0.00561594	0.0259259	-0.999645	0.232835	0	0	0	1
0.99921	0.039229	-0.00437929	0.651285	0.0390727	-0.998854	-0.0262456	-0.128892	-0.00543179	0.0260388	-0.999644	0.2328	0	0	0	1
0.999207	0.0393132	-0.00424371	0.651222	0.0391599	-0.998848	-0.0263383	-0.129526	-0.00530219	0.0261363	-0.999642	0.232754	0	0	0	1
0.999202	0.0394624	-0.00401981	0.651167	0.0393144	-0.998839	-0.026454	-0.130214	-0.005087	0.0262598	-0.99964	0.232735	0	0	0	1
0.999197	0.039614	-0.00373053	0.651146	0.0394729	-0.998829	-0.0265708	-0.13079	-0.00480665	0.0263872	-0.999638	0.232743	0	0	0	1
0.999198	0.0396137	-0.00350848	0.651132	0.0394781	-0.998827	-0.0266593	-0.131234	-0.00458833	0.0264844	-0.999636	0.232737	0	0	0	1
0.999207	0.0394107	-0.00329843	0.651103	0.0392803	-0.998832	-0.0267612	-0.131778	-0.00437714	0.0265955	-0.999634	0.232712	0	0	0	1
0.999205	0.0394834	-0.00302409	0.651068	0.0393597	-0.998825	-0.0268861	-0.132443	-0.00410997	0.0267307	-0.999632	0.23269	0	0	0	1
0.999195	0.0397622	-0.00280163	0.651016	0.0396439	-0.998811	-0.0270081	-0.133117	-0.00390006	0.0268603	-0.999629	0.232663	0	0	0	1
0.999192	0.0398406	-0.00256679	0.650988	0.0397282	-0.998805	-0.0271163	-0.133654	-0.00367191	0.0269774	-0.999627	0.232646	0	0	0	1
0.999195	0.0397755	-0.00226502	0.650996	0.0396708	-0.998804	-0.0272348	-0.134119	-0.00337343	0.0271081	-0.999624	0.232642	0	0	0	1
0.999204	0.0395741	-0.00198531	0.650998	0.0394767	-0.998808	-0.0273517	-0.134595	-0.00309319	0.0272366	-0.999622	0.232623	0	0	0	1
0.9992	0.0396736	-0.00176805	0.650948	0.0395818	-0.998801	-0.0274708	-0.135255	-0.00288361	0.0273639	-0.999619	0.23259	0	0	0	1
0.9992	0.0397064	-0.00150373	0.650906	0.0396215	-0.998796	-0.027596	-0.135904	-0.00262546	0.0274993	-0.999616	0.232575	0	0	0	1
0.999199	0.0397429	-0.00110684	0.650918	0.0396685	-0.99879	-0.0277476	-0.13646	-0.00223607	0.0276665	-0.999612	0.232585	0	0	0	1
0.999204	0.0396248	-0.000884365	0.650903	0.0395564	-0.998791	-0.0278457	-0.136925	-0.00201446	0.0277736	-0.999609	0.232563	0	0	0	1
0.999211	0.0394348	-0.000620787	0.650887	0.0393736	-0.998795	-0.0279776	-0.137489	-0.0017511	0.0279161	-0.999606	0.232521	0	0	0	1
0.999211	0.0394517	-0.000402125	0.65084	0.0393964	-0.99879	-0.0281042	-0.138146	-0.00153816	0.0280512	-0.999603	0.23247	0	0	0	1
0.999214	0.0393838	-0.000181827	0.650793	0.0393345	-0.998789	-0.0282254	-0.13878	-0.00132098	0.0281811	-0.999599	0.232432	0	0	0	1
0.999212	0.0394176	5.3097e-05	0.650763	0.0393749	-0.998785	-0.0283359	-0.139315	-0.00109165	0.0283008	-0.999596	0.232419	0	0	0	1
0.999222	0.0391797	0.000319274	0.650749	0.0391445	-0.998791	-0.0284446	-0.139814	-0.000823299	0.0284201	-0.999593	0.232412	0	0	0	1
0.999227	0.0390448	0.000535858	0.650712	0.0390157	-0.998793	-0.0285516	-0.140362	-0.000607304	0.0285355	-0.99959	0.232395	0	0	0	1
0.999234	0.0388664	0.000767591	0.650667	0.0388439	-0.998796	-0.0286653	-0.140979	-0.000375162	0.0286582	-0.999586	0.232372	0	0	0	1
0.99923	0.0389626	0.000959282	0.650606	0.0389456	-0.998789	-0.0287709	-0.141586	-0.000190574	0.0287711	-0.999583	0.232356	0	0	0	1
0.999221	0.0391794	0.0011204	0.650591	0.039167	-0.998778	-0.0288506	-0.141905	-3.90217e-05	0.0288571	-0.999581	0.232353	0	0	0	1
0.999219	0.0392364	0.00121077	0.650605	0.0392265	-0.998775	-0.0288891	-0.141994	4.80852e-05	0.0288992	-0.99958	0.232342	0	0	0	1
0.99923	0.03894	0.00138668	0.650618	0.0389354	-0.998784	-0.0289602	-0.142234	0.000229597	0.0289769	-0.999577	0.23233	0	0	0	1
0.999243	0.0386071	0.00154546	0.650562	0.0386072	-0.998795	-0.0290334	-0.142737	0.000395018	0.0290562	-0.999575	0.232336	0	0	0	1
0.999231	0.0388931	0.0017409	0.650493	0.0388988	-0.99878	-0.0291441	-0.143352	0.000577598	0.0291745	-0.999571	0.232335	0	0	0	1
0.999217	0.0392507	0.0019961	0.650447	0.0392638	-0.998763	-0.0292566	-0.143922	0.000817621	0.0292972	-0.999568	0.232351	0	0	0	1
0.999219	0.0391948	0.0021442	0.650383	0.0392124	-0.998762	-0.0293328	-0.144445	0.000964192	0.0293791	-0.999565	0.23235	0	0	0	1
0.999222	0.0390879	0.00239598	0.650352	0.0391131	-0.998763	-0.0294467	-0.144974	0.00121436	0.0295027	-0.999561	0.232349	0	0	0	1
0.99922	0.0391458	0.00259056	0.650304	0.0391768	-0.998757	-0.0295503	-0.145503	0.00140294	0.0296138	-0.999558	0.232343	0	0	0	1
0.999212	0.0393132	0.00279909	0.650254	0.0393505	-0.998747	-0.0296628	-0.146057	0.00160182	0.0297347	-0.999554	0.232329	0	0	0	1
0.99921	0.0393735	0.00298918	0.650185	0.0394166	-0.998742	-0.029764	-0.146669	0.00178589	0.0298434	-0.99955	0.232322	0	0	0	1
0.999206	0.0394454	0.00316646	0.650101	0.039494	-0.998735	-0.0298655	-0.147311	0.00195679	0.0299519	-0.999547	0.232322	0	0	0	1
0.999202	0.0395341	0.00339224	0.650044	0.0395897	-0.998729	-0.0299662	-0.147881	0.00217564	0.0300617	-0.999543	0.232335	0	0	0	1
0.999201	0.0395302	0.00361409	0.650004	0.0395926	-0.998725	-0.0300677	-0.148378	0.00239331	0.0301719	-0.999539	0.232342	0	0	0	1
0.999203	0.039475	0.00381597	0.649955	0.0395438	-0.998724	-0.0301663	-0.148894	0.00259271	0.0302783	-0.999535	0.232344	0	0	0	1
0.999205	0.0393865	0.00404026	0.649892	0.0394624	-0.998724	-0.0302751	-0.149512	0.00281511	0.0303956	-0.999531	0.232343	0	0	0	1
0.999202	0.039456	0.00427797	0.649823	0.0395395	-0.998718	-0.0303957	-0.150161	0.00304563	0.0305257	-0.999526	0.232349	0	0	0	1
0.999197	0.0395604	0.00448736	0.649765	0.0396506	-0.99871	-0.0305041	-0.150715	0.00324726	0.0306427	-0.999522	0.232353	0	0	0	1
0.999202	0.0393845	0.0047417	0.649745	0.0394829	-0.998714	-0.0306046	-0.151154	0.00350271	0.0307525	-0.999518	0.232362	0	0	0	1
0.999211	0.0391369	0.00494668	0.649702	0.0392422	-0.99872	-0.0307039	-0.151662	0.00371116	0.030859	-0.999514	0.232359	0	0	0	1
0.999214	0.0390409	0.00519805	0.64965	0.0391544	-0.998719	-0.0308329	-0.152276	0.00396012	0.0309974	-0.999509	0.232346	0	0	0	1
0.99921	0.0391158	0.00540897	0.649567	0.0392364	-0.998713	-0.0309528	-0.152951	0.00416375	0.0311257	-0.999504	0.232338	0	0	0	1
0.999209	0.039105	0.00564711	0.649515	0.0392335	-0.998709	-0.0310674	-0.153498	0.00439743	0.0312495	-0.999499	0.232355	0	0	0	1
0.999213	0.0389715	0.00584069	0.649469	0.0391065	-0.998711	-0.0311537	-0.153966	0.00459156	0.0313428	-0.999495	0.232363	0	0	0	1
0.999213	0.0389225	0.00607167	0.649424	0.0390653	-0.998709	-0.0312658	-0.154492	0.00481941	0.0314636	-0.99949	0.232366	0	0	0	1
0.999216	0.038818	0.00627383	0.649352	0.0389677	-0.99871	-0.0313749	-0.155104	0.00502035	0.03158	-0.999486	0.232361	0	0	0	1
0.999208	0.0389962	0.00651696	0.649283	0.0391543	-0.998698	-0.0315142	-0.155759	0.00525208	0.0317296	-0.99948	0.232356	0	0	0	1
0.999205	0.0390257	0.00681717	0.649243	0.039194	-0.998692	-0.0316579	-0.156349	0.00554533	0.0318851	-0.999473	0.232357	0	0	0	1
0.999203	0.0390318	0.00702214	0.649202	0.0392074	-0.998688	-0.03177	-0.156839	0.00574543	0.0320052	-0.999468	0.23234	0	0	0	1
0.999202	0.0389951	0.00736142	0.649189	0.0391825	-0.998684	-0.0319318	-0.157396	0.00607912	0.0321799	-0.999461	0.23233	0	0	0	1
0.99919	0.0392613	0.00752589	0.649159	0.0394546	-0.99867	-0.0320438	-0.157815	0.00623038	0.0323	-0.999456	0.232282	0	0	0	1
0.999186	0.0393596	0.00756941	0.649137	0.0395546	-0.998664	-0.0320982	-0.15805	0.00626851	0.0323567	-0.999454	0.232227	0	0	0	1
0.999193	0.0391546	0.00769449	0.649145	0.0393542	-0.99867	-0.0321673	-0.158261	0.00639734	0.0324294	-0.999451	0.232184	0	0	0	1
0.999198	0.03899	0.0079024	0.649116	0.0391971	-0.998672	-0.0322719	-0.158692	0.00660622	0.032541	-0.999446	0.232176	0	0	0	1
0.999188	0.039202	0.00814422	0.649049	0.0394177	-0.998659	-0.0324021	-0.159298	0.00683569	0.032682	-0.999439	0.232188	0	0	0	1
0.999174	0.0394925	0.00837788	0.648986	0.0397167	-0.998643	-0.0325299	-0.159857	0.00705444	0.032821	-0.999433	0.232202	0	0	0	1
0.999174	0.0394462	0.00867729	0.648975	0.0396811	-0.998641	-0.0326521	-0.160287	0.00735012	0.0329546	-0.999427	0.232228	0	0	0	1
0.999173	0.0394068	0.00895485	0.648951	0.0396519	-0.998638	-0.0327857	-0.160781	0.00762331	0.0330989	-0.99942	0.232216	0	0	0	1
0.999172	0.0393836	0.00919032	0.648887	0.0396377	-0.998633	-0.0329336	-0.161423	0.00785337	0.0332558	-0.999413	0.232187	0	0	0	1
0.999172	0.0393066	0.00950699	0.648848	0.0395726	-0.99863	-0.033101	-0.16205	0.00816554	0.033435	-0.999404	0.232168	0	0	0	1
0.999172	0.0392344	0.00972367	0.648808	0.0395088	-0.998628	-0.0332346	-0.162566	0.00837907	0.0335764	-0.999398	0.232137	0	0	0	1
0.999174	0.0391168	0.00999123	0.648795	0.0394014	-0.998628	-0.0333684	-0.163026	0.00864495	0.0337198	-0.999391	0.232121	0	0	0	1
0.999177	0.0389708	0.0102964	0.648795	0.0392674	-0.998628	-0.0335478	-0.163643	0.00894756	0.0339098	-0.999382	0.232135	0	0	0	1
0.99917	0.0391124	0.0103929	0.648714	0.0394134	-0.998617	-0.0336792	-0.164328	0.009034	0.0340461	-0.999376	0.232118	0	0	0	1
0.99917	0.0390774	0.0105752	0.648682	0.0393861	-0.998613	-0.0338375	-0.164934	0.00921097	0.0342112	-0.999369	0.232091	0	0	0	1
0.999177	0.0388531	0.0107261	0.648685	0.0391684	-0.998617	-0.0339816	-0.165412	0.0093637	0.034359	-0.999363	0.232033	0	0	0	1
0.999183	0.038641	0.0109523	0.648717	0.0389658	-0.998619	-0.0341525	-0.165886	0.00959024	0.0345366	-0.999354	0.231977	0	0	0	1
0.999185	0.0385386	0.0111352	0.648712	0.0388716	-0.998616	-0.03434	-0.1665	0.0097691	0.03473	-0.999346	0.231891	0	0	0	1
0.999182	0.0385366	0.0113575	0.648661	0.038879	-0.99861	-0.0345122	-0.167184	0.00998446	0.0349108	-0.999337	0.231859	0	0	0	1
0.99917	0.0387633	0.0116894	0.648637	0.0391191	-0.998594	-0.0346878	-0.167773	0.0103011	0.0351015	-0.999327	0.231883	0	0	0	1
0.999173	0.0386074	0.0119636	0.648614	0.0389742	-0.998596	-0.0348158	-0.168241	0.0105754	0.0352386	-0.99932	0.231912	0	0	0	1
0.999175	0.0384666	0.0122442	0.648596	0.0388448	-0.998596	-0.0349476	-0.1687	0.0108555	0.0353797	-0.999312	0.231924	0	0	0	1
0.99917	0.0384686	0.0126045	0.648578	0.0388618	-0.998589	-0.0351434	-0.169304	0.0112077	0.0355894	-0.9993	0.231907	0	0	0	1
0.999159	0.0386452	0.0129219	0.648527	0.0390518	-0.998574	-0.0353416	-0.16998	0.0115106	0.0358018	-0.999289	0.231872	0	0	0	1
0.999146	0.0388512	0.0133364	0.648508	0.0392751	-0.998558	-0.035553	-0.170603	0.0119087	0.0360317	-0.999276	0.231871	0	0	0	1
0.999147	0.0387191	0.0136121	0.648483	0.0391547	-0.998558	-0.0356945	-0.171076	0.0121833	0.0361823	-0.999268	0.231864	0	0	0	1
0.999144	0.0386788	0.0139294	0.648469	0.0391279	-0.998553	-0.0358517	-0.17155	0.0124954	0.0363514	-0.999258	0.231861	0	0	0	1
0.999141	0.0386662	0.014228	0.648416	0.0391283	-0.998547	-0.0360201	-0.172167	0.0127875	0.0365311	-0.999247	0.231851	0	0	0	1
0.999127	0.0389163	0.0144825	0.648324	0.0393896	-0.998531	-0.0361785	-0.172854	0.0130262	0.0367027	-0.999238	0.231857	0	0	0	1
0.999114	0.0391534	0.0147813	0.648262	0.0396397	-0.998515	-0.0363346	-0.173467	0.0133097	0.0368736	-0.999228	0.231886	0	0	0	1
0.999105	0.0393111	0.0149442	0.648262	0.0398042	-0.998506	-0.0363988	-0.173762	0.0134639	0.0369464	-0.999223	0.231916	0	0	0	1
0.999104	0.0393243	0.0149694	0.648271	0.0398186	-0.998505	-0.0364232	-0.173863	0.0134877	0.0369719	-0.999222	0.231903	0	0	0	1
0.999115	0.0390403	0.0150144	0.648283	0.0395375	-0.998513	-0.0364999	-0.174112	0.0135401	0.0370465	-0.999218	0.231875	0	0	0	1
0.999122	0.0388168	0.0151198	0.648248	0.0393195	-0.998518	-0.0366091	-0.174604	0.0136493	0.0371568	-0.999213	0.231878	0	0	0	1
0.999109	0.0390936	0.0152374	0.648196	0.0396025	-0.998501	-0.0367551	-0.17524	0.0137506	0.0373111	-0.999206	0.231903	0	0	0	1
0.999101	0.0392731	0.0153378	0.648145	0.0397873	-0.99849	-0.0368728	-0.175795	0.0138395	0.0374352	-0.9992	0.231937	0	0	0	1
0.999102	0.0391826	0.0154582	0.648124	0.0397028	-0.998489	-0.0369797	-0.176254	0.0139588	0.0375455	-0.999194	0.231976	0	0	0	1
0.999107	0.0389952	0.0156022	0.648098	0.0395226	-0.998492	-0.0370969	-0.176743	0.0141051	0.0376658	-0.999187	0.232003	0	0	0	1
0.999108	0.0389161	0.0157318	0.648063	0.0394503	-0.99849	-0.0372287	-0.177273	0.0142322	0.0378014	-0.999181	0.232004	0	0	0	1
0.999111	0.0387665	0.0159283	0.64803	0.0393105	-0.99849	-0.0373817	-0.177871	0.014428	0.03796	-0.999172	0.232038	0	0	0	1
0.999111	0.0386981	0.0161004	0.647988	0.0392507	-0.998487	-0.0375215	-0.178478	0.0145971	0.0381054	-0.999164	0.232087	0	0	0	1
0.999112	0.0386158	0.0162161	0.647937	0.0391746	-0.998485	-0.0376393	-0.179027	0.014711	0.0382265	-0.999157	0.232122	0	0	0	1
0.999111	0.0385886	0.0163673	0.647933	0.0391553	-0.998481	-0.0377828	-0.179548	0.0148575	0.0383754	-0.99915	0.232163	0	0	0	1
0.999117	0.0384029	0.0164472	0.647927	0.0389748	-0.998482	-0.0379229	-0.180063	0.0149389	0.0385158	-0.999143	0.232173	0	0	0	1
0.999119	0.0383191	0.0165294	0.647911	0.0388964	-0.99848	-0.0380669	-0.180628	0.0150186	0.0386616	-0.999136	0.232182	0	0	0	1
0.999113	0.038411	0.0166531	0.647866	0.0389954	-0.99847	-0.0382169	-0.181274	0.0151327	0.0388177	-0.999128	0.23223	0	0	0	1
0.999102	0.0386436	0.0167721	0.64778	0.0392343	-0.998456	-0.0383408	-0.181911	0.0152376	0.0389497	-0.999122	0.232294	0	0	0	1
0.9991	0.038624	0.0169308	0.647717	0.0392226	-0.998453	-0.0384527	-0.182471	0.0153924	0.0390674	-0.999115	0.232367	0	0	0	1
0.999095	0.0386764	0.0170913	0.647694	0.0392831	-0.998445	-0.0385735	-0.182943	0.0155459	0.0391954	-0.999107	0.232427	0	0	0	1
0.999096	0.0386238	0.0172053	0.647662	0.0392371	-0.998442	-0.0387039	-0.183477	0.0156567	0.0393293	-0.9991	0.232454	0	0	0	1
0.999095	0.0385782	0.0173453	0.6476	0.0391995	-0.998438	-0.0388576	-0.184143	0.0157922	0.0394876	-0.999092	0.232478	0	0	0	1
0.999086	0.0387438	0.0174954	0.647556	0.0393732	-0.998425	-0.0389999	-0.18475	0.0159299	0.0396384	-0.999084	0.232535	0	0	0	1
0.999078	0.0388667	0.0176782	0.647536	0.0395031	-0.99842	-0.0389953	-0.185254	0.0161077	0.039643	-0.999081	0.232585	0	0	0	1
0.999072	0.0389728	0.0177936	0.64751	0.0396148	-0.998414	-0.0390587	-0.185759	0.0162162	0.0397126	-0.999076	0.23261	0	0	0	1
0.999074	0.0388662	0.017915	0.647493	0.0395155	-0.998412	-0.0392058	-0.186336	0.0163358	0.0398627	-0.999068	0.232645	0	0	0	1
0.999067	0.0389717	0.018042	0.647476	0.0396287	-0.998401	-0.0393695	-0.18696	0.016452	0.0400331	-0.999059	0.232682	0	0	0	1
0.999065	0.0389678	0.0181683	0.647428	0.039632	-0.998396	-0.039499	-0.187585	0.0165731	0.0401674	-0.999052	0.232731	0	0	0	1
0.999066	0.038878	0.018307	0.647405	0.03955	-0.998394	-0.0396255	-0.18812	0.0167101	0.0402979	-0.999045	0.232788	0	0	0	1
0.999068	0.0388086	0.0183648	0.647351	0.0394846	-0.998392	-0.039727	-0.188607	0.0167666	0.0404004	-0.999039	0.232807	0	0	0	1
0.999073	0.0386154	0.0184734	0.647311	0.0392979	-0.998395	-0.039849	-0.189143	0.016878	0.0405233	-0.999033	0.232847	0	0	0	1
0.999063	0.0388378	0.0185781	0.647268	0.0395258	-0.998383	-0.0399261	-0.189569	0.0169706	0.0406083	-0.999028	0.232893	0	0	0	1
0.999058	0.0389182	0.0186776	0.647247	0.0396063	-0.998389	-0.0396978	-0.189769	0.0170757	0.0403854	-0.999035	0.232888	0	0	0	1
0.99906	0.0388234	0.0187464	0.647244	0.0395153	-0.99839	-0.0397506	-0.190009	0.0171461	0.0404394	-0.999031	0.232905	0	0	0	1
0.999066	0.0386071	0.0188601	0.64719	0.0393053	-0.998395	-0.0398455	-0.190465	0.0172647	0.0405349	-0.999025	0.23294	0	0	0	1
0.999066	0.0385454	0.0189857	0.647116	0.039251	-0.998392	-0.0399724	-0.191051	0.0173876	0.0406656	-0.999018	0.232957	0	0	0	1
0.999065	0.0384847	0.0191556	0.647063	0.0391996	-0.998388	-0.0401049	-0.191595	0.0175544	0.0408036	-0.999009	0.233003	0	0	0	1
0.999066	0.0384041	0.019305	0.647041	0.0391273	-0.998386	-0.0402304	-0.192056	0.017702	0.0409335	-0.999002	0.233033	0	0	0	1
0.999073	0.0381369	0.0194597	0.647005	0.0388692	-0.998391	-0.0403749	-0.192601	0.0178618	0.0410792	-0.998993	0.233051	0	0	0	1
0.999073	0.0380702	0.0196114	0.646953	0.0388116	-0.998386	-0.040533	-0.193206	0.0180098	0.0412419	-0.998983	0.233062	0	0	0	1
0.999067	0.0381332	0.0197558	0.646926	0.0388835	-0.998377	-0.0406945	-0.193756	0.0181451	0.04141	-0.998974	0.233088	0	0	0	1
0.999065	0.0381253	0.0198937	0.646919	0.0388841	-0.998371	-0.0408506	-0.194257	0.018277	0.0415713	-0.998965	0.233105	0	0	0	1
0.999073	0.0378597	0.0199766	0.646924	0.0386251	-0.998374	-0.0410124	-0.194762	0.0183646	0.0417314	-0.998957	0.233084	0	0	0	1
0.999071	0.0378981	0.0200116	0.64691	0.0386682	-0.998365	-0.0411858	-0.195355	0.0183912	0.0419067	-0.998949	0.233047	0	0	0	1
0.999064	0.0380691	0.0200193	0.646899	0.038843	-0.99835	-0.0413821	-0.196007	0.0183841	0.0421064	-0.99894	0.232988	0	0	0	1
0.999056	0.0382773	0.0200371	0.646909	0.0390554	-0.998334	-0.0415732	-0.196591	0.0183856	0.0423019	-0.998932	0.232936	0	0	0	1
0.999056	0.0382662	0.0200722	0.646933	0.0390488	-0.998327	-0.0417407	-0.197089	0.0184146	0.0424704	-0.998924	0.232901	0	0	0	1
0.99906	0.0381403	0.0201209	0.646936	0.038928	-0.998325	-0.0418993	-0.197609	0.0184624	0.0426285	-0.998917	0.232885	0	0	0	1
0.99906	0.038078	0.0202028	0.646909	0.0388724	-0.99832	-0.0420705	-0.19823	0.0185402	0.0428016	-0.998908	0.232895	0	0	0	1
0.999038	0.0385867	0.0203721	0.646877	0.0393914	-0.998292	-0.042253	-0.198951	0.0186801	0.0430002	-0.998897	0.232948	0	0	0	1
0.999034	0.0385737	0.0205775	0.646865	0.0393842	-0.9983	-0.0420898	-0.199514	0.0188922	0.0428449	-0.9989	0.232967	0	0	0	1
0.999029	0.0386459	0.0206618	0.646858	0.0394615	-0.998293	-0.0421748	-0.200028	0.0189698	0.0429346	-0.998894	0.232962	0	0	0	1
0.999034	0.0384925	0.0207376	0.646848	0.0393143	-0.998292	-0.0423258	-0.200555	0.0190462	0.0430855	-0.998886	0.23297	0	0	0	1
0.999036	0.0383737	0.0208263	0.646828	0.0392029	-0.998289	-0.0425023	-0.201172	0.0191329	0.0432631	-0.998877	0.23298	0	0	0	1
0.999028	0.0385434	0.0209095	0.646789	0.0393789	-0.998276	-0.0426503	-0.201817	0.0192028	0.0434176	-0.998869	0.232987	0	0	0	1
0.999023	0.0386011	0.0210697	0.646793	0.0394446	-0.998271	-0.0427054	-0.202393	0.0193581	0.04348	-0.998863	0.233009	0	0	0	1
0.999018	0.038634	0.0212047	0.646812	0.0394863	-0.998263	-0.0428604	-0.202903	0.0194853	0.0436409	-0.998854	0.233043	0	0	0	1
0.999023	0.0384673	0.0213023	0.64682	0.0393272	-0.998262	-0.0430204	-0.203406	0.0195837	0.0438015	-0.998845	0.233061	0	0	0	1
0.999022	0.0384176	0.0214162	0.646799	0.0392859	-0.998256	-0.0431937	-0.203995	0.0196927	0.0439782	-0.998835	0.233095	0	0	0	1
0.999024	0.038323	0.0215258	0.646748	0.0391993	-0.998253	-0.0433496	-0.204616	0.0198002	0.0441364	-0.998826	0.233134	0	0	0	1
0.999019	0.0383979	0.0216056	0.646671	0.0392801	-0.998245	-0.0434675	-0.205167	0.019872	0.0442588	-0.998819	0.233169	0	0	0	1
0.999014	0.0384435	0.0217544	0.646674	0.0393337	-0.998239	-0.0435403	-0.205472	0.0200156	0.0443384	-0.998812	0.233234	0	0	0	1
0.999016	0.0383882	0.0217432	0.646661	0.039278	-0.998241	-0.0435483	-0.205581	0.0200065	0.0443448	-0.998812	0.23322	0	0	0	1
0.999025	0.0381383	0.0217904	0.646659	0.0390319	-0.998248	-0.0436202	-0.205817	0.020062	0.0444135	-0.998808	0.233232	0	0	0	1
0.999032	0.0378969	0.0218984	0.64659	0.0387975	-0.998252	-0.0437223	-0.206309	0.0201765	0.0445149	-0.998801	0.233292	0	0	0	1
0.999023	0.0380523	0.0220162	0.646486	0.0389609	-0.99824	-0.0438626	-0.206975	0.0202817	0.0446628	-0.998793	0.233354	0	0	0	1
0.999006	0.0383907	0.0221872	0.646421	0.0393096	-0.99822	-0.0440012	-0.207577	0.0204319	0.0448149	-0.998783	0.233438	0	0	0	1
0.999003	0.0384153	0.0222798	0.646389	0.0393405	-0.998214	-0.0441099	-0.208016	0.0205189	0.0449278	-0.998776	0.233468	0	0	0	1
0.99901	0.0381993	0.0223615	0.646365	0.0391309	-0.998217	-0.0442366	-0.208485	0.0206052	0.0450532	-0.998768	0.233492	0	0	0	1
0.999013	0.038054	0.0224676	0.646334	0.0389938	-0.998215	-0.044395	-0.209043	0.0207115	0.0452126	-0.998759	0.233526	0	0	0	1
0.999008	0.038102	0.0225902	0.646288	0.039051	-0.998205	-0.0445717	-0.209682	0.0208247	0.045395	-0.998748	0.233569	0	0	0	1
0.998998	0.0383014	0.0227385	0.64627	0.039261	-0.998188	-0.0447618	-0.210284	0.0209563	0.045595	-0.998736	0.233618	0	0	0	1
0.998991	0.0384239	0.022816	0.64626	0.0393901	-0.998176	-0.044913	-0.210806	0.021022	0.0457518	-0.998728	0.233621	0	0	0	1
0.998988	0.0384566	0.0228974	0.646255	0.0394299	-0.998167	-0.0450737	-0.211306	0.0210955	0.0459163	-0.998719	0.233629	0	0	0	1
0.998984	0.0385075	0.0229842	0.646228	0.0394883	-0.998158	-0.0452425	-0.211869	0.0211731	0.0460894	-0.998709	0.233647	0	0	0	1
0.998978	0.038577	0.0231067	0.646174	0.0395669	-0.998147	-0.0454041	-0.212468	0.0212857	0.0462573	-0.998699	0.233694	0	0	0	1
0.998973	0.038629	0.0232663	0.64611	0.0396292	-0.998138	-0.0455442	-0.213095	0.0214371	0.0464048	-0.998689	0.233766	0	0	0	1
0.998969	0.0386186	0.023429	0.646064	0.0396274	-0.998136	-0.0455926	-0.21364	0.021598	0.0464594	-0.998683	0.233822	0	0	0	1
0.998968	0.0385599	0.0235842	0.646067	0.0395772	-0.998136	-0.0456492	-0.214144	0.0217534	0.0465208	-0.998677	0.233851	0	0	0	1
0.99897	0.038447	0.02367	0.646076	0.0394725	-0.998131	-0.0458358	-0.214695	0.0218369	0.0467083	-0.998666	0.233851	0	0	0	1
0.998973	0.0383452	0.0237196	0.646072	0.0393773	-0.998126	-0.0460247	-0.215283	0.0218838	0.0468968	-0.998656	0.233828	0	0	0	1
0.998971	0.0383473	0.0238183	0.646065	0.0393885	-0.998116	-0.0462274	-0.215931	0.0219742	0.0471033	-0.998645	0.233831	0	0	0	1
0.998968	0.038364	0.0239117	0.646069	0.0394136	-0.998107	-0.046411	-0.216555	0.0220593	0.0472908	-0.998634	0.233825	0	0	0	1
0.998966	0.038359	0.0240008	0.646132	0.0394159	-0.9981	-0.0465509	-0.217107	0.022143	0.0474341	-0.998625	0.233782	0	0	0	1
0.998967	0.0383019	0.0240417	0.646244	0.0393651	-0.998093	-0.0467428	-0.21767	0.022179	0.0476262	-0.998615	0.233703	0	0	0	1
0.998977	0.0381345	0.0238971	0.646341	0.0391958	-0.998089	-0.0469681	-0.218275	0.0220338	0.047842	-0.998608	0.233574	0	0	0	1
0.998982	0.0380778	0.0237758	0.646382	0.0391376	-0.998083	-0.0471575	-0.218899	0.021908	0.0480253	-0.998602	0.233458	0	0	0	1
0.99898	0.0381335	0.0237588	0.646332	0.0391949	-0.998075	-0.0472724	-0.219465	0.0218838	0.0481407	-0.998597	0.233405	0	0	0	1
0.998981	0.0380215	0.0239143	0.646259	0.0390927	-0.998074	-0.0473699	-0.219967	0.0220407	0.0482418	-0.998589	0.233492	0	0	0	1
0.998982	0.0378811	0.024075	0.646173	0.0389625	-0.998074	-0.0474779	-0.220462	0.0222036	0.0483529	-0.99858	0.233594	0	0	0	1
0.998983	0.0377795	0.0241979	0.646075	0.0388696	-0.998072	-0.0475952	-0.221006	0.0223266	0.0484727	-0.998571	0.233668	0	0	0	1
0.998968	0.0380867	0.0243474	0.646052	0.0391846	-0.998058	-0.0476338	-0.221398	0.0224594	0.048524	-0.998566	0.233717	0	0	0	1
0.998962	0.0382026	0.024398	0.646039	0.0392999	-0.99806	-0.0475038	-0.221599	0.0225095	0.0483986	-0.998571	0.233686	0	0	0	1
0.998966	0.0381097	0.024398	0.646052	0.0392092	-0.998059	-0.0475968	-0.221855	0.0225103	0.0484895	-0.998566	0.233653	0	0	0	1
0.998974	0.0378513	0.0244747	0.646031	0.0389577	-0.998063	-0.047725	-0.222297	0.0225944	0.0486148	-0.998558	0.233671	0	0	0	1
0.998962	0.0380643	0.0246197	0.645984	0.0391819	-0.998045	-0.0479154	-0.22291	0.0227212	0.0488156	-0.998546	0.233731	0	0	0	1
0.998955	0.0381972	0.0246951	0.645916	0.0393211	-0.998034	-0.0480355	-0.22344	0.0227852	0.0489416	-0.998538	0.233753	0	0	0	1
0.998956	0.0381263	0.0247762	0.64588	0.0392573	-0.99803	-0.0481713	-0.223905	0.0228644	0.0490789	-0.998529	0.233777	0	0	0	1
0.998954	0.0380824	0.0248994	0.645836	0.0392233	-0.998023	-0.0483342	-0.224464	0.0229831	0.0492456	-0.998518	0.233823	0	0	0	1
0.998943	0.0383474	0.0249685	0.645766	0.0394952	-0.998004	-0.0484974	-0.225075	0.0230325	0.0494176	-0.998509	0.233834	0	0	0	1
0.998926	0.0386864	0.0250968	0.645734	0.0398439	-0.997983	-0.048654	-0.225668	0.0231375	0.049587	-0.998498	0.233863	0	0	0	1
0.998929	0.0385065	0.0252779	0.645711	0.0396743	-0.997987	-0.0487078	-0.226202	0.023325	0.0496438	-0.998491	0.233915	0	0	0	1
0.998931	0.0383703	0.025406	0.64568	0.0395481	-0.997985	-0.0488553	-0.22672	0.0234538	0.0497931	-0.99848	0.233963	0	0	0	1
0.998927	0.0383915	0.0255272	0.645616	0.0395791	-0.997976	-0.0490172	-0.227309	0.0235672	0.0499603	-0.998469	0.234014	0	0	0	1
0.998923	0.0383803	0.0256949	0.645565	0.0395805	-0.997967	-0.0491921	-0.22792	0.0237283	0.0501414	-0.998456	0.234088	0	0	0	1
0.998917	0.0384275	0.0258545	0.645527	0.0396395	-0.997957	-0.0493512	-0.228454	0.0238789	0.050308	-0.998444	0.234159	0	0	0	1
0.998916	0.0383718	0.0259592	0.645496	0.0395927	-0.997951	-0.0495002	-0.228936	0.0239802	0.0504597	-0.998434	0.234196	0	0	0	1
0.998917	0.038305	0.0260403	0.645459	0.0395339	-0.997946	-0.0496574	-0.229445	0.0240583	0.0506183	-0.998424	0.234216	0	0	0	1
0.998917	0.038206	0.0261669	0.645414	0.0394457	-0.99794	-0.0498393	-0.230043	0.0241825	0.0508029	-0.998412	0.234262	0	0	0	1
0.998914	0.038169	0.0263568	0.64538	0.0394233	-0.997931	-0.0500388	-0.230651	0.024366	0.0510088	-0.998397	0.234346	0	0	0	1
0.998912	0.038077	0.0265527	0.645356	0.0393461	-0.997925	-0.0502277	-0.231195	0.0245587	0.0512031	-0.998382	0.234441	0	0	0	1
0.998912	0.0379703	0.0267202	0.64535	0.0392525	-0.997919	-0.0504112	-0.231711	0.0247241	0.0513904	-0.998369	0.234508	0	0	0	1
0.998917	0.0377459	0.0268474	0.645328	0.0390394	-0.997919	-0.0505893	-0.232242	0.0248556	0.0515679	-0.998356	0.234554	0	0	0	1
0.998913	0.0377335	0.027008	0.64532	0.0390405	-0.997908	-0.0507962	-0.232817	0.0250085	0.0517806	-0.998341	0.23461	0	0	0	1
0.99891	0.0377227	0.0271481	0.645272	0.0390421	-0.997898	-0.0510013	-0.23346	0.0251408	0.0519909	-0.998327	0.234662	0	0	0	1
0.998899	0.0379203	0.0272741	0.645209	0.0392505	-0.99788	-0.0511757	-0.234048	0.0252494	0.0521751	-0.998315	0.234714	0	0	0	1
0.998889	0.0380416	0.0274579	0.645163	0.0393856	-0.997866	-0.0513438	-0.234575	0.0254199	0.0523535	-0.998301	0.234807	0	0	0	1
0.998886	0.0379985	0.0276178	0.645115	0.0393546	-0.99786	-0.0514925	-0.235065	0.0255758	0.0525074	-0.998289	0.234891	0	0	0	1
0.998887	0.0378812	0.0277541	0.645053	0.0392488	-0.997856	-0.0516521	-0.23561	0.0257117	0.0526692	-0.998277	0.234958	0	0	0	1
0.99888	0.0379717	0.0278723	0.644972	0.0393499	-0.997843	-0.0518265	-0.236246	0.025818	0.0528505	-0.998265	0.235005	0	0	0	1
