# Supplementary material for: Axially rigid steerable needle with compliant active tip control
Source: PLoS One. 2021 Dec 16;16(12):e0261089. doi: 10.1371/journal.pone.0261089 (PMC8675730; doi:10.1371/journal.pone.0261089)
Supplement: S1 File — (ZIP) [file pone.0261089.s001.zip › Exp.1/PhantomScan_000.csvf]

4.21567	3.79295	8.94
4.10603	3.87144	9.086
3.89144	3.6724	8.8932
4.06884	3.1707	9.15122
4.13453	2.68547	9.13301
4.05318	2.56457	9.11391
3.96835	2.49708	9.18384
4.0226	2.11749	9.17158
3.92195	2.20722	9.17271
3.96764	1.90371	9.19598
3.88812	1.75495	9.22322
3.90067	1.60837	9.20731
3.79137	1.55746	9.21344
3.8641	1.13988	9.24092
3.67464	1.26888	9.28644
3.67008	1.1269	9.32706
3.53131	1.25308	9.37755
3.48907	1.27223	9.44515
3.53189	0.893951	9.45482
3.53021	0.804922	9.50013
3.54006	0.843735	9.53555
3.61531	0.611198	9.55561
3.5022	0.722476	9.66556
3.57891	0.520895	9.72691
3.58725	0.413088	9.77743
3.57437	0.552035	9.91893
3.56572	0.270215	9.94204
3.61562	0.422202	9.90725
3.52046	0.211767	9.94891
3.50804	0.181273	9.97611
3.44024	0.268748	9.75301
3.39593	-0.0539944	9.86477
3.41209	0.375528	9.83907
3.2978	0.274774	9.8603
3.28802	0.00960388	9.78641
3.15507	0.212421	9.73373
3.35766	0.0222377	9.97417
3.05972	0.155762	9.71269
3.16441	0.0228205	9.82627
3.03033	-0.0225167	9.69472
3.06792	0.066152	9.80571
2.80456	-0.116518	9.70399
2.86259	-0.186396	9.90028
2.65095	-0.196708	9.67395
2.61475	-0.428055	9.73839
2.50498	-0.386278	9.9394
2.40591	-0.550696	9.82867
2.35546	-0.688545	9.83288
2.12586	-0.488118	9.85948
2.02277	-0.502886	9.91316
2.01826	-0.777263	9.91197
1.86985	-0.877255	9.90781
1.78559	-0.78913	9.95159
1.60334	-0.872387	9.95633
1.59217	-1.06529	9.96018
1.45123	-1.05882	9.95669
1.38228	-1.19887	9.87971
1.24714	-1.01951	9.78945
1.2698	-1.107	10.0771
1.00872	-1.10944	9.90035
1.03037	-0.946059	10.057
0.962231	-1.16822	9.96727
1.11194	-0.627931	10.1969
1.07314	-1.16604	9.89369
0.865711	-0.972658	9.90354
0.997802	-1.05224	9.87504
0.963347	-0.910358	9.91464
0.932775	-1.1124	9.85866
1.05517	-1.15896	9.89547
0.963107	-1.27951	9.65897
1.03967	-1.25644	9.64109
0.916105	-1.39981	9.54638
1.04713	-1.35403	9.54037
0.898001	-1.16655	9.50722
0.959052	-1.24617	9.64002
0.956213	-1.41296	9.55939
0.928492	-1.15394	9.67001
0.810254	-1.28997	9.53373
0.948559	-1.17699	9.61779
0.767058	-1.50676	9.36337
0.800129	-1.35483	9.38207
0.698791	-1.23193	9.31825
0.872114	-1.31528	9.38272
0.838293	-1.054	9.44539
0.804518	-1.30838	9.34705
0.713467	-1.18573	9.39874
0.554693	-1.28776	9.19495
0.660547	-1.30781	9.22859
0.597835	-1.0351	9.2001
0.670925	-1.08787	9.34606
0.597545	-0.949416	9.34771
0.579496	-1.14323	9.31781
0.543887	-0.793612	9.22764
0.410433	-0.541605	9.30668
0.434772	-1.21745	9.20839
0.434467	-1.19268	9.13905
0.398581	-1.01546	9.19193
0.351932	-1.0441	9.14133
0.304934	-0.867413	9.23683
0.174503	-0.858996	9.19024
0.158308	-0.882286	9.34329
-0.298523	-1.05437	9.30977
-0.105385	-0.98982	9.48072
-0.340607	-1.07704	9.39692
-0.187524	-1.15145	9.56744
-0.303787	-1.22902	9.45526
-0.463398	-1.15176	9.56444
-0.486976	-1.15868	9.47144
-0.538493	-1.27028	9.52079
-0.60788	-1.19013	9.47974
-0.697666	-1.16002	9.41706
-0.570062	-1.41391	9.58805
-0.643703	-1.43491	9.64086
-0.792053	-1.37906	9.40278
-0.742475	-1.27	9.61878
-0.714302	-1.27185	9.50744
-0.950371	-1.37272	9.38724
-0.751677	-1.20977	9.82896
-0.996256	-1.47365	9.44658
-1.08104	-1.63411	9.53782
-0.938286	-1.32337	9.65968
-1.11412	-1.67475	9.43816
-0.932083	-1.33357	9.4406
-1.14811	-1.27504	9.45125
-1.12505	-1.36252	9.63944
-1.05277	-1.37383	9.56766
-1.32119	-1.2417	9.58793
-1.23262	-1.65981	9.46069
-1.29956	-1.47359	9.54813
-1.14526	-1.47993	9.61566
-1.19207	-1.40494	9.55289
-1.32472	-1.49665	9.34085
-1.27071	-1.50296	9.3267
-1.27509	-1.48734	9.42216
-1.15161	-1.52835	9.3176
-1.25405	-1.46664	9.09585
-1.04221	-1.66707	9.19516
-1.0007	-1.73189	9.09246
-0.926005	-1.63166	9.31096
-0.911133	-1.68998	9.25313
-0.960125	-1.64238	9.13919
-1.02584	-1.639	9.09955
-1.00116	-1.78488	8.88251
-1.03154	-1.67883	8.86623
-1.01179	-1.55654	8.90468
-0.998613	-1.39532	8.88813
-1.13627	-1.66895	8.76284
-1.00003	-1.77388	8.80596
-1.25765	-1.79156	8.81057
-1.07613	-1.69178	8.97666
-1.32378	-1.85947	8.49825
-1.25888	-2.06448	8.76831
-1.33731	-1.60405	8.74686
-1.23416	-1.80854	8.78182
-1.56814	-1.99324	8.31628
-1.40433	-1.82603	8.48625
-1.34391	-1.78645	8.41588
-1.4128	-2.02674	8.31404
-1.59003	-1.89953	8.096
-1.47699	-1.98178	7.67778
-1.32758	-2.08393	7.62721
-1.38887	-1.97975	7.48642
-1.51176	-1.80287	7.34768
-1.50592	-1.71297	7.66697
-1.1959	-2.04473	7.78316
-1.4075	-2.21562	7.71696
-1.36127	-2.16108	7.93614
-1.47731	-2.07016	7.67624
-1.281	-2.12885	7.71908
-1.48113	-1.95593	7.66149
-1.43624	-2.29432	7.70994
-1.391	-2.10091	7.89022
-1.52831	-2.26761	7.6184
-1.42485	-1.86799	7.97236
-1.3987	-2.17539	8.12221
-1.58775	-2.0049	7.80002
-1.68348	-2.20347	7.5702
-1.56146	-2.16572	8.09779
-1.49742	-2.04917	8.04574
-1.53478	-2.16088	8.11849
-1.76748	-2.28911	7.7129
-1.65213	-2.50733	7.903
-1.36049	-2.07313	7.92418
-1.60004	-1.92585	7.71506
-1.60727	-2.06101	7.8923
-1.58598	-2.20575	7.92459
-1.5581	-2.19672	8.00812
-1.58834	-2.37877	8.04958
-1.69323	-2.36553	8.0582
-1.61295	-2.3237	8.10852
-1.82079	-2.29978	7.95358
-1.74007	-2.48999	8.17511
-1.6057	-2.29795	8.38859
-1.85279	-2.47562	7.99373
-1.69636	-2.49044	8.16742
-2.00098	-2.41245	7.85753
-1.79728	-2.66913	8.09408
-1.88157	-2.33382	8.06453
-1.68936	-2.66682	8.08784
-1.68098	-2.57013	8.23356
-1.81157	-2.68831	8.1309
-1.71935	-2.77376	8.30886
-1.90067	-2.59327	8.30317
-1.89508	-2.81775	8.00908
-2.05629	-2.85378	7.98195
-2.11344	-2.85402	7.87178
-2.0019	-2.87907	7.5829
-1.94535	-2.72841	7.78535
-1.87922	-2.91709	7.75685
-2.10752	-2.67053	7.4142
-2.08062	-2.97717	7.45482
-2.00929	-3.06329	7.5838
-1.76753	-2.61151	7.66672
-2.24742	-2.62815	7.35146
-1.94808	-2.89328	7.3579
-1.88971	-2.90776	7.56008
-2.03214	-2.98057	7.60095
-1.995	-2.86513	7.61018
-2.15835	-2.84979	7.49697
-2.18069	-3.01756	7.60044
-2.15188	-3.08199	7.45214
-2.15395	-3.02617	7.57395
-2.18823	-2.88548	7.47756
-1.95396	-3.125	7.72144
-1.8754	-2.86937	7.83677
-2.20874	-2.86212	7.54108
-1.99081	-2.93647	7.83952
-2.03513	-2.72621	7.83229
-2.22283	-2.88523	7.8007
-2.12318	-2.93098	7.90253
-2.11942	-2.9838	7.93148
-2.25614	-2.94453	7.66029
-1.97163	-3.01146	7.93521
-2.13906	-2.97736	7.8601
-1.88375	-2.93025	8.17295
-2.10967	-2.85503	7.86715
-2.12584	-2.8431	7.92707
-1.9263	-2.849	8.31651
-1.98159	-3.02319	8.09292
-1.8774	-2.80686	8.13297
-2.07256	-2.9241	7.921
-2.13301	-3.29269	7.93938
-1.96683	-2.73825	8.05678
-2.15184	-2.61229	8.00766
-2.13403	-2.73745	8.13971
-2.02676	-2.89496	7.99654
-2.01103	-2.85861	8.2113
-1.92862	-2.93792	8.31429
-2.16345	-3.02243	8.23119
-1.89677	-2.99147	8.45052
-2.14023	-3.1009	8.1
-2.1377	-3.10225	8.20305
-2.01576	-2.91784	8.38518
-2.28368	-3.1779	8.09612
-2.11783	-3.19421	8.22718
-2.01199	-3.02809	8.41052
-2.24044	-2.84069	8.32004
-2.16414	-3.01982	8.1823
-2.03334	-3.08372	8.537
-2.26292	-3.24586	8.10586
-2.09243	-3.19928	8.46316
-2.27179	-3.09822	8.35372
-2.24877	-3.13355	8.36558
-2.31668	-3.18618	8.21818
-2.5012	-3.10376	8.33724
-2.32382	-3.06498	8.33244
-2.4869	-3.30059	8.14118
-2.39937	-3.18826	8.11313
-2.62496	-3.50778	7.8195
-2.44887	-3.12884	8.0135
-2.64543	-3.25463	7.62818
-2.91928	-3.38017	7.40281
-2.62876	-2.9601	8.05725
-2.89904	-3.24607	7.85188
-2.70405	-3.16435	7.86344
-2.83429	-3.27963	7.59164
-2.75221	-3.51837	8.30582
-2.84337	-3.28943	8.05272
-2.95592	-3.43223	7.98883
-2.75231	-3.52773	8.03452
-2.70466	-3.59007	8.01582
-2.70173	-3.51322	8.18498
-2.68435	-3.62647	8.16184
-2.84753	-3.70013	7.99261
-2.72893	-3.63446	8.18769
-2.78955	-3.51531	8.26236
-2.71941	-3.69654	8.219
-2.70986	-3.6036	8.30556
-2.83116	-3.76182	8.20825
-2.71388	-3.4802	8.41077
-2.74453	-3.83038	8.46491
-3.05219	-3.81032	8.07593
-2.73729	-3.98026	8.42283
-3.05331	-3.68619	8.24841
-2.90582	-3.7888	8.36059
-2.72932	-3.77955	8.70506
-2.80464	-3.86775	8.45532
-2.73773	-3.8306	8.86564
-2.80575	-4.03604	8.70978
-2.83061	-3.81762	8.65736
-2.73	-3.82399	8.83917
-2.81769	-4.10289	8.57823
-2.79028	-3.35342	8.89849
-3.16609	-3.26192	9.07299
-3.25228	-3.2138	9.48252
-3.82847	-3.09988	9.0362
-4.29683	-3.11562	8.5565
-3.61709	-2.74679	7.99208
-4.91324	-2.8224	7.03248
-4.19772	-2.59511	8.26448
-4.55199	-2.69647	8.11133
-4.71735	-2.66483	8.05232
-5.14502	-2.86447	8.19637
-5.002	-2.82279	8.15298
-3.9637	-2.40739	8.28333
-5.24175	-2.77518	7.81212
-4.36709	-2.68691	8.56153
-5.02448	-2.52355	7.93276
-4.95634	-2.73449	8.44056
-4.24878	-2.59877	8.57957
-5.09898	-2.5655	7.3053
-4.50651	-2.71515	7.50597
-4.47021	-2.5353	7.33935
-4.90114	-2.6523	8.22204
-5.06662	-2.53547	8.80801
-4.32455	-2.54236	9.02537
-5.04325	-2.55071	8.41661
-4.82143	-2.70423	8.10578
-4.60305	-2.26887	7.25784
-5.46614	-2.62146	6.82866
-4.54241	-2.59192	7.45715
-5.13622	-2.57144	7.92751
-4.43554	-2.21799	8.39137
-5.39361	-2.16116	8.2593
-4.40235	-2.13785	8.91561
-4.63863	-1.73901	8.05952
-4.0756	-1.51306	7.24769
-3.82238	-1.4527	7.44944
-4.16176	-1.29283	7.57901
-3.87419	-1.03992	7.56586
-3.78323	-1.02863	7.52717
-4.02926	-0.983074	7.52244
-3.82544	-0.888012	7.69213
-3.81061	-1.11642	7.42777
-3.92959	-0.758237	7.45685
-3.81232	-0.846899	7.4889
-3.83582	-0.78996	7.47098
-3.93253	-0.619571	7.5084
-3.86897	-0.533155	7.40752
-3.86899	-0.643768	7.44129
-3.80328	-0.618137	7.36774
-3.81992	-0.378272	7.411
-3.777	-0.377608	7.40289
-3.76755	-0.225439	7.31493
-3.78694	-0.0957332	7.46831
-3.78102	0.0349662	7.38019
-3.82065	-0.028511	7.42963
-3.78508	-0.133213	7.36574
-3.76572	-0.256123	7.39832
-3.81316	0.083596	7.43468
-3.75764	-0.0826389	7.36815
-3.78821	0.208998	7.29639
-3.81081	-0.204529	7.41191
-3.78375	-0.088342	7.293
-3.78957	-0.130044	7.33309
-3.80407	0.000567432	7.28715
-3.82394	0.0376174	7.06145
-3.84298	0.126336	7.16456
-3.85219	0.0496039	7.1072
-3.87209	0.0923483	7.00728
-3.95314	0.227419	7.04375
-3.86999	-0.158428	6.88575
-3.98107	0.113361	7.01206
-3.95557	0.111072	6.99139
-4.14255	-0.0146554	7.07596
-3.99811	0.0410007	7.22146
-4.01032	-0.00573704	7.13811
-3.88283	-0.220523	7.1052
-3.95504	0.0315079	7.25615
-3.98021	0.188328	7.39605
-3.92266	-0.0443143	7.27939
-3.97854	0.263325	7.55444
-4.03026	0.130565	7.54152
-4.02767	0.115874	7.60177
-3.99795	-0.00424885	7.74376
-4.02613	0.0817586	7.59177
-3.92181	0.137683	7.54321
-3.80103	0.265496	7.58525
-3.7861	0.406703	7.41661
-3.67529	0.0961975	7.49919
-3.62369	0.196713	7.4275
-3.71262	0.192703	7.36853
-3.78023	0.12029	7.16056
-3.69115	0.159568	7.29206
-3.58896	0.30348	7.29079
-3.56228	0.297024	7.23392
-3.56155	0.185193	7.06401
-3.44819	0.383602	7.09636
-3.42261	0.376318	7.03066
-3.40652	0.209536	7.00171
-3.40591	0.188686	6.95427
-3.34705	0.359341	6.78112
-3.34196	0.565609	6.82967
-3.18056	0.485029	6.81462
-3.1472	0.26498	6.78928
-3.22244	0.321731	6.64955
-3.15312	0.511818	6.74744
-3.14327	0.495861	6.67091
-3.17262	0.661539	6.5857
-3.16569	0.559771	6.3883
-3.01914	0.684012	6.58382
-2.90948	0.586572	6.50794
-3.0835	0.626342	6.34163
-2.98317	0.714072	6.43438
-2.97567	0.64261	6.38178
-2.97644	0.609707	6.29865
-2.86934	0.687945	6.39129
-2.89314	0.683583	6.30464
-2.85858	0.644246	6.33098
-2.92635	0.746605	6.21175
-2.90814	0.637728	6.17479
-2.90294	0.965793	6.1771
-2.81526	0.716839	6.21438
-2.58126	0.484389	6.31331
-2.46942	0.775987	6.31515
-2.60322	0.717033	6.1836
-2.60967	0.592875	6.24101
-2.61652	0.659706	6.30292
-2.38702	0.766765	6.46955
-2.53098	0.860277	6.29064
-2.54599	1.2634	6.33394
-2.49848	0.664017	6.32843
-2.43899	0.825653	6.40573
-2.44834	0.811225	6.28384
-2.36119	0.847276	6.39673
-2.47689	0.769869	6.27365
-2.33319	0.874856	6.49425
-2.35082	0.723067	6.41675
-2.38418	0.554601	6.28558
-2.24468	0.814248	6.65811
-2.44232	0.814758	6.48311
-2.52023	0.865194	6.55589
-2.72905	0.693405	6.42816
-2.48086	0.959989	6.80258
-2.46743	0.797649	6.78916
-2.62664	0.985212	6.53666
-2.47584	0.933544	6.74098
-2.39922	0.866852	6.71162
-2.3481	0.85984	6.71934
-2.28874	1.03131	6.90255
-2.21549	0.972807	6.83975
-2.2355	1.0648	6.91618
-2.3317	0.743922	6.77035
-2.17508	0.867069	6.85412
-2.03717	0.755506	6.95498
-2.21215	0.983718	6.91193
-2.0907	0.855042	7.00241
-2.09195	1.06044	6.95856
-2.01959	0.702053	6.90927
-2.03397	0.973762	6.90425
-1.91345	0.810858	6.9178
-1.9823	1.16617	6.89149
-1.90363	1.09831	6.85084
-1.75727	1.10516	6.93926
-1.75861	1.04384	6.86817
-1.70849	1.23852	6.9053
-1.59986	0.987908	6.85278
-1.59981	1.30633	6.85455
-1.4839	0.86214	6.74496
-1.47678	1.09058	6.769
-1.464	1.23595	6.69488
-1.41603	1.34617	6.85445
-1.48288	1.42941	6.69746
-1.36382	1.13229	6.60996
-1.12712	1.19243	6.83902
-1.1291	1.30694	6.71174
-1.08804	1.40212	6.65981
-1.15111	1.3711	6.65437
-0.951507	1.39657	6.87213
-0.992348	1.41261	6.81972
-0.99972	1.31845	6.80301
-0.777569	1.43003	7.11918
-1.07047	1.13181	6.80601
-0.743662	1.15468	7.1209
-0.697815	1.03128	7.05416
-0.779789	1.47759	7.22895
-0.699425	1.2354	7.24755
-0.700333	1.20832	7.13987
-0.912024	1.30921	6.8993
-0.695913	1.52923	7.26395
-0.97799	1.53976	7.01198
-0.685133	1.38556	7.37988
-0.513286	1.23898	7.41107
-0.488271	1.33203	7.22044
-0.158916	1.75233	7.57856
-0.180371	1.72747	7.71559
-0.0599226	1.53263	7.5109
-0.124431	1.66311	7.73679
-0.0589202	1.76829	7.67606
-0.0559694	1.8051	7.84671
-0.0844938	1.79273	8.08257
-0.0532281	1.70434	8.13277
-0.0958749	1.63376	7.86648
-0.038459	1.82525	8.11943
-0.227591	1.92423	7.98314
-0.134002	1.74996	8.15917
-0.0339167	1.40873	8.18884
-0.102691	1.88482	8.38466
-0.0697798	1.94325	8.43869
-0.171281	2.09151	8.37968
-0.0954728	2.05083	8.38717
0.216859	1.8988	8.49898
0.0378241	1.71479	8.25853
0.104465	1.77893	8.22813
0.403799	1.75135	8.41004
0.273887	1.94579	8.45147
0.379614	1.87215	8.57696
0.231165	1.8746	8.31531
0.428875	1.99941	8.35939
0.375024	2.03731	8.33785
0.405916	2.02292	8.42266
0.279461	2.19139	8.40882
0.47052	1.82057	8.15687
0.335672	2.0715	8.10861
0.33173	1.99405	7.99691
0.734143	2.13118	8.51214
0.546643	2.00476	8.12542
0.581756	2.0268	8.15522
0.479446	2.11605	8.04599
0.46267	2.16705	8.01457
0.429666	2.25451	8.02554
0.430515	2.25148	7.90812
0.622475	2.17867	8.02468
0.524394	2.36642	7.81331
0.640548	2.25908	7.97012
0.768474	2.18433	8.04829
0.732019	2.29965	8.03569
0.726573	2.30273	7.70288
0.658581	2.24911	7.63393
0.424426	2.31552	7.78223
0.707453	2.12804	7.65397
0.664274	2.34834	7.61262
0.611358	1.72324	7.51329
0.656505	1.97508	7.53003
0.753723	1.88468	7.66429
0.667839	2.21839	7.69755
0.85933	2.1389	7.82317
0.781645	2.19096	7.69072
0.507768	2.46862	7.48508
0.666369	2.35683	7.61276
0.883275	1.98039	7.78741
0.746989	2.36828	7.7062
0.807253	2.31784	7.76929
0.865909	2.23334	8.01313
0.840015	2.20327	7.98574
0.794119	2.54355	8.20091
0.739997	2.36532	8.20937
0.957133	2.54207	8.39089
0.862833	2.4687	8.27867
0.872668	2.59787	8.4682
0.958412	2.50112	8.22608
0.997962	2.38611	8.20521
0.845392	2.60966	8.13852
1.06468	2.42231	8.49801
0.963086	2.534	8.36959
1.14026	2.47255	8.4892
1.19746	2.66587	8.59664
1.23748	2.56195	8.43654
1.37114	2.46579	8.6732
1.11618	2.55001	8.49742
1.0841	2.49873	8.50178
1.01774	2.75259	8.33755
1.11586	2.21531	8.53357
0.981491	2.34052	8.02467
1.27213	2.50412	8.53247
1.11483	2.63695	8.38816
1.173	2.63222	8.20461
1.26747	2.42095	8.18831
1.17055	2.5702	8.17373
1.06977	2.67448	8.07356
1.30214	2.51523	8.28592
1.26197	2.63358	8.04368
1.16344	2.58032	8.00606
1.10691	2.4778	8.08717
1.17323	2.71834	8.37457
1.18594	2.39574	8.18917
1.10566	2.7526	8.47434
1.28093	2.64008	8.29913
0.954211	2.58907	7.96087
1.10803	2.68451	8.03184
1.20065	2.5625	8.07854
1.26239	2.83822	8.53238
1.26063	2.76891	8.46761
1.3085	2.61656	8.47716
1.46193	2.99521	9.10986
1.38213	2.94064	8.89981
1.63092	3.08969	9.40113
1.17383	2.96759	9.34636
1.40517	3.03444	9.7712
1.39528	2.93822	9.36277
1.32984	2.88304	9.30971
1.29019	3.11644	9.06498
1.41024	2.75003	9.10956
1.58765	2.61104	9.18323
1.60793	2.95269	9.18166
1.8756	2.70937	9.42883
1.66468	3.04001	9.18038
1.57523	2.79376	9.1061
1.48057	3.16503	8.9683
1.78451	2.77256	9.04794
1.77106	3.03546	9.18722
1.70485	3.02533	9.08264
1.73038	3.14651	8.97709
1.74175	3.21545	8.88047
1.96736	3.20679	9.26252
1.83309	3.07053	8.86007
1.88773	3.12583	8.96332
1.70695	3.04061	8.55665
1.95528	3.00836	8.75143
1.79294	3.36559	8.7625
1.89045	3.1206	8.52698
2.01463	3.30408	8.84241
2.08519	3.05371	8.58193
2.00215	3.27977	8.68781
1.91581	3.48925	8.70732
1.9164	3.42303	8.62361
1.88995	3.22681	8.71394
2.01949	3.28962	8.63526
1.92208	3.2982	8.67735
1.94359	3.67681	8.78531
