# Supplementary material for: Axially rigid steerable needle with compliant active tip control
Source: PLoS One. 2021 Dec 16;16(12):e0261089. doi: 10.1371/journal.pone.0261089 (PMC8675730; doi:10.1371/journal.pone.0261089)
Supplement: S1 File — (ZIP) [file pone.0261089.s001.zip › Exp.1/PhantomScan_001.csv]

0.997669	0.0325561	0.0598282	0.683315	0.0370187	-0.996414	-0.075599	-0.236638	0.0571278	0.0776232	-0.995339	0.235591	0	0	0	1
0.997667	0.0325916	0.0598395	0.683319	0.0370568	-0.99641	-0.0756295	-0.236691	0.0571352	0.0776562	-0.995336	0.235591	0	0	0	1
0.997662	0.0327779	0.0598245	0.683343	0.0372389	-0.996407	-0.0755812	-0.23662	0.0571075	0.0776179	-0.995341	0.235562	0	0	0	1
0.99765	0.0331074	0.0598308	0.68342	0.0375588	-0.996408	-0.0754101	-0.236379	0.0570946	0.0774658	-0.995354	0.235516	0	0	0	1
0.997638	0.0335258	0.0598083	0.68351	0.0379621	-0.996409	-0.0751871	-0.236076	0.0570482	0.0772656	-0.995372	0.235444	0	0	0	1
0.997634	0.033969	0.0596267	0.683561	0.038373	-0.996417	-0.0748773	-0.235737	0.0568449	0.0769739	-0.995406	0.235353	0	0	0	1
0.997625	0.0344676	0.0594763	0.683626	0.0388405	-0.996424	-0.0745459	-0.235358	0.0566695	0.0766646	-0.99544	0.235278	0	0	0	1
0.997625	0.0350095	0.0591743	0.683659	0.0393349	-0.996435	-0.0741274	-0.234932	0.0563436	0.0762646	-0.995489	0.235182	0	0	0	1
0.997621	0.0355047	0.0589384	0.683702	0.039789	-0.996447	-0.0737282	-0.234527	0.0560866	0.0758836	-0.995533	0.235109	0	0	0	1
0.997618	0.0359812	0.0587049	0.683744	0.0402231	-0.996461	-0.0732987	-0.234118	0.0558351	0.075471	-0.995578	0.235028	0	0	0	1
0.997616	0.0363521	0.058502	0.683789	0.0405496	-0.996485	-0.0727877	-0.233705	0.0556257	0.0749721	-0.995628	0.234951	0	0	0	1
0.997616	0.0367361	0.0582689	0.683828	0.0408879	-0.996508	-0.0722876	-0.233284	0.0553851	0.0744834	-0.995678	0.234873	0	0	0	1
0.997622	0.0368403	0.0580907	0.683887	0.0409518	-0.99654	-0.0718031	-0.232861	0.0552197	0.0739969	-0.995723	0.234803	0	0	0	1
0.997635	0.0369714	0.0577816	0.683923	0.0410343	-0.99657	-0.0713407	-0.232417	0.0549211	0.0735288	-0.995775	0.234709	0	0	0	1
0.997639	0.037211	0.0575646	0.683984	0.0412346	-0.996592	-0.07092	-0.23197	0.0547046	0.0731119	-0.995817	0.234633	0	0	0	1
0.997644	0.0374413	0.057337	0.68404	0.0414251	-0.996614	-0.070501	-0.231536	0.0544784	0.0726957	-0.99586	0.234556	0	0	0	1
0.997648	0.0377364	0.0570723	0.684083	0.0416776	-0.996633	-0.0700792	-0.231104	0.0542108	0.0722787	-0.995905	0.234474	0	0	0	1
0.997657	0.0378568	0.0568207	0.684136	0.0417558	-0.99666	-0.0696404	-0.230652	0.0539697	0.0718356	-0.99595	0.234397	0	0	0	1
0.997667	0.0380464	0.0565309	0.684177	0.0419007	-0.996685	-0.0692008	-0.230201	0.0536858	0.0713937	-0.995997	0.234314	0	0	0	1
0.997677	0.0382261	0.056229	0.684214	0.0420368	-0.996707	-0.0687939	-0.229761	0.0533892	0.0709835	-0.996043	0.234236	0	0	0	1
0.997677	0.0384636	0.0560664	0.684281	0.0422396	-0.996728	-0.068366	-0.22933	0.0532284	0.0705611	-0.996081	0.234167	0	0	0	1
0.997686	0.0386386	0.0557849	0.684325	0.0423691	-0.996756	-0.0678864	-0.22886	0.0529559	0.0700786	-0.99613	0.23409	0	0	0	1
0.997689	0.0389085	0.0555471	0.684382	0.0425979	-0.996777	-0.0674318	-0.228393	0.0527194	0.0696278	-0.996174	0.234017	0	0	0	1
0.997697	0.0390409	0.0552949	0.684429	0.0426895	-0.996802	-0.0669924	-0.227956	0.0524777	0.0691844	-0.996218	0.233936	0	0	0	1
0.997708	0.0391209	0.0550508	0.684481	0.0427292	-0.99683	-0.0665494	-0.227511	0.0522478	0.0687349	-0.996261	0.233859	0	0	0	1
0.997717	0.0392382	0.054805	0.684531	0.0428073	-0.996855	-0.0661233	-0.227069	0.0520131	0.0683041	-0.996303	0.233783	0	0	0	1
0.997731	0.0393017	0.0544919	0.684565	0.0428275	-0.996882	-0.0657036	-0.226624	0.0517147	0.067874	-0.996348	0.2337	0	0	0	1
0.997746	0.039289	0.054236	0.684622	0.04278	-0.996906	-0.0653657	-0.22617	0.051475	0.0675243	-0.996384	0.233638	0	0	0	1
0.99776	0.0393944	0.0539069	0.684667	0.0428464	-0.996925	-0.0650427	-0.22569	0.0511538	0.0671924	-0.996423	0.233571	0	0	0	1
0.997782	0.03945	0.0534551	0.684683	0.0428556	-0.996945	-0.0647302	-0.225202	0.050713	0.0668632	-0.996468	0.233495	0	0	0	1
0.997802	0.0395423	0.0530091	0.684693	0.0429049	-0.996959	-0.0644703	-0.224732	0.0502735	0.0665887	-0.996508	0.233437	0	0	0	1
0.997815	0.0394378	0.0528424	0.684728	0.0427821	-0.996974	-0.0643277	-0.224422	0.0501204	0.0664336	-0.996526	0.233444	0	0	0	1
0.997825	0.0394259	0.0526481	0.684703	0.0427511	-0.996983	-0.0642046	-0.224256	0.0499328	0.0663015	-0.996545	0.233478	0	0	0	1
0.997835	0.039599	0.0523444	0.68466	0.042892	-0.996992	-0.0639644	-0.224046	0.0496289	0.0660567	-0.996576	0.233461	0	0	0	1
0.997844	0.0397722	0.0520278	0.684687	0.0430245	-0.997012	-0.0635716	-0.223597	0.0493188	0.0656587	-0.996618	0.233408	0	0	0	1
0.997862	0.0396986	0.051744	0.684739	0.0429148	-0.997039	-0.0632161	-0.223109	0.049056	0.0652872	-0.996655	0.233361	0	0	0	1
0.997885	0.039747	0.051262	0.684726	0.0429144	-0.997061	-0.0628635	-0.222631	0.0485875	0.0649161	-0.996702	0.233327	0	0	0	1
0.997908	0.0397301	0.0508249	0.68471	0.0428514	-0.997087	-0.0624953	-0.222152	0.0481687	0.0645282	-0.996748	0.233346	0	0	0	1
0.997928	0.0396783	0.0504673	0.684726	0.0427574	-0.997116	-0.0620962	-0.22163	0.0478326	0.0641111	-0.996791	0.233372	0	0	0	1
0.997952	0.0395295	0.0501038	0.684753	0.0425681	-0.997147	-0.0617352	-0.221089	0.0474952	0.0637273	-0.996832	0.233382	0	0	0	1
0.997974	0.0394541	0.0497272	0.684787	0.0424543	-0.99717	-0.0614304	-0.220578	0.0471375	0.0634027	-0.996869	0.233343	0	0	0	1
0.997994	0.0394042	0.0493629	0.684839	0.042369	-0.99719	-0.0611671	-0.220026	0.0467886	0.0631215	-0.996904	0.233307	0	0	0	1
0.998018	0.0394331	0.0488567	0.684846	0.0423529	-0.997208	-0.0608883	-0.219481	0.0462939	0.0628225	-0.996946	0.23327	0	0	0	1
0.998041	0.0393686	0.0484322	0.684858	0.0422499	-0.997228	-0.0606319	-0.218982	0.0458856	0.062545	-0.996982	0.233253	0	0	0	1
0.998056	0.0393913	0.0481025	0.684884	0.0422414	-0.997242	-0.060402	-0.2185	0.0455651	0.0623022	-0.997012	0.233272	0	0	0	1
0.998066	0.0394677	0.0478281	0.684935	0.0422894	-0.997255	-0.0601557	-0.217997	0.0452972	0.0620477	-0.99704	0.233279	0	0	0	1
0.998078	0.0396547	0.0474262	0.684968	0.0424387	-0.997266	-0.0598775	-0.217451	0.0448966	0.0617607	-0.997076	0.233243	0	0	0	1
0.998095	0.0397023	0.0470387	0.685008	0.0424519	-0.997279	-0.059645	-0.216914	0.0445172	0.0615138	-0.997108	0.233211	0	0	0	1
0.99811	0.0397655	0.046659	0.685047	0.0424815	-0.997291	-0.0594146	-0.216383	0.0441445	0.0612701	-0.99714	0.233182	0	0	0	1
0.998132	0.0396724	0.0462579	0.685072	0.0423534	-0.997311	-0.059177	-0.215861	0.0437603	0.0610113	-0.997173	0.233168	0	0	0	1
0.998141	0.0397973	0.0459577	0.685113	0.0424513	-0.997319	-0.0589796	-0.215389	0.0434618	0.0608066	-0.997198	0.233159	0	0	0	1
0.998147	0.0399727	0.0456831	0.685163	0.0426007	-0.997325	-0.0587695	-0.214914	0.0431862	0.0605924	-0.997223	0.233135	0	0	0	1
0.998157	0.0400615	0.0453742	0.685217	0.0426581	-0.997339	-0.0584776	-0.214395	0.0428853	0.060291	-0.997255	0.233088	0	0	0	1
0.998169	0.0400862	0.0450949	0.685275	0.0426544	-0.997355	-0.0582077	-0.213883	0.0426168	0.0600102	-0.997283	0.233061	0	0	0	1
0.99818	0.0402131	0.044738	0.685301	0.0427475	-0.997368	-0.0579189	-0.213379	0.0422656	0.0597116	-0.997316	0.233039	0	0	0	1
0.998192	0.0402757	0.044417	0.685342	0.0427808	-0.99738	-0.0576809	-0.212867	0.0419519	0.0594624	-0.997344	0.233036	0	0	0	1
0.998203	0.0403307	0.0440981	0.685396	0.0428076	-0.997392	-0.0574611	-0.212311	0.04164	0.0592312	-0.997371	0.233038	0	0	0	1
0.998217	0.0403291	0.0437831	0.685443	0.0427795	-0.997404	-0.0572709	-0.211808	0.0413341	0.0590274	-0.997396	0.233016	0	0	0	1
0.998229	0.0404047	0.0434406	0.685482	0.0428267	-0.997413	-0.0570768	-0.211313	0.0409965	0.0588217	-0.997422	0.232984	0	0	0	1
0.998236	0.040521	0.0431691	0.685543	0.0429198	-0.997419	-0.0569019	-0.210808	0.0407263	0.0586399	-0.997444	0.23296	0	0	0	1
0.998245	0.0405817	0.0429203	0.685617	0.0429591	-0.997427	-0.0567364	-0.210277	0.0404817	0.0584663	-0.997464	0.232937	0	0	0	1
0.998269	0.040205	0.0427093	0.685665	0.0425641	-0.997453	-0.0565811	-0.209885	0.0403	0.0582866	-0.997482	0.232916	0	0	0	1
0.998276	0.0401497	0.0425979	0.685683	0.0424997	-0.997459	-0.0565165	-0.209696	0.0401948	0.058215	-0.99749	0.232907	0	0	0	1
0.998278	0.0403403	0.0423584	0.685663	0.042672	-0.997458	-0.0564102	-0.209493	0.0399495	0.0581062	-0.997506	0.232886	0	0	0	1
0.998277	0.0405863	0.0421638	0.685722	0.0429017	-0.997455	-0.05629	-0.209074	0.0397462	0.0579875	-0.997521	0.232862	0	0	0	1
0.998295	0.0404102	0.041887	0.685787	0.0427024	-0.997473	-0.0561077	-0.208542	0.0394882	0.0577864	-0.997543	0.232835	0	0	0	1
0.99831	0.0404409	0.0415069	0.685821	0.0427024	-0.997486	-0.055887	-0.207983	0.0391167	0.0575505	-0.997572	0.232805	0	0	0	1
0.998322	0.0405169	0.0411489	0.685818	0.0427504	-0.997494	-0.0556978	-0.207564	0.0387634	0.0573491	-0.997597	0.232784	0	0	0	1
0.998332	0.0405757	0.0408498	0.68585	0.0427845	-0.997504	-0.0555054	-0.207052	0.0384698	0.0571461	-0.99762	0.232768	0	0	0	1
0.998355	0.0402841	0.0405785	0.685926	0.04247	-0.997528	-0.0553061	-0.206441	0.0382244	0.056924	-0.997642	0.232754	0	0	0	1
0.99838	0.0399391	0.0402917	0.685981	0.0421014	-0.997555	-0.0551071	-0.205878	0.0379665	0.0566997	-0.997665	0.232733	0	0	0	1
0.99839	0.0400229	0.0399641	0.685998	0.0421593	-0.997563	-0.0549164	-0.205395	0.037643	0.0564984	-0.997688	0.232705	0	0	0	1
0.998401	0.0400312	0.039664	0.685996	0.0421435	-0.997574	-0.054725	-0.204956	0.0373512	0.0562947	-0.997711	0.232705	0	0	0	1
0.998408	0.0402268	0.0392862	0.685996	0.0423096	-0.997579	-0.0545107	-0.204448	0.0369725	0.0560717	-0.997738	0.232685	0	0	0	1
0.998422	0.0401445	0.0390244	0.686047	0.0422057	-0.997594	-0.0543202	-0.203891	0.036724	0.0558671	-0.997758	0.232692	0	0	0	1
0.99844	0.0400389	0.0386624	0.686072	0.0420718	-0.997611	-0.0540979	-0.203317	0.0363781	0.0556256	-0.997784	0.232668	0	0	0	1
0.998459	0.0399562	0.0382752	0.686089	0.0419599	-0.997628	-0.0538826	-0.202794	0.0360055	0.0553911	-0.997811	0.23264	0	0	0	1
0.998469	0.040105	0.0378403	0.686079	0.0420762	-0.997635	-0.0536496	-0.202294	0.0355733	0.0551451	-0.99784	0.23264	0	0	0	1
0.998482	0.0402162	0.037373	0.686065	0.0421525	-0.997646	-0.0533966	-0.20177	0.0351117	0.0548765	-0.997871	0.232652	0	0	0	1
0.998496	0.040272	0.0369414	0.686064	0.042176	-0.997658	-0.0531499	-0.20122	0.0346885	0.0546135	-0.997901	0.232678	0	0	0	1
0.99851	0.0403024	0.0365364	0.686072	0.042176	-0.997671	-0.0529085	-0.200665	0.034293	0.0543561	-0.997928	0.232717	0	0	0	1
0.998522	0.040319	0.0361803	0.686099	0.0421659	-0.997682	-0.0526956	-0.200117	0.0339458	0.0541288	-0.997953	0.23273	0	0	0	1
0.998537	0.0403576	0.0357326	0.686108	0.0421724	-0.997694	-0.0524636	-0.19957	0.0335069	0.0538793	-0.997981	0.232709	0	0	0	1
0.998547	0.0404703	0.0353092	0.686116	0.0422554	-0.997702	-0.052258	-0.19907	0.0330872	0.0536595	-0.998007	0.232675	0	0	0	1
0.998553	0.0406124	0.0349666	0.68614	0.042373	-0.997706	-0.0520737	-0.198573	0.0327455	0.0534655	-0.998029	0.232666	0	0	0	1
0.998563	0.0407899	0.0344899	0.686136	0.0425169	-0.997713	-0.0518304	-0.198021	0.0322708	0.0532078	-0.998058	0.232652	0	0	0	1
0.998572	0.0407534	0.0342557	0.686196	0.0424626	-0.997724	-0.0516641	-0.197481	0.0320462	0.0530304	-0.998074	0.232681	0	0	0	1
0.998594	0.0406256	0.0337773	0.686197	0.0423017	-0.997743	-0.0514162	-0.196919	0.0315862	0.0527582	-0.998104	0.232663	0	0	0	1
0.998608	0.04057	0.0334296	0.686226	0.0422218	-0.997757	-0.0512223	-0.196401	0.0312504	0.0525479	-0.998125	0.232652	0	0	0	1
0.998615	0.0406459	0.0331122	0.68625	0.0422755	-0.997763	-0.0510479	-0.195924	0.0309371	0.0523625	-0.998145	0.232644	0	0	0	1
0.998619	0.0408304	0.0327715	0.686268	0.0424366	-0.997765	-0.050873	-0.195448	0.0305949	0.0521789	-0.998165	0.232627	0	0	0	1
0.998622	0.04088	0.0326068	0.686305	0.0424738	-0.99777	-0.0507502	-0.195095	0.0304332	0.0520507	-0.998177	0.232632	0	0	0	1
0.998631	0.0407755	0.0324635	0.686306	0.0423597	-0.997779	-0.0506775	-0.194916	0.0302988	0.0519687	-0.998185	0.232626	0	0	0	1
0.998631	0.0409439	0.0322463	0.686288	0.0425137	-0.997777	-0.0505787	-0.194707	0.0300776	0.0518659	-0.998197	0.232614	0	0	0	1
0.998632	0.0410924	0.0320258	0.68633	0.0426468	-0.997778	-0.0504497	-0.194261	0.0298554	0.0517319	-0.998211	0.232595	0	0	0	1
0.99864	0.0410739	0.0317937	0.686376	0.0426112	-0.997788	-0.0502776	-0.193667	0.0296321	0.0515495	-0.998227	0.232547	0	0	0	1
0.998654	0.0408295	0.0316699	0.686425	0.0423566	-0.997806	-0.0501412	-0.193156	0.029527	0.0514006	-0.998238	0.232531	0	0	0	1
0.998663	0.0408111	0.0314343	0.6864	0.0423213	-0.997815	-0.0499788	-0.19275	0.0292998	0.0512277	-0.998253	0.23252	0	0	0	1
0.998664	0.0408764	0.0313002	0.686409	0.0423754	-0.997821	-0.0498316	-0.192278	0.0291688	0.0510769	-0.998265	0.23253	0	0	0	1
0.998672	0.0408314	0.0311161	0.686433	0.0423159	-0.997832	-0.0496556	-0.191699	0.0289949	0.0508918	-0.998279	0.232516	0	0	0	1
0.998684	0.0406344	0.0309706	0.686501	0.0421071	-0.997848	-0.0494979	-0.191079	0.0288664	0.0507223	-0.998292	0.232514	0	0	0	1
0.998698	0.0404609	0.0307635	0.68654	0.0419186	-0.997864	-0.049339	-0.190511	0.0286752	0.0505497	-0.998306	0.232476	0	0	0	1
0.998705	0.0404836	0.030505	0.686542	0.0419237	-0.997872	-0.0491822	-0.190053	0.0284228	0.0503828	-0.998321	0.232432	0	0	0	1
0.998713	0.0404557	0.030263	0.686569	0.0418793	-0.997881	-0.0490277	-0.189558	0.0281892	0.0502174	-0.998336	0.232407	0	0	0	1
0.998714	0.0405891	0.0300604	0.68661	0.0419984	-0.997883	-0.0488876	-0.189045	0.0279862	0.0500726	-0.998349	0.2324	0	0	0	1
0.998726	0.0404604	0.0298323	0.686647	0.0418537	-0.997898	-0.0487181	-0.188489	0.0277721	0.04989	-0.998365	0.232393	0	0	0	1
0.998728	0.04056	0.029622	0.686674	0.0419383	-0.997902	-0.0485547	-0.187923	0.0275642	0.0497206	-0.998379	0.232389	0	0	0	1
0.99874	0.04044	0.0293971	0.686682	0.0418024	-0.997916	-0.0483825	-0.187388	0.0273529	0.0495358	-0.998394	0.232364	0	0	0	1
0.998741	0.0405208	0.0292483	0.686686	0.0418719	-0.99792	-0.0482377	-0.186906	0.0272065	0.0493871	-0.998405	0.232355	0	0	0	1
0.998745	0.0405334	0.0290963	0.686683	0.0418729	-0.997927	-0.0480885	-0.18643	0.0270605	0.0492319	-0.998417	0.232353	0	0	0	1
0.99874	0.0407594	0.0289461	0.686675	0.0420871	-0.997926	-0.0479312	-0.185924	0.0269061	0.0490745	-0.998429	0.232354	0	0	0	1
0.998737	0.0409242	0.0288119	0.686662	0.0422407	-0.997927	-0.0477637	-0.185375	0.0267712	0.0489058	-0.998441	0.23235	0	0	0	1
0.998744	0.0408256	0.0287244	0.686652	0.0421332	-0.99794	-0.0475896	-0.184801	0.026696	0.0487255	-0.998451	0.232368	0	0	0	1
0.998742	0.0409549	0.0286017	0.686588	0.0422508	-0.997945	-0.0473793	-0.18421	0.0265762	0.0485135	-0.998465	0.232382	0	0	0	1
0.99874	0.0410524	0.0285352	0.686497	0.0423394	-0.997951	-0.0471679	-0.183676	0.026514	0.048302	-0.998477	0.232449	0	0	0	1
0.998739	0.0410765	0.028532	0.686427	0.0423583	-0.99796	-0.0469774	-0.18317	0.0265177	0.0481122	-0.998486	0.23255	0	0	0	1
0.998741	0.0411043	0.0284299	0.686384	0.0423765	-0.997967	-0.0468024	-0.182632	0.026422	0.0479336	-0.998497	0.232562	0	0	0	1
0.998742	0.0411606	0.0282808	0.686401	0.0424216	-0.997972	-0.046649	-0.182041	0.026277	0.0477755	-0.998509	0.232506	0	0	0	1
0.998749	0.0410801	0.0281505	0.686457	0.0423318	-0.997982	-0.0465291	-0.181473	0.0261559	0.047648	-0.998518	0.232437	0	0	0	1
0.998753	0.0410912	0.0279929	0.686484	0.0423322	-0.997987	-0.0464098	-0.180962	0.0260031	0.0475224	-0.998528	0.232359	0	0	0	1
0.998756	0.0411043	0.0278664	0.686493	0.0423362	-0.997993	-0.0462888	-0.180483	0.0258813	0.0473964	-0.998537	0.232315	0	0	0	1
0.998767	0.0409174	0.0277723	0.686465	0.0421418	-0.998007	-0.0461671	-0.180154	0.0258015	0.0472659	-0.998545	0.232296	0	0	0	1
0.998766	0.0409432	0.0277575	0.686445	0.0421654	-0.998008	-0.046109	-0.179966	0.0257879	0.047208	-0.998548	0.232321	0	0	0	1
0.99876	0.0411347	0.0276993	0.686427	0.0423523	-0.998003	-0.0460434	-0.179737	0.0257236	0.0471448	-0.998553	0.232314	0	0	0	1
0.99876	0.0412214	0.027562	0.686453	0.0424302	-0.998004	-0.0459545	-0.179324	0.0255863	0.0470524	-0.998561	0.232242	0	0	0	1
0.998769	0.041073	0.0274496	0.686521	0.0422737	-0.998016	-0.0458407	-0.178735	0.0254859	0.0469301	-0.998569	0.232183	0	0	0	1
0.998785	0.0407709	0.0273245	0.686577	0.0419628	-0.998035	-0.0457176	-0.178166	0.0253804	0.0467941	-0.998578	0.232121	0	0	0	1
0.998796	0.040566	0.0272316	0.686596	0.0417511	-0.998049	-0.0456115	-0.177747	0.0253017	0.046679	-0.998586	0.232087	0	0	0	1
0.998795	0.0406513	0.0271361	0.686596	0.0418291	-0.99805	-0.0455039	-0.177325	0.025207	0.0465695	-0.998593	0.232064	0	0	0	1
0.998792	0.0408204	0.0270073	0.686599	0.0419887	-0.99805	-0.0453667	-0.176798	0.0250762	0.0464313	-0.998603	0.232022	0	0	0	1
0.998794	0.0408501	0.0268791	0.686614	0.0420087	-0.998056	-0.0452211	-0.176209	0.024953	0.0462811	-0.998613	0.231983	0	0	0	1
0.998798	0.0408361	0.0267604	0.686648	0.041986	-0.998062	-0.0450919	-0.175631	0.0248407	0.0461466	-0.998622	0.231939	0	0	0	1
0.998809	0.0406381	0.0266381	0.686677	0.0417794	-0.998077	-0.0449678	-0.175108	0.024733	0.0460126	-0.998631	0.231889	0	0	0	1
0.998809	0.0407145	0.0265062	0.686702	0.0418473	-0.998078	-0.0448667	-0.17464	0.0246021	0.0459079	-0.998639	0.231826	0	0	0	1
0.99881	0.0407869	0.0263889	0.686726	0.0419114	-0.998081	-0.0447545	-0.174135	0.0244863	0.0457926	-0.998647	0.23178	0	0	0	1
0.99881	0.0408226	0.0263127	0.686776	0.0419409	-0.998085	-0.044641	-0.173575	0.0244134	0.0456769	-0.998654	0.231753	0	0	0	1
0.998814	0.0407995	0.0261873	0.686808	0.0419092	-0.998091	-0.0445238	-0.173015	0.0242942	0.0455539	-0.998663	0.231705	0	0	0	1
0.998823	0.0406777	0.0260354	0.686838	0.0417773	-0.998103	-0.0443896	-0.172435	0.0241538	0.0454104	-0.998673	0.231639	0	0	0	1
0.998822	0.0407775	0.0259345	0.686872	0.0418702	-0.998103	-0.0442939	-0.171942	0.0240526	0.0453131	-0.998679	0.2316	0	0	0	1
0.998822	0.040868	0.0257844	0.686868	0.0419508	-0.998105	-0.0441708	-0.171466	0.0239039	0.0451859	-0.998689	0.231556	0	0	0	1
0.998818	0.0410161	0.0256867	0.686863	0.0420914	-0.998105	-0.0440451	-0.170985	0.0238049	0.0450597	-0.998697	0.231545	0	0	0	1
0.998816	0.0411295	0.0255803	0.68686	0.0421965	-0.998107	-0.0439015	-0.170435	0.0236997	0.0449144	-0.998706	0.231536	0	0	0	1
0.998813	0.0413097	0.0254254	0.686849	0.0423659	-0.998106	-0.043743	-0.169829	0.0235437	0.0447537	-0.998717	0.231493	0	0	0	1
0.998821	0.0412039	0.0252738	0.686836	0.0422497	-0.998118	-0.0435861	-0.169263	0.0234037	0.0445879	-0.998728	0.231448	0	0	0	1
0.998825	0.0411947	0.0251217	0.686807	0.0422304	-0.998125	-0.0434437	-0.16878	0.0232584	0.044439	-0.998738	0.231402	0	0	0	1
0.998828	0.041224	0.024979	0.686776	0.0422501	-0.99813	-0.0433003	-0.168288	0.0231207	0.0442903	-0.998747	0.231366	0	0	0	1
0.998828	0.0412787	0.0248856	0.68676	0.0422973	-0.998135	-0.043157	-0.167761	0.0230311	0.0441444	-0.998756	0.231361	0	0	0	1
0.998824	0.0413847	0.0248488	0.686768	0.0423986	-0.998136	-0.0430281	-0.167221	0.0229951	0.0440165	-0.998762	0.231386	0	0	0	1
0.998819	0.041545	0.0247829	0.686772	0.0425527	-0.998135	-0.042889	-0.166644	0.0229283	0.0438784	-0.99877	0.231396	0	0	0	1
0.998823	0.0415645	0.0246176	0.686745	0.0425613	-0.998142	-0.0427303	-0.166087	0.0227692	0.0437131	-0.998781	0.231346	0	0	0	1
0.998824	0.0415931	0.0245305	0.68674	0.042583	-0.998147	-0.0425956	-0.165573	0.0226867	0.0435755	-0.998789	0.231336	0	0	0	1
0.998836	0.0413421	0.0244519	0.686694	0.0423259	-0.998163	-0.0424673	-0.165241	0.0226247	0.0434382	-0.998796	0.231339	0	0	0	1
0.998836	0.0413193	0.0244765	0.686665	0.0423031	-0.998166	-0.0424206	-0.165098	0.0226522	0.0433921	-0.998798	0.231391	0	0	0	1
0.998827	0.041555	0.0244531	0.686613	0.0425357	-0.99816	-0.0423349	-0.164867	0.0226223	0.0433108	-0.998802	0.23143	0	0	0	1
0.99882	0.0417806	0.024357	0.686584	0.0427543	-0.998156	-0.0422144	-0.164426	0.0225217	0.0431914	-0.998809	0.231419	0	0	0	1
0.99883	0.0415514	0.0243252	0.686582	0.0425201	-0.998172	-0.042051	-0.163805	0.0225068	0.0430215	-0.998817	0.231461	0	0	0	1
0.998849	0.0411244	0.0242947	0.686553	0.042088	-0.998198	-0.0418704	-0.163198	0.0225024	0.0428302	-0.998825	0.23152	0	0	0	1
0.998848	0.0411116	0.0243429	0.686506	0.042074	-0.998205	-0.0417258	-0.162738	0.0225571	0.0426874	-0.99883	0.231631	0	0	0	1
0.998848	0.0411193	0.0243446	0.686413	0.0420777	-0.998212	-0.0415424	-0.162266	0.0225663	0.0425044	-0.998838	0.231737	0	0	0	1
0.998842	0.0412659	0.0243328	0.686364	0.0422202	-0.998213	-0.0413893	-0.161748	0.0225547	0.0423541	-0.998844	0.231796	0	0	0	1
0.998844	0.0412717	0.0242577	0.686329	0.0422191	-0.99822	-0.0412241	-0.161176	0.0224864	0.042186	-0.998853	0.231808	0	0	0	1
0.998851	0.0411194	0.024211	0.686348	0.0420622	-0.998231	-0.0411039	-0.160584	0.0224513	0.0420604	-0.998859	0.231766	0	0	0	1
0.998851	0.0411666	0.0241404	0.686373	0.042104	-0.998234	-0.0409976	-0.160047	0.0223833	0.0419523	-0.998865	0.231743	0	0	0	1
0.998848	0.041256	0.0241148	0.686404	0.0421905	-0.998234	-0.0409142	-0.159604	0.0223575	0.0418699	-0.998869	0.231753	0	0	0	1
0.998843	0.0414372	0.0240179	0.686399	0.0423649	-0.998231	-0.0408024	-0.159135	0.022258	0.0417581	-0.998876	0.23173	0	0	0	1
0.99884	0.0415341	0.023961	0.686437	0.0424573	-0.998231	-0.0407052	-0.158621	0.0222012	0.0416607	-0.998881	0.231717	0	0	0	1
0.99884	0.041578	0.0238963	0.686496	0.0424962	-0.998233	-0.0406037	-0.158018	0.0221392	0.0415575	-0.998887	0.231695	0	0	0	1
0.99884	0.0416304	0.0237922	0.686546	0.0425422	-0.998235	-0.0405087	-0.157451	0.0220371	0.0414593	-0.998893	0.231644	0	0	0	1
0.998843	0.0416204	0.0236741	0.686571	0.0425249	-0.99824	-0.0404027	-0.15694	0.0219242	0.0413482	-0.998901	0.231593	0	0	0	1
0.99884	0.0417296	0.0236021	0.686586	0.0426292	-0.998239	-0.0403141	-0.156491	0.0218515	0.041259	-0.998906	0.231575	0	0	0	1
0.998836	0.0418732	0.0235258	0.686595	0.0427672	-0.998238	-0.0402087	-0.156002	0.021774	0.0411535	-0.998912	0.231563	0	0	0	1
0.998833	0.0419964	0.0234463	0.686605	0.0428845	-0.998238	-0.0400883	-0.155442	0.0216947	0.0410324	-0.998919	0.231554	0	0	0	1
0.998838	0.0419373	0.0233415	0.686613	0.0428182	-0.998246	-0.0399527	-0.154836	0.0215983	0.0408911	-0.998927	0.231533	0	0	0	1
0.998839	0.0419441	0.0232854	0.686629	0.04282	-0.998251	-0.0398262	-0.154257	0.0215474	0.0407624	-0.998933	0.231538	0	0	0	1
0.998839	0.0419908	0.0231672	0.686598	0.042859	-0.998254	-0.0396956	-0.153757	0.0214331	0.0406279	-0.998941	0.231518	0	0	0	1
0.998838	0.042082	0.0230799	0.686586	0.042944	-0.998255	-0.0395768	-0.153275	0.0213474	0.0405074	-0.998948	0.231506	0	0	0	1
0.998834	0.0422027	0.0229992	0.686598	0.0430591	-0.998255	-0.0394692	-0.152755	0.0212666	0.0403989	-0.998954	0.231489	0	0	0	1
0.998836	0.0422492	0.0228671	0.686604	0.0430978	-0.998258	-0.039348	-0.152182	0.0211381	0.0402732	-0.998961	0.231442	0	0	0	1
0.998843	0.0421271	0.0227722	0.686618	0.0429692	-0.998268	-0.0392215	-0.151605	0.0210537	0.0401401	-0.998969	0.231419	0	0	0	1
0.998845	0.0421287	0.022682	0.686605	0.0429646	-0.998273	-0.0390977	-0.151099	0.0209689	0.0400125	-0.998976	0.231409	0	0	0	1
0.998842	0.0422376	0.0226111	0.686584	0.0430681	-0.998273	-0.0389801	-0.150626	0.0208988	0.0398942	-0.998982	0.231414	0	0	0	1
0.99885	0.0420496	0.0226126	0.686576	0.0428784	-0.998285	-0.0388908	-0.150303	0.0209117	0.0398011	-0.998985	0.231451	0	0	0	1
0.998851	0.0420248	0.0226187	0.686561	0.042853	-0.998288	-0.0388522	-0.150146	0.0209204	0.0397622	-0.998987	0.231485	0	0	0	1
0.998847	0.042161	0.022519	0.686519	0.0429836	-0.998285	-0.0387781	-0.149912	0.0208187	0.0396868	-0.998992	0.231459	0	0	0	1
0.998841	0.042362	0.0224275	0.686546	0.043179	-0.99828	-0.0386857	-0.149384	0.0207234	0.0395947	-0.998997	0.231423	0	0	0	1
0.998855	0.0420829	0.0223307	0.686574	0.0428937	-0.998297	-0.0385615	-0.148761	0.0206431	0.0394606	-0.999004	0.231393	0	0	0	1
0.998865	0.0419471	0.0221019	0.686564	0.0427572	-0.998287	-0.0389675	-0.148274	0.0204027	0.0398538	-0.998994	0.23137	0	0	0	1
0.998874	0.0417896	0.0220262	0.686554	0.0425953	-0.998297	-0.0388967	-0.147727	0.0203364	0.0397766	-0.998998	0.231384	0	0	0	1
0.998875	0.0417651	0.022001	0.686554	0.042568	-0.998302	-0.0388052	-0.147209	0.0203162	0.0396835	-0.999002	0.231419	0	0	0	1
0.99887	0.0419225	0.0219515	0.68654	0.042721	-0.9983	-0.0386909	-0.146707	0.0202653	0.0395704	-0.999008	0.231438	0	0	0	1
0.998875	0.0418264	0.0219049	0.686569	0.0426211	-0.998308	-0.0385925	-0.146145	0.0202269	0.0394681	-0.999013	0.231441	0	0	0	1
0.998877	0.0418236	0.0218198	0.686599	0.0426136	-0.998311	-0.038526	-0.145551	0.0201448	0.039398	-0.999017	0.231425	0	0	0	1
0.998879	0.0418364	0.0217164	0.686617	0.042621	-0.998313	-0.038456	-0.145026	0.0200441	0.0393239	-0.999022	0.231388	0	0	0	1
0.99888	0.0418383	0.0216403	0.686629	0.0426181	-0.998316	-0.0383723	-0.144554	0.0199716	0.0392371	-0.999027	0.23137	0	0	0	1
0.998872	0.0420607	0.0215762	0.686641	0.0428361	-0.998311	-0.0382802	-0.144057	0.0199028	0.0391467	-0.999032	0.23136	0	0	0	1
0.998873	0.0420988	0.0214781	0.686629	0.0428677	-0.998314	-0.0381514	-0.143482	0.0198089	0.0390145	-0.999039	0.231346	0	0	0	1
0.998868	0.0422372	0.0214355	0.686621	0.0430019	-0.998313	-0.0380198	-0.142883	0.0197666	0.038884	-0.999045	0.231376	0	0	0	1
0.998871	0.0421806	0.0214159	0.686616	0.0429424	-0.99832	-0.0379136	-0.142354	0.0197538	0.0387759	-0.999049	0.231416	0	0	0	1
0.998865	0.0423323	0.0213558	0.686574	0.0430893	-0.998318	-0.0377879	-0.14188	0.0196934	0.0386506	-0.999055	0.23144	0	0	0	1
0.998862	0.0424215	0.0213198	0.686541	0.0431746	-0.998319	-0.037664	-0.141412	0.0196593	0.0385271	-0.999061	0.231474	0	0	0	1
0.998857	0.0425816	0.0212742	0.686522	0.0433304	-0.998317	-0.0375432	-0.140886	0.0196129	0.0384076	-0.999066	0.2315	0	0	0	1
0.998853	0.0426842	0.0212567	0.686531	0.0434301	-0.998317	-0.0374279	-0.140327	0.0195965	0.0382936	-0.999071	0.231533	0	0	0	1
0.99886	0.0425416	0.0211761	0.686525	0.0432818	-0.998329	-0.0372919	-0.139716	0.0195274	0.0381513	-0.999078	0.231531	0	0	0	1
0.998869	0.0423707	0.021101	0.686502	0.0431056	-0.998341	-0.0371626	-0.13919	0.0194645	0.0380156	-0.999084	0.231538	0	0	0	1
0.998862	0.0425665	0.0210544	0.686476	0.0432973	-0.998337	-0.037048	-0.138705	0.0194156	0.0379029	-0.999089	0.231562	0	0	0	1
0.998855	0.0427428	0.0210061	0.686433	0.0434691	-0.998335	-0.0369151	-0.138196	0.0193664	0.0377714	-0.999095	0.231597	0	0	0	1
0.998856	0.0427574	0.0209639	0.686392	0.0434791	-0.99834	-0.0367618	-0.137614	0.0193304	0.0376167	-0.999102	0.23164	0	0	0	1
0.998862	0.0426569	0.0208663	0.686329	0.0433717	-0.998351	-0.0365897	-0.136968	0.0192442	0.0374385	-0.99911	0.231657	0	0	0	1
0.998865	0.0426042	0.0208206	0.68629	0.0433155	-0.998357	-0.036498	-0.136413	0.0192045	0.0373439	-0.999114	0.231676	0	0	0	1
0.998864	0.0426747	0.0207186	0.686248	0.0433831	-0.998352	-0.0365439	-0.135914	0.0190981	0.0373867	-0.999115	0.231683	0	0	0	1
0.998864	0.0427074	0.0206515	0.686247	0.0434117	-0.998354	-0.0364591	-0.135426	0.0190335	0.0372997	-0.999119	0.231652	0	0	0	1
0.998878	0.0423955	0.0206234	0.686268	0.0431005	-0.998364	-0.0365455	-0.135084	0.0190134	0.0373788	-0.999117	0.231652	0	0	0	1
0.998882	0.042312	0.0205886	0.68628	0.0430179	-0.998364	-0.0366586	-0.134882	0.0189769	0.0374888	-0.999113	0.231652	0	0	0	1
0.998877	0.0424623	0.0205155	0.686265	0.0431645	-0.998359	-0.0366175	-0.13464	0.0189	0.0374474	-0.999116	0.231628	0	0	0	1
0.998877	0.0425188	0.020424	0.686269	0.0432163	-0.998359	-0.0365452	-0.134218	0.0188097	0.0373722	-0.999121	0.23159	0	0	0	1
0.998879	0.0424837	0.0203748	0.686296	0.0431775	-0.998364	-0.0364478	-0.133655	0.0187661	0.0372721	-0.999125	0.231582	0	0	0	1
0.998892	0.0422412	0.0202721	0.686283	0.0429297	-0.998378	-0.0363637	-0.133137	0.0186763	0.0371792	-0.999131	0.231558	0	0	0	1
0.998895	0.0421987	0.0202099	0.686267	0.0428832	-0.998383	-0.0362742	-0.132702	0.0186196	0.0370862	-0.999135	0.231549	0	0	0	1
0.99889	0.0423518	0.0201301	0.68625	0.0430315	-0.998381	-0.0361757	-0.132241	0.0185384	0.0369872	-0.99914	0.231531	0	0	0	1
0.998883	0.0425578	0.0200544	0.686251	0.0432329	-0.998375	-0.0360781	-0.13171	0.0184595	0.0368902	-0.999145	0.231506	0	0	0	1
0.998889	0.0424569	0.0199793	0.68624	0.0431268	-0.998385	-0.0359529	-0.131109	0.0183936	0.03676	-0.999151	0.231499	0	0	0	1
0.998887	0.0424782	0.0199966	0.68625	0.0431468	-0.998387	-0.0358461	-0.130555	0.0184147	0.0366545	-0.999155	0.231532	0	0	0	1
0.99889	0.0424411	0.019943	0.68623	0.0431059	-0.998393	-0.0357407	-0.130068	0.0183671	0.0365461	-0.99916	0.231535	0	0	0	1
0.998887	0.0425277	0.019911	0.686239	0.0431897	-0.998393	-0.0356529	-0.129581	0.0183358	0.0364586	-0.999163	0.231542	0	0	0	1
0.998883	0.042626	0.0198808	0.686272	0.0432853	-0.998391	-0.0355732	-0.129043	0.0183055	0.0363794	-0.999167	0.231542	0	0	0	1
0.998883	0.0426584	0.0198109	0.686302	0.0433135	-0.998393	-0.0354785	-0.128452	0.0182386	0.0362824	-0.999172	0.231519	0	0	0	1
0.998883	0.0426917	0.0197331	0.686324	0.0433424	-0.998395	-0.0353978	-0.127886	0.0181632	0.036199	-0.999176	0.231494	0	0	0	1
0.998879	0.0428021	0.0196936	0.686346	0.04345	-0.998393	-0.0353235	-0.127394	0.018123	0.0361251	-0.999179	0.231491	0	0	0	1
0.998876	0.0429138	0.019639	0.686351	0.043558	-0.998391	-0.0352351	-0.126909	0.0180684	0.0360364	-0.999184	0.231489	0	0	0	1
0.998869	0.0431004	0.0195824	0.686348	0.0437408	-0.998387	-0.0351357	-0.126391	0.0180095	0.035938	-0.999188	0.231489	0	0	0	1
0.998872	0.0430427	0.0195414	0.686343	0.0436797	-0.998393	-0.0350266	-0.125845	0.0179754	0.0358261	-0.999193	0.231505	0	0	0	1
0.998868	0.0431442	0.0195049	0.686335	0.0437777	-0.998393	-0.034905	-0.125252	0.0179406	0.0357048	-0.999198	0.231529	0	0	0	1
0.998873	0.0430602	0.0194796	0.686339	0.043691	-0.998401	-0.034804	-0.124727	0.0179228	0.0356013	-0.999202	0.231551	0	0	0	1
0.998869	0.0431627	0.0194366	0.686342	0.0437902	-0.9984	-0.0347126	-0.124243	0.0178802	0.0355099	-0.999206	0.231555	0	0	0	1
0.998867	0.0432314	0.0193805	0.686358	0.0438556	-0.998399	-0.0346382	-0.123787	0.017825	0.0354343	-0.99921	0.231537	0	0	0	1
0.998867	0.0432781	0.0193029	0.686376	0.0438981	-0.9984	-0.0345555	-0.123269	0.0177496	0.0353491	-0.999214	0.231509	0	0	0	1
0.998868	0.0432657	0.0192503	0.686417	0.0438822	-0.998404	-0.0344688	-0.122642	0.0177012	0.03526	-0.999218	0.231496	0	0	0	1
0.99887	0.0432348	0.0192321	0.686462	0.0438492	-0.998408	-0.0343855	-0.122046	0.0176879	0.0351754	-0.999221	0.231501	0	0	0	1
0.998883	0.0429451	0.019187	0.686481	0.0435567	-0.998424	-0.0343091	-0.121555	0.0176563	0.035092	-0.999225	0.2315	0	0	0	1
0.998885	0.0429134	0.0191569	0.68649	0.0435226	-0.998428	-0.0342292	-0.121097	0.0176309	0.0350102	-0.999228	0.231509	0	0	0	1
0.998886	0.0429207	0.019089	0.686488	0.0435258	-0.998431	-0.0341286	-0.120562	0.0175672	0.0349069	-0.999233	0.231502	0	0	0	1
0.998894	0.0427541	0.0190552	0.686477	0.0433592	-0.998436	-0.0341951	-0.120187	0.0175364	0.0349689	-0.999231	0.231538	0	0	0	1
0.998893	0.0427664	0.0190616	0.686482	0.0433771	-0.998425	-0.0345035	-0.119964	0.017529	0.0352776	-0.99922	0.23161	0	0	0	1
0.998887	0.0429291	0.0190008	0.686442	0.0435365	-0.99842	-0.0344393	-0.119698	0.0174654	0.0352136	-0.999224	0.231611	0	0	0	1
0.998888	0.0429621	0.0189092	0.686438	0.043565	-0.998421	-0.0343665	-0.119273	0.0173759	0.0351375	-0.999228	0.231576	0	0	0	1
0.998892	0.0428809	0.0188758	0.68646	0.0434811	-0.998428	-0.034277	-0.118715	0.0173493	0.0350452	-0.999232	0.231579	0	0	0	1
0.998892	0.0428849	0.0188448	0.686468	0.0434829	-0.99843	-0.0342129	-0.118205	0.017321	0.0349799	-0.999235	0.231592	0	0	0	1
0.998891	0.0429479	0.01879	0.686446	0.0435422	-0.998431	-0.0341153	-0.117738	0.0172683	0.0348811	-0.999239	0.2316	0	0	0	1
0.998891	0.0429705	0.0187316	0.686425	0.0435611	-0.998434	-0.0340123	-0.117231	0.0172137	0.034776	-0.999243	0.231608	0	0	0	1
0.998896	0.0428651	0.0186876	0.686412	0.0434523	-0.998442	-0.0339058	-0.116696	0.0171781	0.0346659	-0.999248	0.231621	0	0	0	1
0.998891	0.0429858	0.018665	0.686381	0.0435702	-0.998441	-0.033789	-0.116081	0.0171564	0.0345502	-0.999252	0.231671	0	0	0	1
0.998888	0.0430457	0.0186865	0.686341	0.0436289	-0.998442	-0.0336745	-0.115578	0.0171808	0.0344378	-0.999256	0.231749	0	0	0	1
0.998882	0.0431758	0.018707	0.686276	0.0437573	-0.998441	-0.0335443	-0.115132	0.0172025	0.0343109	-0.99926	0.231837	0	0	0	1
0.998874	0.0433634	0.0187004	0.686201	0.0439421	-0.998438	-0.0333978	-0.114621	0.0171959	0.0341675	-0.999265	0.231913	0	0	0	1
0.998871	0.0434168	0.0187595	0.686152	0.0439948	-0.998441	-0.0332416	-0.114014	0.0172599	0.0340148	-0.999269	0.232029	0	0	0	1
0.998867	0.0434983	0.018772	0.686088	0.0440739	-0.998442	-0.0330805	-0.113386	0.0172768	0.0338558	-0.999274	0.232119	0	0	0	1
0.99887	0.0434238	0.0187732	0.686018	0.0439968	-0.998451	-0.0329269	-0.112842	0.0172872	0.0337011	-0.999279	0.23219	0	0	0	1
0.99887	0.0434333	0.0187842	0.685972	0.0440049	-0.998454	-0.0328196	-0.112377	0.0173027	0.0335946	-0.999282	0.232212	0	0	0	1
0.998866	0.0435187	0.0187788	0.685958	0.0440885	-0.998453	-0.0327316	-0.11187	0.0172982	0.0335079	-0.999285	0.232191	0	0	0	1
0.998862	0.0436272	0.0187282	0.685966	0.0441937	-0.998452	-0.0326423	-0.111287	0.017248	0.0334183	-0.999289	0.232172	0	0	0	1
0.998863	0.0436164	0.0187215	0.686011	0.0441815	-0.998454	-0.0325698	-0.110692	0.0172449	0.0333454	-0.999292	0.232177	0	0	0	1
0.998864	0.0436208	0.0186784	0.686027	0.0441832	-0.998457	-0.0324987	-0.110158	0.0172049	0.0332726	-0.999295	0.232174	0	0	0	1
0.998863	0.043655	0.0186291	0.686034	0.0442146	-0.998458	-0.0324287	-0.109683	0.0171576	0.033201	-0.999298	0.232166	0	0	0	1
0.998861	0.0437285	0.0185515	0.686036	0.0442841	-0.998457	-0.032347	-0.109177	0.0170813	0.0331172	-0.999302	0.232142	0	0	0	1
0.998865	0.0436687	0.0185089	0.686054	0.0442215	-0.998462	-0.032268	-0.108635	0.0170442	0.0330354	-0.999305	0.232135	0	0	0	1
0.998868	0.0435888	0.0184911	0.686079	0.0441396	-0.998469	-0.0321841	-0.108044	0.0170328	0.0329493	-0.999309	0.232147	0	0	0	1
0.998885	0.0432354	0.0184345	0.686083	0.0437834	-0.998487	-0.0321193	-0.10748	0.0169908	0.0328761	-0.999312	0.232145	0	0	0	1
0.998888	0.0432074	0.0183451	0.686072	0.0437544	-0.998484	-0.0322347	-0.106985	0.0168974	0.032987	-0.99931	0.232148	0	0	0	1
0.998891	0.0431222	0.0183471	0.686081	0.0436681	-0.99849	-0.0321617	-0.106487	0.0169054	0.0329127	-0.999312	0.232178	0	0	0	1
0.998884	0.0433117	0.0183221	0.686081	0.0438554	-0.998485	-0.032083	-0.105979	0.0168777	0.0328362	-0.999315	0.232195	0	0	0	1
0.998888	0.0432265	0.018273	0.686076	0.0437669	-0.998492	-0.0319825	-0.105393	0.0168359	0.0327322	-0.999319	0.232201	0	0	0	1
0.998892	0.0431415	0.0182522	0.686084	0.0436838	-0.99849	-0.0321359	-0.105001	0.0168112	0.0328831	-0.999314	0.232235	0	0	0	1
0.998892	0.0431601	0.0182049	0.686079	0.0437052	-0.998481	-0.0323937	-0.104805	0.0167521	0.033139	-0.999307	0.232256	0	0	0	1
0.998889	0.043251	0.0181485	0.686061	0.0437935	-0.998478	-0.0323584	-0.104584	0.0166943	0.0331027	-0.999309	0.23224	0	0	0	1
0.99888	0.0435025	0.0180905	0.686075	0.0440424	-0.998469	-0.0323186	-0.104216	0.0166298	0.0330646	-0.999312	0.232211	0	0	0	1
0.998878	0.0435458	0.0180613	0.686114	0.0440837	-0.998469	-0.0322597	-0.103675	0.0166017	0.0330052	-0.999314	0.2322	0	0	0	1
0.998879	0.0435277	0.0180533	0.686157	0.0440643	-0.998472	-0.0321953	-0.103131	0.0165972	0.0329402	-0.999316	0.232202	0	0	0	1
0.998876	0.0436132	0.0180079	0.686165	0.0441471	-0.99847	-0.0321249	-0.102627	0.0165522	0.0328692	-0.999319	0.232197	0	0	0	1
0.998874	0.0436994	0.0179437	0.686153	0.0442297	-0.99847	-0.032035	-0.102078	0.0164892	0.032778	-0.999323	0.232192	0	0	0	1
0.998879	0.0435821	0.0179518	0.686171	0.0441114	-0.998477	-0.0319576	-0.10155	0.0165045	0.0326991	-0.999326	0.23222	0	0	0	1
0.998876	0.0436581	0.0179274	0.686171	0.0441853	-0.998477	-0.0318783	-0.101038	0.0164812	0.0326201	-0.999329	0.232234	0	0	0	1
0.998873	0.0437279	0.0178961	0.686184	0.0442529	-0.998476	-0.031811	-0.10056	0.0164507	0.0325526	-0.999331	0.232232	0	0	0	1
0.998868	0.0438581	0.0178516	0.686183	0.0443803	-0.998473	-0.031731	-0.100044	0.0164055	0.0324728	-0.999335	0.23223	0	0	0	1
0.998868	0.0438849	0.0178278	0.68619	0.0444049	-0.998474	-0.031642	-0.0994682	0.0163849	0.0323833	-0.999338	0.232243	0	0	0	1
0.998871	0.0438146	0.017833	0.686196	0.0443332	-0.998481	-0.0315458	-0.0988826	0.0163966	0.0322863	-0.999341	0.232278	0	0	0	1
0.998873	0.0437554	0.0178257	0.68619	0.0442724	-0.998486	-0.0314593	-0.0983651	0.016395	0.0321986	-0.999344	0.232307	0	0	0	1
0.998873	0.043803	0.0177273	0.686148	0.0443152	-0.998487	-0.0313631	-0.0978918	0.0162996	0.0320988	-0.999348	0.232289	0	0	0	1
0.998867	0.0439476	0.0176875	0.686133	0.0444572	-0.998483	-0.0312804	-0.0973954	0.0162589	0.0320168	-0.999352	0.232297	0	0	0	1
0.998862	0.044063	0.01769	0.686122	0.044571	-0.998481	-0.0311808	-0.0968418	0.016262	0.0319193	-0.999355	0.232339	0	0	0	1
0.998868	0.0439484	0.0176402	0.686074	0.0444527	-0.998491	-0.0310501	-0.0962472	0.0162218	0.0317846	-0.99936	0.232364	0	0	0	1
0.998871	0.0438756	0.0176298	0.68602	0.0443774	-0.998498	-0.030918	-0.0956749	0.0162196	0.0316509	-0.999364	0.232422	0	0	0	1
0.998867	0.043948	0.0176808	0.685973	0.0444495	-0.998499	-0.0307988	-0.0951705	0.0162735	0.0315353	-0.999367	0.232517	0	0	0	1
0.998867	0.0439358	0.0177143	0.685936	0.0444364	-0.998503	-0.0306828	-0.0946632	0.0163125	0.0314207	-0.99937	0.232593	0	0	0	1
0.998873	0.0438069	0.0177083	0.685923	0.0443056	-0.998512	-0.030577	-0.0941086	0.0163153	0.0313127	-0.999373	0.232628	0	0	0	1
0.998884	0.0435798	0.0176375	0.685926	0.0440753	-0.998524	-0.0305026	-0.0934536	0.016255	0.0312314	-0.999377	0.232611	0	0	0	1
0.998883	0.0436669	0.017519	0.685917	0.0441611	-0.998516	-0.0306617	-0.0929104	0.0161269	0.0313866	-0.999374	0.232588	0	0	0	1
0.998885	0.0436111	0.0175144	0.685937	0.0441064	-0.998516	-0.0307307	-0.0924054	0.0161211	0.0314544	-0.999372	0.232617	0	0	0	1
0.99889	0.0435041	0.0175043	0.685941	0.0439987	-0.998521	-0.0307127	-0.0919014	0.0161151	0.0314343	-0.999373	0.232642	0	0	0	1
0.998888	0.0435728	0.0174551	0.685905	0.0440649	-0.99852	-0.0306464	-0.0913534	0.0160668	0.031367	-0.999375	0.232661	0	0	0	1
0.99889	0.0435174	0.0174798	0.685874	0.0440089	-0.998525	-0.0305695	-0.0907729	0.0160966	0.0312904	-0.999377	0.232733	0	0	0	1
0.998889	0.0435134	0.0175201	0.685836	0.0440053	-0.998527	-0.0305097	-0.0902297	0.0161395	0.0312323	-0.999379	0.232822	0	0	0	1
0.998895	0.0434051	0.0174366	0.685723	0.0438993	-0.998523	-0.0308162	-0.0899793	0.0160461	0.0315331	-0.999371	0.232891	0	0	0	1
0.99891	0.0433291	0.0167853	0.685259	0.043808	-0.998516	-0.0311516	-0.0899576	0.0153835	0.0318385	-0.999371	0.232776	0	0	0	1
0.998933	0.0432194	0.0156652	0.684255	0.0436585	-0.998532	-0.0308595	-0.0899076	0.0142813	0.031496	-0.999399	0.232605	0	0	0	1
0.99895	0.0431053	0.0148402	0.683165	0.043511	-0.998555	-0.0303087	-0.0898181	0.013485	0.030908	-0.999428	0.232694	0	0	0	1
0.998957	0.0432698	0.0138817	0.681916	0.0436415	-0.99856	-0.0299589	-0.0896891	0.0125381	0.0305189	-0.999452	0.232823	0	0	0	1
0.998971	0.0434143	0.0123047	0.680407	0.0437342	-0.998566	-0.0296258	-0.0895824	0.0109735	0.0301188	-0.999483	0.232653	0	0	0	1
0.998979	0.0435624	0.0110931	0.678913	0.043842	-0.998572	-0.0292394	-0.0894676	0.0097761	0.0296812	-0.999509	0.232731	0	0	0	1
0.998984	0.0436685	0.0102124	0.677292	0.0439176	-0.998583	-0.0287461	-0.0893209	0.00891516	0.0291507	-0.999532	0.233083	0	0	0	1
0.998989	0.0437151	0.0094746	0.675734	0.0439387	-0.998596	-0.0282586	-0.0891923	0.0081985	0.0286316	-0.999553	0.233277	0	0	0	1
0.998997	0.0436508	0.00883891	0.674175	0.0438514	-0.998618	-0.0276302	-0.0890549	0.0075931	0.0279754	-0.999577	0.233447	0	0	0	1
0.999006	0.0436343	0.00794213	0.672761	0.0438073	-0.99863	-0.0272487	-0.0890132	0.00671472	0.0275549	-0.999595	0.233429	0	0	0	1
0.999014	0.0436598	0.00661133	0.671365	0.043793	-0.998646	-0.026677	-0.0888529	0.00541007	0.0269255	-0.99962	0.233227	0	0	0	1
0.999015	0.0438017	0.00537861	0.66995	0.0439005	-0.998649	-0.0263953	-0.0887623	0.00418754	0.0265907	-0.999635	0.233032	0	0	0	1
0.999012	0.0439901	0.00438356	0.668415	0.0440617	-0.998648	-0.0261508	-0.088681	0.00319957	0.0263034	-0.999646	0.233049	0	0	0	1
0.999008	0.0441325	0.00373777	0.666864	0.0441864	-0.99865	-0.025889	-0.0885428	0.00256247	0.0260138	-0.999655	0.233473	0	0	0	1
0.999006	0.0442525	0.0029852	0.665253	0.0442868	-0.998646	-0.0258553	-0.0883747	0.00180926	0.025947	-0.999659	0.233752	0	0	0	1
0.999012	0.0441336	0.0026987	0.663717	0.0441606	-0.99865	-0.0259174	-0.0882061	0.00152349	0.0259962	-0.999658	0.23385	0	0	0	1
0.999008	0.0442116	0.0029218	0.662221	0.0442448	-0.998639	-0.026206	-0.0880917	0.00173149	0.0262945	-0.99965	0.23356	0	0	0	1
0.999015	0.0439358	0.00414623	0.660765	0.0440021	-0.998643	-0.0264613	-0.0880094	0.00295032	0.026603	-0.999639	0.23294	0	0	0	1
0.999014	0.0438483	0.00521266	0.658999	0.043943	-0.998646	-0.0264528	-0.0878883	0.00401803	0.0266411	-0.999634	0.232404	0	0	0	1
0.999006	0.0439367	0.00604436	0.657121	0.0440517	-0.998651	-0.0260637	-0.0877037	0.00486341	0.0262894	-0.99964	0.232617	0	0	0	1
0.998996	0.0439854	0.00722492	0.655454	0.044129	-0.998658	-0.0256651	-0.0875736	0.00605872	0.0259435	-0.999642	0.233425	0	0	0	1
0.999004	0.0438358	0.00703177	0.653776	0.0439702	-0.998683	-0.0249615	-0.0874687	0.00590067	0.0252312	-0.999661	0.233891	0	0	0	1
0.999002	0.0438438	0.0072248	0.652154	0.0439796	-0.998697	-0.0243755	-0.0873204	0.00611902	0.0246543	-0.999674	0.234047	0	0	0	1
0.999003	0.0437701	0.00748699	0.650829	0.0439111	-0.998705	-0.0241836	-0.0873371	0.00639113	0.0244736	-0.999677	0.233483	0	0	0	1
0.998993	0.0438946	0.00811202	0.649445	0.0440493	-0.998704	-0.0239634	-0.0872012	0.00702201	0.024282	-0.999678	0.23273	0	0	0	1
0.998981	0.0441242	0.008308	0.647864	0.044284	-0.998692	-0.0240104	-0.0871541	0.00721007	0.0243393	-0.999675	0.232294	0	0	0	1
0.998979	0.0441843	0.00824911	0.646211	0.0443407	-0.998696	-0.023742	-0.0870325	0.00716169	0.0240689	-0.999682	0.232609	0	0	0	1
0.998983	0.0441183	0.00812662	0.644529	0.0442689	-0.998709	-0.0233282	-0.0868275	0.00705928	0.0236496	-0.999692	0.233371	0	0	0	1
0.99899	0.044026	0.00777844	0.642895	0.0441665	-0.99872	-0.0230505	-0.0866981	0.00672599	0.0233562	-0.999702	0.233949	0	0	0	1
0.99898	0.0441217	0.00846915	0.641907	0.0442789	-0.998713	-0.0231261	-0.0866079	0.00741024	0.023463	-0.999694	0.234167	0	0	0	1
0.998959	0.0440313	0.0110338	0.64182	0.0442572	-0.998694	-0.0239676	-0.0867426	0.00993649	0.0244165	-0.999649	0.234209	0	0	0	1
0.998938	0.0438454	0.0133992	0.641905	0.0441457	-0.998666	-0.0253105	-0.0870751	0.0122441	0.0258606	-0.999587	0.233577	0	0	0	1
0.998912	0.0439275	0.0149965	0.641754	0.0442872	-0.998626	-0.0266204	-0.0873853	0.0137792	0.0272411	-0.999531	0.232657	0	0	0	1
0.998902	0.0438869	0.0157384	0.641624	0.0442895	-0.998583	-0.0281789	-0.0878241	0.0144522	0.0288305	-0.999477	0.232441	0	0	0	1
0.998897	0.0437727	0.016364	0.641626	0.0442113	-0.998552	-0.0293705	-0.0881638	0.0150274	0.0300471	-0.999432	0.232989	0	0	0	1
0.998901	0.0436354	0.0165289	0.641443	0.044092	-0.998532	-0.0302213	-0.0885341	0.0151587	0.0309023	-0.999404	0.233296	0	0	0	1
0.998918	0.0433511	0.0162129	0.641199	0.0438073	-0.998525	-0.0308524	-0.0889948	0.0148243	0.0315148	-0.99939	0.233243	0	0	0	1
0.998938	0.042947	0.0160976	0.641117	0.0434065	-0.998529	-0.0313128	-0.0894556	0.014702	0.0319637	-0.999378	0.23323	0	0	0	1
0.99896	0.0424663	0.0160104	0.641036	0.0429297	-0.998535	-0.0317549	-0.0899451	0.0146112	0.0323946	-0.999365	0.233235	0	0	0	1
0.998978	0.042081	0.0158795	0.640944	0.0425479	-0.998535	-0.0322776	-0.0904271	0.0144708	0.0329056	-0.99935	0.233224	0	0	0	1
0.998996	0.0417192	0.0157185	0.640844	0.0421885	-0.998533	-0.0328112	-0.0909088	0.0142994	0.0334267	-0.999336	0.233199	0	0	0	1
0.99901	0.0414251	0.0155648	0.640749	0.0418984	-0.998524	-0.0334449	-0.0914135	0.0141293	0.0340494	-0.999317	0.233186	0	0	0	1
0.999024	0.0411424	0.0154164	0.640657	0.0416185	-0.998517	-0.0340003	-0.091868	0.0139675	0.0345941	-0.999301	0.233169	0	0	0	1
0.99904	0.0408135	0.0152621	0.640561	0.0412915	-0.998513	-0.0345161	-0.0923541	0.0138035	0.0350986	-0.999285	0.233146	0	0	0	1
0.999056	0.0404732	0.0151185	0.640468	0.0409528	-0.998511	-0.0349814	-0.0928428	0.0136531	0.0355528	-0.999271	0.233123	0	0	0	1
0.999076	0.0400188	0.0150035	0.640378	0.0404991	-0.998517	-0.0353273	-0.0933372	0.0135403	0.0358876	-0.999261	0.233105	0	0	0	1
0.999093	0.0396528	0.0148739	0.64029	0.0401336	-0.998519	-0.0356926	-0.0937949	0.0134094	0.0362425	-0.99925	0.233081	0	0	0	1
0.999107	0.0393498	0.0147218	0.640192	0.0398313	-0.998514	-0.0361495	-0.0942666	0.0132503	0.0366889	-0.999236	0.233057	0	0	0	1
0.999119	0.0390973	0.0145824	0.640091	0.0395803	-0.998506	-0.0366475	-0.0947808	0.0131007	0.0371777	-0.999219	0.233041	0	0	0	1
0.999131	0.0388351	0.0144768	0.639996	0.039319	-0.998504	-0.0370014	-0.0952763	0.0129911	0.0375237	-0.999208	0.233034	0	0	0	1
0.999145	0.0385129	0.0143597	0.639893	0.0389975	-0.998502	-0.0373822	-0.0958019	0.0128714	0.0378954	-0.999195	0.233022	0	0	0	1
0.99915	0.0384231	0.014225	0.639784	0.0389075	-0.998491	-0.037762	-0.0963054	0.0127256	0.0382686	-0.999183	0.233003	0	0	0	1
0.99916	0.0381957	0.0141257	0.63968	0.03868	-0.998489	-0.0380413	-0.0968322	0.0126243	0.038541	-0.999174	0.232993	0	0	0	1
0.999175	0.0378476	0.0140223	0.639575	0.0383311	-0.998494	-0.0382827	-0.0973321	0.0125252	0.0387738	-0.999166	0.232981	0	0	0	1
0.999181	0.037724	0.0138977	0.639465	0.0382068	-0.998486	-0.0386109	-0.0978312	0.0123931	0.0390955	-0.999155	0.232963	0	0	0	1
0.999193	0.0374629	0.0137676	0.639362	0.0379455	-0.998481	-0.0389933	-0.0983183	0.0122588	0.0394695	-0.999142	0.232946	0	0	0	1
0.999202	0.0372616	0.0136538	0.639259	0.0377442	-0.998475	-0.0393488	-0.0988219	0.0121397	0.0398179	-0.99913	0.232936	0	0	0	1
0.999214	0.0369847	0.0135363	0.639153	0.0374669	-0.998471	-0.0396936	-0.0993236	0.0120206	0.0401548	-0.999118	0.232923	0	0	0	1
0.999218	0.0369079	0.0134267	0.639052	0.0373904	-0.998459	-0.0400813	-0.0998293	0.0118996	0.0405372	-0.999104	0.232918	0	0	0	1
0.999217	0.0369664	0.0133412	0.638978	0.0374478	-0.998449	-0.0402846	-0.100154	0.0118043	0.0407378	-0.999097	0.232903	0	0	0	1
0.999218	0.0369599	0.0133159	0.638952	0.0374414	-0.998445	-0.0403851	-0.10029	0.0117756	0.0408373	-0.999093	0.232898	0	0	0	1
0.999223	0.0368407	0.0132866	0.638918	0.0373254	-0.998434	-0.0407473	-0.100548	0.0117376	0.0411967	-0.999079	0.232911	0	0	0	1
0.999233	0.0365495	0.0132739	0.638865	0.0370395	-0.998426	-0.0412215	-0.100989	0.0117194	0.0416667	-0.999059	0.232937	0	0	0	1
0.999236	0.0364881	0.0132753	0.638801	0.0369832	-0.99841	-0.0416497	-0.10152	0.0117075	0.042094	-0.999042	0.232959	0	0	0	1
0.999234	0.0364988	0.0133729	0.638765	0.0370011	-0.998398	-0.04191	-0.101977	0.0117949	0.0423579	-0.99903	0.23299	0	0	0	1
0.99924	0.0363113	0.0134331	0.638711	0.0368199	-0.998392	-0.0422126	-0.102497	0.0118518	0.0426602	-0.999016	0.233018	0	0	0	1
0.999244	0.0361461	0.0135458	0.638665	0.0366633	-0.998385	-0.0425238	-0.103066	0.0119599	0.0429735	-0.999001	0.233046	0	0	0	1
0.99925	0.0359695	0.0136276	0.63861	0.0364926	-0.998383	-0.0427111	-0.103599	0.0120423	0.0431615	-0.998992	0.233071	0	0	0	1
0.999255	0.0357873	0.013707	0.638557	0.0363161	-0.998382	-0.0428818	-0.104129	0.0121233	0.0433327	-0.998984	0.233091	0	0	0	1
0.999253	0.0358011	0.0137948	0.638502	0.0363362	-0.998373	-0.0430891	-0.104697	0.0122028	0.0435433	-0.998974	0.233104	0	0	0	1
0.999261	0.03555	0.0139045	0.638453	0.0360917	-0.998376	-0.0432233	-0.105246	0.0123184	0.0436783	-0.998966	0.233122	0	0	0	1
0.99926	0.0355298	0.013984	0.638406	0.0360777	-0.998367	-0.0434346	-0.105742	0.012391	0.0438921	-0.998956	0.233137	0	0	0	1
0.999265	0.035372	0.0140565	0.638361	0.0359274	-0.998358	-0.0437744	-0.106235	0.0124581	0.0442324	-0.99894	0.233162	0	0	0	1
0.99927	0.0351945	0.0141154	0.638307	0.0357573	-0.998347	-0.0441483	-0.106765	0.0125115	0.0446059	-0.998923	0.233189	0	0	0	1
0.99927	0.0351917	0.0141793	0.638257	0.0357638	-0.998324	-0.0446547	-0.107307	0.0125572	0.0451142	-0.998899	0.23322	0	0	0	1
0.999268	0.0351872	0.014274	0.638205	0.0357672	-0.998311	-0.044943	-0.107866	0.0126416	0.0454057	-0.998885	0.233242	0	0	0	1
0.999267	0.0351831	0.0143644	0.638153	0.0357707	-0.998299	-0.0452232	-0.10842	0.0127221	0.045689	-0.998871	0.233259	0	0	0	1
0.999262	0.0352727	0.0145406	0.638122	0.0358713	-0.998285	-0.0454471	-0.108968	0.0128858	0.0459202	-0.998859	0.233282	0	0	0	1
0.999253	0.0354758	0.0146195	0.638062	0.0360799	-0.99827	-0.045613	-0.10954	0.0129492	0.0460915	-0.99885	0.23328	0	0	0	1
0.999256	0.0353208	0.0147828	0.638029	0.0359343	-0.998269	-0.0457423	-0.110114	0.0131147	0.0462246	-0.998842	0.233273	0	0	0	1
0.99925	0.0354435	0.0149414	0.638	0.0360659	-0.998259	-0.0458674	-0.110646	0.0132629	0.0463569	-0.998833	0.233263	0	0	0	1
0.999241	0.035606	0.0151491	0.637983	0.0362401	-0.998244	-0.0460381	-0.111193	0.0134565	0.0465372	-0.998822	0.233255	0	0	0	1
0.999238	0.0356198	0.0152828	0.637945	0.0362623	-0.998237	-0.0461926	-0.111735	0.0135837	0.0466966	-0.998813	0.233241	0	0	0	1
0.999237	0.0355813	0.0154418	0.637908	0.0362335	-0.99823	-0.0463577	-0.112328	0.0137382	0.0468669	-0.998803	0.233233	0	0	0	1
0.999236	0.0355482	0.0155942	0.63787	0.036209	-0.998226	-0.0464603	-0.112894	0.0138882	0.0469745	-0.998796	0.233222	0	0	0	1
0.999236	0.0354838	0.0157122	0.637817	0.0361514	-0.998224	-0.0465476	-0.113479	0.0140059	0.0470652	-0.99879	0.233207	0	0	0	1
0.99923	0.0355883	0.0158864	0.637776	0.0362654	-0.998215	-0.0466442	-0.114068	0.0141713	0.0471695	-0.998783	0.23321	0	0	0	1
0.999228	0.035586	0.0160246	0.637736	0.0362708	-0.998211	-0.0467309	-0.114598	0.0143062	0.0472612	-0.998777	0.2332	0	0	0	1
0.999225	0.0355936	0.0161651	0.637701	0.0362863	-0.998207	-0.0468158	-0.11511	0.014443	0.0473512	-0.99877	0.233191	0	0	0	1
0.999218	0.0357451	0.0162634	0.637672	0.0364435	-0.998197	-0.046899	-0.115519	0.014531	0.0474401	-0.998765	0.233166	0	0	0	1
0.999213	0.0358806	0.0163069	0.637659	0.0365816	-0.99819	-0.0469404	-0.115718	0.0145664	0.0474851	-0.998762	0.233145	0	0	0	1
0.999217	0.035675	0.0164855	0.637687	0.0363855	-0.998194	-0.0469999	-0.115923	0.0147523	0.047548	-0.998756	0.233133	0	0	0	1
0.999228	0.0353221	0.0166133	0.637659	0.0360401	-0.998204	-0.0470695	-0.116348	0.0148941	0.047617	-0.998751	0.233134	0	0	0	1
0.999229	0.0352286	0.0167328	0.637602	0.0359537	-0.998203	-0.0471549	-0.116923	0.0150148	0.0477053	-0.998745	0.233135	0	0	0	1
0.999221	0.0353461	0.0169301	0.637574	0.0360821	-0.998193	-0.0472598	-0.117461	0.0152024	0.047819	-0.998737	0.233135	0	0	0	1
0.999219	0.0353129	0.0171165	0.63756	0.0360593	-0.99819	-0.0473514	-0.117914	0.0153867	0.0479168	-0.998729	0.233127	0	0	0	1
0.999225	0.0350924	0.017249	0.63752	0.0358468	-0.998193	-0.0474449	-0.118459	0.0155262	0.0480115	-0.998723	0.2331	0	0	0	1
0.999224	0.0350558	0.017403	0.637466	0.0358192	-0.998189	-0.0475492	-0.119092	0.015678	0.0481208	-0.998715	0.23309	0	0	0	1
0.999212	0.0352685	0.0176542	0.637446	0.0360457	-0.998175	-0.0476654	-0.119651	0.0159142	0.0482493	-0.998705	0.233101	0	0	0	1
0.999209	0.0352293	0.0178771	0.637434	0.0360189	-0.998171	-0.0477699	-0.12013	0.0161348	0.0483612	-0.998696	0.233103	0	0	0	1
0.999211	0.0350955	0.0180271	0.637403	0.0358945	-0.99817	-0.0478927	-0.120627	0.0162866	0.0484871	-0.998687	0.23309	0	0	0	1
0.999212	0.0349828	0.018221	0.637366	0.0357937	-0.998167	-0.048034	-0.121233	0.0164806	0.0486335	-0.998677	0.233084	0	0	0	1
0.999204	0.0350928	0.018409	0.637325	0.0359147	-0.998157	-0.0481511	-0.121844	0.0166587	0.0487591	-0.998668	0.23307	0	0	0	1
0.999192	0.0353172	0.0186278	0.63729	0.0361519	-0.998141	-0.0482872	-0.122476	0.0168612	0.0489067	-0.998657	0.233048	0	0	0	1
0.999187	0.0353022	0.0189395	0.637296	0.0361543	-0.998135	-0.0484186	-0.123008	0.0171683	0.0490491	-0.998645	0.233043	0	0	0	1
0.999186	0.0352157	0.0191492	0.637283	0.0360802	-0.998132	-0.0485299	-0.123501	0.0173778	0.0491664	-0.998636	0.233017	0	0	0	1
0.999182	0.0352246	0.0193507	0.637258	0.0361012	-0.998125	-0.0486561	-0.124077	0.017574	0.0493001	-0.998626	0.232978	0	0	0	1
0.999163	0.0356039	0.0196207	0.637224	0.0364963	-0.998103	-0.0488146	-0.124761	0.0178189	0.049475	-0.998613	0.23295	0	0	0	1
0.999155	0.0356733	0.0198915	0.637172	0.0365813	-0.998094	-0.0489412	-0.125336	0.0180811	0.0496126	-0.998601	0.232888	0	0	0	1
0.999145	0.0356761	0.0203934	0.637193	0.0366119	-0.998085	-0.0490938	-0.125785	0.0185763	0.0497836	-0.998584	0.232833	0	0	0	1
0.999142	0.0354877	0.0208805	0.637188	0.0364508	-0.998084	-0.0492481	-0.126236	0.0190662	0.0499521	-0.998566	0.232727	0	0	0	1
0.999138	0.0353552	0.0212835	0.637127	0.0363417	-0.99808	-0.0494072	-0.126828	0.0194693	0.0501232	-0.99855	0.232613	0	0	0	1
0.999129	0.0353521	0.0217076	0.637078	0.0363631	-0.998071	-0.0495684	-0.12752	0.0198868	0.0502998	-0.998532	0.232572	0	0	0	1
0.99912	0.0354871	0.0219206	0.637011	0.0365109	-0.99806	-0.0496782	-0.128101	0.0200886	0.05042	-0.998522	0.232553	0	0	0	1
0.999118	0.0353671	0.0222016	0.636996	0.0364072	-0.998059	-0.0497772	-0.128564	0.0203716	0.0505268	-0.998511	0.232571	0	0	0	1
0.99912	0.0351627	0.0224223	0.636966	0.0362162	-0.998061	-0.049872	-0.129038	0.0205987	0.0506254	-0.998502	0.23259	0	0	0	1
0.999121	0.0350346	0.022561	0.636895	0.0360969	-0.998061	-0.0499551	-0.129609	0.0207406	0.0507108	-0.998494	0.232604	0	0	0	1
0.999116	0.0350414	0.0227642	0.636828	0.0361163	-0.998055	-0.0500636	-0.130256	0.0209391	0.0508268	-0.998484	0.232629	0	0	0	1
0.999112	0.0350371	0.0229557	0.636772	0.0361238	-0.99805	-0.0501631	-0.130831	0.0211269	0.050933	-0.998475	0.232651	0	0	0	1
0.999107	0.0350826	0.0230956	0.63675	0.036178	-0.998044	-0.0502349	-0.131146	0.0212616	0.0510108	-0.998468	0.232663	0	0	0	1
0.999107	0.0350517	0.0231696	0.636752	0.0361515	-0.998044	-0.0502653	-0.131266	0.0213359	0.0510433	-0.998465	0.232655	0	0	0	1
0.999115	0.0347566	0.0232773	0.636747	0.0358633	-0.998052	-0.0503185	-0.131503	0.0214567	0.0510939	-0.99846	0.232643	0	0	0	1
0.999119	0.0345287	0.0234197	0.636704	0.0356448	-0.998055	-0.0504043	-0.131987	0.0216074	0.0511799	-0.998452	0.232637	0	0	0	1
0.99911	0.0346923	0.0235753	0.636633	0.0358186	-0.998043	-0.0505159	-0.132618	0.0217502	0.0513006	-0.998443	0.232639	0	0	0	1
0.999097	0.0349428	0.0237424	0.636574	0.0360799	-0.998028	-0.050627	-0.133188	0.0219002	0.0514231	-0.998433	0.232645	0	0	0	1
0.999093	0.0349884	0.0238708	0.636534	0.0361339	-0.998022	-0.0507086	-0.133608	0.022023	0.0515103	-0.998426	0.232645	0	0	0	1
0.999091	0.0349066	0.0240453	0.636507	0.0360634	-0.99802	-0.0508081	-0.134061	0.0221978	0.0516143	-0.998417	0.232635	0	0	0	1
0.999082	0.0350299	0.0242693	0.636464	0.0362013	-0.998007	-0.0509496	-0.134671	0.0224098	0.0517666	-0.998404	0.232628	0	0	0	1
0.999082	0.0349094	0.0244364	0.6364	0.036092	-0.998006	-0.0510582	-0.135276	0.0225789	0.0518785	-0.998394	0.232631	0	0	0	1
0.99907	0.0351047	0.0246182	0.636339	0.0362992	-0.997992	-0.0511751	-0.135868	0.0227459	0.0520064	-0.998384	0.232639	0	0	0	1
0.999065	0.0351037	0.0248293	0.636296	0.0363116	-0.997986	-0.0512801	-0.136399	0.0229528	0.052119	-0.998373	0.232658	0	0	0	1
0.999056	0.0352352	0.0249989	0.636246	0.0364544	-0.997975	-0.0513941	-0.136925	0.023111	0.0522421	-0.998363	0.232663	0	0	0	1
0.999051	0.0352767	0.0251446	0.636196	0.0365062	-0.997968	-0.0515074	-0.13745	0.0232501	0.0523617	-0.998354	0.232643	0	0	0	1
0.999046	0.0352657	0.0253806	0.636159	0.0365107	-0.997961	-0.051641	-0.138033	0.0234813	0.0525036	-0.998341	0.232639	0	0	0	1
0.999035	0.0354217	0.025594	0.636101	0.036681	-0.997947	-0.0517785	-0.138675	0.0236811	0.0526526	-0.998328	0.232632	0	0	0	1
0.999029	0.0354721	0.0257592	0.636044	0.0367429	-0.997939	-0.0518944	-0.139246	0.023839	0.0527758	-0.998318	0.232621	0	0	0	1
0.999021	0.0355112	0.0260081	0.636025	0.036798	-0.99793	-0.0520192	-0.13973	0.0240807	0.0529106	-0.998305	0.232625	0	0	0	1
0.999025	0.0352195	0.0262256	0.635994	0.036521	-0.997934	-0.0521361	-0.140248	0.0243089	0.0530283	-0.998293	0.232617	0	0	0	1
0.999016	0.0353321	0.0264284	0.635949	0.0366476	-0.997923	-0.0522742	-0.140832	0.0245003	0.0531766	-0.998281	0.232599	0	0	0	1
0.999012	0.0352689	0.0266612	0.635898	0.0366003	-0.997917	-0.0524142	-0.141469	0.0247308	0.0533235	-0.998267	0.232589	0	0	0	1
0.99901	0.0351383	0.0269125	0.63587	0.0364867	-0.997914	-0.0525465	-0.142005	0.0249837	0.0534616	-0.998253	0.232592	0	0	0	1
0.999009	0.0349814	0.0271388	0.635852	0.0363448	-0.997914	-0.0526566	-0.142446	0.0252139	0.053576	-0.998241	0.232598	0	0	0	1
0.99901	0.0348138	0.0273379	0.63582	0.0361908	-0.997913	-0.0527648	-0.142921	0.0254176	0.0536872	-0.99823	0.232598	0	0	0	1
0.999007	0.0346855	0.0275961	0.635778	0.0360804	-0.997909	-0.0529165	-0.143537	0.0256768	0.053845	-0.998215	0.232592	0	0	0	1
0.998997	0.0347846	0.0278594	0.635736	0.0361979	-0.997896	-0.0530833	-0.14418	0.0259281	0.0540237	-0.998199	0.232576	0	0	0	1
0.998981	0.0350374	0.028097	0.635707	0.0364672	-0.997879	-0.053233	-0.144721	0.026146	0.0541886	-0.998184	0.232555	0	0	0	1
0.998974	0.0350066	0.0283842	0.635708	0.0364561	-0.997871	-0.0533879	-0.145201	0.0264286	0.0543531	-0.998168	0.232532	0	0	0	1
0.99897	0.0349207	0.0286173	0.635687	0.0363871	-0.997865	-0.0535408	-0.145731	0.0266603	0.0545123	-0.998153	0.232493	0	0	0	1
0.998963	0.0348943	0.0289153	0.635666	0.036382	-0.997855	-0.053728	-0.146358	0.0269523	0.0547096	-0.998134	0.232455	0	0	0	1
0.998948	0.0351705	0.0291046	0.635646	0.0366722	-0.997837	-0.0538693	-0.146819	0.0271209	0.0548652	-0.998121	0.232407	0	0	0	1
0.998937	0.0353908	0.0292115	0.635663	0.0368999	-0.997825	-0.0539355	-0.146951	0.027213	0.0549413	-0.998115	0.232373	0	0	0	1
0.998941	0.0351713	0.0293322	0.635675	0.0366891	-0.997829	-0.054005	-0.147146	0.0273429	0.0550092	-0.998107	0.232338	0	0	0	1
0.998947	0.0348662	0.0295015	0.635632	0.0363965	-0.997834	-0.0541041	-0.147622	0.027525	0.0551061	-0.998097	0.232336	0	0	0	1
0.998931	0.0350683	0.0297835	0.635583	0.0366184	-0.997817	-0.0542664	-0.14824	0.0277893	0.0552843	-0.99808	0.232354	0	0	0	1
0.998913	0.0353232	0.0300855	0.635562	0.036894	-0.997799	-0.0544191	-0.148764	0.0280709	0.0554552	-0.998062	0.232375	0	0	0	1
0.998904	0.0353769	0.0303342	0.635547	0.0369652	-0.997789	-0.0545481	-0.149213	0.0283112	0.0555949	-0.998048	0.232369	0	0	0	1
0.9989	0.0352465	0.0305925	0.635525	0.0368538	-0.997784	-0.054709	-0.149762	0.0285704	0.0557616	-0.998031	0.232334	0	0	0	1
0.998889	0.0353167	0.0308966	0.635512	0.0369468	-0.99777	-0.05491	-0.150372	0.0288624	0.0559758	-0.998011	0.232278	0	0	0	1
0.998874	0.0353641	0.0313045	0.635545	0.0370232	-0.997756	-0.0551216	-0.150898	0.0292589	0.0562039	-0.997986	0.232237	0	0	0	1
0.99887	0.0352192	0.0316095	0.635552	0.0369008	-0.99775	-0.0552993	-0.151404	0.0295647	0.0563885	-0.997967	0.232188	0	0	0	1
0.998866	0.035083	0.0318644	0.635526	0.0367839	-0.997746	-0.0554584	-0.151958	0.0298209	0.0565529	-0.99795	0.232158	0	0	0	1
0.99886	0.0350148	0.0321374	0.635479	0.0367365	-0.997738	-0.0556284	-0.152595	0.0300909	0.0567309	-0.997932	0.232149	0	0	0	1
0.998844	0.0352825	0.0323421	0.63542	0.0370199	-0.997719	-0.055777	-0.153167	0.0302744	0.0568952	-0.997917	0.232145	0	0	0	1
0.99884	0.0351147	0.0326427	0.635407	0.0368738	-0.997717	-0.0559186	-0.153654	0.0305786	0.0570428	-0.997899	0.232157	0	0	0	1
0.998835	0.0350079	0.032921	0.635398	0.0367877	-0.997711	-0.0560707	-0.15412	0.0308568	0.0572018	-0.997882	0.232147	0	0	0	1
0.998833	0.0348745	0.0331326	0.635355	0.0366715	-0.997707	-0.0562284	-0.154691	0.0310697	0.0573631	-0.997866	0.232109	0	0	0	1
0.998828	0.034792	0.0333567	0.635298	0.0366075	-0.997699	-0.0564078	-0.155354	0.0312915	0.0575481	-0.997848	0.232062	0	0	0	1
0.998824	0.0346482	0.0336108	0.635256	0.0364837	-0.997694	-0.0565708	-0.155944	0.0315472	0.0577159	-0.99783	0.232045	0	0	0	1
0.998816	0.0345301	0.0339707	0.63525	0.0363919	-0.997688	-0.0567383	-0.156462	0.0319071	0.0578928	-0.997809	0.232065	0	0	0	1
0.998818	0.0343275	0.0341174	0.6352	0.0362014	-0.997689	-0.0568452	-0.15692	0.0320613	0.0579985	-0.997798	0.232054	0	0	0	1
0.998813	0.0342415	0.0343474	0.635151	0.0361333	-0.997684	-0.0569814	-0.157465	0.0322908	0.0581402	-0.997782	0.232059	0	0	0	1
0.998805	0.0342956	0.0345361	0.63507	0.0362031	-0.997673	-0.0571294	-0.158101	0.0324706	0.0582968	-0.997767	0.232051	0	0	0	1
0.998795	0.0343494	0.0347832	0.63501	0.0362763	-0.997661	-0.0572821	-0.158693	0.0327083	0.0584603	-0.99775	0.23207	0	0	0	1
0.998783	0.03448	0.0349857	0.634961	0.0364226	-0.997649	-0.0574039	-0.159164	0.0328983	0.0585937	-0.997735	0.23209	0	0	0	1
0.998775	0.0344763	0.0352203	0.634926	0.0364371	-0.997641	-0.0575353	-0.159632	0.0331277	0.0587336	-0.99772	0.2321	0	0	0	1
0.998769	0.0344374	0.0354245	0.634869	0.0364149	-0.997634	-0.0576761	-0.160178	0.0333286	0.0588805	-0.997704	0.232104	0	0	0	1
0.99876	0.034502	0.035621	0.634785	0.0364963	-0.997622	-0.0578327	-0.160833	0.0335151	0.0590464	-0.997688	0.232102	0	0	0	1
0.998744	0.0347489	0.0358339	0.63471	0.0367608	-0.997603	-0.0579894	-0.161444	0.0337071	0.0592192	-0.997671	0.232115	0	0	0	1
0.998731	0.0348815	0.0360671	0.634678	0.0369119	-0.997589	-0.0581325	-0.161937	0.0339265	0.0593754	-0.997655	0.232135	0	0	0	1
0.998724	0.0350222	0.0361256	0.634655	0.0370588	-0.997578	-0.0582155	-0.162229	0.0339734	0.0594654	-0.997648	0.232131	0	0	0	1
0.998721	0.035022	0.0362006	0.634666	0.0370649	-0.997575	-0.0582704	-0.162363	0.0340463	0.059523	-0.997642	0.232116	0	0	0	1
0.998726	0.0347991	0.0362845	0.634666	0.0368502	-0.997578	-0.0583543	-0.162612	0.0341401	0.0596024	-0.997634	0.232107	0	0	0	1
0.998727	0.034614	0.0364166	0.634616	0.0366778	-0.997577	-0.058488	-0.163097	0.034278	0.0597346	-0.997621	0.232136	0	0	0	1
0.998718	0.0347367	0.0365544	0.634542	0.036814	-0.997562	-0.0586449	-0.163741	0.0344024	0.0599008	-0.997607	0.232169	0	0	0	1
0.99871	0.0347961	0.0367095	0.634479	0.0368874	-0.997552	-0.0587832	-0.164322	0.0345484	0.0600469	-0.997593	0.232202	0	0	0	1
0.998703	0.0348582	0.0368558	0.63446	0.0369628	-0.997541	-0.0589135	-0.164761	0.0346857	0.0601848	-0.99758	0.232211	0	0	0	1
0.998704	0.0347094	0.0369727	0.634436	0.0368259	-0.997538	-0.0590505	-0.165249	0.0348063	0.0603209	-0.997568	0.232198	0	0	0	1
0.998701	0.0346945	0.0370698	0.6344	0.0368228	-0.997528	-0.0592166	-0.165843	0.0348979	0.0604901	-0.997554	0.232179	0	0	0	1
0.998693	0.034761	0.0372002	0.634392	0.0369037	-0.997514	-0.0594077	-0.16646	0.0350169	0.0606883	-0.997538	0.232188	0	0	0	1
0.998696	0.0346507	0.0372297	0.634343	0.0368001	-0.99751	-0.0595436	-0.167039	0.035048	0.0608214	-0.997529	0.232187	0	0	0	1
0.998695	0.0345833	0.0373157	0.634336	0.0367429	-0.997504	-0.059682	-0.167503	0.0351328	0.0609606	-0.997517	0.23219	0	0	0	1
0.998694	0.0344569	0.0374686	0.634325	0.0366308	-0.9975	-0.059816	-0.167957	0.0352881	0.0610958	-0.997504	0.232223	0	0	0	1
0.998693	0.0343579	0.0375885	0.634289	0.0365444	-0.997494	-0.0599615	-0.168491	0.0354084	0.0612422	-0.99749	0.232248	0	0	0	1
0.998692	0.0342451	0.0377041	0.634234	0.0364441	-0.997489	-0.0601114	-0.169102	0.0355251	0.0613923	-0.997477	0.232283	0	0	0	1
0.998691	0.0341976	0.0377893	0.63417	0.0364072	-0.997481	-0.0602583	-0.169714	0.0356077	0.0615406	-0.997465	0.232305	0	0	0	1
0.998682	0.0342652	0.0379673	0.634145	0.0364914	-0.997469	-0.0604175	-0.170249	0.0357753	0.0617087	-0.997448	0.232337	0	0	0	1
0.99868	0.0341949	0.0380801	0.634114	0.0364328	-0.997463	-0.0605458	-0.170724	0.0358874	0.0618386	-0.997436	0.232353	0	0	0	1
0.998678	0.0341061	0.0381998	0.634103	0.0363573	-0.997456	-0.0607065	-0.171238	0.0360064	0.0620005	-0.997422	0.232369	0	0	0	1
0.998675	0.0341345	0.0382702	0.634068	0.0363962	-0.997444	-0.0608793	-0.17185	0.0360686	0.0621769	-0.997409	0.23237	0	0	0	1
0.998672	0.034158	0.0383281	0.634028	0.0364298	-0.997432	-0.0610562	-0.172511	0.0361185	0.0623568	-0.997396	0.232381	0	0	0	1
0.998662	0.0343238	0.0384318	0.634002	0.0366077	-0.997415	-0.0612186	-0.173078	0.0362056	0.062529	-0.997382	0.232431	0	0	0	1
0.998662	0.0342011	0.0385352	0.633987	0.0364964	-0.997412	-0.0613483	-0.173553	0.0363116	0.062658	-0.99737	0.232483	0	0	0	1
0.998657	0.0342485	0.0386215	0.633968	0.0365542	-0.997401	-0.0614862	-0.174043	0.0363896	0.0628008	-0.997358	0.232516	0	0	0	1
0.998651	0.0343262	0.0387124	0.63394	0.0366436	-0.997387	-0.0616537	-0.174647	0.0364692	0.0629745	-0.997344	0.232559	0	0	0	1
0.998638	0.0346765	0.0387397	0.633861	0.037001	-0.997364	-0.0618131	-0.175312	0.0364685	0.0631476	-0.997333	0.232574	0	0	0	1
0.998632	0.0347264	0.0388364	0.63381	0.0370624	-0.997353	-0.0619601	-0.175899	0.0365563	0.0633002	-0.99732	0.232617	0	0	0	1
0.998627	0.0347715	0.0389256	0.633798	0.0371177	-0.997343	-0.0620858	-0.176327	0.0366377	0.0634307	-0.997309	0.232652	0	0	0	1
0.998632	0.0345628	0.038998	0.633783	0.0369185	-0.997342	-0.0622126	-0.17677	0.0367186	0.0635526	-0.997298	0.232655	0	0	0	1
0.998635	0.034327	0.0391351	0.633753	0.0366983	-0.99734	-0.0623882	-0.177346	0.0368638	0.0637245	-0.997282	0.232655	0	0	0	1
0.998626	0.0345632	0.0391408	0.633688	0.036939	-0.997323	-0.0625118	-0.177832	0.0368498	0.0638571	-0.997274	0.232638	0	0	0	1
0.998619	0.0347078	0.0391867	0.633685	0.0370885	-0.997314	-0.0625678	-0.177983	0.0368843	0.0639201	-0.997269	0.232627	0	0	0	1
0.99862	0.0345433	0.039319	0.633715	0.036935	-0.997316	-0.0626321	-0.178119	0.0370244	0.0639833	-0.997259	0.232641	0	0	0	1
0.998628	0.0341702	0.0394319	0.633664	0.0365734	-0.997323	-0.0627336	-0.178537	0.0371571	0.0640751	-0.997249	0.232667	0	0	0	1
0.998617	0.0341969	0.039696	0.633607	0.0366245	-0.997308	-0.0629332	-0.179169	0.0374115	0.0642854	-0.997226	0.232707	0	0	0	1
0.998606	0.0342787	0.0398996	0.633553	0.0367256	-0.997294	-0.0631001	-0.179712	0.0376031	0.0644629	-0.997207	0.232712	0	0	0	1
0.998596	0.0342489	0.040177	0.633553	0.0367203	-0.997283	-0.0632708	-0.180139	0.0378754	0.0646426	-0.997185	0.232727	0	0	0	1
0.998595	0.0340574	0.0403686	0.6335	0.0365475	-0.997279	-0.0634316	-0.180696	0.038073	0.0648032	-0.997167	0.232725	0	0	0	1
0.998589	0.0339155	0.0406208	0.633434	0.0364296	-0.997272	-0.0636231	-0.181349	0.0383267	0.0649986	-0.997145	0.232748	0	0	0	1
0.998584	0.0338048	0.0408423	0.633384	0.0363397	-0.997265	-0.063784	-0.181892	0.0385489	0.0651633	-0.997125	0.232774	0	0	0	1
0.998579	0.0337414	0.0410174	0.633354	0.0362934	-0.997257	-0.063931	-0.18236	0.0387223	0.0653142	-0.997109	0.2328	0	0	0	1
0.998578	0.0335476	0.0412038	0.633336	0.0361184	-0.997253	-0.0640931	-0.182865	0.0389149	0.0654756	-0.997091	0.232827	0	0	0	1
0.998573	0.0335268	0.0413298	0.633307	0.036113	-0.997241	-0.0642734	-0.183458	0.0390354	0.0656596	-0.997074	0.232841	0	0	0	1
0.99856	0.0337778	0.0414455	0.63329	0.03638	-0.997217	-0.0644951	-0.184085	0.0391262	0.0658955	-0.997055	0.232828	0	0	0	1
0.99856	0.0336976	0.0415177	0.633303	0.036312	-0.997208	-0.0646827	-0.184611	0.0391967	0.0660825	-0.997039	0.232815	0	0	0	1
0.99856	0.0336757	0.0415267	0.633296	0.0362967	-0.997199	-0.064832	-0.185072	0.0392017	0.0662313	-0.997029	0.232786	0	0	0	1
0.998559	0.0336169	0.0415989	0.633274	0.0362493	-0.997189	-0.0650009	-0.185601	0.0392714	0.0664005	-0.997015	0.232787	0	0	0	1
0.998549	0.0337967	0.0417035	0.633227	0.0364432	-0.99717	-0.0651854	-0.186231	0.039357	0.0665959	-0.996999	0.232815	0	0	0	1
0.998544	0.0338136	0.0417916	0.63317	0.0364726	-0.997158	-0.0653563	-0.186848	0.0394375	0.0667708	-0.996984	0.232838	0	0	0	1
0.998536	0.033894	0.0419307	0.633149	0.036569	-0.997143	-0.0655259	-0.187357	0.0395645	0.0669487	-0.996967	0.232865	0	0	0	1
0.99853	0.033941	0.0420435	0.633154	0.0366303	-0.99713	-0.0656972	-0.187809	0.0396676	0.067126	-0.996951	0.232864	0	0	0	1
0.998531	0.033834	0.0420947	0.633164	0.0365351	-0.99712	-0.065902	-0.188366	0.0397183	0.0673285	-0.996935	0.232835	0	0	0	1
0.998526	0.0339714	0.0420947	0.633176	0.0366818	-0.997098	-0.0661408	-0.189022	0.0397003	0.0675728	-0.99692	0.232784	0	0	0	1
0.998521	0.0341134	0.0421161	0.633273	0.0368371	-0.997073	-0.0664454	-0.189713	0.0397007	0.067884	-0.996898	0.232728	0	0	0	1
0.998523	0.0341843	0.0419943	0.633379	0.0369105	-0.997052	-0.0667193	-0.190301	0.0395644	0.0681562	-0.996885	0.232575	0	0	0	1
0.998527	0.0342824	0.0418152	0.633484	0.0370061	-0.997031	-0.0669675	-0.190801	0.0393699	0.0684017	-0.996876	0.232387	0	0	0	1
0.998533	0.0341007	0.0418309	0.633597	0.036836	-0.99702	-0.067228	-0.191357	0.0393883	0.0686556	-0.996858	0.232333	0	0	0	1
0.99853	0.0340887	0.0419071	0.633622	0.036838	-0.997005	-0.0674477	-0.191965	0.039457	0.0688777	-0.99684	0.232361	0	0	0	1
0.998526	0.0340995	0.0420032	0.633576	0.0368619	-0.996993	-0.0676139	-0.192588	0.0395459	0.0690479	-0.996825	0.232433	0	0	0	1
0.998519	0.0341693	0.0421014	0.633496	0.036943	-0.996982	-0.0677295	-0.19312	0.0396347	0.0691699	-0.996813	0.232517	0	0	0	1
0.998514	0.0341912	0.0422203	0.633488	0.0369761	-0.996976	-0.0678008	-0.193401	0.0397491	0.0692465	-0.996803	0.232591	0	0	0	1
0.998515	0.0340999	0.0422708	0.633491	0.0368805	-0.996993	-0.067605	-0.193481	0.039813	0.0690489	-0.996814	0.232576	0	0	0	1
0.998524	0.0338179	0.0422831	0.633485	0.0366029	-0.996998	-0.0676826	-0.193754	0.039842	0.0691157	-0.996808	0.232573	0	0	0	1
0.998526	0.0336531	0.0423627	0.633434	0.0364491	-0.996995	-0.0678119	-0.194224	0.0399279	0.0692414	-0.996796	0.232628	0	0	0	1
0.998524	0.0336125	0.0424372	0.633357	0.0364191	-0.996987	-0.067945	-0.194771	0.0400002	0.0693756	-0.996784	0.232683	0	0	0	1
0.998517	0.033641	0.0425796	0.633301	0.0364633	-0.996975	-0.0680938	-0.195335	0.0401347	0.0695307	-0.996768	0.232773	0	0	0	1
0.998519	0.0334917	0.0426497	0.633251	0.036324	-0.996972	-0.0682132	-0.195816	0.0402107	0.0696467	-0.996756	0.232818	0	0	0	1
0.998518	0.0334451	0.0427088	0.633201	0.0362876	-0.996963	-0.0683612	-0.196344	0.0402674	0.0697951	-0.996744	0.23285	0	0	0	1
0.998513	0.0334743	0.0428146	0.633171	0.0363304	-0.996951	-0.0685189	-0.19686	0.0403651	0.0699578	-0.996728	0.232908	0	0	0	1
0.998504	0.0335816	0.0429215	0.633125	0.0364516	-0.996935	-0.0686792	-0.197409	0.0404583	0.0701264	-0.996713	0.232971	0	0	0	1
0.9985	0.0336069	0.0430041	0.633047	0.0364887	-0.996924	-0.0688281	-0.198006	0.0405335	0.0702793	-0.996699	0.233029	0	0	0	1
0.998493	0.0336282	0.0431519	0.633007	0.0365271	-0.996911	-0.0689927	-0.198582	0.0406732	0.0704503	-0.996681	0.233113	0	0	0	1
0.998487	0.0336905	0.043231	0.632955	0.036601	-0.996898	-0.0691419	-0.199144	0.0407422	0.070605	-0.996667	0.233157	0	0	0	1
0.998485	0.0336552	0.0433147	0.632939	0.0365785	-0.996887	-0.0693071	-0.199659	0.040822	0.0707718	-0.996652	0.233193	0	0	0	1
0.998478	0.0337075	0.0434336	0.63293	0.0366464	-0.996872	-0.0694859	-0.200195	0.0409303	0.0709572	-0.996635	0.233252	0	0	0	1
0.998475	0.033739	0.0434885	0.632872	0.0366888	-0.996859	-0.0696541	-0.200801	0.0409766	0.0711287	-0.99662	0.233279	0	0	0	1
0.998459	0.0340655	0.0435948	0.632821	0.0370288	-0.996835	-0.0698131	-0.201381	0.0410534	0.0713051	-0.996605	0.233337	0	0	0	1
0.998454	0.0340547	0.0437056	0.632787	0.0370315	-0.996826	-0.0699468	-0.201878	0.0411596	0.0714425	-0.99659	0.233397	0	0	0	1
0.99845	0.0340849	0.0437863	0.632759	0.0370734	-0.996814	-0.07009	-0.202338	0.0412326	0.07159	-0.996577	0.233438	0	0	0	1
0.998451	0.0339268	0.0438731	0.63273	0.0369286	-0.996808	-0.0702538	-0.202862	0.0413244	0.0717505	-0.996561	0.233484	0	0	0	1
0.998451	0.0337946	0.0439803	0.632685	0.0368119	-0.9968	-0.0704367	-0.203481	0.0414339	0.0719319	-0.996544	0.233543	0	0	0	1
0.998448	0.033753	0.0440846	0.63265	0.0367857	-0.996787	-0.0706243	-0.204084	0.041534	0.0721217	-0.996526	0.233597	0	0	0	1
0.998444	0.033736	0.0441896	0.632634	0.0367831	-0.996776	-0.0707865	-0.204606	0.0416338	0.0722871	-0.99651	0.233647	0	0	0	1
0.998445	0.0335574	0.0442922	0.632624	0.0366187	-0.996771	-0.0709438	-0.205081	0.0417433	0.0724408	-0.996494	0.233699	0	0	0	1
0.998444	0.0334921	0.0443757	0.632599	0.0365665	-0.996761	-0.0711085	-0.205594	0.0418252	0.0726058	-0.996479	0.233739	0	0	0	1
0.998435	0.0336328	0.0444742	0.632558	0.0367226	-0.996741	-0.0713088	-0.206226	0.0419057	0.0728157	-0.99646	0.23379	0	0	0	1
0.998433	0.0335187	0.0446039	0.632524	0.0366191	-0.996743	-0.0713322	-0.206843	0.0420425	0.072839	-0.996452	0.233822	0	0	0	1
0.998428	0.0334976	0.0447219	0.632522	0.0366079	-0.996741	-0.0713601	-0.207399	0.0421606	0.0728704	-0.996445	0.233836	0	0	0	1
0.998431	0.0333306	0.0447791	0.63256	0.0364532	-0.996734	-0.0715446	-0.207907	0.0422231	0.0730501	-0.996429	0.233831	0	0	0	1
0.998438	0.0331271	0.0447692	0.632606	0.0362583	-0.996726	-0.0717584	-0.208428	0.0422203	0.073255	-0.996414	0.23378	0	0	0	1
0.998439	0.0331194	0.0447564	0.632717	0.0362589	-0.99671	-0.0719774	-0.208877	0.0422001	0.0734732	-0.996399	0.233714	0	0	0	1
0.998447	0.0331439	0.0445762	0.632781	0.036268	-0.996713	-0.0719251	-0.209097	0.0420207	0.0734153	-0.996411	0.23355	0	0	0	1
0.998454	0.0330217	0.0445006	0.632856	0.0361456	-0.996709	-0.0720504	-0.209351	0.0419498	0.0735328	-0.996405	0.233469	0	0	0	1
0.998457	0.032846	0.0445611	0.632834	0.0359803	-0.996705	-0.072182	-0.209785	0.0420183	0.0736592	-0.996393	0.23351	0	0	0	1
0.998453	0.0328654	0.0446356	0.632726	0.0360108	-0.996694	-0.0723159	-0.210354	0.0420862	0.0737968	-0.99638	0.233576	0	0	0	1
0.998443	0.0330075	0.0447675	0.632649	0.0361674	-0.99668	-0.0724343	-0.210851	0.0422029	0.0739259	-0.996366	0.233668	0	0	0	1
0.998441	0.0328963	0.0448735	0.632617	0.0360696	-0.996674	-0.0725588	-0.211263	0.0423122	0.0740496	-0.996352	0.23373	0	0	0	1
0.998441	0.0328561	0.0449134	0.632569	0.0360385	-0.996665	-0.0727036	-0.211748	0.0423497	0.0741942	-0.996339	0.23375	0	0	0	1
0.998435	0.0330153	0.0449314	0.632487	0.0362063	-0.996646	-0.0728795	-0.212371	0.0423494	0.0743775	-0.996326	0.233757	0	0	0	1
0.998434	0.032969	0.0449914	0.632425	0.0361721	-0.996634	-0.0730571	-0.212998	0.0424062	0.0745554	-0.99631	0.233785	0	0	0	1
0.998428	0.0330686	0.0450536	0.632412	0.0362833	-0.996618	-0.0732248	-0.213485	0.0424547	0.0747296	-0.996295	0.233806	0	0	0	1
0.998422	0.0331009	0.0451529	0.632427	0.0363308	-0.996603	-0.0734101	-0.213949	0.0425445	0.07492	-0.996277	0.233843	0	0	0	1
0.99842	0.03315	0.0451708	0.632396	0.0363896	-0.996586	-0.0736058	-0.214539	0.0425515	0.0751186	-0.996262	0.233836	0	0	0	1
0.998409	0.0334254	0.0452047	0.632352	0.0366748	-0.996562	-0.0737872	-0.215229	0.0425578	0.0753129	-0.996247	0.233823	0	0	0	1
0.998407	0.0333396	0.045306	0.632334	0.036589	-0.996579	-0.0736055	-0.215808	0.042672	0.0751312	-0.996255	0.233777	0	0	0	1
0.998397	0.0335346	0.0453854	0.632322	0.036791	-0.996569	-0.0736378	-0.216324	0.0427352	0.0751748	-0.996249	0.23377	0	0	0	1
0.998395	0.0333881	0.0455369	0.632304	0.0366629	-0.996562	-0.0737929	-0.216852	0.0428915	0.0753293	-0.996231	0.233846	0	0	0	1
0.998391	0.0333594	0.0456577	0.632239	0.0366501	-0.996551	-0.0739493	-0.217394	0.0430083	0.0754889	-0.996214	0.233925	0	0	0	1
0.998382	0.0334831	0.0457475	0.632165	0.0367863	-0.996536	-0.0740849	-0.217961	0.0430834	0.0756333	-0.9962	0.233977	0	0	0	1
0.998377	0.0333987	0.0459223	0.632151	0.0367165	-0.996536	-0.074115	-0.218522	0.0432628	0.0756662	-0.996189	0.234029	0	0	0	1
0.998374	0.0333984	0.0460001	0.632145	0.0367293	-0.996524	-0.0742798	-0.219041	0.0433343	0.0758339	-0.996174	0.23405	0	0	0	1
0.998376	0.0332742	0.0460406	0.632134	0.0366159	-0.996515	-0.0744506	-0.219541	0.0433779	0.0760008	-0.996159	0.234053	0	0	0	1
0.998376	0.0331847	0.0461003	0.632103	0.0365388	-0.996505	-0.0746288	-0.220079	0.0434376	0.0761774	-0.996143	0.234077	0	0	0	1
0.998373	0.0331404	0.0462072	0.632055	0.0365112	-0.996491	-0.0748203	-0.220679	0.0435405	0.076371	-0.996124	0.234135	0	0	0	1
0.99837	0.0330889	0.0463001	0.63199	0.0364741	-0.99648	-0.0749861	-0.221269	0.0436309	0.076538	-0.996107	0.234188	0	0	0	1
0.998365	0.0330832	0.0464086	0.631968	0.0364845	-0.996467	-0.0751612	-0.221774	0.043733	0.0767168	-0.996088	0.234242	0	0	0	1
0.998364	0.0330285	0.0464646	0.631973	0.0364423	-0.996454	-0.0753451	-0.222253	0.0437863	0.0769005	-0.996072	0.234254	0	0	0	1
0.998361	0.0330149	0.0465417	0.631986	0.0364446	-0.996437	-0.0755713	-0.222812	0.0438559	0.077129	-0.996051	0.234271	0	0	0	1
0.998355	0.0330261	0.0466618	0.631995	0.0364763	-0.996416	-0.0758269	-0.223464	0.0439654	0.0773895	-0.996026	0.234313	0	0	0	1
0.998349	0.0330559	0.0467826	0.631967	0.0365224	-0.996403	-0.0759863	-0.22409	0.0440776	0.0775547	-0.996008	0.23436	0	0	0	1
0.998337	0.033151	0.0469582	0.631949	0.036615	-0.996427	-0.0756242	-0.224389	0.0442584	0.0772031	-0.996028	0.234354	0	0	0	1
0.998327	0.0332768	0.0470787	0.631945	0.0367381	-0.996442	-0.0753603	-0.22455	0.0443785	0.0769492	-0.996042	0.234347	0	0	0	1
0.998324	0.0332696	0.0471641	0.631943	0.0367415	-0.996435	-0.0754511	-0.224821	0.0444608	0.0770428	-0.996031	0.234387	0	0	0	1
0.998327	0.0331232	0.0471989	0.63188	0.0366037	-0.996431	-0.0755754	-0.225268	0.0445022	0.0771619	-0.99602	0.234411	0	0	0	1
0.998318	0.0332423	0.0473014	0.631816	0.0367379	-0.996413	-0.0757406	-0.225851	0.044589	0.0773363	-0.996003	0.234467	0	0	0	1
0.998299	0.0335757	0.0474625	0.631764	0.0370847	-0.996398	-0.0757762	-0.22639	0.0447223	0.0773928	-0.995992	0.234527	0	0	0	1
0.998283	0.0337663	0.0476622	0.631727	0.0372858	-0.996398	-0.0756742	-0.226887	0.0449104	0.0773067	-0.99599	0.234579	0	0	0	1
0.998277	0.033793	0.0477686	0.631683	0.0373252	-0.996389	-0.0757739	-0.22743	0.0450106	0.0774116	-0.995978	0.234615	0	0	0	1
0.998276	0.0337331	0.0478413	0.631672	0.0372775	-0.99638	-0.0759143	-0.227937	0.0450824	0.0775521	-0.995964	0.234629	0	0	0	1
0.998277	0.0336498	0.0478708	0.631692	0.0372059	-0.996367	-0.0761179	-0.228464	0.0451106	0.0777531	-0.995947	0.234605	0	0	0	1
0.99828	0.0335499	0.0478846	0.63175	0.0371192	-0.99635	-0.076384	-0.229085	0.0451222	0.0780153	-0.995926	0.234554	0	0	0	1
0.998282	0.0335642	0.0478407	0.631812	0.0371417	-0.99633	-0.0766415	-0.229713	0.0450678	0.078272	-0.995908	0.234455	0	0	0	1
0.998282	0.0335206	0.047853	0.631929	0.0371074	-0.996317	-0.0768231	-0.230306	0.0450767	0.0784521	-0.995893	0.234366	0	0	0	1
0.998287	0.0335245	0.0477629	0.632	0.0371104	-0.996306	-0.0769614	-0.230815	0.0449815	0.0785873	-0.995887	0.23431	0	0	0	1
0.998294	0.033436	0.0476722	0.632033	0.0370236	-0.996294	-0.077153	-0.231378	0.0448909	0.0787716	-0.995877	0.234306	0	0	0	1
0.998296	0.0333495	0.0476946	0.632032	0.0369475	-0.996283	-0.0773402	-0.231967	0.0449131	0.0789559	-0.995861	0.234364	0	0	0	1
0.998301	0.0331667	0.0477078	0.63197	0.036772	-0.996279	-0.0774698	-0.232539	0.044936	0.0790778	-0.99585	0.234431	0	0	0	1
0.9983	0.0329898	0.0478474	0.631927	0.0366134	-0.996273	-0.077625	-0.233065	0.0450833	0.0792302	-0.995831	0.23452	0	0	0	1
0.998297	0.0328665	0.0480028	0.631878	0.03651	-0.996264	-0.0777833	-0.233578	0.0452422	0.0793887	-0.995812	0.234616	0	0	0	1
0.998293	0.0328374	0.0481086	0.631845	0.036498	-0.99625	-0.077973	-0.234115	0.0453429	0.079581	-0.995792	0.23467	0	0	0	1
0.998293	0.0326544	0.0482313	0.631826	0.0363348	-0.99624	-0.0781833	-0.234694	0.0454721	0.0797876	-0.995769	0.234733	0	0	0	1
0.998287	0.0327345	0.0483059	0.631817	0.0364302	-0.99622	-0.0783919	-0.235266	0.0455323	0.0800026	-0.995749	0.234783	0	0	0	1
0.998281	0.0328457	0.0483384	0.631802	0.0365517	-0.996201	-0.0785664	-0.235795	0.0455494	0.0801835	-0.995734	0.234815	0	0	0	1
0.998278	0.0328419	0.0484205	0.631774	0.0365624	-0.996188	-0.0787375	-0.236287	0.0456252	0.0803575	-0.995716	0.234867	0	0	0	1
0.998274	0.0327685	0.0485398	0.631719	0.0365059	-0.996177	-0.0788935	-0.236763	0.0457442	0.0805146	-0.995698	0.234943	0	0	0	1
0.998266	0.0327903	0.0486892	0.631631	0.0365473	-0.996163	-0.0790582	-0.237299	0.0458852	0.0806859	-0.995678	0.235048	0	0	0	1
0.998262	0.0327581	0.0488072	0.631522	0.0365325	-0.99615	-0.0792266	-0.237912	0.0459991	0.0808571	-0.995659	0.235134	0	0	0	1
0.998252	0.0328221	0.0489685	0.631457	0.0366122	-0.996142	-0.0792863	-0.238442	0.0461525	0.0809258	-0.995646	0.235204	0	0	0	1
0.998236	0.0330041	0.049168	0.63143	0.036814	-0.996128	-0.0793711	-0.238967	0.0463332	0.0810264	-0.995629	0.235289	0	0	0	1
