# Supplementary material for: Axially rigid steerable needle with compliant active tip control
Source: PLoS One. 2021 Dec 16;16(12):e0261089. doi: 10.1371/journal.pone.0261089 (PMC8675730; doi:10.1371/journal.pone.0261089)
Supplement: S1 File — (ZIP) [file pone.0261089.s001.zip › Exp.1/PhantomScan_001.csvf]

4.13757	3.49452	8.33311
4.10104	3.6378	8.41876
3.89102	3.37991	8.39797
3.82239	3.05639	8.54231
3.81965	2.69371	8.63537
3.86096	2.42835	8.74916
3.72993	2.2303	8.68962
3.82369	2.02128	8.81117
3.82989	1.79121	8.78619
3.6526	1.83924	8.80109
3.50465	1.83457	8.85038
3.54761	1.33252	8.84778
3.30897	1.47879	8.87626
3.30172	0.992035	8.90063
3.24342	0.949144	8.92387
3.0415	1.03276	8.97205
2.98794	0.808365	9.0562
2.98377	0.644008	9.11333
2.93175	0.682501	9.17966
2.85324	0.728274	9.27826
2.84293	0.544556	9.35425
2.82036	0.183293	9.42868
2.64945	0.461017	9.50619
2.70456	0.306029	9.63185
2.66178	0.214304	9.64645
2.69612	0.197799	9.77459
2.70144	0.102039	9.88713
2.73357	-0.145074	9.96601
2.58969	0.227972	10.0238
2.60881	0.127986	10.0677
2.79593	-0.102971	10.1063
2.7976	-0.304946	10.0966
2.71663	0.0418198	10.0604
2.60926	0.207994	10.115
2.67472	-0.191491	9.90078
2.82732	-0.123795	10.0503
2.83276	-0.390956	9.8203
2.7695	-0.376754	9.83392
2.66662	-0.245181	9.76823
2.60158	-0.41261	9.6615
2.51119	-0.477928	9.6463
2.34654	-0.430038	9.67819
2.59714	-0.470026	9.9671
2.48475	-0.362542	9.8305
2.50091	-0.46057	9.76064
2.42472	-0.620229	9.69494
2.178	-0.411799	9.55531
2.3229	-0.604884	9.70479
2.2259	-0.550959	9.6485
2.22842	-0.608991	9.71304
2.09708	-0.608255	9.52148
2.15792	-0.891597	9.69042
1.84848	-0.393162	9.62033
1.9275	-0.896927	9.78206
1.68857	-0.614767	9.70252
1.62392	-0.834963	9.75929
1.58648	-0.935462	9.86624
1.38929	-0.945192	9.8403
1.2678	-1.41722	9.83318
0.940122	-1.12579	9.82378
0.69553	-1.28476	9.92509
0.550118	-1.72552	10.0041
0.420319	-1.27313	10.1412
0.0947162	-1.11979	10.09
-0.0591624	-1.25543	10.0817
-0.015831	-1.29313	10.3207
-0.213066	-1.39762	10.1541
-0.215083	-1.55984	10.2406
-0.323853	-1.45155	10.4738
-0.398901	-1.5765	10.1741
-0.366184	-1.9447	10.161
-0.587957	-1.56508	10.0993
-0.505276	-1.67769	10.4776
-0.783977	-2.0142	10.1158
-0.830861	-1.86086	10.1231
-0.807855	-1.94555	10.3217
-0.688107	-1.92891	10.3708
-0.874516	-1.87741	10.1217
-0.445516	-1.99015	10.5498
-0.718823	-1.90706	10.0597
-0.723007	-1.8867	9.97954
-0.757249	-1.90724	9.87304
-0.704849	-2.07889	9.80531
-0.747301	-2.0731	9.68248
-0.670569	-2.10023	9.72968
-0.773382	-1.97343	9.44833
-0.822087	-1.8031	9.43952
-0.632307	-1.90178	9.67782
-0.700802	-1.94232	9.53631
-0.722215	-1.83741	9.54948
-0.848664	-1.92832	9.39806
-0.887825	-1.90617	9.34334
-0.885593	-1.55729	9.48228
-1.03489	-1.38875	9.31129
-1.05333	-1.64054	9.3795
-1.11954	-1.63085	9.36008
-1.20923	-1.91446	9.53806
-1.31816	-1.8656	9.43638
-1.40076	-1.79591	9.71172
-1.37094	-1.89881	9.43792
-1.35353	-1.83763	9.56952
-1.52822	-1.79152	9.50051
-1.51079	-1.8594	9.56613
-1.51762	-1.81967	9.45284
-1.53356	-1.79336	9.65305
-1.50662	-1.71616	9.56908
-1.61814	-1.76226	9.52769
-1.75471	-1.77082	9.39208
-1.64124	-1.73329	9.61629
-1.43999	-1.74557	9.80322
-1.75292	-2.03644	9.30629
-1.7452	-1.73364	9.23704
-1.6062	-2.01125	9.23854
-1.80898	-1.97435	9.09095
-1.84969	-1.68454	9.28332
-1.89047	-1.77218	8.81397
-2.06782	-1.6989	8.18573
-1.80701	-1.72724	8.59123
-1.72269	-1.79444	8.73132
-1.81087	-1.66692	8.70075
-1.7443	-1.81234	8.92243
-1.85754	-1.77012	8.90239
-1.69104	-1.4613	8.88505
-1.63001	-1.67843	9.06055
-1.84111	-1.73067	8.88193
-1.62315	-1.98448	9.23958
-1.69639	-1.83189	9.20175
-2.00144	-1.50568	9.00543
-1.65799	-1.68948	9.32968
-1.87993	-1.66071	9.16266
-1.75155	-1.98734	9.37268
-1.83648	-1.89919	9.21621
-1.64987	-1.85976	9.28009
-1.78509	-1.77314	9.2618
-1.82745	-1.94758	9.3002
-1.93692	-1.77127	9.4281
-1.74491	-1.77266	9.56202
-1.77315	-1.90903	9.49953
-1.58954	-1.97057	9.58464
-1.90908	-1.95573	9.53743
-1.75149	-2.10555	9.5581
-1.68304	-2.09186	9.72963
-1.67668	-1.98962	9.48016
-1.75051	-2.04427	9.48224
-1.73764	-1.80889	9.56479
-1.71686	-2.17438	9.72416
-1.77207	-1.95684	9.45912
-1.76035	-2.06392	9.57941
-1.77871	-2.06178	9.44381
-1.89182	-2.11198	9.13638
-1.76269	-1.90535	9.64284
-1.79584	-2.18408	9.32752
-1.813	-1.71869	9.34323
-1.67382	-1.80891	9.38337
-2.22979	-1.893	9.02829
-1.86814	-2.05487	9.31619
-2.12797	-2.32111	8.73911
-2.23349	-1.9277	8.84271
-2.11428	-2.12711	8.58492
-2.35522	-2.23882	8.31118
-2.22764	-2.2304	8.27642
-2.1759	-2.35907	8.36369
-2.18325	-2.04708	8.60291
-2.22502	-2.26324	8.6629
-2.13823	-2.08543	8.6315
-2.21449	-1.98567	8.39515
-2.34041	-2.05589	8.22281
-2.26743	-2.22238	8.31526
-2.26739	-2.16657	8.65327
-2.22919	-2.17814	8.65007
-2.2369	-2.15874	8.69537
-2.21929	-2.40695	8.69895
-2.29999	-2.50264	8.43709
-2.33379	-2.31756	8.7975
-2.42565	-2.21619	8.67795
-2.27258	-2.38148	8.74715
-2.33716	-2.2417	8.71104
-2.21359	-2.39512	8.90943
-2.15096	-2.53749	8.94818
-2.22558	-2.67248	8.85997
-2.31398	-2.50884	8.85634
-2.26197	-2.90024	8.82778
-2.07793	-2.17611	9.05556
-2.19143	-2.15875	9.03351
-2.25939	-2.51841	8.81297
-2.2288	-2.47147	8.8074
-2.14284	-2.4003	9.03274
-2.33052	-2.81813	8.88196
-2.2589	-2.58912	9.21412
-2.07183	-2.72596	9.1686
-2.45199	-2.52799	8.66633
-2.28203	-2.71666	8.93198
-2.31138	-2.52024	8.91787
-2.30587	-2.61031	8.85744
-2.41806	-2.51695	8.86713
-2.44497	-2.72437	9.00172
-2.34586	-2.65647	9.047
-2.23415	-2.84757	9.21451
-2.38638	-2.73256	8.85065
-2.4511	-2.73769	8.81605
-2.39055	-2.95371	8.75613
-2.47701	-2.92273	8.58128
-2.49029	-3.01754	8.42625
-2.23547	-2.79225	8.65178
-2.46471	-3.06474	8.54246
-2.44159	-2.92783	8.20523
-2.48657	-3.10027	8.24264
-2.69093	-2.72479	8.28558
-2.65179	-2.95853	8.01358
-2.54503	-2.85791	8.3008
-2.70796	-2.95207	7.95051
-2.56047	-2.92817	8.22856
-2.53733	-2.72711	8.03229
-2.47597	-2.68553	8.34879
-2.73436	-3.03331	8.10666
-2.52014	-3.04566	8.50992
-2.73328	-2.90252	8.39821
-2.68325	-3.14505	8.41378
-2.65759	-3.20032	8.5924
-2.80237	-2.95308	8.64404
-2.72591	-3.36809	8.62407
-2.6906	-3.25139	8.97104
-2.78661	-3.26907	8.78876
-2.68633	-3.1106	8.69602
-2.63805	-3.17326	8.61883
-2.5573	-3.30969	8.86371
-2.61911	-3.26757	9.071
-2.75728	-3.30004	8.83663
-2.64286	-3.36533	8.9941
-2.78452	-2.95918	8.96015
-2.4634	-3.22748	9.21296
-2.74135	-3.44293	9.0402
-2.77841	-3.29285	8.88488
-2.98248	-3.00041	8.89204
-2.74192	-3.3813	8.83124
-2.69517	-3.22021	9.02951
-2.57335	-3.36978	9.27262
-2.78147	-3.17638	9.04117
-2.73068	-3.1616	8.94018
-2.56894	-3.36863	9.37096
-2.68906	-3.38027	9.37163
-2.65717	-3.22929	9.40959
-2.48361	-3.11259	9.29331
-2.85939	-3.00787	8.88647
-2.74752	-3.20692	9.09714
-2.52942	-3.40008	9.50388
-2.69577	-3.41055	9.36007
-2.76851	-3.17595	9.18848
-2.72133	-3.49498	9.14753
-2.73822	-3.48641	9.16022
-2.8111	-3.48037	9.05965
-2.76861	-3.30448	9.2213
-2.94414	-3.39021	8.96204
-2.95447	-3.36977	8.63852
-3.00733	-3.32109	8.65712
-3.06722	-3.3512	8.40214
-3.06535	-3.22753	8.22819
-3.06579	-3.48048	8.23814
-3.07553	-3.57041	8.18975
-3.14652	-3.58171	8.10371
-2.95754	-3.46707	8.49545
-3.02895	-3.49442	8.47192
-2.88312	-3.48916	8.47506
-3.02949	-3.1942	8.58978
-2.9854	-3.72988	8.55649
-3.0093	-3.48877	8.67644
-3.11115	-3.72727	8.63642
-3.15229	-3.61619	8.65939
-3.0488	-3.70416	8.82995
-3.15551	-3.82902	8.83507
-3.0798	-3.36795	8.77187
-3.12744	-3.64144	8.73144
-3.21764	-3.10948	8.64831
-3.19944	-3.3121	8.50967
-3.20188	-3.31578	8.65998
-3.1309	-3.41315	8.75314
-3.15581	-3.63875	8.61226
-3.04225	-3.65732	8.96691
-3.20998	-3.47734	9.18479
-3.18355	-3.93596	9.00657
-3.00057	-3.75216	9.19694
-3.15729	-3.77294	8.99451
-3.26162	-3.77996	8.94711
-3.36943	-3.76749	9.01517
-3.18301	-3.68085	9.10708
-3.22771	-3.89694	9.16168
-3.09292	-3.92716	9.06404
-3.31074	-3.85808	9.14604
-3.48613	-3.98261	8.99452
-3.2291	-3.97543	9.28201
-3.32533	-3.82697	9.06963
-3.24558	-3.92168	9.27543
-3.42872	-3.98117	8.65211
-3.19522	-3.78673	8.937
-3.22239	-3.73482	9.02889
-3.26791	-3.57128	8.88926
-3.23499	-3.76369	9.02428
-3.08352	-3.97923	9.32035
-3.18906	-3.70722	9.20153
-3.11718	-4.10465	9.31186
-3.21327	-4.03699	9.32864
-3.34036	-4.1417	8.83558
-3.34075	-3.80657	9.22002
-4.02879	-3.70475	9.5325
-4.44033	-3.45193	9.35091
-3.92601	-3.13262	9.67656
-4.78453	-3.28787	9.07504
-4.42866	-3.10641	9.27248
-4.83054	-3.09835	9.21939
-4.4989	-3.01558	8.3429
-4.68562	-2.93842	8.36309
-5.35619	-3.13939	8.02443
-4.20943	-2.84709	8.61341
-5.56037	-3.10754	8.5158
-5.20773	-3.08864	8.87065
-4.54247	-2.96551	9.0133
-5.31835	-3.31713	7.88086
-5.28027	-3.09677	7.61681
-4.92126	-3.24337	7.37171
-4.62744	-2.77103	8.5427
-5.42639	-3.16459	9.59482
-4.58822	-3.06251	9.79004
-4.93139	-2.79418	9.38149
-4.32375	-2.86076	7.95879
-5.02809	-2.57819	7.3266
-4.98757	-2.83434	7.03743
-4.15621	-2.59783	8.32564
-5.9244	-3.25001	9.41608
-4.64522	-3.13467	10.5876
-4.31515	-3.14268	9.12841
-5.73377	-3.35412	7.74519
-4.86072	-2.91345	7.22281
-4.60738	-2.64137	7.12502
-5.31431	-2.71593	7.23832
-4.46096	-2.41395	8.89074
-4.91209	-2.47103	10.0625
-4.46744	-2.28114	10.0331
-4.37546	-2.17827	8.92218
-4.64543	-1.95207	8.30362
-4.22351	-1.83297	8.68897
-4.22722	-1.66298	8.67334
-4.11899	-1.57341	8.6603
-4.10646	-1.49266	8.76833
-4.13823	-1.62971	8.67877
-4.17982	-1.33563	8.6876
-4.12698	-1.41018	8.62176
-4.11732	-1.24081	8.67031
-4.10885	-1.15002	8.60814
-4.07511	-1.09079	8.61875
-4.18263	-0.723714	8.6262
-4.05619	-1.03476	8.62507
-4.07353	-0.820784	8.65452
-4.11657	-0.998335	8.65578
-4.04289	-0.869684	8.52828
-3.97376	-1.00032	8.62927
-3.97313	-0.878697	8.61783
-4.01607	-0.695452	8.56506
-3.99499	-0.816183	8.54802
-4.03697	-0.605325	8.56221
-4.01593	-0.466808	8.52696
-4.02201	-0.363532	8.53065
-3.96529	-0.368436	8.45669
-3.88157	-0.511687	8.451
-3.85107	-0.444858	8.39155
-3.80209	-0.335598	8.41607
-3.74892	-0.404775	8.35556
-3.71462	-0.299273	8.30353
-3.61942	-0.146346	8.23754
-3.63222	-0.32469	8.14768
-3.60835	-0.210209	8.05292
-3.60706	-0.0724393	7.93269
-3.55346	-0.195419	7.89592
-3.58838	-0.0062812	7.80289
-3.54997	0.0235211	7.73509
-3.53466	0.0318529	7.6301
-3.50113	-0.0354023	7.55762
-3.41947	-0.335977	7.49345
-3.49809	0.0403373	7.37497
-3.54002	0.0518904	7.18739
-3.41056	0.0459254	7.21342
-3.35208	0.246204	7.20366
-3.24086	-0.00661623	7.17543
-3.37158	0.013741	7.10682
-3.19629	0.000221199	7.13962
-3.32015	0.333049	7.03516
-3.31977	0.289347	7.04495
-3.16906	0.195838	7.0567
-3.25015	0.0490098	6.81609
-3.12176	0.206587	7.01254
-3.22493	-0.0136629	6.73482
-3.16547	0.324244	6.75704
-3.09713	0.43591	6.7441
-3.03817	0.022936	6.8215
-3.04203	0.0490462	6.80099
-2.94755	0.197747	6.86235
-3.10904	0.118391	6.69549
-2.92603	0.0350928	6.81697
-2.98687	0.123772	6.73486
-2.94782	0.346416	6.76962
-2.83488	0.172656	6.80091
-2.98802	0.136066	6.57794
-2.83148	0.109497	6.76054
-2.90588	0.373379	6.79351
-2.94756	0.422444	6.71101
-2.83912	0.314822	6.86024
-2.89734	0.464669	6.74788
-2.83644	0.386337	6.8199
-2.8789	0.309538	6.80483
-2.91205	0.171804	6.63538
-2.97785	0.500789	6.78633
-3.07181	0.183166	6.82627
-3.01939	0.279986	7.16426
-3.16179	0.185407	7.1644
-3.24259	0.51614	7.33173
-3.26333	0.494908	7.44393
-3.12569	0.206925	7.58759
-3.11721	0.395678	7.55356
-3.03057	0.219735	7.48908
-3.04569	0.44437	7.37437
-3.02839	0.497494	7.32305
-2.93485	0.442037	7.2074
-2.99634	0.577148	7.228
-3.08697	0.310061	6.9653
-2.7909	0.0114232	7.09746
-2.69523	0.40433	7.1269
-2.71802	0.465014	7.20394
-2.67063	0.371862	7.138
-2.68603	0.503197	7.10613
-2.64891	0.38505	7.0051
-2.54944	0.524224	7.1887
-2.5759	0.615009	7.04224
-2.63306	0.682147	6.97325
-2.59059	0.702964	6.96358
-2.55401	0.58817	6.91598
-2.39337	0.628211	7.05723
-2.46134	0.604453	6.89311
-2.2972	0.700852	6.98375
-2.18391	0.676208	7.03288
-2.29307	0.851792	6.82906
-2.05015	0.718303	6.95125
-2.05843	0.747114	6.86778
-1.97604	1.04076	7.05902
-1.94627	1.00271	7.00218
-1.96592	0.968349	6.91374
-1.85753	0.766152	6.88549
-1.87364	1.13916	6.91499
-1.72541	0.96773	7.06954
-1.82596	1.13601	6.95151
-1.71201	0.913833	7.0248
-1.59022	1.16243	7.25022
-1.60432	1.10844	7.2026
-1.48662	1.36987	7.41858
-1.43283	0.86852	7.51826
-1.45606	0.84087	7.34085
-1.30699	1.0019	7.4882
-1.4843	0.933707	7.36129
-1.53964	1.03851	7.40943
-1.38512	0.995579	7.52643
-1.33635	1.15241	7.58595
-1.27308	1.12306	7.54499
-1.42441	1.19608	7.54073
-1.30351	0.919364	7.80015
-1.51208	1.10272	7.6321
-1.21849	1.20062	7.99878
-1.35064	1.23567	7.94247
-1.3202	1.05785	7.93416
-1.14399	0.907284	8.09635
-1.29235	1.16024	7.87674
-1.20577	1.33555	8.09611
-1.172	1.19395	8.1943
-1.10929	1.10923	8.28639
-1.18874	0.960681	8.1425
-1.06546	1.14982	8.26141
-1.20474	1.43813	8.15606
-1.02355	1.27488	8.20845
-1.01098	1.18052	8.21194
-0.929662	1.24644	8.21453
-0.94479	1.40422	8.15353
-0.832791	1.16039	8.04036
-0.757171	1.20062	8.09517
-0.633965	1.2139	8.00546
-0.537103	1.59202	8.0209
-0.541306	1.20155	7.91027
-0.478839	1.30556	8.02692
-0.464681	1.52007	8.07465
-0.533592	1.53956	7.94588
-0.220707	1.2908	7.99431
-0.16685	1.23397	7.91282
-0.314912	1.51031	7.80916
-0.207604	1.53261	7.63601
-0.105449	1.55478	7.64288
0.130772	1.50176	7.798
0.0797547	1.56751	7.67257
0.21042	1.40381	7.76217
0.0591202	1.52712	7.68145
-0.00256087	1.69903	7.61653
0.253581	1.57713	7.69295
0.20393	1.50842	7.61946
0.218074	1.65968	7.44277
0.242476	1.7119	7.45116
0.251608	1.63015	7.5706
0.436515	1.82096	7.65028
0.358137	1.75639	7.44253
0.38844	1.64722	7.17352
0.267827	1.66894	7.12682
0.51044	1.71221	7.34461
0.462234	1.86515	7.23021
0.254596	1.74396	7.17495
0.410202	1.59495	7.19926
0.418228	1.67533	7.18393
0.430127	1.91395	7.13704
0.495194	1.98404	7.3925
0.285389	1.52738	7.09901
0.385595	1.67745	7.31337
0.338181	1.92321	7.32023
0.271522	1.85222	7.23063
0.366289	1.71808	7.13436
0.417513	1.93798	7.43241
0.266488	1.80389	6.99213
0.415656	1.84624	7.24702
0.407251	1.82944	7.2389
0.582197	1.74556	7.16567
0.58588	1.78287	6.9902
0.549558	1.96908	7.18376
0.514694	2.27403	7.05027
0.831249	1.87282	7.36675
0.576176	1.94512	7.08721
0.681799	2.02416	7.29592
0.579323	2.03028	7.24529
0.400929	2.20222	7.17775
0.550426	2.05042	7.13526
0.605325	2.10221	7.32755
0.577652	2.29054	7.30043
0.686259	1.94569	7.49654
0.921651	2.15165	7.65868
0.79898	2.23604	7.77227
0.850883	2.07316	8.18054
0.991516	2.08277	8.59831
0.970818	2.25405	8.77812
0.967732	2.33146	8.89373
0.938744	2.33034	8.52118
0.819145	2.44697	8.43391
0.986922	1.96212	8.58509
0.935942	2.27981	8.37677
1.03629	2.16224	8.37156
1.08368	2.29727	8.49725
1.0236	2.53134	8.17553
1.02203	2.30269	7.9736
1.24759	2.25625	8.24879
1.21836	2.18813	8.21021
1.22932	2.26726	7.91908
1.21817	2.29584	8.02232
1.24871	2.31797	7.81707
1.30144	2.24087	7.9041
1.12668	2.29593	7.93084
1.15689	2.4665	7.93654
1.30788	2.24223	7.88197
1.2537	2.45701	7.88314
1.25389	2.37631	7.81909
1.13078	2.42291	7.69199
1.15369	2.49753	7.66887
0.983745	2.5512	7.40462
1.32832	2.30895	7.87136
1.29868	2.40588	7.43967
1.23269	2.36285	7.63022
1.20415	2.4503	7.3323
1.28357	2.66026	7.62605
1.00561	2.57385	7.17118
1.22844	2.76013	7.369
1.32504	2.60924	7.81315
1.33778	2.46634	7.40209
1.66796	2.86989	8.14776
1.3615	2.31107	8.28956
1.33279	2.28042	8.29329
1.53386	2.63112	8.77361
1.36977	2.5524	8.49916
1.34398	2.46755	8.33829
1.38543	2.54101	8.34942
1.36096	2.59102	8.26398
1.34344	2.52738	8.13474
1.34365	2.79436	8.4679
1.47676	2.53014	7.85151
1.53125	2.56939	8.11856
1.5165	2.49875	7.8648
1.66872	2.82288	8.29921
1.7027	2.60347	8.34206
1.66668	2.78587	8.23583
1.60358	2.8726	8.24775
1.73803	2.54281	8.26782
1.46496	2.77056	7.73841
1.51473	3.03144	7.9344
1.74403	2.65074	7.95084
1.42521	2.92757	7.86786
1.75262	2.91342	8.15773
1.57107	2.97705	7.96909
1.54673	2.92757	7.78216
1.59824	2.67119	7.66946
1.61365	2.76283	7.54751
1.78882	2.6755	7.63969
1.95969	2.87778	7.84544
1.53555	3.01315	7.77493
1.62398	2.87115	7.99049
1.63085	2.54507	8.02063
1.82141	2.70684	8.17001
1.62303	2.73131	7.71876
1.84611	2.84522	8.02074
1.63989	2.87655	7.89471
1.7174	2.93557	7.82482
1.57466	2.88839	7.6726
1.87285	2.72521	7.94712
1.71635	2.93029	8.1264
1.98076	2.83189	8.27699
1.96123	2.97204	8.27825
1.76801	2.93615	8.72104
2.17186	2.90576	9.19955
2.02676	2.81477	8.98688
2.18118	3.07402	9.26983
2.07657	3.06409	9.11826
2.08195	3.11822	8.98074
2.14343	3.20869	9.14045
1.94411	3.14064	8.6491
2.14359	3.3159	8.73941
2.21575	3.39179	8.91044
2.47346	3.17592	9.25506
2.18178	3.35523	8.895
2.20245	3.39858	8.91675
2.07228	3.42659	8.94577
2.18856	3.39502	8.89321
2.09321	3.40868	8.74359
2.21985	3.35381	8.64853
