# Supplementary material for: Axially rigid steerable needle with compliant active tip control
Source: PLoS One. 2021 Dec 16;16(12):e0261089. doi: 10.1371/journal.pone.0261089 (PMC8675730; doi:10.1371/journal.pone.0261089)
Supplement: S1 File — (ZIP) [file pone.0261089.s001.zip › Exp.1/PhantomScan_004.csv]

0.996618	0.0286709	0.0769	0.667249	0.0370776	-0.99313	-0.110657	-0.238519	0.0731761	0.113119	-0.990877	0.235985	0	0	0	1
0.996618	0.0286444	0.0769122	0.667264	0.0370493	-0.993136	-0.110612	-0.238511	0.0731929	0.113073	-0.990881	0.235974	0	0	0	1
0.996617	0.0285491	0.0769546	0.667288	0.0369399	-0.993169	-0.110353	-0.238432	0.0732554	0.112807	-0.990906	0.235947	0	0	0	1
0.996619	0.0285425	0.0769281	0.66733	0.0368897	-0.993232	-0.109802	-0.238181	0.0732504	0.112254	-0.99097	0.235874	0	0	0	1
0.996604	0.0291402	0.0769043	0.667392	0.0374362	-0.993281	-0.109173	-0.237824	0.0731832	0.111667	-0.991041	0.235803	0	0	0	1
0.996612	0.0291567	0.0767966	0.667425	0.0373829	-0.993369	-0.108391	-0.237465	0.0731039	0.11088	-0.991135	0.235721	0	0	0	1
0.996614	0.0293032	0.0767091	0.667478	0.0374645	-0.993446	-0.107648	-0.237059	0.0730288	0.110143	-0.991223	0.23565	0	0	0	1
0.996619	0.0296574	0.0765076	0.667522	0.0377537	-0.993496	-0.107084	-0.236639	0.0728111	0.109596	-0.9913	0.235565	0	0	0	1
0.996623	0.0300487	0.0763081	0.667572	0.0380834	-0.99354	-0.106558	-0.236212	0.0725901	0.10909	-0.991372	0.235487	0	0	0	1
0.996631	0.0304999	0.0760244	0.667605	0.0384669	-0.993577	-0.106075	-0.235781	0.0722777	0.108628	-0.991445	0.235398	0	0	0	1
0.996637	0.030974	0.0757531	0.667646	0.0388721	-0.993617	-0.105555	-0.235324	0.0719769	0.10813	-0.991522	0.235306	0	0	0	1
0.99665	0.0313947	0.0754092	0.667663	0.0392119	-0.993665	-0.104969	-0.234871	0.0716128	0.107559	-0.99161	0.235206	0	0	0	1
0.99666	0.0318167	0.0750964	0.66769	0.0395552	-0.993716	-0.104362	-0.234402	0.0712808	0.106969	-0.991698	0.235106	0	0	0	1
0.996673	0.032169	0.0747689	0.667704	0.0398258	-0.993771	-0.103725	-0.233954	0.0709432	0.106343	-0.991789	0.235007	0	0	0	1
0.996705	0.0319623	0.0744326	0.667732	0.0395408	-0.993845	-0.103124	-0.233488	0.0706551	0.105713	-0.991877	0.234917	0	0	0	1
0.996716	0.03246	0.0740673	0.667767	0.0399644	-0.993878	-0.102647	-0.233013	0.0702586	0.105255	-0.991954	0.234829	0	0	0	1
0.99674	0.032725	0.0736345	0.667788	0.0401479	-0.993922	-0.102149	-0.232549	0.0698207	0.104758	-0.992038	0.234768	0	0	0	1
0.996772	0.0330739	0.0730359	0.667773	0.0403947	-0.993968	-0.101602	-0.232109	0.0692116	0.104209	-0.992138	0.234731	0	0	0	1
0.99682	0.0333321	0.0722557	0.667748	0.0405238	-0.994032	-0.100925	-0.231629	0.068437	0.103517	-0.992264	0.234768	0	0	0	1
0.996859	0.0335994	0.0716011	0.667778	0.0406792	-0.994089	-0.100295	-0.231112	0.0677845	0.102878	-0.992376	0.234851	0	0	0	1
0.9969	0.0337859	0.0709271	0.667764	0.0407555	-0.994145	-0.0997041	-0.230614	0.0671197	0.102271	-0.992484	0.234816	0	0	0	1
0.996919	0.0337608	0.0706845	0.667828	0.0406777	-0.99419	-0.09929	-0.230173	0.0668982	0.101845	-0.992542	0.234747	0	0	0	1
0.996935	0.0338828	0.0703916	0.667885	0.0407393	-0.994232	-0.0988419	-0.229683	0.066613	0.101392	-0.992608	0.234653	0	0	0	1
0.996959	0.0339055	0.0700376	0.667915	0.0406961	-0.994278	-0.0983952	-0.229224	0.0662771	0.100932	-0.992677	0.234558	0	0	0	1
0.996977	0.0339589	0.0697628	0.667956	0.0406949	-0.994318	-0.0979953	-0.228802	0.066015	0.100523	-0.992736	0.234481	0	0	0	1
0.996995	0.0340362	0.0694611	0.668	0.0407134	-0.994359	-0.0975707	-0.228347	0.0657247	0.100091	-0.992799	0.234389	0	0	0	1
0.997009	0.0340961	0.0692293	0.668067	0.0407217	-0.9944	-0.0971443	-0.227865	0.0655057	0.0996583	-0.992857	0.234322	0	0	0	1
0.997031	0.0341411	0.0688909	0.668105	0.0407028	-0.994445	-0.0966889	-0.227386	0.0651834	0.0991913	-0.992925	0.234231	0	0	0	1
0.997042	0.0341527	0.06872	0.668178	0.0406728	-0.994483	-0.0963135	-0.226945	0.0650278	0.0988091	-0.992974	0.234174	0	0	0	1
0.997059	0.0342463	0.0684385	0.668216	0.0407128	-0.994519	-0.0959247	-0.2265	0.0647546	0.0984143	-0.993031	0.234118	0	0	0	1
0.997075	0.0343684	0.0681372	0.668249	0.0407805	-0.994552	-0.0955495	-0.226041	0.0644584	0.0980341	-0.993088	0.234078	0	0	0	1
0.997098	0.0341551	0.0679032	0.668264	0.0405293	-0.994585	-0.0953104	-0.225737	0.0642564	0.0977714	-0.993127	0.234049	0	0	0	1
0.99711	0.0340553	0.0677875	0.668271	0.040412	-0.994599	-0.0952118	-0.225592	0.0641552	0.0976615	-0.993144	0.234042	0	0	0	1
0.997117	0.0342755	0.0675706	0.668279	0.0405956	-0.994614	-0.0949836	-0.225334	0.0639273	0.0974383	-0.993181	0.233993	0	0	0	1
0.997126	0.0343258	0.0674078	0.66835	0.0406086	-0.994645	-0.0946531	-0.224905	0.063774	0.0971039	-0.993223	0.233942	0	0	0	1
0.997148	0.034134	0.0671864	0.668424	0.0403718	-0.99469	-0.0942802	-0.224406	0.0635876	0.0967092	-0.993274	0.233896	0	0	0	1
0.997174	0.0339375	0.0668963	0.668466	0.0401274	-0.99473	-0.0939629	-0.223949	0.0633311	0.0963672	-0.993323	0.233858	0	0	0	1
0.997192	0.0340551	0.0665579	0.668499	0.0401933	-0.994755	-0.0936688	-0.223473	0.0629951	0.0960665	-0.993374	0.233823	0	0	0	1
0.997202	0.034224	0.0663232	0.668584	0.0403255	-0.99477	-0.0934516	-0.222929	0.0627541	0.0958501	-0.99341	0.233803	0	0	0	1
0.997225	0.0341462	0.0660168	0.668664	0.0402045	-0.994795	-0.0932304	-0.222364	0.0624659	0.0956113	-0.993451	0.233762	0	0	0	1
0.997257	0.034003	0.0656129	0.668705	0.0400077	-0.994826	-0.0929865	-0.221839	0.0620877	0.0953419	-0.993501	0.233705	0	0	0	1
0.997274	0.0340855	0.0653018	0.668747	0.0400478	-0.994843	-0.0927873	-0.22138	0.0617784	0.095135	-0.99354	0.233674	0	0	0	1
0.997295	0.0341856	0.0649277	0.66877	0.0400977	-0.994862	-0.0925588	-0.220905	0.0614061	0.0948973	-0.993586	0.233647	0	0	0	1
0.997317	0.0342072	0.0645804	0.668811	0.040072	-0.994885	-0.0923265	-0.220395	0.0610679	0.0946521	-0.99363	0.233628	0	0	0	1
0.997337	0.0343037	0.0642254	0.668866	0.0401198	-0.994905	-0.0920866	-0.21983	0.0607153	0.0944035	-0.993675	0.233603	0	0	0	1
0.997365	0.0342387	0.0638208	0.6689	0.0400021	-0.994932	-0.0918471	-0.219301	0.0603287	0.0941434	-0.993723	0.233564	0	0	0	1
0.997385	0.0343416	0.0634502	0.66893	0.0400562	-0.994951	-0.0916214	-0.21881	0.0599594	0.0939088	-0.993768	0.233533	0	0	0	1
0.997406	0.0344133	0.063081	0.668952	0.0400793	-0.994971	-0.0913942	-0.218339	0.0595945	0.0936708	-0.993812	0.233507	0	0	0	1
0.997425	0.0345605	0.0626924	0.668971	0.0401757	-0.994988	-0.0911623	-0.217853	0.0592035	0.0934317	-0.993858	0.233481	0	0	0	1
0.997446	0.0347327	0.0622712	0.668996	0.0402931	-0.995007	-0.0909105	-0.21732	0.0587786	0.0931728	-0.993908	0.233443	0	0	0	1
0.997474	0.0348135	0.0617687	0.668999	0.0403098	-0.995032	-0.0906224	-0.216768	0.0582828	0.0928687	-0.993966	0.23341	0	0	0	1
0.997501	0.0349436	0.0612642	0.668992	0.040376	-0.995055	-0.0903372	-0.216232	0.0577805	0.0925704	-0.994023	0.233388	0	0	0	1
0.997528	0.0349283	0.0608204	0.668989	0.0403041	-0.995083	-0.0900694	-0.215728	0.0573513	0.0922834	-0.994074	0.233393	0	0	0	1
0.997556	0.0350101	0.0603213	0.668971	0.0403232	-0.995108	-0.0897847	-0.215217	0.0568586	0.091983	-0.99413	0.233387	0	0	0	1
0.997583	0.0349485	0.0599022	0.668986	0.0402085	-0.995135	-0.0895288	-0.214703	0.0564577	0.0917063	-0.994179	0.233369	0	0	0	1
0.997606	0.0350061	0.059482	0.669013	0.040213	-0.995158	-0.0892747	-0.214152	0.0560447	0.0914383	-0.994227	0.233339	0	0	0	1
0.997632	0.0350067	0.0590462	0.669038	0.040159	-0.995183	-0.0890138	-0.213587	0.0556215	0.0911596	-0.994276	0.233314	0	0	0	1
0.99765	0.0352303	0.0586075	0.669053	0.0403276	-0.9952	-0.0887548	-0.213036	0.0551751	0.0908951	-0.994325	0.233298	0	0	0	1
0.997679	0.0352231	0.0581209	0.669048	0.0402609	-0.995227	-0.0884796	-0.212505	0.0547027	0.0905995	-0.994378	0.233283	0	0	0	1
0.997697	0.0353157	0.0577509	0.66907	0.0403077	-0.995245	-0.0882598	-0.212017	0.0543351	0.0903697	-0.99442	0.233265	0	0	0	1
0.997718	0.0354119	0.0573327	0.669081	0.0403535	-0.995263	-0.0880349	-0.211536	0.0539193	0.0901329	-0.994464	0.233223	0	0	0	1
0.99774	0.035121	0.057119	0.669112	0.0400359	-0.995289	-0.0878852	-0.211197	0.0537389	0.0899587	-0.994489	0.233209	0	0	0	1
0.99775	0.0350654	0.0569898	0.669119	0.0399646	-0.995298	-0.0878077	-0.211024	0.0536186	0.089873	-0.994503	0.233204	0	0	0	1
0.997758	0.0351942	0.0567716	0.669117	0.0400677	-0.995304	-0.0877016	-0.210795	0.0533941	0.0897649	-0.994525	0.23319	0	0	0	1
0.997768	0.035335	0.0565068	0.669166	0.0401757	-0.995313	-0.0875401	-0.210348	0.0531244	0.0896001	-0.994555	0.233153	0	0	0	1
0.997794	0.0350738	0.0562072	0.669234	0.0398771	-0.995344	-0.0873314	-0.2098	0.0528581	0.0893654	-0.99459	0.233118	0	0	0	1
0.997817	0.0349325	0.0558833	0.669273	0.0396962	-0.995369	-0.0871243	-0.209306	0.0525567	0.0891378	-0.994626	0.233098	0	0	0	1
0.997832	0.0350667	0.0555212	0.669272	0.0397877	-0.995382	-0.0869335	-0.208907	0.052192	0.0889394	-0.994663	0.233072	0	0	0	1
0.997849	0.0350559	0.0552332	0.669303	0.039741	-0.995401	-0.0867381	-0.208466	0.0519141	0.0887318	-0.994696	0.233058	0	0	0	1
0.997863	0.035139	0.0549276	0.669361	0.0397849	-0.995419	-0.0865095	-0.20791	0.0516117	0.0884951	-0.994733	0.233035	0	0	0	1
0.997889	0.0349822	0.0545577	0.669421	0.0395835	-0.995448	-0.086274	-0.207303	0.0512668	0.0882367	-0.994774	0.232994	0	0	0	1
0.997909	0.0348388	0.0542743	0.669485	0.0394054	-0.995472	-0.0860794	-0.206764	0.0510052	0.0880233	-0.994806	0.232971	0	0	0	1
0.997927	0.0348849	0.0539162	0.669502	0.0394095	-0.995489	-0.0858779	-0.206303	0.0506527	0.08781	-0.994843	0.232939	0	0	0	1
0.997942	0.0349362	0.0536065	0.669534	0.0394242	-0.995504	-0.0856945	-0.205833	0.0503472	0.0876167	-0.994876	0.232914	0	0	0	1
0.99795	0.0351013	0.0533367	0.669588	0.0395557	-0.995515	-0.0855075	-0.205313	0.0500716	0.0874272	-0.994906	0.232899	0	0	0	1
0.997965	0.0351289	0.0530389	0.669633	0.0395471	-0.995533	-0.0853058	-0.204764	0.0497808	0.087215	-0.99494	0.232862	0	0	0	1
0.99798	0.0351916	0.0527201	0.669663	0.039571	-0.99555	-0.0850898	-0.204187	0.0494666	0.0869893	-0.994975	0.232819	0	0	0	1
0.997994	0.0351872	0.0524519	0.669699	0.0395339	-0.995568	-0.0849006	-0.203665	0.0492075	0.0867892	-0.995005	0.232794	0	0	0	1
0.998006	0.0353118	0.0521469	0.669713	0.0396221	-0.995581	-0.0847066	-0.203183	0.0489007	0.0865891	-0.995038	0.232767	0	0	0	1
0.998013	0.0354865	0.0518789	0.669747	0.0397649	-0.995589	-0.0845381	-0.202698	0.0486256	0.0864183	-0.995066	0.232738	0	0	0	1
0.998025	0.0355333	0.0516192	0.669783	0.0397802	-0.995604	-0.0843575	-0.202197	0.0483702	0.0862295	-0.995095	0.232697	0	0	0	1
0.998036	0.0356572	0.0513159	0.669818	0.0398684	-0.995617	-0.0841638	-0.201657	0.0480653	0.0860296	-0.995127	0.232658	0	0	0	1
0.99805	0.0356439	0.0510594	0.669865	0.0398239	-0.995635	-0.0839756	-0.20112	0.0478187	0.0858305	-0.995156	0.232641	0	0	0	1
0.998063	0.0357468	0.050735	0.669885	0.0398891	-0.995649	-0.0837765	-0.2006	0.0474949	0.0856232	-0.99519	0.232618	0	0	0	1
0.998078	0.0357625	0.050425	0.669892	0.0398688	-0.995666	-0.0835783	-0.200135	0.0471928	0.0854133	-0.995222	0.232598	0	0	0	1
0.998092	0.0358206	0.0501086	0.669898	0.0398909	-0.995681	-0.0833926	-0.199679	0.0468804	0.0852175	-0.995254	0.23257	0	0	0	1
0.998107	0.0358393	0.0497962	0.669919	0.0398734	-0.995698	-0.0831904	-0.199172	0.0465758	0.0850037	-0.995286	0.232541	0	0	0	1
0.998124	0.0358114	0.0494736	0.669954	0.0398084	-0.995718	-0.0829827	-0.198603	0.0462654	0.0847817	-0.99532	0.232499	0	0	0	1
0.998139	0.0357973	0.0491839	0.669994	0.0397603	-0.995737	-0.0827775	-0.198022	0.0459864	0.0845642	-0.995351	0.232477	0	0	0	1
0.99816	0.0357146	0.0488101	0.669998	0.0396359	-0.995761	-0.0825544	-0.197508	0.0456301	0.0843223	-0.995388	0.232456	0	0	0	1
0.998185	0.0356307	0.0483602	0.669976	0.0395032	-0.995786	-0.0823123	-0.197008	0.0451988	0.0840584	-0.99543	0.232447	0	0	0	1
0.998204	0.0353835	0.0481432	0.669984	0.0392307	-0.995811	-0.0821444	-0.196658	0.0450102	0.0838708	-0.995455	0.232489	0	0	0	1
0.998219	0.0351888	0.0479709	0.66997	0.0390174	-0.995828	-0.0820425	-0.19647	0.044859	0.0837533	-0.995471	0.23251	0	0	0	1
0.998225	0.0354099	0.0476983	0.669946	0.0392096	-0.99583	-0.0819197	-0.196223	0.0445738	0.0836297	-0.995494	0.232496	0	0	0	1
0.998231	0.0355844	0.0474309	0.669986	0.0393546	-0.995837	-0.0817711	-0.19578	0.0442988	0.0834782	-0.995519	0.232457	0	0	0	1
0.998252	0.0355056	0.0470578	0.670026	0.039235	-0.99586	-0.081549	-0.195179	0.0439428	0.0832379	-0.995555	0.232434	0	0	0	1
0.998278	0.0353591	0.0466064	0.67002	0.0390401	-0.995888	-0.0812967	-0.194631	0.0435153	0.0829614	-0.995597	0.232441	0	0	0	1
0.998301	0.0353174	0.046134	0.669961	0.0389487	-0.995911	-0.0810533	-0.194218	0.043058	0.0826976	-0.995639	0.232477	0	0	0	1
0.998312	0.0354496	0.0457928	0.669952	0.0390433	-0.995925	-0.0808393	-0.193743	0.0427156	0.0824759	-0.995672	0.232536	0	0	0	1
0.99833	0.0354593	0.0453921	0.669959	0.0390096	-0.995946	-0.0805995	-0.193179	0.0423252	0.0822208	-0.99571	0.232553	0	0	0	1
0.998347	0.0354256	0.0450516	0.67	0.0389396	-0.995964	-0.0804021	-0.19261	0.0419967	0.0820086	-0.995741	0.232531	0	0	0	1
0.998363	0.0354412	0.0446838	0.670031	0.0389163	-0.995982	-0.0801954	-0.192044	0.0416372	0.0817881	-0.995775	0.232514	0	0	0	1
0.99838	0.0354136	0.0443107	0.670039	0.0388497	-0.996001	-0.0799895	-0.191539	0.0412758	0.0815666	-0.995808	0.232508	0	0	0	1
0.998395	0.0354789	0.0439338	0.670035	0.0388754	-0.996017	-0.0797794	-0.19105	0.0409034	0.0813443	-0.995842	0.232517	0	0	0	1
0.998402	0.0356651	0.0436143	0.670048	0.0390276	-0.996026	-0.0795939	-0.190565	0.0405773	0.081154	-0.99587	0.232526	0	0	0	1
0.998413	0.035797	0.0432647	0.67006	0.0391232	-0.996037	-0.079406	-0.19007	0.0402258	0.0809577	-0.995901	0.232505	0	0	0	1
0.998424	0.0358481	0.0429537	0.670096	0.0391416	-0.996051	-0.0792224	-0.189516	0.0399191	0.0807639	-0.995929	0.232466	0	0	0	1
0.998432	0.0358581	0.04276	0.670132	0.0391293	-0.996065	-0.0790585	-0.188957	0.0397318	0.0805928	-0.99595	0.232426	0	0	0	1
0.99844	0.0360109	0.0424587	0.670128	0.0392494	-0.996076	-0.0788537	-0.188409	0.0394275	0.0803822	-0.995979	0.232403	0	0	0	1
0.998448	0.0360594	0.0422155	0.670119	0.0392705	-0.996091	-0.0786594	-0.187907	0.0391891	0.0801802	-0.996005	0.232427	0	0	0	1
0.998454	0.0361082	0.0420376	0.6701	0.0392973	-0.996105	-0.0784663	-0.187407	0.0390156	0.079982	-0.996028	0.232453	0	0	0	1
0.998455	0.0361755	0.0419538	0.67009	0.0393506	-0.996117	-0.0782813	-0.18684	0.0389339	0.0797964	-0.996046	0.232468	0	0	0	1
0.998461	0.0361161	0.0418663	0.670065	0.0392758	-0.996137	-0.0780643	-0.186225	0.0388601	0.0795736	-0.996066	0.232481	0	0	0	1
0.998461	0.036197	0.0418019	0.670002	0.0393429	-0.996152	-0.077846	-0.185644	0.0387982	0.0793559	-0.996086	0.232508	0	0	0	1
0.998461	0.0361709	0.0418104	0.669911	0.0393088	-0.996171	-0.0776205	-0.185127	0.0388176	0.0791297	-0.996104	0.232597	0	0	0	1
0.998457	0.0362396	0.041849	0.669821	0.0393719	-0.996185	-0.0774053	-0.18463	0.0388591	0.0789186	-0.996119	0.232708	0	0	0	1
0.99845	0.0364933	0.0417939	0.669741	0.0396124	-0.996192	-0.0771891	-0.18409	0.0387927	0.0787101	-0.996138	0.232742	0	0	0	1
0.998462	0.0363369	0.0416451	0.66971	0.0394371	-0.996214	-0.0769981	-0.183542	0.0386645	0.0785072	-0.996159	0.232684	0	0	0	1
0.998464	0.0364107	0.0415349	0.669761	0.0394969	-0.996222	-0.0768653	-0.182974	0.0385541	0.0783728	-0.996174	0.232611	0	0	0	1
0.998479	0.036163	0.0413799	0.669791	0.0392322	-0.996243	-0.0767249	-0.182445	0.0384247	0.0782167	-0.996191	0.232516	0	0	0	1
0.99849	0.0360216	0.0412513	0.669783	0.0390747	-0.996262	-0.0765608	-0.181933	0.0383141	0.0780421	-0.996209	0.23246	0	0	0	1
0.998498	0.035811	0.0412411	0.669763	0.038859	-0.99628	-0.0764365	-0.181594	0.0383252	0.0779093	-0.996219	0.232486	0	0	0	1
0.998497	0.0357867	0.0412764	0.669737	0.0388352	-0.996285	-0.0763766	-0.181451	0.0383646	0.0778499	-0.996222	0.232535	0	0	0	1
0.998493	0.0359674	0.0412258	0.669719	0.039009	-0.996284	-0.0763094	-0.18124	0.0383028	0.0777877	-0.996229	0.232522	0	0	0	1
0.998493	0.0360818	0.0411114	0.669761	0.0391106	-0.996287	-0.0762156	-0.180809	0.0381836	0.0776938	-0.996241	0.232442	0	0	0	1
0.998497	0.0361068	0.0410109	0.669831	0.039123	-0.996296	-0.0760913	-0.180233	0.0380865	0.0775665	-0.996255	0.232367	0	0	0	1
0.998509	0.0358777	0.0409089	0.669873	0.0388817	-0.996315	-0.075967	-0.179719	0.0380074	0.0774295	-0.996268	0.232306	0	0	0	1
0.998511	0.0359492	0.0407991	0.669854	0.0389395	-0.996323	-0.0758334	-0.179296	0.0378977	0.0772943	-0.996283	0.232262	0	0	0	1
0.998503	0.0361754	0.0407912	0.669871	0.0391598	-0.996324	-0.0757073	-0.17881	0.0378773	0.0771765	-0.996293	0.232277	0	0	0	1
0.998505	0.0361948	0.0407371	0.669852	0.0391684	-0.996337	-0.0755321	-0.17827	0.0378288	0.0769998	-0.996309	0.232283	0	0	0	1
0.998507	0.036222	0.0406574	0.669822	0.0391825	-0.99635	-0.0753518	-0.177729	0.0377544	0.0768174	-0.996325	0.232272	0	0	0	1
0.998508	0.0362247	0.0406195	0.669838	0.0391764	-0.996362	-0.0751973	-0.177161	0.0377225	0.0766616	-0.996339	0.232274	0	0	0	1
0.998511	0.0362786	0.0405168	0.669864	0.0392169	-0.996371	-0.0750552	-0.176607	0.0376216	0.0765174	-0.996354	0.232219	0	0	0	1
0.998513	0.0363301	0.0404119	0.669899	0.0392558	-0.996378	-0.0749336	-0.176096	0.037518	0.0763936	-0.996367	0.232155	0	0	0	1
0.998514	0.0364373	0.0402987	0.669914	0.039349	-0.996385	-0.0748011	-0.175594	0.0374023	0.0762608	-0.996381	0.232095	0	0	0	1
0.998512	0.036581	0.0402075	0.669931	0.039481	-0.996388	-0.0746807	-0.175105	0.0373051	0.0761421	-0.996394	0.23205	0	0	0	1
0.998511	0.0366868	0.0401341	0.669952	0.0395757	-0.996395	-0.0745384	-0.174558	0.0372297	0.0760008	-0.996408	0.232024	0	0	0	1
0.998515	0.0366875	0.0400407	0.66997	0.0395638	-0.996407	-0.0743923	-0.174002	0.0371424	0.0758511	-0.996422	0.231983	0	0	0	1
0.998519	0.0366744	0.0399554	0.669966	0.0395385	-0.996419	-0.074237	-0.173482	0.0370645	0.075692	-0.996437	0.231959	0	0	0	1
0.998519	0.0367675	0.0398617	0.669944	0.0396187	-0.996427	-0.0740863	-0.173002	0.03697	0.075541	-0.996452	0.231936	0	0	0	1
0.998521	0.0368785	0.0397202	0.669904	0.039713	-0.996435	-0.0739292	-0.172529	0.036827	0.0753824	-0.99647	0.231882	0	0	0	1
0.998523	0.0369082	0.0396281	0.669891	0.0397299	-0.996446	-0.0737754	-0.172018	0.0367391	0.075226	-0.996485	0.231852	0	0	0	1
0.998525	0.0369581	0.0395312	0.669869	0.0397658	-0.996458	-0.0735947	-0.171428	0.036646	0.0750433	-0.996502	0.231829	0	0	0	1
0.998531	0.0368773	0.0394692	0.669846	0.0396733	-0.996476	-0.0733976	-0.170814	0.0365981	0.0748407	-0.996519	0.23183	0	0	0	1
0.998528	0.0369677	0.0394611	0.669816	0.0397568	-0.996485	-0.0732301	-0.170289	0.03659	0.0746762	-0.996532	0.231872	0	0	0	1
0.998527	0.0369922	0.039446	0.669788	0.0397743	-0.996496	-0.0730724	-0.169817	0.0365794	0.0745189	-0.996544	0.231902	0	0	0	1
0.998532	0.0369697	0.0393412	0.669757	0.0397378	-0.99651	-0.0729039	-0.169299	0.0364834	0.0743454	-0.99656	0.231873	0	0	0	1
0.998537	0.0369507	0.0392478	0.669771	0.0397065	-0.996522	-0.0727554	-0.16872	0.0363976	0.0741925	-0.996575	0.231831	0	0	0	1
0.998544	0.0368208	0.039183	0.669799	0.0395661	-0.996539	-0.0725926	-0.168075	0.0363491	0.0740224	-0.996589	0.231807	0	0	0	1
0.998559	0.0364926	0.0391157	0.669795	0.0392275	-0.996565	-0.0724286	-0.16752	0.0363129	0.0738437	-0.996604	0.231793	0	0	0	1
0.998559	0.0365296	0.0390762	0.669745	0.0392556	-0.996576	-0.0722623	-0.167046	0.0362774	0.0736772	-0.996618	0.231819	0	0	0	1
0.998564	0.0364054	0.0390636	0.66964	0.0391239	-0.996594	-0.0720776	-0.166685	0.0362812	0.0734875	-0.996631	0.231879	0	0	0	1
0.998559	0.0363981	0.0391919	0.669573	0.0391223	-0.996602	-0.0719748	-0.166504	0.0364136	0.0733895	-0.996634	0.232012	0	0	0	1
0.998549	0.0366064	0.0392609	0.669516	0.0393314	-0.996601	-0.0718664	-0.166236	0.0364714	0.0732914	-0.996639	0.23211	0	0	0	1
0.998541	0.0368541	0.0392157	0.669495	0.0395701	-0.996602	-0.0717252	-0.165761	0.0364137	0.0731575	-0.996651	0.232112	0	0	0	1
0.998549	0.0367094	0.0391591	0.669501	0.0394159	-0.996619	-0.0715708	-0.165193	0.0363741	0.0729956	-0.996664	0.232099	0	0	0	1
0.99856	0.0364279	0.0391348	0.669516	0.0391282	-0.99664	-0.0714367	-0.164692	0.0363757	0.0728503	-0.996675	0.232101	0	0	0	1
0.998562	0.0364619	0.0390543	0.669477	0.0391509	-0.99665	-0.0712871	-0.164242	0.0362989	0.0726988	-0.996689	0.232088	0	0	0	1
0.998557	0.0366782	0.0389769	0.669427	0.0393557	-0.996652	-0.0711395	-0.163791	0.0362118	0.072556	-0.996702	0.232081	0	0	0	1
0.998556	0.0367609	0.0389415	0.669418	0.0394303	-0.99666	-0.0709915	-0.163279	0.0361764	0.0724096	-0.996714	0.232085	0	0	0	1
0.998556	0.0367752	0.0389194	0.669435	0.0394379	-0.99667	-0.0708508	-0.162714	0.0361589	0.0722686	-0.996725	0.232091	0	0	0	1
0.998555	0.0368462	0.0388855	0.669478	0.0395019	-0.996676	-0.0707289	-0.162152	0.0361248	0.0721478	-0.996735	0.232074	0	0	0	1
0.998555	0.0369499	0.0387755	0.669487	0.0395928	-0.996681	-0.0706003	-0.161631	0.0360128	0.0720187	-0.996748	0.232016	0	0	0	1
0.998556	0.0369807	0.0387209	0.669524	0.0396159	-0.996688	-0.0704976	-0.161152	0.0359602	0.0719149	-0.996758	0.231985	0	0	0	1
0.998553	0.03711	0.0386732	0.669562	0.0397378	-0.99669	-0.070393	-0.16064	0.0359075	0.0718131	-0.996767	0.231959	0	0	0	1
0.99855	0.0372813	0.0385836	0.669592	0.0398981	-0.996692	-0.0702729	-0.160094	0.0358107	0.0716956	-0.996779	0.231907	0	0	0	1
0.998552	0.0373481	0.0384772	0.669619	0.0399523	-0.996699	-0.0701396	-0.159509	0.0357052	0.0715604	-0.996792	0.231849	0	0	0	1
0.998554	0.0373379	0.0384265	0.669662	0.0399342	-0.996709	-0.0700201	-0.158958	0.0356602	0.0714386	-0.996803	0.231818	0	0	0	1
0.998559	0.037278	0.0383539	0.669667	0.0398645	-0.99672	-0.0698903	-0.158461	0.0355974	0.0713038	-0.996815	0.231793	0	0	0	1
0.99856	0.0373524	0.0382492	0.669656	0.0399266	-0.996727	-0.0697561	-0.157964	0.035493	0.071168	-0.996828	0.231748	0	0	0	1
0.998562	0.0374106	0.0381451	0.669656	0.0399727	-0.996735	-0.0696274	-0.157449	0.0353903	0.0710372	-0.996841	0.2317	0	0	0	1
0.998559	0.0375257	0.0381206	0.669688	0.0400815	-0.996739	-0.0695032	-0.156894	0.0353627	0.0709162	-0.996851	0.231695	0	0	0	1
0.998564	0.037517	0.0379991	0.669673	0.0400586	-0.996751	-0.0693459	-0.156318	0.0352486	0.0707537	-0.996866	0.231647	0	0	0	1
0.998566	0.037559	0.0378946	0.669654	0.0400877	-0.99676	-0.0691936	-0.155779	0.0351475	0.0705986	-0.996881	0.231608	0	0	0	1
0.998571	0.0374647	0.037862	0.669659	0.0399869	-0.996773	-0.0690704	-0.155314	0.0351267	0.0704709	-0.996891	0.231606	0	0	0	1
0.998569	0.0375955	0.0377922	0.669657	0.0401085	-0.996776	-0.0689537	-0.154845	0.0350525	0.070356	-0.996901	0.23158	0	0	0	1
0.998572	0.0376298	0.0376792	0.669655	0.0401303	-0.996784	-0.0688244	-0.154331	0.0349427	0.0702233	-0.996915	0.231528	0	0	0	1
0.998579	0.0375159	0.0375957	0.669666	0.0400057	-0.996799	-0.0686815	-0.153756	0.0348733	0.0700731	-0.996928	0.231491	0	0	0	1
0.998588	0.0373507	0.0375111	0.669668	0.0398294	-0.996817	-0.068526	-0.153152	0.0348067	0.0699085	-0.996941	0.231459	0	0	0	1
0.998597	0.0371779	0.0374597	0.669668	0.0396487	-0.996833	-0.0683958	-0.152611	0.0347728	0.0697702	-0.996952	0.231452	0	0	0	1
0.998597	0.0372423	0.0373985	0.66964	0.0397042	-0.99684	-0.0682638	-0.152133	0.0347125	0.069638	-0.996964	0.231448	0	0	0	1
0.998602	0.0371891	0.0372945	0.669603	0.039656	-0.996817	-0.0686161	-0.151873	0.0345986	0.0699844	-0.996943	0.23148	0	0	0	1
0.998613	0.0369352	0.0372545	0.669586	0.0394027	-0.996822	-0.0687002	-0.151578	0.0345732	0.070058	-0.996939	0.231508	0	0	0	1
0.998612	0.0370204	0.0371996	0.669577	0.0394815	-0.996823	-0.0686295	-0.151262	0.0345153	0.0699882	-0.996946	0.23149	0	0	0	1
0.998607	0.0372747	0.0370893	0.669575	0.0397244	-0.99682	-0.0685383	-0.150831	0.0343911	0.0699013	-0.996956	0.231432	0	0	0	1
0.998611	0.0372268	0.0370335	0.669602	0.0396693	-0.996829	-0.0684373	-0.150305	0.0343428	0.0697965	-0.996965	0.231405	0	0	0	1
0.998612	0.0372188	0.0369964	0.669614	0.0396558	-0.996835	-0.0683535	-0.149796	0.0343098	0.069711	-0.996973	0.231404	0	0	0	1
0.998616	0.0371607	0.0369519	0.669601	0.0395909	-0.996845	-0.0682452	-0.149344	0.0342738	0.0695989	-0.996982	0.231403	0	0	0	1
0.998613	0.0372942	0.03691	0.669604	0.0397176	-0.996848	-0.0681375	-0.14888	0.034227	0.0694942	-0.996991	0.231394	0	0	0	1
0.998615	0.0373094	0.0368367	0.669618	0.0397234	-0.996856	-0.0680129	-0.148337	0.0341578	0.0693672	-0.997002	0.23136	0	0	0	1
0.998612	0.0374419	0.0367697	0.669641	0.039847	-0.996859	-0.0678963	-0.147758	0.0340866	0.0692524	-0.997012	0.231328	0	0	0	1
0.998616	0.0373747	0.036734	0.66966	0.0397741	-0.996869	-0.067798	-0.147216	0.0340595	0.0691505	-0.99702	0.231323	0	0	0	1
0.99861	0.0376122	0.0366707	0.66964	0.0400031	-0.996867	-0.0676889	-0.146739	0.0339844	0.069047	-0.99703	0.231312	0	0	0	1
0.998605	0.0377881	0.0366171	0.669612	0.0401704	-0.996869	-0.0675541	-0.146259	0.0339242	0.068916	-0.997041	0.23131	0	0	0	1
0.998602	0.0379072	0.0365788	0.669584	0.0402817	-0.996875	-0.0674058	-0.145736	0.0338838	0.0687702	-0.997053	0.231321	0	0	0	1
0.9986	0.0379766	0.0365499	0.669575	0.040344	-0.996882	-0.0672602	-0.145181	0.0338561	0.0686258	-0.997063	0.231331	0	0	0	1
0.998608	0.0378629	0.0364638	0.669548	0.0402195	-0.996897	-0.0671106	-0.144629	0.0337841	0.0684689	-0.997077	0.231309	0	0	0	1
0.998605	0.0379675	0.0364422	0.669552	0.0403181	-0.996902	-0.0669837	-0.144101	0.0337605	0.0683447	-0.997086	0.231316	0	0	0	1
0.998604	0.0380098	0.0364213	0.669527	0.040354	-0.99691	-0.0668378	-0.143581	0.0337427	0.0681994	-0.997097	0.231337	0	0	0	1
0.998598	0.0381677	0.0364284	0.669501	0.0405074	-0.996913	-0.0666959	-0.143067	0.0337448	0.0680632	-0.997106	0.231379	0	0	0	1
0.998602	0.0380662	0.0364121	0.669454	0.0403989	-0.996929	-0.0665204	-0.142514	0.0337426	0.0678836	-0.997118	0.231419	0	0	0	1
0.998604	0.0380068	0.036415	0.669419	0.0403343	-0.996943	-0.0663576	-0.141903	0.0337561	0.067719	-0.997129	0.231471	0	0	0	1
0.998605	0.0379716	0.0364251	0.669374	0.0402943	-0.996955	-0.0661946	-0.141309	0.0337751	0.0675552	-0.997139	0.231531	0	0	0	1
0.998611	0.0378525	0.0363895	0.6693	0.0401676	-0.996971	-0.0660346	-0.140786	0.0337541	0.0673897	-0.997151	0.231572	0	0	0	1
0.998614	0.0378144	0.0363378	0.669206	0.0401202	-0.996985	-0.0658601	-0.140286	0.0337122	0.0672119	-0.997165	0.231604	0	0	0	1
0.998623	0.0376435	0.0362778	0.66914	0.03994	-0.997003	-0.0656973	-0.139747	0.0336704	0.067041	-0.997178	0.231618	0	0	0	1
0.998622	0.0376587	0.0362776	0.669122	0.0399511	-0.99701	-0.0655757	-0.13914	0.033674	0.0669199	-0.997186	0.231641	0	0	0	1
0.998622	0.0376949	0.036262	0.669128	0.0399914	-0.996998	-0.0657303	-0.138599	0.0336498	0.0670751	-0.997176	0.231643	0	0	0	1
0.998628	0.0376454	0.0361387	0.669085	0.0399304	-0.997007	-0.0656327	-0.138097	0.0335342	0.0669709	-0.997187	0.231595	0	0	0	1
0.998631	0.0375976	0.0361049	0.66908	0.0398769	-0.997016	-0.0655284	-0.137635	0.0335079	0.0668637	-0.997195	0.231574	0	0	0	1
0.998629	0.0377163	0.0360384	0.669063	0.0399871	-0.997019	-0.0654113	-0.137139	0.0334383	0.0667479	-0.997205	0.231553	0	0	0	1
0.998635	0.0375602	0.0360282	0.669043	0.0398284	-0.99703	-0.065349	-0.136743	0.0334411	0.0666799	-0.997209	0.231552	0	0	0	1
0.998636	0.0375003	0.0360509	0.669037	0.0397753	-0.997022	-0.065505	-0.136537	0.0334615	0.0668348	-0.997198	0.231589	0	0	0	1
0.998637	0.0375206	0.0360027	0.669003	0.0397899	-0.997026	-0.0654305	-0.136276	0.033415	0.0667591	-0.997205	0.231577	0	0	0	1
0.998631	0.0377473	0.0359442	0.668996	0.0400094	-0.997023	-0.0653451	-0.135858	0.033345	0.066679	-0.997213	0.231531	0	0	0	1
0.998631	0.0377634	0.0359291	0.668995	0.0400207	-0.99703	-0.0652276	-0.135331	0.0333336	0.0665614	-0.997221	0.231529	0	0	0	1
0.99863	0.0377953	0.0359356	0.668981	0.0400481	-0.997038	-0.0650832	-0.134751	0.0333437	0.0664184	-0.99723	0.231556	0	0	0	1
0.998622	0.0380033	0.0359196	0.668958	0.0402508	-0.997038	-0.0649651	-0.134283	0.0333187	0.0663066	-0.997238	0.231568	0	0	0	1
0.998618	0.0381272	0.0359123	0.668984	0.0403705	-0.99704	-0.0648629	-0.133748	0.0333073	0.0662083	-0.997245	0.231568	0	0	0	1
0.998619	0.0381086	0.0358854	0.669023	0.0403465	-0.997048	-0.0647509	-0.133122	0.0332863	0.0660946	-0.997254	0.231553	0	0	0	1
0.998624	0.0380544	0.0358202	0.669042	0.0402851	-0.997056	-0.0646618	-0.132596	0.0332285	0.0660011	-0.997262	0.231519	0	0	0	1
0.998618	0.0382129	0.035801	0.669055	0.040439	-0.997056	-0.0645687	-0.132134	0.0332026	0.0659125	-0.997268	0.231516	0	0	0	1
0.998613	0.0383943	0.035765	0.669059	0.0406145	-0.997055	-0.0644713	-0.131663	0.0331587	0.0658196	-0.997276	0.231505	0	0	0	1
0.998615	0.0383997	0.0356942	0.66905	0.0406107	-0.997064	-0.0643357	-0.131083	0.0330933	0.0656814	-0.997287	0.231482	0	0	0	1
0.998617	0.0383448	0.0357006	0.669056	0.0405517	-0.997076	-0.064196	-0.130489	0.033109	0.0655402	-0.997296	0.231506	0	0	0	1
0.998616	0.0383343	0.0357414	0.669041	0.0405396	-0.997084	-0.0640659	-0.129974	0.0331556	0.0654114	-0.997303	0.231565	0	0	0	1
0.998612	0.0384492	0.0357262	0.669003	0.0406488	-0.997089	-0.0639296	-0.129498	0.0331385	0.0652783	-0.997312	0.23159	0	0	0	1
0.998609	0.0385489	0.0357049	0.668988	0.040743	-0.997092	-0.0638113	-0.129024	0.0331155	0.0651625	-0.997321	0.231601	0	0	0	1
0.998607	0.0386091	0.0357027	0.669018	0.0407997	-0.997096	-0.0637144	-0.128508	0.0331134	0.0650675	-0.997327	0.231601	0	0	0	1
0.998614	0.0385171	0.0355982	0.669021	0.040697	-0.997108	-0.0635905	-0.12793	0.0330202	0.0649364	-0.997339	0.231547	0	0	0	1
0.998623	0.0382947	0.0355963	0.669068	0.0404714	-0.997124	-0.0634888	-0.127355	0.033037	0.0648273	-0.997345	0.231543	0	0	0	1
0.998629	0.0380862	0.0356303	0.669101	0.0402622	-0.997139	-0.063391	-0.126809	0.0330883	0.0647239	-0.99735	0.231577	0	0	0	1
0.99863	0.0381097	0.03558	0.669087	0.0402784	-0.997146	-0.0632729	-0.12628	0.0330414	0.0646046	-0.997359	0.231573	0	0	0	1
0.998631	0.0380918	0.0355741	0.669072	0.0402561	-0.997154	-0.0631487	-0.125771	0.0330417	0.0644795	-0.997368	0.231595	0	0	0	1
0.998626	0.0381935	0.0356032	0.669076	0.0403554	-0.997158	-0.063026	-0.125206	0.0330691	0.0643615	-0.997374	0.231635	0	0	0	1
0.998634	0.0380249	0.035578	0.669082	0.0401823	-0.997171	-0.0629313	-0.124609	0.0330587	0.0642602	-0.997381	0.231641	0	0	0	1
0.99863	0.0381977	0.0354903	0.669054	0.040355	-0.997153	-0.063105	-0.124077	0.0329531	0.064436	-0.997373	0.231652	0	0	0	1
0.998634	0.038157	0.0354285	0.669033	0.0403088	-0.997158	-0.0630591	-0.123542	0.032896	0.0643863	-0.997378	0.231649	0	0	0	1
0.998631	0.0382253	0.0354369	0.669017	0.0403739	-0.997162	-0.0629484	-0.123034	0.0329045	0.0642782	-0.997385	0.231683	0	0	0	1
0.998628	0.0383394	0.0354115	0.668983	0.0404819	-0.997166	-0.0628166	-0.122509	0.0328771	0.0641492	-0.997394	0.231701	0	0	0	1
0.998624	0.0384383	0.0354141	0.668954	0.0405761	-0.997171	-0.0626733	-0.121907	0.0328791	0.0640093	-0.997403	0.231739	0	0	0	1
0.998626	0.038381	0.0354136	0.668912	0.0405244	-0.997163	-0.0628443	-0.121544	0.0328754	0.0641784	-0.997392	0.231813	0	0	0	1
0.99863	0.038222	0.0354575	0.668886	0.0403752	-0.997156	-0.0630459	-0.121388	0.0329212	0.0643764	-0.997378	0.231901	0	0	0	1
0.998627	0.0383596	0.0354075	0.668836	0.040507	-0.997155	-0.0629739	-0.121157	0.0328654	0.0643069	-0.997385	0.231899	0	0	0	1
0.998622	0.0385599	0.0353379	0.668837	0.0407001	-0.997152	-0.0628999	-0.120765	0.0327862	0.0642367	-0.997392	0.23186	0	0	0	1
0.998618	0.0386787	0.0353071	0.668854	0.0408135	-0.997154	-0.0628035	-0.120242	0.0327518	0.064143	-0.997399	0.231846	0	0	0	1
0.998616	0.038752	0.0352853	0.668838	0.0408814	-0.997158	-0.0626829	-0.119736	0.0327302	0.064024	-0.997407	0.231855	0	0	0	1
0.998614	0.0387665	0.0353388	0.668804	0.0408948	-0.997166	-0.0625448	-0.119224	0.0327883	0.0638885	-0.997414	0.231926	0	0	0	1
0.998612	0.0387706	0.035386	0.668744	0.0408959	-0.997178	-0.0623654	-0.118652	0.0328424	0.0637112	-0.997424	0.232009	0	0	0	1
0.99861	0.0388013	0.0353921	0.668654	0.0409211	-0.997188	-0.0621851	-0.118109	0.032854	0.0635323	-0.997435	0.232076	0	0	0	1
0.998608	0.0388095	0.0354413	0.668582	0.0409268	-0.997198	-0.062015	-0.117609	0.0329095	0.0633645	-0.997443	0.232161	0	0	0	1
0.998603	0.0389248	0.0354698	0.668533	0.0410388	-0.997203	-0.0618661	-0.117068	0.0329367	0.0632206	-0.997452	0.232208	0	0	0	1
0.998604	0.0389048	0.0354717	0.668539	0.0410153	-0.997211	-0.061753	-0.116491	0.0329446	0.0631069	-0.997459	0.232207	0	0	0	1
0.99861	0.0388033	0.035395	0.668566	0.0409066	-0.99722	-0.0616788	-0.115904	0.0328775	0.0630262	-0.997466	0.232155	0	0	0	1
0.998612	0.038824	0.0353077	0.668601	0.0409203	-0.997222	-0.0616324	-0.115402	0.0327911	0.062977	-0.997472	0.232091	0	0	0	1
0.998615	0.0387879	0.0352861	0.668622	0.0408804	-0.997228	-0.0615612	-0.114954	0.0327747	0.0629037	-0.997477	0.232079	0	0	0	1
0.998611	0.0389094	0.0352419	0.668619	0.0409956	-0.99723	-0.061455	-0.114442	0.0327274	0.0627998	-0.997485	0.232065	0	0	0	1
0.998615	0.0388394	0.0352234	0.668632	0.0409209	-0.99724	-0.0613463	-0.113881	0.0327178	0.062688	-0.997492	0.232061	0	0	0	1
0.998626	0.0385284	0.0352407	0.668666	0.0406086	-0.997258	-0.0612632	-0.113287	0.032758	0.0625954	-0.997497	0.232077	0	0	0	1
0.99863	0.0385207	0.0351319	0.668673	0.0405988	-0.997249	-0.0614049	-0.11276	0.0326442	0.0627323	-0.997492	0.232044	0	0	0	1
0.998637	0.0384287	0.0350437	0.668667	0.0405016	-0.997253	-0.0614109	-0.112251	0.0325617	0.0627318	-0.997495	0.23201	0	0	0	1
0.998641	0.0383663	0.0350115	0.668675	0.0404353	-0.997259	-0.0613522	-0.111754	0.0325359	0.0626698	-0.9975	0.232001	0	0	0	1
0.998637	0.0384769	0.0349907	0.668672	0.0405415	-0.997261	-0.0612593	-0.111246	0.032512	0.0625797	-0.997506	0.232001	0	0	0	1
0.998637	0.0384845	0.0349775	0.668685	0.0405454	-0.997266	-0.0611733	-0.110678	0.0325018	0.0624934	-0.997512	0.232003	0	0	0	1
0.998636	0.038534	0.0349598	0.668709	0.040592	-0.997267	-0.0611202	-0.110099	0.0324833	0.0624412	-0.997516	0.232	0	0	0	1
0.998639	0.0385367	0.034867	0.668702	0.04059	-0.997265	-0.0611543	-0.1096	0.0323892	0.0624716	-0.997517	0.231967	0	0	0	1
0.998641	0.0385539	0.0348036	0.668708	0.0406022	-0.997267	-0.0611227	-0.109117	0.0323262	0.062438	-0.997521	0.23194	0	0	0	1
0.998632	0.0387753	0.0347911	0.668733	0.0408205	-0.997261	-0.0610604	-0.108592	0.0323024	0.0623824	-0.997525	0.231932	0	0	0	1
0.998634	0.0387556	0.0347713	0.668756	0.040797	-0.997267	-0.0609794	-0.108015	0.0322872	0.0623	-0.997531	0.231926	0	0	0	1
0.998633	0.0388226	0.0347367	0.668763	0.0408603	-0.997268	-0.0609335	-0.107441	0.0322504	0.0622548	-0.997535	0.231921	0	0	0	1
0.998632	0.0388587	0.0346975	0.668757	0.0408942	-0.997266	-0.060944	-0.106942	0.0322087	0.0622649	-0.997536	0.231923	0	0	0	1
0.998632	0.0389034	0.0346558	0.668754	0.0409424	-0.997252	-0.0611324	-0.106627	0.0321566	0.0624529	-0.997525	0.231934	0	0	0	1
0.998637	0.0388104	0.0346111	0.668752	0.0408537	-0.997242	-0.0613516	-0.106448	0.0321088	0.0626673	-0.997514	0.231939	0	0	0	1
0.998636	0.0389067	0.0345534	0.668747	0.0409451	-0.997241	-0.0613169	-0.106194	0.0320467	0.0626333	-0.997518	0.231907	0	0	0	1
0.998632	0.0390702	0.0344817	0.668763	0.0411021	-0.997238	-0.0612591	-0.105758	0.0319673	0.0625778	-0.997524	0.23186	0	0	0	1
0.998632	0.0390558	0.0344824	0.6688	0.0410855	-0.997243	-0.0611917	-0.105177	0.0319716	0.06251	-0.997528	0.231859	0	0	0	1
0.998633	0.0390576	0.0344609	0.668811	0.0410868	-0.997241	-0.0612171	-0.104667	0.0319491	0.0625346	-0.997527	0.231871	0	0	0	1
0.998636	0.0390378	0.0344021	0.668775	0.041063	-0.997243	-0.0612056	-0.104238	0.0318921	0.06252	-0.99753	0.231875	0	0	0	1
0.998632	0.0391726	0.0343588	0.668745	0.0411916	-0.997244	-0.0611005	-0.103784	0.0318448	0.0624175	-0.997538	0.231872	0	0	0	1
0.998632	0.039179	0.0343472	0.668735	0.0411939	-0.99725	-0.0609944	-0.10327	0.0318373	0.0623111	-0.997545	0.23188	0	0	0	1
0.998629	0.0392794	0.0343231	0.668744	0.0412893	-0.997252	-0.060892	-0.102667	0.0318112	0.062211	-0.997552	0.23187	0	0	0	1
0.998635	0.0391575	0.0342822	0.668753	0.0411628	-0.997262	-0.0608224	-0.102081	0.0317809	0.0621359	-0.997557	0.231854	0	0	0	1
0.998647	0.03891	0.0342271	0.668743	0.0409125	-0.997272	-0.0608298	-0.101574	0.031741	0.0621331	-0.997559	0.231844	0	0	0	1
0.998655	0.0387665	0.0341357	0.668695	0.0407627	-0.997279	-0.0608056	-0.10108	0.0316598	0.0621006	-0.997563	0.231826	0	0	0	1
0.998654	0.0387983	0.0341317	0.668685	0.0407921	-0.997282	-0.0607366	-0.100535	0.0316566	0.0620324	-0.997568	0.231844	0	0	0	1
0.998658	0.0387286	0.0341043	0.668665	0.0407182	-0.99729	-0.0606549	-0.0999564	0.031637	0.0619474	-0.997574	0.23185	0	0	0	1
0.99866	0.0387125	0.0340664	0.668637	0.0406999	-0.997291	-0.0606613	-0.0993834	0.0316	0.0619517	-0.997575	0.231862	0	0	0	1
0.998661	0.0386838	0.0340559	0.668616	0.0406769	-0.99728	-0.0608607	-0.0988595	0.0315831	0.0621498	-0.997563	0.231908	0	0	0	1
0.998662	0.0386685	0.0340664	0.668592	0.0406659	-0.997273	-0.060976	-0.0983082	0.0315899	0.062265	-0.997555	0.231964	0	0	0	1
0.998665	0.0386187	0.0340356	0.668539	0.0406155	-0.997273	-0.0610159	-0.0977646	0.0315606	0.062302	-0.997554	0.231999	0	0	0	1
0.998658	0.0387263	0.034092	0.668498	0.0407263	-0.997268	-0.0610107	-0.0972108	0.0316104	0.0623026	-0.997552	0.232085	0	0	0	1
0.998655	0.038784	0.034124	0.668434	0.0407848	-0.997268	-0.0609729	-0.0966746	0.0316402	0.0622679	-0.997554	0.232162	0	0	0	1
0.998652	0.0388506	0.0341541	0.668353	0.0408511	-0.997269	-0.0609102	-0.0961306	0.0316687	0.0622086	-0.997556	0.232242	0	0	0	1
0.998642	0.0390323	0.0342387	0.668262	0.0410328	-0.997272	-0.0607509	-0.0956122	0.0317483	0.0620586	-0.997563	0.232351	0	0	0	1
0.998629	0.0392328	0.0343881	0.668175	0.0412368	-0.997274	-0.0605778	-0.0951103	0.0318919	0.0618981	-0.997569	0.232503	0	0	0	1
0.998625	0.0392535	0.0344784	0.668062	0.0412566	-0.997285	-0.0603777	-0.0945725	0.031989	0.0617024	-0.997578	0.232618	0	0	0	1
0.998618	0.0392785	0.034652	0.668011	0.0412869	-0.997294	-0.0602075	-0.0939613	0.0321676	0.0615403	-0.997582	0.232749	0	0	0	1
0.998618	0.0391606	0.0347822	0.667973	0.0411728	-0.997307	-0.0600733	-0.0933478	0.0323103	0.0614077	-0.997585	0.232858	0	0	0	1
0.998612	0.0392775	0.0348094	0.667947	0.041288	-0.997308	-0.0599748	-0.0928388	0.0323343	0.0613141	-0.99759	0.232892	0	0	0	1
0.998613	0.0393053	0.0347548	0.667927	0.0413098	-0.997312	-0.0598921	-0.0923693	0.0322815	0.06123	-0.997597	0.232849	0	0	0	1
0.998612	0.0393436	0.0347426	0.667938	0.0413446	-0.997316	-0.0598113	-0.0918544	0.0322703	0.06115	-0.997603	0.23283	0	0	0	1
0.99862	0.0391618	0.0347293	0.667946	0.0411683	-0.997312	-0.06	-0.0914673	0.0322604	0.0613322	-0.997592	0.232844	0	0	0	1
0.998624	0.0390111	0.0347811	0.667945	0.0410319	-0.997297	-0.060337	-0.0912536	0.0323075	0.0616664	-0.99757	0.232921	0	0	0	1
0.998623	0.0390663	0.0347312	0.667898	0.0410837	-0.997295	-0.0603262	-0.0909752	0.0322548	0.0616553	-0.997572	0.232921	0	0	0	1
0.998618	0.0391838	0.0347376	0.667907	0.0411994	-0.997294	-0.0602636	-0.0905534	0.0322565	0.0615968	-0.997575	0.232917	0	0	0	1
0.998624	0.0390136	0.0347601	0.667938	0.0410291	-0.997304	-0.0602124	-0.0900451	0.0322914	0.0615411	-0.997578	0.232924	0	0	0	1
0.998633	0.0388351	0.0347187	0.667951	0.0408486	-0.997311	-0.0602205	-0.0895552	0.0322609	0.0615416	-0.997579	0.232901	0	0	0	1
0.998636	0.0387869	0.0346865	0.667949	0.0407968	-0.997316	-0.0601717	-0.0890472	0.0322337	0.06149	-0.997583	0.232889	0	0	0	1
0.998626	0.0389665	0.0347562	0.667988	0.0409791	-0.997312	-0.0601269	-0.0884697	0.032294	0.0614539	-0.997583	0.232926	0	0	0	1
0.998633	0.0387982	0.0347445	0.667981	0.0408143	-0.997311	-0.0602507	-0.0879755	0.0322876	0.0615717	-0.997576	0.23295	0	0	0	1
0.998635	0.0387655	0.034731	0.667977	0.0407818	-0.997311	-0.0602795	-0.0874838	0.032275	0.0615989	-0.997575	0.232958	0	0	0	1
0.998637	0.0387267	0.0347291	0.667994	0.0407413	-0.997315	-0.0602315	-0.086993	0.0322775	0.0615496	-0.997578	0.232956	0	0	0	1
0.998629	0.0389072	0.0347398	0.668022	0.04092	-0.997312	-0.0601647	-0.0864499	0.0322798	0.0614891	-0.997581	0.232955	0	0	0	1
0.99863	0.0388571	0.0347646	0.668048	0.0408693	-0.997318	-0.0600976	-0.0858709	0.0323104	0.0614214	-0.997585	0.232967	0	0	0	1
0.998628	0.0388918	0.0347861	0.668056	0.0409031	-0.997321	-0.0600284	-0.0852985	0.0323325	0.0613542	-0.997588	0.232991	0	0	0	1
0.99863	0.0388266	0.034816	0.668055	0.0408387	-0.997325	-0.0599938	-0.0848016	0.0323677	0.0613187	-0.997589	0.233029	0	0	0	1
0.998623	0.0390084	0.0347995	0.668026	0.0410192	-0.997318	-0.0599943	-0.0843012	0.03234	0.0613244	-0.99759	0.233047	0	0	0	1
0.998615	0.0391781	0.0348461	0.668036	0.0411894	-0.997315	-0.0599253	-0.0837248	0.032379	0.0612629	-0.997592	0.23308	0	0	0	1
0.998609	0.0392971	0.0348897	0.668038	0.0413093	-0.997313	-0.0598734	-0.0831239	0.0324173	0.0612167	-0.997594	0.233119	0	0	0	1
0.99861	0.0392884	0.0348752	0.668023	0.0413047	-0.997304	-0.0600281	-0.0825759	0.032397	0.0613705	-0.997585	0.233144	0	0	0	1
0.998609	0.0392954	0.034873	0.668002	0.0413187	-0.99729	-0.0602498	-0.0820641	0.0323852	0.0615922	-0.997572	0.233187	0	0	0	1
0.998612	0.0392446	0.0348416	0.667987	0.0412711	-0.997283	-0.0604066	-0.0815274	0.0323505	0.061746	-0.997563	0.233199	0	0	0	1
0.998609	0.0393045	0.0348627	0.667999	0.0413321	-0.99728	-0.0604025	-0.080952	0.032368	0.0617448	-0.997563	0.233218	0	0	0	1
0.998607	0.0394042	0.0348283	0.667995	0.0414349	-0.997266	-0.0605675	-0.0804288	0.0323207	0.0619115	-0.997554	0.233221	0	0	0	1
0.998605	0.0394475	0.0348302	0.667989	0.0414814	-0.997258	-0.0606644	-0.0798826	0.0323159	0.0620098	-0.997548	0.233243	0	0	0	1
0.998607	0.0394016	0.0348155	0.667952	0.0414382	-0.997254	-0.0607725	-0.0793434	0.0322996	0.0621159	-0.997542	0.233276	0	0	0	1
0.998614	0.0392008	0.0348339	0.66793	0.0412433	-0.997253	-0.0609117	-0.0788301	0.0323247	0.0622492	-0.997533	0.233323	0	0	0	1
0.998624	0.0389565	0.0348413	0.667928	0.041005	-0.997253	-0.0610734	-0.0782767	0.0323407	0.0624033	-0.997523	0.233354	0	0	0	1
0.998636	0.0386849	0.0347847	0.667929	0.0407404	-0.997245	-0.0613884	-0.0776733	0.0322883	0.0627071	-0.997505	0.233351	0	0	0	1
0.99864	0.038624	0.0347422	0.667938	0.0406959	-0.99721	-0.0619721	-0.0771252	0.0322259	0.0632869	-0.997471	0.233375	0	0	0	1
0.998641	0.038634	0.0346961	0.667918	0.04071	-0.997196	-0.0621924	-0.076553	0.0321703	0.0635056	-0.997459	0.233384	0	0	0	1
0.998647	0.0386118	0.034553	0.667856	0.0406905	-0.997174	-0.0625586	-0.076244	0.0320142	0.0638651	-0.997441	0.233399	0	0	0	1
0.99868	0.0385632	0.0336429	0.667435	0.0405973	-0.99715	-0.0629937	-0.0762068	0.031092	0.0642615	-0.997444	0.233269	0	0	0	1
0.998721	0.0384664	0.032513	0.666631	0.0404231	-0.997168	-0.0628278	-0.0761202	0.0299784	0.0640469	-0.997492	0.233018	0	0	0	1
0.998748	0.0386457	0.0314711	0.665474	0.0405316	-0.997172	-0.0627006	-0.0759964	0.0289331	0.0638828	-0.997534	0.23294	0	0	0	1
0.998762	0.0388334	0.0307865	0.66406	0.0406678	-0.997182	-0.0624389	-0.0757205	0.0282492	0.0635987	-0.997571	0.233259	0	0	0	1
0.998771	0.0391189	0.0301276	0.662489	0.0409027	-0.997191	-0.0621391	-0.0754816	0.0275863	0.0632801	-0.99761	0.233669	0	0	0	1
0.99878	0.039341	0.0295288	0.660863	0.0410785	-0.997203	-0.0618429	-0.075322	0.0269873	0.0629656	-0.997647	0.233916	0	0	0	1
0.998797	0.039318	0.0289841	0.659403	0.0410093	-0.997233	-0.0613927	-0.0751924	0.0264641	0.0624925	-0.99769	0.234116	0	0	0	1
0.998817	0.0394434	0.0281071	0.658035	0.0410686	-0.997257	-0.0609625	-0.0750783	0.0255995	0.0620298	-0.997742	0.23418	0	0	0	1
0.998839	0.0396665	0.0269802	0.656783	0.0412123	-0.997274	-0.0605887	-0.0749368	0.0244773	0.0616153	-0.997796	0.234042	0	0	0	1
0.998871	0.0397804	0.0255752	0.655398	0.0412319	-0.997293	-0.0602633	-0.0748427	0.0230826	0.0612348	-0.997852	0.233782	0	0	0	1
0.998882	0.0400142	0.0247899	0.653987	0.0414161	-0.997288	-0.0602146	-0.074778	0.0222872	0.061159	-0.997875	0.233764	0	0	0	1
0.998894	0.0401857	0.0239976	0.652592	0.0415359	-0.997292	-0.0600739	-0.074637	0.0214924	0.0609892	-0.997903	0.233865	0	0	0	1
0.998911	0.040246	0.0231808	0.651195	0.0415402	-0.997309	-0.0597831	-0.0744374	0.0206862	0.0606659	-0.99794	0.234026	0	0	0	1
0.99893	0.0402952	0.0222605	0.649677	0.0415286	-0.997325	-0.0595323	-0.0743661	0.0197759	0.060378	-0.997976	0.234095	0	0	0	1
0.998944	0.0403125	0.0215965	0.648184	0.0414955	-0.997358	-0.0590007	-0.0742269	0.0191347	0.0598195	-0.998022	0.234208	0	0	0	1
0.998951	0.0403624	0.0211746	0.646731	0.0415114	-0.997384	-0.0585326	-0.0740583	0.0187305	0.0593351	-0.998059	0.234244	0	0	0	1
0.998956	0.0403077	0.0210122	0.645216	0.0414467	-0.997388	-0.0585109	-0.073986	0.0185726	0.0593056	-0.998063	0.234147	0	0	0	1
0.998956	0.0402646	0.0211254	0.643784	0.0414179	-0.997366	-0.0589136	-0.0738594	0.0186714	0.059712	-0.998037	0.234183	0	0	0	1
0.99895	0.0403681	0.0211759	0.642377	0.0415444	-0.997297	-0.059988	-0.073717	0.0186709	0.0607897	-0.997972	0.23407	0	0	0	1
0.998951	0.0400677	0.0217305	0.640833	0.0413072	-0.997215	-0.0614924	-0.0734678	0.0191799	0.0623104	-0.997869	0.233984	0	0	0	1
0.998968	0.0392092	0.0224783	0.639213	0.0405216	-0.99717	-0.0627363	-0.0732472	0.0199288	0.0635673	-0.997775	0.233912	0	0	0	1
0.998954	0.0393162	0.0229371	0.63745	0.0406676	-0.997133	-0.0632257	-0.0729562	0.0203595	0.0640772	-0.997733	0.23406	0	0	0	1
0.998949	0.039101	0.0235033	0.63594	0.0404911	-0.997134	-0.0633259	-0.0728183	0.0209338	0.0641959	-0.997714	0.234491	0	0	0	1
0.998954	0.0392114	0.0230827	0.634337	0.0405629	-0.997166	-0.0627703	-0.0726666	0.0205299	0.0636259	-0.997759	0.234602	0	0	0	1
0.998955	0.0392882	0.0229045	0.632892	0.0406242	-0.997176	-0.0625687	-0.0726052	0.0203555	0.0634187	-0.997775	0.234537	0	0	0	1
0.998962	0.0393071	0.0225629	0.631594	0.0406157	-0.997194	-0.062288	-0.0725256	0.0200251	0.0631247	-0.997801	0.234394	0	0	0	1
0.998976	0.0393606	0.0218505	0.630245	0.0406216	-0.997202	-0.0621582	-0.0723924	0.0193166	0.062967	-0.997825	0.234253	0	0	0	1
0.998993	0.0393918	0.0209842	0.628925	0.0405957	-0.997211	-0.0620226	-0.0722772	0.0184563	0.0627969	-0.997852	0.234179	0	0	0	1
0.999002	0.0394754	0.0204216	0.627385	0.0406371	-0.997233	-0.06165	-0.0721191	0.0179053	0.0624032	-0.997887	0.234284	0	0	0	1
0.998963	0.0393603	0.0224299	0.62653	0.0406461	-0.997237	-0.0615732	-0.0721143	0.0199183	0.062406	-0.997848	0.234685	0	0	0	1
0.998871	0.039422	0.0261505	0.626272	0.040946	-0.99721	-0.0618109	-0.0721645	0.0236149	0.0627968	-0.997743	0.234894	0	0	0	1
0.998818	0.0393502	0.0282049	0.625818	0.0410303	-0.997141	-0.0628547	-0.0724317	0.025625	0.0639227	-0.997622	0.234445	0	0	0	1
0.998785	0.039232	0.0294966	0.625714	0.0410281	-0.997063	-0.0640815	-0.0727861	0.0268701	0.0651989	-0.997506	0.234284	0	0	0	1
0.998778	0.0392729	0.029685	0.625677	0.0411117	-0.996987	-0.0652071	-0.0731216	0.0270089	0.0663328	-0.997428	0.234425	0	0	0	1
0.998791	0.0390309	0.0295727	0.625623	0.0408822	-0.996949	-0.065933	-0.0735214	0.0268832	0.0670473	-0.997383	0.234428	0	0	0	1
0.998805	0.0387274	0.0294834	0.625558	0.0405899	-0.99692	-0.0665508	-0.074004	0.0267894	0.067653	-0.997345	0.234445	0	0	0	1
0.998824	0.0383874	0.0292935	0.625459	0.0402531	-0.996895	-0.0671291	-0.0745057	0.0265999	0.0682143	-0.997312	0.234407	0	0	0	1
0.99884	0.0380922	0.0291149	0.625365	0.0399605	-0.99687	-0.0676692	-0.0749619	0.0264204	0.0687392	-0.997281	0.23437	0	0	0	1
0.998855	0.0378106	0.0289701	0.625281	0.039685	-0.996841	-0.0682566	-0.0754394	0.026272	0.0693131	-0.997245	0.234355	0	0	0	1
0.998873	0.037471	0.0287806	0.625183	0.0393475	-0.996816	-0.068811	-0.0759329	0.0260848	0.0698509	-0.997212	0.234316	0	0	0	1
0.998893	0.0370975	0.0285981	0.625082	0.0389741	-0.996799	-0.069275	-0.0764081	0.0259109	0.0702978	-0.997185	0.234275	0	0	0	1
0.998909	0.0367533	0.0284498	0.624995	0.0386335	-0.996776	-0.0697945	-0.0768917	0.0257671	0.0708024	-0.997153	0.234255	0	0	0	1
0.99893	0.0363333	0.0282835	0.624901	0.0382135	-0.996762	-0.0702186	-0.0773774	0.0256149	0.0712092	-0.997128	0.234221	0	0	0	1
0.998951	0.0358737	0.028098	0.624798	0.0377516	-0.996752	-0.0706082	-0.0778895	0.025448	0.0715798	-0.997106	0.234175	0	0	0	1
0.998972	0.035427	0.0279253	0.624699	0.0373039	-0.99674	-0.0710169	-0.07841	0.0252927	0.0719705	-0.997082	0.234139	0	0	0	1
0.998992	0.0350018	0.0277512	0.624601	0.0368752	-0.996733	-0.0713399	-0.078888	0.0251379	0.0722761	-0.997064	0.234094	0	0	0	1
0.999009	0.0346363	0.0275908	0.624507	0.0365083	-0.99672	-0.0717147	-0.0793622	0.0249907	0.0726358	-0.997041	0.23406	0	0	0	1
0.999023	0.0343494	0.0274373	0.624412	0.0362216	-0.996699	-0.0721437	-0.0798509	0.024843	0.0730519	-0.997014	0.234037	0	0	0	1
0.999034	0.034158	0.0272686	0.624306	0.0360273	-0.99668	-0.0725079	-0.080355	0.0246757	0.0734051	-0.996993	0.234003	0	0	0	1
0.999049	0.0338827	0.0270929	0.624194	0.0357499	-0.99666	-0.0729198	-0.0808938	0.024506	0.0738038	-0.996967	0.233973	0	0	0	1
0.999062	0.0336131	0.0269206	0.624085	0.0354768	-0.996643	-0.073276	-0.0813703	0.0243415	0.0741471	-0.996946	0.233936	0	0	0	1
0.999075	0.0333515	0.0267614	0.62399	0.0352147	-0.99662	-0.0737143	-0.0818396	0.0241869	0.0745733	-0.996918	0.233909	0	0	0	1
0.999089	0.0330717	0.0266037	0.623886	0.0349351	-0.996596	-0.0741814	-0.0823677	0.0240342	0.075028	-0.996887	0.233891	0	0	0	1
0.9991	0.0328574	0.0264448	0.623777	0.0347199	-0.99657	-0.0746202	-0.0828831	0.0238766	0.0754559	-0.996859	0.233872	0	0	0	1
0.999115	0.0325306	0.0263004	0.623667	0.0343897	-0.996561	-0.0748993	-0.0833669	0.0237479	0.0757222	-0.996842	0.233852	0	0	0	1
0.999127	0.0322737	0.0261608	0.623561	0.0341302	-0.996546	-0.0752093	-0.0838544	0.0236176	0.0760212	-0.996822	0.233834	0	0	0	1
0.999141	0.0319656	0.0260022	0.623436	0.0338177	-0.996535	-0.0755013	-0.0843694	0.0234731	0.0763005	-0.996804	0.233814	0	0	0	1
0.999151	0.031757	0.0258572	0.623324	0.0336048	-0.996522	-0.0757687	-0.0848735	0.0233355	0.076558	-0.996788	0.233792	0	0	0	1
0.999162	0.0315094	0.0257234	0.623219	0.0333555	-0.996504	-0.0761106	-0.0853948	0.0232097	0.0768896	-0.996765	0.233782	0	0	0	1
0.999167	0.0314358	0.0256348	0.623148	0.0332786	-0.996496	-0.0762485	-0.0857284	0.0231224	0.0770228	-0.996757	0.233765	0	0	0	1
0.999168	0.0314048	0.0256266	0.623122	0.0332487	-0.996492	-0.0763237	-0.0858801	0.0231142	0.077097	-0.996751	0.233769	0	0	0	1
0.999174	0.0312123	0.0256172	0.623093	0.0330626	-0.996476	-0.076608	-0.0861605	0.0231103	0.0773764	-0.99673	0.233784	0	0	0	1
0.99918	0.0310374	0.0256108	0.623043	0.0328949	-0.996457	-0.0769205	-0.0866234	0.0231071	0.0776846	-0.996706	0.233808	0	0	0	1
0.999179	0.0310625	0.0256101	0.622978	0.0329256	-0.996437	-0.0771683	-0.0871956	0.0230962	0.0779328	-0.996687	0.233831	0	0	0	1
0.999172	0.031287	0.0256323	0.622921	0.033156	-0.996413	-0.0773763	-0.0877345	0.0230939	0.0781468	-0.99667	0.233859	0	0	0	1
0.999173	0.0311874	0.0256956	0.622883	0.0330659	-0.996402	-0.0775614	-0.088214	0.0231587	0.0783316	-0.996654	0.233886	0	0	0	1
0.999176	0.031064	0.0257349	0.62283	0.0329505	-0.996391	-0.0777562	-0.0887519	0.023201	0.0785247	-0.996638	0.233912	0	0	0	1
0.999177	0.0310137	0.0257645	0.622773	0.0329075	-0.996376	-0.0779603	-0.0892976	0.0232278	0.0787286	-0.996621	0.233938	0	0	0	1
0.999177	0.0309631	0.0258109	0.622722	0.0328653	-0.996362	-0.0781627	-0.089844	0.0232713	0.0789313	-0.996604	0.233964	0	0	0	1
0.999173	0.0310511	0.0258693	0.622672	0.0329625	-0.996343	-0.0783653	-0.0903858	0.0233158	0.0791378	-0.996587	0.23399	0	0	0	1
0.999172	0.0310699	0.0258712	0.622593	0.0329861	-0.996326	-0.0785689	-0.0909444	0.0233095	0.0793418	-0.996571	0.233981	0	0	0	1
0.999169	0.0310786	0.025993	0.62254	0.0330095	-0.996308	-0.0787806	-0.0915057	0.0234231	0.0795577	-0.996551	0.233968	0	0	0	1
0.999167	0.0310047	0.0261615	0.622504	0.0329544	-0.996293	-0.0789989	-0.0920776	0.0235897	0.0797799	-0.996529	0.233983	0	0	0	1
0.999161	0.0310541	0.0263087	0.622453	0.0330208	-0.996273	-0.0792259	-0.0926606	0.0237249	0.0800128	-0.996507	0.23398	0	0	0	1
0.99916	0.0310125	0.0263987	0.62239	0.0329912	-0.996258	-0.0794209	-0.0931841	0.0238114	0.0802098	-0.996489	0.233954	0	0	0	1
0.99916	0.030889	0.0265631	0.622344	0.0328861	-0.996245	-0.0796243	-0.0937093	0.0239784	0.0804156	-0.996469	0.233926	0	0	0	1
0.999158	0.0306981	0.0268366	0.622319	0.0327232	-0.996233	-0.0798489	-0.0942785	0.0242589	0.0806445	-0.996443	0.233917	0	0	0	1
0.999149	0.0307893	0.0270791	0.62226	0.0328395	-0.99621	-0.080084	-0.0948627	0.0244853	0.0808898	-0.996418	0.233839	0	0	0	1
0.999137	0.0307703	0.0275492	0.622237	0.0328651	-0.996188	-0.0803409	-0.0954513	0.0249467	0.0811616	-0.996384	0.23374	0	0	0	1
0.999119	0.0306908	0.0282543	0.622227	0.0328498	-0.996168	-0.0806008	-0.0960057	0.025647	0.0814427	-0.996344	0.23353	0	0	0	1
0.999089	0.0305164	0.0294873	0.622277	0.0327848	-0.996145	-0.0809126	-0.0965832	0.0268792	0.0817903	-0.996283	0.233198	0	0	0	1
0.999067	0.0303608	0.0303881	0.622204	0.0327112	-0.996124	-0.0811935	-0.0971839	0.0277799	0.0820965	-0.996233	0.232733	0	0	0	1
0.999053	0.0302377	0.0309554	0.622167	0.0326422	-0.996106	-0.0814423	-0.0977674	0.028347	0.0823604	-0.996195	0.232587	0	0	0	1
0.999049	0.0301283	0.0311925	0.62213	0.0325569	-0.996097	-0.0815905	-0.0982748	0.0285874	0.0825132	-0.996175	0.232737	0	0	0	1
0.999048	0.0300508	0.031306	0.622065	0.0324915	-0.996092	-0.081677	-0.0987712	0.028704	0.0826011	-0.996165	0.232854	0	0	0	1
0.999052	0.0299262	0.0313066	0.62198	0.0323697	-0.996089	-0.0817612	-0.0993566	0.0287121	0.0826818	-0.996158	0.232894	0	0	0	1
0.99905	0.0300055	0.0312815	0.621893	0.0324488	-0.996081	-0.081834	-0.0999829	0.0286782	0.082756	-0.996153	0.232897	0	0	0	1
0.999047	0.0300161	0.0313619	0.621842	0.0324682	-0.996074	-0.081909	-0.100526	0.0287549	0.0828339	-0.996144	0.232916	0	0	0	1
0.999046	0.0299732	0.0314376	0.6218	0.0324336	-0.996069	-0.0819764	-0.101007	0.0288317	0.0829026	-0.996136	0.232931	0	0	0	1
0.99904	0.030161	0.0314543	0.621755	0.032624	-0.996058	-0.0820369	-0.101373	0.0288308	0.082969	-0.99613	0.232936	0	0	0	1
0.999037	0.030196	0.0315096	0.621744	0.0326645	-0.996054	-0.0820696	-0.101574	0.0288818	0.0830045	-0.996126	0.232944	0	0	0	1
0.999041	0.0300121	0.031577	0.621729	0.0324875	-0.996058	-0.0820984	-0.101819	0.0289634	0.0830302	-0.996121	0.232959	0	0	0	1
0.999041	0.0299769	0.0316105	0.621676	0.0324571	-0.996054	-0.08216	-0.102297	0.0289977	0.0830919	-0.996115	0.232967	0	0	0	1
0.999027	0.0303387	0.0316949	0.621609	0.0328276	-0.996033	-0.0822573	-0.102952	0.0290483	0.0832025	-0.996105	0.232982	0	0	0	1
0.999015	0.0306291	0.031787	0.621554	0.0331275	-0.996016	-0.0823453	-0.103537	0.029113	0.0833019	-0.996094	0.233	0	0	0	1
0.999017	0.0305063	0.0318555	0.621514	0.0330124	-0.996015	-0.0824026	-0.103973	0.0291896	0.0833579	-0.996087	0.233012	0	0	0	1
0.999023	0.0302086	0.0319451	0.621471	0.0327248	-0.99602	-0.0824632	-0.10447	0.0293016	0.0834128	-0.99608	0.233029	0	0	0	1
0.99902	0.0302647	0.0319955	0.621399	0.0327874	-0.996011	-0.0825457	-0.105083	0.0293445	0.0834985	-0.996071	0.233041	0	0	0	1
0.999016	0.0302712	0.0321121	0.621351	0.0328062	-0.996003	-0.0826313	-0.105666	0.0294572	0.0835882	-0.99606	0.233061	0	0	0	1
0.999018	0.0301298	0.0321759	0.621305	0.0326723	-0.996003	-0.0826909	-0.106127	0.0295306	0.0836457	-0.996053	0.233071	0	0	0	1
0.999017	0.0300493	0.0322748	0.621265	0.0326024	-0.995999	-0.0827623	-0.106603	0.0296335	0.0837179	-0.996044	0.23309	0	0	0	1
0.999017	0.0299808	0.0323468	0.6212	0.0325426	-0.995994	-0.0828446	-0.107208	0.0297083	0.0838005	-0.996035	0.233105	0	0	0	1
0.999013	0.0299791	0.0324858	0.621137	0.0325557	-0.995985	-0.0829496	-0.107906	0.0298435	0.08391	-0.996022	0.233131	0	0	0	1
0.999008	0.0300351	0.0325732	0.62109	0.0326211	-0.995977	-0.0830231	-0.108402	0.0299234	0.0839881	-0.996013	0.233146	0	0	0	1
0.999013	0.0297502	0.0326885	0.621061	0.0323487	-0.99598	-0.0830887	-0.10884	0.03006	0.0840488	-0.996004	0.233162	0	0	0	1
0.999016	0.0295348	0.0327722	0.621009	0.0321436	-0.99598	-0.0831745	-0.109354	0.0301587	0.0841308	-0.995994	0.233183	0	0	0	1
0.999014	0.0294983	0.0328668	0.620943	0.0321183	-0.995972	-0.0832759	-0.109997	0.0302527	0.0842342	-0.995982	0.233202	0	0	0	1
0.999012	0.0294904	0.0329477	0.620867	0.03212	-0.995964	-0.0833703	-0.110671	0.0303309	0.084331	-0.995971	0.233217	0	0	0	1
0.999006	0.0295623	0.0330651	0.620815	0.0322044	-0.995954	-0.0834597	-0.111239	0.0304389	0.0844263	-0.99596	0.233236	0	0	0	1
0.999003	0.0295196	0.0331984	0.620784	0.0321755	-0.995948	-0.0835381	-0.111707	0.0305727	0.0845077	-0.995949	0.233254	0	0	0	1
0.998999	0.029471	0.0333465	0.620745	0.0321422	-0.995942	-0.0836228	-0.112234	0.0307216	0.0845957	-0.995937	0.233274	0	0	0	1
0.998994	0.0295711	0.0334296	0.620676	0.0322521	-0.99593	-0.0837193	-0.112869	0.0307928	0.0846979	-0.995926	0.233281	0	0	0	1
0.998983	0.0297111	0.0336233	0.620632	0.0324117	-0.995915	-0.0838394	-0.113532	0.0309699	0.0848287	-0.995909	0.233302	0	0	0	1
0.998976	0.0297864	0.0337497	0.620596	0.0325004	-0.995905	-0.0839298	-0.114028	0.0310864	0.0849255	-0.995898	0.233304	0	0	0	1
0.998973	0.0296984	0.0339173	0.620577	0.0324301	-0.995898	-0.0840327	-0.11453	0.0312574	0.0850311	-0.995883	0.233295	0	0	0	1
0.998973	0.0296263	0.0340064	0.620527	0.032369	-0.995892	-0.084135	-0.115092	0.031349	0.0851341	-0.995872	0.233281	0	0	0	1
0.998957	0.0299277	0.034185	0.620469	0.032689	-0.99587	-0.0842688	-0.115812	0.0314968	0.0852832	-0.995854	0.233296	0	0	0	1
0.998948	0.0301027	0.0343213	0.620408	0.0328786	-0.995854	-0.0843778	-0.116448	0.031614	0.0854021	-0.99584	0.233311	0	0	0	1
0.99894	0.0301532	0.0344878	0.620385	0.0329459	-0.995845	-0.0844661	-0.116901	0.0317725	0.0854976	-0.995827	0.233324	0	0	0	1
0.998935	0.0302556	0.0345489	0.620366	0.0330551	-0.995836	-0.0845239	-0.117171	0.0318227	0.0855607	-0.99582	0.233314	0	0	0	1
0.998937	0.0301286	0.0345993	0.620365	0.032934	-0.995837	-0.0845603	-0.11733	0.0318825	0.0855947	-0.995815	0.233293	0	0	0	1
0.998942	0.0299176	0.0346513	0.620351	0.0327302	-0.995838	-0.0846239	-0.117616	0.0319503	0.0856533	-0.995808	0.233255	0	0	0	1
0.99894	0.0297825	0.0348184	0.620321	0.0326129	-0.995834	-0.0847195	-0.118135	0.0321252	0.08575	-0.995794	0.233267	0	0	0	1
0.998933	0.0298844	0.0349246	0.620249	0.0327269	-0.995822	-0.0848219	-0.118771	0.0322187	0.0858591	-0.995781	0.233281	0	0	0	1
0.998923	0.0300378	0.0350704	0.620202	0.0328955	-0.995808	-0.0849196	-0.119319	0.0323475	0.0859666	-0.995768	0.233298	0	0	0	1
0.998919	0.0299956	0.0352431	0.620192	0.032871	-0.995801	-0.0850033	-0.119714	0.0325204	0.0860546	-0.995755	0.233303	0	0	0	1
0.998923	0.0296973	0.0353694	0.620164	0.0325879	-0.995802	-0.0851055	-0.120221	0.0326685	0.0861513	-0.995742	0.233274	0	0	0	1
0.99892	0.0294832	0.0356382	0.620136	0.0324034	-0.995793	-0.0852813	-0.121008	0.0329489	0.0863288	-0.995717	0.233237	0	0	0	1
0.99891	0.0294772	0.0359127	0.620131	0.0324263	-0.995779	-0.0854321	-0.121612	0.0332178	0.0864883	-0.995694	0.23321	0	0	0	1
0.998906	0.0294675	0.0360399	0.620089	0.0324308	-0.995771	-0.0855293	-0.12206	0.0333421	0.0865893	-0.995681	0.233147	0	0	0	1
0.998901	0.0293069	0.0363001	0.620094	0.032297	-0.995766	-0.0856396	-0.122491	0.0336116	0.0867026	-0.995662	0.233124	0	0	0	1
0.998896	0.0292994	0.0364397	0.620044	0.0323054	-0.995756	-0.0857501	-0.123066	0.0337477	0.0868175	-0.995648	0.233109	0	0	0	1
0.998883	0.0295053	0.0366499	0.619983	0.0325339	-0.995736	-0.0858967	-0.123783	0.0339342	0.0869779	-0.995627	0.233116	0	0	0	1
0.998867	0.0297041	0.0369048	0.619953	0.0327589	-0.995717	-0.0860317	-0.124371	0.0341663	0.087128	-0.995606	0.23312	0	0	0	1
0.99886	0.0296864	0.0371094	0.619933	0.0327625	-0.995708	-0.0861276	-0.124798	0.0343684	0.08723	-0.99559	0.233097	0	0	0	1
0.998855	0.0296148	0.0373047	0.61991	0.0327121	-0.9957	-0.0862424	-0.125278	0.0345653	0.0873488	-0.995573	0.233065	0	0	0	1
0.998849	0.0295069	0.0375657	0.61988	0.0326326	-0.99569	-0.0863883	-0.125931	0.0348298	0.0874995	-0.995551	0.233053	0	0	0	1
0.998828	0.0298203	0.0378548	0.619828	0.0329762	-0.995664	-0.0865568	-0.126661	0.0350846	0.0876885	-0.995525	0.23302	0	0	0	1
0.998807	0.0300669	0.0382146	0.619791	0.0332589	-0.995642	-0.0867029	-0.127248	0.0354163	0.0878553	-0.995499	0.232953	0	0	0	1
0.998787	0.0300427	0.0387666	0.619829	0.0332889	-0.995627	-0.0868578	-0.127682	0.0359627	0.0880277	-0.995464	0.232894	0	0	0	1
0.998784	0.0297746	0.03904	0.619787	0.0330496	-0.995626	-0.086965	-0.128166	0.0362551	0.0881343	-0.995444	0.23282	0	0	0	1
0.99877	0.0298389	0.0393616	0.61975	0.0331476	-0.99561	-0.0871137	-0.128808	0.0365645	0.0882961	-0.995418	0.232809	0	0	0	1
0.998763	0.0298325	0.0395313	0.619669	0.0331608	-0.995598	-0.0872397	-0.129491	0.0367298	0.0884275	-0.9954	0.2328	0	0	0	1
0.998754	0.0298448	0.0397449	0.619633	0.033196	-0.995588	-0.0873491	-0.13	0.0369378	0.0885445	-0.995382	0.232818	0	0	0	1
0.99875	0.0297317	0.0399297	0.619613	0.0331032	-0.995583	-0.0874417	-0.130412	0.0371286	0.0886391	-0.995367	0.232823	0	0	0	1
0.998749	0.0295686	0.0400734	0.619572	0.032957	-0.995579	-0.0875409	-0.130903	0.0372829	0.088737	-0.995352	0.232825	0	0	0	1
0.998741	0.0296135	0.0402464	0.619513	0.0330226	-0.995564	-0.0876838	-0.131569	0.0374464	0.0888873	-0.995333	0.232814	0	0	0	1
0.998737	0.029581	0.0403618	0.619442	0.0330053	-0.995553	-0.0878129	-0.132212	0.0375599	0.089019	-0.995317	0.232797	0	0	0	1
0.998735	0.0294679	0.0405114	0.619412	0.0329099	-0.995547	-0.0879183	-0.132677	0.0377155	0.0891251	-0.995301	0.232787	0	0	0	1
0.998732	0.0293981	0.0406277	0.619406	0.0328536	-0.995542	-0.0879926	-0.132938	0.037835	0.0892006	-0.99529	0.232775	0	0	0	1
0.998734	0.0292869	0.0406591	0.619397	0.0327466	-0.995543	-0.0880227	-0.133074	0.0378752	0.0892275	-0.995286	0.232764	0	0	0	1
0.998736	0.0290796	0.040765	0.619386	0.032552	-0.995544	-0.0880876	-0.133354	0.037997	0.089288	-0.995276	0.232754	0	0	0	1
0.998735	0.0289953	0.0408418	0.619316	0.0324783	-0.995538	-0.0881805	-0.133878	0.038078	0.0893803	-0.995264	0.232754	0	0	0	1
0.998732	0.0289351	0.0409707	0.619242	0.0324344	-0.995529	-0.088299	-0.134504	0.0382078	0.0895008	-0.995249	0.232764	0	0	0	1
0.998725	0.0290344	0.0410729	0.619182	0.0325466	-0.995516	-0.0884052	-0.135022	0.0382972	0.089614	-0.995235	0.232768	0	0	0	1
0.998725	0.0288897	0.0411745	0.619139	0.0324147	-0.995513	-0.0884875	-0.135451	0.0384086	0.0896942	-0.995224	0.232763	0	0	0	1
0.998721	0.0286964	0.0413885	0.619114	0.0322461	-0.995507	-0.0886135	-0.135964	0.0386349	0.0898196	-0.995203	0.232764	0	0	0	1
0.998716	0.0287824	0.0414496	0.619033	0.0323417	-0.995494	-0.0887283	-0.136557	0.0386842	0.0899398	-0.995191	0.232746	0	0	0	1
0.998703	0.0290543	0.0415762	0.61896	0.0326296	-0.995472	-0.0888648	-0.137181	0.0387813	0.090091	-0.995173	0.232736	0	0	0	1
0.998692	0.0291826	0.0417596	0.618919	0.0327788	-0.995456	-0.0889875	-0.137703	0.0389483	0.0902248	-0.995155	0.232749	0	0	0	1
0.998689	0.0290903	0.0418984	0.618882	0.0327034	-0.99545	-0.0890899	-0.138156	0.0390913	0.0903281	-0.99514	0.232742	0	0	0	1
0.998689	0.0289363	0.0419904	0.618823	0.0325623	-0.995445	-0.0891967	-0.138679	0.0391934	0.090432	-0.995126	0.23272	0	0	0	1
0.998671	0.029314	0.0421533	0.618763	0.0329599	-0.995417	-0.0893566	-0.139314	0.039316	0.0906121	-0.995105	0.2327	0	0	0	1
0.99866	0.029447	0.0423366	0.6187	0.0331152	-0.995398	-0.0895096	-0.139976	0.0394813	0.0907765	-0.995083	0.232689	0	0	0	1
0.998653	0.0294181	0.042506	0.618666	0.033107	-0.995387	-0.0896383	-0.140486	0.0396483	0.0909097	-0.995065	0.23267	0	0	0	1
0.998652	0.0292846	0.0426376	0.618638	0.0329905	-0.995381	-0.0897525	-0.140922	0.0397876	0.091023	-0.995049	0.232637	0	0	0	1
0.998653	0.0289857	0.0428002	0.618604	0.0327125	-0.995378	-0.0898824	-0.141447	0.0399724	0.0911463	-0.99503	0.23261	0	0	0	1
0.998644	0.0291492	0.0429139	0.618529	0.0328919	-0.995359	-0.090031	-0.142091	0.0400658	0.0913053	-0.995012	0.232578	0	0	0	1
0.998633	0.0292336	0.0431182	0.618471	0.0330013	-0.99534	-0.0901956	-0.142762	0.0402559	0.0914801	-0.994988	0.232566	0	0	0	1
0.99862	0.0293583	0.0433253	0.618436	0.0331505	-0.995322	-0.0903385	-0.143299	0.0404459	0.0916349	-0.994966	0.232558	0	0	0	1
0.998611	0.0294053	0.043498	0.618415	0.0332185	-0.995308	-0.0904689	-0.143755	0.040609	0.0917731	-0.994947	0.23253	0	0	0	1
0.998613	0.0291438	0.0436189	0.618372	0.0329742	-0.995305	-0.090597	-0.144275	0.0407491	0.0918945	-0.99493	0.232485	0	0	0	1
0.998609	0.0290054	0.0438066	0.61832	0.0328601	-0.995294	-0.0907571	-0.144919	0.0409434	0.0920553	-0.994907	0.232458	0	0	0	1
0.998599	0.0290368	0.0440139	0.618271	0.0329172	-0.995277	-0.0909187	-0.145539	0.0411415	0.092225	-0.994883	0.232447	0	0	0	1
0.99859	0.0290503	0.0442098	0.618239	0.0329542	-0.995264	-0.0910477	-0.146026	0.0413308	0.0923611	-0.994862	0.232446	0	0	0	1
0.99859	0.0288369	0.0443509	0.618206	0.0327586	-0.995262	-0.0911474	-0.146451	0.0414878	0.0924567	-0.994847	0.232446	0	0	0	1
0.998587	0.0286767	0.0445224	0.618159	0.03262	-0.995255	-0.0912712	-0.146976	0.0416692	0.0925795	-0.994828	0.232461	0	0	0	1
0.998572	0.0288297	0.0447674	0.618108	0.0328027	-0.995233	-0.0914464	-0.147646	0.0418931	0.0927691	-0.994801	0.232469	0	0	0	1
0.99856	0.0288856	0.044996	0.618053	0.032887	-0.995214	-0.0916206	-0.148309	0.0421096	0.0929534	-0.994774	0.232464	0	0	0	1
0.998547	0.0291302	0.0451169	0.618039	0.0331463	-0.995196	-0.0917212	-0.148626	0.0422037	0.0930683	-0.99476	0.232438	0	0	0	1
0.998546	0.0291481	0.0451287	0.618057	0.0331667	-0.995192	-0.0917569	-0.148668	0.0422127	0.0931051	-0.994756	0.232384	0	0	0	1
0.998549	0.028828	0.0452819	0.618078	0.0328659	-0.995194	-0.091848	-0.148914	0.0423919	0.0931878	-0.994741	0.232347	0	0	0	1
0.998552	0.0285336	0.0453971	0.618023	0.0325886	-0.995191	-0.0919733	-0.14944	0.0425299	0.0933045	-0.994724	0.232329	0	0	0	1
0.998535	0.0287755	0.0456123	0.617977	0.0328577	-0.995166	-0.0921559	-0.150085	0.0427154	0.0935045	-0.994697	0.232319	0	0	0	1
0.998522	0.0289783	0.0457711	0.617936	0.0330813	-0.995144	-0.092311	-0.150632	0.0428494	0.0936736	-0.994675	0.232303	0	0	0	1
0.998514	0.0289211	0.0459854	0.617929	0.0330507	-0.995131	-0.0924555	-0.151089	0.0430631	0.0938228	-0.994652	0.232294	0	0	0	1
0.998505	0.0289139	0.0461906	0.617901	0.03307	-0.995115	-0.0926203	-0.151641	0.0432625	0.0939942	-0.994627	0.232265	0	0	0	1
0.998488	0.0290905	0.0464444	0.617867	0.0332777	-0.995092	-0.0927992	-0.152233	0.0434924	0.0941894	-0.994599	0.232255	0	0	0	1
0.998478	0.0290277	0.0466901	0.617825	0.0332458	-0.995077	-0.0929715	-0.152846	0.043737	0.0943671	-0.994571	0.232248	0	0	0	1
0.998459	0.0292278	0.0469797	0.617798	0.0334807	-0.995052	-0.0931523	-0.15344	0.0440002	0.0945665	-0.994541	0.232241	0	0	0	1
0.998448	0.0292164	0.0472098	0.617781	0.0334976	-0.995038	-0.0932977	-0.153906	0.0442252	0.0947193	-0.994516	0.232227	0	0	0	1
0.998442	0.0289951	0.0474681	0.617774	0.0333084	-0.99503	-0.0934496	-0.154373	0.0444982	0.0948701	-0.994489	0.232211	0	0	0	1
0.998436	0.0287505	0.047743	0.617752	0.033098	-0.995022	-0.0936096	-0.15491	0.0447896	0.0950283	-0.994461	0.232207	0	0	0	1
0.998425	0.0287498	0.0479876	0.617703	0.0331284	-0.995004	-0.0937841	-0.155529	0.0450272	0.095211	-0.994433	0.232205	0	0	0	1
0.998415	0.028718	0.0482078	0.617644	0.0331255	-0.994988	-0.093955	-0.156164	0.0452436	0.0953879	-0.994406	0.232196	0	0	0	1
0.998397	0.0287429	0.0485556	0.617643	0.0331921	-0.994969	-0.0941412	-0.156689	0.045581	0.0955869	-0.994372	0.232202	0	0	0	1
0.998391	0.0285904	0.0487845	0.617629	0.0330693	-0.994958	-0.094297	-0.157152	0.0458182	0.0957434	-0.994346	0.23217	0	0	0	1
0.998388	0.0283629	0.0489744	0.617588	0.0328678	-0.99495	-0.0944502	-0.157693	0.0460238	0.0958925	-0.994322	0.232139	0	0	0	1
0.998378	0.0282928	0.0492072	0.617535	0.032829	-0.994934	-0.094636	-0.158334	0.0462561	0.0960829	-0.994293	0.232115	0	0	0	1
0.998369	0.0282083	0.0494426	0.617472	0.0327759	-0.994918	-0.0948181	-0.159003	0.0464924	0.096269	-0.994264	0.23211	0	0	0	1
0.998363	0.0281729	0.0495868	0.617413	0.0327605	-0.994907	-0.0949434	-0.159494	0.0466351	0.0963974	-0.994245	0.232112	0	0	0	1
0.998349	0.0282279	0.0498331	0.6174	0.0328461	-0.99489	-0.0950928	-0.159937	0.0468698	0.0965576	-0.994218	0.232123	0	0	0	1
0.998342	0.0280739	0.050063	0.617378	0.0327228	-0.994878	-0.09526	-0.160496	0.047108	0.0967253	-0.99419	0.232159	0	0	0	1
0.998334	0.0281732	0.0501618	0.617292	0.0328395	-0.994857	-0.0954322	-0.161174	0.0471909	0.0969055	-0.994169	0.232161	0	0	0	1
0.998321	0.0283644	0.050308	0.617234	0.0330526	-0.994834	-0.0956063	-0.161793	0.047312	0.0970936	-0.994145	0.23216	0	0	0	1
0.998309	0.0285453	0.0504553	0.617194	0.0332538	-0.994814	-0.0957446	-0.16227	0.0474363	0.0972454	-0.994124	0.232177	0	0	0	1
0.998307	0.028353	0.0505956	0.617174	0.033082	-0.994807	-0.0958732	-0.162707	0.0475903	0.0973697	-0.994104	0.232196	0	0	0	1
0.998305	0.0281987	0.0507197	0.617132	0.0329475	-0.994797	-0.0960221	-0.163239	0.0477238	0.0975154	-0.994084	0.232205	0	0	0	1
0.998295	0.0284106	0.0508031	0.617053	0.033175	-0.994773	-0.0961929	-0.163895	0.0477804	0.0976993	-0.994063	0.232218	0	0	0	1
0.998278	0.0287149	0.050964	0.617023	0.0334877	-0.994775	-0.0960617	-0.164305	0.0479151	0.0975879	-0.994067	0.232222	0	0	0	1
0.998264	0.0290999	0.0510308	0.617023	0.0338731	-0.994772	-0.0959602	-0.16443	0.0479473	0.0975071	-0.994074	0.232204	0	0	0	1
0.998267	0.0288219	0.0511283	0.61703	0.0336086	-0.994775	-0.0960255	-0.164638	0.0480693	0.0975624	-0.994062	0.232211	0	0	0	1
0.998274	0.0284165	0.0512089	0.616973	0.0332174	-0.994778	-0.0961257	-0.165082	0.0481858	0.0976458	-0.994049	0.232235	0	0	0	1
0.998265	0.0284483	0.0513635	0.616916	0.0332725	-0.99476	-0.0962973	-0.165704	0.0483306	0.0978242	-0.994024	0.232287	0	0	0	1
0.998253	0.0287658	0.051434	0.616832	0.0336028	-0.994735	-0.0964408	-0.166275	0.0483647	0.0979855	-0.994007	0.232301	0	0	0	1
0.99825	0.0286306	0.0515695	0.616797	0.0334883	-0.994725	-0.0965813	-0.166762	0.0485081	0.0981242	-0.993986	0.232308	0	0	0	1
0.998237	0.0287313	0.0517534	0.616775	0.0336151	-0.994704	-0.0967531	-0.167285	0.0486753	0.0983072	-0.99396	0.232328	0	0	0	1
0.998236	0.0286139	0.0518375	0.61673	0.0335142	-0.994692	-0.0969118	-0.167843	0.0487651	0.0984632	-0.99394	0.232333	0	0	0	1
0.998234	0.028566	0.0518977	0.616697	0.0334805	-0.994677	-0.0970752	-0.168384	0.0488243	0.0986263	-0.993921	0.232345	0	0	0	1
0.998238	0.0283794	0.0519302	0.61665	0.0333054	-0.994668	-0.0972293	-0.168958	0.0488698	0.0987725	-0.993904	0.232357	0	0	0	1
0.998237	0.0282233	0.0520378	0.616613	0.0331687	-0.994656	-0.0973962	-0.169515	0.0489867	0.0989354	-0.993882	0.232372	0	0	0	1
0.998238	0.0280332	0.0521246	0.616568	0.0329942	-0.994649	-0.0975262	-0.170014	0.0490876	0.0990591	-0.993865	0.232408	0	0	0	1
0.998233	0.028022	0.0522115	0.616522	0.0329987	-0.994635	-0.0976673	-0.170521	0.0491704	0.0992026	-0.993846	0.23244	0	0	0	1
0.998232	0.0278333	0.0523463	0.616492	0.0328318	-0.994625	-0.097823	-0.171044	0.0493181	0.0993536	-0.993824	0.232478	0	0	0	1
0.998227	0.0279257	0.0523824	0.616416	0.0329351	-0.994607	-0.0979773	-0.171629	0.0493396	0.0995138	-0.993807	0.232482	0	0	0	1
0.998215	0.0281048	0.0525218	0.616356	0.0331367	-0.994582	-0.0981626	-0.172261	0.0494543	0.0997127	-0.993781	0.232518	0	0	0	1
0.998205	0.0282015	0.0526527	0.6163	0.0332536	-0.994563	-0.0983108	-0.172796	0.0495698	0.0998702	-0.993759	0.232558	0	0	0	1
0.9982	0.0280989	0.0528029	0.61626	0.0331734	-0.994552	-0.0984515	-0.173284	0.0497248	0.100011	-0.993738	0.232603	0	0	0	1
0.998195	0.0280092	0.0529522	0.616226	0.0331066	-0.994539	-0.0986013	-0.173781	0.0498772	0.100161	-0.993715	0.232643	0	0	0	1
0.998191	0.0280005	0.0530271	0.616174	0.0331147	-0.994521	-0.0987865	-0.174403	0.0499464	0.100349	-0.993692	0.232662	0	0	0	1
0.998181	0.0282156	0.0530932	0.616104	0.033345	-0.994495	-0.098972	-0.175079	0.0499843	0.100547	-0.99367	0.232684	0	0	0	1
0.998173	0.0284243	0.0531487	0.616066	0.0335668	-0.994471	-0.099135	-0.175635	0.0500129	0.100723	-0.993651	0.232697	0	0	0	1
0.998172	0.0283067	0.0532229	0.616073	0.0334651	-0.994459	-0.0992935	-0.176102	0.0500932	0.100878	-0.993631	0.232725	0	0	0	1
0.998165	0.0284414	0.0532741	0.616078	0.0336142	-0.994434	-0.0994865	-0.17663	0.050124	0.10108	-0.993609	0.232757	0	0	0	1
0.998168	0.0283113	0.0532866	0.616043	0.0334956	-0.994419	-0.0996806	-0.177283	0.0501431	0.101268	-0.993589	0.232781	0	0	0	1
0.998164	0.0283977	0.0533267	0.616009	0.0335939	-0.994399	-0.0998405	-0.177899	0.0501687	0.101434	-0.993571	0.232819	0	0	0	1
0.998157	0.0284637	0.0534183	0.615981	0.0336655	-0.994404	-0.0997726	-0.178373	0.0502554	0.101372	-0.993573	0.232858	0	0	0	1
0.998157	0.0283004	0.0535065	0.615969	0.0335178	-0.994397	-0.0998909	-0.178843	0.0503557	0.101485	-0.993556	0.232916	0	0	0	1
0.99816	0.0281254	0.0535351	0.615926	0.033354	-0.994387	-0.100042	-0.179385	0.0503969	0.101628	-0.99354	0.232955	0	0	0	1
0.998156	0.0282959	0.0535333	0.615892	0.0335284	-0.994372	-0.100136	-0.179813	0.0503745	0.101731	-0.99353	0.232961	0	0	0	1
0.998155	0.0283223	0.0535382	0.61589	0.0335495	-0.994383	-0.100024	-0.179996	0.0503805	0.10162	-0.993541	0.232935	0	0	0	1
0.99816	0.0281245	0.0535445	0.615891	0.0333567	-0.994382	-0.100095	-0.180227	0.0504045	0.101682	-0.993534	0.232941	0	0	0	1
0.99816	0.0279266	0.0536462	0.615889	0.0331774	-0.994373	-0.100242	-0.180678	0.050521	0.101822	-0.993513	0.233012	0	0	0	1
0.998159	0.0279067	0.0536711	0.615823	0.0331682	-0.994357	-0.100401	-0.181274	0.0505424	0.101981	-0.993496	0.233055	0	0	0	1
0.998156	0.0279567	0.0537064	0.615794	0.0332297	-0.994339	-0.100558	-0.181775	0.0505672	0.102142	-0.993478	0.233093	0	0	0	1
0.998157	0.0278016	0.0537737	0.61582	0.0330906	-0.994327	-0.100728	-0.182219	0.0506442	0.102307	-0.993457	0.233135	0	0	0	1
0.998165	0.0275602	0.0537393	0.615807	0.0328564	-0.994315	-0.100918	-0.182793	0.0506285	0.102483	-0.99344	0.233121	0	0	0	1
0.99817	0.027444	0.0537158	0.615817	0.0327511	-0.994293	-0.101172	-0.18347	0.0506087	0.102731	-0.993415	0.23311	0	0	0	1
0.998177	0.0274365	0.0535897	0.61583	0.0327414	-0.994272	-0.101384	-0.184027	0.0504771	0.102939	-0.993401	0.233029	0	0	0	1
0.998185	0.0273292	0.0534948	0.615869	0.0326351	-0.994254	-0.101589	-0.18451	0.0503871	0.103135	-0.993385	0.232959	0	0	0	1
0.99819	0.0272034	0.0534523	0.615878	0.0325152	-0.994238	-0.101783	-0.185038	0.0503515	0.103322	-0.993367	0.232933	0	0	0	1
0.998192	0.0271636	0.0534486	0.615839	0.0324859	-0.994218	-0.101993	-0.18569	0.0503451	0.103529	-0.993346	0.23295	0	0	0	1
0.998183	0.0274013	0.0534957	0.615794	0.0327365	-0.994192	-0.10217	-0.186292	0.0503614	0.10372	-0.993325	0.232997	0	0	0	1
0.998177	0.0275584	0.0535196	0.615765	0.0329028	-0.994171	-0.102315	-0.186765	0.050364	0.103874	-0.993309	0.233025	0	0	0	1
0.998177	0.0274654	0.0535684	0.615747	0.0328229	-0.994158	-0.102464	-0.187229	0.0504173	0.10402	-0.993291	0.233067	0	0	0	1
0.99818	0.0273371	0.0535847	0.615704	0.0327052	-0.994145	-0.102631	-0.187781	0.0504414	0.104181	-0.993273	0.233099	0	0	0	1
0.998167	0.027716	0.0536276	0.615676	0.0330985	-0.994109	-0.102854	-0.188428	0.050437	0.104425	-0.993247	0.23314	0	0	0	1
0.998161	0.0278836	0.0536445	0.615648	0.0332755	-0.994086	-0.103019	-0.189039	0.0504307	0.104599	-0.993229	0.233157	0	0	0	1
0.99816	0.0279079	0.0536529	0.615631	0.0332997	-0.994087	-0.103003	-0.18954	0.0504371	0.104585	-0.993231	0.233139	0	0	0	1
0.998163	0.0278106	0.0536607	0.615627	0.0332119	-0.994073	-0.103164	-0.190061	0.0504496	0.104742	-0.993213	0.233145	0	0	0	1
0.998163	0.0278221	0.0536502	0.615586	0.0332314	-0.994054	-0.103345	-0.190641	0.050432	0.104922	-0.993195	0.233156	0	0	0	1
0.998162	0.0278171	0.0536673	0.61552	0.0332358	-0.994038	-0.103494	-0.191277	0.0504445	0.105072	-0.993179	0.233187	0	0	0	1
0.998154	0.0278826	0.0537844	0.615473	0.0333116	-0.994039	-0.103459	-0.191841	0.0505552	0.105045	-0.993176	0.233246	0	0	0	1
0.998149	0.0279532	0.0538464	0.61543	0.0333905	-0.994032	-0.103499	-0.192365	0.050608	0.10509	-0.993169	0.233281	0	0	0	1
0.998145	0.0279165	0.0539315	0.61541	0.033371	-0.994016	-0.103659	-0.192885	0.0506911	0.105251	-0.993147	0.233346	0	0	0	1
0.998149	0.0277073	0.0539618	0.615366	0.0331746	-0.994005	-0.103829	-0.193464	0.0507376	0.105411	-0.993128	0.233383	0	0	0	1
0.998147	0.0277265	0.0539889	0.615318	0.0332053	-0.993986	-0.103999	-0.194066	0.0507568	0.105584	-0.993109	0.233418	0	0	0	1
0.998146	0.0276827	0.0540409	0.615289	0.0331743	-0.993973	-0.104139	-0.194605	0.0508084	0.105724	-0.993091	0.23346	0	0	0	1
0.998147	0.0276076	0.0540543	0.615262	0.0331082	-0.99396	-0.104282	-0.195067	0.0508249	0.105863	-0.993075	0.233479	0	0	0	1
0.998142	0.0276497	0.0541233	0.615266	0.0331623	-0.993948	-0.104376	-0.195374	0.0508859	0.105961	-0.993062	0.233522	0	0	0	1
0.998144	0.0275861	0.0541163	0.615256	0.0331001	-0.993947	-0.104412	-0.195525	0.0508845	0.105995	-0.993058	0.233519	0	0	0	1
0.998147	0.0273989	0.0541556	0.615251	0.0329222	-0.993944	-0.104495	-0.19578	0.0509407	0.10607	-0.993047	0.233548	0	0	0	1
0.998151	0.0271763	0.0541975	0.615189	0.0327118	-0.993937	-0.104628	-0.196277	0.0510016	0.106193	-0.993031	0.233602	0	0	0	1
0.998144	0.0273318	0.0542399	0.615119	0.0328807	-0.993911	-0.104816	-0.19691	0.0510209	0.10639	-0.993009	0.233655	0	0	0	1
0.998134	0.0275345	0.0543302	0.615093	0.0330994	-0.993889	-0.104956	-0.197419	0.0510845	0.106544	-0.992989	0.233718	0	0	0	1
0.998136	0.0274045	0.0543541	0.615084	0.0329794	-0.993879	-0.105088	-0.19783	0.0511177	0.106669	-0.992974	0.233739	0	0	0	1
0.998139	0.0271513	0.0544233	0.615081	0.0327444	-0.993867	-0.105278	-0.198354	0.0512072	0.106849	-0.99295	0.233792	0	0	0	1
0.998136	0.0272648	0.0544312	0.615044	0.0328694	-0.99384	-0.105495	-0.198994	0.0511958	0.107072	-0.992927	0.233814	0	0	0	1
0.998134	0.027396	0.0544027	0.614992	0.0330046	-0.99382	-0.105642	-0.199653	0.0511484	0.107225	-0.992913	0.233801	0	0	0	1
0.998126	0.0275189	0.0544926	0.61498	0.033133	-0.993823	-0.105573	-0.200168	0.0512269	0.107165	-0.992915	0.233818	0	0	0	1
0.998118	0.0277105	0.054526	0.614945	0.0333324	-0.993806	-0.105669	-0.200693	0.0512363	0.107273	-0.992903	0.233838	0	0	0	1
0.998112	0.0277974	0.0545991	0.61489	0.0334303	-0.993796	-0.105736	-0.20124	0.0512973	0.107347	-0.992892	0.233887	0	0	0	1
0.998105	0.0277834	0.0547347	0.614808	0.0334288	-0.9938	-0.105695	-0.201844	0.0514349	0.10731	-0.992889	0.233964	0	0	0	1
0.998095	0.0278423	0.0548801	0.614723	0.0334974	-0.993809	-0.105585	-0.202399	0.0515768	0.107207	-0.992892	0.23404	0	0	0	1
0.998092	0.0277923	0.0549661	0.614653	0.0334588	-0.993807	-0.105622	-0.202921	0.0516664	0.107245	-0.992884	0.2341	0	0	0	1
0.998093	0.0276297	0.0550351	0.614622	0.0333109	-0.993798	-0.105748	-0.20341	0.0517482	0.107365	-0.992866	0.23415	0	0	0	1
0.998099	0.0274738	0.0549982	0.614565	0.0331597	-0.993787	-0.105903	-0.20394	0.0517231	0.10751	-0.992852	0.234143	0	0	0	1
0.9981	0.0274398	0.055001	0.614524	0.0331364	-0.993767	-0.1061	-0.204554	0.051723	0.107706	-0.992831	0.234155	0	0	0	1
0.998099	0.0274829	0.0549907	0.61449	0.0331879	-0.993745	-0.106288	-0.205151	0.0517019	0.107895	-0.992811	0.234154	0	0	0	1
0.998101	0.0273973	0.0550093	0.614501	0.0331154	-0.993725	-0.106492	-0.20568	0.0517227	0.108097	-0.992788	0.234163	0	0	0	1
0.998104	0.0272525	0.055012	0.614523	0.0329808	-0.993711	-0.10667	-0.206107	0.0517352	0.108266	-0.992769	0.23416	0	0	0	1
0.998115	0.0269426	0.0549738	0.614532	0.0326803	-0.993696	-0.106904	-0.206706	0.0517232	0.108484	-0.992746	0.234135	0	0	0	1
0.998121	0.0269183	0.0548833	0.614526	0.0326597	-0.993668	-0.107162	-0.207371	0.0516274	0.108738	-0.992723	0.234081	0	0	0	1
0.998126	0.0269283	0.0547746	0.614559	0.0326712	-0.99364	-0.10742	-0.208008	0.0515099	0.108993	-0.992701	0.233997	0	0	0	1
0.998133	0.0269073	0.054666	0.614654	0.0326526	-0.993611	-0.107695	-0.208567	0.0513952	0.109264	-0.992678	0.233894	0	0	0	1
0.998141	0.0268953	0.0545189	0.614754	0.0326384	-0.993583	-0.107962	-0.20909	0.0512416	0.109526	-0.992657	0.233766	0	0	0	1
0.998149	0.026888	0.054377	0.6148	0.0326284	-0.993556	-0.108214	-0.209657	0.0510932	0.109772	-0.992637	0.233658	0	0	0	1
0.99815	0.026887	0.0543569	0.614797	0.0326341	-0.993537	-0.108386	-0.210271	0.0510677	0.109944	-0.992619	0.233635	0	0	0	1
0.998135	0.0271171	0.054518	0.614745	0.0328778	-0.993535	-0.108324	-0.210856	0.0512044	0.109899	-0.992617	0.233707	0	0	0	1
0.998117	0.0272315	0.0547881	0.614714	0.0330023	-0.993571	-0.107957	-0.2112	0.0514723	0.109546	-0.992642	0.233798	0	0	0	1
0.998108	0.0273527	0.0548874	0.614677	0.0331173	-0.993602	-0.107637	-0.211361	0.0515683	0.109236	-0.992672	0.233802	0	0	0	1
0.998109	0.0272816	0.054918	0.614668	0.0330532	-0.993597	-0.107701	-0.211581	0.0516044	0.109297	-0.992663	0.233824	0	0	0	1
0.998114	0.0269952	0.054973	0.614652	0.0327821	-0.99359	-0.107853	-0.212014	0.0516853	0.109437	-0.992643	0.233868	0	0	0	1
0.998103	0.0272613	0.0550264	0.6146	0.0330633	-0.993558	-0.108055	-0.212603	0.0517024	0.109654	-0.992619	0.233921	0	0	0	1
0.998094	0.0274427	0.0551124	0.614561	0.0332592	-0.99354	-0.108168	-0.213202	0.0517642	0.109779	-0.992601	0.233971	0	0	0	1
0.998082	0.0275697	0.0552506	0.614561	0.0334045	-0.993527	-0.108236	-0.213733	0.0518852	0.109859	-0.992586	0.234035	0	0	0	1
0.998082	0.0274765	0.0552969	0.61454	0.0333243	-0.993514	-0.10838	-0.214249	0.0519366	0.11	-0.992568	0.234066	0	0	0	1
0.998083	0.0274632	0.0552981	0.614482	0.0333189	-0.993498	-0.108527	-0.214741	0.0519344	0.110146	-0.992552	0.234086	0	0	0	1
0.998078	0.0274494	0.0554002	0.614419	0.0333254	-0.99348	-0.108696	-0.215301	0.0520316	0.110318	-0.992528	0.234172	0	0	0	1
0.998068	0.0275567	0.0555135	0.614321	0.0334516	-0.993461	-0.10883	-0.215899	0.0521278	0.110461	-0.992507	0.234273	0	0	0	1
0.998064	0.027451	0.0556444	0.614236	0.0333593	-0.993467	-0.108798	-0.216445	0.0522706	0.110428	-0.992503	0.23435	0	0	0	1
0.998061	0.0273678	0.0557427	0.614189	0.0332936	-0.993457	-0.108916	-0.216982	0.0523735	0.110546	-0.992484	0.234417	0	0	0	1
0.998065	0.0271522	0.0557773	0.614127	0.0330906	-0.993447	-0.109063	-0.217522	0.0524268	0.110683	-0.992466	0.234458	0	0	0	1
0.998066	0.027	0.0558204	0.61406	0.0329521	-0.993435	-0.10922	-0.21807	0.0524813	0.110833	-0.992447	0.234505	0	0	0	1
0.998059	0.0270406	0.0559307	0.613999	0.0330139	-0.993414	-0.109392	-0.218624	0.0525806	0.11101	-0.992422	0.234597	0	0	0	1
0.998057	0.0269466	0.0560215	0.613944	0.032939	-0.993399	-0.109553	-0.219154	0.0526759	0.11117	-0.992399	0.234675	0	0	0	1
0.998056	0.0268192	0.0560899	0.613909	0.0328285	-0.993384	-0.109716	-0.219628	0.0527527	0.111329	-0.992377	0.234734	0	0	0	1
0.998053	0.0267938	0.0561506	0.613903	0.0328207	-0.993362	-0.109918	-0.220125	0.0528091	0.111532	-0.992351	0.234778	0	0	0	1
0.998055	0.0267148	0.0561673	0.61387	0.0327554	-0.993341	-0.110133	-0.220702	0.0528275	0.111743	-0.992326	0.234803	0	0	0	1
0.998046	0.0269612	0.0562015	0.613809	0.0330161	-0.993308	-0.11035	-0.221344	0.0528266	0.111975	-0.9923	0.234843	0	0	0	1
0.99804	0.0270581	0.0562649	0.613749	0.0331275	-0.993288	-0.110497	-0.221893	0.0528738	0.112129	-0.99228	0.234897	0	0	0	1
0.998031	0.0270958	0.056404	0.613714	0.0331826	-0.993282	-0.110536	-0.222361	0.0530063	0.112174	-0.992268	0.234973	0	0	0	1
0.99803	0.0269084	0.0565074	0.613663	0.033015	-0.993272	-0.11067	-0.222887	0.0531257	0.112302	-0.992247	0.23505	0	0	0	1
0.998023	0.0270242	0.0565784	0.613592	0.0331482	-0.993247	-0.110855	-0.223514	0.0531769	0.112496	-0.992222	0.235114	0	0	0	1
0.998013	0.0272332	0.056663	0.613552	0.0333697	-0.993232	-0.110928	-0.224157	0.053235	0.112583	-0.992209	0.235145	0	0	0	1
0.997999	0.0274799	0.0567917	0.613541	0.0336187	-0.993246	-0.110722	-0.224708	0.0533419	0.112395	-0.992225	0.235137	0	0	0	1
0.997993	0.0273904	0.0569364	0.613572	0.0335335	-0.993274	-0.110493	-0.225248	0.0535034	0.112166	-0.992242	0.235118	0	0	0	1
0.997989	0.0274093	0.0569937	0.613578	0.0335573	-0.993277	-0.110465	-0.225857	0.0535591	0.112141	-0.992242	0.235089	0	0	0	1
0.997988	0.0272273	0.0570981	0.613591	0.0333753	-0.993309	-0.110232	-0.226458	0.0536911	0.1119	-0.992262	0.235043	0	0	0	1
0.997973	0.0273876	0.0572891	0.613654	0.0335226	-0.993372	-0.109613	-0.226878	0.0538837	0.111296	-0.99232	0.234959	0	0	0	1
0.997957	0.0275469	0.0574932	0.613733	0.033658	-0.993461	-0.108769	-0.227082	0.0540973	0.110467	-0.992401	0.234842	0	0	0	1
0.997956	0.0273723	0.0575794	0.613799	0.0334868	-0.99348	-0.108641	-0.227427	0.0542066	0.110332	-0.99241	0.234811	0	0	0	1
0.997964	0.0270981	0.0575737	0.613812	0.0332214	-0.993473	-0.108793	-0.227869	0.0542262	0.110469	-0.992393	0.234801	0	0	0	1
0.997968	0.0269132	0.057591	0.613779	0.0330483	-0.99346	-0.108957	-0.22837	0.0542584	0.110624	-0.992374	0.234818	0	0	0	1
0.997969	0.0268209	0.0576271	0.613699	0.0329682	-0.993447	-0.1091	-0.228897	0.0542997	0.110763	-0.992357	0.234863	0	0	0	1
0.997965	0.0266914	0.0577523	0.613642	0.0328612	-0.993435	-0.109246	-0.229411	0.0544336	0.110907	-0.992333	0.234958	0	0	0	1
0.997959	0.0267325	0.0578278	0.613571	0.0329192	-0.993416	-0.109405	-0.229918	0.0544987	0.11107	-0.992311	0.235028	0	0	0	1
0.997958	0.0267165	0.0578642	0.613508	0.0329161	-0.993398	-0.109565	-0.230413	0.0545314	0.11123	-0.992292	0.235069	0	0	0	1
0.997959	0.0265649	0.057916	0.613452	0.0327814	-0.993382	-0.109754	-0.230964	0.0545935	0.111413	-0.992268	0.235121	0	0	0	1
0.997957	0.0267093	0.0578785	0.613376	0.0329319	-0.993355	-0.109952	-0.231583	0.0545335	0.111618	-0.992248	0.235113	0	0	0	1
0.997952	0.0267925	0.0579324	0.613351	0.0330242	-0.993345	-0.110016	-0.232157	0.0545756	0.111688	-0.992238	0.235116	0	0	0	1
0.997942	0.0269325	0.0580288	0.613355	0.0331762	-0.993336	-0.110047	-0.232701	0.0546547	0.111731	-0.992229	0.235127	0	0	0	1
0.997943	0.0268094	0.0580799	0.613335	0.0330627	-0.993333	-0.110109	-0.233265	0.0547171	0.111787	-0.992219	0.235127	0	0	0	1
0.997932	0.0270655	0.0581503	0.61328	0.0333279	-0.993319	-0.110151	-0.233811	0.054757	0.111846	-0.99221	0.23515	0	0	0	1
0.997913	0.0273024	0.0583516	0.61321	0.0335761	-0.993331	-0.109967	-0.234391	0.0549366	0.111682	-0.992218	0.23521	0	0	0	1
0.997895	0.0273219	0.0586581	0.613141	0.0336072	-0.993375	-0.10956	-0.234924	0.0552525	0.111285	-0.992245	0.235294	0	0	0	1
0.997874	0.0274661	0.0589543	0.613074	0.0337587	-0.993419	-0.109112	-0.235481	0.0555459	0.110855	-0.992277	0.235352	0	0	0	1
0.99786	0.0275042	0.059164	0.613009	0.0338128	-0.993432	-0.108984	-0.236084	0.0557543	0.110736	-0.992279	0.235426	0	0	0	1
0.997848	0.0276125	0.0593193	0.612953	0.0339343	-0.993435	-0.10892	-0.236668	0.0558988	0.110683	-0.992277	0.235476	0	0	0	1
0.997842	0.027477	0.0594776	0.612929	0.0338163	-0.99344	-0.108909	-0.237224	0.0560714	0.11067	-0.992268	0.235529	0	0	0	1
0.997836	0.0273813	0.0596192	0.612931	0.0337466	-0.993423	-0.109083	-0.237747	0.0562167	0.110844	-0.992241	0.235609	0	0	0	1
0.997836	0.0272918	0.059661	0.612923	0.033674	-0.993403	-0.109292	-0.238244	0.056261	0.111049	-0.992215	0.235636	0	0	0	1
0.997836	0.0271598	0.0597195	0.612893	0.0335618	-0.993382	-0.109517	-0.23881	0.0563262	0.111269	-0.992187	0.235682	0	0	0	1
0.997833	0.0271559	0.0597852	0.61284	0.0335784	-0.993356	-0.109747	-0.239442	0.0563841	0.111502	-0.992158	0.235736	0	0	0	1
0.99782	0.0272242	0.0599641	0.612788	0.0336776	-0.993331	-0.109943	-0.240123	0.0565475	0.111707	-0.992125	0.235849	0	0	0	1
0.997811	0.0271999	0.0601218	0.61275	0.0336745	-0.993324	-0.110002	-0.240663	0.0567049	0.111771	-0.992109	0.235929	0	0	0	1
0.997808	0.0271126	0.0602183	0.612724	0.0336094	-0.993305	-0.110195	-0.241202	0.0568039	0.111962	-0.992082	0.235991	0	0	0	1
0.997806	0.0269469	0.0603142	0.612721	0.0334688	-0.993283	-0.110433	-0.24178	0.0569098	0.112194	-0.992049	0.236051	0	0	0	1
