# Supplementary material for: Axially rigid steerable needle with compliant active tip control
Source: PLoS One. 2021 Dec 16;16(12):e0261089. doi: 10.1371/journal.pone.0261089 (PMC8675730; doi:10.1371/journal.pone.0261089)
Supplement: S1 File — (ZIP) [file pone.0261089.s001.zip › Exp.1/PhantomScan_004.csvf]

3.29709	0.878069	8.95336
3.31503	0.870807	9.06046
3.20235	0.76022	9.11706
3.28499	0.506537	9.13159
3.10602	0.423729	9.17277
3.03636	0.260346	9.08977
3.08743	0.159039	9.239
3.04114	0.123937	9.25263
2.85115	0.237153	9.30802
2.7506	0.0488469	9.33156
2.71045	0.0715397	9.39138
2.75875	-0.15361	9.43369
2.63251	0.1207	9.53126
2.54695	0.225262	9.57983
2.56756	0.183357	9.68212
2.69874	0.0779252	9.78918
2.72452	0.129799	9.81492
2.96046	-0.162403	9.76018
3.04364	-0.0214146	9.72716
3.12758	-0.296397	9.40074
3.19659	-0.0834664	9.14175
3.10392	-0.374973	9.17721
2.86961	-0.343261	9.20194
2.77108	-0.409291	9.22855
2.69891	-0.362264	9.32498
2.61287	-0.287348	9.37562
2.70117	-0.534654	9.52793
2.58731	-0.535384	9.57223
2.60846	-0.539101	9.80116
2.32111	-0.640794	9.72125
2.39308	-0.690851	9.9408
2.28181	-0.735225	9.87039
2.32025	-0.837957	9.80871
2.27875	-0.839939	9.91102
2.3051	-0.995126	9.89151
2.18655	-0.749191	9.94523
2.12717	-0.855726	10.1045
2.124	-1.09729	10.0917
1.84229	-0.819743	9.98386
1.84643	-1.16867	10.1039
1.76455	-0.99768	10.298
1.54406	-1.06669	10.1583
1.50473	-1.11439	10.3882
1.18762	-1.06854	10.1359
1.23846	-1.15856	10.3576
1.14445	-1.37443	10.2138
1.03464	-1.27537	10.3328
0.934291	-1.26162	10.4137
0.981233	-1.38522	10.4563
0.947057	-1.48684	10.4319
0.78715	-1.48834	10.2382
0.705728	-1.49879	10.0766
0.776535	-1.39608	10.094
0.923625	-1.66557	10.1722
0.992623	-1.4098	10.3021
0.754415	-1.59085	9.96398
0.778555	-1.50386	9.98515
0.690989	-1.33888	9.95057
0.666208	-1.48244	9.73701
0.92258	-1.62546	10.0076
0.70293	-1.38959	9.88137
0.831267	-1.64473	9.87552
0.720534	-1.36519	9.83615
0.820799	-1.44524	9.84987
0.649726	-1.53358	9.90702
0.655625	-1.4175	9.94069
0.785572	-1.74377	10.0379
0.522408	-1.54266	9.87116
0.513887	-1.63274	9.86865
0.4472	-1.70793	9.92348
0.399887	-1.78732	9.94247
0.206856	-1.5363	9.96449
0.229599	-1.69327	10.1377
-0.0546718	-1.70231	9.89497
-0.0875444	-1.77935	10.0418
-0.340084	-1.80486	10.0622
-0.391515	-2.02377	10.1505
-0.560111	-2.0446	10.188
-0.701389	-2.03716	9.91373
-0.662516	-1.99511	10.1303
-0.733508	-2.03365	10.1739
-0.682844	-2.17586	10.1786
-0.774228	-2.38838	10.2917
-0.905381	-2.19328	10.0672
-0.854993	-2.08325	10.4048
-0.86028	-2.40756	10.0874
-0.938562	-2.13153	10.2684
-0.825098	-2.52168	10.1729
-0.918607	-2.41325	10.3376
-0.987387	-2.50791	10.166
-0.984527	-2.5168	10.1377
-0.872258	-2.78013	10.0609
-0.751265	-2.26379	10.1274
-0.753499	-2.23419	10.0649
-0.914943	-2.35632	9.93183
-0.74981	-2.19824	10.1038
-0.856978	-2.39461	9.84798
-0.866432	-2.18641	9.8823
-0.86266	-2.37767	9.64807
-0.966334	-2.36139	9.52783
-0.916934	-2.2296	9.47937
-0.861396	-2.42632	9.37398
-0.685996	-2.42617	9.55874
-0.743164	-2.37733	9.51073
-0.824523	-2.42573	9.21225
-0.890496	-2.16346	9.16378
-0.692708	-2.46356	9.16475
-1.05655	-2.53552	9.20248
-0.93011	-2.58007	9.31975
-0.94141	-2.16262	9.37069
-0.965099	-2.41853	9.1836
-1.07215	-2.52354	9.05573
-1.23803	-2.25884	9.1045
-1.34071	-2.614	9.01549
-1.38774	-2.19636	8.8345
-1.55465	-2.69014	8.14325
-1.29698	-2.24771	8.56552
-1.44971	-2.55593	7.92043
-1.43648	-2.68314	8.0989
-1.27456	-2.40539	8.3089
-1.37283	-2.52333	8.18555
-1.36578	-2.65103	8.76695
-1.42822	-2.39472	8.15572
-1.4508	-2.33138	8.37495
-1.46579	-2.42703	8.37063
-1.40103	-2.52688	8.46079
-1.44776	-2.55888	8.38016
-1.3595	-2.73619	8.69449
-1.41865	-2.633	8.76366
-1.61055	-2.67944	8.40977
-1.73747	-2.81306	8.25461
-1.37073	-2.72309	8.64836
-1.59849	-2.67694	8.47065
-1.57989	-2.55879	8.36513
-1.39954	-2.68273	8.94567
-1.38329	-2.7482	8.6562
-1.55503	-2.46595	8.73824
-1.37276	-2.87425	8.77607
-1.53482	-2.8361	8.68161
-1.37877	-2.81056	8.93908
-1.35468	-2.77127	9.01218
-1.38551	-2.86501	9.03709
-1.57404	-2.93548	8.7368
-1.41938	-2.78679	8.93017
-1.60872	-2.95354	8.87475
-1.63387	-2.74384	8.97548
-1.74661	-2.82005	8.4926
-1.48256	-2.84164	8.71531
-1.52977	-2.76125	8.80207
-1.91905	-2.82532	8.41013
-1.71773	-2.57736	8.86297
-2.02494	-3.04405	8.41648
-1.73615	-2.65086	8.63302
-1.90693	-2.73478	8.23259
-2.0575	-2.51526	8.07235
-1.93493	-2.4367	8.10989
-1.99982	-2.77866	7.87347
-1.88649	-2.67839	7.89857
-2.01252	-2.68291	7.95433
-1.97398	-2.93665	8.02844
-2.1346	-2.73659	7.69252
-2.03868	-2.89593	7.85084
-2.11823	-2.94061	7.80776
-1.92486	-2.60576	8.02875
-1.70987	-2.94028	8.06035
-1.75217	-2.87322	8.23857
-1.87312	-2.89953	8.23798
-1.94712	-2.65544	8.23296
-1.83468	-2.64335	8.20506
-1.86022	-2.86804	8.30567
-1.95652	-2.778	8.05578
-1.81192	-2.78981	8.6752
-1.86023	-3.16931	8.29342
-2.01264	-2.99873	8.3001
-1.95065	-2.64756	8.47511
-1.72299	-3.14652	8.55318
-2.05383	-2.87489	8.42715
-1.83736	-3.16101	8.58432
-1.93232	-3.21141	8.8415
-1.98478	-3.2276	8.62388
-2.06632	-2.94339	8.49343
-1.96397	-3.28117	8.78102
-1.99598	-3.00131	8.43769
-2.15269	-2.88913	8.48079
-2.13147	-3.14285	8.51173
-2.10479	-3.04589	8.68388
-1.92052	-3.33713	8.86772
-2.20787	-3.10437	8.70507
-1.88473	-3.26389	8.8006
-1.79092	-3.17591	8.74561
-1.92698	-3.31913	8.79168
-1.94366	-3.25163	8.83567
-2.03857	-3.199	8.58593
-2.10802	-3.21038	8.62888
-2.04594	-3.44868	8.67019
-1.92653	-3.2861	8.78442
-2.00738	-3.53046	8.37114
-1.9322	-3.43207	8.92933
-1.95506	-3.58508	8.34722
-2.19545	-3.4297	8.30497
-2.06258	-3.25333	8.24088
-2.03869	-3.4	8.23042
-2.15467	-3.55119	7.88579
-2.33289	-3.3528	7.78048
-2.18173	-3.47245	7.90495
-2.32338	-3.68295	7.6649
-2.34026	-3.49296	7.36429
-2.4394	-3.48951	7.37244
-2.36812	-3.4331	7.56322
-2.25703	-3.51584	7.87441
-2.42968	-3.51272	7.73902
-2.30486	-3.6846	8.09447
-2.40661	-3.49846	7.92211
-2.51525	-3.52656	7.97107
-2.67323	-3.58815	7.94917
-2.42438	-3.61027	8.23423
-2.56346	-3.79375	8.03299
-2.5263	-3.60129	8.38751
-2.60593	-3.96658	7.96689
-2.61972	-3.67728	8.15437
-2.31221	-3.9106	8.34578
-2.51445	-3.61523	8.22593
-2.45468	-3.74851	8.4631
-2.3317	-3.74157	8.65823
-2.62968	-3.66053	8.45229
-2.44957	-3.8182	8.65294
-2.57701	-3.7664	8.38126
-2.61258	-3.8132	8.247
-2.48625	-3.87982	8.6053
-2.4493	-3.85305	8.48499
-2.3582	-3.9212	8.63044
-2.25386	-3.97471	8.6542
-2.31125	-3.92632	8.55008
-2.49021	-3.78435	8.51574
-2.55211	-3.81334	8.28737
-2.5886	-3.75193	8.15843
-2.51743	-3.90308	8.63459
-2.49044	-3.75519	8.66371
-2.60063	-3.75425	8.39943
-2.63297	-3.84941	8.30876
-2.6908	-4.04007	8.42672
-2.6781	-3.98603	8.38264
-2.425	-3.49228	8.36796
-2.66449	-3.64716	7.96253
-2.62767	-3.50142	8.08173
-2.58358	-3.62409	8.20708
-2.68797	-3.70987	8.31457
-2.65526	-3.86932	8.09576
-2.88334	-3.60252	8.15661
-2.95497	-3.79971	7.69541
-2.8848	-3.7757	7.84772
-2.86491	-3.82504	7.55504
-2.85363	-3.53119	7.5998
-2.58381	-3.91692	7.86192
-2.6569	-3.78337	7.75152
-2.527	-3.85871	7.94757
-2.62854	-3.94923	7.89112
-2.71132	-3.93739	8.08963
-2.58279	-3.74808	8.13113
-2.73565	-3.78111	8.22903
-2.83181	-4.0147	8.27765
-2.74256	-4.05359	8.37344
-2.59753	-4.00634	8.71544
-2.82623	-4.05437	8.40768
-2.78669	-3.88721	8.49161
-2.79262	-3.91601	8.28278
-2.85265	-4.03223	8.44087
-2.76066	-4.0432	8.70345
-2.7473	-3.93507	8.54439
-2.76671	-4.26912	8.8135
-2.72862	-4.01665	8.81326
-2.69986	-4.15735	8.91088
-2.62197	-3.75812	8.77637
-2.86523	-3.8927	8.70359
-2.7817	-3.8306	8.5784
-2.7353	-4.01894	8.94593
-2.69375	-3.91684	9.07301
-2.99274	-4.07894	8.8574
-2.8145	-4.07422	8.76615
-2.68015	-4.12331	8.86812
-2.93393	-4.15935	9.02899
-2.81688	-4.25557	8.9509
-2.77144	-4.08718	9.15792
-2.93339	-4.13026	9.10415
-2.95652	-4.21167	9.21548
-2.78469	-4.16664	9.2656
-2.97822	-4.41952	9.14856
-2.75715	-4.48786	9.27864
-2.6524	-4.44957	9.41885
-2.87914	-4.40802	9.02001
-2.85216	-4.46434	9.13941
-2.76927	-4.28505	8.94223
-2.87232	-4.57998	8.78486
-2.96396	-4.35952	8.66799
-2.91141	-4.28065	8.81826
-3.05297	-4.10585	8.2602
-3.05578	-4.38138	8.2326
-3.03606	-4.36775	8.02417
-2.81306	-4.20236	8.4861
-3.1283	-4.09271	7.86586
-3.00772	-4.29681	8.2716
-3.01163	-4.61721	8.11485
-2.78977	-4.12663	8.59169
-3.1269	-4.19911	8.17215
-2.90457	-4.12139	8.17014
-2.91893	-4.40071	8.2828
-2.91909	-4.53833	8.42919
-2.91445	-4.69551	8.49907
-2.98854	-4.54621	8.65972
-3.00672	-4.6483	8.45416
-2.91181	-4.76947	8.67668
-2.94471	-4.63628	8.54931
-2.82234	-4.55845	8.76646
-2.90941	-4.81107	8.64065
-3.02371	-4.75229	8.71932
-2.96302	-4.62688	9.02284
-3.04957	-4.70738	8.86252
-3.1872	-4.65295	8.74143
-2.94955	-4.81234	9.085
-3.09085	-4.82421	8.65687
-3.10947	-4.59994	9.09729
-3.01037	-4.83763	8.83408
-3.06998	-4.60205	9.03297
-2.97162	-4.75207	8.93744
-2.9056	-4.89536	9.16406
-2.97929	-4.58845	9.31383
-2.91132	-4.80963	9.21226
-2.92515	-4.91651	9.09976
-3.01446	-4.84381	9.07816
-2.93	-4.50457	9.39763
-2.89523	-4.88082	9.34728
-2.96997	-4.87835	9.23791
-2.89121	-4.41463	9.37067
-3.30276	-3.94473	9.65553
-3.81381	-3.81714	10.0629
-4.20927	-3.93056	9.75186
-4.21188	-3.69057	9.27883
-4.35715	-3.57861	8.42384
-4.70471	-3.42909	8.34725
-4.67529	-3.39926	7.92044
-4.67553	-3.3732	8.19807
-4.93774	-3.33445	8.36361
-5.37619	-3.44394	8.72402
-4.82975	-3.37159	8.65232
-4.58125	-3.2798	8.98895
-5.5802	-3.51003	8.24055
-4.6805	-3.36051	8.41742
-5.04479	-3.34113	8.47658
-5.36818	-3.23753	7.86406
-4.6941	-3.11609	8.65988
-5.22489	-3.26799	8.03488
-5.01855	-3.27865	9.02406
-5.18409	-3.49581	8.68883
-4.40148	-3.0182	8.93108
-5.87102	-3.19971	8.19222
-4.38499	-2.84893	8.29552
-5.06391	-3.04798	7.39978
-5.11045	-3.29529	7.86682
-4.60811	-3.12848	8.48653
-5.1376	-3.49447	8.37084
-5.41526	-3.45456	8.86077
-5.0551	-3.48281	8.51148
-3.92351	-2.9369	7.92995
-5.23218	-2.84181	7.4643
-4.73147	-2.4886	8.4338
-4.20165	-2.54416	8.25997
-4.14688	-1.98105	7.80954
-3.96585	-2.0022	8.04178
-3.86269	-1.89729	7.94233
-4.08388	-1.66677	8.01228
-4.06557	-1.53499	8.06426
-4.0636	-1.51497	8.02701
-4.03156	-1.64824	7.91156
-4.03147	-1.62513	8.01353
-4.08539	-1.58255	8.04067
-4.14195	-1.50958	8.03488
-4.21138	-1.34552	8.06863
-4.2239	-1.22438	8.02207
-4.2813	-1.19818	7.98843
-4.28818	-1.12508	8.04492
-4.34462	-0.994781	8.04158
-4.4183	-0.96528	8.09633
-4.3687	-1.18282	8.12237
-4.44499	-0.985806	8.02889
-4.43677	-1.24761	8.01195
-4.46092	-0.903154	7.95182
-4.36738	-1.01776	7.97105
-4.49923	-0.824393	7.98801
-4.4695	-0.988296	7.95687
-4.50829	-0.654722	7.97585
-4.50049	-0.763745	7.84921
-4.38423	-0.724036	7.87915
-4.3109	-0.960099	7.8582
-4.24989	-0.888773	7.89221
-4.17812	-0.65471	7.81654
-4.09767	-0.765706	7.79282
-3.97844	-0.680991	7.75355
-3.81644	-0.599717	7.76131
-3.77549	-0.550162	7.64416
-3.72996	-0.250254	7.55611
-3.64761	-0.514788	7.48624
-3.64679	-0.354081	7.3833
-3.78825	-0.557122	7.28428
-3.65573	-0.46431	7.21046
-3.78533	-0.374737	7.26788
-3.71335	-0.305879	7.12078
-3.7374	-0.521951	7.20178
-3.79108	-0.30128	7.03856
-3.81792	-0.434673	7.16575
-3.8273	-0.4565	7.12664
-3.90675	-0.333314	7.02679
-4.12275	-0.468045	7.13047
-4.1921	-0.417239	7.56871
-4.10799	-0.615747	8.33759
-4.27503	-0.625598	9.10554
-4.03256	-0.60517	8.9763
-4.13274	-0.592016	8.47292
-3.97163	-0.375175	8.30168
-3.91625	-0.562511	8.31558
-3.83293	-0.455351	8.28308
-3.67432	-0.593143	8.26979
-3.71706	-0.172214	8.23767
-3.57265	-0.638503	8.14916
-3.4694	-0.718666	8.12186
-3.47071	-0.447813	8.1265
-3.45804	-0.405675	8.05303
-3.41366	-0.276547	8.04283
-3.33095	-0.546358	7.91777
-3.31382	-0.515998	7.86664
-3.26321	-0.370165	7.8117
-3.36843	-0.174584	7.73651
-3.38105	-0.339407	7.64813
-3.26796	-0.284084	7.56972
-3.301	-0.137609	7.51689
-3.31344	-0.324068	7.45868
-3.24652	-0.204815	7.3581
-3.19641	-0.248541	7.2116
-3.23504	-0.043981	7.18786
-3.20598	-0.13285	7.10988
-3.20141	0.0171261	6.95402
-3.00479	-0.214066	6.93327
-3.02383	-0.212685	6.85971
-3.03606	-0.177811	6.74483
-2.90062	-0.167432	6.77491
-2.93737	-0.142446	6.75891
-3.01144	-0.000464679	6.63457
-2.93491	-0.229383	6.56763
-2.88829	0.0247956	6.53173
-2.96563	-0.0297073	6.44972
-2.91962	0.0933975	6.44347
-2.83234	-0.151615	6.36966
-2.88612	0.184852	6.3595
-2.82685	-0.0974829	6.31916
-2.87246	-0.0194909	6.30761
-2.77744	-0.00633444	6.41195
-2.81179	-0.0879694	6.33167
-2.72792	-0.192081	6.30707
-2.81953	0.0366704	6.32353
-2.7792	0.147851	6.27476
-2.80295	0.113722	6.24735
-2.72954	-0.161814	6.48837
-2.90333	-0.0233709	6.45787
-2.85812	-0.0892879	6.54548
-2.88563	0.205293	6.54509
-2.79418	0.0989157	6.54625
-2.82588	-0.00111501	6.44537
-2.95876	0.112694	6.57112
-2.81483	0.00624655	6.63
-2.86618	0.204097	6.5277
-2.87691	0.12643	6.71346
-3.0324	-0.0217746	6.88897
-2.88827	-0.0862085	6.91794
-2.93571	0.0108572	7.04755
-2.93516	0.0840069	7.09156
-2.83323	0.0747874	7.09606
-2.87391	0.146593	7.05511
-2.82906	0.00427189	6.94883
-2.69172	-0.130477	7.01814
-2.79029	0.348497	6.88747
-2.70625	0.428833	6.88447
-2.54997	0.212314	6.94222
-2.48756	0.386033	7.00325
-2.47496	-0.0435194	6.91437
-2.516	0.0617343	6.90121
-2.46886	0.117196	6.89192
-2.41414	0.229319	7.02776
-2.47827	0.23807	6.88392
-2.43286	0.282314	6.87594
-2.49962	0.358308	6.68338
-2.32997	0.192681	6.75172
-2.2095	0.402089	6.87053
-2.13365	0.277588	6.82311
-2.03858	0.401918	6.8445
-1.88737	0.234363	6.69171
-1.74627	0.538422	6.87198
-1.63107	0.576307	6.92145
-1.74094	0.559646	6.62123
-1.45988	0.495394	6.88804
-1.31799	0.560131	6.82623
-1.36486	0.676202	6.63181
-1.07631	0.519267	6.93927
-1.06157	0.766512	7.08623
-1.12981	0.517375	6.81766
-0.969178	0.787407	7.02218
-0.902809	0.682833	6.94273
-0.876599	0.848689	7.09226
-0.84932	0.708782	7.04493
-0.830149	0.852232	7.01815
-0.778863	0.917156	6.86377
-0.619123	0.845819	7.01315
-0.464146	0.885586	7.17614
-0.605697	0.906908	7.23819
-0.64612	0.409113	7.10538
-0.531446	0.651909	7.22576
-0.554635	0.735307	7.23201
-0.491231	0.792298	7.38097
-0.249249	0.6815	7.41081
-0.454623	0.881822	7.34174
-0.391481	0.840415	7.42208
-0.366893	0.759891	7.49399
-0.412922	0.831404	7.55337
-0.443783	1.00414	7.61577
-0.512202	0.921542	7.70826
-0.631021	0.936133	7.46149
-0.444606	1.0043	7.77899
-0.493874	1.02097	7.89245
-0.597461	1.02742	7.83859
-0.563008	0.956633	7.84618
-0.648164	0.899901	7.7778
-0.638217	0.993585	7.90381
-0.74982	0.942995	7.76293
-0.691472	0.934528	7.83857
-0.449252	0.910368	8.16262
-0.359372	0.892961	8.19807
-0.288606	1.09568	8.11108
-0.302837	1.0315	8.11493
-0.266102	1.14428	8.11265
-0.274544	1.12944	8.03279
-0.204834	1.10231	8.09632
-0.306285	1.34255	7.7862
-0.11331	1.29104	7.88362
0.0163476	1.50383	8.05122
-0.0698094	1.21526	7.85186
-0.0132065	1.12598	7.89362
0.0740892	1.19731	7.85567
0.172076	1.25795	8.00495
0.150135	1.44299	7.8901
0.0249663	1.37672	7.40042
0.206811	1.52394	7.81306
0.266155	1.71112	8.14504
0.148256	1.74449	7.38551
0.467956	1.41251	7.95274
0.385485	1.59251	7.96415
0.507929	1.40858	7.7064
0.376303	1.54633	7.76596
0.545223	1.43675	7.87172
0.531136	1.68305	7.64991
0.473332	1.64184	7.79917
0.432707	1.69718	7.62892
0.376559	1.6604	7.43099
0.370424	1.6451	7.35893
0.472382	1.71374	7.70449
0.552621	1.58187	7.29885
0.471416	1.66294	7.51044
0.556841	1.65665	7.35012
0.476371	1.81222	7.11758
0.554172	1.7472	7.3862
0.431315	1.74157	7.20794
0.356686	1.68216	7.03489
0.468599	1.71303	7.20529
0.414952	1.81223	6.9177
0.560475	1.81508	7.28648
0.473837	1.52558	7.24875
0.614183	1.58589	7.20012
0.504164	1.82974	6.98567
0.668587	1.6425	6.97026
0.601401	1.76486	7.0022
0.844318	1.78712	7.30305
0.663155	1.9564	6.83685
0.777597	1.86802	7.11766
0.810156	1.88947	7.33504
0.747353	1.72162	7.37976
0.57506	1.89468	7.70303
0.727133	2.01221	7.78871
0.707872	1.89245	7.86607
0.639587	1.97079	8.01545
0.7882	1.82608	7.99246
0.527013	1.98747	7.69302
0.847175	1.97417	7.83986
0.767078	2.10572	7.74522
0.745422	2.00994	8.01402
0.8179	2.12271	8.00683
0.822833	1.87156	7.98941
0.748951	2.10331	7.87433
0.847994	2.17704	8.06273
0.629037	1.92872	7.60142
0.891612	1.9426	7.47385
0.913195	2.06221	7.60063
0.931343	2.01244	7.72448
0.775811	2.247	7.60471
0.751655	1.97865	7.50272
0.882603	2.32205	7.8149
0.801833	1.85078	7.33163
0.870862	1.8822	7.40358
0.79489	2.1933	7.37723
0.864918	2.16491	7.31195
0.991616	1.93402	7.48093
0.761723	2.08364	6.81115
1.09683	2.11738	7.19669
1.00006	2.28349	7.16692
1.06207	2.24798	7.66558
0.927878	2.09215	7.24899
1.05931	2.27418	7.24913
0.768036	2.28669	7.23132
1.02734	2.22731	7.12559
0.834934	2.24548	7.16032
1.01268	2.15623	7.12022
0.94212	2.23792	7.17057
0.877246	2.23488	6.89243
1.02172	2.16263	7.17197
1.13125	2.17508	7.1108
1.03994	2.1042	7.00381
1.04165	2.31471	6.94308
1.02742	2.34801	7.08947
1.20064	2.38575	7.53557
1.07446	2.08831	7.80423
1.21926	2.20743	8.058
1.34413	2.44549	8.49992
1.18737	2.42131	8.62248
1.36133	2.61486	9.06025
1.22229	2.40077	8.77797
1.17248	2.5346	8.84657
1.20204	2.13811	8.61127
1.06761	2.29415	8.52796
1.25469	2.38552	8.65147
1.25639	2.62977	8.80133
1.17842	2.40504	8.25889
1.32459	2.68611	8.50852
1.27673	2.44645	8.39665
1.4852	2.35109	8.64738
1.28508	2.55304	8.40539
1.31018	2.48113	8.44191
1.39246	2.45771	8.15246
1.28869	2.53783	8.17564
1.29465	2.31042	7.72704
1.43836	2.31082	8.15376
1.43109	2.39172	8.05249
1.25665	2.60741	8.03018
1.34137	2.42628	8.02476
1.6513	2.49148	8.01489
1.35979	2.54756	7.72057
1.20823	2.65608	7.69743
1.33233	2.65182	7.8322
1.20189	2.52476	7.7895
1.42286	2.45616	7.64898
1.18751	2.66157	7.58722
1.2892	2.54963	7.35307
1.48498	2.38771	7.49349
1.35744	2.50562	7.59813
1.43605	2.33364	7.72126
1.38918	2.55313	7.85206
1.3472	2.73732	8.06436
1.28834	2.27583	8.24029
1.46766	2.52257	8.58503
1.60016	2.51627	8.7249
1.57387	2.43019	8.77414
1.4006	2.51329	8.69657
1.43442	2.66784	8.67334
1.30491	2.43746	8.4617
1.23929	2.5706	8.37053
1.27225	2.56842	8.48269
1.30651	2.64408	8.33157
1.49194	2.78918	8.35851
1.53307	2.64292	8.49548
1.6142	2.6814	8.48999
1.46918	2.77916	8.54131
1.62703	2.80209	8.68139
1.55029	2.6391	8.57988
1.24004	2.80983	8.26142
1.607	2.73952	8.43703
1.32342	2.68569	8.14753
1.65007	2.6529	8.26606
1.47234	2.69857	8.13278
1.65657	2.58509	7.93978
1.64095	2.57511	8.26683
1.57082	2.79052	8.27657
1.30704	2.77464	7.95023
1.70443	2.80118	8.5003
1.73423	2.6251	8.20706
1.77057	2.74984	8.26647
