# Supplementary material for: Axially rigid steerable needle with compliant active tip control
Source: PLoS One. 2021 Dec 16;16(12):e0261089. doi: 10.1371/journal.pone.0261089 (PMC8675730; doi:10.1371/journal.pone.0261089)
Supplement: S1 File — (ZIP) [file pone.0261089.s001.zip › Exp.1/PhantomScan_010.csv]

0.995791	0.0186768	0.0896311	0.640958	0.031802	-0.988484	-0.147709	-0.238451	0.0858188	0.149923	-0.984959	0.235964	0	0	0	1
0.995792	0.0186691	0.0896259	0.640979	0.0317951	-0.988481	-0.147727	-0.238464	0.0858141	0.14994	-0.984956	0.235957	0	0	0	1
0.995797	0.0188641	0.0895246	0.640999	0.0319622	-0.988495	-0.147599	-0.238322	0.0856889	0.149825	-0.984985	0.235911	0	0	0	1
0.995793	0.0188508	0.0895748	0.641085	0.0318969	-0.988599	-0.146913	-0.237976	0.0857627	0.149137	-0.985083	0.235833	0	0	0	1
0.995801	0.0189167	0.0894782	0.641132	0.0318991	-0.988682	-0.146353	-0.237672	0.0856755	0.148578	-0.985175	0.235733	0	0	0	1
0.995808	0.0189787	0.0893825	0.641178	0.0318886	-0.988781	-0.145688	-0.237324	0.0855933	0.147913	-0.985282	0.235641	0	0	0	1
0.995811	0.0191577	0.089315	0.641246	0.0320006	-0.988871	-0.145047	-0.236923	0.0855208	0.147282	-0.985383	0.235567	0	0	0	1
0.995824	0.0195254	0.0890849	0.641302	0.0322716	-0.988964	-0.144353	-0.236427	0.0852616	0.14661	-0.985506	0.235457	0	0	0	1
0.995832	0.0197293	0.0889522	0.641361	0.0323926	-0.989064	-0.143636	-0.235983	0.085124	0.145904	-0.985622	0.235371	0	0	0	1
0.995847	0.0198821	0.0887515	0.641391	0.032455	-0.989163	-0.142942	-0.235587	0.0849261	0.145214	-0.985741	0.235276	0	0	0	1
0.99586	0.0201291	0.0885424	0.641437	0.0326037	-0.989269	-0.142173	-0.235108	0.0847088	0.144456	-0.985871	0.235181	0	0	0	1
0.995877	0.0204484	0.0882816	0.641472	0.0328293	-0.989351	-0.141547	-0.234668	0.0844254	0.143846	-0.985985	0.235086	0	0	0	1
0.995893	0.0206307	0.088054	0.641506	0.0329114	-0.989459	-0.140773	-0.234218	0.0841999	0.143078	-0.986116	0.234992	0	0	0	1
0.995913	0.0207744	0.0878031	0.641543	0.0329478	-0.989575	-0.139947	-0.233764	0.0839587	0.142253	-0.986256	0.234917	0	0	0	1
0.995942	0.0208894	0.0874433	0.641566	0.0329346	-0.989701	-0.139053	-0.233305	0.0836162	0.141354	-0.986414	0.234875	0	0	0	1
0.995983	0.0211231	0.0869201	0.641572	0.0330216	-0.989816	-0.138213	-0.232829	0.0830936	0.140513	-0.986579	0.234848	0	0	0	1
0.996025	0.0213333	0.0863837	0.641602	0.0330813	-0.989936	-0.137337	-0.232354	0.0825626	0.139634	-0.986748	0.234892	0	0	0	1
0.996098	0.0215823	0.0854751	0.641578	0.0331248	-0.990062	-0.136415	-0.231876	0.0816595	0.138699	-0.986955	0.234971	0	0	0	1
0.996142	0.0217347	0.084916	0.641648	0.0331158	-0.990199	-0.135414	-0.231372	0.0811187	0.137688	-0.987141	0.235143	0	0	0	1
0.996185	0.0219022	0.0843763	0.64167	0.0331352	-0.99032	-0.134527	-0.23091	0.0805911	0.136795	-0.987309	0.235172	0	0	0	1
0.996199	0.0223147	0.0841002	0.641719	0.0334632	-0.990382	-0.133986	-0.230465	0.0802794	0.136276	-0.987406	0.235082	0	0	0	1
0.996203	0.0227132	0.0839395	0.64179	0.0337978	-0.990436	-0.133499	-0.230028	0.0800825	0.135814	-0.987485	0.234988	0	0	0	1
0.996208	0.0230993	0.0837811	0.641862	0.0341131	-0.990504	-0.132918	-0.229558	0.0798931	0.135257	-0.987577	0.234897	0	0	0	1
0.996224	0.0229776	0.0836171	0.641948	0.0339294	-0.990577	-0.132419	-0.229071	0.0797644	0.134741	-0.987658	0.234822	0	0	0	1
0.996236	0.0234207	0.0833507	0.642001	0.0342994	-0.990621	-0.131989	-0.228604	0.0794556	0.134336	-0.987738	0.234726	0	0	0	1
0.996253	0.0235466	0.0831192	0.642059	0.0343608	-0.990673	-0.131584	-0.228163	0.0792235	0.133932	-0.987812	0.234646	0	0	0	1
0.996266	0.0237763	0.082898	0.642117	0.0345278	-0.99072	-0.131189	-0.227731	0.0789873	0.133547	-0.987883	0.234567	0	0	0	1
0.996272	0.024089	0.0827357	0.642185	0.0347806	-0.990771	-0.130733	-0.22729	0.0788007	0.133109	-0.987957	0.234493	0	0	0	1
0.996285	0.0243004	0.0825109	0.642241	0.0349244	-0.990826	-0.130277	-0.226836	0.078566	0.13266	-0.988036	0.234416	0	0	0	1
0.996298	0.0244127	0.0823214	0.642312	0.0349772	-0.99088	-0.129854	-0.226365	0.0783783	0.132238	-0.988107	0.234354	0	0	0	1
0.996314	0.0246285	0.0820627	0.642366	0.0351209	-0.990935	-0.129392	-0.225882	0.0781099	0.131782	-0.98819	0.234277	0	0	0	1
0.996325	0.0245919	0.0819407	0.642417	0.0350551	-0.990959	-0.129224	-0.225592	0.0779998	0.131606	-0.988222	0.234248	0	0	0	1
0.996331	0.0246663	0.0818489	0.642434	0.0351108	-0.990968	-0.129145	-0.225442	0.0779018	0.13153	-0.98824	0.234234	0	0	0	1
0.996336	0.0248582	0.081722	0.642468	0.0352626	-0.990999	-0.128863	-0.225156	0.0777609	0.131258	-0.988287	0.234199	0	0	0	1
0.996341	0.0250099	0.081618	0.642542	0.0353642	-0.991054	-0.12841	-0.224731	0.077654	0.130812	-0.988354	0.234153	0	0	0	1
0.996355	0.0251579	0.0814028	0.64261	0.035461	-0.991087	-0.128129	-0.224273	0.0774315	0.130534	-0.988409	0.234104	0	0	0	1
0.996372	0.0252191	0.0811803	0.642676	0.0354709	-0.991123	-0.12785	-0.223825	0.077213	0.130251	-0.988463	0.234044	0	0	0	1
0.996393	0.0254336	0.0808457	0.642711	0.0356101	-0.991168	-0.127461	-0.22335	0.0768675	0.129866	-0.988541	0.233963	0	0	0	1
0.996405	0.0255193	0.0806821	0.642795	0.0356388	-0.991225	-0.127006	-0.222847	0.0767107	0.12941	-0.988613	0.233907	0	0	0	1
0.996421	0.0256698	0.0804309	0.642855	0.035725	-0.991273	-0.126609	-0.222373	0.0764566	0.129014	-0.988684	0.233824	0	0	0	1
0.996441	0.0257021	0.0801748	0.642912	0.0356863	-0.991337	-0.12612	-0.221875	0.0762163	0.128518	-0.988767	0.233745	0	0	0	1
0.996458	0.0258933	0.0798936	0.642972	0.0358092	-0.991383	-0.125717	-0.221361	0.0759275	0.128118	-0.988841	0.23367	0	0	0	1
0.996473	0.0260362	0.0796668	0.643057	0.0358935	-0.991428	-0.125343	-0.22083	0.0756979	0.127746	-0.988907	0.233595	0	0	0	1
0.996497	0.0260003	0.079379	0.643118	0.0357973	-0.99147	-0.125035	-0.220335	0.0754285	0.127423	-0.988969	0.233526	0	0	0	1
0.996521	0.026097	0.0790417	0.643172	0.0358293	-0.991504	-0.124758	-0.219815	0.0750918	0.127142	-0.989031	0.233464	0	0	0	1
0.996547	0.0261639	0.0786947	0.643236	0.035832	-0.991536	-0.124501	-0.21926	0.0747487	0.126876	-0.989091	0.2334	0	0	0	1
0.996574	0.0261462	0.0783569	0.643292	0.0357529	-0.991569	-0.124257	-0.21874	0.074425	0.126618	-0.989149	0.233343	0	0	0	1
0.9966	0.0262479	0.0779864	0.643316	0.0357861	-0.991603	-0.123979	-0.218233	0.0740548	0.126333	-0.989213	0.233333	0	0	0	1
0.996635	0.0261947	0.0775511	0.643318	0.0356542	-0.991647	-0.123662	-0.217693	0.0736415	0.125996	-0.989287	0.233355	0	0	0	1
0.996673	0.0262013	0.0770587	0.643333	0.0355725	-0.991694	-0.123312	-0.217053	0.0731651	0.125628	-0.989369	0.233364	0	0	0	1
0.996709	0.0259885	0.0766715	0.643373	0.0352899	-0.991741	-0.123013	-0.21645	0.0728187	0.125299	-0.989436	0.23338	0	0	0	1
0.996742	0.0258255	0.0762934	0.643394	0.0350614	-0.991781	-0.122758	-0.215958	0.0724734	0.125018	-0.989497	0.23336	0	0	0	1
0.996776	0.0258301	0.075849	0.643394	0.034991	-0.991816	-0.122496	-0.215475	0.0720415	0.12474	-0.989564	0.233333	0	0	0	1
0.996804	0.0259931	0.0754169	0.643416	0.0350789	-0.991847	-0.122218	-0.214922	0.0716025	0.124458	-0.989631	0.233301	0	0	0	1
0.996829	0.0260963	0.075061	0.643465	0.0351192	-0.991876	-0.12197	-0.214354	0.0712455	0.124204	-0.989689	0.233279	0	0	0	1
0.996865	0.025939	0.0746254	0.643487	0.0348879	-0.991919	-0.121685	-0.213796	0.0708432	0.123893	-0.989757	0.233257	0	0	0	1
0.996894	0.0259423	0.0742445	0.643509	0.0348264	-0.991951	-0.121441	-0.213298	0.0704737	0.123635	-0.989816	0.233235	0	0	0	1
0.996919	0.0259948	0.073891	0.643536	0.0348174	-0.991981	-0.121198	-0.212787	0.0701252	0.123382	-0.989872	0.233223	0	0	0	1
0.996938	0.0260877	0.073591	0.643581	0.0348575	-0.992006	-0.120983	-0.212287	0.0698237	0.123163	-0.989921	0.233212	0	0	0	1
0.996955	0.0262317	0.0733098	0.643643	0.0349514	-0.992028	-0.120775	-0.211762	0.0695344	0.122955	-0.989967	0.233178	0	0	0	1
0.99698	0.0262158	0.0729757	0.643708	0.0348783	-0.992058	-0.120547	-0.211194	0.0692132	0.122713	-0.990019	0.233131	0	0	0	1
0.996996	0.0261142	0.0727989	0.643761	0.0347449	-0.992081	-0.120396	-0.210816	0.0690556	0.122548	-0.990051	0.233111	0	0	0	1
0.997007	0.0260711	0.072662	0.643746	0.0346801	-0.992092	-0.120323	-0.210704	0.0689276	0.122468	-0.99007	0.233114	0	0	0	1
0.997014	0.026289	0.072484	0.64374	0.034867	-0.9921	-0.120208	-0.210494	0.0687284	0.122361	-0.990097	0.233123	0	0	0	1
0.99702	0.0265117	0.0723177	0.643808	0.0350577	-0.992111	-0.120057	-0.210063	0.0685414	0.122219	-0.990127	0.233109	0	0	0	1
0.997039	0.0265544	0.0720437	0.643883	0.0350522	-0.992137	-0.119848	-0.20951	0.0682718	0.122004	-0.990172	0.233064	0	0	0	1
0.99706	0.026552	0.0717552	0.64394	0.0350013	-0.992162	-0.119658	-0.20902	0.0679927	0.121803	-0.990216	0.233015	0	0	0	1
0.997075	0.0267603	0.0714719	0.643981	0.0351621	-0.992177	-0.119484	-0.208576	0.0676924	0.121633	-0.990258	0.232978	0	0	0	1
0.997088	0.0268782	0.0712461	0.644068	0.0352384	-0.992198	-0.119288	-0.208003	0.0674611	0.121436	-0.990298	0.232959	0	0	0	1
0.997112	0.0267106	0.0709713	0.64414	0.0350233	-0.992232	-0.11907	-0.207438	0.0672166	0.121197	-0.990344	0.232935	0	0	0	1
0.997131	0.0267264	0.0707014	0.644192	0.0349928	-0.992256	-0.118872	-0.206946	0.066954	0.12099	-0.990387	0.232912	0	0	0	1
0.997148	0.0268739	0.070402	0.64423	0.0350905	-0.992275	-0.118685	-0.206482	0.0666457	0.120802	-0.990431	0.232873	0	0	0	1
0.997159	0.0270598	0.0701678	0.6443	0.0352355	-0.992291	-0.118511	-0.205972	0.0663971	0.120632	-0.990468	0.232836	0	0	0	1
0.997183	0.0271192	0.0698068	0.644352	0.0352353	-0.992319	-0.118279	-0.205392	0.06604	0.12039	-0.990521	0.232786	0	0	0	1
0.997205	0.0271055	0.0694952	0.644404	0.0351696	-0.992347	-0.11806	-0.204846	0.0657403	0.120159	-0.990569	0.232759	0	0	0	1
0.997223	0.0271095	0.0692323	0.644443	0.0351293	-0.992371	-0.117871	-0.204386	0.0654858	0.11996	-0.99061	0.232748	0	0	0	1
0.99724	0.0272875	0.0689229	0.644468	0.0352558	-0.992391	-0.117668	-0.203913	0.0651646	0.119758	-0.990656	0.232727	0	0	0	1
0.997258	0.0272467	0.0686702	0.644523	0.0351722	-0.992416	-0.117476	-0.203408	0.0649256	0.119554	-0.990696	0.232693	0	0	0	1
0.997282	0.0271111	0.0683753	0.644587	0.0349866	-0.99245	-0.117242	-0.202793	0.0646575	0.1193	-0.990744	0.232639	0	0	0	1
0.997305	0.0268316	0.0681597	0.644664	0.0346686	-0.992487	-0.117027	-0.202201	0.0644845	0.11906	-0.990785	0.232606	0	0	0	1
0.997328	0.0267032	0.0678718	0.644701	0.0344931	-0.992517	-0.116822	-0.201694	0.0642213	0.118836	-0.990829	0.232576	0	0	0	1
0.99734	0.0268361	0.0676382	0.644736	0.034586	-0.992535	-0.116645	-0.201236	0.0639799	0.118659	-0.990865	0.232549	0	0	0	1
0.997353	0.0268742	0.0674281	0.644786	0.0345873	-0.992556	-0.116464	-0.200731	0.0637732	0.118473	-0.990901	0.232511	0	0	0	1
0.997372	0.0269406	0.0671161	0.644823	0.0346013	-0.992583	-0.116231	-0.200135	0.0634639	0.118232	-0.99095	0.232464	0	0	0	1
0.997388	0.0269636	0.0668714	0.644887	0.0345811	-0.992609	-0.116011	-0.199526	0.0632259	0.118006	-0.990992	0.232449	0	0	0	1
0.997408	0.0269397	0.0665791	0.644914	0.0345087	-0.992638	-0.11579	-0.199004	0.0629464	0.117773	-0.991037	0.232443	0	0	0	1
0.997429	0.0269546	0.0662572	0.644928	0.0344716	-0.992664	-0.115571	-0.198507	0.0626328	0.117543	-0.991085	0.232438	0	0	0	1
0.997456	0.0270853	0.0658068	0.644915	0.0345327	-0.992692	-0.115319	-0.197997	0.0621792	0.117283	-0.991144	0.232418	0	0	0	1
0.997476	0.0272162	0.0654433	0.64494	0.0346052	-0.992717	-0.115079	-0.197436	0.0618114	0.117038	-0.991196	0.232417	0	0	0	1
0.997496	0.0272932	0.0651047	0.644976	0.0346269	-0.992744	-0.114836	-0.196842	0.0614748	0.116788	-0.991246	0.23243	0	0	0	1
0.997523	0.0273309	0.064678	0.64498	0.0345988	-0.992775	-0.114582	-0.196291	0.0610558	0.116521	-0.991304	0.232421	0	0	0	1
0.997544	0.0271646	0.0644146	0.64497	0.0343916	-0.992802	-0.114405	-0.195974	0.0608199	0.116325	-0.991341	0.232436	0	0	0	1
0.997552	0.0271518	0.0643087	0.644955	0.0343619	-0.992812	-0.114331	-0.195854	0.0607189	0.116245	-0.991357	0.232467	0	0	0	1
0.997559	0.0274402	0.0640693	0.64494	0.0346138	-0.992817	-0.114211	-0.195606	0.0604518	0.116135	-0.991386	0.232456	0	0	0	1
0.997567	0.0277099	0.0638292	0.644992	0.0348442	-0.992828	-0.114047	-0.195135	0.0601879	0.115978	-0.99142	0.232421	0	0	0	1
0.997591	0.0276805	0.0634586	0.645019	0.0347588	-0.992855	-0.113831	-0.194606	0.0598311	0.115748	-0.991469	0.232381	0	0	0	1
0.997609	0.0276731	0.0631852	0.645054	0.0347083	-0.992879	-0.113642	-0.194129	0.0595671	0.115548	-0.991508	0.232375	0	0	0	1
0.997633	0.0276844	0.0627945	0.645054	0.0346612	-0.992905	-0.113423	-0.193651	0.0591856	0.115316	-0.991558	0.232357	0	0	0	1
0.997648	0.027749	0.0625322	0.645106	0.0346831	-0.992928	-0.113221	-0.193093	0.0589248	0.115108	-0.991598	0.232361	0	0	0	1
0.997666	0.0277962	0.0622239	0.645149	0.0346825	-0.992951	-0.113018	-0.192544	0.0586205	0.114897	-0.99164	0.232348	0	0	0	1
0.997687	0.027809	0.061875	0.645168	0.0346434	-0.992975	-0.112821	-0.192061	0.0582795	0.114688	-0.991685	0.232313	0	0	0	1
0.997701	0.0279015	0.0616183	0.645221	0.0346956	-0.992993	-0.112643	-0.191542	0.0580202	0.114507	-0.991721	0.232289	0	0	0	1
0.997717	0.0278818	0.0613587	0.645289	0.0346352	-0.993016	-0.112456	-0.190964	0.0577713	0.114309	-0.991758	0.232262	0	0	0	1
0.997735	0.0277811	0.0611073	0.645357	0.0344951	-0.993043	-0.112266	-0.190393	0.0575399	0.114105	-0.991795	0.232238	0	0	0	1
0.997764	0.0276657	0.0606845	0.645356	0.0343184	-0.993075	-0.112034	-0.189879	0.0571413	0.113851	-0.991847	0.232211	0	0	0	1
0.997772	0.0277795	0.0605136	0.645413	0.0344033	-0.99309	-0.111878	-0.189396	0.0569641	0.113695	-0.991875	0.232223	0	0	0	1
0.997798	0.0276747	0.0601222	0.645429	0.0342415	-0.99312	-0.111654	-0.188849	0.0565951	0.113452	-0.991924	0.232188	0	0	0	1
0.997816	0.0274788	0.0599226	0.645513	0.0340132	-0.993149	-0.111469	-0.18825	0.0564255	0.113249	-0.991957	0.232186	0	0	0	1
0.99783	0.0274984	0.0596719	0.645567	0.0339942	-0.99317	-0.11129	-0.187698	0.0561806	0.113062	-0.991992	0.232145	0	0	0	1
0.99784	0.0275342	0.0594806	0.645584	0.033999	-0.993188	-0.11113	-0.18723	0.055992	0.112897	-0.992022	0.232075	0	0	0	1
0.997846	0.0275793	0.0593608	0.645617	0.0340223	-0.993203	-0.110987	-0.186772	0.0558729	0.112752	-0.992045	0.232023	0	0	0	1
0.997853	0.0275614	0.0592547	0.645661	0.0339835	-0.993222	-0.110826	-0.18625	0.055775	0.112587	-0.992069	0.231985	0	0	0	1
0.997861	0.0276103	0.0591009	0.645689	0.0340037	-0.993243	-0.110629	-0.185655	0.0556236	0.112387	-0.992101	0.231928	0	0	0	1
0.997867	0.0275367	0.0590255	0.645712	0.0339114	-0.993267	-0.110442	-0.185099	0.0555633	0.112193	-0.992126	0.231901	0	0	0	1
0.99787	0.0275347	0.05899	0.645725	0.0338954	-0.993288	-0.110263	-0.184591	0.0555345	0.112012	-0.992148	0.231897	0	0	0	1
0.997869	0.027621	0.058956	0.645735	0.0339673	-0.993306	-0.110079	-0.184076	0.0554973	0.111832	-0.99217	0.231903	0	0	0	1
0.997867	0.0278209	0.0588949	0.645749	0.0341494	-0.993319	-0.109901	-0.183537	0.0554203	0.111662	-0.992194	0.231883	0	0	0	1
0.997872	0.027844	0.0587991	0.64577	0.0341519	-0.993339	-0.109725	-0.183001	0.0553287	0.111485	-0.992219	0.231854	0	0	0	1
0.997873	0.0279202	0.0587564	0.645826	0.0342133	-0.993356	-0.10955	-0.182392	0.0552838	0.111312	-0.992241	0.231837	0	0	0	1
0.997879	0.0279105	0.0586563	0.645864	0.0341827	-0.993376	-0.109377	-0.181827	0.0551914	0.111135	-0.992266	0.231797	0	0	0	1
0.997884	0.0279892	0.0585305	0.645883	0.0342377	-0.993393	-0.109207	-0.181337	0.0550635	0.110965	-0.992292	0.23177	0	0	0	1
0.997891	0.0278734	0.0584592	0.645893	0.034108	-0.99341	-0.109092	-0.181021	0.0550096	0.11084	-0.992309	0.231757	0	0	0	1
0.997892	0.027931	0.0584294	0.645889	0.0341587	-0.993415	-0.10903	-0.180862	0.0549757	0.110781	-0.992317	0.231772	0	0	0	1
0.997889	0.0281807	0.0583552	0.645879	0.0343932	-0.993418	-0.108926	-0.180579	0.0548779	0.110688	-0.992333	0.231768	0	0	0	1
0.997893	0.0282417	0.0582595	0.645908	0.0344351	-0.993433	-0.108777	-0.180092	0.0547812	0.110539	-0.992355	0.231719	0	0	0	1
0.997896	0.0282182	0.0582226	0.645971	0.0343986	-0.993452	-0.108613	-0.179499	0.0547529	0.110372	-0.992375	0.231693	0	0	0	1
0.997903	0.0281432	0.058139	0.646	0.034306	-0.993473	-0.108456	-0.179001	0.0546836	0.110207	-0.992397	0.231676	0	0	0	1
0.997905	0.0282752	0.0580312	0.645979	0.0344166	-0.993486	-0.108294	-0.178587	0.0545676	0.110049	-0.992421	0.23165	0	0	0	1
0.997901	0.028561	0.0579645	0.645974	0.0346844	-0.993496	-0.108123	-0.178076	0.0544757	0.109892	-0.992444	0.231617	0	0	0	1
0.997904	0.0284211	0.0579715	0.645998	0.0345355	-0.993521	-0.107935	-0.177513	0.0545046	0.109696	-0.992464	0.231614	0	0	0	1
0.997907	0.0284906	0.0578947	0.645978	0.0345849	-0.993542	-0.107726	-0.176944	0.054428	0.109488	-0.992491	0.231572	0	0	0	1
0.997911	0.0284589	0.0578373	0.645956	0.0345355	-0.993567	-0.107517	-0.176389	0.0543818	0.109274	-0.992517	0.231541	0	0	0	1
0.997918	0.0281973	0.0578512	0.645947	0.0342648	-0.993599	-0.107302	-0.175826	0.0544316	0.109046	-0.99254	0.231555	0	0	0	1
0.997915	0.0282552	0.0578622	0.645928	0.034312	-0.99362	-0.107091	-0.175265	0.0544435	0.108838	-0.992562	0.23157	0	0	0	1
0.997916	0.0282075	0.057879	0.645896	0.0342539	-0.993647	-0.106863	-0.1747	0.0544733	0.108608	-0.992585	0.231595	0	0	0	1
0.997918	0.0281714	0.0578636	0.645829	0.0342024	-0.993676	-0.106611	-0.174133	0.0544706	0.108353	-0.992613	0.231609	0	0	0	1
0.997915	0.0281076	0.0579464	0.645763	0.0341324	-0.993709	-0.106328	-0.173486	0.0545695	0.108069	-0.992639	0.23169	0	0	0	1
0.997913	0.0279411	0.0580532	0.645679	0.0339621	-0.993745	-0.106037	-0.172874	0.0547036	0.107772	-0.992664	0.231794	0	0	0	1
0.9979	0.028076	0.0582063	0.645601	0.0340988	-0.993768	-0.10578	-0.172324	0.05485	0.107528	-0.992682	0.231903	0	0	0	1
0.997892	0.028166	0.0583129	0.645581	0.0341895	-0.993785	-0.105592	-0.171812	0.0549526	0.107348	-0.992696	0.23193	0	0	0	1
0.997895	0.0281915	0.0582396	0.645614	0.0341988	-0.9938	-0.105444	-0.171279	0.0548822	0.107198	-0.992716	0.231862	0	0	0	1
0.997901	0.0281772	0.0581514	0.645691	0.0341678	-0.993815	-0.105312	-0.170686	0.0548006	0.107063	-0.992735	0.231769	0	0	0	1
0.997909	0.0280896	0.0580595	0.645749	0.0340641	-0.993832	-0.105192	-0.170175	0.0547228	0.106935	-0.992753	0.231682	0	0	0	1
0.997909	0.0281966	0.0580092	0.645776	0.0341583	-0.993842	-0.105066	-0.169728	0.0546658	0.106813	-0.99277	0.231636	0	0	0	1
0.997907	0.0284116	0.0579235	0.645771	0.0343549	-0.993851	-0.104915	-0.169249	0.0545628	0.10667	-0.992791	0.231578	0	0	0	1
0.997903	0.0285177	0.0579396	0.645809	0.0344539	-0.993864	-0.104759	-0.168697	0.0545728	0.106521	-0.992806	0.231572	0	0	0	1
0.997899	0.0286343	0.0579509	0.64586	0.0345618	-0.993878	-0.10459	-0.168075	0.0545775	0.106358	-0.992823	0.231558	0	0	0	1
0.997904	0.028645	0.0578746	0.645885	0.0345558	-0.993895	-0.104434	-0.16752	0.054506	0.1062	-0.992844	0.231495	0	0	0	1
0.997907	0.0286764	0.057807	0.645915	0.0345727	-0.993908	-0.104302	-0.167039	0.0544401	0.106067	-0.992862	0.231435	0	0	0	1
0.997906	0.0287666	0.0577796	0.645955	0.0346526	-0.993918	-0.104175	-0.166552	0.0544077	0.105944	-0.992877	0.231398	0	0	0	1
0.997902	0.0289387	0.0577487	0.645993	0.0348126	-0.993928	-0.104027	-0.165995	0.0543639	0.105804	-0.992894	0.231362	0	0	0	1
0.99791	0.0286776	0.0577418	0.646017	0.0345446	-0.993952	-0.103894	-0.165565	0.0543893	0.105657	-0.992908	0.231348	0	0	0	1
0.99791	0.0285912	0.0577989	0.646035	0.0344616	-0.99396	-0.103841	-0.165384	0.0544571	0.1056	-0.992911	0.231382	0	0	0	1
0.997905	0.0288138	0.0577626	0.64603	0.0346757	-0.99396	-0.103772	-0.165147	0.0543998	0.105543	-0.99292	0.231359	0	0	0	1
0.997903	0.0289999	0.0577147	0.646083	0.0348503	-0.993965	-0.103667	-0.164671	0.0543363	0.105446	-0.992934	0.231304	0	0	0	1
0.997908	0.0288861	0.0576703	0.646154	0.034725	-0.993983	-0.103534	-0.164103	0.0543088	0.105305	-0.99295	0.231245	0	0	0	1
0.997915	0.0288013	0.0576035	0.646196	0.0346273	-0.993998	-0.103423	-0.163654	0.0542553	0.105187	-0.992966	0.231187	0	0	0	1
0.997915	0.0289362	0.0575373	0.646207	0.0347486	-0.994005	-0.10331	-0.163244	0.0541792	0.105079	-0.992981	0.231137	0	0	0	1
0.997918	0.028961	0.0574738	0.646233	0.0347581	-0.994021	-0.103154	-0.162688	0.0541189	0.104922	-0.993001	0.231093	0	0	0	1
0.997925	0.0287075	0.0574651	0.646295	0.0344958	-0.994047	-0.102991	-0.162065	0.0541426	0.104745	-0.993019	0.231068	0	0	0	1
0.997935	0.0284992	0.057407	0.646333	0.0342742	-0.99407	-0.102844	-0.161545	0.0541118	0.104585	-0.993037	0.23105	0	0	0	1
0.997938	0.0285838	0.0573027	0.646326	0.0343397	-0.994083	-0.102701	-0.161095	0.0540042	0.104442	-0.993058	0.230986	0	0	0	1
0.997938	0.0287307	0.0572269	0.646349	0.0344718	-0.99409	-0.102585	-0.160637	0.0539175	0.104331	-0.993074	0.230922	0	0	0	1
0.99794	0.0287287	0.0571978	0.646397	0.0344593	-0.994105	-0.102446	-0.160088	0.0538936	0.104191	-0.99309	0.230883	0	0	0	1
0.997946	0.0285894	0.0571734	0.64645	0.0343091	-0.994127	-0.102283	-0.159461	0.0538895	0.10402	-0.993109	0.230848	0	0	0	1
0.997948	0.0285849	0.0571311	0.646464	0.0342909	-0.994145	-0.102112	-0.158886	0.0538539	0.103847	-0.993129	0.230812	0	0	0	1
0.997947	0.0286796	0.0571103	0.646454	0.0343739	-0.99416	-0.101941	-0.158375	0.0538292	0.10368	-0.993147	0.230801	0	0	0	1
0.99795	0.0285766	0.0570988	0.646442	0.0342604	-0.994182	-0.101765	-0.157865	0.0538347	0.103497	-0.993166	0.230797	0	0	0	1
0.997945	0.0287445	0.0571037	0.646468	0.0344195	-0.994193	-0.101604	-0.157286	0.0538277	0.103345	-0.993182	0.230786	0	0	0	1
0.997946	0.0288067	0.0570528	0.646507	0.034468	-0.994207	-0.101451	-0.156681	0.0537759	0.103194	-0.993201	0.230733	0	0	0	1
0.997949	0.0288557	0.0569858	0.646535	0.0345024	-0.994219	-0.101314	-0.156153	0.053709	0.103058	-0.993219	0.230673	0	0	0	1
0.997948	0.0290117	0.0569253	0.646544	0.0346442	-0.994228	-0.101177	-0.155669	0.0536375	0.102927	-0.993236	0.230626	0	0	0	1
0.997945	0.0291144	0.0569205	0.646569	0.0347387	-0.994239	-0.101041	-0.155162	0.053627	0.102796	-0.99325	0.230612	0	0	0	1
0.997943	0.0291966	0.0569026	0.646586	0.0348095	-0.994254	-0.100871	-0.154574	0.0536066	0.10263	-0.993269	0.230593	0	0	0	1
0.997945	0.0292275	0.056857	0.646579	0.0348255	-0.994272	-0.100683	-0.153972	0.0535647	0.102442	-0.99329	0.230563	0	0	0	1
0.997944	0.0291534	0.0569141	0.646586	0.0347479	-0.994293	-0.100504	-0.153422	0.0536353	0.10226	-0.993305	0.230597	0	0	0	1
0.997942	0.029192	0.0569256	0.646544	0.0347773	-0.994311	-0.100315	-0.152935	0.0536494	0.102074	-0.993324	0.23062	0	0	0	1
0.997938	0.029344	0.0569156	0.646485	0.0349167	-0.994327	-0.100111	-0.152429	0.0536312	0.101877	-0.993345	0.230633	0	0	0	1
0.997928	0.0295324	0.0570004	0.64648	0.0351036	-0.994338	-0.0999344	-0.151889	0.0537025	0.101713	-0.993358	0.23069	0	0	0	1
0.997926	0.0294969	0.0570538	0.646508	0.0350642	-0.994357	-0.0997595	-0.151293	0.0537653	0.101538	-0.993372	0.230713	0	0	0	1
0.997928	0.0294111	0.0570711	0.64654	0.0349712	-0.994377	-0.0995897	-0.150685	0.0537972	0.101364	-0.993388	0.230709	0	0	0	1
0.997935	0.0292965	0.0570087	0.64652	0.034851	-0.994381	-0.0995947	-0.150335	0.0537467	0.101361	-0.993391	0.230691	0	0	0	1
0.997934	0.0292674	0.0570278	0.646501	0.0348374	-0.994356	-0.0998437	-0.150206	0.0537599	0.101609	-0.993365	0.230757	0	0	0	1
0.997929	0.0294304	0.0570415	0.646468	0.034995	-0.994362	-0.0997296	-0.149912	0.0537609	0.101504	-0.993376	0.230781	0	0	0	1
0.997931	0.0294147	0.0570116	0.646451	0.0349676	-0.994379	-0.0995696	-0.149426	0.0537384	0.101342	-0.993394	0.230762	0	0	0	1
0.997937	0.0290725	0.0570801	0.646475	0.0346252	-0.994407	-0.0994149	-0.148861	0.0538467	0.101171	-0.993405	0.2308	0	0	0	1
0.997933	0.0291226	0.0571207	0.646482	0.0346776	-0.994408	-0.0993827	-0.148318	0.053883	0.101143	-0.993406	0.230841	0	0	0	1
0.997936	0.0290104	0.057136	0.646449	0.0345616	-0.994423	-0.0992764	-0.147774	0.0539134	0.101031	-0.993416	0.230876	0	0	0	1
0.997934	0.0289898	0.0571785	0.646431	0.0345383	-0.994436	-0.0991469	-0.147231	0.0539622	0.100902	-0.993426	0.230916	0	0	0	1
0.997927	0.0290839	0.0572446	0.646423	0.034632	-0.994446	-0.0990234	-0.146743	0.0540227	0.100786	-0.993435	0.230969	0	0	0	1
0.997924	0.0292472	0.0572166	0.646404	0.0347832	-0.994456	-0.0988633	-0.14623	0.053984	0.100633	-0.993452	0.230952	0	0	0	1
0.997921	0.0293567	0.0572082	0.646446	0.0348842	-0.994466	-0.0987299	-0.145655	0.0539693	0.100505	-0.993466	0.230925	0	0	0	1
0.997923	0.0293663	0.0571715	0.646488	0.0348837	-0.994478	-0.0986107	-0.145076	0.0539359	0.100385	-0.99348	0.230881	0	0	0	1
0.997926	0.0293673	0.0571162	0.646514	0.0348729	-0.994489	-0.0984967	-0.144561	0.0538849	0.100269	-0.993495	0.23083	0	0	0	1
0.997924	0.0294708	0.0571004	0.646519	0.0349673	-0.994499	-0.0983631	-0.144088	0.0538635	0.100141	-0.993509	0.230812	0	0	0	1
0.997918	0.0296676	0.0571131	0.646527	0.0351571	-0.994506	-0.098225	-0.143598	0.0538613	0.100014	-0.993522	0.230813	0	0	0	1
0.997916	0.029769	0.0570909	0.646511	0.0352461	-0.994521	-0.0980431	-0.143014	0.0538355	0.0998361	-0.993541	0.230799	0	0	0	1
0.997918	0.0297228	0.05708	0.64652	0.0351894	-0.99454	-0.0978671	-0.142407	0.0538354	0.099657	-0.993559	0.230782	0	0	0	1
0.997918	0.029747	0.0570695	0.64653	0.0352048	-0.994554	-0.0977235	-0.141885	0.0538277	0.0995142	-0.993574	0.230767	0	0	0	1
0.997921	0.0297967	0.0569819	0.646496	0.0352364	-0.994569	-0.0975556	-0.141378	0.0537417	0.0993457	-0.993595	0.230715	0	0	0	1
0.997915	0.0300012	0.0569852	0.646506	0.0354328	-0.994577	-0.0974106	-0.140843	0.0537297	0.0992117	-0.993609	0.230706	0	0	0	1
0.997913	0.0300098	0.0570113	0.646526	0.0354354	-0.994592	-0.0972532	-0.140258	0.0537604	0.0990555	-0.993623	0.230709	0	0	0	1
0.997916	0.029974	0.0569865	0.646522	0.0353878	-0.994611	-0.0970783	-0.139641	0.0537455	0.0988777	-0.993642	0.23069	0	0	0	1
0.997914	0.0299488	0.0570259	0.646532	0.0353589	-0.994626	-0.0969356	-0.139106	0.0537923	0.0987349	-0.993653	0.230709	0	0	0	1
0.997912	0.0299852	0.0570383	0.646539	0.0353886	-0.994639	-0.0967908	-0.138595	0.0538062	0.0985924	-0.993667	0.230711	0	0	0	1
0.997914	0.0300324	0.0569895	0.646544	0.0354233	-0.994651	-0.096653	-0.138074	0.0537579	0.0984552	-0.993683	0.230669	0	0	0	1
0.997914	0.0300886	0.0569588	0.646564	0.0354688	-0.994663	-0.096514	-0.137522	0.0537268	0.098318	-0.993698	0.230632	0	0	0	1
0.997917	0.0299446	0.0569845	0.646612	0.0353207	-0.994681	-0.0963834	-0.136949	0.0537712	0.0981805	-0.993709	0.230624	0	0	0	1
0.997921	0.0298495	0.0569513	0.646606	0.0352174	-0.994694	-0.0962863	-0.136427	0.053751	0.0980769	-0.993721	0.230607	0	0	0	1
0.997928	0.0296832	0.0569145	0.646596	0.0350492	-0.994697	-0.0963093	-0.135923	0.0537299	0.0980897	-0.993721	0.230605	0	0	0	1
0.997926	0.0296934	0.0569448	0.646611	0.0350564	-0.994708	-0.0961982	-0.135397	0.053763	0.0979801	-0.99373	0.230616	0	0	0	1
0.997929	0.0296965	0.0568933	0.646603	0.0350601	-0.994698	-0.0963023	-0.135028	0.0537077	0.0980827	-0.993722	0.230608	0	0	0	1
0.997934	0.0295414	0.056898	0.64661	0.0349163	-0.994684	-0.0964945	-0.134823	0.0537209	0.0982668	-0.993704	0.230639	0	0	0	1
0.997934	0.0296145	0.056856	0.64659	0.0349805	-0.99469	-0.0964107	-0.134525	0.0536749	0.0981854	-0.993714	0.230616	0	0	0	1
0.99793	0.0297742	0.0568417	0.64661	0.0351323	-0.994695	-0.0962993	-0.134043	0.0536489	0.0980821	-0.993726	0.23059	0	0	0	1
0.997929	0.0296656	0.0569111	0.646659	0.0350255	-0.994709	-0.0962006	-0.133516	0.0537321	0.0979799	-0.993731	0.230615	0	0	0	1
0.997936	0.0295568	0.0568476	0.646636	0.0349045	-0.994724	-0.0960829	-0.133062	0.0536837	0.097854	-0.993746	0.230578	0	0	0	1
0.997927	0.029808	0.0568709	0.646651	0.035151	-0.994727	-0.0959691	-0.132602	0.0536863	0.0977544	-0.993756	0.230581	0	0	0	1
0.997919	0.0298855	0.056972	0.646696	0.0352308	-0.994737	-0.0958316	-0.132031	0.0537841	0.0976245	-0.993763	0.230622	0	0	0	1
0.997918	0.0298633	0.0569972	0.646729	0.0352039	-0.994751	-0.0956998	-0.131409	0.053816	0.0974923	-0.993775	0.230621	0	0	0	1
0.997916	0.0300122	0.0569528	0.646735	0.0353474	-0.994747	-0.095689	-0.130867	0.0537577	0.0974879	-0.993778	0.230597	0	0	0	1
0.997915	0.0299923	0.0569851	0.646767	0.0353257	-0.994756	-0.0955958	-0.130379	0.0537951	0.0973947	-0.993785	0.230603	0	0	0	1
0.997908	0.0302001	0.0570006	0.646785	0.0355278	-0.994761	-0.0954743	-0.129864	0.0537945	0.0972848	-0.993796	0.230598	0	0	0	1
0.997905	0.0303053	0.0569982	0.646779	0.0356239	-0.994772	-0.0953174	-0.129316	0.0537876	0.0971334	-0.993811	0.230591	0	0	0	1
0.997901	0.0303226	0.0570615	0.646795	0.0356391	-0.994787	-0.0951645	-0.128739	0.0538543	0.0969835	-0.993822	0.23062	0	0	0	1
0.9979	0.030255	0.0571134	0.646796	0.0355687	-0.994803	-0.0950161	-0.128216	0.0539178	0.0968331	-0.993834	0.230648	0	0	0	1
0.997894	0.0304072	0.0571446	0.646783	0.0357149	-0.994813	-0.0948601	-0.127697	0.0539396	0.0966864	-0.993847	0.230668	0	0	0	1
0.997889	0.0304452	0.0572023	0.646779	0.0357499	-0.994827	-0.0947022	-0.127189	0.0539991	0.0965324	-0.993858	0.230701	0	0	0	1
0.997882	0.0305813	0.0572467	0.646779	0.0358813	-0.994837	-0.0945453	-0.12664	0.0540357	0.0963843	-0.993871	0.230723	0	0	0	1
0.997879	0.0305811	0.0573092	0.646816	0.0358793	-0.994851	-0.0943996	-0.126033	0.0541032	0.0962408	-0.993881	0.230743	0	0	0	1
0.99788	0.0305201	0.0573282	0.646825	0.0358121	-0.994867	-0.0942497	-0.125451	0.0541334	0.096088	-0.993894	0.230744	0	0	0	1
0.997872	0.0306067	0.0574082	0.64684	0.0358988	-0.994877	-0.0941143	-0.124932	0.0542095	0.0959601	-0.993902	0.230785	0	0	0	1
0.997866	0.0306215	0.057503	0.646851	0.0359144	-0.994891	-0.0939625	-0.124409	0.0543079	0.0958124	-0.993911	0.230841	0	0	0	1
0.997869	0.0305084	0.0575205	0.64684	0.0357939	-0.994911	-0.0937902	-0.123838	0.0543423	0.0956344	-0.993927	0.230849	0	0	0	1
0.997868	0.0303566	0.0576235	0.646875	0.0356445	-0.99493	-0.0936466	-0.123194	0.0544645	0.095486	-0.993934	0.230899	0	0	0	1
0.997868	0.0302821	0.057653	0.646885	0.0355803	-0.99492	-0.0937803	-0.12266	0.0544961	0.0956169	-0.99392	0.230941	0	0	0	1
0.997873	0.0302102	0.057614	0.64684	0.0355017	-0.994928	-0.0937207	-0.122084	0.0544663	0.0955519	-0.993928	0.230939	0	0	0	1
0.997869	0.0301826	0.0576817	0.64683	0.0354762	-0.994937	-0.0936399	-0.121535	0.0545393	0.0954719	-0.993931	0.23099	0	0	0	1
0.997862	0.030227	0.0577844	0.64682	0.0355246	-0.994945	-0.0935353	-0.120956	0.0546409	0.0953733	-0.993935	0.231064	0	0	0	1
0.99786	0.0301973	0.0578314	0.646798	0.0354957	-0.994953	-0.093466	-0.12036	0.054693	0.095304	-0.993939	0.231109	0	0	0	1
0.997864	0.0301365	0.0577921	0.64675	0.0354334	-0.994951	-0.0935038	-0.119814	0.0546584	0.0953371	-0.993938	0.231118	0	0	0	1
0.997867	0.0300581	0.0577947	0.646739	0.0353634	-0.99494	-0.0936485	-0.119506	0.0546632	0.0954777	-0.993924	0.231147	0	0	0	1
0.997868	0.0300319	0.0577899	0.646725	0.0353416	-0.994933	-0.0937354	-0.119367	0.054658	0.0955631	-0.993916	0.231162	0	0	0	1
0.997861	0.0303113	0.0577576	0.646723	0.0356138	-0.994929	-0.0936746	-0.119105	0.0546012	0.0955164	-0.993924	0.231135	0	0	0	1
0.997857	0.0304917	0.0577286	0.64675	0.0357861	-0.994931	-0.0935882	-0.118647	0.0545581	0.0954388	-0.993934	0.231094	0	0	0	1
0.997853	0.0305412	0.0577776	0.646808	0.0358339	-0.99494	-0.0934746	-0.11804	0.0546063	0.0953296	-0.993941	0.231094	0	0	0	1
0.997852	0.030557	0.057794	0.646833	0.0358448	-0.99495	-0.0933587	-0.117493	0.0546253	0.095215	-0.993951	0.231087	0	0	0	1
0.997846	0.0307668	0.0577768	0.646808	0.0360459	-0.994954	-0.093239	-0.117079	0.0545925	0.095106	-0.993964	0.231075	0	0	0	1
0.997841	0.030853	0.0578125	0.646805	0.0361276	-0.994964	-0.0931009	-0.116587	0.0546248	0.0949737	-0.993974	0.231091	0	0	0	1
0.99784	0.0309072	0.0578014	0.646812	0.0361726	-0.994976	-0.0929563	-0.116012	0.0546139	0.0948316	-0.993989	0.231068	0	0	0	1
0.99784	0.0308504	0.0578404	0.646857	0.0361127	-0.99499	-0.0928286	-0.115395	0.0546627	0.0947021	-0.993998	0.231066	0	0	0	1
0.99784	0.0308969	0.0578219	0.646879	0.0361509	-0.995	-0.0927125	-0.114827	0.0546441	0.0945878	-0.99401	0.231031	0	0	0	1
0.99784	0.030921	0.0577955	0.646879	0.0361659	-0.99501	-0.0925937	-0.114332	0.0546198	0.0944692	-0.994023	0.231006	0	0	0	1
0.997838	0.0309518	0.0578132	0.646892	0.0361913	-0.995021	-0.0924651	-0.113821	0.0546392	0.0943428	-0.994034	0.231001	0	0	0	1
0.997834	0.0310707	0.0578297	0.646917	0.0363048	-0.995028	-0.0923462	-0.113278	0.0546488	0.0942309	-0.994044	0.23099	0	0	0	1
0.997832	0.0311285	0.0578284	0.646938	0.0363551	-0.995038	-0.0922146	-0.112691	0.0546468	0.0941022	-0.994056	0.230968	0	0	0	1
0.997835	0.0309951	0.0578464	0.646961	0.0362165	-0.995056	-0.0920827	-0.112098	0.0546822	0.0939636	-0.994067	0.230959	0	0	0	1
0.997839	0.0307686	0.0578994	0.646976	0.0359885	-0.995076	-0.0919537	-0.111558	0.0547608	0.0938239	-0.994076	0.230979	0	0	0	1
0.997843	0.0306499	0.0578964	0.646953	0.035862	-0.995094	-0.0918102	-0.111054	0.0547742	0.0936737	-0.99409	0.230977	0	0	0	1
0.997838	0.0307715	0.0579209	0.646958	0.0359787	-0.995101	-0.091685	-0.110541	0.0547917	0.0935559	-0.9941	0.230981	0	0	0	1
0.997833	0.0308806	0.0579493	0.646981	0.0360834	-0.995108	-0.0915628	-0.109991	0.0548141	0.0934406	-0.994109	0.230977	0	0	0	1
0.997837	0.0307642	0.0579373	0.64702	0.0359599	-0.995123	-0.0914477	-0.1094	0.0548173	0.0933186	-0.994121	0.230941	0	0	0	1
0.997839	0.0306586	0.0579588	0.647066	0.035852	-0.995135	-0.0913666	-0.108848	0.0548514	0.0932324	-0.994127	0.230927	0	0	0	1
0.997838	0.0307124	0.0579388	0.647086	0.0359085	-0.995125	-0.0914507	-0.108361	0.0548235	0.0933188	-0.99412	0.230916	0	0	0	1
0.997836	0.0307711	0.0579469	0.647115	0.0359656	-0.995126	-0.0914129	-0.107792	0.0548275	0.0932845	-0.994123	0.230907	0	0	0	1
0.997834	0.0307622	0.0579808	0.647151	0.0359557	-0.995134	-0.0913353	-0.107183	0.0548648	0.0932075	-0.994128	0.23091	0	0	0	1
0.997835	0.0307483	0.0579834	0.647183	0.0359477	-0.995125	-0.0914365	-0.10662	0.0548651	0.0933082	-0.994119	0.230921	0	0	0	1
0.99784	0.0308439	0.0578394	0.647172	0.0360427	-0.9951	-0.0916745	-0.106096	0.0547042	0.0935465	-0.994105	0.230894	0	0	0	1
0.997838	0.0309151	0.0578348	0.647202	0.0361174	-0.99509	-0.0917505	-0.105554	0.0546902	0.0936263	-0.994099	0.230896	0	0	0	1
0.997833	0.0310905	0.0578353	0.647232	0.0362899	-0.995088	-0.0917053	-0.104987	0.0546759	0.0935906	-0.994103	0.230903	0	0	0	1
0.997829	0.0312679	0.0578089	0.647241	0.0364602	-0.995089	-0.0916295	-0.104411	0.0546358	0.0935235	-0.994111	0.230903	0	0	0	1
0.997838	0.0310146	0.0577913	0.647235	0.0362163	-0.99508	-0.0918191	-0.104068	0.0546351	0.0936988	-0.994095	0.230932	0	0	0	1
0.997842	0.0309155	0.0577698	0.647212	0.0361382	-0.995045	-0.0922322	-0.103917	0.054608	0.0941061	-0.994058	0.230979	0	0	0	1
0.99784	0.0310214	0.0577432	0.647182	0.0362394	-0.995044	-0.0921992	-0.103645	0.0545727	0.0940779	-0.994063	0.230976	0	0	0	1
0.997832	0.0312721	0.0577582	0.647205	0.0364869	-0.995042	-0.0921269	-0.103241	0.0545667	0.0940198	-0.994068	0.230965	0	0	0	1
0.99783	0.031317	0.0577689	0.64724	0.0365276	-0.995049	-0.0920328	-0.102719	0.0545765	0.0939284	-0.994076	0.23095	0	0	0	1
0.99783	0.0313453	0.0577513	0.647271	0.0365493	-0.995056	-0.0919466	-0.1022	0.0545595	0.093843	-0.994085	0.230927	0	0	0	1
0.997828	0.0314419	0.0577327	0.647286	0.0366385	-0.995062	-0.0918469	-0.101664	0.0545356	0.0937479	-0.994096	0.230916	0	0	0	1
0.997833	0.0312504	0.0577469	0.647311	0.0364433	-0.995078	-0.0917468	-0.101121	0.0545715	0.0936377	-0.994104	0.230924	0	0	0	1
0.997831	0.0312666	0.0577768	0.647315	0.0364557	-0.995089	-0.091627	-0.100602	0.054604	0.0935197	-0.994113	0.23095	0	0	0	1
0.997834	0.0311426	0.0577841	0.647316	0.036326	-0.995105	-0.0915035	-0.100086	0.0546274	0.0933896	-0.994124	0.230953	0	0	0	1
0.997835	0.0310477	0.0578141	0.647343	0.036229	-0.995117	-0.0914112	-0.0994994	0.0546695	0.0932931	-0.994131	0.230961	0	0	0	1
0.997835	0.031074	0.0578067	0.647376	0.0362609	-0.995105	-0.0915273	-0.0988959	0.0546554	0.0934105	-0.994121	0.230968	0	0	0	1
0.997844	0.0308766	0.0577499	0.647388	0.036075	-0.995085	-0.091823	-0.0983228	0.0546067	0.0936936	-0.994097	0.230978	0	0	0	1
0.997851	0.0307876	0.0576895	0.647387	0.035998	-0.995058	-0.092141	-0.0977949	0.0545435	0.0940049	-0.994071	0.231006	0	0	0	1
0.997852	0.0307592	0.0576767	0.647388	0.0359823	-0.995035	-0.0923919	-0.0972252	0.0545243	0.0942541	-0.994048	0.231057	0	0	0	1
0.997843	0.0309639	0.0577259	0.647396	0.0362	-0.995012	-0.0925545	-0.0966323	0.054548	0.0944297	-0.99403	0.231115	0	0	0	1
0.997838	0.0310493	0.0577611	0.64738	0.0362923	-0.995003	-0.0926233	-0.0960892	0.0545724	0.0945046	-0.994022	0.231163	0	0	0	1
0.997832	0.0312152	0.0577813	0.647373	0.0364557	-0.995003	-0.0925531	-0.0955849	0.0545794	0.0944441	-0.994027	0.23118	0	0	0	1
0.997828	0.0313249	0.0577981	0.647374	0.0365606	-0.99501	-0.0924422	-0.095101	0.0545898	0.0943397	-0.994037	0.231179	0	0	0	1
0.997821	0.0314926	0.0578224	0.647398	0.0367244	-0.995013	-0.0923373	-0.0945644	0.054602	0.0942448	-0.994045	0.231179	0	0	0	1
0.997826	0.0313525	0.0578082	0.647426	0.036577	-0.99503	-0.0922218	-0.0939761	0.0546054	0.094121	-0.994057	0.231168	0	0	0	1
0.99783	0.031263	0.0577908	0.647456	0.0364804	-0.995043	-0.0921187	-0.0933935	0.0546003	0.0940123	-0.994067	0.231162	0	0	0	1
0.997829	0.0313271	0.0577648	0.647468	0.0365368	-0.995049	-0.0920255	-0.0928586	0.0545717	0.0939216	-0.994077	0.231171	0	0	0	1
0.997824	0.0314187	0.0578041	0.64748	0.0366256	-0.995056	-0.0919125	-0.092362	0.0546064	0.0938148	-0.994086	0.231209	0	0	0	1
0.997819	0.0315386	0.0578269	0.647453	0.0367389	-0.995066	-0.0917579	-0.0918118	0.0546235	0.0936675	-0.994098	0.231253	0	0	0	1
0.997815	0.0315219	0.0579075	0.647418	0.0367196	-0.995084	-0.0915736	-0.0911779	0.0547121	0.0934851	-0.994111	0.231313	0	0	0	1
0.997808	0.0314927	0.0580387	0.647371	0.0366927	-0.995102	-0.0913901	-0.0905775	0.0548521	0.0933046	-0.99412	0.231405	0	0	0	1
0.997802	0.0314701	0.0581643	0.647285	0.0366729	-0.995118	-0.0912282	-0.0900596	0.0549852	0.093146	-0.994128	0.231515	0	0	0	1
0.997801	0.0312987	0.0582659	0.647166	0.0365044	-0.995135	-0.0911006	-0.0895415	0.055107	0.0930125	-0.994133	0.231628	0	0	0	1
0.997794	0.0311584	0.0584726	0.647073	0.0363751	-0.995154	-0.0909454	-0.0889089	0.0553314	0.0928569	-0.994135	0.231795	0	0	0	1
0.997787	0.0310316	0.058643	0.647006	0.0362999	-0.995099	-0.0915777	-0.0885123	0.0554897	0.0934891	-0.994067	0.23199	0	0	0	1
0.997801	0.0306935	0.0585837	0.646917	0.0360159	-0.995012	-0.0926325	-0.0882926	0.0554242	0.0945241	-0.993973	0.232066	0	0	0	1
0.997804	0.03071	0.0585294	0.64691	0.0360376	-0.994994	-0.0928181	-0.0878963	0.0553618	0.0947088	-0.993959	0.232031	0	0	0	1
0.997804	0.0307595	0.0585022	0.646932	0.0360926	-0.994978	-0.0929675	-0.0875124	0.0553246	0.0948601	-0.993947	0.232002	0	0	0	1
0.997799	0.0309099	0.0585108	0.646962	0.0362406	-0.994977	-0.0929149	-0.0870503	0.0553208	0.0948161	-0.993951	0.231979	0	0	0	1
0.997796	0.0309649	0.0585398	0.646983	0.0362931	-0.994984	-0.0928236	-0.0865384	0.0553478	0.0947288	-0.993958	0.23197	0	0	0	1
0.997788	0.031074	0.0586133	0.646994	0.0364025	-0.994991	-0.0927101	-0.085981	0.0554147	0.094624	-0.993964	0.231995	0	0	0	1
0.997781	0.0311579	0.0586825	0.646992	0.0364859	-0.994999	-0.0925878	-0.0854482	0.0554801	0.0945087	-0.993971	0.232023	0	0	0	1
0.997774	0.0312648	0.0587524	0.64698	0.0365922	-0.995006	-0.0924643	-0.0849684	0.055544	0.0943936	-0.993979	0.232057	0	0	0	1
0.997768	0.0314053	0.0587782	0.646984	0.0367283	-0.995012	-0.0923482	-0.0844218	0.0555607	0.0942862	-0.993988	0.232052	0	0	0	1
0.997761	0.0315318	0.0588258	0.646994	0.0368517	-0.99502	-0.0922172	-0.0838033	0.0556009	0.0941638	-0.993997	0.232055	0	0	0	1
0.997759	0.0314496	0.0589112	0.647005	0.0367705	-0.995035	-0.0920878	-0.0832055	0.0556985	0.0940328	-0.994004	0.232086	0	0	0	1
0.997753	0.0314851	0.0589862	0.647002	0.0368076	-0.995042	-0.0919926	-0.0826716	0.0557732	0.0939423	-0.994009	0.23212	0	0	0	1
0.997752	0.0314082	0.0590413	0.64698	0.0367295	-0.995056	-0.0918747	-0.0821876	0.0558396	0.0938221	-0.994016	0.232149	0	0	0	1
0.997742	0.0315263	0.0591427	0.646983	0.0368498	-0.995063	-0.0917504	-0.0816573	0.0559341	0.0937079	-0.994022	0.232197	0	0	0	1
0.997734	0.0316241	0.059228	0.646982	0.0369482	-0.995071	-0.0916209	-0.0810494	0.0560145	0.093587	-0.994029	0.232232	0	0	0	1
0.997731	0.0316025	0.0592949	0.646997	0.0369279	-0.99508	-0.0915332	-0.0804746	0.0560864	0.0935004	-0.994033	0.232249	0	0	0	1
0.997726	0.0316689	0.0593512	0.647024	0.0370006	-0.995075	-0.0915552	-0.0799683	0.0561353	0.0935283	-0.994027	0.232264	0	0	0	1
0.997726	0.0316366	0.0593691	0.647046	0.036966	-0.995083	-0.091482	-0.0794444	0.0561589	0.0934538	-0.994033	0.232247	0	0	0	1
0.997723	0.0316467	0.0594143	0.647071	0.0369752	-0.995091	-0.0913921	-0.0789392	0.0562063	0.0933661	-0.994039	0.232246	0	0	0	1
0.997719	0.03156	0.0595116	0.647106	0.0368918	-0.995104	-0.0912843	-0.0783798	0.0563152	0.0932569	-0.994043	0.232274	0	0	0	1
0.997723	0.0313277	0.0595801	0.647123	0.0366607	-0.995122	-0.0911812	-0.0777726	0.0564089	0.0931431	-0.994048	0.232291	0	0	0	1
0.997721	0.0312272	0.0596674	0.647137	0.0365704	-0.995123	-0.0912137	-0.077232	0.0565039	0.0931732	-0.99404	0.232332	0	0	0	1
0.997718	0.0311785	0.0597307	0.647143	0.0365257	-0.995128	-0.0911783	-0.0766876	0.0565728	0.0931373	-0.994039	0.232355	0	0	0	1
0.997716	0.031135	0.0597917	0.647172	0.0364841	-0.995135	-0.0911103	-0.0761488	0.05664	0.093069	-0.994042	0.232364	0	0	0	1
0.997707	0.0312606	0.0598784	0.647208	0.0366129	-0.995138	-0.0910286	-0.0755335	0.0567176	0.0929975	-0.994044	0.232383	0	0	0	1
0.997705	0.0312464	0.0599265	0.647226	0.0366019	-0.995141	-0.0910059	-0.074956	0.0567676	0.0929757	-0.994043	0.23239	0	0	0	1
0.997708	0.0310652	0.0599709	0.647223	0.0364332	-0.995134	-0.0911449	-0.0744302	0.0568235	0.0931062	-0.994028	0.232415	0	0	0	1
0.997698	0.0311666	0.0600754	0.647233	0.0365424	-0.995133	-0.091114	-0.0738826	0.0569192	0.0930849	-0.994024	0.232463	0	0	0	1
0.997686	0.0312975	0.0602018	0.647236	0.0366793	-0.995137	-0.0910189	-0.0733602	0.0570362	0.0930018	-0.994025	0.232529	0	0	0	1
0.997688	0.0312199	0.0602074	0.647184	0.0366096	-0.995128	-0.091144	-0.073013	0.0570444	0.0931228	-0.994014	0.232556	0	0	0	1
0.997725	0.0311835	0.0596162	0.646889	0.03654	-0.995095	-0.0915298	-0.0730031	0.0564455	0.0934853	-0.994014	0.232445	0	0	0	1
0.997787	0.0309777	0.0586773	0.646319	0.0362444	-0.995109	-0.0914898	-0.0730305	0.055532	0.0933993	-0.994073	0.232282	0	0	0	1
0.997831	0.031001	0.0579057	0.645631	0.0361878	-0.995124	-0.091352	-0.0730085	0.0547672	0.0932347	-0.994131	0.232274	0	0	0	1
0.997875	0.0313657	0.0569578	0.644635	0.0364581	-0.995122	-0.0912649	-0.0729158	0.0537932	0.0931328	-0.994194	0.232372	0	0	0	1
0.997896	0.0315185	0.0564933	0.643488	0.036563	-0.995125	-0.0911894	-0.0728541	0.0533195	0.0930483	-0.994227	0.232626	0	0	0	1
0.997921	0.0316667	0.0559771	0.642241	0.03665	-0.995144	-0.0909501	-0.0727955	0.052801	0.0927977	-0.994279	0.232848	0	0	0	1
0.99795	0.0317636	0.0554025	0.641257	0.0366818	-0.995162	-0.0907358	-0.0727425	0.0522281	0.0925672	-0.99433	0.232903	0	0	0	1
0.998008	0.0318524	0.0542787	0.640265	0.0366629	-0.995169	-0.0906736	-0.0727396	0.051104	0.0924682	-0.994398	0.232585	0	0	0	1
0.998064	0.0319393	0.0531968	0.639294	0.036645	-0.995177	-0.0905881	-0.0727643	0.0500226	0.0923472	-0.994464	0.232279	0	0	0	1
0.998085	0.0320957	0.0527067	0.638232	0.0367491	-0.995185	-0.09046	-0.072766	0.0495251	0.0922088	-0.994502	0.232426	0	0	0	1
0.998092	0.0322118	0.0525	0.637122	0.0368387	-0.995195	-0.0903156	-0.0727758	0.0493142	0.0920625	-0.994526	0.232793	0	0	0	1
0.998106	0.0325863	0.0519972	0.635884	0.0371671	-0.99518	-0.0903445	-0.0727299	0.0487781	0.0920911	-0.99455	0.233014	0	0	0	1
0.998135	0.0326119	0.0514225	0.634709	0.0371516	-0.995158	-0.090591	-0.0727177	0.0481948	0.0923175	-0.994557	0.233039	0	0	0	1
0.998171	0.0324661	0.0508085	0.633572	0.0369716	-0.995122	-0.0910562	-0.0726931	0.04758	0.0927532	-0.994546	0.233105	0	0	0	1
0.998221	0.0320232	0.0501008	0.632541	0.0364947	-0.995081	-0.0917003	-0.0726637	0.0468934	0.0933506	-0.994523	0.233108	0	0	0	1
0.99827	0.0319688	0.0491505	0.631504	0.0363759	-0.995036	-0.0922284	-0.072571	0.0459337	0.0938417	-0.994522	0.232865	0	0	0	1
0.998318	0.0316806	0.0483568	0.630535	0.0360327	-0.995011	-0.09264	-0.0725831	0.0451562	0.0942116	-0.994522	0.232561	0	0	0	1
0.998345	0.0317009	0.0477868	0.629578	0.0360076	-0.994994	-0.0928299	-0.0726148	0.0445803	0.0943819	-0.994532	0.232584	0	0	0	1
0.998357	0.0317258	0.0475217	0.628469	0.0359929	-0.995024	-0.0925059	-0.0725361	0.044326	0.0940493	-0.994575	0.232869	0	0	0	1
0.99837	0.0317892	0.0471979	0.627144	0.036007	-0.995063	-0.0920859	-0.0724911	0.0440131	0.0936202	-0.994629	0.233191	0	0	0	1
0.99838	0.0318118	0.0469698	0.625889	0.0359874	-0.995107	-0.0916149	-0.0724473	0.0438011	0.0931417	-0.994684	0.233464	0	0	0	1
0.9984	0.0318587	0.0465224	0.624764	0.0359746	-0.995145	-0.0912075	-0.0724171	0.0433663	0.0927201	-0.994742	0.233564	0	0	0	1
0.998425	0.0319117	0.0459353	0.623614	0.0359575	-0.995178	-0.0908487	-0.0723856	0.0427901	0.0923422	-0.994802	0.233468	0	0	0	1
0.998449	0.0318211	0.0454783	0.622566	0.0358282	-0.995176	-0.0909268	-0.072449	0.0423409	0.0924001	-0.994816	0.233278	0	0	0	1
0.998484	0.0317303	0.0447573	0.621633	0.0356775	-0.995167	-0.0910829	-0.0724688	0.0416263	0.0925265	-0.994835	0.23307	0	0	0	1
0.998515	0.03168	0.0441135	0.620892	0.0355704	-0.995165	-0.0911468	-0.0724617	0.0409881	0.0925654	-0.994858	0.23296	0	0	0	1
0.998556	0.0317057	0.0431374	0.619871	0.0355031	-0.995173	-0.0910873	-0.0724617	0.0400165	0.0924721	-0.994906	0.232738	0	0	0	1
0.998587	0.0317037	0.0424332	0.618576	0.0354336	-0.995181	-0.0910304	-0.0724936	0.039318	0.0923901	-0.994941	0.232782	0	0	0	1
0.998578	0.0318761	0.0425023	0.617346	0.0356089	-0.995181	-0.0909557	-0.0724674	0.0393736	0.0923247	-0.994945	0.233304	0	0	0	1
0.998547	0.0320055	0.0431283	0.616378	0.0358023	-0.995159	-0.0911198	-0.072363	0.0399785	0.0925164	-0.994903	0.233817	0	0	0	1
0.99849	0.0317905	0.0445787	0.616051	0.0357763	-0.995041	-0.0924112	-0.0724598	0.0413953	0.0938514	-0.99472	0.234234	0	0	0	1
0.998456	0.0317137	0.0453862	0.615828	0.0358382	-0.994901	-0.0938859	-0.0725793	0.0421528	0.0953524	-0.994546	0.234253	0	0	0	1
0.99844	0.0315426	0.0458707	0.615813	0.0357715	-0.994776	-0.0952276	-0.0728559	0.0426029	0.0967047	-0.994396	0.234051	0	0	0	1
0.998443	0.0313783	0.0459164	0.615766	0.0356494	-0.994697	-0.0960943	-0.073134	0.0426332	0.0975663	-0.99431	0.23393	0	0	0	1
0.998452	0.031102	0.0458972	0.615729	0.035397	-0.99465	-0.0966723	-0.0735423	0.0426206	0.0981321	-0.994255	0.233965	0	0	0	1
0.998468	0.0307162	0.0458094	0.615668	0.0350202	-0.994627	-0.0970487	-0.0739687	0.0425579	0.0984891	-0.994222	0.233973	0	0	0	1
0.998487	0.0303419	0.0456457	0.615586	0.0346491	-0.994598	-0.0974702	-0.0744291	0.0424174	0.0988891	-0.994189	0.233941	0	0	0	1
0.998506	0.0299291	0.0454977	0.615504	0.0342394	-0.994575	-0.097849	-0.0748959	0.042298	0.0992454	-0.994158	0.233917	0	0	0	1
0.998521	0.0296209	0.0453793	0.615437	0.0339393	-0.994542	-0.0982905	-0.0753381	0.0421958	0.09967	-0.99412	0.233908	0	0	0	1
0.998537	0.0293002	0.045233	0.615362	0.0336246	-0.994508	-0.0987474	-0.0758014	0.0420669	0.100109	-0.994082	0.233886	0	0	0	1
0.998553	0.0289662	0.0450932	0.615285	0.0332988	-0.99447	-0.0992399	-0.0762768	0.0419449	0.100583	-0.994039	0.233872	0	0	0	1
0.998565	0.0287582	0.0449542	0.615208	0.0331049	-0.994411	-0.09989	-0.0767608	0.0418059	0.10122	-0.99398	0.233867	0	0	0	1
0.99858	0.0285122	0.044787	0.615125	0.032866	-0.994363	-0.10044	-0.0772064	0.0416465	0.101754	-0.993932	0.233839	0	0	0	1
0.998593	0.0282229	0.0446721	0.615054	0.0325903	-0.994314	-0.101017	-0.077694	0.0415428	0.102316	-0.993879	0.233844	0	0	0	1
0.998609	0.0279114	0.0445226	0.614971	0.0322881	-0.994267	-0.101575	-0.0781893	0.041408	0.102856	-0.993829	0.233833	0	0	0	1
0.998625	0.0275651	0.044382	0.614891	0.0319452	-0.994238	-0.101972	-0.0786401	0.0412911	0.103234	-0.993794	0.233816	0	0	0	1
0.998636	0.0273625	0.0442579	0.614816	0.0317462	-0.994206	-0.102345	-0.0790978	0.0411768	0.103595	-0.993762	0.233807	0	0	0	1
0.998649	0.0270587	0.0441397	0.614741	0.0314487	-0.994172	-0.102765	-0.0795847	0.0410775	0.103999	-0.993723	0.233806	0	0	0	1
0.998664	0.0267524	0.0440016	0.614658	0.0311441	-0.994145	-0.103119	-0.0800743	0.040961	0.104336	-0.993693	0.233793	0	0	0	1
0.998676	0.0265161	0.0438682	0.614574	0.0309115	-0.99411	-0.103522	-0.0805789	0.0408406	0.104726	-0.993657	0.233786	0	0	0	1
0.998688	0.0262484	0.0437534	0.614496	0.0306459	-0.994085	-0.10384	-0.0810638	0.0407448	0.105029	-0.993629	0.233782	0	0	0	1
0.998702	0.0259263	0.0436148	0.614407	0.0303242	-0.994061	-0.104169	-0.0815778	0.0406308	0.105341	-0.9936	0.233772	0	0	0	1
0.998716	0.0255932	0.0434947	0.614322	0.029991	-0.994042	-0.104439	-0.082072	0.0405385	0.105594	-0.993577	0.233763	0	0	0	1
0.998729	0.0252882	0.0433811	0.614245	0.029689	-0.994016	-0.104774	-0.0825552	0.0404478	0.105913	-0.993547	0.233758	0	0	0	1
0.998741	0.0250109	0.0432519	0.614159	0.0294178	-0.993976	-0.10523	-0.0830871	0.0403352	0.106355	-0.993504	0.233753	0	0	0	1
0.998755	0.0247126	0.0431126	0.614069	0.0291202	-0.993948	-0.105578	-0.083573	0.0402184	0.106687	-0.993474	0.233733	0	0	0	1
0.998766	0.0244391	0.0429968	0.613988	0.0288528	-0.993911	-0.106004	-0.0840785	0.0401202	0.107099	-0.993433	0.233726	0	0	0	1
0.998774	0.0243431	0.0428827	0.613908	0.028764	-0.993863	-0.106475	-0.0845685	0.0400034	0.107563	-0.993388	0.233719	0	0	0	1
0.998784	0.0241654	0.0427441	0.613824	0.0285944	-0.993809	-0.107025	-0.0850464	0.039869	0.108102	-0.993335	0.233708	0	0	0	1
0.998787	0.0241937	0.0426609	0.613768	0.0286296	-0.993764	-0.107429	-0.0853528	0.0397716	0.108505	-0.993295	0.23369	0	0	0	1
0.998785	0.0242045	0.0426947	0.613765	0.0286513	-0.993744	-0.10761	-0.0854722	0.0397989	0.108687	-0.993274	0.233686	0	0	0	1
0.998786	0.0242516	0.0426579	0.613735	0.0287179	-0.993677	-0.108205	-0.0857767	0.03974	0.109283	-0.993211	0.233703	0	0	0	1
0.998794	0.023987	0.0426175	0.613691	0.0284693	-0.993632	-0.108682	-0.0861938	0.0397151	0.109748	-0.99316	0.23372	0	0	0	1
0.998801	0.0237039	0.0426085	0.613647	0.0282041	-0.993592	-0.109116	-0.086681	0.039725	0.110171	-0.993113	0.233743	0	0	0	1
0.9988	0.0236566	0.0426455	0.613615	0.0281771	-0.993549	-0.109515	-0.0871357	0.0397556	0.11057	-0.993068	0.233771	0	0	0	1
0.998803	0.0235172	0.0426669	0.61358	0.0280626	-0.993492	-0.110059	-0.0876303	0.0397769	0.111109	-0.993006	0.233801	0	0	0	1
0.998809	0.023317	0.0426393	0.613526	0.0278804	-0.993442	-0.110558	-0.0881545	0.0397578	0.111599	-0.992952	0.233817	0	0	0	1
0.998806	0.0232712	0.0427147	0.613501	0.0278598	-0.993396	-0.110973	-0.0886255	0.0398261	0.112015	-0.992903	0.233844	0	0	0	1
0.998806	0.0231799	0.0427816	0.613463	0.0277928	-0.993353	-0.111378	-0.0891227	0.0398916	0.112418	-0.992854	0.233839	0	0	0	1
0.998806	0.0230814	0.0428379	0.613417	0.0277162	-0.993314	-0.111749	-0.0896587	0.0399482	0.112788	-0.99281	0.233837	0	0	0	1
0.998805	0.0229261	0.0429273	0.61338	0.0275817	-0.99329	-0.111995	-0.0902078	0.0400476	0.113029	-0.992779	0.233848	0	0	0	1
0.998799	0.0228882	0.0430972	0.613359	0.0275694	-0.993273	-0.112147	-0.0907676	0.0402165	0.113185	-0.992754	0.233858	0	0	0	1
0.998792	0.0230279	0.0431921	0.613306	0.027723	-0.993257	-0.112245	-0.0913164	0.0402922	0.113291	-0.992739	0.233829	0	0	0	1
0.998779	0.0231681	0.0433962	0.613277	0.0278902	-0.99324	-0.112356	-0.0918655	0.0404759	0.113414	-0.992718	0.233805	0	0	0	1
0.998772	0.0229816	0.0436704	0.613272	0.0277408	-0.993231	-0.112476	-0.0923776	0.040766	0.113534	-0.992692	0.233795	0	0	0	1
0.998764	0.0228917	0.0439075	0.613248	0.0276834	-0.993219	-0.112598	-0.0928989	0.0410083	0.113658	-0.992668	0.233764	0	0	0	1
0.998755	0.0227817	0.0441475	0.613216	0.0276054	-0.99321	-0.112697	-0.0934901	0.0412564	0.11376	-0.992646	0.233731	0	0	0	1
0.998735	0.0230459	0.0444763	0.613202	0.0279102	-0.993189	-0.112803	-0.0940958	0.0415498	0.113886	-0.992619	0.233698	0	0	0	1
0.998724	0.0230405	0.0447196	0.61316	0.0279359	-0.993179	-0.112882	-0.0946519	0.0417898	0.113972	-0.992599	0.233626	0	0	0	1
0.998707	0.0228878	0.0451827	0.61318	0.0278403	-0.993173	-0.112963	-0.0951346	0.0422649	0.11406	-0.992569	0.233575	0	0	0	1
0.998697	0.0227937	0.0454399	0.613135	0.0277793	-0.993166	-0.113037	-0.095659	0.042529	0.114136	-0.992549	0.233486	0	0	0	1
0.998679	0.0228458	0.0458087	0.613108	0.0278775	-0.993152	-0.113135	-0.0962807	0.0428865	0.114247	-0.992521	0.233413	0	0	0	1
0.998665	0.0228536	0.0461072	0.613062	0.027923	-0.993141	-0.113217	-0.0968594	0.0431797	0.114338	-0.992497	0.233319	0	0	0	1
0.998653	0.0227848	0.0463974	0.613044	0.0278911	-0.993134	-0.113292	-0.0973328	0.0434737	0.114418	-0.992475	0.233259	0	0	0	1
0.998652	0.0225541	0.0465461	0.613006	0.0276822	-0.993131	-0.113369	-0.0978025	0.0436456	0.114489	-0.99246	0.233239	0	0	0	1
0.998646	0.0225703	0.0466662	0.612963	0.0277168	-0.993118	-0.113478	-0.0983401	0.04376	0.114602	-0.992442	0.233242	0	0	0	1
0.998646	0.0224277	0.0467381	0.612898	0.0275875	-0.99311	-0.113576	-0.0989756	0.043845	0.114696	-0.992427	0.233233	0	0	0	1
0.998639	0.0223996	0.0468856	0.612863	0.0275803	-0.993101	-0.11366	-0.0995101	0.0439924	0.114783	-0.99241	0.233233	0	0	0	1
0.998639	0.0222267	0.0469799	0.612824	0.0274223	-0.993097	-0.11373	-0.0999683	0.044104	0.114848	-0.992398	0.233232	0	0	0	1
0.99863	0.0223601	0.0471078	0.612808	0.0275724	-0.993086	-0.113789	-0.10028	0.044214	0.114916	-0.992385	0.233229	0	0	0	1
0.998629	0.0223693	0.0471206	0.612787	0.0275844	-0.993082	-0.113822	-0.100411	0.0442247	0.11495	-0.992381	0.233194	0	0	0	1
0.998632	0.0220328	0.0472105	0.612773	0.027264	-0.993081	-0.113908	-0.100683	0.0443503	0.115024	-0.992367	0.233208	0	0	0	1
0.998636	0.0217687	0.0472595	0.612732	0.0270136	-0.993071	-0.114054	-0.101127	0.0444255	0.115159	-0.992347	0.23323	0	0	0	1
0.998632	0.0217755	0.0473393	0.612683	0.0270361	-0.993053	-0.114202	-0.101679	0.0444999	0.11531	-0.992327	0.233257	0	0	0	1
0.998622	0.0219537	0.0474593	0.612653	0.0272321	-0.993035	-0.114312	-0.102164	0.0445955	0.115432	-0.992308	0.233282	0	0	0	1
0.998617	0.0220511	0.0475232	0.612608	0.0273402	-0.993022	-0.114398	-0.102677	0.0446453	0.115524	-0.992295	0.233291	0	0	0	1
0.998611	0.0219973	0.0476671	0.612566	0.027308	-0.993011	-0.114501	-0.103301	0.0447915	0.115628	-0.992277	0.233313	0	0	0	1
0.998606	0.0220345	0.0477572	0.612514	0.0273596	-0.992999	-0.114593	-0.10387	0.0448742	0.115724	-0.992262	0.233315	0	0	0	1
0.998602	0.0220488	0.0478395	0.612468	0.0273867	-0.99299	-0.114665	-0.104329	0.0449522	0.115799	-0.992249	0.2333	0	0	0	1
0.998601	0.0218604	0.0479506	0.612433	0.0272159	-0.992986	-0.114744	-0.104835	0.0450821	0.115873	-0.992235	0.233311	0	0	0	1
0.998594	0.0219052	0.048073	0.612392	0.0272795	-0.992972	-0.11485	-0.105442	0.0451956	0.115985	-0.992217	0.233324	0	0	0	1
0.998583	0.0222256	0.048147	0.612334	0.0276116	-0.99295	-0.114958	-0.106052	0.0452288	0.116109	-0.9922	0.23333	0	0	0	1
0.998577	0.022343	0.0482207	0.6123	0.0277406	-0.992937	-0.115041	-0.106494	0.045286	0.116199	-0.992187	0.233337	0	0	0	1
0.998578	0.0221259	0.0483116	0.612274	0.0275387	-0.992934	-0.115114	-0.106925	0.0453996	0.116265	-0.992174	0.233344	0	0	0	1
0.998577	0.0220217	0.0483617	0.612222	0.0274453	-0.992926	-0.115208	-0.107484	0.0454588	0.116356	-0.992161	0.233342	0	0	0	1
0.998573	0.0220603	0.0484344	0.612159	0.0274975	-0.992911	-0.115326	-0.10816	0.0455232	0.116477	-0.992144	0.233351	0	0	0	1
0.998568	0.0220806	0.0485369	0.612119	0.0275343	-0.992898	-0.115427	-0.10871	0.0456198	0.116583	-0.992127	0.233354	0	0	0	1
0.998566	0.0219821	0.0486188	0.612094	0.0274495	-0.992891	-0.115504	-0.109125	0.0457104	0.116658	-0.992114	0.233353	0	0	0	1
0.998566	0.0218251	0.0486841	0.612057	0.0273049	-0.992885	-0.115589	-0.109605	0.0457913	0.116738	-0.992101	0.23335	0	0	0	1
0.998559	0.0217913	0.0488381	0.612024	0.0272948	-0.992872	-0.115706	-0.110217	0.0459449	0.116857	-0.99208	0.233363	0	0	0	1
0.998556	0.021842	0.048892	0.611963	0.0273572	-0.992856	-0.115829	-0.110866	0.0459891	0.116984	-0.992063	0.233345	0	0	0	1
0.99855	0.0217914	0.0490318	0.611945	0.0273283	-0.992845	-0.115935	-0.111372	0.0461309	0.117092	-0.992043	0.233336	0	0	0	1
0.998549	0.0216099	0.0491285	0.611927	0.0271635	-0.992838	-0.116031	-0.111815	0.0462455	0.117182	-0.992027	0.23331	0	0	0	1
0.998551	0.0213454	0.0491986	0.611889	0.0269136	-0.992833	-0.116132	-0.112351	0.0463434	0.117273	-0.992012	0.233286	0	0	0	1
0.998546	0.0212189	0.0493491	0.611856	0.0268113	-0.992821	-0.116258	-0.112979	0.0465043	0.117397	-0.99199	0.233286	0	0	0	1
0.998538	0.0213509	0.0494612	0.611816	0.0269612	-0.992803	-0.116372	-0.11355	0.046597	0.11752	-0.991971	0.233284	0	0	0	1
0.998535	0.0212168	0.0495894	0.611799	0.0268472	-0.992796	-0.116462	-0.11398	0.0467376	0.117608	-0.991954	0.233283	0	0	0	1
0.998531	0.021125	0.0497039	0.611783	0.0267735	-0.992788	-0.116548	-0.114396	0.0468597	0.117692	-0.991938	0.233277	0	0	0	1
0.998531	0.0208856	0.0497945	0.611742	0.0265512	-0.992781	-0.116656	-0.114941	0.046975	0.117791	-0.991921	0.233265	0	0	0	1
0.99852	0.0212896	0.0498539	0.611703	0.0269648	-0.992758	-0.116761	-0.115395	0.0469834	0.117917	-0.991906	0.233253	0	0	0	1
0.998509	0.0216123	0.0499395	0.611708	0.0272986	-0.992742	-0.116819	-0.115575	0.0470287	0.117993	-0.991894	0.233246	0	0	0	1
0.99851	0.021431	0.0499984	0.61171	0.0271276	-0.992741	-0.116866	-0.115763	0.0471073	0.118032	-0.991886	0.233222	0	0	0	1
0.998511	0.0211687	0.0500935	0.611683	0.0268819	-0.992738	-0.116948	-0.116197	0.0472304	0.118105	-0.991872	0.233219	0	0	0	1
0.998501	0.0213191	0.0502145	0.611637	0.0270518	-0.992718	-0.117076	-0.116806	0.0473293	0.118243	-0.99185	0.233221	0	0	0	1
0.99849	0.0214335	0.0503839	0.611619	0.0271913	-0.992701	-0.117192	-0.117306	0.0474807	0.118369	-0.991828	0.233225	0	0	0	1
0.998483	0.0213857	0.0505415	0.611617	0.0271676	-0.992689	-0.1173	-0.117739	0.0476398	0.11848	-0.991807	0.233203	0	0	0	1
0.998478	0.0212989	0.0506865	0.611591	0.0271056	-0.992673	-0.117448	-0.118358	0.04779	0.118627	-0.991782	0.233164	0	0	0	1
0.998465	0.0215755	0.0508146	0.611558	0.0274039	-0.992645	-0.117614	-0.119017	0.0478797	0.118811	-0.991756	0.233108	0	0	0	1
0.998454	0.0216847	0.050995	0.611562	0.0275412	-0.992624	-0.117762	-0.119527	0.0480417	0.118969	-0.991729	0.233053	0	0	0	1
0.998446	0.0216312	0.0511616	0.611576	0.0275142	-0.992609	-0.117894	-0.119951	0.0482098	0.119103	-0.991705	0.232997	0	0	0	1
0.998441	0.021475	0.0513257	0.611569	0.0273849	-0.992597	-0.118025	-0.120466	0.0483876	0.119231	-0.991681	0.232956	0	0	0	1
0.998428	0.0216282	0.0515178	0.611545	0.0275683	-0.992572	-0.118191	-0.121131	0.0485553	0.11941	-0.991651	0.232922	0	0	0	1
0.998416	0.0217157	0.051723	0.611531	0.0276878	-0.992549	-0.118353	-0.121748	0.048744	0.119582	-0.991621	0.232893	0	0	0	1
0.998407	0.0216749	0.051916	0.611541	0.0276767	-0.992534	-0.11848	-0.12218	0.0489369	0.119713	-0.991596	0.232859	0	0	0	1
0.998399	0.0214561	0.0521447	0.611563	0.0274931	-0.992524	-0.11861	-0.12262	0.0491865	0.119838	-0.991568	0.232823	0	0	0	1
0.998392	0.02134	0.0523355	0.611551	0.0274078	-0.992509	-0.118756	-0.123196	0.0493857	0.119983	-0.991541	0.23279	0	0	0	1
0.998377	0.0214627	0.052564	0.611537	0.0275667	-0.992482	-0.118944	-0.12388	0.0495925	0.120184	-0.991506	0.232747	0	0	0	1
0.998368	0.0214318	0.0527531	0.611539	0.0275664	-0.992464	-0.119097	-0.124399	0.0497797	0.120341	-0.991478	0.232692	0	0	0	1
0.998358	0.0213436	0.0529781	0.61157	0.0275134	-0.992447	-0.119244	-0.124824	0.0500095	0.120491	-0.991448	0.23262	0	0	0	1
0.998362	0.0210335	0.0530312	0.611539	0.0272182	-0.99244	-0.119375	-0.125345	0.0500959	0.120608	-0.991429	0.232541	0	0	0	1
0.998348	0.0210306	0.0532913	0.611533	0.0272558	-0.992417	-0.119556	-0.125999	0.0503495	0.120795	-0.991394	0.232507	0	0	0	1
0.998334	0.0213378	0.0534308	0.61149	0.0275865	-0.992388	-0.11972	-0.12664	0.0504462	0.120979	-0.991367	0.232477	0	0	0	1
0.998326	0.0212983	0.0535978	0.611466	0.0275736	-0.992374	-0.119839	-0.127143	0.0506133	0.121101	-0.991343	0.232475	0	0	0	1
0.998318	0.0212408	0.0537716	0.611457	0.0275434	-0.992361	-0.119955	-0.127587	0.0507895	0.121219	-0.99132	0.232462	0	0	0	1
0.998316	0.0210357	0.0538833	0.611418	0.0273592	-0.992352	-0.120073	-0.128118	0.050922	0.12133	-0.991299	0.232445	0	0	0	1
0.998306	0.0211428	0.0540276	0.611372	0.027491	-0.99233	-0.120224	-0.128748	0.051048	0.12149	-0.991273	0.232426	0	0	0	1
0.998294	0.0213438	0.0541621	0.611328	0.0277145	-0.992307	-0.120365	-0.129329	0.051153	0.121646	-0.991249	0.23241	0	0	0	1
0.998286	0.0212944	0.0543396	0.611317	0.027693	-0.992293	-0.120481	-0.129776	0.0513319	0.121763	-0.991225	0.232403	0	0	0	1
0.998275	0.0214369	0.0544889	0.611298	0.0278591	-0.992274	-0.1206	-0.130223	0.0514593	0.121895	-0.991202	0.232386	0	0	0	1
0.998264	0.021763	0.0545585	0.611255	0.0281976	-0.992251	-0.120711	-0.130657	0.0514853	0.122024	-0.991185	0.232373	0	0	0	1
0.998257	0.0219599	0.0546021	0.61124	0.0284015	-0.992238	-0.120767	-0.130863	0.0515029	0.122091	-0.991176	0.232357	0	0	0	1
0.998257	0.0217476	0.0546936	0.611241	0.0282047	-0.992237	-0.120824	-0.131087	0.051618	0.122141	-0.991164	0.23234	0	0	0	1
0.998259	0.0214631	0.054766	0.611192	0.027935	-0.992235	-0.120906	-0.131524	0.0517223	0.12221	-0.99115	0.232347	0	0	0	1
0.998251	0.0215675	0.054869	0.611124	0.0280579	-0.992216	-0.121031	-0.13212	0.0518082	0.122343	-0.991129	0.232361	0	0	0	1
0.998247	0.0215572	0.0549548	0.611069	0.0280632	-0.992204	-0.121126	-0.132597	0.0518919	0.12244	-0.991112	0.232377	0	0	0	1
0.998241	0.0214111	0.0551102	0.611056	0.0279415	-0.992197	-0.12121	-0.13295	0.0520617	0.122521	-0.991093	0.23239	0	0	0	1
0.998241	0.0211799	0.055195	0.611001	0.0277277	-0.99219	-0.121317	-0.133466	0.0521712	0.122618	-0.991076	0.232386	0	0	0	1
0.998233	0.0212522	0.0553283	0.610937	0.0278241	-0.992169	-0.12147	-0.134137	0.0522902	0.12278	-0.991049	0.232378	0	0	0	1
0.998222	0.021381	0.0554627	0.61088	0.0279764	-0.992147	-0.121616	-0.13475	0.0524036	0.122936	-0.991024	0.232373	0	0	0	1
0.998217	0.0212916	0.0555974	0.610847	0.0279101	-0.992135	-0.121729	-0.135215	0.0525451	0.123048	-0.991003	0.232371	0	0	0	1
0.998215	0.0210439	0.0557185	0.610817	0.027684	-0.992129	-0.121827	-0.13565	0.052693	0.123137	-0.990984	0.232361	0	0	0	1
0.998213	0.0208498	0.0558382	0.610767	0.0275128	-0.992118	-0.121958	-0.136213	0.052832	0.123261	-0.990961	0.232347	0	0	0	1
0.998206	0.0208204	0.055962	0.610703	0.0275065	-0.992101	-0.122099	-0.136844	0.0529546	0.123404	-0.990937	0.232341	0	0	0	1
0.998195	0.020807	0.0561615	0.610676	0.0275252	-0.992083	-0.122236	-0.137371	0.0531502	0.123546	-0.990908	0.232347	0	0	0	1
0.99819	0.020745	0.0562833	0.610652	0.0274846	-0.992071	-0.122348	-0.137788	0.0532757	0.123658	-0.990888	0.232324	0	0	0	1
0.998189	0.0206108	0.0563484	0.610611	0.0273653	-0.99206	-0.122457	-0.138227	0.0533538	0.123762	-0.99087	0.232288	0	0	0	1
0.998179	0.0205589	0.0565489	0.610572	0.0273466	-0.992043	-0.122606	-0.138821	0.0535551	0.123913	-0.990841	0.232299	0	0	0	1
0.998169	0.0207097	0.0566655	0.610488	0.0275192	-0.992019	-0.122757	-0.139501	0.0536477	0.124076	-0.990815	0.232304	0	0	0	1
0.998154	0.0209301	0.0568523	0.610449	0.0277689	-0.991995	-0.122896	-0.140034	0.0538018	0.124232	-0.990787	0.232324	0	0	0	1
0.998146	0.0208904	0.0569941	0.610416	0.0277534	-0.991981	-0.12301	-0.140485	0.0539442	0.124348	-0.990765	0.232321	0	0	0	1
0.998143	0.0206685	0.057127	0.610376	0.0275558	-0.991972	-0.123126	-0.140978	0.0541004	0.124456	-0.990743	0.232315	0	0	0	1
0.998134	0.0206641	0.0572984	0.610327	0.0275809	-0.991953	-0.123274	-0.141568	0.0542668	0.124608	-0.990715	0.232317	0	0	0	1
0.998114	0.0210277	0.0575111	0.610283	0.0279785	-0.99192	-0.123448	-0.142195	0.0544274	0.124808	-0.990681	0.232318	0	0	0	1
0.998101	0.0212005	0.0576643	0.610237	0.0281773	-0.991897	-0.123592	-0.142746	0.0545536	0.124966	-0.990654	0.232308	0	0	0	1
0.998092	0.0211294	0.057846	0.610213	0.028137	-0.991881	-0.123727	-0.143224	0.0547389	0.125104	-0.990626	0.2323	0	0	0	1
0.998088	0.020995	0.0579646	0.610162	0.0280254	-0.991868	-0.123856	-0.143752	0.0548697	0.125228	-0.990603	0.232286	0	0	0	1
0.998075	0.021046	0.0581846	0.610117	0.0281121	-0.991847	-0.124008	-0.144352	0.0550772	0.12539	-0.990571	0.232306	0	0	0	1
0.998062	0.0212074	0.0583335	0.610055	0.0282993	-0.991823	-0.124153	-0.144947	0.0552005	0.125548	-0.990545	0.232316	0	0	0	1
0.998047	0.0212935	0.058564	0.610038	0.0284214	-0.991803	-0.124286	-0.145411	0.0554143	0.125692	-0.990514	0.23233	0	0	0	1
0.99804	0.0213821	0.058647	0.610024	0.0285243	-0.99179	-0.124365	-0.145664	0.0554832	0.125779	-0.990499	0.232314	0	0	0	1
0.998037	0.021314	0.0587287	0.610033	0.0284692	-0.991787	-0.124405	-0.145775	0.0555717	0.125818	-0.99049	0.232308	0	0	0	1
0.998036	0.0210197	0.05886	0.610031	0.0281974	-0.991786	-0.124477	-0.146025	0.055737	0.125876	-0.990473	0.232305	0	0	0	1
0.998029	0.0208966	0.059014	0.609983	0.028101	-0.991774	-0.124593	-0.146521	0.0559019	0.125991	-0.990449	0.232327	0	0	0	1
0.998014	0.020956	0.05925	0.609937	0.0281988	-0.991751	-0.124752	-0.147124	0.0561238	0.126159	-0.990415	0.232353	0	0	0	1
0.998001	0.0209063	0.0594783	0.609914	0.0281867	-0.991733	-0.124899	-0.147635	0.0563524	0.12631	-0.990383	0.232362	0	0	0	1
0.997995	0.0207036	0.0596592	0.609908	0.0280152	-0.991723	-0.125019	-0.148027	0.0565539	0.126425	-0.990357	0.232338	0	0	0	1
0.997983	0.0204715	0.0599272	0.609915	0.0278276	-0.991708	-0.125178	-0.148495	0.0568447	0.126577	-0.99032	0.232317	0	0	0	1
0.997976	0.0203747	0.0600781	0.609865	0.0277597	-0.99169	-0.125336	-0.149073	0.0570021	0.126735	-0.990291	0.232289	0	0	0	1
0.997961	0.0203214	0.0603512	0.609834	0.0277525	-0.991666	-0.125528	-0.149721	0.0572743	0.126931	-0.99025	0.232286	0	0	0	1
0.997941	0.0204307	0.0606471	0.609823	0.0279097	-0.991638	-0.125714	-0.150288	0.0575485	0.127133	-0.990209	0.232274	0	0	0	1
0.997929	0.0204575	0.060838	0.609805	0.0279695	-0.991617	-0.125866	-0.150758	0.0577301	0.127292	-0.990178	0.232249	0	0	0	1
0.997912	0.0205372	0.0610881	0.609798	0.0280901	-0.991593	-0.126026	-0.151236	0.0579633	0.127464	-0.990142	0.23224	0	0	0	1
0.997897	0.0203979	0.0613737	0.609779	0.027998	-0.991574	-0.126195	-0.151793	0.0582595	0.127632	-0.990103	0.232248	0	0	0	1
0.997881	0.0204751	0.0616089	0.609731	0.0281156	-0.991548	-0.126375	-0.152423	0.0584777	0.127824	-0.990065	0.232251	0	0	0	1
0.997855	0.0206872	0.0619505	0.609721	0.0283814	-0.991516	-0.126566	-0.153003	0.0587837	0.128037	-0.990019	0.232268	0	0	0	1
0.997842	0.0206467	0.062174	0.609709	0.0283792	-0.991496	-0.126721	-0.153466	0.059006	0.128197	-0.989986	0.232251	0	0	0	1
0.997828	0.0205744	0.0624248	0.609714	0.0283486	-0.991478	-0.126871	-0.153891	0.0592596	0.12835	-0.989951	0.232234	0	0	0	1
0.997814	0.0205489	0.0626643	0.60969	0.0283643	-0.991456	-0.127041	-0.154424	0.0594954	0.128525	-0.989914	0.23222	0	0	0	1
0.997802	0.0205944	0.0628384	0.609615	0.0284426	-0.991431	-0.127216	-0.15508	0.0596571	0.128708	-0.98988	0.232226	0	0	0	1
0.997782	0.0207449	0.0631001	0.609573	0.028636	-0.991404	-0.127383	-0.155655	0.0598923	0.128892	-0.989842	0.23226	0	0	0	1
0.997775	0.0206902	0.0632323	0.609528	0.0286055	-0.991391	-0.127494	-0.156083	0.0600272	0.129004	-0.989819	0.23227	0	0	0	1
0.997762	0.0204898	0.0634963	0.609511	0.0284488	-0.991378	-0.127629	-0.156536	0.0603109	0.129134	-0.989785	0.232297	0	0	0	1
0.997758	0.0202634	0.0636457	0.609441	0.028252	-0.991365	-0.127772	-0.157117	0.0604841	0.129268	-0.989757	0.232312	0	0	0	1
0.997743	0.0203604	0.0638482	0.609367	0.0283853	-0.991339	-0.127946	-0.157765	0.0606674	0.129454	-0.989721	0.232334	0	0	0	1
0.997729	0.0205042	0.0640159	0.60931	0.0285591	-0.991315	-0.128094	-0.158292	0.0608106	0.129616	-0.989691	0.232344	0	0	0	1
0.997721	0.0203705	0.0641898	0.609269	0.0284564	-0.991302	-0.128217	-0.158747	0.0609968	0.129736	-0.989664	0.232359	0	0	0	1
0.997712	0.0202096	0.0643664	0.609216	0.0283277	-0.991288	-0.128349	-0.15925	0.061189	0.129863	-0.989636	0.232381	0	0	0	1
0.997702	0.0200777	0.0645736	0.609167	0.0282327	-0.991272	-0.128494	-0.159784	0.0614074	0.130007	-0.989603	0.232411	0	0	0	1
0.99769	0.0200848	0.0647454	0.609098	0.0282718	-0.991251	-0.128649	-0.160361	0.0615722	0.130167	-0.989572	0.232429	0	0	0	1
0.99768	0.0200878	0.0649039	0.609072	0.0283024	-0.991236	-0.128759	-0.160724	0.0617259	0.130282	-0.989547	0.23244	0	0	0	1
0.997675	0.0202075	0.0649514	0.60908	0.0284297	-0.991228	-0.128795	-0.160792	0.0617562	0.130327	-0.989539	0.232422	0	0	0	1
0.997677	0.0199438	0.0649882	0.609064	0.0281761	-0.991227	-0.128852	-0.160993	0.0618255	0.130369	-0.98953	0.232402	0	0	0	1
0.997676	0.0196289	0.0651108	0.609046	0.0278877	-0.991218	-0.128986	-0.161455	0.0619844	0.130487	-0.989504	0.232463	0	0	0	1
0.997677	0.0194729	0.0651379	0.608979	0.0277454	-0.991203	-0.129132	-0.162019	0.0620276	0.130624	-0.989483	0.232507	0	0	0	1
0.997672	0.0195462	0.0651918	0.608931	0.0278343	-0.991182	-0.129276	-0.162504	0.0620673	0.130775	-0.989461	0.232522	0	0	0	1
0.997666	0.0195111	0.0652914	0.608918	0.0278216	-0.991163	-0.129422	-0.162945	0.0621665	0.130921	-0.989435	0.23255	0	0	0	1
0.997666	0.019406	0.065325	0.608898	0.0277337	-0.991141	-0.129613	-0.163514	0.0622082	0.131107	-0.989408	0.232571	0	0	0	1
0.997665	0.019462	0.0653177	0.608873	0.0277996	-0.991115	-0.129792	-0.164039	0.0621886	0.13129	-0.989385	0.232584	0	0	0	1
0.997665	0.0194691	0.0653183	0.608881	0.0278183	-0.991091	-0.129975	-0.164511	0.0621832	0.131473	-0.989361	0.232597	0	0	0	1
0.997665	0.019599	0.0652814	0.608865	0.027954	-0.991063	-0.13016	-0.165034	0.0621243	0.131666	-0.989339	0.232604	0	0	0	1
0.997669	0.0196118	0.0652129	0.608805	0.0279696	-0.991037	-0.13035	-0.165648	0.0620493	0.131855	-0.989319	0.2326	0	0	0	1
0.997663	0.019733	0.0652698	0.608761	0.0281095	-0.991008	-0.130541	-0.166253	0.0620842	0.132055	-0.98929	0.232626	0	0	0	1
0.997655	0.0199533	0.0653284	0.60873	0.0283468	-0.990979	-0.130709	-0.166759	0.0621083	0.132239	-0.989264	0.232661	0	0	0	1
0.99765	0.0199345	0.0654107	0.608721	0.0283491	-0.990958	-0.130871	-0.167216	0.0621877	0.132403	-0.989237	0.232687	0	0	0	1
0.997651	0.0198963	0.0654092	0.608676	0.0283214	-0.990937	-0.131035	-0.167745	0.0621866	0.132565	-0.989215	0.232678	0	0	0	1
0.99765	0.0198541	0.0654304	0.608622	0.0282945	-0.990912	-0.131231	-0.168365	0.0622076	0.132758	-0.989188	0.232669	0	0	0	1
0.997641	0.0198724	0.06557	0.608594	0.028343	-0.990886	-0.131418	-0.168924	0.0623381	0.132951	-0.989154	0.232681	0	0	0	1
0.997631	0.0198637	0.0657178	0.608572	0.028364	-0.990865	-0.131573	-0.169385	0.0624812	0.13311	-0.989123	0.2327	0	0	0	1
0.997626	0.0197442	0.0658299	0.608552	0.0282691	-0.990849	-0.131712	-0.169809	0.0626043	0.133245	-0.989097	0.232737	0	0	0	1
0.997624	0.0197097	0.065878	0.608502	0.0282511	-0.990829	-0.131867	-0.170322	0.0626521	0.1334	-0.989074	0.232762	0	0	0	1
0.997615	0.0197821	0.0659903	0.608457	0.0283516	-0.990797	-0.132081	-0.17097	0.0627476	0.133621	-0.989038	0.232785	0	0	0	1
0.997606	0.0199612	0.0660738	0.608399	0.0285525	-0.990767	-0.132267	-0.171559	0.0628009	0.133822	-0.989007	0.232785	0	0	0	1
0.997599	0.0197788	0.0662277	0.608394	0.0284029	-0.990748	-0.132437	-0.172023	0.0629729	0.133985	-0.988974	0.232785	0	0	0	1
0.997597	0.0196913	0.0662842	0.608379	0.0283342	-0.990728	-0.132604	-0.172483	0.0630359	0.134148	-0.988948	0.232789	0	0	0	1
0.9976	0.0195047	0.066294	0.608371	0.0281628	-0.990707	-0.132801	-0.173025	0.063065	0.134334	-0.988921	0.232794	0	0	0	1
0.997602	0.0195217	0.0662669	0.608365	0.0281915	-0.990673	-0.133045	-0.173639	0.0630289	0.134579	-0.98889	0.232765	0	0	0	1
0.99761	0.0194995	0.066148	0.608378	0.0281697	-0.990639	-0.133302	-0.17425	0.0629069	0.134831	-0.988863	0.232696	0	0	0	1
0.997621	0.0194568	0.0659951	0.608427	0.028123	-0.990606	-0.133559	-0.174759	0.0627539	0.135081	-0.988839	0.232597	0	0	0	1
0.997636	0.0194042	0.065784	0.608506	0.02806	-0.990569	-0.133841	-0.175273	0.0625439	0.135355	-0.988815	0.232464	0	0	0	1
0.997647	0.0195965	0.0655548	0.608581	0.0282287	-0.990546	-0.133983	-0.175649	0.0622868	0.135502	-0.988811	0.232302	0	0	0	1
0.997655	0.019608	0.0654358	0.608661	0.0282135	-0.990568	-0.133816	-0.175862	0.0621721	0.135333	-0.988841	0.232169	0	0	0	1
0.997661	0.0194493	0.065389	0.608705	0.0280596	-0.990551	-0.133977	-0.176194	0.0621428	0.135483	-0.988822	0.232145	0	0	0	1
0.997661	0.0193091	0.0654348	0.608693	0.0279357	-0.990535	-0.134121	-0.176635	0.0622031	0.13562	-0.9888	0.232204	0	0	0	1
0.997659	0.0193502	0.0654526	0.608634	0.0279877	-0.990515	-0.134261	-0.177155	0.0622112	0.135763	-0.98878	0.232259	0	0	0	1
0.997651	0.0194866	0.0655353	0.60861	0.0281424	-0.990493	-0.134387	-0.177577	0.062271	0.1359	-0.988757	0.23234	0	0	0	1
0.997651	0.019375	0.0655565	0.608608	0.0280444	-0.990474	-0.134546	-0.178002	0.0623026	0.136053	-0.988734	0.23238	0	0	0	1
0.997651	0.0194005	0.0655488	0.608599	0.0280811	-0.990447	-0.134743	-0.178525	0.062286	0.136252	-0.988708	0.232408	0	0	0	1
0.997653	0.0194614	0.065515	0.608577	0.0281507	-0.990415	-0.134961	-0.179133	0.0622379	0.136473	-0.98868	0.232428	0	0	0	1
0.99765	0.0196104	0.0655152	0.608547	0.0283092	-0.990388	-0.135128	-0.179705	0.062213	0.13665	-0.988657	0.232464	0	0	0	1
0.997645	0.01967	0.0655696	0.608516	0.028373	-0.990392	-0.135083	-0.180178	0.06226	0.13661	-0.98866	0.232505	0	0	0	1
0.997639	0.019781	0.0656215	0.608493	0.0284966	-0.990375	-0.135183	-0.180652	0.0622932	0.136719	-0.988643	0.23256	0	0	0	1
0.99764	0.0195977	0.0656584	0.608459	0.0283297	-0.990358	-0.135342	-0.18123	0.0623503	0.136868	-0.988619	0.232624	0	0	0	1
0.997639	0.0196256	0.0656707	0.608417	0.0283692	-0.990335	-0.135503	-0.18183	0.0623541	0.137031	-0.988596	0.232671	0	0	0	1
0.997638	0.019542	0.0657171	0.608387	0.0282975	-0.990326	-0.13558	-0.182375	0.0624094	0.137104	-0.988582	0.232725	0	0	0	1
0.997633	0.0194901	0.0658086	0.608378	0.0282612	-0.990322	-0.135622	-0.182863	0.0625058	0.137146	-0.98857	0.232795	0	0	0	1
0.997629	0.0194039	0.0658848	0.608367	0.0281953	-0.990304	-0.135767	-0.183348	0.062589	0.137287	-0.988545	0.232871	0	0	0	1
0.997632	0.0192528	0.0658911	0.608335	0.0280565	-0.990285	-0.135931	-0.183862	0.0626114	0.137442	-0.988522	0.232912	0	0	0	1
0.997631	0.0192486	0.0659036	0.608281	0.0280649	-0.990262	-0.1361	-0.184436	0.0626196	0.137612	-0.988498	0.232967	0	0	0	1
0.997631	0.0191473	0.0659301	0.608233	0.0279782	-0.990242	-0.136263	-0.185	0.0626552	0.137769	-0.988474	0.233026	0	0	0	1
0.997627	0.019133	0.0659922	0.608207	0.027982	-0.990221	-0.13641	-0.185455	0.0627144	0.137918	-0.98845	0.233099	0	0	0	1
0.997629	0.0189537	0.0660145	0.608179	0.0278163	-0.990206	-0.136555	-0.185891	0.0627572	0.138052	-0.988428	0.233146	0	0	0	1
0.997629	0.0187875	0.0660637	0.608156	0.0276684	-0.990188	-0.136717	-0.186374	0.0628244	0.138205	-0.988402	0.233211	0	0	0	1
0.997634	0.018637	0.0660408	0.608082	0.0275267	-0.990168	-0.136886	-0.186954	0.0628179	0.138365	-0.988381	0.233251	0	0	0	1
0.997629	0.0187422	0.0660833	0.608036	0.0276498	-0.990137	-0.137087	-0.187548	0.0628397	0.138573	-0.98835	0.233323	0	0	0	1
0.997621	0.0188798	0.0661551	0.608012	0.0278066	-0.99011	-0.137249	-0.188015	0.0628871	0.138746	-0.988323	0.233401	0	0	0	1
0.997623	0.0187651	0.0661573	0.607973	0.0277028	-0.990092	-0.137402	-0.188481	0.062901	0.138892	-0.988301	0.233438	0	0	0	1
0.997621	0.0186932	0.066208	0.607933	0.0276495	-0.99007	-0.137574	-0.189005	0.0629564	0.139062	-0.988274	0.233511	0	0	0	1
0.997618	0.0188804	0.0662126	0.607861	0.027848	-0.990038	-0.137765	-0.189615	0.0629294	0.139265	-0.988247	0.233563	0	0	0	1
0.997615	0.0188702	0.0662604	0.607813	0.0278554	-0.990014	-0.137933	-0.190199	0.0629735	0.139434	-0.98822	0.233624	0	0	0	1
0.997603	0.0190075	0.0663975	0.607826	0.0279909	-0.990054	-0.137621	-0.190473	0.0630988	0.139134	-0.988255	0.233652	0	0	0	1
0.997594	0.0192917	0.0664443	0.607833	0.0282578	-0.990093	-0.137281	-0.19065	0.0631152	0.138813	-0.988299	0.23362	0	0	0	1
0.997596	0.0192296	0.0664432	0.607819	0.0282007	-0.990084	-0.137355	-0.190969	0.0631206	0.138883	-0.988288	0.233635	0	0	0	1
0.997595	0.0191771	0.0664727	0.607783	0.0281608	-0.990068	-0.137482	-0.191403	0.0631535	0.139008	-0.988269	0.233684	0	0	0	1
0.997591	0.019173	0.0665238	0.607739	0.0281727	-0.990049	-0.137619	-0.191909	0.0632008	0.139146	-0.988246	0.233749	0	0	0	1
0.997588	0.0192338	0.0665644	0.607687	0.0282451	-0.990033	-0.13772	-0.192403	0.0632296	0.139252	-0.98823	0.233804	0	0	0	1
0.997584	0.019225	0.0666163	0.607656	0.0282468	-0.990026	-0.137769	-0.192902	0.0632807	0.139302	-0.988219	0.233842	0	0	0	1
0.99758	0.0192433	0.0666799	0.607641	0.0282818	-0.990007	-0.137894	-0.193401	0.0633376	0.13943	-0.988198	0.233883	0	0	0	1
0.997576	0.0193436	0.0667024	0.60765	0.0283963	-0.989979	-0.138076	-0.193888	0.0633406	0.13962	-0.988171	0.233912	0	0	0	1
0.997583	0.0191367	0.0666615	0.607655	0.0281991	-0.989954	-0.138293	-0.194433	0.0633229	0.139823	-0.988143	0.233913	0	0	0	1
0.997587	0.0191162	0.066607	0.607674	0.0281868	-0.98992	-0.138539	-0.195041	0.0632648	0.140067	-0.988112	0.233901	0	0	0	1
0.997595	0.0191017	0.0664884	0.607719	0.0281669	-0.989896	-0.138712	-0.195597	0.0631446	0.140236	-0.988096	0.233827	0	0	0	1
0.997604	0.0189641	0.0663934	0.607794	0.028024	-0.989885	-0.138823	-0.196116	0.0630667	0.140335	-0.988087	0.233746	0	0	0	1
0.997615	0.018854	0.066265	0.607882	0.0279137	-0.98985	-0.139091	-0.196647	0.0629476	0.140594	-0.988058	0.233665	0	0	0	1
0.997622	0.0187803	0.0661723	0.607942	0.0278441	-0.989816	-0.139351	-0.197167	0.0628589	0.140847	-0.988027	0.233618	0	0	0	1
0.997629	0.0185997	0.0661238	0.607946	0.0276737	-0.989786	-0.139597	-0.197775	0.0628295	0.141081	-0.987996	0.233619	0	0	0	1
0.997629	0.0186113	0.0661137	0.60792	0.0276959	-0.989758	-0.139789	-0.198371	0.0628126	0.141273	-0.987969	0.233647	0	0	0	1
0.997622	0.018761	0.0661828	0.607881	0.0278502	-0.989763	-0.139725	-0.198884	0.0628615	0.14122	-0.987974	0.233689	0	0	0	1
0.99761	0.0188747	0.066322	0.607867	0.0279685	-0.989791	-0.139502	-0.199388	0.0629895	0.141008	-0.987996	0.233738	0	0	0	1
0.997603	0.0188873	0.0664361	0.607831	0.0279794	-0.98983	-0.139224	-0.199931	0.0631085	0.140733	-0.988027	0.233772	0	0	0	1
0.997594	0.0190054	0.0665297	0.607765	0.0280693	-0.989916	-0.138591	-0.200526	0.0632024	0.140109	-0.98811	0.233736	0	0	0	1
0.99757	0.0194495	0.0667632	0.60774	0.0284872	-0.990025	-0.137722	-0.201118	0.0633962	0.139274	-0.988216	0.233731	0	0	0	1
0.997552	0.0195678	0.0670035	0.607716	0.0285929	-0.99012	-0.137019	-0.201708	0.0636379	0.138584	-0.988297	0.233761	0	0	0	1
0.997548	0.019517	0.0670766	0.607638	0.0285431	-0.990142	-0.136869	-0.202261	0.0637217	0.138433	-0.988313	0.233801	0	0	0	1
0.997546	0.0193482	0.0671533	0.607569	0.0283884	-0.990142	-0.136904	-0.20276	0.0638199	0.138459	-0.988303	0.233875	0	0	0	1
0.997542	0.0192198	0.0672493	0.607517	0.0282832	-0.990126	-0.137041	-0.203242	0.0639289	0.138591	-0.988278	0.233972	0	0	0	1
0.997541	0.0191757	0.0672773	0.607465	0.0282538	-0.990104	-0.137204	-0.20377	0.0639581	0.138752	-0.988253	0.234026	0	0	0	1
0.997543	0.0190944	0.0672633	0.607427	0.0281826	-0.990082	-0.13738	-0.20428	0.0639505	0.138922	-0.98823	0.234053	0	0	0	1
0.997548	0.0189633	0.0672286	0.607406	0.0280608	-0.990057	-0.137585	-0.20481	0.0639286	0.139118	-0.988203	0.234061	0	0	0	1
0.997548	0.0189066	0.0672514	0.607395	0.0280219	-0.990027	-0.137804	-0.205371	0.0639529	0.139335	-0.988171	0.234107	0	0	0	1
0.997547	0.0188704	0.0672764	0.607377	0.0279904	-0.990026	-0.137818	-0.205743	0.0639823	0.139348	-0.988168	0.234123	0	0	0	1
0.997547	0.0189459	0.067249	0.607352	0.0280513	-0.990046	-0.137659	-0.205881	0.0639491	0.139193	-0.988192	0.234082	0	0	0	1
0.997547	0.0186988	0.0673145	0.607358	0.0278219	-0.990038	-0.137763	-0.206134	0.0640455	0.139283	-0.988173	0.234135	0	0	0	1
0.99755	0.0184956	0.0673293	0.607298	0.0276302	-0.990027	-0.137886	-0.206554	0.0640851	0.139393	-0.988155	0.234181	0	0	0	1
0.997552	0.0182916	0.0673575	0.607228	0.027442	-0.99001	-0.138045	-0.207079	0.0641371	0.13954	-0.98813	0.234244	0	0	0	1
0.997548	0.0183035	0.0674191	0.607182	0.0274738	-0.989985	-0.13822	-0.207572	0.0641916	0.139718	-0.988102	0.234314	0	0	0	1
0.997544	0.0183235	0.0674617	0.607163	0.0275123	-0.989956	-0.138415	-0.208062	0.0642255	0.139916	-0.988072	0.234369	0	0	0	1
0.997546	0.0183171	0.0674442	0.607132	0.0275175	-0.989926	-0.13863	-0.208611	0.0642031	0.14013	-0.988043	0.234387	0	0	0	1
0.997551	0.0182688	0.067384	0.607127	0.0274746	-0.989898	-0.138838	-0.209104	0.0641445	0.140334	-0.988017	0.234365	0	0	0	1
0.997549	0.0183917	0.0673713	0.607164	0.0276102	-0.989861	-0.139075	-0.209566	0.064108	0.140579	-0.987985	0.234369	0	0	0	1
0.997552	0.0183827	0.0673346	0.607173	0.027612	-0.989827	-0.13932	-0.210102	0.0640661	0.140823	-0.987953	0.234369	0	0	0	1
0.997551	0.0183647	0.0673577	0.607148	0.0276127	-0.989793	-0.139558	-0.21071	0.0640849	0.14106	-0.987918	0.23442	0	0	0	1
0.997545	0.018533	0.0674008	0.607085	0.027798	-0.989761	-0.139745	-0.211276	0.0640985	0.14126	-0.987889	0.234491	0	0	0	1
0.997537	0.0187038	0.0674609	0.607045	0.0279859	-0.989735	-0.139896	-0.211767	0.0641294	0.141424	-0.987863	0.23456	0	0	0	1
0.997533	0.0186843	0.0675251	0.607018	0.027977	-0.989732	-0.139918	-0.212222	0.0641951	0.141446	-0.987856	0.234601	0	0	0	1
0.997529	0.0187162	0.0675766	0.607007	0.0280265	-0.989708	-0.14008	-0.212792	0.064237	0.141612	-0.987829	0.234646	0	0	0	1
0.997526	0.0187725	0.0676163	0.606986	0.028089	-0.989704	-0.140095	-0.213411	0.0642679	0.141632	-0.987824	0.234663	0	0	0	1
0.997514	0.0188996	0.0677447	0.607002	0.0282144	-0.989741	-0.139805	-0.214006	0.0643851	0.141353	-0.987857	0.234663	0	0	0	1
0.997501	0.0191415	0.0678798	0.607091	0.0284488	-0.989788	-0.139424	-0.214593	0.0644955	0.140991	-0.987901	0.23462	0	0	0	1
0.997508	0.0190566	0.0677917	0.607199	0.0283431	-0.989811	-0.139286	-0.21519	0.0644242	0.140845	-0.987927	0.234469	0	0	0	1
0.997527	0.0190124	0.0675244	0.607294	0.0282677	-0.989799	-0.139382	-0.215805	0.0641632	0.140931	-0.987931	0.234247	0	0	0	1
0.997547	0.0188237	0.0672821	0.607354	0.0280515	-0.989794	-0.139466	-0.216409	0.0639477	0.140996	-0.987936	0.234055	0	0	0	1
0.997549	0.0187721	0.0672702	0.607403	0.0280124	-0.989765	-0.139678	-0.216935	0.0639373	0.141205	-0.987907	0.234048	0	0	0	1
0.997545	0.0186673	0.0673629	0.607405	0.0279332	-0.989742	-0.139858	-0.217382	0.0640387	0.141381	-0.987875	0.23413	0	0	0	1
0.997542	0.0185822	0.0674309	0.607331	0.0278669	-0.989725	-0.139989	-0.21782	0.0641144	0.141509	-0.987852	0.234218	0	0	0	1
0.997537	0.0184644	0.067525	0.607257	0.027775	-0.989702	-0.140168	-0.218363	0.0642192	0.141683	-0.98782	0.234326	0	0	0	1
0.997528	0.0186181	0.0676238	0.607181	0.0279546	-0.989669	-0.140368	-0.218965	0.0642895	0.141896	-0.987785	0.234438	0	0	0	1
0.997525	0.0186839	0.0676506	0.607144	0.0280351	-0.989642	-0.140543	-0.219497	0.0643017	0.142076	-0.987758	0.234482	0	0	0	1
0.997529	0.0186105	0.0676087	0.607119	0.0279664	-0.989622	-0.140698	-0.219951	0.0642663	0.142226	-0.987739	0.23448	0	0	0	1
0.997531	0.0184257	0.0676274	0.607122	0.0278006	-0.989594	-0.140926	-0.220463	0.0643047	0.142443	-0.987705	0.234517	0	0	0	1
0.997526	0.0185827	0.0676666	0.60713	0.0279683	-0.989575	-0.141022	-0.220853	0.0643184	0.14255	-0.987689	0.234541	0	0	0	1
0.997526	0.0187308	0.0676232	0.607095	0.028098	-0.989596	-0.140853	-0.221056	0.0642591	0.14239	-0.987716	0.234485	0	0	0	1
0.997524	0.0186074	0.0676918	0.607121	0.0279932	-0.989581	-0.140975	-0.221344	0.0643411	0.142505	-0.987694	0.23453	0	0	0	1
0.997522	0.0186293	0.0677106	0.607065	0.0280271	-0.98956	-0.141121	-0.221773	0.0643524	0.142653	-0.987672	0.234578	0	0	0	1
0.997518	0.0186876	0.0677487	0.606999	0.028101	-0.989535	-0.141282	-0.222326	0.0643772	0.142819	-0.987646	0.234639	0	0	0	1
0.997503	0.0189984	0.067885	0.606965	0.02843	-0.989523	-0.141301	-0.222789	0.064467	0.142862	-0.987634	0.234724	0	0	0	1
0.997493	0.019113	0.0679947	0.606942	0.028559	-0.98952	-0.141293	-0.223277	0.0645593	0.142866	-0.987628	0.234782	0	0	0	1
0.997494	0.0190565	0.0680089	0.606873	0.0285104	-0.98951	-0.141375	-0.22385	0.0645791	0.142944	-0.987615	0.234815	0	0	0	1
0.997486	0.0190507	0.0681162	0.606852	0.0285232	-0.989502	-0.141423	-0.224408	0.0646846	0.142995	-0.987601	0.234877	0	0	0	1
0.997481	0.0190254	0.0681965	0.606836	0.028514	-0.989493	-0.141491	-0.224887	0.0647658	0.143064	-0.987585	0.234929	0	0	0	1
0.997485	0.0187316	0.0682291	0.606814	0.0282372	-0.989479	-0.141643	-0.225386	0.0648358	0.143198	-0.987561	0.234971	0	0	0	1
0.997484	0.0186605	0.0682617	0.606791	0.0281845	-0.989452	-0.141842	-0.225885	0.0648725	0.143393	-0.987531	0.235021	0	0	0	1
0.997481	0.0185895	0.0683136	0.606777	0.0281366	-0.989421	-0.142072	-0.226438	0.0649275	0.143621	-0.987494	0.235083	0	0	0	1
0.997475	0.0187132	0.0683755	0.606747	0.0282811	-0.989388	-0.142268	-0.227016	0.0649654	0.143827	-0.987461	0.235149	0	0	0	1
0.997476	0.0185347	0.0684038	0.606717	0.0281139	-0.989381	-0.142353	-0.227536	0.0650167	0.143902	-0.987447	0.235176	0	0	0	1
0.997474	0.0183973	0.068477	0.606701	0.0279979	-0.989363	-0.142501	-0.228009	0.0651047	0.144042	-0.987421	0.235239	0	0	0	1
0.997474	0.0182752	0.0685003	0.606666	0.0278912	-0.989341	-0.14267	-0.228461	0.0651406	0.144205	-0.987395	0.235284	0	0	0	1
0.997476	0.0181188	0.068521	0.606611	0.0277518	-0.989318	-0.142863	-0.228981	0.0651783	0.144388	-0.987365	0.235339	0	0	0	1
0.997478	0.0180141	0.0685245	0.606526	0.0276621	-0.98929	-0.143068	-0.229594	0.0651911	0.144588	-0.987335	0.235391	0	0	0	1
0.997474	0.0181068	0.0685508	0.606459	0.0277705	-0.98926	-0.143261	-0.230158	0.0651983	0.144787	-0.987306	0.235446	0	0	0	1
0.99747	0.0181415	0.068606	0.606426	0.02782	-0.989243	-0.143367	-0.230638	0.0652449	0.144897	-0.987286	0.235496	0	0	0	1
0.997469	0.0180631	0.0686295	0.606397	0.0277519	-0.989231	-0.143462	-0.231118	0.0652769	0.144988	-0.987271	0.23552	0	0	0	1
0.997468	0.0180621	0.0686496	0.606364	0.0277649	-0.989206	-0.143629	-0.231671	0.0652922	0.145156	-0.987245	0.235553	0	0	0	1
0.997465	0.0181829	0.068658	0.606342	0.0278969	-0.989179	-0.143794	-0.232282	0.0652783	0.145329	-0.987221	0.235569	0	0	0	1
0.997466	0.0181588	0.0686503	0.606348	0.0278623	-0.989201	-0.14365	-0.232827	0.0652782	0.145183	-0.987242	0.2355	0	0	0	1
0.997461	0.0184569	0.0686456	0.606393	0.0281438	-0.989222	-0.143446	-0.233356	0.065236	0.144998	-0.987272	0.2354	0	0	0	1
0.997456	0.018596	0.0686838	0.606458	0.0282798	-0.989235	-0.143333	-0.233905	0.0652567	0.144895	-0.987286	0.23534	0	0	0	1
0.997452	0.0187057	0.0687101	0.60649	0.0283808	-0.989257	-0.143157	-0.234485	0.0652719	0.144727	-0.98731	0.23527	0	0	0	1
0.997437	0.0188486	0.0688953	0.606525	0.0285271	-0.989302	-0.142819	-0.235102	0.0654441	0.144403	-0.987346	0.235266	0	0	0	1
