# Supplementary material for: Axially rigid steerable needle with compliant active tip control
Source: PLoS One. 2021 Dec 16;16(12):e0261089. doi: 10.1371/journal.pone.0261089 (PMC8675730; doi:10.1371/journal.pone.0261089)
Supplement: S1 File — (ZIP) [file pone.0261089.s001.zip › Exp.1/PhantomScan_010.csvf]

2.90505	0.993804	8.82584
2.86516	0.997532	8.82088
2.83687	0.900728	8.81544
2.84253	0.76453	8.86154
2.86071	0.586286	9.00972
2.75365	0.642404	9.05451
2.68353	0.339441	9.06736
2.66225	0.357495	9.13431
2.61839	0.272975	9.11646
2.50705	0.124819	9.15372
2.57993	-0.00484035	9.12744
2.45434	0.224676	9.24645
2.40153	0.110466	9.31462
2.5508	0.0553891	9.30473
2.6219	0.137666	9.17824
2.70873	-0.0768269	9.23969
2.84393	0.061477	9.07396
2.78564	0.237976	8.86509
2.7359	-0.0371278	8.52997
2.75783	0.146397	8.30503
2.52047	0.294426	8.19457
2.43225	0.212728	8.40956
2.3994	-0.0202546	8.4346
2.37541	-0.190846	8.44991
2.23768	-0.185007	8.57627
2.1985	-0.32531	8.62206
2.15589	-0.497456	8.69115
2.21503	-0.895427	8.75526
2.07851	-0.635724	8.86408
2.06997	-0.813546	8.96683
2.1779	-1.23056	9.03061
2.02989	-0.817055	9.09592
2.11172	-1.0621	9.20903
2.05698	-1.04117	9.2416
1.87627	-0.925904	9.27784
1.90224	-1.09255	9.31207
1.83688	-1.18706	9.32255
1.82727	-1.42953	9.40389
1.84808	-1.07175	9.55794
1.93529	-1.40707	9.63318
1.70148	-1.06943	9.73535
2.025	-1.52705	9.82539
1.87095	-1.20977	9.93628
1.83266	-1.33396	10.0314
1.85964	-1.34935	10.1066
1.88915	-1.54391	10.199
1.86265	-1.39926	10.2496
1.73845	-1.54073	10.4347
1.40869	-1.67698	10.2405
1.3859	-1.74426	9.97927
1.19494	-1.78298	9.72169
1.15369	-1.66035	9.79827
1.23229	-1.83578	9.83166
1.10846	-1.87001	9.63895
1.11926	-1.71028	9.63654
1.30028	-1.72895	9.85186
1.19063	-1.8639	9.59081
1.12703	-1.79045	9.4327
1.1721	-1.87336	9.60267
1.05799	-1.9212	9.51792
1.09867	-1.96424	9.5702
1.02388	-1.97182	9.58181
1.05542	-1.77102	9.56396
0.83161	-1.4738	9.54268
0.776172	-1.82726	9.56266
0.862347	-1.97141	9.56529
0.768165	-1.97312	9.59725
0.726882	-2.04489	9.59168
0.810476	-2.28743	9.79229
0.503488	-2.26863	9.62339
0.488466	-2.28831	9.80683
0.335409	-2.27378	9.7092
0.266526	-2.50616	9.82555
0.0639232	-2.4939	9.7842
0.0468881	-2.67246	9.80589
-0.106369	-2.52022	9.8289
-0.213719	-2.55636	9.82513
-0.238939	-2.7715	9.84649
-0.20928	-2.87828	9.96484
-0.449514	-2.81922	10.0667
-0.468642	-2.99893	9.82793
-0.607164	-2.88663	9.78518
-0.596044	-2.91613	9.92165
-0.615431	-3.05589	10.0948
-0.626659	-3.24118	9.98652
-0.691701	-3.18416	9.8898
-0.609391	-3.00545	10.0758
-0.753832	-3.13915	9.71208
-0.710156	-3.04875	9.74073
-0.619179	-3.10099	9.74463
-0.786875	-3.1759	9.36877
-0.593836	-3.16475	9.55254
-0.65164	-2.88753	9.45162
-0.601545	-2.75149	9.4227
-0.678109	-2.96799	9.26822
-0.539058	-2.93363	9.29436
-0.556169	-3.03338	9.25967
-0.584501	-3.18063	9.12188
-0.485295	-3.31959	9.29639
-0.452866	-3.19086	9.32762
-0.510422	-3.06701	9.19567
-0.522933	-3.33936	9.11558
-0.548243	-3.20974	9.18341
-0.538788	-3.31497	9.1994
-0.521429	-3.35531	9.23237
-0.59603	-3.38847	9.19706
-0.639314	-3.47072	9.17396
-0.629214	-3.58005	9.08148
-0.657491	-3.5125	9.17695
-0.733743	-3.67106	9.22882
-0.866302	-3.51908	9.36622
-0.755209	-3.6818	9.42189
-0.903316	-3.66398	9.27503
-0.923084	-3.74176	9.57707
-0.962217	-3.96716	9.52335
-1.02853	-4.04373	9.51475
-1.13839	-3.85113	9.40536
-0.985346	-4.03092	9.38003
-0.941445	-4.08469	9.63389
-1.14161	-4.24055	9.2816
-1.14837	-3.87734	9.6281
-1.09882	-4.2168	9.41947
-0.823361	-3.54954	9.75444
-1.08146	-3.56896	9.33082
-1.03336	-3.72369	9.52725
-1.05989	-3.74659	9.30916
-1.12579	-3.78828	9.48274
-1.15025	-3.76983	9.53562
-1.19852	-3.79415	9.23051
-1.18483	-3.74359	9.59529
-1.16753	-3.71536	9.44792
-1.37748	-3.79268	9.3058
-1.2211	-3.87594	9.41096
-1.27576	-3.83094	9.40748
-1.27305	-3.48279	9.20996
-1.41312	-3.71252	8.90339
-1.51493	-3.76795	8.97686
-1.55671	-3.72583	8.57993
-1.53737	-3.73845	8.53109
-1.60729	-3.39061	8.43688
-1.63148	-3.38908	8.35836
-1.37883	-3.63862	8.46628
-1.42364	-3.66318	8.47505
-1.39247	-3.5652	8.77774
-1.42687	-3.7178	8.70859
-1.28762	-3.805	8.8237
-1.39942	-3.73724	8.79432
-1.33235	-3.55166	8.99937
-1.33939	-3.69353	9.00108
-1.31544	-3.6209	9.20203
-1.31796	-3.75951	9.35401
-1.47411	-3.53558	9.27593
-1.19273	-3.25598	9.40499
-1.49934	-3.27428	9.10507
-1.39768	-3.36798	9.22804
-1.40833	-3.29069	9.30529
-1.26765	-3.48892	9.4297
-1.37969	-3.66744	9.30044
-1.33339	-3.57234	9.36649
-1.30579	-3.9188	9.43747
-1.28474	-3.69443	9.61077
-1.33582	-3.64719	9.47401
-1.50069	-3.76409	9.42823
-1.26628	-3.83542	9.71354
-1.32485	-3.81158	9.72779
-1.20484	-4.19002	9.77328
-1.28559	-3.74174	9.92039
-1.5702	-3.78389	9.66887
-1.40759	-3.83339	9.82598
-1.30176	-3.88189	9.74633
-1.33094	-3.88269	10.0062
-1.36837	-3.84847	9.69911
-1.27409	-3.65604	10.006
-1.44252	-3.87521	9.85268
-1.46091	-3.99673	9.7997
-1.50588	-3.95071	9.89181
-1.54996	-3.87654	9.70349
-1.48837	-3.96858	9.59945
-1.55314	-3.82274	9.62699
-1.51217	-3.70627	9.53152
-1.44624	-4.07869	9.476
-1.49652	-3.90909	9.58077
-1.49639	-3.59577	9.58375
-1.84071	-3.54246	9.10682
-1.54116	-3.57711	9.41961
-1.81579	-3.89269	9.18909
-1.74652	-4.02939	9.22401
-1.8674	-4.01994	9.00317
-1.98513	-4.09611	8.68464
-1.83332	-3.88691	8.82608
-1.99596	-4.05692	8.44422
-1.80817	-4.1078	8.4596
-1.81357	-4.07844	8.63487
-1.7953	-3.96278	8.63447
-1.66143	-4.21656	8.83433
-1.55489	-4.28097	8.993
-1.86494	-4.01772	8.895
-2.01148	-4.19232	8.50743
-1.85956	-4.18977	8.85733
-1.91821	-4.09167	8.65452
-1.89033	-4.19037	8.84915
-1.69032	-4.03075	9.30177
-1.81855	-4.37636	9.01133
-1.88594	-4.3739	8.95025
-1.90749	-4.14061	8.72094
-1.68668	-4.1268	9.19633
-1.95866	-4.29204	8.89408
-1.79406	-4.40904	8.9846
-1.73096	-4.58614	9.04508
-1.827	-4.26832	9.19448
-1.84129	-4.5228	9.1299
-1.937	-4.60559	9.19765
-1.81324	-4.17207	9.37707
-1.95962	-4.28813	9.2508
-1.79525	-4.41873	9.14813
-2.06529	-4.18171	9.14322
-1.94478	-4.66159	9.22685
-2.07196	-4.57452	9.09839
-1.82002	-4.52964	9.41683
-1.98705	-4.82305	9.6293
-2.10062	-4.55455	9.31543
-2.05063	-4.55074	9.46584
-1.95267	-4.50888	9.71401
-1.99268	-4.55441	9.60502
-2.02139	-4.74846	9.59865
-2.14641	-4.91498	9.26573
-2.12411	-4.68075	9.3906
-2.02062	-4.78142	9.73216
-2.04943	-4.91916	9.5732
-2.13853	-4.89557	9.59779
-2.02521	-4.80962	9.71835
-2.20785	-4.71375	9.23644
-2.09228	-4.70196	9.50652
-2.19121	-4.90846	9.00416
-2.16182	-4.663	9.16483
-2.21368	-4.71814	9.17092
-2.19531	-4.47337	9.17419
-2.30255	-4.58901	9.07586
-2.18107	-4.61815	9.01084
-2.33647	-4.56464	8.90897
-2.29951	-4.81988	8.73247
-2.36484	-4.6565	8.68911
-2.06843	-4.39396	8.72479
-2.14692	-4.29669	8.88436
-2.10478	-4.25892	9.14842
-2.10832	-4.43324	8.93322
-2.32212	-4.3323	8.72128
-2.23506	-4.34389	9.01004
-2.07649	-4.50105	9.11257
-2.35721	-4.51457	9.10165
-1.98601	-4.57385	9.46578
-2.23193	-4.64912	8.86567
-2.12572	-4.6829	9.29359
-2.2383	-4.60236	9.36215
-2.16997	-4.69879	9.57751
-2.44493	-4.56951	9.1012
-2.14316	-4.75954	9.29095
-2.15186	-4.68991	9.78689
-2.42938	-4.69857	9.30256
-2.16724	-4.74043	9.72931
-2.12077	-4.52442	9.85225
-2.22163	-4.78979	9.59234
-2.08822	-4.77589	9.78877
-2.20153	-4.48405	9.83072
-2.19691	-4.84729	9.77251
-2.25315	-4.59373	9.68992
-2.26093	-4.70757	9.91255
-2.35511	-4.87292	9.67249
-2.18799	-4.70383	9.75809
-2.21453	-4.85858	9.84628
-2.34781	-4.7064	9.82383
-2.27522	-4.90487	10.0188
-2.20913	-4.52889	9.9727
-2.32028	-4.68246	9.62121
-2.22169	-4.49152	10.153
-2.31206	-4.70272	9.75394
-2.26858	-4.91164	10.0849
-2.17999	-4.7578	10.1256
-2.24074	-5.0367	10.0229
-2.32957	-5.03995	9.99807
-2.24424	-4.81829	10.1652
-2.23186	-5.05557	10.1728
-2.32092	-5.01713	10.1388
-2.20191	-5.21097	10.3031
-2.25344	-5.15372	10.12
-2.3822	-5.2276	10.2863
-2.41086	-5.10725	10.1493
-2.29449	-5.20823	10.0766
-2.36499	-5.15974	10.1701
-2.44929	-5.21347	9.97813
-2.32263	-5.00499	10.319
-2.3653	-5.20673	10.1819
-2.27055	-5.19713	10.2624
-2.23353	-5.26712	10.1698
-2.15468	-5.1871	10.3452
-2.3692	-5.34444	10.3736
-2.47554	-5.40553	9.98131
-2.55877	-5.36718	10.0113
-2.57774	-5.32273	10.1574
-2.69876	-5.33447	9.72504
-2.77635	-5.26265	9.45153
-2.72433	-5.46818	9.34171
-2.72056	-5.17901	9.04101
-2.84051	-5.05201	8.80561
-2.49509	-4.95822	9.05322
-2.59997	-5.14442	9.09081
-2.45	-5.37127	9.35077
-2.74822	-5.39393	9.3168
-2.64003	-5.39351	9.28215
-2.52189	-5.31937	9.65881
-2.66937	-5.46594	9.48727
-2.74891	-5.47306	9.61129
-2.72885	-5.34419	9.61042
-2.59756	-5.55918	9.66556
-2.68853	-5.3181	9.79056
-2.89843	-5.4138	9.50967
-2.69724	-5.51869	9.71073
-2.82772	-5.50715	9.47341
-2.76154	-5.4701	9.63294
-2.70681	-5.34958	9.94515
-2.67176	-5.49956	9.87433
-2.66818	-5.577	9.95164
-2.71216	-5.61849	10.0055
-2.73403	-5.47434	10.208
-2.74546	-5.61388	10.0306
-2.64695	-5.73017	10.2088
-2.77173	-5.57658	10.3104
-2.78804	-5.44571	10.3164
-2.69568	-5.47066	10.3912
-2.88432	-5.42169	10.3501
-2.61153	-5.69908	10.7586
-2.58679	-5.87401	10.6373
-2.86783	-5.33411	10.5547
-3.34263	-5.08228	10.9144
-3.44992	-4.88259	11.3784
-4.05608	-4.40665	10.9806
-4.55722	-4.78229	10.6772
-4.89819	-4.29069	10.051
-4.17309	-3.99797	9.78663
-4.93203	-4.08787	9.6786
-4.67398	-4.17046	10.4498
-5.23665	-4.08837	10.6341
-5.20163	-4.10728	9.88593
-4.71235	-3.94265	9.76587
-5.34596	-3.86898	9.60046
-5.23951	-4.0246	9.07697
-5.2188	-3.89493	9.23911
-5.23584	-3.88596	9.58226
-5.56836	-4.09853	9.90686
-5.37744	-3.82416	10.4953
-5.38223	-3.82675	10.1291
-5.64978	-3.85878	9.85142
-5.57036	-3.78127	9.20693
-5.7736	-3.68433	8.57705
-5.95654	-3.62868	8.5648
-5.49283	-3.5735	9.01453
-5.72288	-3.70038	9.19551
-5.52157	-3.58493	9.84192
-5.4282	-3.73804	10.3818
-5.99225	-3.89056	10.1834
-5.5607	-3.9907	9.87182
-5.82716	-3.49109	8.53954
-5.27536	-3.52024	7.99365
-5.6478	-3.21424	7.20543
-4.82454	-2.9762	7.71609
-4.57691	-2.96275	8.09208
-4.56041	-2.62655	8.08104
-4.05518	-2.27669	8.16988
-4.15912	-2.13664	8.07779
-4.26701	-1.76077	8.06681
-4.02772	-1.46735	8.1565
-4.03751	-1.51354	8.0533
-4.13408	-1.27162	8.03568
-4.07562	-1.34805	8.12512
-4.09039	-1.24939	7.97118
-4.15232	-1.32208	8.11031
-4.05463	-1.14372	8.04146
-4.07977	-1.29867	8.04648
-4.06012	-1.02615	8.0129
-3.99918	-1.1575	8.02328
-4.05418	-0.873096	7.98072
-4.01299	-0.991278	7.97297
-3.96697	-0.841375	8.02216
-4.01535	-0.684755	7.98749
-3.90798	-0.899752	7.93427
-3.89686	-0.802669	7.95227
-3.89986	-0.783743	7.93994
-3.81055	-0.784518	7.85217
-3.73488	-0.995461	7.85873
-3.79484	-0.67443	7.84703
-3.81685	-0.667273	7.80386
-3.77798	-0.687096	7.69739
-3.72206	-1.00037	7.77144
-3.69719	-0.938333	7.76527
-3.61665	-0.936734	7.73218
-3.57357	-0.931877	7.61069
-3.52849	-0.761551	7.60009
-3.50937	-0.558691	7.58735
-3.49735	-0.794127	7.43623
-3.51129	-0.616433	7.40148
-3.61679	-0.667096	7.36855
-3.56386	-0.714955	7.35209
-3.54651	-0.637887	7.2887
-3.50411	-0.551629	7.29119
-3.52318	-0.717672	7.37083
-3.52568	-0.538364	7.27894
-3.46499	-0.598771	7.13993
-3.46843	-0.430172	7.16055
-3.49014	-0.609493	7.1957
-3.39831	-0.517525	7.23151
-3.5037	-0.544436	7.24384
-3.45917	-0.551191	7.20435
-3.5056	-0.490553	7.5121
-3.61762	-0.2329	7.54637
-3.42691	-0.515356	7.42043
-3.42117	-0.402626	7.43937
-3.4588	-0.409569	7.65006
-3.39596	-0.363115	7.55876
-3.30469	-0.353819	7.39258
-3.25402	-0.0883837	7.44164
-3.19889	-0.343587	7.43105
-3.24201	-0.159749	7.45903
-3.22036	-0.448751	7.30998
-3.26113	-0.400078	7.30655
-3.19163	-0.304369	7.33742
-3.0563	-0.475685	7.2997
-3.07631	-0.0986867	7.26808
-3.00747	0.0659241	7.22456
-2.95175	-0.00147071	7.17332
-2.94858	-0.0490171	7.03048
-2.95023	-0.0713996	7.02388
-2.79388	-0.109852	7.02565
-2.8309	-0.00345633	6.95377
-2.75284	-0.0112457	6.87764
-2.72494	0.0628388	6.81684
-2.63709	-0.105523	6.81695
-2.61876	-0.0249259	6.64494
-2.58374	0.0682415	6.58489
-2.53808	0.161423	6.52051
-2.54777	0.0803055	6.37752
-2.3962	0.00917364	6.4349
-2.28292	0.0298275	6.56299
-2.26831	0.0990042	6.59589
-2.17421	-0.048454	6.54585
-2.26965	0.171198	6.41103
-2.08078	0.19565	6.47119
-2.15405	0.30844	6.41094
-2.06056	0.161312	6.48732
-2.1833	0.209695	6.29848
-2.08162	0.288467	6.44428
-2.10063	0.469565	6.41255
-2.07477	0.330965	6.32638
-2.07678	0.119708	6.23287
-1.96565	0.133739	6.32145
-1.99034	0.454309	6.43174
-1.99288	0.247705	6.34406
-1.87108	0.320264	6.3767
-1.97882	0.278527	6.20775
-1.77618	0.417898	6.44163
-1.63779	0.193996	6.60292
-1.63475	0.221612	6.58052
-1.54333	0.24229	6.70932
-1.59998	0.582699	6.64562
-1.59489	0.759139	6.63301
-1.34746	0.544588	6.91996
-1.50491	0.4381	6.84518
-1.44108	0.332297	7.10655
-1.56396	0.429153	7.06477
-1.62092	0.495189	7.1898
-1.7839	0.386625	7.0518
-1.72628	0.205679	7.33607
-1.87636	0.442756	7.24902
-1.69955	0.372726	7.45616
-1.67912	0.309114	7.57805
-1.76508	0.401482	7.57645
-1.69555	0.209216	7.66437
-1.87911	0.581985	7.50805
-1.68407	0.348945	7.64449
-1.82248	0.561527	7.48442
-1.73651	0.361898	7.51811
-1.7258	0.315778	7.46294
-1.78088	0.605748	7.42474
-1.61743	0.106675	7.43884
-1.66499	0.379081	7.46454
-1.63221	0.255065	7.35869
-1.6209	0.367443	7.38416
-1.66781	0.394229	7.32748
-1.61095	0.414423	7.24555
-1.4841	0.329072	7.25607
-1.47297	0.751693	7.36168
-1.51449	0.709936	7.20332
-1.47477	0.465806	7.11272
-1.27008	0.361871	7.09
-1.17685	0.476766	7.14367
-1.15238	0.773328	7.13833
-1.0606	0.661043	7.05908
-0.920952	0.632214	7.16519
-0.942956	0.816482	7.01076
-0.936423	0.869006	6.97022
-0.837218	0.81237	6.95068
-0.881033	0.895864	7.00504
-0.783794	0.761458	7.06607
-0.802105	0.736367	6.92028
-0.737259	0.715077	6.85153
-0.691048	0.867147	6.95612
-0.734344	0.834571	6.76629
-0.588078	0.857332	6.99425
-0.52069	0.885361	6.98098
-0.567961	0.629024	6.73031
-0.577765	0.835105	6.79032
-0.468329	0.609858	6.83737
-0.598121	0.909197	6.8125
-0.601693	0.740966	6.81203
-0.56847	0.424498	6.71488
-0.557333	0.855988	6.80971
-0.507203	0.81724	6.896
-0.537259	0.794393	6.79885
-0.68559	0.800032	6.61897
-0.676069	0.870426	6.64249
-0.570906	0.888368	6.8853
-0.489892	0.823213	6.95624
-0.633331	0.907528	6.78815
-0.464076	0.721254	7.07514
-0.558281	0.840299	7.01635
-0.598617	0.930994	7.03777
-0.731247	1.0268	6.91817
-0.663702	0.970724	7.10152
-0.910708	0.989715	7.01259
-0.758388	0.846999	7.14095
-0.679888	0.931554	7.27042
-0.731029	1.2004	7.29753
-0.678932	1.00943	7.25187
-0.668932	0.902413	7.18535
-0.728359	0.969673	7.10569
-0.643599	0.92277	7.19346
-0.719225	1.16119	7.11024
-0.665537	1.15652	7.08161
-0.660739	1.08178	6.95692
-0.412938	1.05066	7.0863
-0.501266	1.17647	6.93457
-0.393865	1.26556	7.07488
-0.495352	1.40472	6.84317
-0.431759	0.86336	6.86838
-0.257978	0.941477	7.07089
-0.126046	1.10506	6.8585
0.00200626	1.15989	6.86108
-0.000185901	1.17881	6.69992
0.100609	1.32357	6.75486
0.136089	1.38193	6.64565
0.332154	1.45113	6.85979
0.283162	1.35206	6.77657
0.427139	1.39509	6.85604
0.218769	1.57813	6.54918
0.231404	1.58009	6.60344
0.351895	1.50715	6.78811
0.358021	1.44488	6.68933
0.350561	1.69041	6.69378
0.364474	1.65849	6.9054
0.382963	1.6044	6.71428
0.416277	1.38227	6.54602
0.508114	1.44606	6.70812
0.354458	1.52842	6.40056
0.44942	1.69442	6.40268
0.523309	1.76874	6.58984
0.631634	1.63457	6.658
0.619868	1.6614	6.79827
0.596682	1.59229	6.54743
0.563153	1.735	6.56645
0.611353	1.76496	6.64298
0.79329	1.76523	7.26943
0.514866	1.70614	7.22056
0.637795	1.94814	7.63549
0.597077	1.43016	7.82789
0.960742	1.48033	8.22076
0.70025	1.4829	7.92903
0.569926	1.73944	7.90044
0.519858	1.52214	7.81682
0.618201	1.67632	7.57604
0.565442	1.92068	7.57434
0.692945	1.86635	7.77435
0.357655	1.96719	7.47365
0.714554	1.70894	7.648
0.662372	1.96277	7.74472
0.647765	2.06672	7.69977
0.686353	2.00666	7.46731
0.803296	1.94793	7.57454
0.800813	1.90476	7.31261
0.767556	2.03806	7.18659
0.930099	2.00217	7.4481
0.870371	1.94254	7.20477
0.845231	2.09012	7.13311
0.877042	1.96282	7.24346
0.58258	2.16821	6.98898
0.681968	2.22379	6.99995
0.776234	2.25014	7.12317
0.642689	1.9625	6.94664
0.729944	2.21952	7.01183
0.74079	2.08649	6.84035
0.763578	2.16078	7.00881
0.767484	2.18129	6.86183
0.763777	2.09659	6.72894
0.661377	2.28768	6.66843
0.654043	2.04501	6.54666
0.91054	2.03878	6.87294
0.652097	2.12944	6.67204
0.728532	2.1518	6.76645
0.779482	2.3322	6.78595
0.849982	2.28202	6.79053
0.637828	2.21695	6.58888
0.891637	2.31053	6.82199
0.823735	2.23272	6.64179
0.741905	2.37329	6.83286
0.90108	2.16958	7.07764
0.700565	2.28916	7.25191
0.733739	2.18549	7.39076
0.75722	2.35995	7.64588
0.778246	2.36253	7.78157
0.84147	2.43203	7.98234
0.988729	2.24924	7.78227
0.89966	2.29105	7.9176
0.942565	2.43252	7.75062
0.838279	2.41365	7.73304
0.953512	2.41515	7.7902
0.88654	2.42127	7.73296
0.903228	2.323	7.97065
0.85308	2.48722	7.82578
0.839782	2.49498	7.74695
0.735019	2.49468	7.44902
1.22155	2.4517	7.80521
1.02229	2.296	7.25209
0.978547	2.48308	7.23529
1.17292	2.53158	7.63043
0.941877	2.16435	7.42683
1.01996	2.15358	7.75078
1.02215	2.22673	7.17347
1.08356	2.50163	7.30705
0.951161	2.26701	7.16229
1.0609	2.49537	7.02732
0.834858	2.33316	6.77818
0.931428	2.37756	6.96783
1.14296	2.41243	7.22259
1.04571	2.50027	6.93905
1.04892	2.36941	7.27779
1.0365	2.28777	7.10072
1.1688	2.31257	7.18486
0.951058	2.38403	6.93494
1.01118	2.17042	7.11524
0.959786	2.48453	6.88074
1.06905	2.21174	7.01742
0.997531	2.33832	6.95447
1.28805	2.27178	7.44433
1.00507	2.30689	8.10334
1.26866	2.25889	8.6826
0.914482	2.20597	8.79508
1.25133	2.09862	9.14006
1.00824	2.18521	8.78382
0.992786	2.38748	8.66821
0.832867	2.50309	8.39222
1.01369	2.23992	8.46867
1.16507	2.34041	8.27877
1.22647	2.23924	8.43661
1.14399	2.56394	8.55751
1.07668	1.90563	8.25449
1.19812	2.08307	8.45759
1.19416	2.11491	8.27563
1.11781	2.19589	8.39084
1.11228	2.37798	8.26546
1.20053	2.36596	8.14385
1.12495	2.34911	8.04773
1.20712	2.29057	8.11023
1.38436	2.27117	8.31311
1.09764	2.29567	8.14346
1.1747	2.15021	7.91629
1.27987	2.09299	7.68497
1.18876	2.34404	7.72912
1.13723	2.2798	7.58895
1.29377	2.27157	7.93949
1.17043	2.18359	7.64303
1.1672	2.43959	7.58241
0.942498	2.55546	7.31181
1.06592	2.39555	7.53602
1.1743	2.24489	7.45335
1.10701	2.20406	7.51295
1.18051	2.31171	7.37888
1.23957	2.19973	7.66063
1.49982	2.2693	7.79513
1.29205	2.35665	7.55651
1.36941	2.24932	8.14542
1.29106	2.44318	8.17995
1.25417	2.5389	8.55064
