# Supplementary material for: Axially rigid steerable needle with compliant active tip control
Source: PLoS One. 2021 Dec 16;16(12):e0261089. doi: 10.1371/journal.pone.0261089 (PMC8675730; doi:10.1371/journal.pone.0261089)
Supplement: S1 File — (ZIP) [file pone.0261089.s001.zip › Exp.1/PhantomScan_011.csv]

0.995375	0.0258761	0.0924304	0.629145	0.0365436	-0.992539	-0.116014	-0.24151	0.0887164	0.118841	-0.988935	0.235374	0	0	0	1
0.995375	0.0260277	0.0923827	0.629189	0.0366967	-0.992523	-0.1161	-0.241586	0.0886478	0.118939	-0.988929	0.235332	0	0	0	1
0.995385	0.0261753	0.0922301	0.629186	0.0368239	-0.99252	-0.116081	-0.241567	0.0884794	0.118927	-0.988946	0.235262	0	0	0	1
0.995389	0.0265245	0.0920953	0.629224	0.0371477	-0.992519	-0.115989	-0.241354	0.0883075	0.11886	-0.988969	0.23522	0	0	0	1
0.995393	0.0270489	0.0918949	0.629285	0.0376332	-0.992518	-0.115838	-0.241007	0.0880517	0.118748	-0.989006	0.235165	0	0	0	1
0.995395	0.0276187	0.0917067	0.629361	0.0381659	-0.992515	-0.115693	-0.240634	0.0878026	0.118646	-0.98904	0.235105	0	0	0	1
0.995404	0.0281513	0.0914384	0.629407	0.0386421	-0.992526	-0.115436	-0.240268	0.087483	0.118424	-0.989095	0.235021	0	0	0	1
0.995401	0.0286991	0.0913048	0.62949	0.0391503	-0.992536	-0.115185	-0.239884	0.0872952	0.118215	-0.989137	0.234962	0	0	0	1
0.995411	0.0292832	0.0910144	0.629544	0.0396675	-0.992556	-0.114836	-0.239445	0.0869516	0.117905	-0.989204	0.234874	0	0	0	1
0.995413	0.0297922	0.090826	0.629626	0.0401132	-0.99259	-0.114385	-0.238974	0.0867227	0.11749	-0.989273	0.2348	0	0	0	1
0.995417	0.0301574	0.0906566	0.62969	0.0404135	-0.992635	-0.113886	-0.238559	0.0865319	0.117013	-0.989347	0.234722	0	0	0	1
0.995428	0.0305251	0.0904154	0.629743	0.0406987	-0.992693	-0.113277	-0.238095	0.0862744	0.116424	-0.989439	0.234628	0	0	0	1
0.995438	0.0307497	0.0902263	0.629797	0.0408348	-0.992773	-0.112521	-0.237629	0.0860917	0.115678	-0.989542	0.234535	0	0	0	1
0.995456	0.0309217	0.0899707	0.629831	0.0409038	-0.992865	-0.111682	-0.237151	0.0858528	0.114841	-0.98966	0.234428	0	0	0	1
0.99547	0.0312017	0.0897219	0.629867	0.0410999	-0.992927	-0.111054	-0.236722	0.0855996	0.114224	-0.989754	0.234337	0	0	0	1
0.995494	0.0315217	0.0893407	0.629882	0.0413179	-0.992993	-0.110387	-0.236248	0.0852125	0.113567	-0.989863	0.234222	0	0	0	1
0.995524	0.0317307	0.0889356	0.629912	0.0414434	-0.993035	-0.10996	-0.235776	0.0848044	0.113139	-0.989947	0.234127	0	0	0	1
0.995548	0.0319281	0.0885968	0.629954	0.0415668	-0.993075	-0.109552	-0.235319	0.0844628	0.112732	-0.990022	0.234042	0	0	0	1
0.995571	0.0321979	0.0882358	0.629993	0.041757	-0.993116	-0.109104	-0.234839	0.0840928	0.112291	-0.990104	0.23396	0	0	0	1
0.995596	0.0324929	0.0878471	0.630019	0.0419743	-0.99315	-0.108714	-0.234384	0.0836902	0.111908	-0.990181	0.233876	0	0	0	1
0.995623	0.032769	0.0874377	0.630055	0.0421732	-0.993181	-0.108353	-0.233892	0.083268	0.111552	-0.990257	0.233796	0	0	0	1
0.995653	0.0330262	0.0869967	0.630087	0.0423511	-0.993211	-0.108005	-0.233392	0.0828163	0.111206	-0.990334	0.233712	0	0	0	1
0.995683	0.0332296	0.086574	0.63011	0.0424822	-0.993237	-0.10771	-0.232943	0.0823866	0.110909	-0.990403	0.233639	0	0	0	1
0.995707	0.0334398	0.0862134	0.630151	0.042628	-0.993262	-0.107426	-0.232492	0.0820174	0.110626	-0.990466	0.233574	0	0	0	1
0.995741	0.0336696	0.0857254	0.630159	0.0427715	-0.993297	-0.107045	-0.232019	0.0815238	0.110241	-0.990549	0.233481	0	0	0	1
0.995765	0.0338539	0.0853793	0.630206	0.0428843	-0.993335	-0.106646	-0.231526	0.081177	0.109842	-0.990622	0.233414	0	0	0	1
0.995784	0.0341215	0.0850461	0.630243	0.0430868	-0.993362	-0.106308	-0.231085	0.0808314	0.10951	-0.990687	0.233352	0	0	0	1
0.9958	0.0343247	0.0847778	0.6303	0.0432243	-0.993403	-0.105869	-0.230609	0.0805617	0.109075	-0.990757	0.233294	0	0	0	1
0.995812	0.0346219	0.0845136	0.630367	0.0434622	-0.993432	-0.105505	-0.230123	0.0802828	0.108722	-0.990819	0.233238	0	0	0	1
0.995835	0.0348141	0.0841669	0.630415	0.0435881	-0.993463	-0.105159	-0.229637	0.0799327	0.108376	-0.990885	0.233166	0	0	0	1
0.995858	0.0349735	0.0838278	0.630466	0.0436873	-0.993488	-0.104875	-0.229165	0.0795911	0.108088	-0.990944	0.233105	0	0	0	1
0.995875	0.0349318	0.0836475	0.630508	0.0436135	-0.993508	-0.104718	-0.228878	0.0794236	0.10792	-0.990976	0.233071	0	0	0	1
0.99589	0.0348784	0.0834887	0.630502	0.0435332	-0.993525	-0.104596	-0.228724	0.0792769	0.107786	-0.991002	0.233065	0	0	0	1
0.995898	0.0350854	0.0833068	0.630513	0.0437018	-0.993541	-0.104367	-0.228483	0.079084	0.107566	-0.991041	0.233041	0	0	0	1
0.995914	0.0351776	0.0830753	0.630563	0.0437324	-0.993588	-0.103911	-0.228036	0.0788642	0.107106	-0.991109	0.232997	0	0	0	1
0.995927	0.0353455	0.0828449	0.630646	0.0438508	-0.993614	-0.103605	-0.22754	0.0786309	0.106802	-0.99116	0.232948	0	0	0	1
0.995955	0.0353131	0.0825207	0.63069	0.0437608	-0.993649	-0.103315	-0.227096	0.0783252	0.106494	-0.991217	0.232889	0	0	0	1
0.995975	0.0353024	0.0822832	0.630779	0.0437041	-0.993678	-0.103055	-0.226592	0.0781018	0.106222	-0.991264	0.232846	0	0	0	1
0.996012	0.0350628	0.0819398	0.630861	0.043406	-0.993721	-0.10277	-0.226019	0.0777988	0.105903	-0.991322	0.232798	0	0	0	1
0.996044	0.0348857	0.0816239	0.630949	0.0431741	-0.993759	-0.102495	-0.225436	0.0775158	0.105599	-0.991377	0.232769	0	0	0	1
0.996073	0.0350122	0.0812119	0.630973	0.0432344	-0.993786	-0.10221	-0.224942	0.0771056	0.105305	-0.99144	0.232736	0	0	0	1
0.996098	0.035062	0.080888	0.631013	0.0432298	-0.993812	-0.101953	-0.224471	0.0767897	0.105038	-0.991493	0.232724	0	0	0	1
0.996116	0.0351752	0.0806194	0.63108	0.0432964	-0.993834	-0.101719	-0.22397	0.0765211	0.1048	-0.991539	0.232712	0	0	0	1
0.996142	0.0352162	0.0802801	0.631158	0.0432804	-0.993862	-0.101445	-0.223385	0.0761916	0.104514	-0.991594	0.232678	0	0	0	1
0.99616	0.0353372	0.0799956	0.63124	0.0433536	-0.993882	-0.101215	-0.222851	0.0759064	0.10428	-0.991641	0.232636	0	0	0	1
0.996184	0.035442	0.0796552	0.631286	0.043404	-0.993905	-0.100972	-0.22237	0.0755678	0.10403	-0.991693	0.232593	0	0	0	1
0.9962	0.0355964	0.0793873	0.63134	0.0435131	-0.993923	-0.10075	-0.221919	0.0752953	0.103807	-0.991737	0.232566	0	0	0	1
0.99622	0.0356708	0.0790962	0.631403	0.0435335	-0.993953	-0.10044	-0.221376	0.0750119	0.103489	-0.991792	0.232547	0	0	0	1
0.996244	0.0357946	0.0787381	0.631443	0.0435947	-0.993984	-0.100107	-0.220825	0.0746579	0.103149	-0.991854	0.232525	0	0	0	1
0.996257	0.0359155	0.0785177	0.631521	0.0436724	-0.994008	-0.0998404	-0.220261	0.0744381	0.102881	-0.991898	0.232529	0	0	0	1
0.996281	0.0359578	0.0781925	0.631545	0.0436595	-0.994037	-0.0995533	-0.219717	0.0741232	0.102583	-0.991953	0.232496	0	0	0	1
0.996298	0.0360052	0.0779574	0.631588	0.0436626	-0.994064	-0.0992853	-0.219162	0.0738965	0.102307	-0.991998	0.232479	0	0	0	1
0.99631	0.0361368	0.0777388	0.631604	0.0437528	-0.994085	-0.099034	-0.218676	0.0736769	0.102055	-0.99204	0.232468	0	0	0	1
0.996316	0.0362962	0.0775855	0.631612	0.0438763	-0.994106	-0.0987679	-0.218171	0.07352	0.101794	-0.992079	0.232462	0	0	0	1
0.996322	0.0364165	0.0774563	0.631612	0.0439612	-0.994131	-0.0984716	-0.217604	0.0733924	0.1015	-0.992118	0.232462	0	0	0	1
0.996324	0.0364441	0.0774165	0.631647	0.0439633	-0.99416	-0.0981811	-0.216952	0.0733629	0.101209	-0.99215	0.232474	0	0	0	1
0.996329	0.0363962	0.0773788	0.631645	0.0438907	-0.994191	-0.0978984	-0.216375	0.0733428	0.100921	-0.992181	0.232482	0	0	0	1
0.99633	0.0364401	0.0773363	0.6316	0.0439096	-0.994218	-0.0976192	-0.215868	0.0733085	0.100642	-0.992212	0.232483	0	0	0	1
0.996322	0.0365798	0.0773744	0.631583	0.0440343	-0.994237	-0.0973683	-0.215365	0.0733434	0.100403	-0.992234	0.232522	0	0	0	1
0.996319	0.0366379	0.0773956	0.631618	0.0440774	-0.994257	-0.0971382	-0.214825	0.0733688	0.100178	-0.992255	0.232543	0	0	0	1
0.996329	0.0366737	0.0772404	0.631651	0.0440787	-0.994282	-0.0968838	-0.214236	0.0732222	0.0999185	-0.992292	0.232487	0	0	0	1
0.996339	0.0365026	0.0771908	0.631724	0.0438935	-0.994303	-0.0967554	-0.213845	0.0731958	0.0997751	-0.992308	0.232455	0	0	0	1
0.996348	0.0364327	0.077111	0.631722	0.04381	-0.994314	-0.0966775	-0.213706	0.0731269	0.0996884	-0.992322	0.232447	0	0	0	1
0.996353	0.0365889	0.0769795	0.631698	0.0439451	-0.994318	-0.0965746	-0.213542	0.0729851	0.0995909	-0.992342	0.232427	0	0	0	1
0.996355	0.0369153	0.0767897	0.631716	0.0442375	-0.994324	-0.0963784	-0.213103	0.0727726	0.0994098	-0.992376	0.232383	0	0	0	1
0.996376	0.0366593	0.0766399	0.631757	0.0439501	-0.994359	-0.0961467	-0.212586	0.0726595	0.0991523	-0.99241	0.232341	0	0	0	1
0.996397	0.0364141	0.0764853	0.631791	0.0436726	-0.994394	-0.0959095	-0.212076	0.0725406	0.0988899	-0.992445	0.232306	0	0	0	1
0.996415	0.0363326	0.0762869	0.631816	0.0435539	-0.994423	-0.0956682	-0.211565	0.0723621	0.0986335	-0.992483	0.232269	0	0	0	1
0.996433	0.0363151	0.0760592	0.63185	0.0434947	-0.994451	-0.0954039	-0.210992	0.072149	0.0983575	-0.992526	0.232231	0	0	0	1
0.996449	0.0363522	0.0758412	0.631887	0.0434917	-0.994475	-0.0951502	-0.21044	0.0719398	0.0980964	-0.992567	0.232211	0	0	0	1
0.996473	0.0363978	0.075495	0.631887	0.0434825	-0.994503	-0.0948656	-0.209924	0.0716036	0.0977994	-0.992621	0.2322	0	0	0	1
0.996502	0.0363572	0.0751356	0.631907	0.0433866	-0.994534	-0.0945849	-0.20941	0.0712625	0.0974996	-0.992675	0.232205	0	0	0	1
0.996532	0.0364781	0.0746713	0.631918	0.0434376	-0.994564	-0.0942467	-0.208808	0.0708039	0.097149	-0.992742	0.23221	0	0	0	1
0.99657	0.0363935	0.0742118	0.631931	0.0432833	-0.994604	-0.0938931	-0.208185	0.0703707	0.0967688	-0.99281	0.232235	0	0	0	1
0.996595	0.0364904	0.0738228	0.631948	0.0433207	-0.994631	-0.0935893	-0.207632	0.0699877	0.0964543	-0.992868	0.23226	0	0	0	1
0.996622	0.0365291	0.0734405	0.631958	0.0433032	-0.994657	-0.0933186	-0.207147	0.0696156	0.0961692	-0.992922	0.232262	0	0	0	1
0.99665	0.036621	0.0730063	0.631966	0.0433336	-0.994682	-0.0930397	-0.206639	0.0691871	0.0958773	-0.99298	0.232242	0	0	0	1
0.996679	0.0367049	0.0725728	0.631991	0.0433548	-0.994709	-0.0927388	-0.206058	0.0687612	0.0955628	-0.99304	0.232225	0	0	0	1
0.996704	0.036853	0.0721457	0.632019	0.0434417	-0.994732	-0.0924498	-0.205477	0.0683349	0.0952649	-0.993098	0.232207	0	0	0	1
0.99673	0.0368819	0.0717797	0.632063	0.0434167	-0.994759	-0.0921762	-0.204908	0.0679801	0.0949768	-0.99315	0.232198	0	0	0	1
0.996743	0.0370938	0.0714876	0.632106	0.0435853	-0.994772	-0.0919562	-0.204416	0.0676791	0.0947581	-0.993191	0.23219	0	0	0	1
0.996764	0.0372123	0.0711349	0.632126	0.0436547	-0.994789	-0.0917294	-0.203957	0.0673271	0.0945235	-0.993238	0.23216	0	0	0	1
0.996784	0.0372615	0.0708205	0.632169	0.0436586	-0.99481	-0.0915018	-0.203448	0.0670197	0.0942851	-0.993281	0.232135	0	0	0	1
0.99681	0.0371516	0.070517	0.632238	0.0435033	-0.99484	-0.0912524	-0.202859	0.0667391	0.0940146	-0.993326	0.232108	0	0	0	1
0.996829	0.0371435	0.0702499	0.632311	0.043454	-0.994864	-0.0910128	-0.202248	0.0664847	0.0937625	-0.993366	0.23208	0	0	0	1
0.996845	0.0371891	0.0699948	0.632355	0.0434607	-0.994884	-0.0907912	-0.20172	0.0662364	0.0935324	-0.993405	0.232044	0	0	0	1
0.996856	0.0374136	0.0697159	0.632371	0.0436445	-0.994895	-0.0905799	-0.201243	0.0659473	0.0933234	-0.993444	0.231998	0	0	0	1
0.99687	0.0374379	0.0695033	0.632405	0.043635	-0.994915	-0.0903704	-0.20075	0.0657428	0.0931059	-0.993478	0.231974	0	0	0	1
0.996882	0.0374827	0.069306	0.632465	0.0436462	-0.994935	-0.0901422	-0.200152	0.0655523	0.0928717	-0.993512	0.231941	0	0	0	1
0.996893	0.0375185	0.0691401	0.632535	0.0436512	-0.994956	-0.0899101	-0.199507	0.0653942	0.0926343	-0.993545	0.231911	0	0	0	1
0.996911	0.0373765	0.0689549	0.632577	0.043478	-0.994983	-0.089692	-0.198968	0.0652327	0.0923985	-0.993577	0.231879	0	0	0	1
0.99693	0.0370515	0.0688546	0.632598	0.0431354	-0.99501	-0.0895567	-0.198654	0.0651689	0.0922374	-0.993596	0.231882	0	0	0	1
0.996935	0.0370425	0.0687836	0.632585	0.0431137	-0.995019	-0.0894638	-0.198494	0.0651032	0.0921407	-0.99361	0.2319	0	0	0	1
0.996939	0.0372212	0.068635	0.632566	0.0432705	-0.995023	-0.0893438	-0.198272	0.0649441	0.0920257	-0.993631	0.231881	0	0	0	1
0.996937	0.0374815	0.06852	0.632618	0.0435092	-0.995027	-0.0891832	-0.197796	0.0648126	0.0918768	-0.993653	0.231845	0	0	0	1
0.996957	0.0372276	0.06836	0.632677	0.0432279	-0.995058	-0.0889823	-0.197256	0.0646856	0.0916522	-0.993682	0.231795	0	0	0	1
0.996971	0.0371537	0.0681974	0.63272	0.0431259	-0.99508	-0.0887775	-0.196709	0.0645396	0.0914353	-0.993712	0.231746	0	0	0	1
0.996984	0.0370515	0.0680703	0.632771	0.0430003	-0.995102	-0.0885947	-0.196203	0.0644304	0.0912401	-0.993737	0.231704	0	0	0	1
0.996991	0.0372027	0.0678843	0.63278	0.0431205	-0.995116	-0.0883817	-0.195704	0.0642408	0.0910285	-0.993768	0.231665	0	0	0	1
0.996997	0.0371912	0.0677941	0.632802	0.0430873	-0.995136	-0.0881745	-0.195196	0.064161	0.0908164	-0.993793	0.231651	0	0	0	1
0.997006	0.0371865	0.0676636	0.632802	0.0430556	-0.995158	-0.0879395	-0.194657	0.0640418	0.0905751	-0.993823	0.23161	0	0	0	1
0.997011	0.037158	0.0676141	0.63283	0.0430084	-0.995179	-0.0877178	-0.194086	0.0640047	0.0903492	-0.993846	0.231598	0	0	0	1
0.997013	0.0372444	0.067539	0.632838	0.0430729	-0.995197	-0.0874859	-0.193509	0.0639323	0.0901192	-0.993871	0.231571	0	0	0	1
0.997015	0.0372653	0.0674917	0.632821	0.0430736	-0.995219	-0.0872387	-0.192962	0.063894	0.089871	-0.993896	0.231558	0	0	0	1
0.997009	0.0374318	0.0674817	0.632798	0.0432237	-0.995233	-0.0870033	-0.192447	0.0638793	0.0896455	-0.993917	0.231568	0	0	0	1
0.997008	0.0374687	0.0674753	0.632781	0.0432447	-0.995253	-0.0867656	-0.191911	0.0638799	0.0894096	-0.993939	0.231577	0	0	0	1
0.997002	0.037693	0.0674439	0.632764	0.0434494	-0.995266	-0.0865084	-0.191316	0.0638399	0.0891651	-0.993963	0.231568	0	0	0	1
0.997004	0.0376618	0.0674399	0.632749	0.0434001	-0.995292	-0.0862327	-0.190694	0.0638506	0.0888869	-0.993987	0.231579	0	0	0	1
0.997004	0.0376194	0.0674547	0.63271	0.0433418	-0.995318	-0.0859637	-0.190141	0.063881	0.0886154	-0.99401	0.231608	0	0	0	1
0.996996	0.0378044	0.067466	0.632644	0.0435094	-0.995335	-0.085682	-0.189593	0.0638881	0.0883456	-0.994033	0.231646	0	0	0	1
0.996991	0.037858	0.0675228	0.63258	0.0435497	-0.995358	-0.0853973	-0.18907	0.0639523	0.0880666	-0.994054	0.23171	0	0	0	1
0.99698	0.0379115	0.0676498	0.632537	0.0435958	-0.99538	-0.0851096	-0.188496	0.0640866	0.0877875	-0.99407	0.231817	0	0	0	1
0.996976	0.0379358	0.0676975	0.632514	0.0436064	-0.995403	-0.0848326	-0.187884	0.0641441	0.0875137	-0.99409	0.231866	0	0	0	1
0.99698	0.0379209	0.0676388	0.632525	0.043573	-0.995422	-0.0846263	-0.187325	0.064096	0.0873036	-0.994112	0.231832	0	0	0	1
0.996984	0.0379963	0.0675383	0.632574	0.0436308	-0.995431	-0.0844915	-0.186859	0.0639953	0.0871691	-0.99413	0.231756	0	0	0	1
0.996994	0.0379912	0.0674007	0.632615	0.0436046	-0.995444	-0.0843503	-0.186394	0.063865	0.0870213	-0.994152	0.231656	0	0	0	1
0.997	0.0379918	0.067311	0.632665	0.0435858	-0.99546	-0.08417	-0.185831	0.0637836	0.086837	-0.994173	0.231587	0	0	0	1
0.997008	0.0378473	0.0672692	0.632717	0.0434249	-0.995485	-0.0839684	-0.185189	0.0637634	0.086624	-0.994193	0.231554	0	0	0	1
0.997036	0.0375134	0.0670345	0.632728	0.0430952	-0.995467	-0.084345	-0.184643	0.0635424	0.0869696	-0.994177	0.23152	0	0	0	1
0.99705	0.0374495	0.0668629	0.632758	0.0430257	-0.995458	-0.084491	-0.184061	0.063371	0.0871042	-0.994176	0.231471	0	0	0	1
0.997052	0.0375076	0.0668005	0.632821	0.0430702	-0.995467	-0.0843636	-0.183515	0.0633093	0.0869777	-0.994191	0.231422	0	0	0	1
0.997065	0.0373366	0.0667016	0.632832	0.042888	-0.995478	-0.0843204	-0.183217	0.0632276	0.0869193	-0.994201	0.23137	0	0	0	1
0.997067	0.0373572	0.0666635	0.632839	0.0429074	-0.995474	-0.0843544	-0.183027	0.0631864	0.086953	-0.994201	0.231365	0	0	0	1
0.997065	0.0374965	0.0666148	0.63284	0.0430368	-0.995476	-0.0842688	-0.182774	0.0631296	0.086874	-0.994211	0.231335	0	0	0	1
0.997063	0.0377046	0.0665382	0.632885	0.0432282	-0.995481	-0.0841159	-0.18226	0.0630418	0.0867308	-0.99423	0.231276	0	0	0	1
0.997073	0.0375261	0.0664747	0.632955	0.0430357	-0.995501	-0.0839778	-0.181737	0.0630001	0.0865784	-0.994245	0.23122	0	0	0	1
0.997086	0.0373975	0.0663547	0.632975	0.0428874	-0.99552	-0.083829	-0.181267	0.0628982	0.0864161	-0.994266	0.231142	0	0	0	1
0.997083	0.0375853	0.0662952	0.633006	0.0430608	-0.995524	-0.0836856	-0.18081	0.0628289	0.0862819	-0.994282	0.231098	0	0	0	1
0.997081	0.0377533	0.0662396	0.633028	0.0432119	-0.995533	-0.0834979	-0.180269	0.0627672	0.0861021	-0.994302	0.231061	0	0	0	1
0.997087	0.0377497	0.0661446	0.633034	0.0431863	-0.995553	-0.0832802	-0.179682	0.0626825	0.0858798	-0.994326	0.231004	0	0	0	1
0.99709	0.0378354	0.066051	0.633032	0.0432507	-0.995567	-0.0830721	-0.179133	0.062591	0.0856728	-0.99435	0.23095	0	0	0	1
0.997084	0.0380486	0.06602	0.633042	0.0434498	-0.995573	-0.082895	-0.178646	0.0625495	0.0855075	-0.994367	0.23093	0	0	0	1
0.997088	0.0381237	0.0659096	0.633007	0.0435028	-0.995588	-0.0826957	-0.178192	0.0624419	0.0853078	-0.994391	0.230873	0	0	0	1
0.99709	0.0381851	0.0658444	0.633006	0.0435449	-0.995604	-0.0824786	-0.177629	0.0623812	0.0850915	-0.994413	0.230835	0	0	0	1
0.997095	0.0381645	0.0657783	0.633035	0.0435052	-0.995623	-0.0822626	-0.177006	0.0623267	0.084871	-0.994435	0.230787	0	0	0	1
0.997098	0.0381766	0.0657386	0.633079	0.0435018	-0.995639	-0.0820708	-0.176399	0.0622946	0.084678	-0.994454	0.230753	0	0	0	1
0.997099	0.0382668	0.0656674	0.633099	0.0435752	-0.99565	-0.0819014	-0.175899	0.0622234	0.0845109	-0.994472	0.230704	0	0	0	1
0.9971	0.0384104	0.0655671	0.633074	0.0436981	-0.99566	-0.0817091	-0.175428	0.0621198	0.0843229	-0.994495	0.230652	0	0	0	1
0.997101	0.0384403	0.0655367	0.633065	0.0437111	-0.995679	-0.0814805	-0.174848	0.0620971	0.0840946	-0.994516	0.23064	0	0	0	1
0.997105	0.0384248	0.0654793	0.633062	0.0436754	-0.9957	-0.0812334	-0.174206	0.0620522	0.0838438	-0.99454	0.230607	0	0	0	1
0.997108	0.0384525	0.0654201	0.633053	0.043684	-0.995718	-0.0810072	-0.173603	0.0620009	0.0836164	-0.994562	0.23058	0	0	0	1
0.997114	0.0383678	0.0653742	0.633046	0.0435844	-0.995737	-0.0808288	-0.173119	0.06197	0.0834305	-0.994579	0.230556	0	0	0	1
0.997125	0.0381782	0.0653154	0.633028	0.0433776	-0.995763	-0.0806277	-0.172639	0.0619362	0.0832148	-0.9946	0.23053	0	0	0	1
0.997124	0.0382024	0.0653239	0.633039	0.0433892	-0.995779	-0.0804148	-0.172043	0.0619519	0.0830035	-0.994616	0.230539	0	0	0	1
0.997124	0.0382446	0.0652986	0.633055	0.0434309	-0.995775	-0.0804415	-0.171445	0.061922	0.0830318	-0.994616	0.230568	0	0	0	1
0.997142	0.0379308	0.0652048	0.633062	0.0431223	-0.995772	-0.0806437	-0.170854	0.061846	0.0832107	-0.994606	0.230591	0	0	0	1
0.997146	0.038015	0.0650968	0.633061	0.043201	-0.995764	-0.0807027	-0.170316	0.0617289	0.0832703	-0.994608	0.230572	0	0	0	1
0.997144	0.038122	0.0650593	0.633093	0.0432969	-0.99577	-0.0805773	-0.169836	0.0616881	0.0831497	-0.99462	0.230545	0	0	0	1
0.997144	0.0382575	0.0649778	0.63311	0.0434152	-0.995778	-0.0804119	-0.169319	0.0616029	0.082989	-0.994639	0.230493	0	0	0	1
0.997142	0.038391	0.0649352	0.633145	0.0435334	-0.995788	-0.0802241	-0.168717	0.0615575	0.0828073	-0.994657	0.230457	0	0	0	1
0.99714	0.0384183	0.0649515	0.633158	0.043549	-0.995805	-0.0800139	-0.168099	0.0615807	0.0825993	-0.994673	0.230472	0	0	0	1
0.997145	0.0383505	0.0649091	0.633082	0.0434802	-0.995805	-0.0800525	-0.167788	0.0615425	0.0826319	-0.994673	0.230515	0	0	0	1
0.997138	0.0383219	0.0650399	0.633031	0.0434729	-0.995791	-0.0802205	-0.167648	0.0616677	0.082804	-0.994651	0.230673	0	0	0	1
0.997123	0.0385427	0.0651296	0.632963	0.0436907	-0.995795	-0.0800572	-0.167373	0.0617458	0.0826582	-0.994658	0.23076	0	0	0	1
0.997112	0.0388028	0.0651512	0.632937	0.0439388	-0.995801	-0.0798407	-0.166844	0.0617553	0.0824585	-0.994674	0.230787	0	0	0	1
0.99711	0.0387457	0.0652097	0.632961	0.0438753	-0.995819	-0.079659	-0.166281	0.0618263	0.0822756	-0.994685	0.23083	0	0	0	1
0.997111	0.0388282	0.0651583	0.632977	0.043948	-0.995823	-0.0795706	-0.165715	0.0617722	0.0821899	-0.994695	0.230815	0	0	0	1
0.997119	0.0387851	0.0650586	0.632993	0.0438963	-0.995825	-0.079564	-0.16523	0.0616768	0.0821763	-0.994702	0.230775	0	0	0	1
0.997119	0.0389194	0.0649735	0.632991	0.0440155	-0.99583	-0.0794363	-0.164716	0.0615866	0.082053	-0.994718	0.230732	0	0	0	1
0.997119	0.0389953	0.0649284	0.632994	0.0440775	-0.995841	-0.0792722	-0.164208	0.0615428	0.0818914	-0.994734	0.230709	0	0	0	1
0.99712	0.038994	0.0649124	0.633001	0.0440637	-0.995856	-0.0790921	-0.163681	0.0615349	0.0817103	-0.994749	0.230702	0	0	0	1
0.997118	0.0390883	0.0648895	0.633019	0.0441448	-0.995866	-0.0789102	-0.163088	0.0615125	0.081533	-0.994765	0.23069	0	0	0	1
0.997121	0.0390924	0.0648425	0.633017	0.044134	-0.995881	-0.0787314	-0.162541	0.0614733	0.0813522	-0.994782	0.230667	0	0	0	1
0.997127	0.0390599	0.0647708	0.632995	0.0440844	-0.995898	-0.0785495	-0.162043	0.0614126	0.0811649	-0.994801	0.230634	0	0	0	1
0.997128	0.0390517	0.0647506	0.63301	0.0440648	-0.995911	-0.0783913	-0.161566	0.0614002	0.0810051	-0.994815	0.230618	0	0	0	1
0.997132	0.0390844	0.0646779	0.633024	0.0440801	-0.995925	-0.0782061	-0.161	0.0613333	0.0808186	-0.994835	0.230571	0	0	0	1
0.997139	0.0389543	0.0646515	0.633069	0.043939	-0.995943	-0.0780584	-0.160401	0.0613241	0.0806615	-0.994848	0.230549	0	0	0	1
0.997155	0.0387815	0.0645003	0.633075	0.0437656	-0.995936	-0.078246	-0.15984	0.0611793	0.080832	-0.994843	0.230517	0	0	0	1
0.997162	0.0388314	0.064357	0.633081	0.0438246	-0.995906	-0.0785844	-0.159314	0.0610176	0.0811676	-0.994826	0.230511	0	0	0	1
0.99718	0.0385824	0.0642324	0.633086	0.0435804	-0.995898	-0.0788241	-0.158712	0.0609033	0.0813867	-0.994815	0.230509	0	0	0	1
0.997189	0.0386229	0.064064	0.633088	0.0436275	-0.99587	-0.0791577	-0.158091	0.0607177	0.0817158	-0.994799	0.230493	0	0	0	1
0.997203	0.0385586	0.0638966	0.633105	0.0435738	-0.99584	-0.079557	-0.157481	0.0605388	0.0821043	-0.994778	0.230481	0	0	0	1
0.997205	0.0386776	0.0637886	0.633122	0.0436946	-0.995821	-0.0797362	-0.156924	0.0604136	0.0822862	-0.994771	0.230464	0	0	0	1
0.997207	0.0388005	0.0636874	0.633114	0.0438036	-0.995823	-0.0796466	-0.15643	0.0603067	0.0821995	-0.994784	0.230416	0	0	0	1
0.997202	0.038984	0.0636523	0.633128	0.043975	-0.995827	-0.079499	-0.155916	0.0602632	0.0820613	-0.994798	0.23039	0	0	0	1
0.997201	0.0390328	0.0636385	0.633167	0.0440131	-0.995838	-0.0793418	-0.155351	0.0602523	0.0819063	-0.994812	0.230372	0	0	0	1
0.997199	0.0391426	0.0636032	0.633192	0.0441102	-0.995846	-0.0791824	-0.154798	0.0602152	0.0817518	-0.994827	0.230343	0	0	0	1
0.997201	0.0391505	0.0635653	0.633202	0.0441056	-0.995859	-0.0790275	-0.154308	0.0601838	0.0815955	-0.994841	0.230318	0	0	0	1
0.997197	0.0392537	0.0635526	0.633208	0.0441981	-0.995867	-0.0788688	-0.153837	0.0601697	0.0814424	-0.994855	0.230309	0	0	0	1
0.997194	0.0393667	0.0635383	0.633227	0.0442988	-0.995877	-0.0786875	-0.153255	0.0601543	0.081267	-0.99487	0.230296	0	0	0	1
0.997194	0.0394186	0.0635087	0.633246	0.0443362	-0.995891	-0.0784896	-0.152627	0.0601294	0.0810707	-0.994888	0.230276	0	0	0	1
0.997202	0.0393376	0.0634339	0.633204	0.0442561	-0.995886	-0.078604	-0.152281	0.0600564	0.0811771	-0.994883	0.230286	0	0	0	1
0.997203	0.0391907	0.0635109	0.633217	0.0441235	-0.995881	-0.0787328	-0.152125	0.0601393	0.0813005	-0.994868	0.230363	0	0	0	1
0.9972	0.0393559	0.0634534	0.633206	0.0442799	-0.99588	-0.0786676	-0.151896	0.0600716	0.0812427	-0.994877	0.230331	0	0	0	1
0.997199	0.0395683	0.0633378	0.633215	0.0444749	-0.995881	-0.0785398	-0.15144	0.0599448	0.0811224	-0.994895	0.230257	0	0	0	1
0.997201	0.0395581	0.0633045	0.633229	0.0444523	-0.995895	-0.0783804	-0.150923	0.0599197	0.0809607	-0.994909	0.230234	0	0	0	1
0.997199	0.0395546	0.0633401	0.633227	0.0444408	-0.995909	-0.0781989	-0.150397	0.0599635	0.0807805	-0.994921	0.230262	0	0	0	1
0.997205	0.0393727	0.0633564	0.633232	0.0442494	-0.995932	-0.078015	-0.149822	0.0600026	0.0805861	-0.994935	0.230278	0	0	0	1
0.997215	0.0392126	0.0633058	0.63323	0.0440836	-0.995942	-0.0779855	-0.149267	0.0599665	0.0805447	-0.99494	0.230275	0	0	0	1
0.997222	0.0390864	0.0632677	0.633236	0.0439561	-0.995945	-0.0780135	-0.148728	0.0599375	0.0805635	-0.99494	0.230286	0	0	0	1
0.997225	0.0391165	0.0632094	0.633235	0.0439812	-0.995945	-0.0780087	-0.148183	0.0598772	0.0805579	-0.994944	0.230279	0	0	0	1
0.997226	0.0391718	0.0631466	0.633236	0.0440304	-0.995944	-0.0779928	-0.147618	0.059811	0.0805425	-0.99495	0.230266	0	0	0	1
0.997233	0.0391055	0.0630807	0.633221	0.0439575	-0.995949	-0.07797	-0.147051	0.0597517	0.0805128	-0.994956	0.230259	0	0	0	1
0.997238	0.0390508	0.0630413	0.633181	0.0438926	-0.995961	-0.0778522	-0.146515	0.0597221	0.0803899	-0.994967	0.230263	0	0	0	1
0.997236	0.039099	0.0630469	0.633146	0.0439302	-0.995974	-0.0776687	-0.145981	0.0597318	0.0802094	-0.994981	0.230281	0	0	0	1
0.997225	0.0393007	0.0630847	0.633119	0.0441226	-0.995981	-0.077467	-0.145451	0.0597622	0.0800212	-0.994995	0.230316	0	0	0	1
0.997218	0.0394266	0.0631223	0.633095	0.0442379	-0.995993	-0.0772437	-0.14485	0.0597995	0.0798069	-0.99501	0.230347	0	0	0	1
0.997216	0.0394525	0.0631379	0.63306	0.0442511	-0.99601	-0.077012	-0.144223	0.0598232	0.0795772	-0.995027	0.23037	0	0	0	1
0.997206	0.0395542	0.0632307	0.633042	0.0443498	-0.996019	-0.0768413	-0.14365	0.0599152	0.0794166	-0.995034	0.230442	0	0	0	1
0.997198	0.039646	0.0632962	0.63302	0.044438	-0.996026	-0.0766953	-0.143151	0.0599796	0.0792789	-0.995041	0.230499	0	0	0	1
0.997191	0.0398235	0.0632964	0.633009	0.0446049	-0.996032	-0.0765235	-0.142604	0.0599733	0.0791176	-0.995054	0.230498	0	0	0	1
0.99719	0.0399038	0.0632597	0.633037	0.0446731	-0.996041	-0.0763723	-0.142001	0.0599372	0.0789695	-0.995068	0.230463	0	0	0	1
0.997194	0.0399736	0.0631513	0.633022	0.0447262	-0.996049	-0.0762371	-0.141414	0.0598299	0.0788334	-0.995085	0.230406	0	0	0	1
0.997197	0.0399161	0.0631403	0.633005	0.0446641	-0.996056	-0.0761753	-0.140915	0.0598262	0.0787676	-0.995091	0.230416	0	0	0	1
0.997192	0.0399391	0.0632036	0.633004	0.0446835	-0.996066	-0.0760318	-0.140407	0.0598939	0.0786282	-0.995098	0.230454	0	0	0	1
0.997192	0.0399685	0.0631967	0.63301	0.044702	-0.996078	-0.0758618	-0.139813	0.0598923	0.0784595	-0.995111	0.230439	0	0	0	1
0.997194	0.0399553	0.0631634	0.633036	0.0446787	-0.996089	-0.0757376	-0.139199	0.0598658	0.0783329	-0.995123	0.230383	0	0	0	1
0.997202	0.0398213	0.0631192	0.633073	0.0445438	-0.996092	-0.0757775	-0.138659	0.0598305	0.0783628	-0.995123	0.230354	0	0	0	1
0.997215	0.0396169	0.0630525	0.633087	0.0443356	-0.9961	-0.0757975	-0.138147	0.0597792	0.0783676	-0.995125	0.230327	0	0	0	1
0.99722	0.0395808	0.0630001	0.633111	0.0442934	-0.996104	-0.0757653	-0.13763	0.0597313	0.0783309	-0.995131	0.2303	0	0	0	1
0.997218	0.0396383	0.0629897	0.633159	0.0443451	-0.996108	-0.0756818	-0.137078	0.0597202	0.0782503	-0.995138	0.230282	0	0	0	1
0.997225	0.0396165	0.0628876	0.633168	0.0443254	-0.996096	-0.07585	-0.136684	0.0596127	0.0784127	-0.995132	0.230251	0	0	0	1
0.997234	0.039473	0.0628404	0.633174	0.0442019	-0.996071	-0.0762452	-0.136486	0.0595594	0.0787976	-0.995105	0.230283	0	0	0	1
0.997238	0.03942	0.0628096	0.633166	0.0441446	-0.996077	-0.0762109	-0.136238	0.0595345	0.0787588	-0.995109	0.230273	0	0	0	1
0.99723	0.0396865	0.0627741	0.633186	0.0444015	-0.996074	-0.0761023	-0.135796	0.0594829	0.0786645	-0.99512	0.230241	0	0	0	1
0.997231	0.0397203	0.062737	0.63322	0.0444255	-0.996081	-0.07599	-0.135291	0.0594483	0.0785524	-0.995131	0.230208	0	0	0	1
0.997234	0.0396456	0.0627253	0.633259	0.0443433	-0.996093	-0.0758782	-0.134744	0.0594475	0.0784355	-0.99514	0.230191	0	0	0	1
0.997236	0.0396861	0.0626794	0.633273	0.044373	-0.996101	-0.0757582	-0.134187	0.059404	0.0783157	-0.995152	0.23016	0	0	0	1
0.997235	0.0397233	0.0626702	0.633301	0.0444031	-0.996108	-0.0756525	-0.133614	0.0593967	0.0782117	-0.99516	0.230149	0	0	0	1
0.997232	0.0398175	0.0626506	0.633317	0.0444903	-0.996111	-0.0755618	-0.133097	0.0593737	0.0781257	-0.995169	0.230138	0	0	0	1
0.997229	0.039962	0.06261	0.63332	0.0446233	-0.996115	-0.0754253	-0.1326	0.0593281	0.0779958	-0.995182	0.23011	0	0	0	1
0.997226	0.0401059	0.0625716	0.633334	0.0447562	-0.996119	-0.0752936	-0.132103	0.0592845	0.0778709	-0.995194	0.23008	0	0	0	1
0.997219	0.0402742	0.0625605	0.633381	0.0449152	-0.996122	-0.075154	-0.13151	0.0592666	0.0777407	-0.995205	0.230054	0	0	0	1
0.997223	0.0402356	0.0625334	0.633435	0.0448672	-0.996134	-0.0750323	-0.130931	0.0592482	0.0776153	-0.995216	0.230019	0	0	0	1
0.997223	0.0402974	0.062494	0.633467	0.0449184	-0.996141	-0.0749073	-0.130401	0.0592098	0.0774921	-0.995228	0.229981	0	0	0	1
0.997223	0.0403546	0.0624539	0.633485	0.0449652	-0.996148	-0.0747847	-0.129928	0.0591709	0.077371	-0.99524	0.229948	0	0	0	1
0.997218	0.0405081	0.0624406	0.633506	0.0451092	-0.996152	-0.074645	-0.129418	0.059152	0.0772397	-0.995251	0.22993	0	0	0	1
0.997212	0.0406066	0.0624603	0.633546	0.0452008	-0.996158	-0.0745047	-0.128854	0.0591704	0.077106	-0.99526	0.229931	0	0	0	1
0.997214	0.0405715	0.0624487	0.633582	0.0451556	-0.996172	-0.0743495	-0.12826	0.0591686	0.0769481	-0.995273	0.229913	0	0	0	1
0.997215	0.0405886	0.0624285	0.633614	0.0451632	-0.996182	-0.0742156	-0.127727	0.0591532	0.0768142	-0.995284	0.229885	0	0	0	1
0.997218	0.040589	0.0623809	0.63363	0.0451521	-0.996192	-0.0740831	-0.127228	0.0591118	0.0766794	-0.995297	0.229849	0	0	0	1
0.997215	0.0407025	0.0623522	0.633661	0.0452555	-0.996197	-0.0739522	-0.126703	0.0590805	0.0765538	-0.995308	0.229817	0	0	0	1
0.997229	0.0404115	0.0623168	0.633701	0.0449537	-0.996221	-0.073813	-0.126073	0.0590739	0.0763956	-0.995321	0.229789	0	0	0	1
0.99726	0.0398971	0.0621624	0.63366	0.0444537	-0.996211	-0.0742469	-0.125772	0.0589401	0.0767925	-0.995298	0.229794	0	0	0	1
0.99727	0.0397816	0.0620737	0.633562	0.0443303	-0.996218	-0.0742271	-0.12537	0.0588615	0.0767619	-0.995305	0.229824	0	0	0	1
0.997272	0.0397737	0.0620433	0.633457	0.0443102	-0.996231	-0.0740606	-0.124937	0.0588393	0.0765934	-0.995319	0.229871	0	0	0	1
0.997264	0.0399252	0.0620725	0.633306	0.0444464	-0.996247	-0.0737674	-0.12439	0.0588698	0.0763103	-0.995339	0.229962	0	0	0	1
0.997241	0.0404565	0.0620939	0.633115	0.0449537	-0.996256	-0.0733411	-0.123609	0.0588697	0.0759158	-0.99537	0.230043	0	0	0	1
0.997228	0.0404765	0.0623003	0.633021	0.0449723	-0.996276	-0.0730524	-0.122671	0.0590868	0.0756374	-0.995378	0.230224	0	0	0	1
0.99722	0.0403893	0.0624767	0.632966	0.0449278	-0.996242	-0.0735435	-0.122086	0.059247	0.0761318	-0.995331	0.230448	0	0	0	1
0.997215	0.0404819	0.0625053	0.632914	0.0450389	-0.996217	-0.0738185	-0.121572	0.0592559	0.0764138	-0.995309	0.230539	0	0	0	1
0.997218	0.0404067	0.0625043	0.632928	0.0449738	-0.996207	-0.0739885	-0.12122	0.059253	0.0765794	-0.995296	0.230559	0	0	0	1
0.997218	0.0405131	0.0624262	0.632934	0.0450969	-0.996173	-0.0743732	-0.120987	0.0591496	0.0769673	-0.995272	0.230559	0	0	0	1
0.997221	0.0405042	0.0623953	0.632918	0.045084	-0.996175	-0.0743463	-0.120737	0.0591208	0.0769385	-0.995276	0.230551	0	0	0	1
0.997211	0.0407513	0.0623902	0.632906	0.0453218	-0.996176	-0.074199	-0.120263	0.0591034	0.0768054	-0.995288	0.230549	0	0	0	1
0.997211	0.04076	0.0623846	0.6329	0.0453214	-0.996186	-0.0740529	-0.119771	0.0591038	0.0766595	-0.995299	0.230544	0	0	0	1
0.997208	0.0408203	0.062389	0.632887	0.0453728	-0.996196	-0.073899	-0.119276	0.0591105	0.0765092	-0.99531	0.230548	0	0	0	1
0.997207	0.0408379	0.0623875	0.632878	0.0453808	-0.996207	-0.0737389	-0.118768	0.059115	0.0763499	-0.995322	0.230547	0	0	0	1
0.997202	0.0409472	0.0624065	0.632904	0.0454823	-0.996214	-0.0735854	-0.118155	0.0591325	0.0762037	-0.995332	0.23055	0	0	0	1
0.997203	0.0409369	0.0623946	0.632916	0.0454623	-0.996226	-0.0734376	-0.11756	0.0591282	0.0760545	-0.995344	0.230539	0	0	0	1
0.997204	0.0409204	0.0623853	0.632891	0.0454382	-0.996235	-0.0733203	-0.117046	0.0591256	0.0759358	-0.995353	0.230545	0	0	0	1
0.997199	0.041029	0.0623911	0.632887	0.0455411	-0.996238	-0.0732204	-0.116562	0.0591276	0.0758424	-0.99536	0.230552	0	0	0	1
0.997197	0.0410285	0.0624234	0.632907	0.0455346	-0.996249	-0.0730777	-0.115995	0.0591663	0.0757011	-0.995368	0.230567	0	0	0	1
0.997207	0.0408109	0.0624052	0.632903	0.045307	-0.99627	-0.0729298	-0.115394	0.0591715	0.0755393	-0.99538	0.230558	0	0	0	1
0.997216	0.0406139	0.0623938	0.632889	0.0451129	-0.996274	-0.0729889	-0.114859	0.0591724	0.0755862	-0.995377	0.230579	0	0	0	1
0.997218	0.040554	0.0624053	0.632883	0.0450522	-0.996279	-0.0729603	-0.114326	0.0591897	0.0755546	-0.995378	0.230601	0	0	0	1
0.997212	0.0407266	0.0623878	0.632886	0.0452173	-0.996279	-0.0728603	-0.113829	0.0591637	0.0754639	-0.995387	0.230589	0	0	0	1
0.997214	0.0406798	0.0623909	0.632875	0.0451619	-0.996293	-0.0727099	-0.113323	0.0591772	0.0753108	-0.995397	0.230592	0	0	0	1
0.997219	0.0405664	0.0623798	0.632876	0.0450381	-0.99631	-0.072547	-0.112733	0.0591821	0.0751405	-0.99541	0.230583	0	0	0	1
0.997223	0.040499	0.0623511	0.632886	0.0449633	-0.99632	-0.0724578	-0.112139	0.0591626	0.075046	-0.995418	0.230566	0	0	0	1
0.99722	0.0406301	0.0623156	0.632877	0.0450945	-0.99631	-0.0725071	-0.1116	0.0591151	0.0751015	-0.995417	0.230567	0	0	0	1
0.997219	0.0406656	0.062318	0.632888	0.0451247	-0.996316	-0.0724147	-0.111066	0.059119	0.0750111	-0.995423	0.230568	0	0	0	1
0.997215	0.0407937	0.0622934	0.632878	0.0452446	-0.996318	-0.0723099	-0.110507	0.0590897	0.0749127	-0.995433	0.230557	0	0	0	1
0.997212	0.0409091	0.0622615	0.632873	0.0453526	-0.996319	-0.0722275	-0.109935	0.0590529	0.0748357	-0.995441	0.230543	0	0	0	1
0.997213	0.0409072	0.062252	0.632877	0.045349	-0.99632	-0.07221	-0.109384	0.0590444	0.0748176	-0.995442	0.230547	0	0	0	1
0.997207	0.0410792	0.0622405	0.632879	0.0455145	-0.99632	-0.0721176	-0.108862	0.0590243	0.0747348	-0.99545	0.230542	0	0	0	1
0.997203	0.0411833	0.0622336	0.632868	0.0456097	-0.996325	-0.0719771	-0.108351	0.059016	0.0746	-0.99546	0.23054	0	0	0	1
0.997198	0.0413141	0.0622301	0.632867	0.0457307	-0.996331	-0.071819	-0.107756	0.0590101	0.0744493	-0.995472	0.230533	0	0	0	1
0.997203	0.0412024	0.0622108	0.632854	0.0456091	-0.996347	-0.0716741	-0.107149	0.0590058	0.0742969	-0.995484	0.230526	0	0	0	1
0.997207	0.0411593	0.0621856	0.632839	0.0455657	-0.996347	-0.0717006	-0.106647	0.0589826	0.0743196	-0.995483	0.230527	0	0	0	1
0.997209	0.0411286	0.0621721	0.632826	0.0455296	-0.996354	-0.0716269	-0.106189	0.0589749	0.0742434	-0.99549	0.230528	0	0	0	1
0.997206	0.0411904	0.062173	0.632807	0.0455877	-0.996356	-0.0715625	-0.105877	0.0589742	0.0741827	-0.995494	0.230534	0	0	0	1
0.997202	0.0412864	0.0621777	0.632786	0.0456843	-0.996351	-0.0715682	-0.10568	0.0589714	0.0741943	-0.995493	0.23055	0	0	0	1
0.997201	0.0412759	0.0621953	0.632792	0.0456716	-0.996356	-0.0715103	-0.10544	0.0589924	0.0741365	-0.995496	0.230556	0	0	0	1
0.997188	0.0416092	0.0621856	0.632791	0.045996	-0.996351	-0.0713761	-0.104919	0.0589642	0.0740215	-0.995507	0.230546	0	0	0	1
0.997194	0.0414578	0.0621882	0.632793	0.0458351	-0.99637	-0.0712106	-0.104306	0.0589855	0.073847	-0.995518	0.230542	0	0	0	1
0.997203	0.0412445	0.0621885	0.632775	0.0456221	-0.99638	-0.0712138	-0.103808	0.0590015	0.0738376	-0.995518	0.230558	0	0	0	1
0.997208	0.0411154	0.0621875	0.632762	0.0454889	-0.996391	-0.071142	-0.103331	0.0590134	0.0737581	-0.995523	0.230566	0	0	0	1
0.997205	0.0411982	0.0621956	0.632768	0.0455646	-0.996397	-0.071014	-0.102738	0.0590212	0.0736352	-0.995532	0.230566	0	0	0	1
0.997208	0.041139	0.0621829	0.632766	0.0455054	-0.996398	-0.071029	-0.102125	0.0590122	0.0736461	-0.995532	0.23057	0	0	0	1
0.997217	0.0409336	0.0621681	0.632747	0.0453184	-0.996383	-0.071355	-0.101548	0.0589978	0.0739596	-0.995509	0.230611	0	0	0	1
0.997219	0.0408481	0.06219	0.632745	0.0452674	-0.996346	-0.0719095	-0.101002	0.0590007	0.0745105	-0.995468	0.230689	0	0	0	1
0.997216	0.0409046	0.0622046	0.632747	0.0453672	-0.99629	-0.0726211	-0.100399	0.0589786	0.0752268	-0.995415	0.230775	0	0	0	1
0.997209	0.0410735	0.0622104	0.632737	0.045576	-0.996231	-0.0732906	-0.0997075	0.058941	0.0759071	-0.995366	0.230853	0	0	0	1
0.997204	0.0411197	0.0622553	0.632742	0.0456851	-0.996152	-0.0742946	-0.0991047	0.0589362	0.0769168	-0.995289	0.230977	0	0	0	1
0.997205	0.0410093	0.0623057	0.632747	0.0456193	-0.996104	-0.0749798	-0.0984843	0.0589635	0.0775983	-0.995234	0.23107	0	0	0	1
0.997194	0.0411308	0.0624139	0.632788	0.0457664	-0.996075	-0.0752721	-0.0978555	0.0590484	0.0779031	-0.995205	0.231133	0	0	0	1
0.997195	0.0409893	0.0624911	0.632833	0.0456416	-0.996067	-0.0754485	-0.0972967	0.0591283	0.0780747	-0.995187	0.231154	0	0	0	1
0.997192	0.0410061	0.0625234	0.632864	0.0456601	-0.996067	-0.0754344	-0.0967803	0.0591598	0.0780631	-0.995186	0.231144	0	0	0	1
0.997187	0.040996	0.0626085	0.632904	0.0456521	-0.996073	-0.0753589	-0.0962583	0.0592487	0.0779908	-0.995187	0.231172	0	0	0	1
0.997188	0.0408685	0.0626714	0.632946	0.0455239	-0.996087	-0.0752613	-0.0956604	0.0593258	0.0778885	-0.99519	0.231173	0	0	0	1
0.997186	0.0407391	0.0627919	0.633038	0.0454063	-0.996089	-0.0752993	-0.095003	0.0594542	0.0779243	-0.99518	0.231196	0	0	0	1
0.997186	0.0407833	0.062771	0.633101	0.0454638	-0.996068	-0.0755499	-0.0944377	0.0594185	0.0781768	-0.995162	0.231174	0	0	0	1
0.997194	0.0406554	0.0627234	0.633131	0.0453356	-0.996069	-0.0756052	-0.0939255	0.0593786	0.0782224	-0.995161	0.231133	0	0	0	1
0.997196	0.0406219	0.062713	0.633143	0.0452962	-0.996078	-0.0755196	-0.0933868	0.0593747	0.0781342	-0.995168	0.231113	0	0	0	1
0.997186	0.0407217	0.0628045	0.633177	0.045397	-0.996081	-0.0754177	-0.0927984	0.0594627	0.0780424	-0.99517	0.231152	0	0	0	1
0.997178	0.0407611	0.0629051	0.633191	0.0454378	-0.996087	-0.0753104	-0.0922215	0.0595647	0.0779419	-0.995172	0.231206	0	0	0	1
0.997179	0.0407047	0.0629333	0.633155	0.0453765	-0.996099	-0.0751917	-0.0917375	0.0596026	0.077821	-0.995179	0.231232	0	0	0	1
0.997166	0.040881	0.0630258	0.633153	0.0455518	-0.996101	-0.0750569	-0.091269	0.0596871	0.0777008	-0.995183	0.231283	0	0	0	1
0.997152	0.0410965	0.0630918	0.633162	0.0457633	-0.996102	-0.0749075	-0.0906938	0.0597429	0.0775673	-0.99519	0.231309	0	0	0	1
0.997149	0.0411184	0.0631387	0.633185	0.0457804	-0.996112	-0.0747681	-0.0900595	0.0597944	0.0774311	-0.995198	0.231319	0	0	0	1
0.997152	0.0410655	0.0631148	0.633186	0.0457366	-0.9961	-0.0749488	-0.089695	0.0597664	0.0776078	-0.995186	0.231317	0	0	0	1
0.997156	0.0409661	0.0631169	0.633177	0.0456509	-0.996088	-0.0751722	-0.0895561	0.0597659	0.0778255	-0.995169	0.231343	0	0	0	1
0.997152	0.0411195	0.0630902	0.63315	0.0457985	-0.996085	-0.0751135	-0.0893476	0.0597301	0.0777747	-0.995175	0.23133	0	0	0	1
0.997137	0.0414517	0.0631076	0.633167	0.0461254	-0.996078	-0.075007	-0.088855	0.0597264	0.0776889	-0.995182	0.231324	0	0	0	1
0.997136	0.0413548	0.0631803	0.633203	0.046027	-0.996092	-0.074887	-0.0883198	0.059812	0.0775662	-0.995186	0.231346	0	0	0	1
0.997135	0.0413251	0.0632222	0.633219	0.045993	-0.996103	-0.0747621	-0.0877557	0.0598617	0.0774414	-0.995193	0.231355	0	0	0	1
0.997134	0.0412871	0.0632586	0.633221	0.0459499	-0.996115	-0.0746283	-0.0872261	0.0599071	0.0773069	-0.995201	0.231366	0	0	0	1
0.997124	0.0414414	0.0633229	0.633232	0.046101	-0.996118	-0.0744958	-0.0866871	0.0599653	0.0771866	-0.995206	0.231391	0	0	0	1
0.997121	0.0415247	0.0633052	0.633229	0.0461759	-0.996123	-0.0743796	-0.0861887	0.0599466	0.0770744	-0.995216	0.231368	0	0	0	1
0.997116	0.0416286	0.0633146	0.63325	0.0462739	-0.996126	-0.0742712	-0.0856703	0.0599531	0.0769726	-0.995224	0.231354	0	0	0	1
0.997131	0.0412272	0.0633429	0.633255	0.0458722	-0.996149	-0.0742238	-0.0852702	0.0600144	0.0769023	-0.995225	0.231376	0	0	0	1
0.997132	0.0411341	0.063388	0.63317	0.0457747	-0.996163	-0.0740922	-0.0849611	0.0600725	0.0767671	-0.995232	0.231436	0	0	0	1
0.997129	0.0411427	0.0634363	0.633093	0.0457765	-0.996176	-0.0739183	-0.0845475	0.060128	0.0765957	-0.995242	0.231498	0	0	0	1
0.997128	0.0409465	0.0635809	0.633032	0.0455784	-0.996201	-0.0737011	-0.0840651	0.060297	0.0763731	-0.995249	0.231616	0	0	0	1
0.997103	0.0411458	0.0638359	0.63297	0.0457787	-0.996214	-0.0733973	-0.0834245	0.0605497	0.0760928	-0.995255	0.231829	0	0	0	1
0.997087	0.041411	0.0639091	0.632883	0.0460275	-0.996229	-0.0730406	-0.0825362	0.0606189	0.0757552	-0.995277	0.231945	0	0	0	1
0.997094	0.0411543	0.0639701	0.632888	0.0457885	-0.996224	-0.073251	-0.0817667	0.0606895	0.075953	-0.995257	0.231999	0	0	0	1
0.997103	0.0410133	0.0639196	0.632888	0.0456745	-0.996192	-0.0737555	-0.0812419	0.0606268	0.0764471	-0.995223	0.232001	0	0	0	1
0.997103	0.0410177	0.0639168	0.632875	0.0456854	-0.996184	-0.0738665	-0.080744	0.0606186	0.0765584	-0.995215	0.232012	0	0	0	1
0.99709	0.041307	0.0639428	0.632875	0.0459693	-0.996179	-0.07375	-0.0801599	0.0606276	0.0764606	-0.995222	0.232018	0	0	0	1
0.997084	0.0414463	0.0639417	0.632882	0.0461045	-0.996178	-0.0736849	-0.0795804	0.0606189	0.0764038	-0.995227	0.232008	0	0	0	1
0.997086	0.0413862	0.06395	0.632883	0.0460394	-0.996188	-0.0735907	-0.0790417	0.0606361	0.0763062	-0.995234	0.232006	0	0	0	1
0.997079	0.0415533	0.06395	0.632865	0.0461991	-0.996189	-0.0734709	-0.0785048	0.0606288	0.0761965	-0.995243	0.231999	0	0	0	1
0.997074	0.0416269	0.0639722	0.632867	0.0462672	-0.996195	-0.0733561	-0.077991	0.0606506	0.0760871	-0.99525	0.231999	0	0	0	1
0.997076	0.0415856	0.0639823	0.63287	0.0462185	-0.996207	-0.0732216	-0.0774194	0.0606701	0.0759504	-0.995259	0.231993	0	0	0	1
0.997078	0.0415069	0.0639977	0.632872	0.0461342	-0.996219	-0.0731078	-0.0768158	0.0606967	0.0758324	-0.995266	0.23199	0	0	0	1
0.997069	0.0416533	0.0640334	0.632875	0.0462832	-0.996212	-0.0731072	-0.076287	0.0607212	0.0758424	-0.995264	0.232006	0	0	0	1
0.997064	0.0417162	0.0640784	0.632878	0.0463458	-0.996214	-0.0730475	-0.0758088	0.060764	0.0757886	-0.995265	0.232028	0	0	0	1
0.99705	0.0417896	0.0642441	0.632922	0.0464246	-0.996218	-0.0729307	-0.0752981	0.0609288	0.0756839	-0.995263	0.232099	0	0	0	1
0.997021	0.041836	0.0646593	0.633038	0.0464923	-0.996227	-0.0727658	-0.0746192	0.0613466	0.075541	-0.995248	0.232302	0	0	0	1
0.997029	0.0415548	0.0647186	0.633076	0.0462256	-0.996228	-0.0729243	-0.0741817	0.0614196	0.0756852	-0.995233	0.232337	0	0	0	1
0.997066	0.0412263	0.0643547	0.63291	0.0459102	-0.996194	-0.073584	-0.074199	0.0610517	0.0763085	-0.995208	0.232292	0	0	0	1
0.997153	0.0410713	0.0630951	0.632354	0.0456699	-0.996192	-0.0737665	-0.0742745	0.0598006	0.0764238	-0.995275	0.231931	0	0	0	1
0.997241	0.0409397	0.0617857	0.631722	0.0454515	-0.996185	-0.0739962	-0.074359	0.058496	0.076586	-0.99534	0.231328	0	0	0	1
0.997295	0.0408401	0.0609723	0.631164	0.0453099	-0.996165	-0.0743475	-0.0744827	0.0576775	0.0768948	-0.995364	0.231046	0	0	0	1
0.997329	0.0409274	0.060358	0.630362	0.0453549	-0.996156	-0.0744403	-0.074561	0.0570548	0.0769646	-0.995395	0.231058	0	0	0	1
0.997345	0.0411441	0.0599386	0.629198	0.0455365	-0.996151	-0.0743957	-0.0746332	0.0566224	0.0769132	-0.995423	0.231311	0	0	0	1
0.997356	0.0411663	0.0597346	0.627868	0.0455251	-0.996175	-0.0740815	-0.074683	0.0564318	0.0765907	-0.995459	0.231723	0	0	0	1
0.997356	0.0413396	0.0596172	0.626603	0.0456753	-0.996186	-0.0738353	-0.0747399	0.0563129	0.0763488	-0.995484	0.232076	0	0	0	1
0.997366	0.041362	0.0594291	0.625495	0.0456811	-0.996189	-0.0737979	-0.0748507	0.0561255	0.076304	-0.995499	0.232346	0	0	0	1
0.997387	0.0413079	0.0591132	0.624612	0.0456099	-0.996183	-0.0739218	-0.0749593	0.0558093	0.0764105	-0.995508	0.232515	0	0	0	1
0.997445	0.041384	0.0580726	0.62372	0.045628	-0.996152	-0.0743212	-0.0750756	0.0547488	0.0767667	-0.99554	0.232216	0	0	0	1
0.997527	0.0411783	0.056809	0.622978	0.0453543	-0.996125	-0.0748598	-0.0752266	0.0534815	0.0772368	-0.995572	0.231712	0	0	0	1
0.997586	0.0409924	0.0558904	0.622414	0.0451222	-0.9961	-0.0753283	-0.0753714	0.0525598	0.0776539	-0.995589	0.231369	0	0	0	1
0.997638	0.0409989	0.054958	0.621669	0.0450668	-0.996087	-0.075533	-0.0755063	0.0516214	0.0778169	-0.995625	0.231104	0	0	0	1
0.99768	0.0410586	0.0541407	0.62066	0.0450703	-0.996075	-0.0756832	-0.0756848	0.050796	0.0779332	-0.995659	0.231	0	0	0	1
0.997695	0.0411384	0.0538061	0.619413	0.0451044	-0.996103	-0.0753011	-0.0757275	0.0504739	0.0775399	-0.995706	0.231256	0	0	0	1
0.997687	0.0412146	0.0538867	0.617994	0.0451614	-0.996138	-0.0748011	-0.0758166	0.0505709	0.0770472	-0.995739	0.231805	0	0	0	1
0.997668	0.0411624	0.0542885	0.616769	0.0451117	-0.996182	-0.0742433	-0.0758975	0.0510003	0.0765047	-0.995759	0.232388	0	0	0	1
0.997669	0.0411825	0.0542495	0.615598	0.0451054	-0.996216	-0.0737865	-0.0759619	0.0509807	0.0760469	-0.995795	0.232685	0	0	0	1
0.997697	0.0410997	0.0537867	0.614623	0.0449741	-0.996241	-0.0735232	-0.076088	0.0505379	0.0757584	-0.99584	0.232636	0	0	0	1
0.997742	0.0411612	0.0528956	0.613771	0.0449757	-0.99623	-0.0736802	-0.0762712	0.0496385	0.0758784	-0.995876	0.232304	0	0	0	1
0.997792	0.0411719	0.0519442	0.613159	0.0449263	-0.996213	-0.0739307	-0.0764456	0.0486787	0.0760866	-0.995907	0.231927	0	0	0	1
0.997848	0.0411387	0.0508859	0.612524	0.0448182	-0.996209	-0.074052	-0.0765991	0.0476217	0.0761587	-0.995953	0.231498	0	0	0	1
0.997905	0.0410811	0.0497918	0.611629	0.0446704	-0.996227	-0.0739058	-0.076738	0.0465429	0.0759606	-0.996019	0.231118	0	0	0	1
0.99794	0.0409589	0.0491974	0.610597	0.0444885	-0.996258	-0.0735893	-0.0769174	0.0459742	0.0756118	-0.996072	0.231103	0	0	0	1
0.997936	0.0410272	0.0492114	0.609314	0.0445301	-0.996301	-0.0729894	-0.0769967	0.0460098	0.0750156	-0.996115	0.231548	0	0	0	1
0.997903	0.0412935	0.0496586	0.608031	0.0448113	-0.996317	-0.0725965	-0.0771145	0.046453	0.0746549	-0.996122	0.232286	0	0	0	1
0.997883	0.0416411	0.0497663	0.606728	0.0451502	-0.996327	-0.07225	-0.0771754	0.0465499	0.0743295	-0.996142	0.232754	0	0	0	1
0.997881	0.0417511	0.0497291	0.605589	0.0452674	-0.996305	-0.0724678	-0.0773169	0.0464948	0.0745508	-0.996128	0.232877	0	0	0	1
0.997855	0.0414586	0.050473	0.605053	0.0450485	-0.996288	-0.0728376	-0.0774271	0.0472409	0.0749405	-0.996063	0.232957	0	0	0	1
0.99783	0.0414109	0.0510099	0.605003	0.0450759	-0.996234	-0.073561	-0.0775569	0.0477466	0.0756862	-0.995983	0.233007	0	0	0	1
0.997838	0.0414588	0.0508226	0.604978	0.0451621	-0.996148	-0.0746623	-0.0777715	0.0475066	0.0767815	-0.995911	0.232934	0	0	0	1
0.99785	0.041296	0.0507234	0.604942	0.0450338	-0.996088	-0.0755435	-0.0780974	0.0473804	0.0776507	-0.995849	0.232934	0	0	0	1
0.997859	0.0411659	0.0506475	0.6049	0.0449295	-0.996042	-0.076205	-0.0784549	0.0472852	0.0783028	-0.995803	0.232946	0	0	0	1
0.99788	0.0407912	0.0505223	0.604831	0.0445676	-0.996023	-0.0766685	-0.0789285	0.0471691	0.078743	-0.995773	0.232929	0	0	0	1
0.997909	0.0402014	0.0504361	0.604762	0.0439838	-0.996029	-0.0769168	-0.0794171	0.0471188	0.0789597	-0.995759	0.232928	0	0	0	1
0.997928	0.0398512	0.0503341	0.604698	0.0436451	-0.996013	-0.0773171	-0.0798548	0.0470274	0.0793391	-0.995733	0.232921	0	0	0	1
0.997944	0.0395691	0.0502291	0.604635	0.0433778	-0.995988	-0.0777969	-0.0802959	0.0469244	0.0798011	-0.995701	0.232918	0	0	0	1
0.997957	0.0394	0.0501055	0.604565	0.0432305	-0.995942	-0.0784657	-0.0807716	0.0467858	0.0804568	-0.995654	0.232916	0	0	0	1
0.997969	0.039291	0.0499674	0.604491	0.0431405	-0.995895	-0.079103	-0.0812011	0.0466295	0.0810832	-0.995611	0.232903	0	0	0	1
0.997981	0.0391526	0.0498214	0.604412	0.043022	-0.995846	-0.0797786	-0.0816617	0.0464662	0.0817462	-0.995564	0.232891	0	0	0	1
0.998	0.0388113	0.0497223	0.604343	0.0426973	-0.995819	-0.0802933	-0.0821427	0.0463733	0.0822409	-0.995528	0.232894	0	0	0	1
0.998019	0.0384267	0.0496264	0.604274	0.0423285	-0.995795	-0.0807852	-0.0826253	0.0462886	0.0827111	-0.995493	0.2329	0	0	0	1
0.99804	0.0380232	0.0495159	0.6042	0.0419368	-0.995777	-0.0812166	-0.0830868	0.0461939	0.0831192	-0.995463	0.232895	0	0	0	1
0.998061	0.0376117	0.0494124	0.604124	0.0415375	-0.995758	-0.0816481	-0.08356	0.0461072	0.0835274	-0.995433	0.232896	0	0	0	1
0.998081	0.0372422	0.0492905	0.604046	0.0411809	-0.995733	-0.0821296	-0.0840331	0.0459968	0.083987	-0.9954	0.232887	0	0	0	1
0.998101	0.0368266	0.0491935	0.603972	0.0407784	-0.995713	-0.0825701	-0.0845154	0.0459172	0.0844045	-0.995368	0.232888	0	0	0	1
0.998113	0.0366209	0.0490926	0.603904	0.0405936	-0.995669	-0.0831975	-0.0849854	0.0458085	0.0850185	-0.995321	0.232894	0	0	0	1
0.998127	0.0364168	0.0489634	0.603828	0.0404083	-0.995623	-0.0838366	-0.0854578	0.0456713	0.0856433	-0.995273	0.232888	0	0	0	1
0.998143	0.0361133	0.0488618	0.603754	0.0401219	-0.995588	-0.0843852	-0.0859405	0.0455741	0.0861741	-0.995232	0.23289	0	0	0	1
0.998162	0.0357394	0.0487543	0.603674	0.0397624	-0.99556	-0.0848833	-0.0864414	0.0454795	0.086651	-0.995195	0.232888	0	0	0	1
0.998178	0.0354271	0.0486463	0.603595	0.0394615	-0.995535	-0.0853204	-0.0869145	0.0453818	0.0870697	-0.995163	0.232876	0	0	0	1
0.99819	0.0351721	0.048582	0.603526	0.0392209	-0.995508	-0.0857442	-0.087381	0.0453233	0.0874795	-0.99513	0.23288	0	0	0	1
0.9982	0.0350007	0.0485004	0.603455	0.0390663	-0.995469	-0.0862635	-0.0878687	0.0452367	0.0879881	-0.995089	0.23288	0	0	0	1
0.998208	0.0349209	0.0483978	0.603376	0.0390039	-0.995421	-0.0868393	-0.0883555	0.0451191	0.0885565	-0.995044	0.232876	0	0	0	1
0.99822	0.0347041	0.0483109	0.603301	0.0388035	-0.995384	-0.0873595	-0.0888344	0.0450315	0.0890637	-0.995002	0.232866	0	0	0	1
0.998232	0.0344772	0.0482245	0.603223	0.0385924	-0.995347	-0.0878667	-0.0893212	0.0449461	0.0895574	-0.994962	0.232859	0	0	0	1
0.998242	0.0342976	0.0481443	0.603147	0.0384326	-0.995302	-0.088453	-0.0898152	0.0448598	0.0901328	-0.994914	0.23285	0	0	0	1
0.998251	0.0341642	0.0480461	0.603062	0.0383168	-0.995254	-0.0890331	-0.0903093	0.0447518	0.0907034	-0.994867	0.232834	0	0	0	1
0.998254	0.0340911	0.0480483	0.603022	0.0382575	-0.99523	-0.0893317	-0.0905909	0.0447492	0.0909989	-0.99484	0.232815	0	0	0	1
0.998253	0.0340807	0.0480641	0.603007	0.0382554	-0.995216	-0.0894848	-0.0907077	0.0447599	0.0911522	-0.994825	0.232793	0	0	0	1
0.998249	0.0341512	0.0481058	0.602996	0.0383553	-0.995161	-0.0900551	-0.0909941	0.0447731	0.0917275	-0.994772	0.232815	0	0	0	1
0.998255	0.0339581	0.048106	0.602956	0.0381899	-0.995113	-0.0906568	-0.0914387	0.0447678	0.0923208	-0.994717	0.232833	0	0	0	1
0.998263	0.0337241	0.0481189	0.602918	0.0379794	-0.995077	-0.0911378	-0.0918618	0.044784	0.092792	-0.994673	0.232856	0	0	0	1
0.998265	0.0336472	0.0481276	0.602878	0.037934	-0.995017	-0.0918126	-0.0923409	0.0447741	0.0934639	-0.99461	0.232881	0	0	0	1
0.998268	0.0335154	0.0481574	0.602842	0.0378298	-0.99497	-0.0923537	-0.0928001	0.0447955	0.0940005	-0.994559	0.232905	0	0	0	1
0.998274	0.0332539	0.0482027	0.602802	0.0375971	-0.99493	-0.0928795	-0.0933078	0.0448453	0.0945165	-0.994507	0.232929	0	0	0	1
0.998279	0.0329765	0.0482982	0.602761	0.0373451	-0.994908	-0.0932199	-0.0938125	0.0449538	0.0948481	-0.994471	0.232939	0	0	0	1
0.998279	0.0328016	0.0484239	0.60272	0.0371953	-0.994887	-0.0934988	-0.0942941	0.045085	0.0951239	-0.994439	0.232931	0	0	0	1
0.998279	0.0325079	0.0486143	0.602688	0.0369352	-0.994867	-0.0938158	-0.0947985	0.0452906	0.0954348	-0.9944	0.232915	0	0	0	1
0.998275	0.0322382	0.0488713	0.60265	0.0367061	-0.994845	-0.0941461	-0.0953253	0.0455598	0.0957625	-0.994356	0.232867	0	0	0	1
0.998265	0.0318969	0.0493088	0.60263	0.0364229	-0.994824	-0.0944688	-0.0958486	0.046016	0.0960858	-0.994304	0.232769	0	0	0	1
0.998231	0.0316662	0.0501244	0.602654	0.0362967	-0.994778	-0.0950029	-0.096407	0.04683	0.0966392	-0.994212	0.232604	0	0	0	1
0.998185	0.0315592	0.0511149	0.602658	0.0363109	-0.994728	-0.0955207	-0.0969019	0.0478066	0.0971883	-0.994112	0.232288	0	0	0	1
0.998115	0.0312962	0.0526226	0.602663	0.0362263	-0.994672	-0.0961368	-0.0974539	0.0493093	0.0978469	-0.993974	0.231768	0	0	0	1
0.998062	0.0310982	0.0537341	0.602575	0.0361734	-0.994606	-0.0968333	-0.0980134	0.0504088	0.0985744	-0.993847	0.23119	0	0	0	1
0.998041	0.0308971	0.0542287	0.602559	0.0360472	-0.994563	-0.0973282	-0.0985491	0.0509026	0.0990773	-0.993771	0.231099	0	0	0	1
0.998033	0.0307612	0.0544582	0.602519	0.035948	-0.994541	-0.0975883	-0.0990425	0.0511349	0.099339	-0.993733	0.231281	0	0	0	1
0.998027	0.0308284	0.0545301	0.602457	0.0360328	-0.994517	-0.0977957	-0.0995114	0.0511921	0.0995526	-0.993709	0.23138	0	0	0	1
0.998024	0.0309454	0.0545123	0.602381	0.0361563	-0.994496	-0.0979644	-0.100028	0.0511567	0.0997268	-0.993693	0.231412	0	0	0	1
0.99802	0.0309488	0.0545927	0.602332	0.0361757	-0.99448	-0.098119	-0.100573	0.0512306	0.0998847	-0.993674	0.231443	0	0	0	1
0.99802	0.0308838	0.0546257	0.602269	0.036121	-0.994469	-0.09825	-0.101126	0.0512652	0.100014	-0.993659	0.231465	0	0	0	1
0.998014	0.0309236	0.0547113	0.602226	0.0361748	-0.994457	-0.098357	-0.101642	0.0513424	0.100126	-0.993644	0.231482	0	0	0	1
0.99801	0.0308827	0.0548151	0.602182	0.0361495	-0.994448	-0.0984549	-0.102172	0.0514462	0.100226	-0.993628	0.231508	0	0	0	1
0.998006	0.030883	0.0548715	0.602128	0.0361606	-0.994438	-0.0985532	-0.102704	0.0514987	0.100326	-0.993615	0.231523	0	0	0	1
0.997995	0.0309896	0.0550217	0.602105	0.0362875	-0.994422	-0.0986611	-0.103177	0.0516333	0.100445	-0.993596	0.231554	0	0	0	1
0.997993	0.0309152	0.0550913	0.602051	0.0362259	-0.994414	-0.0987676	-0.103714	0.0517061	0.10055	-0.993582	0.231574	0	0	0	1
0.997988	0.0309084	0.0551893	0.602002	0.0362345	-0.994403	-0.0988728	-0.10428	0.0518004	0.100659	-0.993566	0.231597	0	0	0	1
0.997983	0.030966	0.0552513	0.601941	0.0363037	-0.99439	-0.0989779	-0.104857	0.0518524	0.100769	-0.993552	0.231612	0	0	0	1
0.997974	0.0311407	0.0553143	0.601908	0.0364878	-0.994377	-0.0990486	-0.105214	0.0518948	0.100851	-0.993542	0.231625	0	0	0	1
0.997969	0.0312321	0.0553524	0.601905	0.0365841	-0.99437	-0.0990755	-0.105322	0.0519224	0.100884	-0.993537	0.231628	0	0	0	1
0.997974	0.0310282	0.0553852	0.60189	0.0363859	-0.994374	-0.0991073	-0.105499	0.0519745	0.100907	-0.993532	0.231635	0	0	0	1
0.997981	0.0306684	0.055449	0.601843	0.036038	-0.994379	-0.0991869	-0.105978	0.0520714	0.10097	-0.99352	0.231654	0	0	0	1
0.997973	0.0307835	0.0555394	0.601786	0.0361677	-0.994364	-0.099297	-0.10656	0.0521456	0.101089	-0.993504	0.231674	0	0	0	1
0.997962	0.0309165	0.0556504	0.601743	0.0363166	-0.994348	-0.0993948	-0.107077	0.0522389	0.101198	-0.993488	0.231698	0	0	0	1
0.997955	0.0309447	0.0557674	0.601714	0.036361	-0.994338	-0.0994789	-0.10751	0.0523493	0.101288	-0.993473	0.231721	0	0	0	1
0.997955	0.0307765	0.0558569	0.60168	0.0362066	-0.994336	-0.0995575	-0.107937	0.0524526	0.101361	-0.99346	0.231734	0	0	0	1
0.99795	0.030673	0.0560035	0.601651	0.0361236	-0.994329	-0.0996545	-0.108413	0.0526052	0.101458	-0.993442	0.231766	0	0	0	1
0.997951	0.0305449	0.0560567	0.601589	0.0360069	-0.994323	-0.0997607	-0.108963	0.0526673	0.10156	-0.993429	0.231779	0	0	0	1
0.997944	0.030445	0.0562289	0.601557	0.0359309	-0.994315	-0.0998724	-0.109513	0.0528446	0.101672	-0.993408	0.231808	0	0	0	1
0.99794	0.0303446	0.0563633	0.601516	0.03585	-0.994307	-0.0999733	-0.110047	0.0529848	0.101773	-0.99339	0.231836	0	0	0	1
0.997928	0.0304412	0.0565153	0.60149	0.0359673	-0.994292	-0.100079	-0.110519	0.0531222	0.101889	-0.993371	0.231861	0	0	0	1
0.997925	0.0303932	0.0566083	0.601445	0.0359347	-0.994283	-0.100183	-0.111016	0.0532158	0.101995	-0.993355	0.231874	0	0	0	1
0.997918	0.0303368	0.0567564	0.601408	0.0359002	-0.994272	-0.100306	-0.11155	0.0533644	0.10212	-0.993334	0.231904	0	0	0	1
0.997912	0.0303499	0.0568455	0.60135	0.0359285	-0.994259	-0.10042	-0.112125	0.0534475	0.102238	-0.993317	0.231916	0	0	0	1
0.997903	0.030504	0.0569339	0.601291	0.0360973	-0.994242	-0.100536	-0.112699	0.0535154	0.102365	-0.993301	0.231932	0	0	0	1
0.997892	0.0305724	0.0570772	0.601253	0.0361861	-0.994227	-0.100644	-0.113218	0.0536468	0.102483	-0.993281	0.231955	0	0	0	1
0.997883	0.0305859	0.0572307	0.601229	0.036221	-0.994215	-0.10075	-0.113678	0.0537942	0.102595	-0.993262	0.231968	0	0	0	1
0.997871	0.0306521	0.0574084	0.601208	0.0363119	-0.9942	-0.100873	-0.114185	0.0539596	0.102728	-0.993239	0.231979	0	0	0	1
0.997854	0.0310162	0.0575159	0.601157	0.0366943	-0.99417	-0.10103	-0.114805	0.0540231	0.102909	-0.993217	0.231966	0	0	0	1
0.997843	0.0310317	0.0576816	0.60112	0.0367349	-0.994153	-0.101176	-0.115411	0.0541808	0.103062	-0.993193	0.231968	0	0	0	1
0.997832	0.0310518	0.0578631	0.601103	0.0367801	-0.99414	-0.101293	-0.115886	0.0543548	0.103187	-0.99317	0.231983	0	0	0	1
0.997825	0.0309147	0.0580652	0.601108	0.03667	-0.994133	-0.101395	-0.116266	0.0545661	0.103289	-0.993148	0.23199	0	0	0	1
0.997824	0.0306273	0.0582291	0.601089	0.0364079	-0.99413	-0.101527	-0.116776	0.054754	0.103411	-0.993125	0.231979	0	0	0	1
0.997817	0.0305663	0.0583902	0.601051	0.0363722	-0.994115	-0.101678	-0.117388	0.0549148	0.103565	-0.9931	0.231971	0	0	0	1
0.997802	0.0306799	0.0585872	0.601021	0.0365142	-0.994095	-0.101828	-0.117983	0.0550933	0.103729	-0.993073	0.231985	0	0	0	1
0.997793	0.0306727	0.0587446	0.600999	0.0365297	-0.994083	-0.101942	-0.118439	0.0552463	0.103848	-0.993052	0.231993	0	0	0	1
0.997788	0.0304999	0.058919	0.600989	0.0363825	-0.994076	-0.102063	-0.118884	0.0554332	0.103966	-0.993029	0.231987	0	0	0	1
0.997782	0.0303348	0.0590993	0.600967	0.0362445	-0.994067	-0.1022	-0.119411	0.0556246	0.104101	-0.993004	0.231985	0	0	0	1
0.997771	0.0304217	0.0592472	0.60094	0.0363535	-0.99405	-0.102326	-0.119883	0.055758	0.104236	-0.992983	0.231982	0	0	0	1
0.997764	0.0304683	0.0593299	0.600943	0.0364119	-0.994042	-0.102384	-0.120058	0.0558331	0.104301	-0.992972	0.231968	0	0	0	1
0.997763	0.0303254	0.0594173	0.600959	0.0362817	-0.994041	-0.102438	-0.120193	0.0559329	0.10435	-0.992961	0.231946	0	0	0	1
0.997767	0.0299467	0.0595466	0.600934	0.035924	-0.994043	-0.102545	-0.120643	0.0560972	0.10444	-0.992942	0.231941	0	0	0	1
0.997759	0.0299783	0.0596599	0.600875	0.0359752	-0.994027	-0.102683	-0.121246	0.0562015	0.104584	-0.992921	0.231945	0	0	0	1
0.997744	0.0299908	0.0599138	0.600877	0.0360216	-0.994012	-0.102812	-0.121702	0.0564478	0.104723	-0.992892	0.231966	0	0	0	1
0.997739	0.0298872	0.0600387	0.600847	0.0359377	-0.994003	-0.102921	-0.122142	0.0565789	0.104831	-0.992874	0.23196	0	0	0	1
0.997731	0.0298115	0.0602117	0.600821	0.0358887	-0.99399	-0.103065	-0.122679	0.0567536	0.104977	-0.992848	0.231952	0	0	0	1
0.997712	0.0299062	0.0604778	0.600814	0.0360212	-0.993967	-0.103241	-0.123261	0.0570017	0.105169	-0.992814	0.231944	0	0	0	1
0.997693	0.0300892	0.0607096	0.600806	0.0362369	-0.993943	-0.103395	-0.123748	0.0572071	0.105341	-0.992784	0.231923	0	0	0	1
0.997678	0.0300814	0.0609531	0.600795	0.0362627	-0.993928	-0.10353	-0.1242	0.057445	0.105485	-0.992754	0.231889	0	0	0	1
0.997664	0.0299529	0.0612428	0.600772	0.0361742	-0.993916	-0.103684	-0.124768	0.0577409	0.105642	-0.992721	0.231872	0	0	0	1
0.997648	0.0299773	0.0615022	0.600718	0.0362353	-0.993897	-0.103841	-0.125395	0.0579903	0.10581	-0.992688	0.231846	0	0	0	1
0.997617	0.0303459	0.0618194	0.600694	0.0366453	-0.993866	-0.103996	-0.125922	0.0582606	0.105999	-0.992652	0.231831	0	0	0	1
0.997605	0.0304025	0.0619784	0.600654	0.0367248	-0.993852	-0.104101	-0.126352	0.0584088	0.106113	-0.992631	0.231819	0	0	0	1
0.997598	0.0303135	0.0621346	0.600615	0.03666	-0.993841	-0.104224	-0.126836	0.0585689	0.106237	-0.992609	0.231834	0	0	0	1
0.997591	0.0302544	0.0622839	0.600561	0.0366249	-0.993829	-0.104357	-0.127391	0.0587186	0.106372	-0.992585	0.231861	0	0	0	1
0.997577	0.0303862	0.0624387	0.600498	0.0367818	-0.993807	-0.104511	-0.128025	0.0588527	0.106539	-0.992559	0.231871	0	0	0	1
0.997564	0.0305393	0.0625691	0.60044	0.0369565	-0.993786	-0.104649	-0.128591	0.0589607	0.106691	-0.992537	0.231884	0	0	0	1
0.997555	0.0304926	0.0627319	0.600409	0.0369346	-0.993774	-0.104769	-0.129059	0.059123	0.106815	-0.992514	0.231891	0	0	0	1
0.997546	0.0304806	0.0628813	0.600377	0.0369456	-0.993761	-0.104886	-0.129513	0.0592683	0.106937	-0.992492	0.231902	0	0	0	1
0.997546	0.0302915	0.0629846	0.600318	0.036776	-0.993754	-0.105014	-0.130067	0.0593866	0.107058	-0.992472	0.231901	0	0	0	1
0.997534	0.0302847	0.0631712	0.600267	0.0367987	-0.993736	-0.105171	-0.130687	0.0595669	0.107222	-0.992443	0.231914	0	0	0	1
0.997527	0.0301947	0.0633239	0.600224	0.0367337	-0.993724	-0.105307	-0.131215	0.0597232	0.107358	-0.992419	0.231923	0	0	0	1
0.997521	0.0300977	0.0634701	0.600202	0.0366594	-0.993715	-0.105417	-0.131616	0.0598748	0.107468	-0.992398	0.231927	0	0	0	1
0.99752	0.0298507	0.0635929	0.600172	0.036433	-0.993713	-0.105523	-0.13203	0.0600196	0.107563	-0.992379	0.23192	0	0	0	1
0.997518	0.0296691	0.0637182	0.600119	0.0362743	-0.993703	-0.105667	-0.132593	0.0601583	0.107701	-0.992356	0.231914	0	0	0	1
0.997505	0.0296641	0.0639281	0.600066	0.0363025	-0.993684	-0.105839	-0.133245	0.0603612	0.107881	-0.992324	0.231931	0	0	0	1
0.997488	0.0300004	0.0640217	0.599997	0.0366561	-0.993656	-0.105976	-0.133783	0.0604127	0.108042	-0.992303	0.231939	0	0	0	1
0.997481	0.0299548	0.064163	0.599963	0.0366327	-0.993645	-0.106088	-0.134217	0.0605539	0.108156	-0.992282	0.231951	0	0	0	1
0.997471	0.0300993	0.0642488	0.599938	0.0367914	-0.99363	-0.106176	-0.134516	0.0606202	0.108256	-0.992267	0.231949	0	0	0	1
0.997467	0.0300654	0.0643197	0.599934	0.0367689	-0.993624	-0.106234	-0.134689	0.0606922	0.108315	-0.992256	0.231938	0	0	0	1
0.997467	0.0299506	0.0643849	0.599927	0.0366653	-0.993622	-0.106293	-0.134879	0.0607672	0.108369	-0.992246	0.231928	0	0	0	1
0.997467	0.0296773	0.0645059	0.599869	0.0364132	-0.993619	-0.106409	-0.135396	0.0609129	0.108473	-0.992225	0.231943	0	0	0	1
0.99745	0.0299451	0.0646506	0.599797	0.036705	-0.993592	-0.106558	-0.135999	0.0610219	0.108644	-0.9922	0.231971	0	0	0	1
0.997435	0.0301534	0.0647848	0.599741	0.0369349	-0.99357	-0.106684	-0.136504	0.0611279	0.108788	-0.992178	0.231989	0	0	0	1
0.997423	0.0301614	0.0649611	0.599717	0.036969	-0.993557	-0.106796	-0.136903	0.0612979	0.108908	-0.992154	0.232012	0	0	0	1
0.997416	0.0300443	0.0651241	0.599682	0.0368784	-0.993546	-0.10693	-0.137386	0.0614677	0.109041	-0.992129	0.232014	0	0	0	1
0.997398	0.030254	0.0652971	0.599626	0.0371169	-0.993519	-0.1071	-0.137992	0.0616102	0.10923	-0.992099	0.232017	0	0	0	1
0.997383	0.0303835	0.065462	0.599569	0.0372741	-0.993495	-0.107262	-0.138585	0.0617537	0.109406	-0.992071	0.232021	0	0	0	1
0.997369	0.0303529	0.0657	0.599555	0.0372781	-0.993481	-0.107395	-0.139025	0.0619885	0.109546	-0.992041	0.232048	0	0	0	1
0.997363	0.0302798	0.0658192	0.599524	0.0372252	-0.993471	-0.107505	-0.13941	0.0621108	0.109656	-0.992021	0.232045	0	0	0	1
0.997359	0.0299673	0.0660259	0.599495	0.0369452	-0.993467	-0.107641	-0.139908	0.0623454	0.109781	-0.991993	0.232062	0	0	0	1
0.997349	0.029964	0.066169	0.599429	0.0369689	-0.993446	-0.107817	-0.140535	0.0624813	0.109963	-0.991964	0.23205	0	0	0	1
0.997334	0.030005	0.0663794	0.599393	0.0370431	-0.993426	-0.107979	-0.141077	0.0626797	0.110135	-0.991932	0.232057	0	0	0	1
0.997317	0.0300846	0.0665958	0.599378	0.0371566	-0.993404	-0.10814	-0.141548	0.0628798	0.110309	-0.9919	0.232048	0	0	0	1
0.997308	0.0299001	0.0668258	0.599364	0.0370083	-0.993393	-0.108298	-0.142026	0.0631228	0.110465	-0.991867	0.23205	0	0	0	1
0.997296	0.0298145	0.0670444	0.599342	0.0369584	-0.993376	-0.108472	-0.14255	0.0633429	0.110641	-0.991834	0.232036	0	0	0	1
0.997282	0.0296847	0.0672985	0.599318	0.0368695	-0.993358	-0.108662	-0.143132	0.0636025	0.110833	-0.991796	0.232029	0	0	0	1
0.997266	0.0296028	0.067581	0.599301	0.0368322	-0.993338	-0.108861	-0.143714	0.0638848	0.111038	-0.991755	0.232022	0	0	0	1
0.997252	0.0296046	0.0677764	0.599276	0.0368666	-0.993318	-0.109027	-0.144206	0.0640725	0.111211	-0.991723	0.232	0	0	0	1
0.997244	0.0293604	0.0679984	0.599268	0.0366589	-0.993308	-0.109194	-0.144674	0.064314	0.111371	-0.99169	0.231981	0	0	0	1
0.997232	0.0291783	0.0682623	0.59927	0.0365185	-0.993293	-0.109371	-0.145151	0.06459	0.111546	-0.991652	0.231964	0	0	0	1
0.997222	0.0291051	0.0684346	0.59923	0.0364777	-0.993273	-0.109566	-0.145732	0.0647621	0.111743	-0.991619	0.231922	0	0	0	1
0.997204	0.0291938	0.0686558	0.599194	0.0366046	-0.993245	-0.109776	-0.146335	0.064964	0.111968	-0.99158	0.231897	0	0	0	1
0.997186	0.029266	0.0688917	0.59917	0.0367151	-0.993221	-0.109958	-0.146866	0.0651834	0.112163	-0.991543	0.23189	0	0	0	1
0.997169	0.0293009	0.0691269	0.599164	0.0367862	-0.993202	-0.110108	-0.147274	0.0654075	0.112325	-0.99151	0.231892	0	0	0	1
0.997156	0.0291745	0.069367	0.599152	0.0366982	-0.993187	-0.110273	-0.147739	0.065654	0.11249	-0.991475	0.231889	0	0	0	1
0.997132	0.029304	0.0696568	0.599133	0.0368745	-0.993156	-0.110491	-0.148331	0.0659191	0.112727	-0.991431	0.231881	0	0	0	1
0.997113	0.029403	0.0698872	0.599093	0.0370143	-0.993126	-0.110716	-0.148967	0.0661281	0.112969	-0.991389	0.231846	0	0	0	1
0.997082	0.0298615	0.0701312	0.599125	0.0375111	-0.993087	-0.110902	-0.149303	0.0663115	0.113194	-0.991351	0.23179	0	0	0	1
0.997071	0.0299696	0.070234	0.599183	0.0376374	-0.99307	-0.111005	-0.149353	0.0663973	0.113308	-0.991333	0.2317	0	0	0	1
0.997065	0.0297023	0.0704424	0.599233	0.0374038	-0.993064	-0.111137	-0.14956	0.0666297	0.11343	-0.991303	0.231638	0	0	0	1
0.997066	0.0293603	0.0705732	0.599184	0.0370898	-0.993057	-0.111312	-0.150092	0.0667918	0.113588	-0.991274	0.231608	0	0	0	1
0.997046	0.0295385	0.0707781	0.599128	0.0373031	-0.993028	-0.111497	-0.150672	0.066968	0.113793	-0.991239	0.231623	0	0	0	1
0.997024	0.0295873	0.0710576	0.599111	0.0373944	-0.993007	-0.111654	-0.15114	0.067234	0.113964	-0.991201	0.231663	0	0	0	1
0.997009	0.0295023	0.0713038	0.599085	0.0373489	-0.99299	-0.111814	-0.151631	0.067482	0.114128	-0.991165	0.23168	0	0	0	1
0.997002	0.0293813	0.0714546	0.599036	0.0372572	-0.992975	-0.111985	-0.15216	0.0676393	0.114297	-0.991135	0.231659	0	0	0	1
0.99699	0.0294155	0.0716111	0.598994	0.037322	-0.992951	-0.112171	-0.152683	0.0677837	0.114491	-0.991103	0.23162	0	0	0	1
0.996975	0.0294284	0.0718212	0.59897	0.0373711	-0.992929	-0.112347	-0.153161	0.0679841	0.114676	-0.991068	0.231607	0	0	0	1
0.996961	0.0294061	0.072015	0.598926	0.0373828	-0.99291	-0.112516	-0.153683	0.0681726	0.114851	-0.991034	0.231606	0	0	0	1
0.996942	0.0293737	0.0722971	0.598892	0.0373962	-0.992888	-0.112704	-0.154248	0.0684493	0.115049	-0.990992	0.231632	0	0	0	1
0.996933	0.0293565	0.072431	0.598834	0.0374047	-0.992871	-0.112851	-0.154738	0.0685787	0.115199	-0.990966	0.231635	0	0	0	1
0.996922	0.0292449	0.0726211	0.598802	0.0373251	-0.992858	-0.11299	-0.155172	0.068775	0.115338	-0.990936	0.231648	0	0	0	1
0.996917	0.029006	0.0727916	0.598754	0.0371171	-0.992849	-0.113135	-0.155653	0.0689665	0.115473	-0.990907	0.231664	0	0	0	1
0.996901	0.0289396	0.0730303	0.598703	0.0370919	-0.992829	-0.113324	-0.156252	0.069204	0.115667	-0.990868	0.231684	0	0	0	1
0.996887	0.0290378	0.0731875	0.59864	0.03722	-0.992805	-0.113495	-0.156796	0.0693422	0.115851	-0.990837	0.231688	0	0	0	1
0.996879	0.0289446	0.0733342	0.598584	0.0371553	-0.992789	-0.113654	-0.157309	0.0694927	0.116009	-0.990808	0.231691	0	0	0	1
0.996869	0.02889	0.0734874	0.598554	0.037129	-0.992773	-0.113798	-0.157741	0.0696457	0.116156	-0.99078	0.231711	0	0	0	1
0.996864	0.028788	0.0735975	0.598539	0.0370529	-0.992756	-0.113978	-0.158234	0.0697602	0.116332	-0.990751	0.231752	0	0	0	1
0.996864	0.0287829	0.073595	0.598474	0.0370608	-0.992733	-0.114168	-0.158812	0.0697511	0.116522	-0.990729	0.231743	0	0	0	1
0.996856	0.0288504	0.0736763	0.598436	0.0371534	-0.992704	-0.114391	-0.159419	0.0698156	0.116754	-0.990698	0.231739	0	0	0	1
0.996848	0.0288557	0.0737831	0.598412	0.0371858	-0.992679	-0.114598	-0.159952	0.0699132	0.116966	-0.990666	0.231733	0	0	0	1
0.99684	0.028892	0.0738775	0.598392	0.0372457	-0.992656	-0.114778	-0.160413	0.0699958	0.117152	-0.990638	0.231735	0	0	0	1
0.996837	0.0288685	0.0739336	0.598366	0.0372411	-0.992636	-0.11495	-0.16089	0.0700478	0.117325	-0.990614	0.23176	0	0	0	1
0.996836	0.0288461	0.0739549	0.598325	0.037235	-0.992614	-0.115144	-0.161443	0.0700643	0.117519	-0.99059	0.231772	0	0	0	1
0.996822	0.029039	0.0740685	0.598281	0.0374563	-0.99258	-0.115366	-0.16205	0.0701459	0.117758	-0.990555	0.231782	0	0	0	1
0.996804	0.029312	0.0742009	0.598235	0.0377564	-0.992548	-0.115544	-0.162565	0.0702382	0.117961	-0.990525	0.231797	0	0	0	1
0.996798	0.029189	0.0743319	0.598204	0.0376603	-0.992534	-0.115697	-0.163005	0.070377	0.118111	-0.990497	0.231816	0	0	0	1
0.996792	0.0291457	0.0744238	0.598183	0.0376388	-0.992517	-0.115847	-0.163416	0.0704675	0.118262	-0.990472	0.231835	0	0	0	1
0.996787	0.029223	0.0744597	0.598162	0.0377312	-0.992495	-0.116004	-0.163808	0.070488	0.118426	-0.990451	0.231835	0	0	0	1
0.996789	0.0292329	0.074429	0.598147	0.0377439	-0.992484	-0.116095	-0.164014	0.0704529	0.118516	-0.990443	0.231782	0	0	0	1
0.996786	0.0291302	0.0745039	0.59818	0.0376591	-0.992473	-0.116214	-0.164221	0.0705349	0.118631	-0.990424	0.231768	0	0	0	1
0.996798	0.0288151	0.0744737	0.598134	0.0373523	-0.992468	-0.116363	-0.164684	0.0705368	0.118758	-0.990408	0.231764	0	0	0	1
0.99679	0.028934	0.0745267	0.598082	0.0374908	-0.99244	-0.116557	-0.165232	0.0705679	0.118963	-0.990381	0.231773	0	0	0	1
0.996782	0.0288964	0.0746605	0.598063	0.0374816	-0.99242	-0.116727	-0.165686	0.0706987	0.119135	-0.990351	0.231807	0	0	0	1
0.996783	0.0287215	0.0747098	0.598037	0.0373235	-0.992409	-0.116869	-0.166088	0.0707632	0.119266	-0.990331	0.231831	0	0	0	1
0.996784	0.0285729	0.0747558	0.598015	0.0371945	-0.992392	-0.117059	-0.166595	0.0708195	0.119448	-0.990305	0.231859	0	0	0	1
0.996788	0.0284989	0.0747266	0.597967	0.0371334	-0.992368	-0.117282	-0.167206	0.070791	0.119665	-0.990281	0.231862	0	0	0	1
0.996785	0.0285005	0.0747632	0.597944	0.0371543	-0.992342	-0.117491	-0.167742	0.0708193	0.119876	-0.990253	0.23188	0	0	0	1
0.996785	0.0283355	0.0748322	0.597951	0.0370122	-0.992324	-0.117685	-0.16821	0.0709004	0.120062	-0.990225	0.231923	0	0	0	1
0.996784	0.0282764	0.0748603	0.597942	0.0369699	-0.992304	-0.117869	-0.168673	0.0709285	0.120242	-0.990201	0.23196	0	0	0	1
0.996792	0.028124	0.0748165	0.59791	0.0368278	-0.992285	-0.118076	-0.169217	0.0708956	0.120438	-0.99018	0.231969	0	0	0	1
0.996795	0.0279828	0.0748238	0.597896	0.0367046	-0.992262	-0.118306	-0.169805	0.0709114	0.120659	-0.990152	0.232006	0	0	0	1
0.996793	0.0280241	0.0748426	0.597877	0.0367628	-0.992235	-0.118514	-0.170334	0.0709174	0.120871	-0.990125	0.23205	0	0	0	1
0.99679	0.0281238	0.0748411	0.597864	0.0368749	-0.992209	-0.118695	-0.170769	0.0708971	0.121059	-0.990104	0.232072	0	0	0	1
0.996788	0.0280675	0.0748898	0.597882	0.0368381	-0.992188	-0.118881	-0.171188	0.0709453	0.121243	-0.990078	0.23212	0	0	0	1
0.996795	0.0279121	0.0748567	0.597849	0.0366938	-0.99217	-0.119083	-0.171726	0.0709239	0.121433	-0.990056	0.232137	0	0	0	1
0.996791	0.0280153	0.0748644	0.597802	0.0368125	-0.99214	-0.119292	-0.172303	0.0709112	0.12165	-0.99003	0.232183	0	0	0	1
0.996781	0.0282075	0.0749243	0.597768	0.0370257	-0.992108	-0.119496	-0.172863	0.0709395	0.12187	-0.990001	0.232256	0	0	0	1
0.996784	0.0281624	0.0749093	0.597728	0.036991	-0.992089	-0.119664	-0.173339	0.0709238	0.122035	-0.989982	0.232283	0	0	0	1
0.996782	0.0281501	0.0749419	0.59774	0.0369975	-0.992064	-0.11987	-0.173796	0.07095	0.122242	-0.989955	0.232324	0	0	0	1
0.996784	0.0280493	0.0749479	0.59776	0.0369152	-0.992037	-0.120111	-0.174315	0.0709593	0.122477	-0.989925	0.232355	0	0	0	1
0.996781	0.0282023	0.0749286	0.597759	0.0370844	-0.991999	-0.120379	-0.174908	0.0709114	0.122755	-0.989894	0.232376	0	0	0	1
0.996777	0.0284697	0.0748858	0.597734	0.0373623	-0.991959	-0.120619	-0.175506	0.0708269	0.123013	-0.989868	0.232389	0	0	0	1
0.996777	0.0284861	0.0748734	0.597691	0.0373899	-0.991936	-0.120797	-0.176017	0.0708059	0.123192	-0.989847	0.232421	0	0	0	1
0.996779	0.0283778	0.0748949	0.597647	0.0372947	-0.991923	-0.120935	-0.176449	0.0708354	0.123324	-0.989829	0.232468	0	0	0	1
0.996776	0.0282416	0.0749871	0.597622	0.0371819	-0.991908	-0.121095	-0.176909	0.0709377	0.123478	-0.989802	0.232557	0	0	0	1
0.996771	0.0283058	0.0750222	0.597575	0.0372647	-0.99188	-0.121296	-0.177476	0.0709569	0.123685	-0.989775	0.23262	0	0	0	1
0.99677	0.0283779	0.0750094	0.597519	0.03735	-0.991851	-0.121508	-0.178082	0.0709273	0.123902	-0.98975	0.232649	0	0	0	1
0.996767	0.0283508	0.0750575	0.597501	0.0373087	-0.991887	-0.121225	-0.178386	0.070989	0.123619	-0.989781	0.232636	0	0	0	1
0.996761	0.028577	0.0750619	0.597533	0.0375319	-0.991883	-0.121191	-0.178557	0.0709667	0.123601	-0.989785	0.232612	0	0	0	1
0.996763	0.0284116	0.0750881	0.597562	0.0373774	-0.991877	-0.121286	-0.17873	0.0710095	0.123685	-0.989771	0.232631	0	0	0	1
0.996773	0.0281139	0.0750749	0.597542	0.0370915	-0.991868	-0.121452	-0.179165	0.0710271	0.12383	-0.989752	0.232652	0	0	0	1
0.996777	0.0279435	0.0750793	0.597511	0.0369356	-0.991851	-0.121635	-0.179653	0.0710458	0.124002	-0.989729	0.232688	0	0	0	1
0.996781	0.0277681	0.075091	0.597496	0.0367768	-0.991832	-0.121835	-0.180151	0.0710719	0.12419	-0.989703	0.232726	0	0	0	1
0.996785	0.0277209	0.0750645	0.597471	0.0367408	-0.991809	-0.122033	-0.18064	0.0710441	0.124384	-0.989681	0.232739	0	0	0	1
0.996787	0.0276479	0.0750542	0.597469	0.036684	-0.991782	-0.122272	-0.181172	0.0710342	0.124617	-0.989652	0.232759	0	0	0	1
0.996791	0.0276498	0.0749985	0.597505	0.0366979	-0.991749	-0.122537	-0.181672	0.0709689	0.124881	-0.989624	0.232746	0	0	0	1
0.996806	0.0275417	0.0748481	0.597561	0.0365929	-0.991716	-0.122837	-0.182174	0.0708222	0.125168	-0.989598	0.232671	0	0	0	1
0.996818	0.0276899	0.0746272	0.59762	0.036738	-0.991666	-0.123194	-0.182749	0.0705713	0.125529	-0.98957	0.232555	0	0	0	1
0.996833	0.0277575	0.0743996	0.597679	0.036803	-0.991617	-0.123566	-0.183384	0.0703234	0.125898	-0.989541	0.232439	0	0	0	1
0.996843	0.0278362	0.0742417	0.597745	0.0368848	-0.991573	-0.123897	-0.183977	0.0701445	0.126229	-0.989511	0.23236	0	0	0	1
0.996846	0.0279842	0.0741455	0.597783	0.0370376	-0.991536	-0.124149	-0.184457	0.070021	0.126488	-0.989487	0.232318	0	0	0	1
0.99685	0.0278055	0.0741631	0.59781	0.0368777	-0.991514	-0.124369	-0.18493	0.070053	0.126697	-0.989458	0.232351	0	0	0	1
0.996845	0.0278473	0.0742038	0.597765	0.0369375	-0.991489	-0.124553	-0.185458	0.0700811	0.126886	-0.989432	0.232417	0	0	0	1
0.996848	0.0277597	0.074203	0.597665	0.0368609	-0.991473	-0.124702	-0.186037	0.0700859	0.127029	-0.989413	0.23247	0	0	0	1
0.996836	0.0279309	0.0743	0.597621	0.037052	-0.991451	-0.124822	-0.186553	0.0701557	0.127165	-0.989391	0.232559	0	0	0	1
0.996821	0.028154	0.0744215	0.59762	0.0372922	-0.991437	-0.124861	-0.187013	0.0702462	0.127224	-0.989377	0.232636	0	0	0	1
0.996824	0.0280962	0.0743953	0.597594	0.0372446	-0.991415	-0.125047	-0.187516	0.0702207	0.127405	-0.989355	0.232653	0	0	0	1
0.996826	0.0280584	0.0743871	0.597583	0.0372216	-0.991388	-0.125267	-0.188043	0.0702091	0.127623	-0.989328	0.23268	0	0	0	1
0.996825	0.0280758	0.0743906	0.59757	0.0372551	-0.991359	-0.125491	-0.188602	0.0702019	0.127849	-0.989299	0.232715	0	0	0	1
0.996825	0.0280152	0.0744189	0.597563	0.0372143	-0.991332	-0.125713	-0.18915	0.0702294	0.128068	-0.989269	0.232764	0	0	0	1
0.996826	0.0279618	0.0744274	0.597563	0.0371766	-0.991308	-0.125915	-0.189649	0.0702371	0.128267	-0.989243	0.232796	0	0	0	1
0.996829	0.0278208	0.0744396	0.597556	0.0370505	-0.99129	-0.126091	-0.190086	0.0702607	0.128434	-0.989219	0.23283	0	0	0	1
0.99683	0.0277009	0.0744676	0.597538	0.0369488	-0.991269	-0.126288	-0.190565	0.0702966	0.128624	-0.989192	0.232881	0	0	0	1
0.99683	0.0276249	0.0744936	0.597477	0.03689	-0.991247	-0.126476	-0.191124	0.0703251	0.128808	-0.989166	0.232942	0	0	0	1
0.996829	0.0276529	0.0745003	0.597387	0.0369295	-0.991226	-0.126627	-0.191709	0.0703225	0.128962	-0.989146	0.232996	0	0	0	1
0.996823	0.0275453	0.0746153	0.597335	0.0368341	-0.991236	-0.126582	-0.192208	0.0704521	0.128913	-0.989143	0.233074	0	0	0	1
0.996821	0.0274265	0.0746865	0.597296	0.0367348	-0.991222	-0.126716	-0.192697	0.070533	0.129042	-0.989121	0.233148	0	0	0	1
0.996819	0.0274405	0.0747046	0.59726	0.0367523	-0.991219	-0.126733	-0.192986	0.0705484	0.129061	-0.989117	0.23317	0	0	0	1
0.996822	0.0273946	0.0746922	0.597247	0.0366993	-0.991232	-0.126653	-0.193131	0.0705452	0.128976	-0.989129	0.23315	0	0	0	1
0.996825	0.0271712	0.074727	0.597252	0.0364881	-0.991228	-0.126742	-0.193347	0.0706051	0.129051	-0.989115	0.233183	0	0	0	1
0.996834	0.0269014	0.0747101	0.597187	0.0362282	-0.991218	-0.126892	-0.193823	0.0706178	0.129182	-0.989097	0.233214	0	0	0	1
0.996832	0.0269254	0.074724	0.597109	0.0362667	-0.991194	-0.12707	-0.194371	0.070622	0.129362	-0.989073	0.233267	0	0	0	1
0.996825	0.0269727	0.0747997	0.597072	0.0363353	-0.991171	-0.127235	-0.194842	0.0706848	0.129534	-0.989046	0.233344	0	0	0	1
0.996819	0.0269847	0.0748704	0.597052	0.0363677	-0.991149	-0.127392	-0.19523	0.0707476	0.129695	-0.98902	0.233408	0	0	0	1
0.996822	0.0267414	0.0749204	0.597034	0.0361446	-0.991135	-0.127565	-0.195663	0.0708225	0.129852	-0.988994	0.233465	0	0	0	1
0.99682	0.0267558	0.0749415	0.596994	0.0361774	-0.991106	-0.127784	-0.196204	0.0708335	0.130074	-0.988964	0.233508	0	0	0	1
0.996812	0.0270688	0.0749434	0.596933	0.0365057	-0.991063	-0.128019	-0.196799	0.0707858	0.130332	-0.988934	0.233545	0	0	0	1
0.996806	0.0271066	0.0750101	0.596893	0.0365667	-0.991035	-0.128224	-0.197369	0.0708394	0.130542	-0.988902	0.233607	0	0	0	1
0.996796	0.0272257	0.0750923	0.596866	0.0367072	-0.991009	-0.128382	-0.197838	0.0708994	0.130712	-0.988875	0.23367	0	0	0	1
0.99679	0.0272197	0.0751802	0.596836	0.0367204	-0.990995	-0.128488	-0.19826	0.0709833	0.130821	-0.988855	0.233712	0	0	0	1
0.996783	0.0272266	0.0752682	0.596789	0.0367531	-0.990968	-0.128686	-0.198805	0.0710622	0.131024	-0.988822	0.233767	0	0	0	1
0.996777	0.0272971	0.0753253	0.59672	0.036845	-0.990939	-0.128884	-0.199406	0.0711021	0.131229	-0.988792	0.23381	0	0	0	1
0.996766	0.027281	0.0754686	0.596684	0.0368493	-0.990936	-0.128903	-0.199941	0.0712454	0.131252	-0.988779	0.233825	0	0	0	1
0.996751	0.0273653	0.0756381	0.596663	0.0369487	-0.990944	-0.12881	-0.200435	0.0714057	0.131171	-0.988778	0.233838	0	0	0	1
0.996734	0.0274914	0.0758219	0.596667	0.0371051	-0.990926	-0.128904	-0.200972	0.0715677	0.131281	-0.988752	0.233881	0	0	0	1
0.996732	0.0274442	0.0758655	0.596622	0.0370692	-0.990918	-0.128977	-0.201531	0.0716144	0.131353	-0.988739	0.23389	0	0	0	1
0.996724	0.0275149	0.0759353	0.596602	0.0371582	-0.990898	-0.129107	-0.202069	0.0716693	0.131491	-0.988717	0.233916	0	0	0	1
0.996724	0.0273802	0.0759916	0.596604	0.0370386	-0.99089	-0.129203	-0.202603	0.0717393	0.131579	-0.9887	0.233934	0	0	0	1
0.996729	0.0273289	0.0759459	0.596642	0.036997	-0.990864	-0.129416	-0.203061	0.0716928	0.131787	-0.988675	0.233913	0	0	0	1
0.996744	0.0271785	0.0758022	0.596714	0.0368503	-0.99083	-0.129717	-0.203545	0.0715591	0.132073	-0.988647	0.233837	0	0	0	1
0.996762	0.0270264	0.0756119	0.596794	0.0366992	-0.990789	-0.130068	-0.204083	0.0713777	0.132407	-0.988615	0.233733	0	0	0	1
0.996785	0.0268957	0.0753627	0.596853	0.0365617	-0.990748	-0.130425	-0.204685	0.0711351	0.132746	-0.988587	0.233601	0	0	0	1
0.996794	0.0268893	0.0752374	0.596933	0.0365633	-0.990702	-0.130768	-0.205281	0.0709992	0.133085	-0.988552	0.233539	0	0	0	1
0.996795	0.0269081	0.0752252	0.597014	0.0365937	-0.990677	-0.130954	-0.205766	0.0709778	0.133272	-0.988528	0.233523	0	0	0	1
0.996796	0.0269361	0.0752032	0.597027	0.0366253	-0.990663	-0.131048	-0.206257	0.0709487	0.133367	-0.988517	0.233511	0	0	0	1
0.996794	0.0269179	0.0752268	0.596966	0.0366219	-0.990642	-0.131209	-0.206787	0.0709685	0.133528	-0.988494	0.233564	0	0	0	1
0.99679	0.0268011	0.0753269	0.596879	0.0365237	-0.990637	-0.13127	-0.20735	0.0710811	0.133584	-0.988478	0.233658	0	0	0	1
0.996767	0.0269284	0.0755883	0.596838	0.0366482	-0.990701	-0.130756	-0.207667	0.0713419	0.133088	-0.988526	0.233732	0	0	0	1
0.996741	0.0271864	0.0758353	0.596822	0.0368654	-0.990824	-0.129756	-0.207849	0.0715894	0.132114	-0.988639	0.233701	0	0	0	1
0.996717	0.0274395	0.0760558	0.596823	0.0370969	-0.990904	-0.129076	-0.208171	0.0717999	0.131458	-0.988711	0.2337	0	0	0	1
0.996687	0.0277228	0.076345	0.596777	0.0373549	-0.991005	-0.128227	-0.208654	0.072081	0.130639	-0.9888	0.233722	0	0	0	1
0.996663	0.0277417	0.0766527	0.596707	0.0373604	-0.991099	-0.127493	-0.209255	0.0724111	0.129917	-0.988871	0.233782	0	0	0	1
0.996646	0.0277745	0.0768664	0.596621	0.0373853	-0.99116	-0.127009	-0.20981	0.0726369	0.129441	-0.988916	0.233836	0	0	0	1
0.996634	0.0278079	0.0770102	0.596581	0.03742	-0.991189	-0.126774	-0.210243	0.0727839	0.129214	-0.988935	0.23388	0	0	0	1
0.996632	0.0275687	0.0771189	0.596589	0.0372068	-0.991179	-0.126918	-0.210649	0.0729172	0.129345	-0.988908	0.23396	0	0	0	1
0.996639	0.0273489	0.0771093	0.596548	0.037001	-0.991162	-0.127107	-0.211116	0.0729291	0.129518	-0.988885	0.23399	0	0	0	1
0.996644	0.0271814	0.0771022	0.596485	0.0368492	-0.99114	-0.127322	-0.21167	0.0729358	0.12972	-0.988858	0.23403	0	0	0	1
0.996642	0.0270343	0.077177	0.596453	0.0367306	-0.991114	-0.127564	-0.212244	0.0730201	0.129955	-0.988821	0.234117	0	0	0	1
0.996636	0.027034	0.0772546	0.596452	0.0367564	-0.991085	-0.12778	-0.2127	0.0730891	0.130175	-0.988787	0.234191	0	0	0	1
0.99664	0.0269002	0.0772483	0.596427	0.0366365	-0.991065	-0.127969	-0.213124	0.0730932	0.130354	-0.988763	0.234217	0	0	0	1
0.996644	0.0267318	0.0772535	0.596388	0.0364862	-0.991042	-0.128191	-0.213647	0.0731122	0.130565	-0.988734	0.234259	0	0	0	1
0.996641	0.0267912	0.0772757	0.596325	0.0365661	-0.991007	-0.128434	-0.214245	0.0731175	0.130813	-0.9887	0.234319	0	0	0	1
0.996636	0.0268509	0.0773191	0.596286	0.0366488	-0.990973	-0.128672	-0.21481	0.0731438	0.131058	-0.988666	0.234385	0	0	0	1
0.996633	0.0268922	0.0773411	0.596277	0.0367102	-0.990941	-0.128907	-0.215324	0.0731514	0.131297	-0.988634	0.234428	0	0	0	1
0.99663	0.0270246	0.0773305	0.596288	0.0368585	-0.990903	-0.129153	-0.21579	0.0731143	0.131553	-0.988602	0.234443	0	0	0	1
0.996638	0.0269727	0.0772476	0.596279	0.0368153	-0.990871	-0.129415	-0.216322	0.0730293	0.131809	-0.988575	0.234425	0	0	0	1
0.996639	0.0269289	0.0772598	0.596284	0.0367933	-0.990836	-0.129685	-0.216868	0.0730371	0.132077	-0.988538	0.23446	0	0	0	1
0.996643	0.026907	0.0772061	0.596233	0.0367797	-0.99081	-0.12989	-0.217414	0.0729793	0.132279	-0.988516	0.234463	0	0	0	1
0.996634	0.0269819	0.0773024	0.596218	0.0368674	-0.990806	-0.129897	-0.217898	0.0730644	0.132295	-0.988507	0.234509	0	0	0	1
0.99662	0.0271006	0.077443	0.596212	0.0370047	-0.990799	-0.129904	-0.218396	0.0731876	0.132316	-0.988495	0.23458	0	0	0	1
0.996609	0.0273022	0.0775041	0.596198	0.0372248	-0.990771	-0.130059	-0.218931	0.0732155	0.132488	-0.98847	0.234631	0	0	0	1
0.99661	0.0272765	0.0775071	0.596171	0.0372008	-0.99077	-0.130076	-0.21946	0.0732213	0.132504	-0.988468	0.234622	0	0	0	1
0.996603	0.0273682	0.0775602	0.596198	0.0373058	-0.990754	-0.130167	-0.22005	0.0732583	0.132603	-0.988451	0.234635	0	0	0	1
0.9966	0.0274835	0.0775607	0.59625	0.0374133	-0.990762	-0.13007	-0.220635	0.0732471	0.132514	-0.988464	0.234567	0	0	0	1
0.996609	0.027524	0.0774288	0.596338	0.037434	-0.990765	-0.130042	-0.221195	0.0731121	0.132485	-0.988478	0.234416	0	0	0	1
0.996641	0.027354	0.0770844	0.596428	0.037235	-0.990744	-0.130258	-0.22174	0.0727855	0.132676	-0.988477	0.234177	0	0	0	1
0.996671	0.0271568	0.0767534	0.59651	0.0370194	-0.990708	-0.130594	-0.222276	0.0724713	0.132986	-0.988458	0.233976	0	0	0	1
0.996678	0.0271334	0.076675	0.596605	0.0369916	-0.990699	-0.130676	-0.222669	0.0723938	0.133063	-0.988453	0.233892	0	0	0	1
0.996683	0.0271684	0.0765972	0.596605	0.0370094	-0.99071	-0.130585	-0.222881	0.0723154	0.132972	-0.988471	0.233816	0	0	0	1
0.996679	0.0270496	0.0766961	0.596589	0.0369088	-0.990706	-0.130644	-0.223108	0.0724271	0.133026	-0.988456	0.233889	0	0	0	1
0.996676	0.0268227	0.0768157	0.596526	0.03671	-0.990694	-0.130791	-0.223546	0.0725703	0.133161	-0.988427	0.234003	0	0	0	1
0.996671	0.0268549	0.076867	0.596434	0.0367597	-0.990673	-0.130937	-0.224012	0.0726114	0.133312	-0.988404	0.23408	0	0	0	1
0.996665	0.0268864	0.0769309	0.596379	0.0368119	-0.990649	-0.131105	-0.224452	0.0726642	0.133484	-0.988377	0.234156	0	0	0	1
0.996661	0.0268798	0.0769925	0.596325	0.0368272	-0.990624	-0.13129	-0.224915	0.0727192	0.133672	-0.988347	0.234231	0	0	0	1
0.996656	0.0269622	0.0770258	0.596265	0.0369302	-0.99059	-0.131516	-0.22547	0.0727326	0.133905	-0.988315	0.234293	0	0	0	1
0.996654	0.0270359	0.077026	0.596179	0.0370173	-0.990561	-0.131704	-0.226019	0.072716	0.1341	-0.98829	0.234337	0	0	0	1
0.996652	0.0270349	0.0770492	0.596153	0.0370332	-0.990536	-0.131891	-0.226464	0.072732	0.134288	-0.988263	0.234375	0	0	0	1
0.996647	0.0270681	0.0771074	0.596171	0.0370905	-0.990504	-0.132114	-0.226878	0.0727768	0.134516	-0.988228	0.23443	0	0	0	1
0.996652	0.0268457	0.0771176	0.596151	0.0368893	-0.990478	-0.132364	-0.227403	0.0728076	0.134751	-0.988194	0.234472	0	0	0	1
0.996646	0.0269655	0.0771446	0.596113	0.0370313	-0.990438	-0.132625	-0.22798	0.0728083	0.135022	-0.988157	0.234527	0	0	0	1
0.996634	0.0270633	0.0772707	0.59608	0.0371513	-0.990423	-0.132703	-0.228531	0.072917	0.135112	-0.988137	0.234608	0	0	0	1
0.996614	0.0273485	0.0774263	0.596039	0.0374518	-0.990419	-0.132648	-0.22904	0.0730345	0.135084	-0.988132	0.234683	0	0	0	1
0.996604	0.0272984	0.0775819	0.595991	0.0374223	-0.990422	-0.132635	-0.229539	0.0731958	0.135073	-0.988122	0.234769	0	0	0	1
0.996596	0.0273573	0.0776515	0.595945	0.0375001	-0.990401	-0.132769	-0.230053	0.0732517	0.135214	-0.988098	0.234832	0	0	0	1
0.996598	0.0272003	0.0776877	0.595903	0.0373613	-0.990384	-0.132934	-0.230559	0.0733026	0.13537	-0.988073	0.234882	0	0	0	1
0.996599	0.0270402	0.0777268	0.595866	0.0372188	-0.990369	-0.133087	-0.231111	0.0733572	0.135512	-0.988049	0.234925	0	0	0	1
0.99659	0.0270492	0.0778446	0.59586	0.0372563	-0.990345	-0.133254	-0.231627	0.0734663	0.135685	-0.988018	0.235009	0	0	0	1
0.996582	0.0269295	0.0779843	0.595849	0.0371618	-0.990339	-0.133327	-0.232126	0.0736182	0.135754	-0.987997	0.235092	0	0	0	1
0.996572	0.0270384	0.0780753	0.595827	0.0372939	-0.990313	-0.13348	-0.232651	0.0736877	0.135919	-0.987969	0.235162	0	0	0	1
0.996569	0.0269275	0.0781544	0.595786	0.0372019	-0.990303	-0.13358	-0.233203	0.0737774	0.136014	-0.987949	0.23522	0	0	0	1
0.996565	0.0267311	0.078272	0.595753	0.0370231	-0.99031	-0.133582	-0.233732	0.0739205	0.136006	-0.98794	0.235279	0	0	0	1
0.996561	0.0266935	0.0783361	0.595726	0.0370051	-0.990291	-0.133725	-0.234215	0.0739837	0.136149	-0.987915	0.235334	0	0	0	1
0.99656	0.0265549	0.0783938	0.595727	0.0368904	-0.990268	-0.133926	-0.234635	0.0740523	0.136342	-0.987883	0.235392	0	0	0	1
0.996564	0.0263205	0.078427	0.595712	0.0366784	-0.990246	-0.134145	-0.235085	0.0741091	0.136545	-0.987851	0.235441	0	0	0	1
0.996569	0.0261422	0.0784161	0.595654	0.0365161	-0.990223	-0.134363	-0.2356	0.0741147	0.136751	-0.987822	0.235477	0	0	0	1
0.996564	0.0261966	0.0784678	0.595614	0.0365969	-0.990184	-0.134625	-0.236157	0.0741487	0.137019	-0.987782	0.235551	0	0	0	1
