# Supplementary material for: Axially rigid steerable needle with compliant active tip control
Source: PLoS One. 2021 Dec 16;16(12):e0261089. doi: 10.1371/journal.pone.0261089 (PMC8675730; doi:10.1371/journal.pone.0261089)
Supplement: S1 File — (ZIP) [file pone.0261089.s001.zip › Exp.1/PhantomScan_011.csvf]

2.5094	2.56035	9.92928
2.37188	2.47946	9.64625
2.32824	2.05087	9.81907
2.2127	1.92228	9.99413
2.05284	1.48603	9.77971
1.93921	1.30945	9.5976
2.14701	0.943162	9.75734
2.1835	0.719872	9.83187
2.07615	0.579898	9.83176
2.14281	0.186212	9.87078
1.91047	0.421826	9.87239
1.82666	0.14738	9.89623
1.74287	0.17298	9.93376
1.78045	0.220533	9.97145
1.87068	0.142822	9.98376
1.97945	0.150759	10.0463
2.10679	0.0207935	10.0917
2.01733	0.183078	10.1453
2.07251	0.0207268	10.1857
2.10529	-0.108435	10.1755
2.06435	-0.0936059	10.1524
2.02605	-0.277266	10.1997
2.03413	-0.259838	10.1606
2.1368	-0.588907	10.1813
1.93995	-0.375451	10.1177
2.04017	-0.518006	10.1902
2.11952	-0.869138	10.0731
2.02195	-0.807684	10.2297
1.81763	-0.763902	10.2259
1.84853	-0.991268	10.2073
1.85945	-1.14853	10.2085
1.80275	-1.07744	10.2654
1.76689	-0.827218	10.3853
1.62945	-0.96202	10.3825
1.65276	-1.07826	10.2758
1.75755	-1.1886	10.3347
1.56037	-1.06328	10.3651
1.60672	-1.43728	10.4027
1.40295	-1.27847	10.3538
1.42335	-1.52294	10.3804
1.31352	-1.44751	10.4405
1.24739	-1.35001	10.5565
1.07006	-1.56236	10.4702
1.06101	-1.93991	10.4931
0.859157	-1.93505	10.4451
0.751249	-1.86835	10.5357
0.588951	-1.78985	10.6644
0.353559	-1.81364	10.6993
0.0650743	-2.09033	10.456
0.113228	-1.85662	10.7648
-0.187209	-2.04873	10.7166
-0.171219	-2.20457	10.5595
-0.508446	-1.97765	10.6372
-0.573182	-2.29752	10.3215
-0.897988	-2.53031	10.2414
-1.25094	-2.2926	10.0733
-1.23699	-2.43971	10.4941
-1.23199	-2.43667	10.433
-1.77242	-2.50972	9.88889
-1.63333	-2.4736	10.1303
-1.66242	-2.66761	10.0075
-1.73703	-2.62466	10.1105
-1.49295	-2.1478	10.3375
-1.79189	-2.21951	10.1351
-1.85195	-2.25054	10.0762
-1.73074	-2.69356	10.3479
-1.93025	-2.54518	10.107
-1.79737	-2.41591	10.2102
-1.84647	-2.63103	10.3037
-1.65854	-2.66544	10.3668
-1.69873	-2.53937	10.441
-1.83784	-2.70343	10.1938
-1.78416	-2.60326	10.127
-1.65042	-2.76195	10.0071
-1.78012	-2.55782	9.79119
-1.61328	-2.54492	9.88006
-1.59354	-2.56866	9.87483
-1.57172	-2.51092	9.88008
-1.53127	-2.53758	9.79906
-1.46023	-2.36334	9.92605
-1.54719	-2.45498	9.74405
-1.58677	-2.47603	9.69412
-1.60414	-2.76399	9.69529
-1.67851	-2.63215	9.85766
-1.76595	-2.74943	9.7133
-1.81862	-2.61946	9.86105
-1.87644	-2.59493	9.82511
-1.80802	-2.54153	10.0347
-1.75652	-2.69694	10.1596
-1.79711	-2.72088	10.1445
-1.82561	-2.63528	9.98701
-1.79016	-2.75846	10.0121
-1.79886	-2.24351	10.1565
-1.95123	-2.45741	9.92935
-1.6195	-2.31121	10.164
-1.77398	-2.51937	10.1395
-1.75097	-2.57223	10.3049
-1.75176	-2.53974	10.1964
-1.81364	-2.51158	10.2541
-1.69069	-2.73207	10.1346
-1.80328	-2.57499	10.3762
-1.8879	-2.52644	10.1889
-1.56495	-2.56592	10.5589
-1.75822	-2.47833	10.0677
-1.91061	-2.34129	10.0353
-1.78108	-2.25179	10.2588
-1.75452	-2.38121	10.0466
-1.81499	-2.47599	10.022
-1.94978	-2.35734	10.0312
-1.94699	-2.29433	9.81947
-1.82283	-2.23157	9.95033
-2.01793	-2.40432	9.45042
-2.05018	-2.39646	8.98827
-1.74591	-2.45283	9.31146
-1.87884	-2.12969	9.06581
-1.93216	-2.32563	9.16742
-1.9395	-2.20334	9.57103
-1.81026	-2.40178	9.56365
-2.06967	-2.40516	9.40561
-2.28194	-2.49037	9.32713
-2.05384	-2.39574	9.58723
-2.23305	-2.59521	9.58875
-2.16525	-2.19836	9.48408
-2.32945	-2.24244	9.55596
-2.08014	-2.5154	9.63313
-2.26171	-2.51336	9.74273
-2.35826	-2.61885	9.74403
-2.37394	-2.52622	9.83346
-2.08709	-2.68219	9.86264
-2.12102	-2.77114	10.0768
-2.32158	-2.80145	9.57685
-2.29272	-2.68146	9.93133
-2.35111	-2.58897	9.79147
-2.26208	-2.65163	10.1307
-2.40096	-2.63173	9.92598
-2.24338	-2.65692	10.1329
-2.15687	-2.64313	10.2507
-2.3132	-2.75942	10.2419
-2.32772	-2.73564	10.1755
-2.32568	-2.57705	10.37
-2.40118	-2.75663	9.9125
-2.42849	-2.53585	10.1233
-2.48667	-2.83363	9.9915
-2.43007	-2.96372	10.1244
-2.49729	-2.7804	10.1852
-2.52322	-2.823	9.87402
-2.37498	-2.9214	10.0836
-2.44869	-2.78937	9.82777
-2.53434	-2.84701	9.77613
-2.44868	-2.83102	9.9188
-2.4879	-2.74443	10.2203
-2.48108	-2.86274	9.75505
-2.48434	-2.6781	9.58799
-2.79214	-2.60073	9.39591
-2.72128	-2.75944	9.23281
-2.49585	-2.78881	9.34823
-2.83409	-2.87063	8.47277
-2.60693	-2.7277	9.1714
-2.59896	-3.01268	8.82084
-2.30435	-2.9465	9.43685
-2.56886	-3.02866	8.97158
-2.5985	-3.12793	8.73051
-2.42183	-3.02976	9.34826
-2.63547	-3.13087	8.68473
-2.43566	-3.3167	9.13551
-2.6775	-3.24046	9.01405
-2.64451	-3.13957	8.99031
-2.49964	-3.35125	9.12124
-2.71609	-3.43932	9.05461
-2.60208	-3.31347	9.29807
-2.64349	-3.34775	9.28033
-2.60475	-3.20659	9.17414
-2.66524	-3.49888	9.09981
-2.60596	-3.23715	9.40879
-2.76234	-3.30612	9.2312
-2.75701	-3.53181	9.24273
-2.72689	-3.66126	9.41455
-2.88569	-3.47092	9.28073
-2.64148	-3.50271	9.55101
-2.80686	-3.52712	9.23591
-2.47745	-3.671	9.49529
-2.62538	-3.8243	9.57021
-2.64711	-3.20968	9.45467
-2.77677	-3.46258	9.43545
-2.49849	-3.54363	9.68892
-2.54147	-3.54011	9.50988
-2.25295	-3.59087	9.66441
-2.36592	-3.68961	9.62709
-2.20472	-3.88633	9.34078
-2.19409	-3.72444	9.66239
-2.21952	-3.71526	9.3699
-2.07543	-3.81937	9.36147
-1.86364	-3.63246	9.43722
-1.89999	-3.80265	9.45412
-2.08604	-3.8129	9.37792
-2.2271	-3.778	9.35583
-2.60274	-3.77516	8.81392
-2.72007	-3.67909	8.7984
-2.79052	-3.7527	8.7631
-2.85623	-3.73317	8.44791
-2.98889	-3.66123	8.57824
-2.89368	-3.83023	8.63116
-2.77613	-3.87977	8.77237
-2.88804	-3.72876	8.79934
-3.10492	-3.83047	8.41199
-3.33393	-3.66868	8.46345
-3.05565	-3.9826	8.79495
-3.20762	-3.94122	8.70559
-3.21837	-3.59684	8.78128
-3.20426	-3.74198	8.94638
-3.05691	-3.95775	9.19986
-3.09724	-4.33645	9.09384
-3.11172	-3.45421	9.32052
-3.099	-4.03052	9.0768
-2.99217	-3.74875	9.52216
-3.29664	-3.93848	8.97037
-3.20202	-4.14289	9.19194
-3.17022	-4.11502	9.24418
-3.25366	-4.11889	9.20024
-3.18523	-3.96581	9.73428
-3.35588	-4.05771	9.23457
-3.20234	-4.1005	9.54466
-3.23006	-4.16662	9.49937
-3.21645	-3.9369	9.75415
-3.33191	-4.24106	9.66735
-3.18928	-4.20511	9.87194
-3.07239	-4.25048	10.107
-3.27927	-4.29122	9.82221
-3.27861	-4.43936	9.65808
-3.22979	-4.5303	9.98302
-3.16824	-4.256	10.1445
-3.36642	-4.25511	9.96896
-3.1754	-4.39339	10.0755
-2.8485	-5.27763	10.1072
-2.52703	-6.04783	10.1927
-1.78907	-6.68585	10.4523
-1.16254	-6.84934	10.4475
-0.728737	-6.24975	10.076
-0.789477	-5.39606	9.44487
-1.178	-4.68473	9.41308
-1.73747	-4.49453	8.9173
-1.78767	-4.46436	8.63038
-1.34951	-4.18075	9.00969
-1.45169	-4.30031	8.96862
-1.36972	-4.17349	9.02336
-1.46144	-4.47137	8.88043
-1.34145	-4.63353	9.15384
-1.48546	-4.45483	8.9779
-1.25818	-4.71031	8.78574
-1.26154	-4.38164	8.83479
-0.989802	-4.67487	9.01619
-1.2603	-4.52492	8.81257
-1.0404	-4.57541	8.97729
-0.911809	-4.57748	8.98941
-0.972969	-4.77018	9.07441
-0.78745	-4.84067	9.26452
-0.719839	-4.5833	9.20231
-0.618832	-4.76291	9.4125
-0.636051	-4.90626	9.33709
-0.302375	-5.06652	9.39081
-0.212396	-4.86193	9.57249
0.083702	-5.00734	9.75075
-0.136723	-5.04594	9.42735
-0.0161294	-5.09808	9.49288
0.107294	-5.18233	9.64096
0.387962	-5.03793	9.86565
0.376166	-5.16091	9.88632
0.442492	-5.1055	9.84222
0.655924	-5.18579	9.92645
0.568932	-5.05724	9.62923
0.567154	-5.14679	9.81011
0.698401	-5.66129	9.94266
0.514979	-4.96438	9.84467
0.402049	-5.12448	9.73323
0.68058	-5.07609	9.93751
0.820087	-5.28994	10.0565
0.709831	-5.25239	9.92402
0.634716	-5.33602	9.70547
0.829793	-5.17452	10.0536
0.814999	-5.28295	9.85786
0.967513	-5.38725	10.1823
0.640615	-5.28716	9.62643
0.411158	-5.22126	10.0488
0.268026	-5.26639	10.012
-0.370849	-4.98852	9.63885
-0.957499	-4.97417	9.44129
-1.37237	-4.99284	9.38056
-1.83655	-4.90778	8.99155
-1.96998	-4.56392	9.06578
-2.26907	-4.93806	9.02833
-2.83776	-4.91295	8.87116
-3.20549	-5.01235	8.92719
-3.53843	-4.81862	8.95734
-3.64156	-4.98585	9.19898
-3.63208	-4.94609	9.23568
-3.7474	-5.27718	9.16703
-3.77476	-5.14799	9.25004
-3.96973	-5.08637	8.94936
-3.91853	-5.04971	9.05137
-4.05169	-5.0749	8.77273
-4.01851	-5.2347	9.08924
-3.82972	-5.30849	9.07821
-3.78791	-4.88239	9.31513
-4.09	-4.90595	9.07067
-3.96442	-5.02306	9.21019
-3.98665	-5.12762	9.08362
-3.92405	-5.12935	9.23644
-4.03539	-5.18604	9.29419
-3.97756	-5.13928	9.40553
-3.79384	-5.24046	9.51992
-3.99607	-5.23966	9.42647
-3.52767	-6.11406	9.59196
-3.12526	-6.81837	9.77703
-2.87649	-7.41882	9.80161
-1.94603	-7.85654	10.2427
-1.1351	-7.99432	10.675
-1.20238	-6.83344	10.1779
-1.01745	-6.20883	10.3734
-0.804399	-5.84249	10.2772
-0.536655	-5.7038	10.5666
-0.70587	-5.64286	10.3866
-0.518284	-5.79393	10.5847
-0.45836	-5.76025	10.5163
-0.445519	-5.71875	10.5748
-0.447911	-5.57919	10.4943
-0.376737	-5.77303	10.7148
-0.171584	-5.87584	10.7985
-0.311012	-5.88903	10.759
-0.182853	-5.80546	10.772
-0.47145	-5.7579	11.1249
-0.911019	-5.74769	11.0638
-1.83746	-5.85687	10.4652
-2.32665	-5.02263	10.959
-3.57809	-4.69886	10.3679
-4.49646	-4.64547	10.2345
-4.66925	-4.55048	11.3651
-5.18887	-4.48591	11.5276
-5.53655	-4.42808	10.9235
-5.17981	-4.31838	10.5254
-5.51902	-3.99974	9.3733
-5.57292	-3.88184	8.99382
-5.39257	-3.81815	8.609
-5.38367	-3.73411	8.46546
-5.31795	-3.85056	9.34986
-5.37031	-4.08816	10.1265
-5.50354	-3.90659	10.8433
-5.73021	-3.93062	11.2498
-5.7586	-4.01858	11.1349
-6.34718	-3.81766	10.4456
-5.55607	-3.83248	9.31887
-5.96549	-3.51958	8.35797
-5.84915	-3.49677	8.34456
-5.51484	-3.29379	8.51484
-5.9266	-3.41938	9.00253
-5.61151	-3.51355	9.7393
-5.80134	-3.52428	10.7243
-5.99893	-3.64287	11.309
-6.14191	-3.61285	10.7908
-6.01354	-3.53804	9.78546
-5.37043	-3.2139	8.49417
-6.05632	-3.41397	7.71373
-5.68812	-3.36421	7.92869
-4.8709	-3.16743	7.98721
-4.61693	-3.04482	7.70641
-4.37763	-3.00573	7.86066
-3.88367	-2.42701	8.01719
-3.97696	-2.30384	7.96532
-4.12406	-2.16682	7.85058
-3.88199	-2.1311	7.93842
-3.86746	-2.19424	7.89631
-3.95927	-2.02082	7.78981
-3.92187	-2.05645	7.88533
-3.92982	-1.85545	7.79118
-3.8608	-1.8055	7.81964
-3.78029	-1.78182	7.82442
-3.77486	-1.62081	7.71664
-3.77267	-1.58119	7.78302
-3.78188	-1.37015	7.72088
-3.72031	-1.47036	7.65269
-3.71308	-1.40146	7.72784
-3.68111	-1.41606	7.65721
-3.71456	-1.34691	7.6817
-3.69956	-1.07481	7.67466
-3.64646	-1.07212	7.64876
-3.63908	-0.999066	7.59407
-3.64129	-0.896438	7.60821
-3.58434	-1.08605	7.57031
-3.58236	-1.02271	7.50001
-3.61556	-0.947733	7.55789
-3.65757	-0.918578	7.57567
-3.64451	-0.880131	7.57102
-3.64959	-0.814815	7.53596
-3.54771	-1.30879	7.45488
-3.61471	-1.07286	7.48966
-3.51778	-1.14634	7.41074
-3.58273	-0.931793	7.3512
-3.43449	-0.924362	7.26314
-3.40362	-0.860156	7.24102
-3.47016	-0.726962	7.24073
-3.4306	-0.746515	7.17494
-3.43199	-0.726076	7.16412
-3.47718	-0.614801	7.14429
-3.48265	-0.433844	7.0587
-3.60641	-0.488892	7.18486
-3.81748	-0.310681	7.19196
-3.81057	-0.340149	7.43339
-3.97635	-0.476609	8.10093
-3.97975	-0.592677	9.1015
-3.99819	-0.819954	9.6672
-3.7374	-0.464044	9.28403
-3.56523	-0.672594	9.13692
-3.74668	-0.16377	8.974
-3.65089	-0.371788	9.04138
-3.36039	-0.694614	8.98236
-3.3574	-0.238857	8.94324
-3.36443	-0.264621	8.88917
-3.30706	-0.0711096	8.86532
-3.24068	-0.197821	8.81216
-3.29888	-0.16436	8.76221
-3.21778	0.0154708	8.73393
-3.2296	0.0283414	8.65026
-3.24567	-0.101668	8.57035
-3.0871	-0.563959	8.47949
-3.10857	-0.244249	8.39577
-3.04125	-0.134902	8.39419
-2.98366	-0.258664	8.40342
-3.01841	-0.204736	8.2954
-2.98616	-0.166812	8.28122
-3.04414	-0.256914	8.19654
-3.01742	-0.128846	8.15776
-2.98933	0.00469231	8.04174
-2.94475	-0.0715509	8.00706
-2.95931	-0.00185207	7.97495
-2.98211	0.098498	7.91785
-2.93015	0.0600866	7.84106
-2.90518	-0.0443739	7.70596
-2.86228	0.0126946	7.68375
-2.82935	0.0386657	7.60528
-2.78617	0.0875206	7.49851
-2.72094	0.161332	7.41798
-2.7025	0.00948782	7.32534
-2.70151	0.14271	7.35565
-2.71678	0.331288	7.41726
-2.82127	0.163989	7.23619
-2.52579	0.0920483	7.35442
-2.54377	0.192883	7.37002
-2.60294	0.162862	7.26093
-2.63693	0.306898	7.31888
-2.5813	0.0628073	7.25745
-2.50724	-0.0141343	7.24603
-2.55514	0.110313	7.16256
-2.68536	0.377755	7.14714
-2.75669	-0.222568	7.0135
-2.51213	-0.0566511	7.28031
-2.55801	0.150694	7.15924
-2.52096	0.2436	7.23166
-2.59963	0.0381599	7.08911
-2.50551	0.0543968	7.18557
-2.50844	0.190945	7.15192
-2.53242	0.120802	7.15717
-2.66293	0.106112	7.11642
-2.7233	0.158221	7.1408
-2.58	0.215847	7.38401
-2.70363	0.186527	7.4838
-2.69614	0.07933	7.50572
-2.60694	0.0535877	7.43491
-2.60207	0.198607	7.41068
-2.47237	0.237206	7.37943
-2.54518	0.14368	7.25679
-2.4895	0.325549	7.20006
-2.38865	0.0693138	7.21773
-2.41827	0.21442	7.11142
-2.29201	0.304335	7.24425
-2.28045	0.22208	7.17465
-2.28972	0.204333	7.11596
-2.2805	0.0520249	6.9927
-2.21283	0.267076	7.03859
-2.10964	0.163599	7.09008
-2.1623	0.457168	7.06348
-2.10061	0.283284	6.9824
-1.99245	0.0073696	6.90673
-2.07256	0.416862	6.85542
-1.88423	-0.152861	6.91184
-1.89204	0.10256	6.88832
-1.82106	0.206665	6.86581
-1.7795	0.335874	6.82298
-1.77993	0.335891	6.79235
-1.72092	0.220147	6.70198
-1.63319	0.318594	6.61517
-1.62813	0.275581	6.50077
-1.44794	0.367711	6.71395
-1.54326	0.23606	6.5607
-1.52111	0.539096	6.50843
-1.30611	0.512078	6.55655
-1.34509	0.577075	6.47078
-1.16426	0.402956	6.41568
-1.19469	0.57442	6.54965
-1.08544	0.481187	6.42162
-1.24183	0.61969	6.29541
-1.05555	0.643444	6.65541
-1.01493	0.642709	6.81279
-1.0873	0.608517	6.61473
-0.953636	0.531182	6.70866
-0.989728	0.726979	6.80894
-0.962195	0.677552	6.74916
-0.954795	0.62313	6.82531
-0.941936	0.684724	6.90808
-0.90825	0.730773	6.99151
-0.865934	0.610799	6.89289
-0.937304	0.837053	7.07083
-0.767441	0.839755	7.2505
-0.887248	0.926492	7.24271
-0.836314	0.392118	7.24967
-0.767147	0.64385	7.54234
-0.917721	0.633178	7.33801
-0.777024	0.769765	7.71343
-0.761684	0.688965	7.69186
-0.842402	0.776952	7.60804
-0.809122	0.874864	7.73396
-0.814091	0.82876	7.62701
-0.81572	0.719337	7.52989
-0.779529	0.656945	7.60731
-0.789642	0.940677	7.74684
-0.779507	0.919728	7.7217
-0.725772	0.866163	7.67327
-0.606977	0.971812	7.63052
-0.51376	0.938861	7.70738
-0.562401	1.04594	7.56893
-0.506121	0.986432	7.48717
-0.371285	0.935226	7.64041
-0.0431342	1.03574	7.63225
-0.0549335	1.03314	7.49861
-0.0959659	1.20498	7.50907
-0.0111276	1.16542	7.51636
0.0126329	1.18299	7.38927
0.021738	1.28388	7.3425
0.241783	1.33702	7.38491
0.229095	1.34647	7.2089
0.40534	1.32416	7.54182
0.257802	1.32698	7.32055
0.392703	1.41593	7.22425
0.375716	1.63808	7.24765
0.34438	0.981051	7.05782
0.588667	1.23599	7.49098
0.349725	1.21855	7.21261
0.45207	1.59416	7.34433
0.344237	1.33079	7.20285
0.569899	1.48142	7.33519
0.474656	1.6393	7.38518
0.484842	1.60513	7.12314
0.41627	1.51765	7.26573
0.538069	1.56521	7.0933
0.528067	1.50014	7.16627
0.610457	1.68333	7.03513
0.40841	1.5963	6.56161
0.696016	1.59381	7.06055
0.476552	1.56606	6.77112
0.486902	1.75944	6.82761
0.534613	1.56488	6.75934
0.446326	1.6517	6.88169
0.546099	1.77037	6.76842
0.339339	1.68362	6.36196
0.540234	1.85543	6.56674
0.718798	1.6955	6.48489
0.695646	1.90458	6.54323
0.721973	2.03754	6.84884
0.683271	1.86176	6.86542
0.564692	1.74481	6.48146
0.747028	1.73537	6.3899
0.677157	1.94815	6.31785
0.571427	2.02525	6.42705
0.570435	2.08353	6.45102
0.76135	1.73268	6.6456
0.769259	1.61622	6.65637
0.759468	2.04668	6.84787
0.824853	1.90385	6.57321
0.668875	1.8961	6.57861
0.710289	1.89148	6.34441
0.679755	2.00729	6.71312
0.731892	1.93313	6.6057
0.609809	1.96534	6.74187
0.934787	1.88933	7.09151
1.02298	1.96212	7.49059
0.813071	1.7895	7.87981
0.71356	1.86049	7.73758
0.658428	1.92121	7.85932
0.686962	1.86982	8.00144
0.760831	1.87435	7.86745
0.817688	1.95905	7.88731
1.03959	1.745	7.5959
0.768599	2.04339	7.47894
0.944662	1.91261	7.80813
0.721853	2.10556	7.32035
1.16344	2.03853	7.84011
1.04088	1.99784	7.92453
0.906716	1.97995	7.38359
0.935209	2.03923	7.48799
1.04476	2.07217	7.51035
0.849533	2.15911	7.42172
0.993623	1.9867	7.30767
0.903993	2.22003	7.25542
1.01806	2.2369	7.34819
0.925245	1.96687	7.25583
1.02189	1.95385	7.36564
0.885317	2.0534	7.2402
0.9219	2.26496	7.10442
0.96675	2.1154	7.16754
0.908452	2.19246	7.09557
0.936069	2.19876	7.01957
1.0658	2.13522	7.02341
1.06778	2.3986	6.97299
1.0891	2.30633	7.04162
1.18774	2.0256	7.07061
1.2694	2.17057	6.90528
1.14802	2.27336	6.8369
1.03396	2.28034	6.76101
1.04983	2.22034	6.67048
1.1254	2.26522	6.66632
1.27811	2.2316	7.01973
1.10361	2.34509	6.7557
1.18279	2.41991	6.80628
1.22251	2.38344	6.69692
1.1361	2.29435	6.71731
1.24296	2.43347	7.00012
1.29398	2.37508	7.43766
1.15623	2.42351	7.43519
1.27588	2.26098	7.79505
1.27651	2.3389	7.84983
1.26865	2.40982	7.75115
1.16336	2.48406	7.89672
1.27511	2.50462	7.89773
1.23308	2.61824	7.62429
1.00937	2.11447	7.42882
1.27103	2.19815	7.66061
1.15954	2.42208	7.68532
1.28244	2.563	7.84023
1.32488	2.41832	7.75935
1.25845	2.4974	7.44878
1.31049	2.42576	7.61905
1.39305	2.33362	7.74503
1.37968	2.5426	7.49164
1.36642	2.53739	7.21774
1.39943	2.4284	7.19541
1.27947	2.5396	7.30949
1.2977	2.57423	7.1574
1.49046	2.61244	7.46931
1.28912	2.47572	7.12515
1.21835	2.58232	6.97987
1.50938	2.49723	7.20347
1.18137	2.69106	6.75758
1.46024	2.44226	6.94535
1.31761	2.68517	7.06692
1.39783	2.47183	7.23932
1.21047	2.67545	6.89645
1.43965	2.58454	7.31586
1.41763	2.42366	6.98827
1.25966	2.49687	6.8896
1.48785	2.67101	7.23983
1.45221	2.51313	7.43731
1.49331	2.31767	7.85814
1.36606	2.54942	8.26549
1.35696	2.78669	8.69549
1.48415	2.18013	8.9327
1.3542	2.32472	8.9363
1.33434	2.34696	8.74988
1.31361	2.43297	8.46618
1.38735	2.32116	8.4472
1.27848	2.55561	8.091
1.27831	2.59705	8.16169
1.49953	2.58193	8.24302
1.35596	2.64487	8.12043
1.49039	2.49569	8.15581
1.5359	2.5175	8.0617
1.50084	2.51798	7.97381
1.63229	2.66483	8.03286
1.47155	2.7547	7.63824
1.43064	2.7538	7.5728
1.38009	2.71103	7.48757
1.549	2.72568	7.46744
1.48845	2.77315	7.3469
1.61945	2.81812	7.60848
1.63061	2.84648	7.51411
1.60173	2.77323	7.52432
1.5116	2.70247	7.3928
1.57426	2.76508	7.36966
1.63234	2.75759	7.43633
1.50102	2.69896	7.19371
1.52402	2.75473	7.31731
1.47275	2.6042	7.0678
1.45474	2.89932	7.2785
