# Supplementary material for: Axially rigid steerable needle with compliant active tip control
Source: PLoS One. 2021 Dec 16;16(12):e0261089. doi: 10.1371/journal.pone.0261089 (PMC8675730; doi:10.1371/journal.pone.0261089)
Supplement: S1 File — (ZIP) [file pone.0261089.s001.zip › Exp.1/PhantomScan_012.csv]

0.997317	0.00740354	0.072701	0.682373	0.0106154	-0.998924	-0.0443166	-0.228417	0.0722695	0.0449563	-0.996366	0.234696	0	0	0	1
0.997316	0.00737998	0.0727093	0.682375	0.0105938	-0.998923	-0.0443388	-0.228463	0.0722787	0.0449769	-0.996365	0.234695	0	0	0	1
0.997317	0.00749854	0.0726939	0.682397	0.0107073	-0.998925	-0.0442767	-0.228397	0.0722587	0.0449231	-0.996369	0.234666	0	0	0	1
0.997315	0.00782016	0.0726833	0.682471	0.0110148	-0.99893	-0.0440807	-0.228151	0.0722357	0.0447498	-0.996378	0.234616	0	0	0	1
0.997314	0.00804021	0.0726776	0.682551	0.0111966	-0.998952	-0.0435518	-0.227809	0.0722261	0.0442354	-0.996402	0.234538	0	0	0	1
0.997317	0.00816663	0.0726203	0.682597	0.0112821	-0.998974	-0.043019	-0.22752	0.0721693	0.0437097	-0.996429	0.234468	0	0	0	1
0.997318	0.00831715	0.0725883	0.682658	0.0113864	-0.998999	-0.0423963	-0.227176	0.0721378	0.043096	-0.996458	0.234397	0	0	0	1
0.99732	0.00854766	0.0725354	0.682729	0.0115669	-0.999025	-0.041731	-0.226776	0.0720828	0.0424451	-0.99649	0.234325	0	0	0	1
0.997326	0.0088709	0.0724167	0.68279	0.0118434	-0.999046	-0.0411452	-0.226372	0.0719574	0.0418797	-0.996523	0.234244	0	0	0	1
0.997331	0.0090885	0.072319	0.682842	0.0120122	-0.99907	-0.0405204	-0.225997	0.0718582	0.0412678	-0.996556	0.234176	0	0	0	1
0.997335	0.00921758	0.0722387	0.682891	0.0120823	-0.9991	-0.0397452	-0.225603	0.071782	0.040499	-0.996593	0.234102	0	0	0	1
0.997346	0.00940022	0.0720692	0.682922	0.0122069	-0.999127	-0.0390276	-0.225211	0.0716141	0.0397907	-0.996633	0.234022	0	0	0	1
0.997354	0.00966014	0.07193	0.682972	0.0124143	-0.99915	-0.0383675	-0.224797	0.0714729	0.0391459	-0.996669	0.233946	0	0	0	1
0.997359	0.00993501	0.071815	0.68303	0.0126403	-0.999171	-0.0377406	-0.224384	0.0713551	0.0385356	-0.996701	0.233881	0	0	0	1
0.997367	0.010206	0.0716612	0.683079	0.0128585	-0.999193	-0.0370777	-0.223964	0.0711996	0.0378885	-0.996737	0.233802	0	0	0	1
0.997376	0.0105392	0.0714923	0.683123	0.0131488	-0.999208	-0.0365575	-0.22358	0.071025	0.0373886	-0.996769	0.233731	0	0	0	1
0.997384	0.0108956	0.0713246	0.683176	0.013458	-0.999225	-0.035973	-0.223155	0.070852	0.0368258	-0.996802	0.233658	0	0	0	1
0.997391	0.0112234	0.0711805	0.683233	0.0137416	-0.999241	-0.0354157	-0.222744	0.0707036	0.0362884	-0.996832	0.233588	0	0	0	1
0.9974	0.0115404	0.071001	0.683281	0.0140062	-0.99926	-0.0347599	-0.222299	0.0705219	0.035651	-0.996868	0.233508	0	0	0	1
0.997407	0.0117917	0.0708568	0.683325	0.0142107	-0.999278	-0.0341626	-0.221914	0.0703774	0.035068	-0.996899	0.233445	0	0	0	1
0.997414	0.0121101	0.0707171	0.68338	0.0144843	-0.999294	-0.0335876	-0.221499	0.0702349	0.034512	-0.996928	0.23338	0	0	0	1
0.997421	0.0124255	0.0705532	0.683431	0.0147579	-0.999307	-0.0330655	-0.221093	0.070068	0.0340085	-0.996957	0.233316	0	0	0	1
0.997442	0.0119481	0.0703483	0.683488	0.0142327	-0.999333	-0.032495	-0.220638	0.0698876	0.0334001	-0.996991	0.233252	0	0	0	1
0.997452	0.0122823	0.070141	0.683557	0.0145346	-0.999341	-0.0321246	-0.220182	0.0696747	0.0330493	-0.997017	0.233189	0	0	0	1
0.997465	0.0124557	0.0699217	0.683621	0.0146751	-0.999351	-0.0317514	-0.219742	0.0694553	0.0326841	-0.997045	0.233125	0	0	0	1
0.997478	0.012528	0.0697238	0.683682	0.0147154	-0.999362	-0.0313837	-0.219326	0.0692605	0.0323177	-0.99707	0.233062	0	0	0	1
0.99749	0.0127689	0.06951	0.683739	0.0149216	-0.999372	-0.0309749	-0.218902	0.0690452	0.0319214	-0.997098	0.232988	0	0	0	1
0.9975	0.0129863	0.0693348	0.683815	0.0151048	-0.999382	-0.0305554	-0.21845	0.0688695	0.0315134	-0.997123	0.232909	0	0	0	1
0.997511	0.0130971	0.0691545	0.683884	0.0151819	-0.999393	-0.030146	-0.218018	0.068692	0.0311079	-0.997148	0.232837	0	0	0	1
0.99752	0.0133093	0.0689835	0.683952	0.0153633	-0.999401	-0.0297703	-0.217604	0.0685204	0.0307433	-0.997171	0.232767	0	0	0	1
0.997531	0.0135189	0.0687748	0.68401	0.0155414	-0.99941	-0.0293981	-0.217181	0.0683111	0.0303814	-0.997197	0.232707	0	0	0	1
0.997542	0.0135408	0.0686219	0.684051	0.0155449	-0.999416	-0.0291971	-0.216895	0.0681608	0.0301791	-0.997213	0.232666	0	0	0	1
0.997548	0.0135869	0.0685228	0.684062	0.0155828	-0.999417	-0.0291185	-0.216753	0.0680615	0.030102	-0.997222	0.232662	0	0	0	1
0.997551	0.0137177	0.0684416	0.684099	0.0156864	-0.999426	-0.0287519	-0.216467	0.0679822	0.0297422	-0.997238	0.232642	0	0	0	1
0.997562	0.0138217	0.0682607	0.684141	0.0157635	-0.999434	-0.0284331	-0.216107	0.0678034	0.0294269	-0.99726	0.232608	0	0	0	1
0.997574	0.0139169	0.0680748	0.68421	0.0158376	-0.99944	-0.0282003	-0.215669	0.0676185	0.0291971	-0.997279	0.232589	0	0	0	1
0.997587	0.0140968	0.0678374	0.68427	0.0159957	-0.999443	-0.0279745	-0.215201	0.0673795	0.0289792	-0.997302	0.232584	0	0	0	1
0.997606	0.014171	0.0675543	0.684309	0.0160447	-0.99945	-0.0277216	-0.214758	0.0670985	0.0287262	-0.997328	0.232572	0	0	0	1
0.997619	0.0142474	0.0673438	0.684368	0.0160973	-0.999456	-0.0274545	-0.214328	0.0668902	0.0284603	-0.99735	0.232545	0	0	0	1
0.997634	0.0144796	0.0670722	0.684424	0.0162976	-0.999463	-0.0270858	-0.213837	0.0666182	0.0281019	-0.997378	0.23249	0	0	0	1
0.997651	0.0144346	0.0668232	0.684477	0.0162223	-0.999473	-0.026739	-0.213387	0.0663762	0.0277473	-0.997404	0.232436	0	0	0	1
0.997666	0.0145248	0.0665836	0.684543	0.0162845	-0.999481	-0.0264144	-0.212895	0.0661395	0.0274241	-0.997429	0.232407	0	0	0	1
0.99768	0.0145786	0.0663616	0.684616	0.0163138	-0.999488	-0.0261347	-0.212398	0.0659208	0.0271437	-0.997451	0.232385	0	0	0	1
0.9977	0.0144915	0.066077	0.68469	0.0162029	-0.999496	-0.0258923	-0.21185	0.0656426	0.0268904	-0.997476	0.232367	0	0	0	1
0.99772	0.0145645	0.0657611	0.684744	0.0162524	-0.999501	-0.0256617	-0.211339	0.0653287	0.026659	-0.997503	0.232344	0	0	0	1
0.997735	0.0144953	0.0655378	0.684813	0.0161654	-0.999507	-0.0254841	-0.210887	0.0651103	0.0264729	-0.997522	0.232324	0	0	0	1
0.997754	0.0144047	0.0652771	0.684864	0.0160552	-0.999514	-0.0252911	-0.210454	0.0648551	0.0262694	-0.997544	0.232295	0	0	0	1
0.997772	0.0145249	0.0649786	0.684919	0.016153	-0.999518	-0.0250632	-0.209962	0.0645573	0.026044	-0.997569	0.232261	0	0	0	1
0.99779	0.0145914	0.0646839	0.68498	0.0161979	-0.999523	-0.0248453	-0.209452	0.0642646	0.0258251	-0.997594	0.232233	0	0	0	1
0.99781	0.0145025	0.0643887	0.685043	0.0160867	-0.99953	-0.0246202	-0.20893	0.0639755	0.0255891	-0.997619	0.232216	0	0	0	1
0.997836	0.0142023	0.0640522	0.685092	0.0157619	-0.999541	-0.0243787	-0.20842	0.0636506	0.0253225	-0.997646	0.232184	0	0	0	1
0.997858	0.0141477	0.0637208	0.685127	0.0156836	-0.999548	-0.0241392	-0.207944	0.0633245	0.0250739	-0.997673	0.232172	0	0	0	1
0.997885	0.0141756	0.0632977	0.685125	0.0156833	-0.999555	-0.0238599	-0.207484	0.0629053	0.0247892	-0.997707	0.232147	0	0	0	1
0.997896	0.0143278	0.0630794	0.685181	0.0158134	-0.999559	-0.0235894	-0.207	0.0626876	0.0245243	-0.997727	0.23217	0	0	0	1
0.99792	0.0144445	0.06268	0.685187	0.0158951	-0.999567	-0.0231852	-0.206493	0.062292	0.0241203	-0.997762	0.23215	0	0	0	1
0.997943	0.014364	0.0623201	0.685197	0.0157804	-0.999579	-0.0227755	-0.206	0.0619407	0.0236991	-0.997794	0.232155	0	0	0	1
0.997966	0.014321	0.0619674	0.685204	0.0157047	-0.999589	-0.0223834	-0.205525	0.0615953	0.0232981	-0.997825	0.232159	0	0	0	1
0.997986	0.014449	0.0616129	0.685221	0.0158018	-0.999595	-0.0220117	-0.205003	0.0612438	0.022928	-0.997855	0.232172	0	0	0	1
0.998008	0.014496	0.0612488	0.685244	0.0158221	-0.999602	-0.0217089	-0.204476	0.0608836	0.0226217	-0.997884	0.23219	0	0	0	1
0.998027	0.0144862	0.0609418	0.685293	0.0157907	-0.999607	-0.0214699	-0.203957	0.0605807	0.0223769	-0.997908	0.232186	0	0	0	1
0.99805	0.0144684	0.0605606	0.685326	0.01575	-0.999613	-0.021231	-0.203451	0.0602038	0.0221304	-0.997936	0.232143	0	0	0	1
0.99806	0.0143125	0.0604271	0.685368	0.0155837	-0.999618	-0.0211124	-0.203165	0.0600757	0.0220001	-0.997947	0.232134	0	0	0	1
0.998068	0.0142898	0.0603017	0.685367	0.0155536	-0.99962	-0.0210354	-0.203029	0.059952	0.0219196	-0.997956	0.23213	0	0	0	1
0.998077	0.0145432	0.0601047	0.685368	0.0157948	-0.999619	-0.0208982	-0.202795	0.0597517	0.0217944	-0.997971	0.232122	0	0	0	1
0.99809	0.0147545	0.0598377	0.685404	0.0159876	-0.999621	-0.0206791	-0.202369	0.0594837	0.0215832	-0.997992	0.232098	0	0	0	1
0.998102	0.0147972	0.0596181	0.685487	0.0160141	-0.999624	-0.0204861	-0.201842	0.0592663	0.0213889	-0.998009	0.232084	0	0	0	1
0.99812	0.014688	0.0593421	0.685537	0.0158878	-0.99963	-0.0202996	-0.201383	0.0589958	0.0211912	-0.998029	0.232056	0	0	0	1
0.998141	0.0147591	0.0589641	0.685552	0.0159379	-0.999634	-0.0200772	-0.200934	0.05862	0.0209666	-0.998056	0.232015	0	0	0	1
0.998157	0.0148561	0.0586793	0.685591	0.0160173	-0.999637	-0.0198762	-0.200476	0.0583364	0.0207665	-0.998077	0.232009	0	0	0	1
0.998174	0.0150004	0.0583549	0.685625	0.016141	-0.99964	-0.0196335	-0.199957	0.0580131	0.0205265	-0.9981	0.232021	0	0	0	1
0.998187	0.0150164	0.0581245	0.685679	0.0161413	-0.999643	-0.0194447	-0.199486	0.0577855	0.0203346	-0.998118	0.232028	0	0	0	1
0.998204	0.014989	0.0578283	0.685721	0.0160958	-0.999648	-0.0192359	-0.199007	0.0574933	0.0201191	-0.998139	0.232019	0	0	0	1
0.998222	0.0149305	0.0575468	0.685782	0.0160202	-0.999653	-0.0190386	-0.198493	0.0572163	0.0199136	-0.998159	0.231994	0	0	0	1
0.998238	0.015086	0.0572118	0.68584	0.0161568	-0.999655	-0.0188184	-0.197926	0.0568818	0.0196965	-0.998182	0.231964	0	0	0	1
0.998255	0.0150632	0.0569249	0.685888	0.0161173	-0.999659	-0.0186261	-0.197452	0.0565986	0.0194981	-0.998202	0.231937	0	0	0	1
0.998269	0.0151913	0.0566458	0.685921	0.0162298	-0.999661	-0.0184427	-0.197021	0.05632	0.0193171	-0.998222	0.231921	0	0	0	1
0.998285	0.0153499	0.056329	0.685944	0.0163707	-0.999662	-0.0182322	-0.196575	0.0560037	0.01911	-0.998243	0.231908	0	0	0	1
0.998299	0.0152635	0.0560962	0.686005	0.0162684	-0.999668	-0.018029	-0.19607	0.055776	0.0188979	-0.99826	0.231914	0	0	0	1
0.998312	0.0153279	0.0558468	0.686074	0.0163177	-0.99967	-0.017842	-0.195551	0.0555285	0.0187101	-0.998278	0.231894	0	0	0	1
0.998328	0.0152546	0.0555815	0.686151	0.0162285	-0.999675	-0.0176472	-0.194994	0.0552678	0.0185066	-0.998296	0.231868	0	0	0	1
0.998343	0.0151451	0.0553464	0.686232	0.0161055	-0.99968	-0.0174843	-0.194466	0.0550375	0.0183336	-0.998312	0.23183	0	0	0	1
0.998361	0.0148838	0.0550822	0.686287	0.015829	-0.999688	-0.017303	-0.193995	0.054781	0.0181335	-0.99833	0.231802	0	0	0	1
0.998375	0.0149473	0.0548055	0.686341	0.0158781	-0.99969	-0.0171271	-0.193509	0.054506	0.0179564	-0.998348	0.231763	0	0	0	1
0.998389	0.0149091	0.0545701	0.686407	0.0158268	-0.999693	-0.0169672	-0.193022	0.054274	0.0177905	-0.998363	0.231737	0	0	0	1
0.998404	0.0148538	0.0543034	0.686471	0.0157564	-0.999698	-0.0167778	-0.192494	0.0540113	0.0175936	-0.998381	0.231712	0	0	0	1
0.99842	0.0148449	0.05402	0.686539	0.0157319	-0.999701	-0.0165802	-0.191938	0.0537313	0.0173908	-0.9984	0.231683	0	0	0	1
0.998433	0.0149242	0.0537544	0.686606	0.0157969	-0.999703	-0.0163984	-0.191387	0.0534672	0.0172088	-0.998417	0.231658	0	0	0	1
0.998446	0.0149589	0.0535028	0.686621	0.0158178	-0.999706	-0.0162185	-0.19093	0.053218	0.0170265	-0.998434	0.231604	0	0	0	1
0.998452	0.015103	0.0533504	0.686663	0.0159516	-0.999706	-0.0160708	-0.19049	0.0530655	0.0168839	-0.998444	0.231602	0	0	0	1
0.998462	0.0152045	0.0531323	0.686695	0.0160399	-0.999708	-0.0158895	-0.190011	0.0528487	0.0167042	-0.998459	0.231586	0	0	0	1
0.998468	0.0153204	0.0529882	0.686759	0.0161449	-0.999709	-0.0157254	-0.18947	0.0527053	0.0165437	-0.998469	0.231581	0	0	0	1
0.998478	0.0150825	0.0528662	0.686798	0.0158978	-0.999715	-0.0155949	-0.18909	0.0525893	0.0163985	-0.998477	0.231559	0	0	0	1
0.998483	0.0150416	0.0527869	0.686796	0.0158524	-0.999716	-0.0155336	-0.188945	0.0525117	0.0163338	-0.998483	0.23154	0	0	0	1
0.99849	0.0151796	0.0526017	0.686764	0.0159825	-0.999716	-0.0154373	-0.188783	0.0523259	0.0162416	-0.998494	0.231523	0	0	0	1
0.998493	0.0154669	0.0524675	0.686787	0.0162609	-0.999713	-0.0153038	-0.188396	0.0521892	0.0161208	-0.998503	0.23152	0	0	0	1
0.998498	0.0153967	0.0523917	0.686866	0.0161805	-0.999717	-0.0151328	-0.187811	0.0521173	0.0159447	-0.99851	0.231522	0	0	0	1
0.998508	0.0153604	0.052224	0.686878	0.0161326	-0.99972	-0.0149619	-0.187332	0.0519529	0.015769	-0.998521	0.231468	0	0	0	1
0.998512	0.0154323	0.0521171	0.686889	0.0161961	-0.999721	-0.0148303	-0.186949	0.0518471	0.0156393	-0.998528	0.231449	0	0	0	1
0.998515	0.0155856	0.0520177	0.686903	0.0163401	-0.999721	-0.0146787	-0.186527	0.0517479	0.0154938	-0.998536	0.231451	0	0	0	1
0.998518	0.0156761	0.051928	0.686937	0.0164197	-0.999723	-0.014493	-0.185958	0.0516598	0.015311	-0.998543	0.231456	0	0	0	1
0.998524	0.0156153	0.0518259	0.686985	0.0163485	-0.999726	-0.0143234	-0.185402	0.0515614	0.0151365	-0.998551	0.231432	0	0	0	1
0.998531	0.0156399	0.0516957	0.687011	0.016363	-0.999728	-0.0141637	-0.184907	0.0514335	0.0149757	-0.99856	0.231389	0	0	0	1
0.998536	0.0156793	0.0515711	0.687026	0.016393	-0.99973	-0.0140175	-0.184466	0.0513108	0.0148293	-0.998569	0.231354	0	0	0	1
0.998539	0.0157291	0.0515139	0.687048	0.0164339	-0.999731	-0.0138588	-0.183991	0.0512554	0.014672	-0.998574	0.231369	0	0	0	1
0.998542	0.015701	0.0514597	0.687079	0.0163954	-0.999735	-0.0136726	-0.183445	0.0512047	0.0144832	-0.998579	0.231396	0	0	0	1
0.998546	0.0157612	0.051365	0.687103	0.0164446	-0.999736	-0.0134845	-0.18288	0.0511123	0.0142965	-0.998587	0.231391	0	0	0	1
0.998551	0.015776	0.0512587	0.687127	0.0164491	-0.999739	-0.0133107	-0.182345	0.0510086	0.0141214	-0.998594	0.231372	0	0	0	1
0.998558	0.0156552	0.0511634	0.687155	0.0163189	-0.999743	-0.0131542	-0.181857	0.0509176	0.013957	-0.998601	0.231349	0	0	0	1
0.998561	0.0157366	0.0510669	0.687166	0.0163909	-0.999744	-0.0129945	-0.181385	0.0508226	0.0137997	-0.998608	0.231334	0	0	0	1
0.998564	0.015779	0.0509965	0.687177	0.0164235	-0.999745	-0.012821	-0.180896	0.0507545	0.0136271	-0.998614	0.231341	0	0	0	1
0.998567	0.0157439	0.0509597	0.687171	0.0163777	-0.999749	-0.0126224	-0.18039	0.0507215	0.0134258	-0.998619	0.231383	0	0	0	1
0.998569	0.0156235	0.0509511	0.68716	0.0162453	-0.999754	-0.0123886	-0.179832	0.0507183	0.0131856	-0.998622	0.231455	0	0	0	1
0.998572	0.0153479	0.0509811	0.687157	0.0159581	-0.999761	-0.0121592	-0.179274	0.0507556	0.0129423	-0.998623	0.231553	0	0	0	1
0.998575	0.0152653	0.050953	0.687155	0.0158656	-0.999765	-0.0119751	-0.178806	0.0507315	0.0127534	-0.998627	0.231594	0	0	0	1
0.998578	0.0152478	0.050895	0.6872	0.0158421	-0.999767	-0.0118707	-0.178399	0.0506754	0.0126471	-0.998631	0.231579	0	0	0	1
0.998584	0.0154137	0.050732	0.687251	0.0160007	-0.999765	-0.0117639	-0.177937	0.050512	0.0125459	-0.998641	0.231497	0	0	0	1
0.998589	0.0156074	0.0505713	0.687319	0.0161866	-0.999764	-0.0116459	-0.177394	0.0503508	0.012435	-0.99865	0.231422	0	0	0	1
0.9986	0.015342	0.0504355	0.687395	0.0159118	-0.99977	-0.011498	-0.176807	0.0502208	0.0122713	-0.998659	0.231371	0	0	0	1
0.998608	0.0152705	0.0502935	0.687442	0.0158313	-0.999773	-0.0113563	-0.176288	0.0500819	0.0121236	-0.998668	0.231325	0	0	0	1
0.998612	0.0152883	0.0502033	0.687476	0.0158416	-0.999774	-0.0112278	-0.17585	0.0499936	0.0119945	-0.998674	0.231314	0	0	0	1
0.998617	0.0154631	0.0500525	0.687475	0.0160064	-0.999773	-0.0110587	-0.175394	0.0498434	0.0118315	-0.998683	0.231307	0	0	0	1
0.998621	0.0153836	0.0500047	0.687489	0.0159204	-0.999776	-0.0109398	-0.175076	0.0497984	0.0117078	-0.998687	0.231312	0	0	0	1
0.998623	0.0153132	0.0499839	0.687493	0.0158466	-0.999778	-0.0108797	-0.1749	0.0497794	0.0116437	-0.998688	0.231322	0	0	0	1
0.998627	0.0154319	0.0498681	0.687483	0.0159605	-0.999777	-0.0108077	-0.174696	0.0496634	0.0115757	-0.998695	0.231286	0	0	0	1
0.998627	0.0156923	0.0497792	0.687528	0.0162153	-0.999774	-0.0107085	-0.174272	0.0495731	0.0114879	-0.9987	0.231262	0	0	0	1
0.998634	0.0156602	0.0496496	0.687599	0.0161746	-0.999776	-0.0105678	-0.173676	0.0494462	0.0113434	-0.998708	0.231216	0	0	0	1
0.998645	0.0155275	0.0494656	0.687631	0.0160326	-0.99978	-0.0104234	-0.173154	0.0492661	0.0111893	-0.998719	0.231133	0	0	0	1
0.998648	0.0156842	0.0493619	0.687653	0.0161833	-0.999778	-0.0103199	-0.172777	0.0491623	0.0110917	-0.998725	0.231091	0	0	0	1
0.998653	0.0156968	0.0492554	0.687668	0.0161887	-0.999779	-0.0102002	-0.172378	0.0490577	0.0109707	-0.998732	0.231067	0	0	0	1
0.998656	0.0159478	0.0491175	0.687687	0.0164309	-0.999777	-0.0100431	-0.171851	0.0489196	0.0108236	-0.99874	0.231029	0	0	0	1
0.99866	0.0160903	0.0489901	0.687734	0.0165655	-0.999776	-0.0099063	-0.171294	0.048793	0.0106915	-0.998748	0.23098	0	0	0	1
0.998666	0.0159866	0.0488918	0.687783	0.0164537	-0.999779	-0.00976554	-0.170766	0.048698	0.0105439	-0.998754	0.230947	0	0	0	1
0.998672	0.0159747	0.0487703	0.68781	0.0164346	-0.999781	-0.00964203	-0.170317	0.0485787	0.0104177	-0.998761	0.230905	0	0	0	1
0.998679	0.0159845	0.0486315	0.687811	0.0164351	-0.999782	-0.00948299	-0.169843	0.0484425	0.0102567	-0.998769	0.230861	0	0	0	1
0.998683	0.0159866	0.0485548	0.687831	0.0164297	-0.999784	-0.00934117	-0.169373	0.0483681	0.0101135	-0.998774	0.230853	0	0	0	1
0.998684	0.0160738	0.0485047	0.687852	0.016509	-0.999784	-0.00918925	-0.168889	0.0483196	0.00996485	-0.998778	0.230867	0	0	0	1
0.998686	0.0161567	0.0484236	0.687881	0.0165846	-0.999784	-0.00905021	-0.168399	0.0482401	0.00982834	-0.998784	0.230855	0	0	0	1
0.998693	0.0162486	0.0482579	0.687894	0.0166671	-0.999784	-0.00888844	-0.167855	0.0480761	0.00966807	-0.998793	0.230793	0	0	0	1
0.998699	0.0161253	0.0481641	0.687953	0.0165365	-0.999787	-0.00876003	-0.167313	0.0479857	0.00953204	-0.998799	0.23076	0	0	0	1
0.998703	0.0162293	0.0480452	0.687986	0.0166335	-0.999787	-0.00863353	-0.166823	0.047868	0.00940842	-0.998805	0.230715	0	0	0	1
0.998709	0.0162073	0.0479396	0.688005	0.0166041	-0.999788	-0.00849993	-0.166366	0.0477648	0.00927188	-0.998812	0.230684	0	0	0	1
0.998713	0.0162395	0.0478371	0.68801	0.0166282	-0.999789	-0.0083489	-0.165885	0.0476645	0.00912053	-0.998818	0.230665	0	0	0	1
0.99872	0.0161378	0.0477268	0.688037	0.0165175	-0.999793	-0.00818322	-0.165319	0.0475579	0.008948	-0.998825	0.23064	0	0	0	1
0.998731	0.0158269	0.0476019	0.688075	0.0161979	-0.999799	-0.00803076	-0.164769	0.0474383	0.00877855	-0.998832	0.230595	0	0	0	1
0.998735	0.0158838	0.047511	0.688134	0.0162491	-0.999799	-0.00792668	-0.16426	0.0473486	0.00867559	-0.998837	0.230561	0	0	0	1
0.998739	0.0158264	0.0474433	0.688181	0.0161859	-0.999801	-0.00781991	-0.163818	0.0472831	0.00856489	-0.998841	0.230539	0	0	0	1
0.998744	0.01583	0.0473222	0.688201	0.0161824	-0.999802	-0.00768989	-0.163356	0.0471642	0.00843296	-0.998848	0.230499	0	0	0	1
0.998747	0.0158679	0.0472617	0.688257	0.0162141	-0.999802	-0.00756776	-0.162819	0.0471053	0.00831152	-0.998851	0.230493	0	0	0	1
0.998751	0.0158573	0.0471794	0.688314	0.0161964	-0.999804	-0.00743146	-0.162254	0.0470253	0.00817325	-0.998856	0.230475	0	0	0	1
0.998759	0.0157379	0.047053	0.688349	0.0160695	-0.999807	-0.00729793	-0.16173	0.046902	0.00803192	-0.998863	0.23043	0	0	0	1
0.998763	0.0158093	0.0469439	0.68839	0.0161352	-0.999806	-0.00719338	-0.161276	0.0467942	0.00792886	-0.998869	0.23039	0	0	0	1
0.998769	0.0156378	0.0468591	0.688411	0.0159593	-0.99981	-0.00711631	-0.16099	0.0467119	0.00784232	-0.998874	0.23036	0	0	0	1
0.998772	0.0155693	0.0468163	0.688408	0.0158884	-0.999811	-0.00707549	-0.160869	0.0466703	0.00779757	-0.998876	0.230352	0	0	0	1
0.998774	0.0157809	0.046716	0.688396	0.0160959	-0.999808	-0.00699798	-0.160653	0.0465697	0.00772827	-0.998881	0.230345	0	0	0	1
0.998774	0.0159726	0.0466425	0.688431	0.0162828	-0.999806	-0.00690349	-0.160265	0.0464962	0.00764143	-0.998885	0.230343	0	0	0	1
0.998778	0.0159951	0.0465423	0.688484	0.0162982	-0.999807	-0.00676549	-0.159715	0.0463981	0.00750271	-0.998891	0.230335	0	0	0	1
0.998784	0.0160268	0.0464194	0.688518	0.0163232	-0.999807	-0.00664132	-0.159216	0.046277	0.00737788	-0.998898	0.230291	0	0	0	1
0.998788	0.0160855	0.0463035	0.688541	0.0163757	-0.999807	-0.00652334	-0.158762	0.0461626	0.00726062	-0.998904	0.230254	0	0	0	1
0.998792	0.0160645	0.0462137	0.688575	0.0163484	-0.999808	-0.0064021	-0.158298	0.046075	0.00713682	-0.998909	0.230237	0	0	0	1
0.998795	0.0162282	0.0460966	0.688581	0.0165044	-0.999807	-0.00624979	-0.157794	0.0459592	0.00698999	-0.998915	0.230216	0	0	0	1
0.998797	0.0163103	0.0460255	0.6886	0.0165796	-0.999806	-0.00610775	-0.157302	0.04589	0.00685042	-0.998919	0.230219	0	0	0	1
0.998798	0.0164075	0.045972	0.688623	0.0166698	-0.999806	-0.00596045	-0.1568	0.0458382	0.00670656	-0.998923	0.230238	0	0	0	1
0.998801	0.0164538	0.0458921	0.688645	0.0167081	-0.999806	-0.0057971	-0.156226	0.0457607	0.00654385	-0.998927	0.23024	0	0	0	1
0.998806	0.0164679	0.0457874	0.688661	0.0167142	-0.999807	-0.00563692	-0.155673	0.0456587	0.00638243	-0.998933	0.230222	0	0	0	1
0.998808	0.0164818	0.0457243	0.688691	0.016722	-0.999807	-0.00551101	-0.155194	0.0455977	0.00625598	-0.998937	0.230218	0	0	0	1
0.998811	0.0165803	0.0456286	0.688716	0.0168146	-0.999806	-0.00539393	-0.154739	0.0455033	0.00614168	-0.998942	0.230191	0	0	0	1
0.998816	0.0165968	0.0455205	0.68874	0.0168249	-0.999807	-0.00527	-0.154268	0.0453972	0.00601657	-0.998947	0.230159	0	0	0	1
0.99882	0.0166245	0.0454219	0.68877	0.0168457	-0.999807	-0.00513091	-0.153737	0.0453007	0.00587695	-0.998952	0.23014	0	0	0	1
0.998825	0.0164705	0.0453596	0.688815	0.016685	-0.999811	-0.00499319	-0.153187	0.0452417	0.00573108	-0.998956	0.23014	0	0	0	1
0.998829	0.0164707	0.0452676	0.688838	0.016678	-0.999812	-0.00484782	-0.152661	0.0451521	0.00558405	-0.998961	0.230127	0	0	0	1
0.998835	0.0164562	0.0451473	0.688832	0.016656	-0.999813	-0.00469653	-0.152181	0.0450345	0.00542997	-0.998967	0.230101	0	0	0	1
0.998839	0.0163625	0.0450802	0.688823	0.0165545	-0.999815	-0.00453298	-0.151714	0.0449706	0.00526094	-0.998971	0.230113	0	0	0	1
0.998842	0.0163025	0.0450404	0.688794	0.0164853	-0.999817	-0.00433294	-0.151195	0.0449344	0.00505737	-0.998973	0.230158	0	0	0	1
0.998849	0.0161113	0.0449617	0.68871	0.0162815	-0.999822	-0.00406649	-0.150654	0.0448611	0.0047808	-0.998978	0.23021	0	0	0	1
0.998849	0.0160317	0.0449873	0.688612	0.0161885	-0.999824	-0.0037673	-0.150078	0.0448918	0.00447819	-0.998978	0.230344	0	0	0	1
0.998843	0.0161305	0.0450939	0.688516	0.0162746	-0.999824	-0.00347262	-0.149523	0.0450028	0.00418945	-0.998974	0.230529	0	0	0	1
0.998836	0.0162202	0.0452117	0.68842	0.0163526	-0.999824	-0.00320088	-0.14903	0.0451246	0.00392345	-0.99897	0.230682	0	0	0	1
0.998833	0.0162537	0.0452523	0.68833	0.0163773	-0.999824	-0.00300085	-0.148557	0.0451684	0.00372544	-0.998969	0.230695	0	0	0	1
0.998838	0.0161433	0.0451978	0.6883	0.0162591	-0.999826	-0.00283709	-0.148039	0.045117	0.00355565	-0.998972	0.230642	0	0	0	1
0.998839	0.0161967	0.0451453	0.688366	0.0163078	-0.999826	-0.00273472	-0.147456	0.0450659	0.00345475	-0.998974	0.230603	0	0	0	1
0.998846	0.0161151	0.0450227	0.688423	0.0162213	-0.999827	-0.00263695	-0.146896	0.0449452	0.00335122	-0.99898	0.230543	0	0	0	1
0.998856	0.0161998	0.0447776	0.688414	0.0163281	-0.999824	-0.00314911	-0.146663	0.0446915	0.00386361	-0.99899	0.230495	0	0	0	1
0.998862	0.0159129	0.0447302	0.688437	0.01605	-0.999828	-0.00335568	-0.146437	0.044642	0.00405674	-0.998991	0.230527	0	0	0	1
0.998861	0.0160048	0.0447184	0.688456	0.0161396	-0.999827	-0.00330223	-0.146168	0.0446307	0.00400717	-0.998992	0.23054	0	0	0	1
0.998861	0.0161961	0.0446499	0.688463	0.0163265	-0.999824	-0.0032057	-0.145803	0.044563	0.00391799	-0.998995	0.230527	0	0	0	1
0.998863	0.0163351	0.0445749	0.688502	0.0164612	-0.999822	-0.00311243	-0.145349	0.044489	0.0038296	-0.998999	0.230504	0	0	0	1
0.998863	0.0164865	0.0445187	0.68855	0.0166079	-0.99982	-0.00300988	-0.144841	0.0444339	0.00373278	-0.999002	0.230494	0	0	0	1
0.998869	0.0163733	0.0444261	0.688579	0.0164891	-0.999822	-0.00289218	-0.144346	0.0443437	0.00360841	-0.999006	0.230469	0	0	0	1
0.998868	0.0165157	0.0443799	0.68862	0.0166266	-0.99982	-0.00278374	-0.143853	0.0442988	0.00350544	-0.999008	0.230467	0	0	0	1
0.998868	0.0166489	0.0443275	0.68865	0.0167553	-0.999818	-0.0026834	-0.143414	0.0442476	0.00341004	-0.999011	0.230464	0	0	0	1
0.998869	0.0167761	0.0442571	0.688669	0.0168776	-0.999817	-0.0025755	-0.142972	0.0441786	0.0033065	-0.999014	0.230451	0	0	0	1
0.998871	0.0168574	0.0441997	0.688693	0.0169534	-0.999816	-0.00245262	-0.142485	0.0441231	0.00318615	-0.999017	0.230452	0	0	0	1
0.998875	0.0167715	0.0441399	0.688712	0.0168605	-0.999818	-0.00229921	-0.141933	0.0440661	0.0030278	-0.99902	0.23046	0	0	0	1
0.998879	0.0167041	0.044067	0.68873	0.0167859	-0.999819	-0.00214244	-0.14136	0.043996	0.00286671	-0.999024	0.230462	0	0	0	1
0.99888	0.0168169	0.0440114	0.688761	0.0168935	-0.999818	-0.00202699	-0.140851	0.0439421	0.0027552	-0.999027	0.230462	0	0	0	1
0.99888	0.0169261	0.0439649	0.688794	0.0169986	-0.999816	-0.00193451	-0.140419	0.0438969	0.00266666	-0.999029	0.230458	0	0	0	1
0.998883	0.0169848	0.0438577	0.688795	0.017052	-0.999815	-0.00181814	-0.13998	0.0437915	0.00255094	-0.999034	0.23043	0	0	0	1
0.998885	0.0170311	0.0438129	0.688834	0.0170932	-0.999815	-0.00170202	-0.139465	0.0437485	0.00243599	-0.999036	0.230432	0	0	0	1
0.998885	0.017042	0.0437968	0.688876	0.0170978	-0.999815	-0.00155877	-0.138889	0.0437349	0.00229283	-0.999037	0.230463	0	0	0	1
0.99889	0.0169561	0.0437297	0.688912	0.0170065	-0.999817	-0.00144042	-0.138342	0.04367	0.00216948	-0.99904	0.230458	0	0	0	1
0.998894	0.0168768	0.0436694	0.68896	0.016923	-0.999818	-0.00135085	-0.137847	0.0436114	0.00207535	-0.999043	0.230445	0	0	0	1
0.998899	0.0168054	0.0435758	0.689002	0.0168477	-0.99982	-0.00126539	-0.137376	0.0435195	0.00198513	-0.999047	0.230409	0	0	0	1
0.998904	0.0166312	0.0435146	0.689057	0.0166693	-0.999823	-0.00117507	-0.136891	0.0434601	0.00188612	-0.99905	0.230389	0	0	0	1
0.998907	0.0166321	0.0434616	0.689109	0.0166659	-0.999823	-0.00108028	-0.136383	0.0434087	0.00179041	-0.999052	0.230382	0	0	0	1
0.998912	0.0165833	0.043368	0.689147	0.0166127	-0.999824	-0.000981589	-0.135861	0.0433168	0.00168795	-0.999056	0.230356	0	0	0	1
0.998913	0.0166244	0.0433259	0.689193	0.0166494	-0.999823	-0.000883988	-0.135343	0.0432763	0.00159135	-0.999058	0.230361	0	0	0	1
0.998917	0.0165236	0.0432663	0.689226	0.016544	-0.999825	-0.00077971	-0.134854	0.0432186	0.00148164	-0.999061	0.230358	0	0	0	1
0.99892	0.0165434	0.0431974	0.689234	0.0165583	-0.999825	-0.000653238	-0.134388	0.0431517	0.00135478	-0.999064	0.230359	0	0	0	1
0.998918	0.0166607	0.0431805	0.689266	0.0166711	-0.999823	-0.000546587	-0.133936	0.0431364	0.00125284	-0.999065	0.230381	0	0	0	1
0.998918	0.016893	0.0431055	0.689278	0.0168983	-0.999819	-0.000426273	-0.133446	0.0430633	0.0011412	-0.999068	0.230383	0	0	0	1
0.99892	0.0169476	0.0430368	0.689308	0.0169477	-0.999819	-0.000306269	-0.132901	0.0429965	0.00102229	-0.999071	0.230375	0	0	0	1
0.998927	0.0167828	0.0429313	0.689307	0.0167868	-0.999821	-0.000403892	-0.132552	0.0428896	0.00111111	-0.999076	0.230378	0	0	0	1
0.998933	0.0166569	0.0428463	0.689303	0.0166747	-0.999823	-0.000731498	-0.132348	0.0427993	0.00143213	-0.999079	0.23042	0	0	0	1
0.998932	0.0167603	0.0428212	0.689301	0.0167759	-0.999821	-0.000677637	-0.132133	0.0427749	0.00138224	-0.99908	0.230427	0	0	0	1
0.99893	0.0170053	0.0427708	0.689312	0.0170172	-0.999817	-0.000588806	-0.131755	0.0427257	0.00130298	-0.999082	0.230427	0	0	0	1
0.998931	0.0170895	0.0427152	0.68935	0.0170973	-0.999816	-0.000492531	-0.131259	0.0426716	0.00120929	-0.999085	0.230419	0	0	0	1
0.998934	0.0171422	0.0426193	0.689358	0.0171444	-0.999815	-0.000363134	-0.130745	0.0425779	0.0010804	-0.999089	0.230397	0	0	0	1
0.998938	0.0170519	0.0425692	0.689376	0.0170493	-0.999817	-0.000251403	-0.130285	0.0425299	0.000963879	-0.999091	0.2304	0	0	0	1
0.998936	0.0172766	0.042525	0.689382	0.0172683	-0.999813	-0.000113555	-0.129766	0.0424878	0.000834737	-0.999093	0.23042	0	0	0	1
0.998936	0.017321	0.0425134	0.689395	0.0173069	-0.999812	2.46705e-05	-0.129246	0.0424786	0.000698102	-0.999094	0.23046	0	0	0	1
0.998937	0.0173228	0.0424823	0.689394	0.0173026	-0.999813	0.000163911	-0.128752	0.0424498	0.000558294	-0.999095	0.230493	0	0	0	1
0.998939	0.0173327	0.042442	0.689401	0.0173076	-0.999812	0.00028219	-0.128312	0.0424116	0.000439656	-0.999097	0.230506	0	0	0	1
0.99894	0.0174003	0.0423798	0.68942	0.0173701	-0.999811	0.000399826	-0.127815	0.0423514	0.000323719	-0.999099	0.230503	0	0	0	1
0.99894	0.017531	0.0423378	0.689458	0.0174961	-0.999809	0.00051528	-0.127254	0.0423114	0.000212989	-0.999101	0.230508	0	0	0	1
0.998947	0.0173306	0.042254	0.689476	0.0172902	-0.999813	0.000641201	-0.126701	0.0422299	7.70349e-05	-0.999104	0.230497	0	0	0	1
0.99895	0.0173928	0.0421534	0.689486	0.017348	-0.999811	0.000745027	-0.126199	0.0421311	-2.5987e-05	-0.999108	0.230475	0	0	0	1
0.998947	0.0175501	0.0421565	0.689519	0.0175018	-0.999809	0.000831472	-0.125773	0.0421357	-0.000105798	-0.999108	0.230503	0	0	0	1
0.998948	0.0175657	0.0421137	0.689518	0.0175119	-0.999808	0.00096442	-0.125324	0.0420953	-0.000238932	-0.99911	0.23052	0	0	0	1
0.998951	0.0175524	0.0420653	0.689491	0.0174913	-0.999809	0.00113829	-0.124803	0.0420499	-0.000414331	-0.999112	0.230554	0	0	0	1
0.99895	0.0174299	0.0421238	0.6895	0.017361	-0.999811	0.00131745	-0.124219	0.0421114	-0.000597758	-0.999109	0.230653	0	0	0	1
0.998951	0.0173892	0.0421231	0.689475	0.0173131	-0.999811	0.00148944	-0.123649	0.0421137	-0.000771604	-0.999109	0.23073	0	0	0	1
0.998957	0.0172201	0.0420606	0.689416	0.0171385	-0.999814	0.00161681	-0.123154	0.0420532	-0.000907267	-0.999111	0.230778	0	0	0	1
0.998958	0.017217	0.0420339	0.689366	0.0171326	-0.999814	0.00168282	-0.122672	0.0420277	-0.000973916	-0.999112	0.230855	0	0	0	1
0.998956	0.017147	0.0421089	0.689354	0.0170558	-0.999815	0.00184388	-0.122171	0.0421053	-0.00113675	-0.999109	0.230967	0	0	0	1
0.998952	0.0172961	0.0421484	0.68936	0.0171989	-0.999812	0.0019869	-0.121606	0.0421475	-0.0012729	-0.999107	0.231053	0	0	0	1
0.998957	0.0171901	0.0420614	0.689357	0.0170885	-0.999814	0.00209218	-0.121048	0.0420622	-0.00138422	-0.99911	0.231055	0	0	0	1
0.998965	0.0170202	0.0419387	0.689395	0.0169245	-0.999817	0.00194967	-0.120513	0.0419368	-0.00125086	-0.999116	0.231031	0	0	0	1
0.99897	0.0169852	0.0418287	0.689441	0.0168932	-0.999818	0.00186517	-0.120011	0.0418253	-0.00116963	-0.999121	0.231008	0	0	0	1
0.998974	0.0170156	0.0417286	0.68947	0.0169233	-0.999817	0.00187622	-0.119547	0.0417255	-0.00118111	-0.999125	0.23098	0	0	0	1
0.998975	0.0170086	0.0417069	0.689512	0.016913	-0.999817	0.00195625	-0.119082	0.0417052	-0.00126186	-0.999126	0.230988	0	0	0	1
0.998976	0.01715	0.0416305	0.689529	0.0170499	-0.999815	0.00206913	-0.11853	0.0416309	-0.00137022	-0.999129	0.230981	0	0	0	1
0.99898	0.0171408	0.0415339	0.689522	0.0170441	-0.999815	0.00198816	-0.118166	0.0415329	-0.00129123	-0.999133	0.230982	0	0	0	1
0.99898	0.0171551	0.0415363	0.689524	0.0170659	-0.999815	0.00181098	-0.117979	0.0415323	-0.0011133	-0.999133	0.231043	0	0	0	1
0.998978	0.0172645	0.0415353	0.689518	0.0171732	-0.999813	0.00186243	-0.117784	0.0415324	-0.00116024	-0.999133	0.231068	0	0	0	1
0.998977	0.0174557	0.0414803	0.689516	0.0173608	-0.99981	0.0019537	-0.117419	0.0414791	-0.00124458	-0.999135	0.231064	0	0	0	1
0.998977	0.0175216	0.0414429	0.689563	0.0174233	-0.999808	0.0020388	-0.116913	0.0414433	-0.00132766	-0.999136	0.231061	0	0	0	1
0.99898	0.017525	0.0413819	0.689596	0.017423	-0.999808	0.00213121	-0.116429	0.0413839	-0.00142106	-0.999139	0.231046	0	0	0	1
0.998981	0.0175772	0.0413249	0.689626	0.0174723	-0.999807	0.00220584	-0.11601	0.0413283	-0.00149456	-0.999141	0.231028	0	0	0	1
0.998979	0.0178342	0.0412615	0.689654	0.017726	-0.999802	0.00229072	-0.115528	0.0412668	-0.00156999	-0.999143	0.231015	0	0	0	1
0.998983	0.0177497	0.0412167	0.689701	0.0176371	-0.999804	0.00239902	-0.114937	0.0412238	-0.00168265	-0.999145	0.231014	0	0	0	1
0.998988	0.0175983	0.041153	0.689735	0.0174816	-0.999806	0.00249668	-0.114451	0.0411615	-0.00178774	-0.999147	0.230998	0	0	0	1
0.998988	0.0177026	0.0411058	0.689769	0.0175831	-0.999804	0.00257052	-0.114006	0.0411158	-0.00185816	-0.999149	0.230988	0	0	0	1
0.998986	0.0179744	0.0410437	0.689807	0.0178521	-0.999799	0.00264642	-0.113519	0.0410556	-0.00192403	-0.999151	0.23097	0	0	0	1
0.998988	0.0179564	0.0409903	0.689843	0.0178299	-0.999799	0.00275166	-0.112967	0.041004	-0.00203103	-0.999153	0.230965	0	0	0	1
0.99899	0.0179312	0.0409444	0.68988	0.0178003	-0.9998	0.00286116	-0.112408	0.0409601	-0.00214245	-0.999155	0.230963	0	0	0	1
0.998994	0.0178206	0.040901	0.689918	0.0176859	-0.999801	0.0029545	-0.111882	0.0409181	-0.00224116	-0.999156	0.230964	0	0	0	1
0.998995	0.01795	0.0408376	0.68995	0.0178123	-0.999799	0.00303188	-0.111411	0.0408564	-0.00231443	-0.999159	0.230945	0	0	0	1
0.998999	0.0178622	0.0407718	0.689975	0.0177211	-0.9998	0.00311918	-0.110958	0.0407919	-0.00240654	-0.999161	0.230927	0	0	0	1
0.998999	0.0179474	0.0407286	0.690012	0.0178028	-0.999799	0.00320728	-0.110452	0.0407505	-0.00249199	-0.999163	0.230925	0	0	0	1
0.999004	0.0178268	0.0406631	0.690047	0.017678	-0.9998	0.00331171	-0.109887	0.0406865	-0.00260257	-0.999165	0.230914	0	0	0	1
0.99901	0.0176461	0.0405914	0.690072	0.0174935	-0.999803	0.00340811	-0.109352	0.0406161	-0.00270765	-0.999168	0.230902	0	0	0	1
0.999014	0.0175298	0.0405343	0.690091	0.0173738	-0.999805	0.00348998	-0.108881	0.0405601	-0.0027953	-0.99917	0.230899	0	0	0	1
0.999016	0.0174712	0.0405298	0.690117	0.0173115	-0.999806	0.00358116	-0.108446	0.040557	-0.00288901	-0.99917	0.230923	0	0	0	1
0.999014	0.0176301	0.0405073	0.69014	0.0174667	-0.999803	0.00367756	-0.107978	0.0405367	-0.0029794	-0.99917	0.23094	0	0	0	1
0.999015	0.0176567	0.0404509	0.690158	0.0174889	-0.999802	0.00379085	-0.10743	0.0404823	-0.00309268	-0.999172	0.230941	0	0	0	1
0.999018	0.0176971	0.0403759	0.690183	0.0175251	-0.999801	0.00390107	-0.106841	0.0404094	-0.00320264	-0.999175	0.230929	0	0	0	1
0.999023	0.0175953	0.0402816	0.690198	0.0174202	-0.999803	0.00398454	-0.106317	0.0403163	-0.00329194	-0.999178	0.230904	0	0	0	1
0.999025	0.0175937	0.0402382	0.69022	0.0174157	-0.999802	0.00406153	-0.105848	0.0402742	-0.00336979	-0.999179	0.230905	0	0	0	1
0.999027	0.0176449	0.0401588	0.690213	0.0174627	-0.999801	0.00416967	-0.105383	0.0401969	-0.00347733	-0.999182	0.230896	0	0	0	1
0.999025	0.0177768	0.0401668	0.690233	0.0175904	-0.999798	0.00427735	-0.104892	0.0402073	-0.00357962	-0.999181	0.230935	0	0	0	1
0.999029	0.0177516	0.0400754	0.690213	0.01756	-0.999798	0.00441629	-0.104355	0.0401182	-0.00372128	-0.999185	0.230931	0	0	0	1
0.999035	0.0178225	0.0398957	0.690167	0.0176388	-0.999798	0.00423659	-0.104022	0.0399357	-0.00354179	-0.999192	0.230902	0	0	0	1
0.999066	0.0176739	0.0391728	0.689816	0.0175098	-0.999802	0.00379922	-0.104004	0.0392047	-0.0031228	-0.999223	0.230706	0	0	0	1
0.999116	0.0174744	0.0379779	0.689028	0.0173052	-0.999804	0.0040264	-0.104	0.0380132	-0.00337869	-0.999268	0.230379	0	0	0	1
0.999157	0.0172295	0.0369938	0.687985	0.0170376	-0.999806	0.00472453	-0.103947	0.0370404	-0.00410334	-0.999302	0.230286	0	0	0	1
0.999178	0.0174282	0.0363135	0.68675	0.0172259	-0.999801	0.0050905	-0.103876	0.0363673	-0.00447387	-0.999325	0.230638	0	0	0	1
0.999194	0.0178054	0.0356939	0.685318	0.0176	-0.999793	0.00526125	-0.103844	0.0357526	-0.0046419	-0.999347	0.231204	0	0	0	1
0.99922	0.0179271	0.0349016	0.683781	0.0177178	-0.99979	0.00548086	-0.103777	0.0349649	-0.00487132	-0.999373	0.231617	0	0	0	1
0.999242	0.0181494	0.0341425	0.682455	0.0179416	-0.999786	0.00554872	-0.10371	0.0342082	-0.00494508	-0.999399	0.231728	0	0	0	1
0.999271	0.0182899	0.0332073	0.681139	0.0180923	-0.999784	0.00538363	-0.103652	0.0332709	-0.00479208	-0.999432	0.231636	0	0	0	1
0.999306	0.0181929	0.0322011	0.679913	0.0180005	-0.999786	0.00537118	-0.103588	0.0322641	-0.00480101	-0.999465	0.231313	0	0	0	1
0.999341	0.0182046	0.0310848	0.678944	0.0180148	-0.999785	0.00546298	-0.103554	0.0311498	-0.00491262	-0.999499	0.231062	0	0	0	1
0.999377	0.0181938	0.029902	0.677971	0.0180013	-0.999784	0.00574774	-0.103542	0.0299723	-0.00521914	-0.999534	0.230836	0	0	0	1
0.999419	0.018093	0.028512	0.676619	0.0178902	-0.999782	0.00635879	-0.103496	0.0285929	-0.0058583	-0.999571	0.23065	0	0	0	1
0.999441	0.0180539	0.0277612	0.675194	0.0178372	-0.999778	0.00701867	-0.10347	0.0278539	-0.00653286	-0.999588	0.230976	0	0	0	1
0.999454	0.0181991	0.0271957	0.673691	0.0179699	-0.999772	0.00761335	-0.103401	0.0273	-0.00713378	-0.999599	0.231503	0	0	0	1
0.999468	0.0181792	0.026683	0.672134	0.0179353	-0.999767	0.00829799	-0.103329	0.0267996	-0.0078283	-0.999607	0.231728	0	0	0	1
0.99948	0.0181012	0.0262909	0.670783	0.017846	-0.999764	0.00884027	-0.103297	0.0264167	-0.00837977	-0.999613	0.23177	0	0	0	1
0.999502	0.0180303	0.0255076	0.66953	0.0177685	-0.999761	0.00935429	-0.103257	0.0256421	-0.00890969	-0.999628	0.231634	0	0	0	1
0.999533	0.0180122	0.0242373	0.668471	0.0177531	-0.999757	0.0097065	-0.103223	0.0243781	-0.009285	-0.999657	0.231251	0	0	0	1
0.999564	0.0180235	0.0229269	0.667396	0.0177684	-0.999754	0.0100621	-0.10319	0.0230745	-0.00966372	-0.999684	0.230943	0	0	0	1
0.999589	0.0181566	0.0217059	0.665984	0.0179038	-0.999747	0.0104977	-0.103121	0.0218628	-0.0101182	-0.999707	0.230848	0	0	0	1
0.99959	0.0183499	0.0214791	0.6646	0.0180931	-0.99974	0.0107919	-0.103117	0.0216433	-0.0104122	-0.999709	0.231171	0	0	0	1
0.999585	0.0187962	0.0213533	0.663124	0.0185383	-0.999731	0.0109063	-0.103064	0.0215243	-0.0105193	-0.99971	0.2316	0	0	0	1
0.999579	0.0187963	0.0216386	0.661681	0.0185324	-0.999729	0.011042	-0.103006	0.0218121	-0.0106497	-0.999703	0.231837	0	0	0	1
0.999571	0.018748	0.0220377	0.660318	0.0184715	-0.999726	0.0114154	-0.10289	0.0222174	-0.0110168	-0.99969	0.231666	0	0	0	1
0.999537	0.0186357	0.0235929	0.659171	0.0183445	-0.99973	0.0113176	-0.102937	0.0237693	-0.0108928	-0.999655	0.231137	0	0	0	1
0.999522	0.0184868	0.0243534	0.65766	0.0181793	-0.999729	0.0116406	-0.102858	0.0245338	-0.0112055	-0.999633	0.230405	0	0	0	1
0.999504	0.0187832	0.0248595	0.656185	0.0184686	-0.999723	0.0116996	-0.102836	0.0250443	-0.0112479	-0.99962	0.230488	0	0	0	1
0.999491	0.0191387	0.0250967	0.654683	0.0188173	-0.999715	0.0118715	-0.102721	0.0252886	-0.0114065	-0.999612	0.231185	0	0	0	1
0.999499	0.01891	0.0249618	0.653176	0.0185933	-0.99972	0.011739	-0.102802	0.0251486	-0.0112822	-0.999617	0.231718	0	0	0	1
0.999461	0.0188445	0.0264982	0.652385	0.0185158	-0.999724	0.0115424	-0.10276	0.0266803	-0.0110587	-0.99958	0.23209	0	0	0	1
0.999377	0.0187244	0.0295792	0.652355	0.0183823	-0.999734	0.0108475	-0.102888	0.0297465	-0.0103102	-0.999501	0.23198	0	0	0	1
0.999326	0.0185888	0.0313432	0.652207	0.0182556	-0.999746	0.00998614	-0.1031	0.0314929	-0.00942033	-0.999456	0.231045	0	0	0	1
0.999298	0.0184852	0.0322619	0.652091	0.0181659	-0.999754	0.00928968	-0.103341	0.0323978	-0.0087102	-0.999434	0.230386	0	0	0	1
0.999287	0.018409	0.0326579	0.652097	0.0181071	-0.999761	0.00865322	-0.10367	0.0327815	-0.00806882	-0.999427	0.230434	0	0	0	1
0.999277	0.0181915	0.0330697	0.652039	0.0179049	-0.999769	0.00808736	-0.104115	0.0331814	-0.00750251	-0.999418	0.230813	0	0	0	1
0.99928	0.0178889	0.0331406	0.651838	0.0176148	-0.999777	0.00769219	-0.104529	0.033243	-0.00711601	-0.999419	0.231001	0	0	0	1
0.999289	0.0175642	0.0330495	0.651676	0.0173047	-0.999786	0.007263	-0.104947	0.0331423	-0.00669905	-0.999425	0.231045	0	0	0	1
0.999298	0.0171975	0.0329831	0.651591	0.0169535	-0.999795	0.00680567	-0.105381	0.0330656	-0.00625485	-0.99943	0.231067	0	0	0	1
0.999308	0.0167803	0.0328815	0.651495	0.0165509	-0.999805	0.00637054	-0.10583	0.0329542	-0.00583507	-0.999437	0.231064	0	0	0	1
0.999317	0.0164276	0.0327806	0.651403	0.016216	-0.999814	0.00584354	-0.1063	0.0328428	-0.00532115	-0.999443	0.231072	0	0	0	1
0.999325	0.0162473	0.0326367	0.651315	0.0160571	-0.99982	0.00521067	-0.106749	0.0326877	-0.00469629	-0.999451	0.231071	0	0	0	1
0.999332	0.0161309	0.0324892	0.651227	0.0159635	-0.999825	0.00452707	-0.107185	0.0325288	-0.00401861	-0.999459	0.231074	0	0	0	1
0.99934	0.0158592	0.0323613	0.651131	0.0157129	-0.999831	0.00389027	-0.107669	0.0323899	-0.00339244	-0.999466	0.231081	0	0	0	1
0.999348	0.0154808	0.0322856	0.65105	0.015348	-0.999838	0.00347247	-0.108091	0.0323065	-0.00298792	-0.99947	0.231091	0	0	0	1
0.999357	0.0151155	0.032197	0.650959	0.0150003	-0.999846	0.00292755	-0.108572	0.0322086	-0.00245596	-0.999475	0.231108	0	0	0	1
0.999366	0.0146924	0.0321187	0.650868	0.0145926	-0.999853	0.00244714	-0.109053	0.0321223	-0.00199016	-0.999479	0.231124	0	0	0	1
0.999373	0.014365	0.0320366	0.650777	0.0142811	-0.999858	0.0019502	-0.109518	0.0320324	-0.00150474	-0.999482	0.231139	0	0	0	1
0.999379	0.0141327	0.0319562	0.650686	0.0140641	-0.999862	0.00147247	-0.109979	0.0319449	-0.00103542	-0.999486	0.231153	0	0	0	1
0.999384	0.0139171	0.0318893	0.650587	0.0138608	-0.999866	0.00108416	-0.11046	0.0318724	-0.000654787	-0.999488	0.231161	0	0	0	1
0.999388	0.0138111	0.0318266	0.650494	0.0137676	-0.999867	0.000683544	-0.110918	0.0318042	-0.000258264	-0.999491	0.231172	0	0	0	1
0.999393	0.013562	0.0317722	0.6504	0.0135311	-0.999871	0.000283587	-0.111402	0.0317443	0.000133171	-0.999493	0.231183	0	0	0	1
0.999397	0.0133205	0.031734	0.650308	0.0133013	-0.999874	-9.14774e-05	-0.111888	0.0317011	0.000500189	-0.999494	0.231202	0	0	0	1
0.999401	0.0131216	0.0317028	0.650215	0.0131121	-0.999876	-0.000399015	-0.112356	0.0316661	0.000801121	-0.999495	0.231222	0	0	0	1
0.999405	0.0129233	0.03166	0.650116	0.0129231	-0.999879	-0.000697961	-0.112835	0.0316195	0.00109334	-0.999496	0.231226	0	0	0	1
0.99941	0.0126226	0.0316128	0.650019	0.0126347	-0.999882	-0.00109626	-0.113326	0.0315676	0.00148166	-0.999497	0.231236	0	0	0	1
0.999413	0.0125012	0.0315769	0.649934	0.0125256	-0.999883	-0.0014881	-0.113774	0.031527	0.00186937	-0.999498	0.231245	0	0	0	1
0.999417	0.0122714	0.0315305	0.649847	0.0123088	-0.999885	-0.00190819	-0.114229	0.0314759	0.00228179	-0.999499	0.231246	0	0	0	1
0.999421	0.0121097	0.0314813	0.649756	0.0121645	-0.999885	-0.00246821	-0.114726	0.0314202	0.00283634	-0.999499	0.231257	0	0	0	1
0.999425	0.0119096	0.0314022	0.649661	0.0119811	-0.999886	-0.00300994	-0.115207	0.0313352	0.00337103	-0.9995	0.231257	0	0	0	1
0.999427	0.0118647	0.031378	0.649612	0.0119443	-0.999886	-0.00326946	-0.115462	0.0313081	0.00362895	-0.9995	0.231254	0	0	0	1
0.999424	0.0118292	0.0314748	0.649615	0.0119146	-0.999886	-0.00344817	-0.115604	0.0314029	0.00380778	-0.999496	0.231263	0	0	0	1
0.999424	0.0117522	0.031521	0.649587	0.0118546	-0.999884	-0.00398032	-0.115922	0.0314431	0.00433826	-0.999493	0.231286	0	0	0	1
0.999425	0.0115027	0.0315579	0.64954	0.0116199	-0.999885	-0.0044487	-0.116313	0.0314756	0.0047994	-0.99949	0.231304	0	0	0	1
0.999422	0.0114204	0.0317021	0.649505	0.0115501	-0.999884	-0.00482504	-0.116757	0.0316159	0.00517497	-0.999483	0.231338	0	0	0	1
0.999416	0.0113586	0.031887	0.649476	0.011501	-0.999883	-0.00519798	-0.117215	0.0317968	0.00554823	-0.999476	0.23137	0	0	0	1
0.999413	0.0111894	0.0320529	0.649435	0.0113438	-0.999883	-0.00554254	-0.117695	0.0319596	0.00588943	-0.999468	0.231391	0	0	0	1
0.999409	0.0110135	0.0322289	0.649392	0.0111794	-0.999883	-0.00587526	-0.118183	0.032133	0.00621863	-0.999461	0.231406	0	0	0	1
0.999404	0.0109058	0.0324285	0.649342	0.0110843	-0.999882	-0.00622574	-0.118716	0.0323294	0.00656802	-0.999452	0.231431	0	0	0	1
0.999396	0.010956	0.0326474	0.6493	0.0111462	-0.999879	-0.00653801	-0.119203	0.0325444	0.0068845	-0.999443	0.231451	0	0	0	1
0.999389	0.010936	0.0328897	0.649256	0.0111373	-0.999877	-0.00682749	-0.119729	0.0327836	0.00717616	-0.999433	0.231462	0	0	0	1
0.999381	0.0109021	0.0331208	0.649206	0.0111134	-0.999876	-0.00708127	-0.120257	0.0330121	0.00743152	-0.999424	0.231467	0	0	0	1
0.999372	0.0109644	0.0333966	0.649169	0.0111858	-0.999873	-0.00732026	-0.120773	0.0332847	0.00767577	-0.999413	0.231474	0	0	0	1
0.999363	0.0109952	0.0336291	0.649119	0.0112249	-0.999871	-0.00751592	-0.121279	0.0335147	0.00787517	-0.999404	0.231457	0	0	0	1
0.999351	0.0109626	0.0340013	0.649108	0.0112019	-0.99987	-0.00771203	-0.121793	0.033885	0.00807445	-0.99939	0.231464	0	0	0	1
0.999343	0.0109508	0.0342496	0.649057	0.0111983	-0.999869	-0.00789401	-0.122337	0.0341313	0.00825892	-0.99938	0.231448	0	0	0	1
0.999334	0.0108693	0.0345475	0.649019	0.0111255	-0.999868	-0.00807699	-0.122853	0.0344278	0.00844252	-0.999368	0.231434	0	0	0	1
0.999319	0.0109119	0.0349503	0.649003	0.0111802	-0.999865	-0.00832539	-0.123364	0.0348274	0.00869703	-0.999352	0.231413	0	0	0	1
0.999306	0.0108511	0.0353512	0.648978	0.0111322	-0.999864	-0.00859225	-0.123876	0.0352258	0.00896639	-0.999336	0.231368	0	0	0	1
0.999287	0.0109996	0.0358388	0.648964	0.0112952	-0.999859	-0.00887214	-0.124424	0.0357089	0.0092572	-0.999316	0.231323	0	0	0	1
0.999267	0.0109862	0.0363755	0.648955	0.0112956	-0.999857	-0.00911439	-0.125013	0.036243	0.00950518	-0.999294	0.231266	0	0	0	1
0.999255	0.0109683	0.0367353	0.6489	0.0112877	-0.999856	-0.00929299	-0.125575	0.0366009	0.00968732	-0.999279	0.231183	0	0	0	1
0.999235	0.0110368	0.0372472	0.64891	0.0113692	-0.999853	-0.00950762	-0.126094	0.0371096	0.00991042	-0.999258	0.231163	0	0	0	1
0.999225	0.0109902	0.0375157	0.648864	0.0113301	-0.999852	-0.00964102	-0.126562	0.037377	0.0100452	-0.999247	0.231121	0	0	0	1
0.999211	0.010881	0.037921	0.648856	0.0112317	-0.999851	-0.00981888	-0.127056	0.0377813	0.0102237	-0.99923	0.231105	0	0	0	1
0.999201	0.010786	0.038217	0.648804	0.0111455	-0.999851	-0.00997113	-0.127601	0.0380765	0.0103757	-0.999217	0.231065	0	0	0	1
0.999189	0.0108929	0.0385	0.648757	0.0112612	-0.999848	-0.0101211	-0.128157	0.0383568	0.0105331	-0.999205	0.231067	0	0	0	1
0.999182	0.0107776	0.0387189	0.648702	0.0111528	-0.999848	-0.010245	-0.128719	0.0385754	0.010655	-0.999195	0.231082	0	0	0	1
0.999172	0.010713	0.0389893	0.648676	0.0110961	-0.999847	-0.0103741	-0.129206	0.0388451	0.0107847	-0.999183	0.231105	0	0	0	1
0.999165	0.01049	0.0392171	0.648642	0.0108801	-0.999848	-0.0104936	-0.129664	0.039074	0.0108982	-0.999173	0.23112	0	0	0	1
0.999159	0.0105645	0.039349	0.648612	0.0109597	-0.999847	-0.0105862	-0.129959	0.039204	0.0109952	-0.999167	0.231124	0	0	0	1
0.999154	0.0105519	0.0394776	0.648609	0.0109513	-0.999846	-0.0106571	-0.130125	0.0393319	0.0110671	-0.999161	0.23112	0	0	0	1
0.999149	0.0103978	0.039648	0.648605	0.0108037	-0.999846	-0.0107749	-0.130353	0.0395028	0.0111807	-0.999153	0.231136	0	0	0	1
0.999147	0.0101395	0.039781	0.648549	0.0105548	-0.999847	-0.010981	-0.130798	0.0396365	0.0113782	-0.999146	0.231162	0	0	0	1
0.99914	0.0101332	0.0399477	0.648483	0.0105601	-0.999844	-0.0112262	-0.131343	0.0398006	0.0116251	-0.999136	0.231208	0	0	0	1
0.999131	0.0100936	0.0401951	0.648455	0.0105334	-0.999841	-0.0114776	-0.131814	0.0400458	0.0118777	-0.999124	0.231257	0	0	0	1
0.999127	0.00984826	0.0403477	0.648407	0.0102989	-0.999841	-0.0117048	-0.132261	0.040199	0.0120967	-0.999115	0.231293	0	0	0	1
0.999121	0.00968524	0.04053	0.648352	0.0101495	-0.999839	-0.0119892	-0.132783	0.0403803	0.0123767	-0.999104	0.231344	0	0	0	1
0.999113	0.00972155	0.0407093	0.648289	0.0101995	-0.999835	-0.0122706	-0.133339	0.0405563	0.0126616	-0.999093	0.231389	0	0	0	1
0.999105	0.00978446	0.0409102	0.648248	0.0102749	-0.999832	-0.0125143	-0.133814	0.0407538	0.0129101	-0.999082	0.231431	0	0	0	1
0.999097	0.00969195	0.0411256	0.648204	0.0101953	-0.999829	-0.0127632	-0.134337	0.0409679	0.0131576	-0.99907	0.231463	0	0	0	1
0.999087	0.00980515	0.0413255	0.648158	0.0103223	-0.999824	-0.0130327	-0.134849	0.0411635	0.0134341	-0.999058	0.231495	0	0	0	1
0.99908	0.00992754	0.0414739	0.648097	0.0104586	-0.999819	-0.0133162	-0.135383	0.0413073	0.0137243	-0.999048	0.23152	0	0	0	1
0.999073	0.00994433	0.0416433	0.64805	0.0104892	-0.999815	-0.0135928	-0.135869	0.0414735	0.0140036	-0.999038	0.231549	0	0	0	1
0.999062	0.0099694	0.0418851	0.648024	0.0105316	-0.99981	-0.0139264	-0.13638	0.0417114	0.0143411	-0.999023	0.231583	0	0	0	1
0.999056	0.0100318	0.0420306	0.647969	0.0106085	-0.999805	-0.0142232	-0.136881	0.0418528	0.0146423	-0.999013	0.231606	0	0	0	1
0.999048	0.0101777	0.0421884	0.647914	0.0107676	-0.9998	-0.0144786	-0.13739	0.0420057	0.0149057	-0.999002	0.231628	0	0	0	1
0.999037	0.0102145	0.0424363	0.64788	0.010819	-0.999796	-0.014735	-0.137918	0.0422502	0.0151665	-0.998988	0.231659	0	0	0	1
0.99903	0.0102056	0.0426032	0.647829	0.010823	-0.999792	-0.0149784	-0.138434	0.0424145	0.0154116	-0.998977	0.231671	0	0	0	1
0.999023	0.0101003	0.042789	0.647781	0.0107313	-0.999789	-0.0152313	-0.138963	0.0425992	0.0156622	-0.998966	0.231686	0	0	0	1
0.999014	0.0101323	0.0429898	0.647738	0.0107775	-0.999785	-0.0154893	-0.139484	0.0427968	0.015924	-0.998953	0.231703	0	0	0	1
0.999004	0.010148	0.0432171	0.647698	0.0108071	-0.999781	-0.0157285	-0.140022	0.0430211	0.0161665	-0.99894	0.23172	0	0	0	1
0.998994	0.0101927	0.0434259	0.647654	0.0108623	-0.999777	-0.0158927	-0.14055	0.0432274	0.0163351	-0.998928	0.231722	0	0	0	1
0.998986	0.0101904	0.0436232	0.647597	0.0108699	-0.999775	-0.0160472	-0.14112	0.043423	0.0164917	-0.998917	0.231721	0	0	0	1
0.998976	0.0102522	0.0438409	0.647551	0.0109419	-0.999772	-0.0161942	-0.141645	0.043638	0.0166439	-0.998905	0.231729	0	0	0	1
0.998966	0.0102771	0.0440501	0.647513	0.0109765	-0.999769	-0.0163346	-0.142117	0.0438453	0.0167878	-0.998893	0.231738	0	0	0	1
0.998955	0.0101245	0.0443398	0.647499	0.0108361	-0.999768	-0.0165048	-0.14261	0.0441356	0.0169547	-0.998878	0.231748	0	0	0	1
0.998948	0.00990545	0.0445516	0.647452	0.0106278	-0.999767	-0.0166712	-0.143172	0.0443493	0.0171138	-0.998866	0.231733	0	0	0	1
0.998937	0.00995055	0.0447872	0.647413	0.0106849	-0.999764	-0.0168484	-0.143725	0.0445822	0.0172957	-0.998852	0.231727	0	0	0	1
0.998928	0.00991888	0.0449945	0.647376	0.0106634	-0.999761	-0.0169952	-0.144201	0.0447884	0.0174434	-0.99884	0.231727	0	0	0	1
0.998917	0.0100817	0.0451952	0.647376	0.0108354	-0.999757	-0.0171172	-0.144485	0.0449849	0.0175751	-0.998829	0.231736	0	0	0	1
0.998913	0.0100348	0.0453064	0.647388	0.0107934	-0.999757	-0.0171843	-0.144612	0.0450962	0.0176413	-0.998823	0.231727	0	0	0	1
0.998909	0.00973181	0.0454425	0.647381	0.010499	-0.999757	-0.0173266	-0.144881	0.0452362	0.0177714	-0.998814	0.231721	0	0	0	1
0.998903	0.00956969	0.0456213	0.647347	0.0103521	-0.999754	-0.0175947	-0.145335	0.045415	0.0180344	-0.998801	0.23173	0	0	0	1
0.998894	0.00967702	0.0457973	0.647294	0.0104775	-0.999747	-0.0179181	-0.145866	0.0455856	0.0183648	-0.998788	0.231748	0	0	0	1
0.998882	0.00968912	0.0460496	0.64728	0.0105074	-0.999742	-0.0182054	-0.146297	0.0458346	0.0186556	-0.998771	0.231782	0	0	0	1
0.998873	0.00963061	0.0462616	0.647256	0.010465	-0.999737	-0.01847	-0.146746	0.0460449	0.01892	-0.998756	0.231785	0	0	0	1
0.998861	0.00958062	0.0465233	0.647238	0.0104336	-0.999732	-0.0187642	-0.147273	0.0463044	0.0192149	-0.998739	0.231774	0	0	0	1
0.998852	0.00952317	0.0467379	0.647201	0.0103927	-0.999728	-0.0190333	-0.147849	0.0465173	0.0194839	-0.998723	0.231727	0	0	0	1
0.998834	0.00962031	0.0470908	0.647198	0.0105073	-0.999722	-0.0192546	-0.148377	0.0468659	0.0197136	-0.998703	0.231729	0	0	0	1
0.99882	0.00967694	0.0473727	0.64717	0.0105781	-0.999718	-0.0194373	-0.148896	0.0471446	0.0199022	-0.998686	0.231741	0	0	0	1
0.998807	0.00966605	0.0476588	0.647146	0.0105815	-0.999714	-0.0196167	-0.149392	0.0474289	0.0200843	-0.998669	0.231762	0	0	0	1
0.998794	0.00968468	0.0479286	0.647117	0.0106164	-0.999709	-0.0198435	-0.149914	0.0476959	0.020315	-0.998651	0.231766	0	0	0	1
0.99878	0.00965375	0.0482145	0.647097	0.010604	-0.999704	-0.0201094	-0.150427	0.0479795	0.0205828	-0.998632	0.231775	0	0	0	1
0.998767	0.00991459	0.0484473	0.647062	0.0108828	-0.999696	-0.0203768	-0.150959	0.048204	0.0208656	-0.998615	0.231762	0	0	0	1
0.998749	0.0101296	0.0487534	0.647039	0.0111163	-0.999688	-0.0206191	-0.151534	0.0485029	0.021122	-0.998596	0.231743	0	0	0	1
0.998732	0.0101239	0.0491022	0.647028	0.0111302	-0.999683	-0.0208714	-0.152126	0.0488488	0.0213781	-0.998573	0.231721	0	0	0	1
0.998717	0.0101595	0.0494117	0.647019	0.0111832	-0.999678	-0.0210891	-0.152643	0.049155	0.0216013	-0.998553	0.231693	0	0	0	1
0.998702	0.00999812	0.0497398	0.647026	0.0110402	-0.999675	-0.0213186	-0.153141	0.049484	0.0218268	-0.998532	0.231663	0	0	0	1
0.998689	0.00992365	0.0500234	0.64702	0.0109826	-0.999671	-0.0215345	-0.153626	0.0497667	0.0220423	-0.998513	0.231632	0	0	0	1
0.998672	0.00978894	0.0503754	0.647022	0.010868	-0.999666	-0.0217826	-0.154171	0.0501189	0.0222878	-0.99849	0.231604	0	0	0	1
0.998655	0.0099104	0.0506891	0.647004	0.0110089	-0.99966	-0.0220272	-0.15474	0.0504271	0.0225423	-0.998469	0.231573	0	0	0	1
0.998643	0.00980195	0.0509466	0.646967	0.0109159	-0.999656	-0.022219	-0.155279	0.0506849	0.0227317	-0.998452	0.231561	0	0	0	1
0.998627	0.00974078	0.0512735	0.646961	0.0108718	-0.999653	-0.0224094	-0.155744	0.051011	0.0229228	-0.998431	0.231578	0	0	0	1
0.998615	0.00968589	0.0515259	0.646943	0.010832	-0.999649	-0.0225897	-0.156189	0.0512626	0.0231033	-0.998414	0.231575	0	0	0	1
0.998604	0.00947618	0.0517754	0.646914	0.0106396	-0.999646	-0.0228191	-0.156699	0.0515144	0.0233248	-0.998396	0.23156	0	0	0	1
0.99859	0.00933886	0.0520731	0.646884	0.010522	-0.999641	-0.0230677	-0.157271	0.0518126	0.0235698	-0.998374	0.23155	0	0	0	1
0.99858	0.00926068	0.0522763	0.646827	0.0104576	-0.999638	-0.0232422	-0.157817	0.0520158	0.0237426	-0.99836	0.231539	0	0	0	1
0.998566	0.00921809	0.0525449	0.646787	0.010431	-0.999634	-0.0234255	-0.158345	0.0522834	0.0239267	-0.998341	0.231552	0	0	0	1
0.998552	0.00916365	0.052815	0.646756	0.0103918	-0.99963	-0.0235925	-0.158817	0.052553	0.024094	-0.998323	0.231574	0	0	0	1
0.998542	0.00928211	0.0529826	0.646735	0.0105208	-0.999626	-0.0237135	-0.159122	0.0527163	0.024223	-0.998311	0.23158	0	0	0	1
0.998537	0.0092942	0.0530749	0.646732	0.0105391	-0.999624	-0.0237872	-0.159284	0.0528075	0.0242985	-0.998305	0.231569	0	0	0	1
0.998531	0.0091681	0.0532203	0.646734	0.0104225	-0.999623	-0.0239031	-0.159511	0.0529548	0.0244094	-0.998294	0.231554	0	0	0	1
0.998523	0.00893603	0.0534079	0.646699	0.0102054	-0.99962	-0.0241028	-0.159963	0.0531459	0.0245989	-0.998279	0.231536	0	0	0	1
0.998511	0.00906799	0.0535987	0.646628	0.0103518	-0.999614	-0.0242829	-0.160515	0.0533315	0.0247883	-0.998265	0.23154	0	0	0	1
0.998497	0.00926113	0.0538278	0.646574	0.0105593	-0.999608	-0.0244398	-0.161013	0.0535541	0.0249582	-0.998249	0.231566	0	0	0	1
0.998485	0.00933699	0.0540465	0.646523	0.0106486	-0.999604	-0.0245863	-0.161485	0.0537693	0.0251113	-0.998233	0.231593	0	0	0	1
0.998474	0.00930228	0.0542514	0.646462	0.0106277	-0.9996	-0.0247457	-0.162	0.0539732	0.0252712	-0.998218	0.231607	0	0	0	1
0.998462	0.00921658	0.0544874	0.646412	0.0105568	-0.999597	-0.0249112	-0.162514	0.0542096	0.0254348	-0.998201	0.231622	0	0	0	1
0.998449	0.00921767	0.0547302	0.646362	0.0105738	-0.999592	-0.0250897	-0.163039	0.0544504	0.0256162	-0.998184	0.231636	0	0	0	1
0.998437	0.0093092	0.0549326	0.646298	0.01068	-0.999587	-0.0252594	-0.163581	0.0546485	0.0257933	-0.998168	0.231637	0	0	0	1
0.998422	0.00951461	0.0551655	0.646275	0.0109039	-0.999579	-0.0254828	-0.164147	0.0548736	0.0260308	-0.99815	0.231658	0	0	0	1
0.998415	0.009598	0.0552874	0.646242	0.0109996	-0.999573	-0.0256449	-0.16462	0.0549914	0.0261991	-0.998139	0.231664	0	0	0	1
0.998408	0.00948641	0.0554183	0.646241	0.0109028	-0.999569	-0.0258544	-0.165083	0.0551229	0.0264042	-0.998126	0.231621	0	0	0	1
0.998401	0.0093577	0.0555711	0.646258	0.010791	-0.999564	-0.0260889	-0.16557	0.0552766	0.0266336	-0.998111	0.231601	0	0	0	1
0.998399	0.0092901	0.0556231	0.646248	0.0107377	-0.999559	-0.0263229	-0.166147	0.0553278	0.0268647	-0.998102	0.231574	0	0	0	1
0.998393	0.0095679	0.0556778	0.646232	0.0110302	-0.999549	-0.0265553	-0.166725	0.0553724	0.0271135	-0.998093	0.231555	0	0	0	1
0.998389	0.0097018	0.0557214	0.646204	0.0111756	-0.999543	-0.0267393	-0.167241	0.0554104	0.0273057	-0.998086	0.231546	0	0	0	1
0.998383	0.00967524	0.0558373	0.646188	0.0111622	-0.999538	-0.0269185	-0.167725	0.0555249	0.027485	-0.998075	0.231564	0	0	0	1
0.998378	0.00946621	0.0559685	0.646163	0.0109658	-0.999536	-0.0270854	-0.168204	0.05566	0.0276419	-0.998063	0.231593	0	0	0	1
0.99837	0.00945442	0.0561142	0.64613	0.0109691	-0.99953	-0.0272822	-0.168729	0.0558038	0.02784	-0.998049	0.231603	0	0	0	1
0.998364	0.00927781	0.0562377	0.646076	0.010806	-0.999527	-0.0274668	-0.169313	0.0559302	0.0280163	-0.998037	0.231612	0	0	0	1
0.998354	0.00924322	0.0564284	0.646066	0.0107892	-0.999521	-0.0276876	-0.169888	0.0561193	0.0282376	-0.99802	0.231654	0	0	0	1
0.99835	0.00911423	0.0565122	0.646029	0.0106709	-0.999518	-0.027839	-0.170366	0.0562051	0.0283829	-0.998011	0.231673	0	0	0	1
0.998343	0.00899429	0.0566687	0.646021	0.0105655	-0.999514	-0.0280203	-0.170834	0.0563631	0.0285593	-0.997997	0.231699	0	0	0	1
0.998337	0.0089279	0.0567842	0.645998	0.0105127	-0.99951	-0.0282022	-0.171341	0.0564785	0.028739	-0.997986	0.231718	0	0	0	1
0.998331	0.00876755	0.0569073	0.645986	0.0103678	-0.999505	-0.0284151	-0.171902	0.0566039	0.0289444	-0.997973	0.231738	0	0	0	1
0.998326	0.00891403	0.0569823	0.645955	0.010528	-0.999498	-0.0286166	-0.172469	0.0566726	0.0291554	-0.997963	0.231752	0	0	0	1
0.998319	0.00901215	0.0570822	0.645924	0.0106397	-0.999491	-0.0288013	-0.173006	0.0567675	0.029347	-0.997952	0.231782	0	0	0	1
0.998312	0.00908308	0.0571878	0.645925	0.0107252	-0.999485	-0.0290013	-0.173507	0.0568688	0.0295524	-0.99794	0.231815	0	0	0	1
0.99831	0.00918383	0.0572162	0.645921	0.0108338	-0.99948	-0.0291206	-0.173797	0.056893	0.029678	-0.997935	0.231814	0	0	0	1
0.998313	0.00920479	0.0571527	0.645915	0.010856	-0.999478	-0.0291765	-0.173914	0.0568283	0.0297344	-0.997937	0.231759	0	0	0	1
0.998308	0.00899206	0.0572723	0.645947	0.010653	-0.999477	-0.0292876	-0.174131	0.056953	0.0298349	-0.997927	0.231788	0	0	0	1
0.998305	0.0088016	0.0573569	0.645917	0.0104743	-0.999474	-0.0294543	-0.174577	0.0570414	0.0299919	-0.997917	0.231823	0	0	0	1
0.998297	0.00900401	0.0574611	0.645835	0.0106902	-0.999467	-0.0296298	-0.175193	0.0571376	0.0301804	-0.997906	0.231872	0	0	0	1
0.998287	0.00911638	0.0576148	0.645792	0.010816	-0.999461	-0.0297803	-0.175709	0.0572863	0.0303392	-0.997892	0.23195	0	0	0	1
0.99828	0.00919503	0.0577246	0.645765	0.0109061	-0.999456	-0.0299208	-0.176118	0.0573921	0.0304856	-0.997882	0.231987	0	0	0	1
0.998274	0.0089635	0.0578746	0.645765	0.010689	-0.999453	-0.0300965	-0.176578	0.0575472	0.0306499	-0.997868	0.232032	0	0	0	1
0.998268	0.00915801	0.0579399	0.645738	0.0108979	-0.999444	-0.0303064	-0.177126	0.0576042	0.0308721	-0.997858	0.232046	0	0	0	1
0.998261	0.00925887	0.0580532	0.64571	0.0110146	-0.999436	-0.030517	-0.177716	0.057712	0.0310901	-0.997845	0.23209	0	0	0	1
0.998251	0.009288	0.0582168	0.645709	0.011061	-0.99943	-0.030727	-0.178295	0.0578723	0.0313039	-0.997829	0.232159	0	0	0	1
0.998234	0.00937028	0.058491	0.645722	0.0111382	-0.999436	-0.0304903	-0.17879	0.0581463	0.0310747	-0.99782	0.232204	0	0	0	1
0.998229	0.00930144	0.0585922	0.645713	0.0110787	-0.999433	-0.0305962	-0.179332	0.0582485	0.0311779	-0.997811	0.232216	0	0	0	1
0.998224	0.00917974	0.0587007	0.645723	0.010972	-0.999428	-0.0307984	-0.179876	0.0583585	0.0313745	-0.997798	0.232243	0	0	0	1
0.998219	0.00910948	0.0587828	0.645692	0.0109137	-0.999424	-0.0309595	-0.180373	0.058441	0.0315326	-0.997788	0.232275	0	0	0	1
0.998215	0.00897299	0.0588867	0.645665	0.0107905	-0.99942	-0.0311339	-0.180886	0.0585472	0.0317005	-0.997777	0.232322	0	0	0	1
0.998207	0.00894532	0.059015	0.645606	0.0107759	-0.999415	-0.0312868	-0.181433	0.0586747	0.0318534	-0.997764	0.232391	0	0	0	1
0.998199	0.00907652	0.0591394	0.645563	0.0109204	-0.999409	-0.0314413	-0.181928	0.0587932	0.0320172	-0.997752	0.232456	0	0	0	1
0.998192	0.00900823	0.0592613	0.645524	0.0108638	-0.999405	-0.0315744	-0.182384	0.0589157	0.0321478	-0.997741	0.232518	0	0	0	1
0.998189	0.00882175	0.0593432	0.645478	0.0106893	-0.999402	-0.0317362	-0.182898	0.0590019	0.0322998	-0.997731	0.232557	0	0	0	1
0.998184	0.00862574	0.0594561	0.645443	0.0105078	-0.999398	-0.0319242	-0.183463	0.059119	0.0324777	-0.997718	0.232606	0	0	0	1
0.998179	0.00851023	0.0595582	0.645408	0.0104066	-0.999393	-0.0321125	-0.184019	0.0592228	0.0326605	-0.997706	0.232647	0	0	0	1
0.998174	0.00842668	0.0596449	0.645374	0.0103357	-0.999388	-0.0322793	-0.184505	0.0593105	0.0328236	-0.997695	0.232685	0	0	0	1
0.998169	0.00832358	0.0597428	0.645367	0.0102465	-0.999383	-0.0324598	-0.184963	0.0594099	0.0329992	-0.997684	0.232718	0	0	0	1
0.998165	0.00822713	0.0598366	0.645352	0.0101636	-0.999379	-0.032638	-0.185431	0.059505	0.033173	-0.997672	0.232748	0	0	0	1
0.998159	0.00817212	0.0599395	0.645329	0.0101252	-0.999372	-0.0328591	-0.186012	0.0596074	0.0333922	-0.997659	0.232784	0	0	0	1
0.998153	0.0081528	0.0600465	0.64531	0.0101232	-0.999364	-0.033089	-0.18661	0.0597127	0.0336225	-0.997645	0.232821	0	0	0	1
0.998148	0.00821576	0.0601072	0.645292	0.0102016	-0.999356	-0.0333105	-0.187169	0.059769	0.0338487	-0.997634	0.23283	0	0	0	1
0.998145	0.00820317	0.0601647	0.6453	0.0102034	-0.999349	-0.0335193	-0.187652	0.0598248	0.0340578	-0.997623	0.232834	0	0	0	1
0.998145	0.00818724	0.0601663	0.645312	0.0102017	-0.999341	-0.0337558	-0.188147	0.0598245	0.0342937	-0.997615	0.232798	0	0	0	1
0.998142	0.00845148	0.0601865	0.64537	0.0104797	-0.999331	-0.0339673	-0.188516	0.0598334	0.0345216	-0.997607	0.232762	0	0	0	1
0.998141	0.00841728	0.0601975	0.645431	0.0104322	-0.999339	-0.0337397	-0.188664	0.0598479	0.0342916	-0.997614	0.232648	0	0	0	1
0.998145	0.00826068	0.0601543	0.645479	0.0102837	-0.999335	-0.0339036	-0.188956	0.0598085	0.0344461	-0.997611	0.232581	0	0	0	1
0.998143	0.00809383	0.0602156	0.64552	0.0101332	-0.999329	-0.0341433	-0.189427	0.059873	0.0346768	-0.997599	0.232577	0	0	0	1
0.998137	0.00829974	0.0602777	0.64553	0.0103552	-0.999318	-0.0343712	-0.19	0.0599255	0.034918	-0.997587	0.232572	0	0	0	1
0.998127	0.00861123	0.0604	0.645546	0.0106744	-0.999313	-0.0344215	-0.190449	0.0600363	0.0349884	-0.997578	0.232579	0	0	0	1
0.998121	0.00872914	0.0604861	0.645526	0.0107983	-0.99931	-0.0344693	-0.190897	0.0601177	0.0350444	-0.997571	0.232581	0	0	0	1
0.998115	0.00862681	0.0606033	0.645496	0.0107098	-0.999306	-0.0346326	-0.191387	0.0602367	0.0352031	-0.997559	0.232636	0	0	0	1
0.998111	0.00855137	0.0606786	0.645439	0.0106471	-0.999301	-0.0347994	-0.191935	0.0603129	0.0353664	-0.997548	0.232668	0	0	0	1
0.998102	0.00856042	0.0608279	0.645396	0.0106719	-0.999294	-0.0349728	-0.192501	0.0604599	0.0355423	-0.997533	0.232738	0	0	0	1
0.998093	0.00866278	0.0609554	0.645371	0.0107862	-0.999289	-0.0350916	-0.19304	0.0605823	0.0356689	-0.997521	0.232775	0	0	0	1
0.998089	0.00864083	0.0610303	0.645356	0.0107744	-0.999285	-0.0352156	-0.193527	0.0606566	0.0357926	-0.997512	0.232779	0	0	0	1
0.998082	0.00867352	0.0611359	0.645389	0.0108238	-0.999277	-0.0354259	-0.19401	0.0607586	0.0360064	-0.997498	0.2328	0	0	0	1
0.998079	0.00853935	0.0612039	0.645405	0.0107062	-0.99927	-0.0356612	-0.19455	0.0608289	0.0362347	-0.997486	0.232802	0	0	0	1
0.998076	0.00853318	0.0612602	0.645397	0.010715	-0.999262	-0.0358719	-0.195132	0.0608832	0.036446	-0.997475	0.232795	0	0	0	1
0.998066	0.00844218	0.0614269	0.645388	0.0106327	-0.999261	-0.0359167	-0.195668	0.0610526	0.0364871	-0.997463	0.232832	0	0	0	1
0.998058	0.00842216	0.0615554	0.645341	0.0106194	-0.99926	-0.0359497	-0.196171	0.0611814	0.0365203	-0.997454	0.232868	0	0	0	1
0.998053	0.00835169	0.0616567	0.645285	0.0105592	-0.999257	-0.0360579	-0.196664	0.0612841	0.0366254	-0.997443	0.23291	0	0	0	1
0.998047	0.00826916	0.0617628	0.64523	0.0104897	-0.999252	-0.0362083	-0.19717	0.0613915	0.0367721	-0.997431	0.232962	0	0	0	1
0.998043	0.00809586	0.0618537	0.645156	0.0103288	-0.999248	-0.0363584	-0.197722	0.0614871	0.0369128	-0.99742	0.23301	0	0	0	1
0.998035	0.00813441	0.0619807	0.645094	0.0103812	-0.999243	-0.0365061	-0.198258	0.0616111	0.0370644	-0.997407	0.233073	0	0	0	1
0.998026	0.00816388	0.0621181	0.64505	0.0104246	-0.999237	-0.0366476	-0.198734	0.0617458	0.0372095	-0.997393	0.233142	0	0	0	1
0.998021	0.00810928	0.0621984	0.645	0.0103813	-0.999232	-0.0367822	-0.199165	0.0618267	0.0373418	-0.997383	0.233182	0	0	0	1
0.998014	0.00806958	0.0623113	0.644973	0.0103564	-0.999226	-0.036954	-0.199628	0.0619392	0.0375126	-0.99737	0.233234	0	0	0	1
0.998011	0.00793512	0.0623818	0.644934	0.0102384	-0.999219	-0.0371781	-0.200213	0.0620124	0.0377296	-0.997357	0.233255	0	0	0	1
0.998005	0.00800799	0.0624723	0.644909	0.0103286	-0.99921	-0.0373998	-0.200775	0.0620979	0.0379572	-0.997343	0.233284	0	0	0	1
0.997998	0.00804231	0.0625757	0.6449	0.0103794	-0.999202	-0.0376009	-0.201309	0.0621977	0.0381618	-0.997329	0.233314	0	0	0	1
0.997994	0.00801313	0.0626382	0.644876	0.0103622	-0.999196	-0.0377552	-0.201766	0.0622597	0.0383153	-0.99732	0.233327	0	0	0	1
0.997991	0.00799567	0.062693	0.64485	0.0103557	-0.999191	-0.0378974	-0.20225	0.0623136	0.0384571	-0.997311	0.233324	0	0	0	1
0.997983	0.00805361	0.0628218	0.644823	0.0104264	-0.999186	-0.03802	-0.202784	0.0624388	0.0385849	-0.997298	0.233359	0	0	0	1
0.99797	0.00826487	0.0629932	0.644788	0.0106296	-0.999192	-0.0377817	-0.203182	0.0626044	0.0383613	-0.997296	0.233357	0	0	0	1
0.997949	0.00862897	0.0632854	0.644774	0.0109596	-0.999216	-0.0370555	-0.203372	0.0628904	0.0376598	-0.997305	0.233332	0	0	0	1
0.997938	0.00863553	0.0634518	0.644739	0.010964	-0.999221	-0.0369214	-0.20372	0.0630579	0.0375277	-0.997299	0.233367	0	0	0	1
0.997932	0.00852878	0.0635638	0.644713	0.0108698	-0.999217	-0.0370549	-0.20415	0.0631724	0.0376559	-0.997287	0.233413	0	0	0	1
0.997926	0.0085508	0.0636576	0.644677	0.0109033	-0.999212	-0.0371792	-0.204586	0.0632639	0.0377829	-0.997277	0.233449	0	0	0	1
0.997919	0.00844778	0.0637733	0.644675	0.0108155	-0.999207	-0.0373525	-0.205022	0.0633815	0.0379512	-0.997263	0.233493	0	0	0	1
0.997914	0.00829072	0.063876	0.644664	0.0106755	-0.9992	-0.0375625	-0.205529	0.0634879	0.0381528	-0.997248	0.233529	0	0	0	1
0.99791	0.00820738	0.0639533	0.644663	0.0106109	-0.999192	-0.0378118	-0.206114	0.0635657	0.038398	-0.997234	0.233538	0	0	0	1
0.997903	0.0082034	0.0640511	0.644688	0.010626	-0.999182	-0.0380508	-0.206699	0.063661	0.0386383	-0.997219	0.233541	0	0	0	1
0.997897	0.00822447	0.0641509	0.644722	0.0106552	-0.999179	-0.0381176	-0.207158	0.0637592	0.0387077	-0.99721	0.233518	0	0	0	1
0.997894	0.00815433	0.0642096	0.64476	0.0106014	-0.999172	-0.0383378	-0.207614	0.0638182	0.0389245	-0.997197	0.233506	0	0	0	1
0.99789	0.00799869	0.0642768	0.644779	0.0104644	-0.999163	-0.0385908	-0.208124	0.0638888	0.0391687	-0.997183	0.233509	0	0	0	1
0.997888	0.00785504	0.0643336	0.644812	0.0103414	-0.999153	-0.0388817	-0.208686	0.0639482	0.0394516	-0.997168	0.2335	0	0	0	1
0.997884	0.00776758	0.0644117	0.644891	0.0102789	-0.999141	-0.0392236	-0.20929	0.0640261	0.0397893	-0.99715	0.233486	0	0	0	1
0.997884	0.00770551	0.0644113	0.645015	0.0102382	-0.999128	-0.0395579	-0.20982	0.0640248	0.0401203	-0.997137	0.233411	0	0	0	1
0.9979	0.00767142	0.0641696	0.645102	0.0102123	-0.999117	-0.0398388	-0.210293	0.0637818	0.0403971	-0.997141	0.233239	0	0	0	1
0.997908	0.00758365	0.0640584	0.645185	0.0101408	-0.999105	-0.0401659	-0.210806	0.0636709	0.0407182	-0.997135	0.233111	0	0	0	1
0.997907	0.00745367	0.0640877	0.645227	0.0100304	-0.999094	-0.040457	-0.211375	0.0637026	0.0410018	-0.997121	0.233103	0	0	0	1
0.997901	0.00745532	0.0641768	0.645177	0.0100475	-0.999086	-0.0406402	-0.211955	0.0637897	0.0411863	-0.997108	0.233168	0	0	0	1
0.997889	0.00748733	0.0643566	0.64509	0.0100886	-0.999085	-0.0406661	-0.21247	0.0639677	0.0412162	-0.997096	0.23326	0	0	0	1
0.997876	0.00758367	0.064557	0.645014	0.0101938	-0.999084	-0.0406728	-0.212961	0.0641639	0.0412311	-0.997082	0.233348	0	0	0	1
0.997863	0.00750289	0.0647675	0.644978	0.0101244	-0.999083	-0.0407164	-0.213493	0.0643771	0.0412718	-0.997067	0.233425	0	0	0	1
0.997852	0.0076863	0.0649096	0.644969	0.010324	-0.999074	-0.0408715	-0.214034	0.0645099	0.0414405	-0.997051	0.233459	0	0	0	1
0.997848	0.00758519	0.0649896	0.644943	0.0102345	-0.99907	-0.0410013	-0.214575	0.0645927	0.0415649	-0.997041	0.233458	0	0	0	1
0.997841	0.00767741	0.065083	0.644914	0.0103416	-0.999062	-0.041168	-0.215094	0.0646804	0.0417388	-0.997028	0.23348	0	0	0	1
0.997827	0.00774551	0.065284	0.644878	0.0104181	-0.999061	-0.0411675	-0.215577	0.0648784	0.0417449	-0.997015	0.23354	0	0	0	1
0.997814	0.00787125	0.065462	0.644833	0.0105538	-0.999058	-0.0412031	-0.216076	0.0650505	0.0417906	-0.997002	0.233598	0	0	0	1
0.9978	0.00792278	0.0656757	0.64479	0.0106189	-0.999055	-0.0412717	-0.216621	0.0652612	0.041865	-0.996985	0.23368	0	0	0	1
0.997788	0.00785966	0.0658605	0.644728	0.010561	-0.999057	-0.041235	-0.217175	0.0654488	0.041826	-0.996974	0.23372	0	0	0	1
0.99777	0.00803211	0.0661216	0.644698	0.010736	-0.99906	-0.0411027	-0.217716	0.0657039	0.0417076	-0.996962	0.233768	0	0	0	1
0.997744	0.0081531	0.0664928	0.644718	0.0108375	-0.999081	-0.0405717	-0.218044	0.0660755	0.0411875	-0.996959	0.233795	0	0	0	1
0.99773	0.0084911	0.0666622	0.644695	0.0111483	-0.999099	-0.0400492	-0.218257	0.0662367	0.0406882	-0.996969	0.23373	0	0	0	1
0.997722	0.00837372	0.0667898	0.644698	0.011037	-0.999099	-0.0400645	-0.218511	0.0663687	0.0406971	-0.99696	0.233769	0	0	0	1
0.997715	0.00816862	0.0669252	0.644701	0.0108485	-0.999094	-0.0402347	-0.218882	0.0665105	0.0408556	-0.996944	0.233836	0	0	0	1
0.99771	0.00803169	0.0670138	0.644627	0.0107261	-0.999089	-0.0404017	-0.219396	0.0666028	0.0410148	-0.996931	0.233883	0	0	0	1
0.997704	0.00790333	0.0671261	0.64457	0.0106141	-0.999083	-0.0405798	-0.219939	0.0667185	0.0411859	-0.996917	0.233932	0	0	0	1
0.997691	0.00778234	0.0673219	0.644551	0.0105144	-0.999076	-0.0407788	-0.220469	0.066917	0.0413793	-0.996895	0.234027	0	0	0	1
0.997686	0.00760346	0.0674262	0.644544	0.010353	-0.999069	-0.0409783	-0.22094	0.0670265	0.0415683	-0.99688	0.234063	0	0	0	1
0.997681	0.00756181	0.0674943	0.644523	0.0103274	-0.999062	-0.0411754	-0.22139	0.0670942	0.0417637	-0.996867	0.234086	0	0	0	1
0.997673	0.00740758	0.0676309	0.644519	0.0101949	-0.999053	-0.0414158	-0.221907	0.0672347	0.0419957	-0.996848	0.234142	0	0	0	1
0.997663	0.00723617	0.0678033	0.64452	0.0100481	-0.999044	-0.0416761	-0.222462	0.0674115	0.0422467	-0.996825	0.234224	0	0	0	1
0.997653	0.00753383	0.0679164	0.644475	0.0103658	-0.999031	-0.041895	-0.223026	0.0675096	0.0424874	-0.996809	0.23429	0	0	0	1
0.997647	0.00748785	0.0680173	0.644424	0.010334	-0.999026	-0.0420415	-0.223545	0.0676109	0.0426322	-0.996796	0.234328	0	0	0	1
0.997638	0.00751169	0.0681434	0.644403	0.0103737	-0.999019	-0.0421949	-0.224014	0.0677342	0.0427889	-0.99678	0.23437	0	0	0	1
0.997632	0.0074989	0.0682272	0.644386	0.0103779	-0.99901	-0.0423907	-0.224459	0.0678165	0.0429852	-0.996766	0.234401	0	0	0	1
0.997628	0.0073821	0.0683013	0.644355	0.0102795	-0.999002	-0.0426175	-0.224978	0.0678932	0.0432053	-0.996752	0.234424	0	0	0	1
0.997623	0.00742544	0.0683687	0.644306	0.0103407	-0.998992	-0.0428344	-0.225526	0.0679565	0.0434263	-0.996738	0.234443	0	0	0	1
0.997617	0.00753957	0.0684376	0.644238	0.0104709	-0.998982	-0.0430247	-0.226102	0.0680183	0.0436255	-0.996725	0.23446	0	0	0	1
0.997607	0.00758514	0.0685787	0.644203	0.0105244	-0.998981	-0.0430479	-0.226585	0.068157	0.0436534	-0.996714	0.234477	0	0	0	1
0.997601	0.00757323	0.0686755	0.644179	0.0105279	-0.998974	-0.043212	-0.227097	0.0682524	0.0438181	-0.9967	0.234493	0	0	0	1
0.997596	0.00755019	0.0687468	0.644188	0.0105234	-0.998964	-0.0434371	-0.227603	0.0683224	0.0440429	-0.996686	0.234491	0	0	0	1
0.997591	0.00757871	0.0688148	0.644228	0.0105722	-0.998952	-0.0436876	-0.228143	0.0683864	0.0442966	-0.99667	0.234466	0	0	0	1
0.997585	0.00761809	0.0688971	0.644267	0.0106231	-0.998947	-0.0438025	-0.228694	0.0684656	0.0444153	-0.996659	0.234409	0	0	0	1
0.997579	0.0075333	0.0689906	0.644284	0.0105478	-0.998944	-0.0438813	-0.229276	0.0685619	0.0444895	-0.996649	0.234355	0	0	0	1
0.997567	0.00758806	0.0691578	0.64429	0.0106059	-0.998946	-0.0438198	-0.229804	0.0687272	0.0444335	-0.99664	0.234331	0	0	0	1
0.997552	0.00766353	0.0693706	0.644288	0.010696	-0.998942	-0.0438918	-0.230334	0.0689356	0.0445131	-0.996623	0.234388	0	0	0	1
0.997542	0.00765844	0.0695171	0.644234	0.0107043	-0.998938	-0.0439904	-0.230868	0.0690812	0.0446132	-0.996608	0.234443	0	0	0	1
0.997529	0.00757525	0.0697067	0.644188	0.0106344	-0.998935	-0.0440612	-0.231402	0.0692735	0.0446804	-0.996592	0.23451	0	0	0	1
0.997517	0.00768511	0.069871	0.644158	0.0107622	-0.998927	-0.0442109	-0.231928	0.0694311	0.0448399	-0.996573	0.234569	0	0	0	1
