# Supplementary material for: Axially rigid steerable needle with compliant active tip control
Source: PLoS One. 2021 Dec 16;16(12):e0261089. doi: 10.1371/journal.pone.0261089 (PMC8675730; doi:10.1371/journal.pone.0261089)
Supplement: S1 File — (ZIP) [file pone.0261089.s001.zip › Exp.1/PhantomScan_012.csvf]

3.58612	3.48542	8.34635
3.56252	3.49139	8.35366
3.39785	3.47903	8.35214
3.47522	2.79647	8.46278
3.36797	2.50731	8.37095
3.55851	2.50224	8.65523
3.53354	2.35513	8.64059
3.56129	2.25068	8.63209
3.51461	2.05672	8.60787
3.49419	1.91278	8.61497
3.46937	1.76084	8.65834
3.44232	1.67648	8.61681
3.37994	1.52472	8.63782
3.3259	1.31152	8.63473
3.10534	1.43022	8.69137
3.193	1.09997	8.64613
3.10195	1.207	8.75819
3.09067	1.10461	8.90543
3.01585	1.20425	8.93476
3.00897	0.942127	9.02774
2.97452	0.918661	9.12696
2.83123	1.01603	9.14559
2.88897	0.930129	9.26573
2.73832	0.750458	9.31712
2.73601	0.965113	9.42873
2.68539	0.718627	9.46352
2.7462	0.541614	9.58232
2.81185	0.494031	9.61288
2.88762	0.48286	9.71059
2.83589	0.591114	9.74365
2.86024	0.447072	9.84722
2.81305	0.445143	9.89433
2.70632	0.521825	9.95971
2.49277	0.56505	10.078
2.42077	0.409389	9.96597
2.32964	0.192339	9.86985
2.14675	-0.0653016	9.83149
1.99948	-0.0651899	9.82575
2.06834	-0.346255	9.95575
2.06336	-0.161126	10.0339
2.00064	-0.148024	10.0649
2.01555	-0.325593	10.0438
1.86686	-0.525309	10.0897
1.59562	-0.167718	10.075
1.58471	-0.39899	10.1399
1.46716	-0.496125	10.1477
1.4517	-0.644753	10.1765
1.36377	-0.500466	10.234
1.33175	-0.768052	10.1991
1.22773	-0.707593	10.2678
1.13896	-0.703253	10.1957
1.28208	-0.790217	10.2645
1.18186	-0.668119	10.2475
1.33214	-0.751963	10.3113
1.23253	-1.00032	10.1662
1.12845	-0.593575	10.0014
1.31041	-0.838814	10.0444
1.08404	-0.787717	9.77814
1.15942	-0.777975	9.77707
1.18045	-0.704073	9.81157
1.08914	-0.848086	9.7236
1.06646	-0.749343	9.76702
1.0743	-0.423218	9.77955
0.898641	-0.52829	9.70139
1.05762	-0.581522	9.8936
0.947517	-0.79453	9.60574
1.02045	-0.808456	9.74815
0.958738	-0.815245	9.64988
0.953058	-0.901127	9.77768
0.946044	-0.749378	9.7288
0.77471	-0.700671	9.53596
0.778916	-0.779051	9.63573
0.811219	-0.931642	9.59207
0.827934	-0.874095	9.5934
0.870908	-0.946012	9.52176
0.871765	-0.904643	9.64419
0.71734	-0.964023	9.47461
0.702808	-1.0331	9.46507
0.653981	-0.829921	9.4696
0.702449	-1.12645	9.56821
0.411852	-0.775232	9.5026
0.520302	-0.924067	9.56719
0.482998	-0.860832	9.5878
0.404192	-0.778348	9.5784
0.238119	-0.739138	9.55895
0.309262	-0.948795	9.67891
0.0684115	-1.06021	9.64102
-0.242102	-1.07235	9.66697
-0.318459	-1.03951	9.57577
-0.398285	-1.03031	9.61316
-0.418747	-1.0207	9.78313
-0.61546	-1.32324	9.7399
-0.601353	-0.69268	9.81833
-0.800533	-0.821421	9.7589
-0.854619	-1.10242	9.53869
-0.860543	-1.11034	9.70693
-0.910706	-1.00615	9.74682
-1.12123	-1.17606	9.71832
-1.2114	-1.09195	9.81917
-1.27279	-1.26506	9.67977
-1.31423	-1.39895	9.72705
-1.59525	-1.16398	9.52638
-1.38049	-1.13358	9.96145
-1.45198	-1.23158	9.94927
-1.65877	-1.23303	9.4855
-1.42544	-1.34798	9.85159
-1.63221	-1.23428	9.76618
-1.68287	-0.921033	9.68135
-1.56502	-1.30368	9.66432
-1.5972	-1.16809	9.74351
-1.66601	-1.17878	9.79746
-1.63095	-1.24088	9.48487
-1.54568	-1.31468	9.47552
-1.54019	-1.24934	9.2279
-1.58595	-1.24568	8.97544
-1.58369	-1.36033	9.08224
-1.56171	-1.31822	9.12319
-1.44586	-1.18827	9.19358
-1.50835	-1.27196	9.19646
-1.6385	-1.16792	8.97343
-1.72617	-1.40043	9.11786
-1.76318	-1.39488	9.03895
-1.53421	-1.00519	8.99183
-1.58901	-0.95298	9.15791
-1.44976	-1.08579	9.20954
-1.50864	-1.40952	9.23999
-1.53804	-1.35424	9.16554
-1.75795	-1.24255	9.17763
-1.59657	-1.24125	9.34848
-1.69775	-1.63003	9.29839
-1.53442	-1.5308	9.56653
-1.66529	-1.54186	9.18399
-1.50108	-1.29711	9.67312
-1.58722	-1.54538	9.45476
-1.44832	-1.55188	9.66138
-1.6797	-1.67995	9.22141
-1.69737	-1.57543	9.34198
-1.68047	-1.75274	9.2162
-1.38673	-1.77813	9.76194
-1.57726	-1.60908	9.40831
-1.49479	-1.47561	9.52093
-1.51193	-1.69991	9.87038
-1.50616	-1.57646	9.79837
-1.62421	-1.83315	9.70491
-1.43434	-1.69358	9.5927
-1.48488	-1.68004	10.0918
-1.47943	-1.86404	9.97942
-1.38943	-1.76394	9.89136
-1.39207	-1.94369	9.89471
-1.32145	-1.81434	10.021
-1.49882	-1.95394	9.79914
-1.57451	-1.58809	9.8989
-1.41672	-1.48584	9.90905
-1.412	-1.74936	9.87972
-1.59102	-1.52918	9.70664
-1.42328	-1.80235	9.88246
-1.51558	-1.93887	9.75072
-1.56408	-1.95365	9.86218
-1.42578	-1.89549	10.2552
-1.44167	-2.04388	10.1437
-1.58485	-1.82016	10.0006
-1.56097	-2.27413	9.88714
-1.63997	-1.74352	10.0214
-1.60816	-2.19609	9.79417
-1.64367	-1.85152	9.59338
-1.42794	-1.84022	10.1165
-1.56522	-1.96142	9.73948
-1.59139	-1.92769	9.89846
-1.41302	-2.02172	9.90809
-1.64105	-1.79197	9.84187
-1.30401	-1.85124	10.1444
-1.646	-1.90368	9.75831
-1.59125	-1.98336	9.87101
-1.84735	-1.99476	9.50365
-1.93645	-1.99234	9.44682
-2.17123	-2.0624	8.84498
-2.15135	-1.91308	8.79577
-2.23516	-1.94016	8.66574
-2.51336	-2.12029	8.71797
-2.35142	-2.06207	8.87516
-2.18226	-1.99764	9.05321
-2.24208	-2.0808	9.28379
-2.22071	-1.75942	9.13676
-2.41625	-1.69589	9.08704
-2.32128	-1.77644	9.18729
-2.28491	-2.0448	9.06415
-2.15249	-1.99166	9.29147
-2.29594	-2.24933	8.88936
-2.45444	-2.20178	8.91015
-2.36282	-2.11089	9.13401
-2.49749	-2.17862	8.93096
-2.26012	-2.1961	9.33585
-2.4046	-2.12621	9.23031
-2.34947	-2.17881	9.16353
-2.42104	-2.06526	9.16894
-2.20959	-2.10507	9.49297
-2.44671	-2.27256	9.44651
-2.30465	-2.04406	9.61736
-2.40634	-2.15402	9.30079
-2.39438	-2.29967	9.18238
-2.38673	-2.35414	9.40856
-2.40466	-2.52253	9.1818
-2.43457	-2.18278	9.30985
-2.3897	-2.28634	9.32524
-2.30674	-2.42606	9.51315
-2.31643	-2.43063	9.5337
-2.37996	-2.42586	9.41258
-2.40562	-2.47438	9.17912
-2.38561	-2.47912	9.4597
-2.26877	-2.43478	9.56857
-2.40092	-2.45248	9.45249
-2.54653	-2.81739	9.4677
-2.26651	-2.14636	9.67377
-2.48677	-2.41602	9.33592
-2.26681	-2.36209	9.40238
-2.46131	-2.73599	9.57632
-2.36078	-2.45876	9.56014
-2.47252	-2.45754	9.67927
-2.61657	-2.66261	9.41563
-2.73013	-2.63482	9.16628
-2.59562	-2.61156	9.33174
-2.51638	-2.5129	9.3158
-2.39601	-2.75855	9.43224
-2.55002	-2.54452	9.36757
-2.41448	-2.7217	9.50082
-2.59515	-2.76745	9.40609
-2.43303	-2.6634	9.49161
-2.54928	-2.41328	9.49936
-2.51493	-2.73826	9.41946
-2.67563	-2.70958	9.48333
-2.6451	-2.67068	9.32454
-2.61884	-2.53901	9.24987
-2.84862	-2.50428	8.90839
-2.82809	-2.56755	8.93995
-2.63424	-2.66436	8.80493
-2.81001	-2.56015	8.61685
-2.7127	-2.6458	8.86387
-2.69672	-2.71158	8.47742
-2.77621	-2.66893	8.68874
-2.63754	-2.68328	8.85475
-2.75272	-2.68821	8.81202
-2.88988	-2.77631	8.90126
-2.68591	-2.27991	8.86723
-2.8193	-2.50317	8.91716
-2.75651	-2.41502	8.85228
-2.88512	-2.56242	8.80522
-2.51275	-2.6722	9.17937
-2.77734	-2.59253	8.89126
-2.87646	-2.54004	8.83458
-2.63963	-2.77675	9.19559
-2.92769	-2.55565	9.12506
-2.86122	-2.79084	8.9013
-2.7056	-2.65553	9.10957
-2.94876	-2.60481	9.09393
-2.77676	-2.85545	9.23418
-2.84592	-2.72505	9.12922
-2.95749	-2.6316	9.15484
-2.77261	-2.80871	9.31832
-2.85389	-2.81737	9.53126
-2.83843	-2.8177	9.41226
-2.82706	-2.64553	9.45601
-3.05136	-2.74542	9.21845
-2.81837	-2.7381	9.59665
-2.89159	-2.75186	9.45704
-2.89807	-2.95013	9.30485
-2.9881	-2.87892	9.41883
-3.03903	-2.59219	9.26392
-2.68385	-2.75623	9.98228
-2.96022	-2.84645	9.4077
-2.8813	-2.76473	9.74336
-3.04027	-3.05184	9.60677
-2.99561	-3.14019	9.70063
-3.08844	-2.62279	9.82057
-3.61703	-2.61199	10.3984
-3.59554	-2.35511	11.0834
-4.14071	-2.29474	10.5714
-4.12008	-2.05647	10.0634
-4.21703	-2.21024	8.9165
-4.43712	-2.59905	8.31226
-5.46708	-2.36783	7.89442
-4.80912	-2.26516	8.72392
-4.65207	-2.28782	9.09473
-5.26082	-2.14951	9.37527
-5.47382	-2.28125	9.44697
-5.5269	-2.28125	9.82116
-5.12049	-2.21957	9.65491
-5.69766	-2.54201	8.27656
-5.63794	-2.38814	7.88282
-5.33855	-2.14656	8.16156
-5.48386	-2.18342	8.19831
-5.52291	-2.29852	8.65662
-6.01501	-2.18582	9.11971
-5.53673	-2.46011	9.36662
-5.43409	-2.41673	8.61862
-6.33755	-2.38018	7.50989
-5.18191	-2.46315	7.79459
-5.67321	-2.27765	8.08299
-6.00752	-2.32367	8.73301
-5.45907	-2.30486	10.1917
-5.83636	-2.17441	9.81667
-5.94381	-2.39984	8.27448
-5.49384	-2.87702	7.62644
-5.40228	-2.38827	7.19503
-5.28552	-2.23934	7.44736
-5.49725	-1.96725	9.26118
-5.30652	-1.82225	9.8779
-4.79881	-1.49467	9.43071
-5.25257	-1.36513	8.41032
-5.16123	-1.29148	8.48785
-4.94369	-1.05893	8.50873
-4.79721	-0.700614	8.53758
-4.6409	-0.876873	8.53243
-4.67077	-0.565176	8.46651
-4.65694	-0.408301	8.44238
-4.49477	-0.694273	8.42088
-4.46173	-0.614771	8.37214
-4.55646	-0.693894	8.3892
-4.53056	-0.589859	8.36059
-4.49414	-0.505942	8.2942
-4.46567	-0.358819	8.30181
-4.38339	-0.632322	8.30864
-4.46278	-0.308559	8.29607
-4.41403	-0.323261	8.21674
-4.44606	-0.333264	8.18046
-4.35794	-0.307003	8.13956
-4.3611	-0.220784	8.0664
-4.44806	-0.104885	8.05952
-4.41006	-0.206665	8.06076
-4.40118	-0.0350015	7.99186
-4.44502	-0.0120434	8.00617
-4.35823	-0.202937	8.01563
-4.42913	0.0646678	7.9337
-4.31231	-0.280741	7.90892
-4.40456	-0.0664009	7.91363
-4.32434	-0.137861	7.88829
-4.24754	-0.0468369	7.83119
-4.23662	-0.0880972	7.79162
-4.25312	-0.144311	7.83125
-4.30649	-0.000337859	7.74315
-4.27866	0.140546	7.66022
-4.22921	-0.0743289	7.6786
-4.32098	0.308857	7.63283
-4.22734	0.0268215	7.51916
-4.40767	0.219081	7.49053
-4.2327	0.0369373	7.47423
-4.38689	0.458794	7.45678
-4.1599	0.0192826	7.53036
-4.33155	0.29307	7.41174
-4.27925	0.144413	7.38275
-4.34047	0.140259	7.57446
-4.28794	0.0803581	7.6129
-4.38675	0.18161	7.63887
-4.4516	0.14112	7.76694
-4.39711	0.0975514	7.79889
-4.50559	0.255518	7.82102
-4.39068	0.149203	7.86184
-4.43859	0.101144	7.90182
-4.33114	0.23677	8.05524
-4.32924	0.524854	7.91813
-4.16952	0.098094	7.89279
-4.12571	0.207899	7.96669
-4.21433	0.382448	7.914
-4.02677	-0.135744	7.847
-4.13868	0.350874	7.78947
-3.99213	0.396233	7.76979
-3.8889	0.297587	7.82804
-3.90121	0.169776	7.73988
-3.74002	0.349944	7.62127
-3.73889	0.454845	7.60563
-3.60586	0.277348	7.48465
-3.59545	0.26124	7.41217
-3.65972	0.601866	7.2203
-3.57245	0.561208	7.20505
-3.54201	0.469645	7.17082
-3.39013	0.502683	7.16367
-3.35755	0.463577	7.07319
-3.25722	0.576583	7.11504
-3.30577	0.925718	7.06782
-3.16708	0.499577	7.06399
-3.08083	0.560203	6.96973
-3.05988	0.783733	6.99199
-3.22017	0.773644	6.75837
-2.99879	0.634964	6.88223
-2.94218	0.771463	6.92344
-2.99862	0.937429	6.82544
-2.85433	0.800785	6.80064
-2.80896	0.688624	6.71509
-2.80975	0.814766	6.66692
-2.66655	0.961555	6.81409
-2.52148	0.720564	6.87325
-2.53606	1.02539	6.84828
-2.50488	1.01092	6.95029
-2.56195	0.761623	6.77341
-2.401	0.71417	6.91713
-2.42465	0.911245	6.75542
-2.32519	0.796186	6.88974
-2.4036	0.922651	6.88926
-2.2942	1.09681	6.83717
-2.29792	1.08111	6.86787
-2.29593	1.00907	6.76213
-2.25234	1.05474	6.88352
-2.07598	1.0141	7.05258
-2.08083	1.20075	7.09774
-2.26689	1.30744	6.9621
-2.11224	0.893908	7.02693
-2.00868	1.15351	7.18011
-1.94737	1.18961	7.16491
-1.89872	1.15559	7.32512
-2.01902	1.28392	7.14817
-2.02966	1.1479	7.22657
-1.69674	1.23911	7.68871
-1.82255	1.25984	7.54419
-1.6029	1.43424	7.81732
-1.81159	1.50914	7.67295
-1.53639	1.17631	7.94588
-1.55019	1.23879	7.8838
-1.6212	1.50874	7.76056
-1.56339	1.23226	7.76355
-1.53868	1.5103	7.92252
-1.58753	1.39956	7.90044
-1.45613	1.288	7.90145
-1.49589	1.71964	7.94237
-1.48709	1.14072	7.8409
-1.53762	1.27031	7.75164
-1.39068	1.26446	7.81319
-1.31993	1.4758	7.92642
-1.25465	1.40497	7.91373
-1.22627	1.78043	7.93034
-1.09896	1.36902	7.85907
-1.14421	1.52597	7.75812
-0.919833	1.35256	7.89934
-0.935172	1.63252	7.83293
-0.751566	1.54363	7.57521
-0.453827	1.62807	7.84266
-0.272492	1.70914	7.79483
-0.439924	1.73512	7.5159
-0.0915492	1.79901	7.63113
-0.0424834	1.75974	7.69009
-0.0663152	2.03252	8.13993
-0.0740916	1.74965	7.7071
0.117924	1.87895	7.92049
-0.207892	1.73067	7.49605
0.218321	2.0715	7.93027
0.133794	1.81303	7.98712
0.307496	1.88551	7.97349
0.281427	1.85516	7.85181
0.409719	1.79026	7.79902
0.252612	1.87676	7.53462
0.23344	1.81972	7.63695
0.341064	2.15871	7.63209
0.517863	1.86099	7.69586
0.396328	2.15583	7.64026
0.510164	1.52632	7.71065
0.619027	1.69884	7.62192
0.307059	1.82682	7.41761
0.575859	1.85918	7.66227
0.460861	1.88821	7.7657
0.388746	1.89759	7.18622
0.249071	1.87794	7.33977
0.570244	1.77818	7.41755
0.564664	1.97335	7.337
0.59453	1.78677	7.31289
0.656804	1.90928	7.22488
0.71429	2.17484	7.28647
0.692621	1.98727	7.19712
0.739936	2.00195	7.47733
0.762776	2.05392	7.4987
0.829324	1.87279	7.26094
0.535206	2.04956	7.33204
0.66994	1.86939	7.14958
0.61132	2.24739	7.18316
0.681965	2.03381	7.09138
0.743573	1.97829	7.17202
0.873169	2.11599	7.13256
0.791998	1.89324	7.10764
0.758557	1.92723	7.07391
0.792604	1.9643	7.1647
0.719603	2.1453	7.11359
0.797275	1.89966	7.00259
0.764643	2.09963	7.12155
0.704166	2.00181	6.99443
0.912285	2.30862	7.30756
0.825669	1.85425	7.57954
0.852308	2.07212	7.66616
0.871319	2.04931	7.65737
0.921172	2.23824	7.75941
0.841731	2.12923	7.7955
0.95849	2.34575	7.92559
0.843237	2.34921	7.98699
0.978872	2.36121	8.02332
0.973881	2.4649	7.9746
0.924838	2.1699	7.78542
1.10279	2.31147	7.90917
1.09026	2.25998	7.75996
0.988651	2.46218	7.70819
1.1089	2.37835	7.73399
1.06454	2.28908	7.61762
1.1661	2.35251	7.85874
1.32721	2.22065	7.91123
1.0532	2.50021	7.622
1.24646	2.46587	7.55982
1.29389	2.53991	7.5849
1.24354	2.44292	7.58242
1.19777	2.28806	7.34534
1.21002	2.37485	7.17747
1.29323	2.52862	7.1006
1.48549	2.33375	7.3531
1.13342	2.50038	6.87218
1.29371	2.48017	7.11099
1.31702	2.59434	7.20378
1.35383	2.49807	7.23537
1.44413	2.70583	7.20387
1.39479	2.245	7.21585
1.43461	2.64202	7.38863
1.40852	2.40872	7.25057
1.55871	2.51815	7.10217
1.43471	2.54302	7.28279
1.58342	2.74307	7.08829
1.3866	2.74754	7.05365
1.61934	2.81986	7.1722
1.54005	2.59674	7.07525
1.57621	2.68194	7.38647
1.66058	2.6056	7.5731
1.49958	2.62687	7.45699
1.8085	2.85151	7.69232
1.74098	2.85683	7.66439
1.76168	2.77423	8.17248
1.77402	2.89548	8.40061
1.86586	3.07489	8.78575
1.88405	3.07566	8.84802
1.82735	3.03817	8.63215
1.87452	3.08133	8.70858
1.76719	3.03915	8.21204
1.99274	3.00333	8.17543
1.90305	3.11172	8.34076
1.97111	3.05474	8.33915
2.05651	2.96948	8.32759
1.96877	3.06726	8.21601
2.01858	3.09876	8.14524
1.87293	2.98913	8.21735
1.99689	3.1367	8.11772
1.93863	3.21984	7.93586
1.88045	2.88454	8.20292
1.98495	2.68977	8.03818
1.96028	2.9163	7.96269
2.07043	3.04871	8.20346
1.89761	3.07328	8.01428
1.98656	3.21028	8.04893
1.8509	2.9684	7.71901
2.00732	3.18843	7.86393
2.05067	3.1183	7.83633
2.11407	3.19766	8.01537
1.9659	2.92999	7.58754
2.02343	3.15767	7.66483
2.19128	3.03277	7.59768
1.86404	3.1432	7.40888
1.97968	3.03972	7.48241
1.97879	3.18313	7.48707
1.90995	3.16961	7.49396
2.25951	3.17273	7.94547
1.84323	3.23541	7.51495
2.08569	3.23975	7.75588
1.97801	3.31259	7.45006
2.13195	3.50827	8.03102
2.06663	3.5456	8.09932
2.15544	3.42959	8.12289
1.98679	3.56476	8.31759
2.1598	3.40702	8.36837
1.97789	3.70283	8.19896
2.04428	3.42989	8.01794
