# Supplementary material for: Axially rigid steerable needle with compliant active tip control
Source: PLoS One. 2021 Dec 16;16(12):e0261089. doi: 10.1371/journal.pone.0261089 (PMC8675730; doi:10.1371/journal.pone.0261089)
Supplement: S1 File — (ZIP) [file pone.0261089.s001.zip › Exp.1/PhantomScan_013.csv]

0.99821	0.0107772	0.0586668	0.678279	0.014382	-0.997942	-0.0619077	-0.230828	0.0578538	0.0626266	-0.996354	0.234736	0	0	0	1
0.998209	0.0108286	0.0586766	0.678284	0.0144359	-0.997939	-0.06194	-0.230881	0.0578599	0.0626621	-0.996351	0.234736	0	0	0	1
0.99821	0.0109488	0.058638	0.678295	0.0145488	-0.997942	-0.0618563	-0.230819	0.0578151	0.0625847	-0.996359	0.234708	0	0	0	1
0.998212	0.0111889	0.0585473	0.678336	0.0147623	-0.997961	-0.0614976	-0.230558	0.0577148	0.062238	-0.996386	0.234645	0	0	0	1
0.998216	0.0115064	0.0584139	0.678379	0.0150526	-0.997977	-0.061171	-0.230269	0.0575668	0.0619272	-0.996414	0.234574	0	0	0	1
0.998223	0.0117821	0.0582481	0.678408	0.0152949	-0.997998	-0.060772	-0.229973	0.0573904	0.061541	-0.996448	0.2345	0	0	0	1
0.998231	0.0120709	0.058053	0.678435	0.0155414	-0.998026	-0.0602433	-0.229619	0.0571861	0.061025	-0.996492	0.234419	0	0	0	1
0.998236	0.0124678	0.0578832	0.678485	0.0159028	-0.998046	-0.0598069	-0.229245	0.0569994	0.060608	-0.996528	0.234337	0	0	0	1
0.998244	0.0128538	0.0576542	0.67852	0.0162463	-0.998071	-0.0593054	-0.228855	0.0567555	0.0601239	-0.996571	0.234248	0	0	0	1
0.998253	0.0132472	0.05742	0.678552	0.0165999	-0.998092	-0.0588549	-0.228482	0.0565056	0.0596913	-0.996611	0.23416	0	0	0	1
0.998258	0.0135993	0.0572345	0.678599	0.016908	-0.998121	-0.0582726	-0.228067	0.0563093	0.0591249	-0.996656	0.234071	0	0	0	1
0.998264	0.0139281	0.0570555	0.678639	0.0171977	-0.998145	-0.0577662	-0.227694	0.0561199	0.0586332	-0.996696	0.233993	0	0	0	1
0.998273	0.0142624	0.0568271	0.678669	0.0174886	-0.998171	-0.0572329	-0.227308	0.0558816	0.058114	-0.99674	0.233902	0	0	0	1
0.998278	0.0145505	0.0566611	0.678711	0.0177324	-0.998202	-0.0566136	-0.22691	0.0557102	0.0575069	-0.996785	0.233821	0	0	0	1
0.998286	0.0147787	0.0564638	0.678738	0.0179135	-0.998235	-0.0559712	-0.226523	0.0555117	0.0568728	-0.996832	0.233734	0	0	0	1
0.998292	0.014994	0.0562949	0.67877	0.0180867	-0.998264	-0.0553892	-0.226153	0.0553414	0.0562988	-0.996874	0.233661	0	0	0	1
0.998299	0.0152324	0.0561064	0.678803	0.0182795	-0.998296	-0.0547555	-0.225749	0.0551514	0.0556741	-0.99692	0.233587	0	0	0	1
0.998318	0.0148211	0.0558797	0.678844	0.0178276	-0.998331	-0.0542489	-0.225348	0.0549571	0.05514	-0.99696	0.233515	0	0	0	1
0.998327	0.0151145	0.0556308	0.678895	0.0180868	-0.998347	-0.053877	-0.224916	0.0546992	0.0547792	-0.996994	0.23344	0	0	0	1
0.998338	0.015385	0.0553669	0.67894	0.0183217	-0.998363	-0.0534909	-0.22449	0.0544279	0.0544025	-0.99703	0.233362	0	0	0	1
0.99835	0.0155505	0.0550967	0.678978	0.0184517	-0.998381	-0.0531073	-0.224086	0.0541563	0.0540224	-0.997065	0.233279	0	0	0	1
0.998362	0.0157962	0.0548112	0.679002	0.0186619	-0.998397	-0.0527356	-0.223703	0.053865	0.0536582	-0.997101	0.233203	0	0	0	1
0.998375	0.0159335	0.0545389	0.679047	0.0187629	-0.998416	-0.0523327	-0.223272	0.0535932	0.0532571	-0.997137	0.233121	0	0	0	1
0.99839	0.0160814	0.0542245	0.679068	0.018872	-0.998436	-0.051922	-0.222861	0.0532793	0.0528478	-0.997176	0.23305	0	0	0	1
0.9984	0.0163638	0.0539388	0.679102	0.0191202	-0.99845	-0.051561	-0.22245	0.052986	0.052496	-0.99721	0.23298	0	0	0	1
0.99842	0.0164654	0.0535415	0.679099	0.0191748	-0.998474	-0.0510677	-0.222026	0.0525934	0.0519998	-0.997257	0.232893	0	0	0	1
0.99843	0.0166591	0.0532919	0.679131	0.0193303	-0.998496	-0.0505872	-0.221592	0.0523435	0.051524	-0.997294	0.232852	0	0	0	1
0.998444	0.0167477	0.0530081	0.679144	0.0193812	-0.998517	-0.050145	-0.221184	0.0520641	0.0510805	-0.997332	0.232832	0	0	0	1
0.998468	0.0169692	0.0524755	0.679094	0.0195459	-0.998542	-0.0495723	-0.220724	0.0515322	0.0505082	-0.997389	0.232792	0	0	0	1
0.998484	0.0171444	0.052126	0.67912	0.0196802	-0.998562	-0.0491196	-0.220314	0.0511833	0.0500571	-0.997429	0.232809	0	0	0	1
0.99852	0.0172531	0.0513855	0.679071	0.0197201	-0.998592	-0.0484945	-0.21985	0.0504508	0.0494222	-0.997498	0.232827	0	0	0	1
0.998542	0.0171886	0.0509894	0.679094	0.0196188	-0.99861	-0.0481528	-0.219593	0.0500652	0.049069	-0.997535	0.232976	0	0	0	1
0.998564	0.0172447	0.0505298	0.679061	0.0196367	-0.998625	-0.0478392	-0.219415	0.0496097	0.0487488	-0.997574	0.233088	0	0	0	1
0.998584	0.0173871	0.0500797	0.679035	0.0197387	-0.998641	-0.0474657	-0.219159	0.0491606	0.0483731	-0.997614	0.233113	0	0	0	1
0.9986	0.0175812	0.0496926	0.679055	0.019894	-0.998657	-0.0470545	-0.218768	0.0487728	0.0479633	-0.997653	0.233078	0	0	0	1
0.998615	0.0175208	0.0494068	0.679114	0.0198025	-0.998676	-0.0466996	-0.218331	0.0484974	0.0475994	-0.997684	0.233044	0	0	0	1
0.998632	0.0174963	0.0490849	0.679144	0.0197482	-0.998691	-0.0464001	-0.217939	0.048183	0.047292	-0.997714	0.233004	0	0	0	1
0.998651	0.0175523	0.0486627	0.679152	0.0197681	-0.998706	-0.0460649	-0.217515	0.0477653	0.0469508	-0.99775	0.23294	0	0	0	1
0.998669	0.0175147	0.048316	0.679204	0.0196994	-0.998721	-0.0457512	-0.217033	0.0474271	0.0466281	-0.997781	0.232896	0	0	0	1
0.998684	0.0175582	0.0479754	0.67926	0.0197149	-0.998733	-0.0454961	-0.216543	0.04709	0.0463682	-0.997809	0.232865	0	0	0	1
0.998703	0.0175074	0.0476132	0.679312	0.0196366	-0.998745	-0.0452692	-0.216034	0.046735	0.0461315	-0.997837	0.232825	0	0	0	1
0.99872	0.0174722	0.0472647	0.679362	0.019575	-0.998756	-0.0450463	-0.215538	0.046393	0.0458999	-0.997864	0.232779	0	0	0	1
0.998732	0.0174516	0.0470116	0.679419	0.0195351	-0.998764	-0.0448814	-0.215109	0.0461443	0.0457289	-0.997883	0.232747	0	0	0	1
0.998748	0.017499	0.0466624	0.679446	0.0195569	-0.998773	-0.0446736	-0.214678	0.0457975	0.0455163	-0.997909	0.232697	0	0	0	1
0.998763	0.0174645	0.046344	0.679489	0.0194979	-0.998784	-0.0444534	-0.214215	0.0454854	0.0452881	-0.997934	0.23266	0	0	0	1
0.998779	0.0173586	0.0460343	0.679542	0.0193686	-0.998796	-0.0442457	-0.213729	0.0451849	0.0450693	-0.997957	0.232622	0	0	0	1
0.998797	0.0171736	0.0457043	0.679598	0.0191583	-0.99881	-0.0440157	-0.213206	0.0448681	0.0448244	-0.997982	0.23259	0	0	0	1
0.998814	0.0171284	0.0453648	0.679639	0.0190873	-0.998822	-0.0437797	-0.212703	0.0445355	0.0445797	-0.998008	0.232573	0	0	0	1
0.998825	0.017233	0.0450832	0.679677	0.0191696	-0.99883	-0.043559	-0.212236	0.0442538	0.0443581	-0.998031	0.232584	0	0	0	1
0.998837	0.0173481	0.0447556	0.679696	0.0192603	-0.998838	-0.0433371	-0.211795	0.0439257	0.0441347	-0.998055	0.23258	0	0	0	1
0.998851	0.017404	0.0444346	0.679726	0.019293	-0.998846	-0.0431304	-0.211347	0.0436066	0.0439241	-0.998078	0.232558	0	0	0	1
0.998868	0.017264	0.044104	0.679766	0.0191288	-0.998859	-0.0429085	-0.210871	0.0432869	0.0436896	-0.998103	0.232523	0	0	0	1
0.998879	0.0173731	0.0438115	0.679818	0.019217	-0.998865	-0.04272	-0.210401	0.0429935	0.0435001	-0.998124	0.232486	0	0	0	1
0.998891	0.017424	0.0435016	0.679866	0.0192459	-0.998873	-0.0425214	-0.209919	0.0426856	0.0432975	-0.998146	0.232456	0	0	0	1
0.998904	0.0174251	0.0432153	0.679922	0.0192262	-0.998882	-0.042324	-0.209424	0.0424035	0.0430945	-0.998166	0.232429	0	0	0	1
0.998918	0.0174505	0.0428719	0.679951	0.0192275	-0.998891	-0.0421047	-0.208956	0.0420635	0.0428695	-0.998191	0.232405	0	0	0	1
0.99893	0.0175017	0.0425699	0.67999	0.0192569	-0.998899	-0.0418925	-0.208479	0.0417638	0.0426534	-0.998212	0.232396	0	0	0	1
0.998945	0.0175536	0.0421929	0.679993	0.0192829	-0.998909	-0.0416556	-0.208046	0.0413895	0.0424112	-0.998238	0.232381	0	0	0	1
0.998958	0.0176509	0.0418599	0.680022	0.0193568	-0.998917	-0.041433	-0.207567	0.041057	0.042186	-0.998262	0.23237	0	0	0	1
0.99897	0.01774	0.0415264	0.680063	0.0194227	-0.998925	-0.0412101	-0.207056	0.0407245	0.0419602	-0.998285	0.232345	0	0	0	1
0.998983	0.0178156	0.0411667	0.680106	0.0194741	-0.998933	-0.0409846	-0.206521	0.0403664	0.0417306	-0.998309	0.232318	0	0	0	1
0.998994	0.0176268	0.0409958	0.680148	0.0192728	-0.998942	-0.0408489	-0.206194	0.0402062	0.0415839	-0.998322	0.232301	0	0	0	1
0.999	0.0176091	0.0408474	0.680137	0.0192456	-0.998946	-0.0407675	-0.206065	0.0400603	0.0414989	-0.998331	0.232299	0	0	0	1
0.999008	0.0177833	0.0405913	0.680104	0.019404	-0.998948	-0.0406369	-0.205889	0.0397997	0.0413701	-0.998347	0.232282	0	0	0	1
0.999014	0.017985	0.0403538	0.680136	0.019589	-0.998952	-0.0404657	-0.205491	0.0395576	0.0412022	-0.998363	0.23228	0	0	0	1
0.999025	0.0180521	0.0400444	0.680188	0.0196348	-0.998959	-0.0402502	-0.204963	0.0392499	0.0409831	-0.998385	0.232267	0	0	0	1
0.999042	0.0179918	0.0396434	0.680181	0.0195491	-0.998971	-0.0400175	-0.204546	0.0388563	0.0407401	-0.99841	0.232234	0	0	0	1
0.99906	0.0179607	0.0392049	0.680152	0.01949	-0.998982	-0.0397556	-0.20414	0.0384247	0.0404683	-0.998438	0.232227	0	0	0	1
0.999076	0.0180111	0.0387509	0.680136	0.0195107	-0.998993	-0.0394593	-0.203638	0.0379749	0.0401648	-0.998467	0.232234	0	0	0	1
0.999089	0.0180494	0.038411	0.680168	0.0195253	-0.999004	-0.039193	-0.203083	0.037639	0.0398932	-0.998491	0.232266	0	0	0	1
0.999105	0.0180541	0.0379847	0.680163	0.019503	-0.999014	-0.038927	-0.202608	0.0372182	0.0396189	-0.998517	0.232257	0	0	0	1
0.999118	0.0181318	0.0376018	0.680153	0.0195571	-0.999022	-0.0386982	-0.202197	0.036837	0.0393854	-0.998541	0.232243	0	0	0	1
0.999131	0.0182691	0.0371995	0.680137	0.0196699	-0.999029	-0.0384623	-0.201786	0.0364344	0.0391465	-0.998565	0.232228	0	0	0	1
0.999143	0.0183452	0.0368311	0.680153	0.0197225	-0.999038	-0.0382111	-0.201286	0.0360683	0.0388907	-0.998588	0.232228	0	0	0	1
0.99916	0.0182646	0.0364084	0.680166	0.0196161	-0.99905	-0.0379482	-0.20076	0.0356543	0.0386165	-0.998614	0.232207	0	0	0	1
0.999171	0.0182692	0.0360978	0.680213	0.019601	-0.999058	-0.0377295	-0.20022	0.0353481	0.0383916	-0.998633	0.232207	0	0	0	1
0.999189	0.0181141	0.0356746	0.680221	0.0194206	-0.999072	-0.0374754	-0.199717	0.0349363	0.0381238	-0.998658	0.232182	0	0	0	1
0.999205	0.0179325	0.035321	0.680243	0.0192175	-0.999084	-0.0372413	-0.199232	0.0345944	0.0378763	-0.99868	0.232169	0	0	0	1
0.99922	0.0179143	0.034908	0.68024	0.0191752	-0.999094	-0.0369972	-0.198765	0.0341871	0.0376236	-0.998703	0.232151	0	0	0	1
0.999232	0.0179018	0.0345671	0.680253	0.0191421	-0.999103	-0.036767	-0.198299	0.0338514	0.0373864	-0.998723	0.232157	0	0	0	1
0.99924	0.0180677	0.0342515	0.680277	0.019289	-0.999108	-0.0365512	-0.197808	0.0335341	0.03717	-0.998742	0.232168	0	0	0	1
0.999253	0.0178943	0.0339467	0.680321	0.0190971	-0.99912	-0.0363388	-0.197287	0.03324	0.0369459	-0.99876	0.232168	0	0	0	1
0.999265	0.0178545	0.0336297	0.680371	0.0190391	-0.999128	-0.036141	-0.196758	0.0329285	0.0367406	-0.998778	0.232138	0	0	0	1
0.999276	0.0178616	0.033298	0.680409	0.0190278	-0.999135	-0.0359487	-0.196256	0.0326006	0.0365421	-0.998796	0.232108	0	0	0	1
0.999283	0.017976	0.0330097	0.680447	0.0191262	-0.999139	-0.0357806	-0.195803	0.0323116	0.0363722	-0.998812	0.232079	0	0	0	1
0.999292	0.0180921	0.0326713	0.680457	0.0192235	-0.999145	-0.0355803	-0.195369	0.0319731	0.036169	-0.99883	0.232058	0	0	0	1
0.999299	0.018208	0.0323818	0.680499	0.0193231	-0.999149	-0.0353967	-0.194871	0.0316832	0.0359835	-0.998846	0.232045	0	0	0	1
0.999309	0.0181961	0.0321077	0.680548	0.0192954	-0.999156	-0.0352092	-0.19436	0.0314134	0.0357902	-0.998862	0.23203	0	0	0	1
0.999316	0.0182813	0.0318382	0.680593	0.0193654	-0.999161	-0.0350315	-0.193857	0.0311444	0.0356099	-0.998877	0.232013	0	0	0	1
0.999326	0.0183449	0.0314829	0.6806	0.0194099	-0.999168	-0.0348208	-0.193367	0.0307913	0.0353943	-0.998895	0.231964	0	0	0	1
0.999333	0.0183681	0.0312461	0.680631	0.0194197	-0.999173	-0.0346576	-0.192923	0.0305571	0.0352271	-0.998908	0.231938	0	0	0	1
0.999338	0.0183321	0.0311074	0.680652	0.0193753	-0.999178	-0.0345406	-0.192629	0.030422	0.0351063	-0.998917	0.231929	0	0	0	1
0.999342	0.0182767	0.0310032	0.680642	0.0193139	-0.999182	-0.034468	-0.192495	0.0303212	0.03503	-0.998922	0.231922	0	0	0	1
0.999346	0.0184427	0.0307696	0.680602	0.0194679	-0.999183	-0.0343371	-0.192293	0.0300846	0.0348995	-0.998934	0.231906	0	0	0	1
0.999347	0.018643	0.0306213	0.680626	0.0196589	-0.999184	-0.0342016	-0.19192	0.0299321	0.0347671	-0.998943	0.231904	0	0	0	1
0.999351	0.0186255	0.0304986	0.680684	0.0196324	-0.99919	-0.034043	-0.191412	0.0298131	0.0346055	-0.998953	0.231915	0	0	0	1
0.999356	0.0186856	0.0302819	0.680694	0.0196795	-0.999196	-0.0338583	-0.190925	0.0295981	0.0344182	-0.998965	0.23187	0	0	0	1
0.999362	0.0186527	0.0301166	0.680706	0.0196364	-0.999202	-0.0337056	-0.190482	0.0294371	0.0342613	-0.998976	0.231822	0	0	0	1
0.999367	0.0186854	0.0299257	0.680711	0.0196573	-0.999207	-0.0335276	-0.190009	0.0292488	0.0340804	-0.998987	0.231782	0	0	0	1
0.999371	0.0187306	0.0297794	0.680728	0.0196922	-0.999212	-0.0333469	-0.189498	0.0291047	0.0338982	-0.998998	0.231764	0	0	0	1
0.999374	0.0187156	0.0296629	0.680715	0.0196672	-0.99922	-0.0331337	-0.189019	0.0289929	0.0336822	-0.999008	0.231781	0	0	0	1
0.999378	0.0186793	0.02957	0.680705	0.0196218	-0.999228	-0.0329298	-0.188544	0.0289053	0.0334753	-0.999018	0.231811	0	0	0	1
0.99938	0.0187141	0.0294684	0.680716	0.0196473	-0.999234	-0.0327257	-0.188028	0.0288067	0.0332702	-0.999027	0.231846	0	0	0	1
0.999382	0.0188138	0.0293313	0.680731	0.0197371	-0.999238	-0.0325412	-0.187495	0.02867	0.0330858	-0.999038	0.231837	0	0	0	1
0.999389	0.018681	0.0291875	0.680751	0.0195946	-0.999247	-0.0323671	-0.18699	0.0285341	0.0329051	-0.999047	0.231805	0	0	0	1
0.999393	0.0187637	0.0290013	0.680747	0.0196663	-0.999251	-0.0321961	-0.186536	0.0283487	0.0327327	-0.999058	0.231774	0	0	0	1
0.999396	0.0188656	0.0288325	0.68073	0.0197574	-0.999255	-0.03201	-0.186089	0.0281804	0.0325461	-0.999069	0.231747	0	0	0	1
0.999398	0.0188197	0.0287786	0.680726	0.0197039	-0.999263	-0.0318001	-0.185585	0.0281321	0.0323339	-0.999077	0.231787	0	0	0	1
0.999403	0.0186303	0.0287264	0.680693	0.0195053	-0.999275	-0.0315361	-0.185021	0.0280912	0.0320634	-0.999087	0.231846	0	0	0	1
0.999407	0.0184683	0.0287168	0.680659	0.0193357	-0.999286	-0.0312753	-0.184456	0.0280919	0.0317979	-0.999096	0.231921	0	0	0	1
0.999411	0.0182219	0.0287187	0.680646	0.0190836	-0.999298	-0.0310665	-0.183967	0.0281056	0.0315821	-0.999102	0.231985	0	0	0	1
0.999413	0.0182753	0.0286291	0.680659	0.0191302	-0.999301	-0.0309278	-0.183559	0.028017	0.0314431	-0.999109	0.231973	0	0	0	1
0.999417	0.018386	0.028396	0.680676	0.0192301	-0.999303	-0.0308014	-0.183141	0.0277831	0.0313153	-0.99912	0.231892	0	0	0	1
0.99942	0.0185529	0.028174	0.680716	0.0193865	-0.999304	-0.0306736	-0.182661	0.0275585	0.0311879	-0.99913	0.231826	0	0	0	1
0.999427	0.0184768	0.0279867	0.680763	0.0193	-0.999311	-0.0305066	-0.182118	0.0273769	0.0310151	-0.99914	0.2318	0	0	0	1
0.999436	0.0183279	0.0277668	0.680779	0.0191389	-0.99932	-0.0303076	-0.181573	0.0271656	0.0308078	-0.999152	0.231784	0	0	0	1
0.999441	0.0182825	0.0276106	0.68081	0.0190844	-0.999326	-0.0301502	-0.181069	0.0270139	0.0306461	-0.999162	0.231755	0	0	0	1
0.999446	0.0183393	0.0274149	0.680813	0.0191309	-0.99933	-0.029994	-0.180639	0.0268196	0.0304877	-0.999172	0.231719	0	0	0	1
0.999448	0.0185041	0.0272106	0.680819	0.0192855	-0.999331	-0.0298442	-0.180199	0.0266133	0.0303383	-0.999182	0.231676	0	0	0	1
0.999452	0.0185945	0.0269871	0.680835	0.0193648	-0.999335	-0.0296794	-0.1797	0.0263903	0.0301716	-0.999193	0.231634	0	0	0	1
0.999459	0.0185354	0.0267866	0.680869	0.019295	-0.999341	-0.0295058	-0.17914	0.0261952	0.0299925	-0.999203	0.231597	0	0	0	1
0.999466	0.0183182	0.0266608	0.680891	0.0190713	-0.999348	-0.0293991	-0.17877	0.0260779	0.0298777	-0.99921	0.231567	0	0	0	1
0.999468	0.0182704	0.0266168	0.68089	0.019021	-0.999351	-0.0293522	-0.178632	0.0260363	0.0298287	-0.999212	0.23157	0	0	0	1
0.999469	0.0184186	0.026472	0.680865	0.0191629	-0.99935	-0.0292765	-0.178464	0.0258886	0.0297541	-0.999218	0.231544	0	0	0	1
0.999469	0.0187003	0.0262963	0.680878	0.0194364	-0.999348	-0.0291605	-0.178077	0.0257069	0.0296419	-0.999226	0.231502	0	0	0	1
0.999472	0.0187115	0.0261575	0.680928	0.0194399	-0.999352	-0.0290203	-0.177558	0.0255706	0.0294993	-0.999234	0.231471	0	0	0	1
0.999479	0.0186712	0.0259154	0.680918	0.0193884	-0.999358	-0.0288619	-0.177116	0.0253329	0.0293351	-0.999245	0.231389	0	0	0	1
0.999479	0.0189138	0.0257587	0.680915	0.0196226	-0.999358	-0.02871	-0.176657	0.0251722	0.0291863	-0.999253	0.231359	0	0	0	1
0.999479	0.0191023	0.0256107	0.680914	0.0198025	-0.999359	-0.0285432	-0.176162	0.0250221	0.0290213	-0.999262	0.231335	0	0	0	1
0.999484	0.0189949	0.0255039	0.680922	0.0196871	-0.999367	-0.0283464	-0.175598	0.0249224	0.0288196	-0.99927	0.231322	0	0	0	1
0.999489	0.0188931	0.0253667	0.680916	0.0195769	-0.999374	-0.0281668	-0.17508	0.0247916	0.0286348	-0.999279	0.231283	0	0	0	1
0.999495	0.0187888	0.0252323	0.680907	0.0194648	-0.999381	-0.0280025	-0.174624	0.0246636	0.0284653	-0.999287	0.23124	0	0	0	1
0.999496	0.0188992	0.0251122	0.680905	0.0195684	-0.999383	-0.0278679	-0.174198	0.024543	0.0283311	-0.999294	0.2312	0	0	0	1
0.999496	0.018999	0.0250128	0.680922	0.0196619	-0.999385	-0.0277232	-0.173716	0.0244437	0.0281868	-0.9993	0.231176	0	0	0	1
0.999498	0.0191364	0.0248399	0.680913	0.0197904	-0.999387	-0.0275605	-0.173219	0.0242702	0.028024	-0.999309	0.231112	0	0	0	1
0.9995	0.0191747	0.024708	0.68093	0.0198214	-0.99939	-0.027411	-0.172698	0.0241403	0.0278729	-0.999316	0.231067	0	0	0	1
0.999505	0.0190954	0.0245931	0.680957	0.0197356	-0.999396	-0.0272731	-0.172193	0.0240304	0.0277308	-0.999323	0.231024	0	0	0	1
0.999508	0.0191407	0.0244432	0.680954	0.019773	-0.999399	-0.0271173	-0.171717	0.0238824	0.0275731	-0.999331	0.230969	0	0	0	1
0.999511	0.0191237	0.0243077	0.680931	0.0197483	-0.999404	-0.0269517	-0.17127	0.0237507	0.0274044	-0.999339	0.230928	0	0	0	1
0.999511	0.0192306	0.0242238	0.680918	0.0198488	-0.999407	-0.0267778	-0.170788	0.0236674	0.0272314	-0.999345	0.230925	0	0	0	1
0.999518	0.01899	0.024145	0.680931	0.0196021	-0.999416	-0.0266091	-0.170257	0.0235985	0.0270554	-0.999352	0.230919	0	0	0	1
0.999521	0.0188998	0.0240756	0.680988	0.019507	-0.999422	-0.0264825	-0.169703	0.0235341	0.0269252	-0.999357	0.230903	0	0	0	1
0.999526	0.0188414	0.0238981	0.681016	0.0194408	-0.999426	-0.0263531	-0.169193	0.0233607	0.0267911	-0.999365	0.230829	0	0	0	1
0.999531	0.0187916	0.0237446	0.681045	0.0193843	-0.99943	-0.0262382	-0.168729	0.0232109	0.026672	-0.999371	0.230769	0	0	0	1
0.999534	0.0187913	0.0236222	0.681063	0.0193776	-0.999434	-0.0261038	-0.168287	0.0230912	0.0265352	-0.999378	0.230756	0	0	0	1
0.999536	0.0189141	0.0234438	0.681065	0.0194919	-0.999436	-0.02594	-0.167801	0.0229128	0.0263707	-0.999386	0.230743	0	0	0	1
0.999542	0.0188149	0.0232506	0.681077	0.0193838	-0.999442	-0.0257751	-0.167277	0.0227255	0.0261998	-0.999395	0.230714	0	0	0	1
0.999546	0.0188558	0.0230497	0.681082	0.0194159	-0.999446	-0.0256173	-0.166765	0.0225268	0.026039	-0.999404	0.230656	0	0	0	1
0.99955	0.018793	0.0229111	0.681098	0.0193462	-0.999451	-0.0254706	-0.166266	0.0223927	0.0258882	-0.999411	0.230628	0	0	0	1
0.999555	0.0187466	0.0227647	0.681083	0.0192922	-0.999456	-0.0252984	-0.165818	0.0222509	0.0257121	-0.999418	0.230622	0	0	0	1
0.999555	0.0188295	0.0226767	0.681073	0.0193691	-0.999459	-0.0251296	-0.165375	0.0221641	0.0255434	-0.999425	0.230655	0	0	0	1
0.99956	0.0186812	0.0225909	0.681039	0.0192154	-0.999466	-0.0249833	-0.165081	0.022085	0.0253922	-0.99943	0.23066	0	0	0	1
0.99956	0.0186956	0.0225628	0.681027	0.0192276	-0.999467	-0.0249177	-0.16491	0.0220577	0.0253264	-0.999432	0.230666	0	0	0	1
0.999559	0.0188913	0.0224618	0.681012	0.0194193	-0.999465	-0.0248521	-0.164706	0.0219531	0.0252632	-0.999436	0.230639	0	0	0	1
0.999558	0.019102	0.0223269	0.681029	0.0196242	-0.999464	-0.0247436	-0.164287	0.0218151	0.0251566	-0.999442	0.230602	0	0	0	1
0.999561	0.0190663	0.0222028	0.681066	0.0195824	-0.999468	-0.0246036	-0.163726	0.0216947	0.0250134	-0.999448	0.230566	0	0	0	1
0.999565	0.0190269	0.0220709	0.681079	0.0195365	-0.999472	-0.0244587	-0.163221	0.0215666	0.024865	-0.999455	0.230533	0	0	0	1
0.999567	0.0190746	0.0219413	0.681063	0.0195781	-0.999475	-0.024327	-0.162851	0.0214385	0.0247318	-0.999461	0.230512	0	0	0	1
0.999567	0.0192698	0.0217615	0.681029	0.0197656	-0.999475	-0.0241722	-0.162457	0.021257	0.0245777	-0.999469	0.230488	0	0	0	1
0.999565	0.0194393	0.0216951	0.681041	0.0199302	-0.999475	-0.0240143	-0.161946	0.0211897	0.0244221	-0.999474	0.230511	0	0	0	1
0.999566	0.0194842	0.0216178	0.681017	0.0199687	-0.99948	-0.023802	-0.161409	0.0211155	0.0242092	-0.999481	0.230548	0	0	0	1
0.999568	0.0194388	0.0215541	0.680987	0.0199175	-0.999486	-0.0235989	-0.16088	0.021057	0.0240038	-0.999487	0.230576	0	0	0	1
0.99957	0.019455	0.0214557	0.680921	0.0199266	-0.999491	-0.0233763	-0.160389	0.0209628	0.0237796	-0.999494	0.23059	0	0	0	1
0.999571	0.0195249	0.0213451	0.680824	0.0199886	-0.999495	-0.0231233	-0.159907	0.0208556	0.0235258	-0.999502	0.230608	0	0	0	1
0.999569	0.0196596	0.0213194	0.68071	0.0201166	-0.999499	-0.0228325	-0.159411	0.0208326	0.0232373	-0.99951	0.230691	0	0	0	1
0.999566	0.0198037	0.0213435	0.680615	0.0202555	-0.999503	-0.0225556	-0.158918	0.0208589	0.022964	-0.999515	0.230804	0	0	0	1
0.999568	0.0197073	0.0213081	0.680541	0.0201531	-0.999511	-0.0223053	-0.158416	0.0208308	0.022711	-0.999522	0.230862	0	0	0	1
0.999573	0.0195717	0.0211895	0.680504	0.0200106	-0.999518	-0.0221031	-0.157888	0.0207194	0.0225035	-0.999529	0.230839	0	0	0	1
0.999576	0.0196013	0.0210569	0.6805	0.0200344	-0.99952	-0.0219658	-0.157367	0.020589	0.0223642	-0.999535	0.230771	0	0	0	1
0.999578	0.0195603	0.0209813	0.680519	0.0199895	-0.999524	-0.0218599	-0.156916	0.0205164	0.0222559	-0.999538	0.230724	0	0	0	1
0.999582	0.0195101	0.0208415	0.680497	0.0199334	-0.999528	-0.0217204	-0.156484	0.0203806	0.0221126	-0.999544	0.230675	0	0	0	1
0.999583	0.0195037	0.0207785	0.680491	0.0199225	-0.999531	-0.0215666	-0.156025	0.0203208	0.0219574	-0.999549	0.230671	0	0	0	1
0.999586	0.0194676	0.0206929	0.680476	0.0198811	-0.999536	-0.0214007	-0.155529	0.0202393	0.0217891	-0.999554	0.230663	0	0	0	1
0.99959	0.0193108	0.0206339	0.680475	0.0197195	-0.999543	-0.0212278	-0.154968	0.0201872	0.0216118	-0.999559	0.230671	0	0	0	1
0.999592	0.0193366	0.0204917	0.68047	0.0197446	-0.99954	-0.0213467	-0.154486	0.0200421	0.0217285	-0.99956	0.230671	0	0	0	1
0.999598	0.0191795	0.0203753	0.68049	0.0195883	-0.999539	-0.0215121	-0.153974	0.0199259	0.0218884	-0.999559	0.230695	0	0	0	1
0.9996	0.0191895	0.0202696	0.680509	0.0195951	-0.99954	-0.0214665	-0.153475	0.019821	0.0218409	-0.999562	0.230674	0	0	0	1
0.999603	0.019172	0.020147	0.680514	0.0195726	-0.999543	-0.0213493	-0.152972	0.0197011	0.021721	-0.999567	0.230636	0	0	0	1
0.999603	0.0192286	0.0200855	0.68055	0.0196261	-0.999544	-0.0212628	-0.152517	0.0196401	0.0216344	-0.99957	0.230621	0	0	0	1
0.999606	0.0191574	0.019975	0.680554	0.0195501	-0.999548	-0.0211331	-0.152011	0.0195337	0.0215011	-0.999575	0.230591	0	0	0	1
0.999607	0.0192303	0.0198752	0.680567	0.0196187	-0.999549	-0.0210241	-0.1515	0.0194346	0.0213916	-0.999579	0.230566	0	0	0	1
0.999611	0.0191141	0.0197811	0.680545	0.0195023	-0.999549	-0.0211171	-0.15122	0.0193412	0.0214805	-0.999579	0.230579	0	0	0	1
0.999612	0.0190745	0.0197508	0.680538	0.0194655	-0.999546	-0.0212981	-0.15107	0.0193082	0.0216601	-0.999576	0.230628	0	0	0	1
0.99961	0.0192365	0.0197036	0.680522	0.019625	-0.999545	-0.0212201	-0.150842	0.0192591	0.0215843	-0.999578	0.230624	0	0	0	1
0.999609	0.0194053	0.0196113	0.680522	0.0197899	-0.999544	-0.0211197	-0.150452	0.0191651	0.0214853	-0.999582	0.230594	0	0	0	1
0.999608	0.0195349	0.0195191	0.680552	0.0199155	-0.999543	-0.0210154	-0.149946	0.0190723	0.0213817	-0.999586	0.23056	0	0	0	1
0.999609	0.0195251	0.0194756	0.680581	0.0199026	-0.999546	-0.0209032	-0.149446	0.0190313	0.0212685	-0.999589	0.230562	0	0	0	1
0.999609	0.019598	0.0194034	0.68059	0.0199719	-0.999547	-0.0207931	-0.148978	0.0189597	0.0211584	-0.999593	0.230553	0	0	0	1
0.999608	0.019659	0.0193764	0.680598	0.0200301	-0.999548	-0.0206741	-0.148556	0.0189339	0.02104	-0.999596	0.230571	0	0	0	1
0.999607	0.0197557	0.0193308	0.680613	0.0201237	-0.999548	-0.0205662	-0.14813	0.0188884	0.0209329	-0.999599	0.230573	0	0	0	1
0.999607	0.0198684	0.0192396	0.680631	0.0202326	-0.999548	-0.0204645	-0.147691	0.0187969	0.0208316	-0.999603	0.23054	0	0	0	1
0.999608	0.0199288	0.0191325	0.680653	0.0202888	-0.999549	-0.020359	-0.147209	0.0186908	0.020725	-0.999607	0.2305	0	0	0	1
0.999608	0.0200102	0.0190329	0.680687	0.0203659	-0.99955	-0.0202388	-0.146628	0.0185919	0.0206043	-0.999612	0.230466	0	0	0	1
0.999612	0.019882	0.018945	0.680701	0.0202334	-0.999556	-0.0201015	-0.14608	0.0185095	0.0204629	-0.999616	0.23045	0	0	0	1
0.999613	0.0198998	0.0188922	0.680696	0.0202477	-0.999558	-0.0199729	-0.145645	0.018459	0.0203335	-0.99962	0.230456	0	0	0	1
0.999612	0.0200447	0.0188075	0.680656	0.020388	-0.999558	-0.0198156	-0.145225	0.0183746	0.0201772	-0.999624	0.230456	0	0	0	1
0.999611	0.020165	0.0187256	0.680623	0.0205036	-0.999559	-0.0196469	-0.144744	0.0182938	0.020009	-0.999629	0.23046	0	0	0	1
0.99961	0.0202095	0.0187048	0.680623	0.0205444	-0.999562	-0.0194704	-0.144175	0.0182756	0.0198329	-0.999633	0.230498	0	0	0	1
0.999612	0.0201976	0.0186346	0.680607	0.0205282	-0.999565	-0.0193044	-0.14364	0.0182091	0.0196653	-0.999638	0.230504	0	0	0	1
0.999616	0.0201008	0.0185366	0.680589	0.0204266	-0.99957	-0.0191491	-0.143108	0.0181163	0.0195062	-0.999642	0.230494	0	0	0	1
0.999616	0.0201775	0.0184407	0.680571	0.020499	-0.999571	-0.0190178	-0.142641	0.0180216	0.0193743	-0.999647	0.230479	0	0	0	1
0.999619	0.0200816	0.0183625	0.680561	0.020399	-0.999576	-0.0188746	-0.142179	0.0179482	0.0192279	-0.999651	0.23047	0	0	0	1
0.999622	0.0199611	0.0183268	0.680578	0.0202757	-0.999581	-0.0187531	-0.141708	0.0179173	0.0191035	-0.999654	0.230482	0	0	0	1
0.999625	0.0199201	0.0182371	0.680564	0.0202301	-0.999585	-0.0185923	-0.14116	0.0178317	0.0189401	-0.999658	0.230477	0	0	0	1
0.999629	0.0197731	0.0181593	0.680537	0.0200789	-0.999591	-0.0184405	-0.14064	0.0177597	0.0187841	-0.999663	0.230488	0	0	0	1
0.99963	0.0197832	0.0181017	0.680499	0.0200859	-0.999593	-0.0183266	-0.140123	0.0177043	0.0186693	-0.999666	0.230528	0	0	0	1
0.999634	0.0196634	0.0180224	0.680447	0.019965	-0.999595	-0.0183486	-0.13966	0.0176268	0.0186875	-0.999667	0.230586	0	0	0	1
0.999633	0.0197106	0.0179859	0.680392	0.0200099	-0.999596	-0.0182533	-0.139157	0.0175914	0.0185923	-0.999669	0.230654	0	0	0	1
0.999634	0.0197041	0.017933	0.680301	0.0199987	-0.9996	-0.0180425	-0.13867	0.0175428	0.0183804	-0.999674	0.230711	0	0	0	1
0.999631	0.0198545	0.0179502	0.680224	0.0201453	-0.999601	-0.01781	-0.138175	0.0175619	0.0181509	-0.999678	0.2308	0	0	0	1
0.99963	0.0198679	0.0180076	0.680196	0.0201565	-0.999604	-0.0176253	-0.137666	0.0176228	0.0179676	-0.99968	0.230895	0	0	0	1
0.999631	0.0198829	0.0179421	0.680177	0.0201729	-0.999601	-0.0177706	-0.137336	0.0175541	0.0181118	-0.999679	0.230911	0	0	0	1
0.999634	0.0198019	0.0178603	0.680174	0.0200931	-0.9996	-0.017923	-0.137175	0.0174707	0.0182611	-0.999677	0.230878	0	0	0	1
0.999633	0.019885	0.0178104	0.680189	0.0201748	-0.999599	-0.0179012	-0.136987	0.0174198	0.0182398	-0.999679	0.230846	0	0	0	1
0.999631	0.0200833	0.0177101	0.680202	0.0203703	-0.999596	-0.0178388	-0.136614	0.0173171	0.0181789	-0.999682	0.230802	0	0	0	1
0.99963	0.02019	0.0176137	0.680233	0.0204736	-0.999595	-0.0177425	-0.136095	0.0172208	0.0180824	-0.999685	0.230762	0	0	0	1
0.999632	0.0202037	0.0175219	0.680248	0.0204838	-0.999597	-0.0176383	-0.135611	0.0171309	0.0179765	-0.999689	0.230731	0	0	0	1
0.999634	0.0201825	0.0174166	0.68023	0.0204585	-0.9996	-0.0175046	-0.135136	0.0170288	0.0178403	-0.999693	0.230708	0	0	0	1
0.999633	0.0202497	0.0173843	0.680234	0.0205228	-0.999601	-0.0173736	-0.134643	0.016998	0.0177098	-0.999696	0.230727	0	0	0	1
0.999632	0.0203172	0.0173653	0.680252	0.0205881	-0.999601	-0.0172605	-0.134151	0.0169801	0.0175976	-0.999698	0.230747	0	0	0	1
0.999633	0.0203777	0.0172658	0.680256	0.0206451	-0.999602	-0.0171538	-0.133692	0.0168819	0.0174898	-0.999701	0.230715	0	0	0	1
0.999632	0.0205163	0.0171361	0.680258	0.0207798	-0.999601	-0.0170603	-0.133238	0.0167517	0.0173959	-0.999705	0.230661	0	0	0	1
0.999631	0.0206326	0.0170798	0.680292	0.0208938	-0.9996	-0.0169766	-0.132757	0.0166952	0.017313	-0.999708	0.230643	0	0	0	1
0.999634	0.0205365	0.0170048	0.680318	0.0207945	-0.999604	-0.0168667	-0.13223	0.0166241	0.0172	-0.999711	0.230624	0	0	0	1
0.999635	0.0205684	0.0168979	0.680331	0.0208228	-0.999605	-0.0167615	-0.131704	0.0165189	0.0170931	-0.999714	0.230587	0	0	0	1
0.999637	0.0205584	0.0168141	0.680345	0.0208099	-0.999607	-0.016672	-0.131263	0.0164371	0.0170017	-0.999717	0.23056	0	0	0	1
0.999636	0.0206723	0.0167371	0.680359	0.0209212	-0.999606	-0.0165886	-0.130848	0.01636	0.0169185	-0.99972	0.230535	0	0	0	1
0.999635	0.0207663	0.0166463	0.680366	0.021012	-0.999606	-0.0164939	-0.130402	0.0162696	0.0168235	-0.999723	0.230504	0	0	0	1
0.999637	0.0207065	0.0165826	0.680384	0.0209492	-0.999609	-0.0163684	-0.129856	0.0162096	0.0166957	-0.999726	0.230497	0	0	0	1
0.999639	0.0207019	0.016471	0.680382	0.0209405	-0.999611	-0.0162297	-0.129282	0.016101	0.0165546	-0.99973	0.230467	0	0	0	1
0.999643	0.0205775	0.0164115	0.680393	0.0208133	-0.999616	-0.0161176	-0.128775	0.016046	0.0164393	-0.999733	0.230464	0	0	0	1
0.999645	0.0205268	0.0163447	0.680396	0.0207598	-0.999619	-0.0160129	-0.128332	0.0159821	0.0163324	-0.999736	0.230456	0	0	0	1
0.999647	0.0205575	0.0161904	0.68036	0.0207858	-0.99962	-0.0158763	-0.127871	0.0158303	0.016193	-0.99974	0.230402	0	0	0	1
0.999653	0.0203116	0.0161143	0.680354	0.0205366	-0.999628	-0.0157452	-0.127389	0.0157609	0.0160565	-0.999744	0.230392	0	0	0	1
0.999654	0.0203332	0.0160323	0.680343	0.0205546	-0.99963	-0.015594	-0.126811	0.0156817	0.015904	-0.999747	0.230389	0	0	0	1
0.999658	0.0202628	0.0158752	0.680297	0.0204792	-0.999633	-0.015441	-0.126258	0.0155289	0.0157467	-0.999752	0.230349	0	0	0	1
0.999659	0.0202659	0.0158006	0.680287	0.0204796	-0.999635	-0.01534	-0.125752	0.0154563	0.0156442	-0.999755	0.230349	0	0	0	1
0.999662	0.0201747	0.0157442	0.680284	0.0203862	-0.999638	-0.0152567	-0.125303	0.0154031	0.0155583	-0.999757	0.230353	0	0	0	1
0.999665	0.0201031	0.0156434	0.680253	0.0203112	-0.999642	-0.015135	-0.124852	0.0153059	0.0154335	-0.999761	0.230339	0	0	0	1
0.999662	0.0202723	0.0156136	0.680255	0.0204783	-0.99964	-0.015025	-0.124316	0.0152757	0.0153256	-0.999763	0.230366	0	0	0	1
0.999662	0.0203645	0.0154933	0.680233	0.0205698	-0.999637	-0.0151035	-0.123805	0.0151524	0.0154029	-0.999764	0.230375	0	0	0	1
0.999669	0.0201057	0.0153479	0.680205	0.0203128	-0.999638	-0.015377	-0.123481	0.0150055	0.0156695	-0.999762	0.230377	0	0	0	1
0.999671	0.0200823	0.0152804	0.680202	0.0202916	-0.999635	-0.0155903	-0.123274	0.0149341	0.0158811	-0.999759	0.230391	0	0	0	1
0.99967	0.0201701	0.0152276	0.680196	0.0203781	-0.999634	-0.0155534	-0.123079	0.0148807	0.0158444	-0.999761	0.230374	0	0	0	1
0.999666	0.0203853	0.0151882	0.680199	0.0205916	-0.99963	-0.0154854	-0.122756	0.0148392	0.0157788	-0.999762	0.23037	0	0	0	1
0.999664	0.020581	0.0150831	0.680197	0.0207843	-0.999628	-0.0153903	-0.12229	0.0147331	0.0156844	-0.999765	0.230334	0	0	0	1
0.999665	0.0205622	0.015007	0.68018	0.0207623	-0.99963	-0.0152588	-0.121837	0.01466	0.0155511	-0.999769	0.230326	0	0	0	1
0.999663	0.0206945	0.0149539	0.680178	0.0208921	-0.999629	-0.0151475	-0.121359	0.0146072	0.0154406	-0.999771	0.230326	0	0	0	1
0.999662	0.0207995	0.0148992	0.680168	0.0209944	-0.999629	-0.0150172	-0.120847	0.0145537	0.0153107	-0.999774	0.230334	0	0	0	1
0.999664	0.0207464	0.0148546	0.680162	0.0209387	-0.999632	-0.0148832	-0.120338	0.0145127	0.015175	-0.999777	0.230344	0	0	0	1
0.999661	0.0209154	0.014784	0.68013	0.0211045	-0.999631	-0.0147353	-0.11985	0.0144426	0.0150282	-0.99978	0.230347	0	0	0	1
0.999662	0.0209159	0.0147624	0.680119	0.0211028	-0.999633	-0.014601	-0.119375	0.0144239	0.0148934	-0.999782	0.230369	0	0	0	1
0.999661	0.0209874	0.0147142	0.680092	0.0211714	-0.999634	-0.0144546	-0.118878	0.0143777	0.014747	-0.999785	0.230383	0	0	0	1
0.999664	0.0208418	0.0146956	0.680089	0.0210237	-0.999639	-0.0143261	-0.118387	0.014364	0.0146161	-0.999787	0.230403	0	0	0	1
0.999661	0.0210121	0.0146437	0.680089	0.0211913	-0.999637	-0.0141958	-0.117832	0.0143124	0.0144872	-0.99979	0.230407	0	0	0	1
0.999663	0.0209726	0.0146019	0.680099	0.0211498	-0.999639	-0.0140923	-0.117332	0.0142734	0.0143822	-0.999792	0.230411	0	0	0	1
0.999663	0.0210006	0.0145489	0.68008	0.0211752	-0.999641	-0.0139647	-0.116868	0.0142226	0.0142539	-0.999794	0.230417	0	0	0	1
0.999662	0.0210321	0.0145646	0.680055	0.0212049	-0.999642	-0.013816	-0.116421	0.0142411	0.014106	-0.999796	0.230477	0	0	0	1
0.999661	0.0210818	0.0145792	0.68001	0.0212521	-0.999644	-0.0136272	-0.115901	0.014259	0.0139183	-0.999798	0.230549	0	0	0	1
0.99966	0.0211084	0.0146221	0.679957	0.0212763	-0.999646	-0.0134249	-0.115354	0.0143058	0.0137172	-0.999801	0.230632	0	0	0	1
0.999661	0.0209675	0.0147486	0.679898	0.0211344	-0.999651	-0.0132339	-0.114828	0.0144382	0.0135269	-0.999801	0.230721	0	0	0	1
0.999661	0.0208442	0.014917	0.679845	0.0210107	-0.999656	-0.013049	-0.114324	0.0146121	0.0133438	-0.999801	0.230819	0	0	0	1
0.999661	0.0207572	0.0150005	0.679798	0.0209224	-0.99966	-0.0128872	-0.11388	0.0147001	0.0131826	-0.999802	0.230924	0	0	0	1
0.999659	0.0208	0.0150839	0.679795	0.0209644	-0.999661	-0.0127573	-0.113461	0.0147857	0.0130551	-0.999802	0.231017	0	0	0	1
0.999659	0.0208944	0.0149899	0.679795	0.0210561	-0.999661	-0.0126564	-0.112952	0.0146926	0.0129536	-0.999805	0.230991	0	0	0	1
0.999662	0.0208205	0.0148499	0.679822	0.0209795	-0.999663	-0.0125985	-0.112381	0.0145549	0.0128917	-0.999808	0.230923	0	0	0	1
0.99967	0.0205518	0.0147164	0.679858	0.0207112	-0.999667	-0.0127453	-0.111856	0.0144218	0.0130317	-0.999808	0.230888	0	0	0	1
0.999669	0.0206248	0.0146445	0.679891	0.0207843	-0.999664	-0.012813	-0.111357	0.0143475	0.013099	-0.999808	0.230882	0	0	0	1
0.99967	0.0206071	0.0146151	0.679893	0.0207652	-0.999666	-0.0127438	-0.110889	0.0143199	0.0130289	-0.99981	0.230903	0	0	0	1
0.999669	0.0207137	0.0145679	0.679873	0.0208696	-0.999665	-0.0126331	-0.110408	0.0142736	0.0129188	-0.999812	0.23092	0	0	0	1
0.999671	0.0206566	0.0145029	0.679841	0.0208097	-0.999668	-0.0124918	-0.10989	0.0142123	0.0127753	-0.999814	0.230933	0	0	0	1
0.999672	0.0206244	0.0144294	0.679835	0.0207793	-0.999666	-0.0126937	-0.109529	0.0141351	0.0129752	-0.999813	0.230958	0	0	0	1
0.999675	0.0205614	0.0143572	0.67984	0.0207216	-0.999661	-0.013139	-0.10933	0.0140544	0.0134181	-0.999808	0.230999	0	0	0	1
0.999675	0.0206138	0.014282	0.67984	0.0207732	-0.99966	-0.0131498	-0.109072	0.0139784	0.013428	-0.999809	0.230973	0	0	0	1
0.999672	0.0208484	0.0141669	0.679827	0.0210055	-0.999656	-0.0130912	-0.108722	0.0138614	0.0133703	-0.999812	0.230923	0	0	0	1
0.999671	0.0208901	0.0141345	0.67986	0.0210459	-0.999656	-0.0130268	-0.10827	0.0138297	0.0133058	-0.999813	0.230917	0	0	0	1
0.999671	0.0209114	0.0140896	0.679863	0.0210652	-0.999657	-0.0129327	-0.107824	0.0137865	0.0132111	-0.999815	0.230917	0	0	0	1
0.999668	0.0211102	0.0140127	0.679841	0.0212615	-0.999654	-0.0128189	-0.107361	0.0137095	0.0130984	-0.999817	0.230904	0	0	0	1
0.999665	0.0213058	0.0139414	0.679823	0.0214545	-0.999651	-0.0126996	-0.10686	0.0136382	0.0129803	-0.99982	0.230901	0	0	0	1
0.999665	0.0213145	0.013915	0.67983	0.0214614	-0.999653	-0.01259	-0.106343	0.013614	0.0128703	-0.999822	0.230918	0	0	0	1
0.999666	0.0213212	0.0138576	0.679825	0.021466	-0.999654	-0.0124879	-0.105883	0.0135587	0.0127671	-0.999824	0.230914	0	0	0	1
0.999664	0.0214296	0.0138114	0.679824	0.0215725	-0.999653	-0.0123901	-0.105428	0.0135132	0.0126697	-0.999825	0.230913	0	0	0	1
0.999664	0.0214853	0.0137656	0.679819	0.0216262	-0.999653	-0.0122851	-0.104967	0.0134691	0.0125645	-0.999827	0.230917	0	0	0	1
0.999664	0.0214847	0.0137237	0.679811	0.0216235	-0.999654	-0.0121737	-0.104489	0.0134296	0.0124522	-0.999829	0.230926	0	0	0	1
0.999662	0.0216169	0.013662	0.679803	0.0217533	-0.999653	-0.012047	-0.103933	0.0133691	0.012326	-0.999832	0.230927	0	0	0	1
0.999668	0.0213921	0.0136054	0.679802	0.0215263	-0.999659	-0.0119346	-0.103422	0.0133177	0.0122094	-0.999834	0.230923	0	0	0	1
0.999669	0.021383	0.0135389	0.679785	0.0215148	-0.999661	-0.0118211	-0.10296	0.0132537	0.0120944	-0.999836	0.230919	0	0	0	1
0.999668	0.0214465	0.0134791	0.67976	0.0215761	-0.999661	-0.0117058	-0.102511	0.0131956	0.0119786	-0.999838	0.230922	0	0	0	1
0.999666	0.0215648	0.0134738	0.679761	0.0216928	-0.99966	-0.0115884	-0.102002	0.0131915	0.0118626	-0.99984	0.230955	0	0	0	1
0.999668	0.0214837	0.0134339	0.679758	0.0216096	-0.999663	-0.0114667	-0.101459	0.0131552	0.0117391	-0.999842	0.230965	0	0	0	1
0.999676	0.0211887	0.0133404	0.679743	0.0213122	-0.999671	-0.0113694	-0.100888	0.0130673	0.0116359	-0.999844	0.230954	0	0	0	1
0.99968	0.021022	0.0132876	0.679735	0.0211449	-0.999674	-0.0113672	-0.100386	0.0130165	0.0116304	-0.999845	0.230972	0	0	0	1
0.99968	0.0210359	0.0132721	0.679734	0.0211584	-0.999674	-0.011354	-0.0999076	0.0130011	0.0116171	-0.999845	0.231011	0	0	0	1
0.999679	0.0211262	0.0131874	0.679706	0.0212466	-0.999673	-0.0112682	-0.0994668	0.0129172	0.0115306	-0.999847	0.231	0	0	0	1
0.999677	0.0212323	0.0131439	0.679701	0.021351	-0.999672	-0.0111686	-0.0989836	0.0128746	0.0114315	-0.999849	0.231005	0	0	0	1
0.99968	0.0211359	0.013099	0.679718	0.021253	-0.999675	-0.0110875	-0.0984493	0.0128325	0.0113482	-0.99985	0.231005	0	0	0	1
0.999682	0.0210548	0.0130611	0.679743	0.0211711	-0.999677	-0.0110569	-0.0979025	0.0127962	0.0113157	-0.999851	0.231011	0	0	0	1
0.999685	0.0209439	0.0130304	0.679755	0.0210599	-0.999679	-0.011064	-0.097473	0.0127666	0.0113208	-0.999852	0.231029	0	0	0	1
0.999685	0.0209694	0.0129898	0.679752	0.0210842	-0.999679	-0.0110059	-0.0970527	0.012727	0.0112622	-0.999853	0.231036	0	0	0	1
0.999683	0.0210775	0.0129443	0.679748	0.0211906	-0.999678	-0.010914	-0.0965843	0.0126822	0.0111707	-0.999854	0.231039	0	0	0	1
0.999681	0.0212143	0.0128991	0.679753	0.0213257	-0.999676	-0.0108177	-0.0960361	0.0126376	0.0110752	-0.999856	0.231042	0	0	0	1
0.999684	0.0211479	0.0127583	0.679712	0.0212619	-0.999674	-0.0111464	-0.0957298	0.0124905	0.0114	-0.999854	0.231051	0	0	0	1
0.999693	0.0211097	0.0121429	0.679389	0.0212232	-0.999669	-0.0116965	-0.0957041	0.0118641	0.0119364	-0.999855	0.230923	0	0	0	1
0.999709	0.0209235	0.0110646	0.678658	0.0210232	-0.999674	-0.0116148	-0.0957375	0.0107901	0.0118298	-0.999869	0.230672	0	0	0	1
0.99972	0.0208847	0.0101421	0.677702	0.0209698	-0.999679	-0.0112353	-0.0957	0.00987623	0.0114306	-0.999883	0.230617	0	0	0	1
0.999721	0.0212273	0.00920337	0.67635	0.0212998	-0.999675	-0.0110209	-0.0956084	0.00893847	0.0111996	-0.999895	0.230851	0	0	0	1
0.999727	0.0212059	0.00868144	0.674991	0.0212706	-0.999678	-0.0107958	-0.0955593	0.00842172	0.0109633	-0.999902	0.231252	0	0	0	1
0.999731	0.0211632	0.00823494	0.673837	0.0212184	-0.999685	-0.0102148	-0.0954884	0.00798815	0.0103726	-0.999912	0.231558	0	0	0	1
0.99974	0.0210967	0.00735174	0.672628	0.0211389	-0.999692	-0.0096632	-0.0954967	0.00711756	0.00980183	-0.999924	0.231595	0	0	0	1
0.999747	0.0210385	0.00646919	0.671493	0.0210693	-0.999698	-0.00922689	-0.0955206	0.00624503	0.00934658	-0.999934	0.231415	0	0	0	1
0.999749	0.0212128	0.00546838	0.670383	0.0212331	-0.999696	-0.00901486	-0.0955226	0.00524736	0.0091144	-0.999942	0.231313	0	0	0	1
0.999749	0.0214786	0.00433561	0.669319	0.0214882	-0.999692	-0.00892445	-0.095493	0.00411443	0.00900104	-0.999948	0.231164	0	0	0	1
0.99975	0.0216318	0.00318818	0.668085	0.0216309	-0.999689	-0.00886175	-0.0954534	0.0029673	0.00891414	-0.999953	0.231056	0	0	0	1
0.999749	0.021734	0.00265994	0.666835	0.0217278	-0.999689	-0.00862033	-0.0954349	0.00244354	0.00866159	-0.999957	0.231257	0	0	0	1
0.999748	0.0218761	0.00204408	0.665567	0.0218644	-0.999687	-0.00851399	-0.0954354	0.00182895	0.00854215	-0.999959	0.231621	0	0	0	1
0.99975	0.0218022	0.00145568	0.664356	0.0217849	-0.999692	-0.00811865	-0.0953716	0.00124996	0.00813394	-0.999964	0.231799	0	0	0	1
0.99975	0.0218655	0.000431355	0.66315	0.0218399	-0.999693	-0.00780217	-0.0953403	0.000232319	0.00779523	-0.999967	0.231629	0	0	0	1
0.999751	0.021789	-0.000215119	0.661959	0.0217585	-0.999698	-0.00744112	-0.0953323	-0.000405524	0.00742016	-0.99997	0.231511	0	0	0	1
0.999751	0.0218184	-0.000548925	0.660405	0.0217858	-0.999701	-0.00688104	-0.0952726	-0.000727254	0.00685294	-0.999974	0.231451	0	0	0	1
0.999748	0.021928	-0.00076914	0.659139	0.0218942	-0.999701	-0.0066296	-0.0952735	-0.000942657	0.00659667	-0.999975	0.231522	0	0	0	1
0.999747	0.0219528	-0.00094919	0.657869	0.0219181	-0.999702	-0.00634293	-0.0951976	-0.00111654	0.00630611	-0.999977	0.231834	0	0	0	1
0.999748	0.0219152	-0.00141649	0.656601	0.0218778	-0.999704	-0.00618201	-0.0951703	-0.00157996	0.00613504	-0.999978	0.232055	0	0	0	1
0.999746	0.0219204	-0.00227441	0.6554	0.0218782	-0.999705	-0.00599968	-0.0951225	-0.00243369	0.00593395	-0.999977	0.23201	0	0	0	1
0.999745	0.0218766	-0.00302533	0.654274	0.0218305	-0.999707	-0.00582392	-0.0951188	-0.00318031	0.00574192	-0.999976	0.231668	0	0	0	1
0.999745	0.0218697	-0.00313344	0.653125	0.0218235	-0.999708	-0.00566722	-0.0951167	-0.00328493	0.00558293	-0.999977	0.231428	0	0	0	1
0.999744	0.0219407	-0.00289458	0.651906	0.0218962	-0.999707	-0.00555798	-0.0951475	-0.00304415	0.00547872	-0.999978	0.231489	0	0	0	1
0.999742	0.0220413	-0.00271749	0.650603	0.0219979	-0.999705	-0.00547687	-0.0951074	-0.00286586	0.00540123	-0.999979	0.23166	0	0	0	1
0.999741	0.0222003	-0.00189887	0.649336	0.0221606	-0.999699	-0.00587248	-0.0951407	-0.0020571	0.00581444	-0.999979	0.231755	0	0	0	1
0.999748	0.0219456	-0.000726992	0.647861	0.0219123	-0.999702	-0.00641132	-0.0950447	-0.000895854	0.00637936	-0.999977	0.231575	0	0	0	1
0.999751	0.0218281	9.50458e-05	0.646379	0.0217999	-0.999702	-0.00674822	-0.0948724	-8.06285e-05	0.00673421	-0.999975	0.231263	0	0	0	1
0.999759	0.0214197	0.00104192	0.64504	0.0213985	-0.999706	-0.00735207	-0.094865	0.000855834	0.00735821	-0.99997	0.231492	0	0	0	1
0.999763	0.0210886	0.00279966	0.644231	0.0210807	-0.999712	-0.00749651	-0.0947665	0.00261251	0.00753941	-0.999966	0.23207	0	0	0	1
0.999754	0.0209264	0.00574348	0.644034	0.020943	-0.999712	-0.00789096	-0.0949275	0.00554854	0.00799503	-0.99995	0.232437	0	0	0	1
0.999743	0.0207536	0.00788309	0.643869	0.0207909	-0.999711	-0.0083499	-0.0951668	0.00767945	0.00849743	-0.999932	0.231992	0	0	0	1
0.999739	0.0205089	0.00888784	0.643744	0.0205595	-0.999711	-0.00891002	-0.0954787	0.00867451	0.00907623	-0.999918	0.231418	0	0	0	1
0.999739	0.0204091	0.00914402	0.643722	0.0204669	-0.999708	-0.00945639	-0.0957825	0.00892034	0.00962686	-0.999911	0.231327	0	0	0	1
0.999742	0.0202256	0.00921583	0.643672	0.0202897	-0.999706	-0.0100778	-0.096211	0.0089813	0.010248	-0.999904	0.231451	0	0	0	1
0.999749	0.0197982	0.00939178	0.643616	0.0198683	-0.999709	-0.010533	-0.0966923	0.00915254	0.0107028	-0.999898	0.231632	0	0	0	1
0.999754	0.0195613	0.00931032	0.64354	0.0196354	-0.999708	-0.01107	-0.0970993	0.0090631	0.0112359	-0.999893	0.23166	0	0	0	1
0.999756	0.0195438	0.00912179	0.643447	0.0196227	-0.9997	-0.0118573	-0.0975137	0.00885937	0.0120191	-0.999886	0.231654	0	0	0	1
0.99976	0.0194217	0.00897199	0.643362	0.0195051	-0.999693	-0.0125721	-0.0979504	0.00869714	0.0127298	-0.999878	0.231662	0	0	0	1
0.999766	0.0191602	0.00887512	0.643283	0.0192476	-0.99969	-0.0131801	-0.0984018	0.00859192	0.0133336	-0.999871	0.231684	0	0	0	1
0.999772	0.018902	0.00876029	0.643201	0.0189931	-0.999687	-0.0137984	-0.0988592	0.00846883	0.0139473	-0.999864	0.231699	0	0	0	1
0.99978	0.0184979	0.00868427	0.64312	0.0185917	-0.999688	-0.0142431	-0.0993034	0.0083902	0.0143871	-0.999858	0.231715	0	0	0	1
0.999788	0.0181258	0.00857426	0.643028	0.0182219	-0.999688	-0.0147166	-0.0997521	0.00827696	0.0148554	-0.999853	0.231718	0	0	0	1
0.999796	0.01774	0.00846168	0.642935	0.017838	-0.999689	-0.0151507	-0.100191	0.0081624	0.0152842	-0.999847	0.231716	0	0	0	1
0.999802	0.0174101	0.00836831	0.642852	0.0175108	-0.999687	-0.0156559	-0.100645	0.00806527	0.015785	-0.99984	0.23173	0	0	0	1
0.999808	0.0171652	0.00826271	0.64277	0.0172688	-0.999682	-0.0162324	-0.101094	0.0079536	0.0163576	-0.999832	0.231747	0	0	0	1
0.999812	0.0169411	0.00814708	0.642686	0.0170475	-0.999676	-0.0168145	-0.101544	0.00783176	0.0169358	-0.999823	0.231758	0	0	0	1
0.999814	0.0168821	0.00800839	0.6426	0.0169921	-0.999663	-0.0175934	-0.102026	0.00768087	0.0177117	-0.999811	0.231778	0	0	0	1
0.999814	0.0169743	0.00781529	0.642514	0.0170875	-0.999646	-0.0184844	-0.102451	0.00747097	0.0186	-0.999796	0.231785	0	0	0	1
0.999816	0.0169406	0.00765363	0.642433	0.0170562	-0.999632	-0.0192261	-0.102875	0.00729734	0.0193387	-0.999783	0.231788	0	0	0	1
0.999819	0.0168334	0.00750947	0.642352	0.0169513	-0.99962	-0.0199254	-0.103325	0.00714345	0.0200346	-0.999771	0.231795	0	0	0	1
0.999825	0.01651	0.00739143	0.642263	0.0166289	-0.999616	-0.0204044	-0.103798	0.00702397	0.0205092	-0.999762	0.231791	0	0	0	1
0.99983	0.0162538	0.00730861	0.642187	0.0163737	-0.999613	-0.0207803	-0.104238	0.00694029	0.0208819	-0.999755	0.231796	0	0	0	1
0.999833	0.0161144	0.00726573	0.642112	0.0162349	-0.99961	-0.0210041	-0.104686	0.0068967	0.021104	-0.999751	0.2318	0	0	0	1
0.999835	0.0159811	0.00720672	0.642024	0.0161023	-0.999607	-0.0212743	-0.105191	0.00683617	0.0213723	-0.999745	0.231804	0	0	0	1
0.999838	0.0158065	0.00716682	0.641944	0.0159281	-0.999606	-0.0214497	-0.105656	0.00679723	0.0215458	-0.999742	0.231807	0	0	0	1
0.999841	0.0156863	0.00709276	0.641857	0.0158083	-0.999601	-0.0217531	-0.106138	0.00672099	0.0218472	-0.999736	0.231808	0	0	0	1
0.999845	0.0154336	0.00702936	0.641781	0.0155566	-0.999597	-0.0221047	-0.106575	0.00665767	0.0221961	-0.999729	0.231818	0	0	0	1
0.999846	0.0153855	0.00696488	0.641698	0.0155102	-0.999587	-0.022579	-0.107065	0.00658692	0.022669	-0.999718	0.231842	0	0	0	1
0.999846	0.015401	0.00696284	0.641653	0.0155267	-0.999584	-0.0227388	-0.107327	0.00658205	0.0228288	-0.999715	0.231863	0	0	0	1
0.999847	0.0153594	0.00696632	0.641632	0.0154858	-0.999582	-0.0228292	-0.107475	0.00658508	0.022919	-0.999713	0.231867	0	0	0	1
0.999849	0.0151995	0.00701904	0.641609	0.015329	-0.999578	-0.0231173	-0.107744	0.00663703	0.0232068	-0.999706	0.231894	0	0	0	1
0.999851	0.015063	0.00702594	0.641556	0.0151957	-0.99957	-0.0235618	-0.108159	0.00664034	0.0236505	-0.999695	0.231922	0	0	0	1
0.999853	0.0148719	0.00711676	0.641504	0.0150087	-0.999566	-0.0238425	-0.108633	0.00673143	0.0239312	-0.999688	0.231968	0	0	0	1
0.999851	0.0149747	0.00719901	0.64146	0.015115	-0.999559	-0.0240751	-0.10904	0.00680767	0.0241657	-0.999682	0.232	0	0	0	1
0.999854	0.014745	0.00730286	0.641413	0.0148896	-0.999556	-0.0243242	-0.109504	0.00691333	0.0244148	-0.999675	0.232038	0	0	0	1
0.999856	0.0145294	0.00744268	0.641373	0.0146795	-0.999552	-0.0246237	-0.110006	0.00705395	0.0247148	-0.999667	0.23208	0	0	0	1
0.999855	0.0145147	0.00750842	0.641301	0.0146682	-0.999546	-0.0248716	-0.110533	0.00711639	0.0249636	-0.99966	0.232114	0	0	0	1
0.999857	0.0143555	0.00764876	0.641253	0.0145143	-0.999542	-0.0251102	-0.11102	0.00725719	0.025203	-0.999653	0.232156	0	0	0	1
0.999857	0.0142851	0.00777133	0.641195	0.0144489	-0.999536	-0.0253718	-0.111514	0.0073777	0.0254658	-0.999645	0.232166	0	0	0	1
0.999856	0.014218	0.00795956	0.641158	0.0143886	-0.999531	-0.0256292	-0.112	0.00756385	0.0257254	-0.999637	0.232214	0	0	0	1
0.999856	0.0141317	0.00807697	0.641101	0.014307	-0.999526	-0.0258436	-0.112506	0.00768037	0.0259408	-0.999631	0.232239	0	0	0	1
0.999856	0.0140656	0.00823969	0.641059	0.0142466	-0.999522	-0.0260304	-0.113008	0.00784207	0.0261295	-0.999625	0.232267	0	0	0	1
0.999858	0.013841	0.00842623	0.641018	0.0140282	-0.999521	-0.0261834	-0.113533	0.00803224	0.0262832	-0.999619	0.232277	0	0	0	1
0.999857	0.0137806	0.00856785	0.640965	0.0139723	-0.99952	-0.0262758	-0.114051	0.00817409	0.0263772	-0.999616	0.232265	0	0	0	1
0.999857	0.0136778	0.00878095	0.640927	0.013876	-0.999518	-0.0263779	-0.114593	0.0083884	0.0264813	-0.999611	0.232262	0	0	0	1
0.999857	0.013518	0.00896856	0.64089	0.0137219	-0.999518	-0.0264616	-0.115081	0.00857901	0.0265663	-0.999607	0.232263	0	0	0	1
0.999856	0.0134376	0.00919103	0.640864	0.0136484	-0.999517	-0.0265683	-0.115553	0.00880206	0.0266754	-0.999602	0.232259	0	0	0	1
0.999856	0.0133037	0.00940555	0.640829	0.0135214	-0.999515	-0.0266858	-0.116038	0.00901847	0.0267945	-0.999597	0.232242	0	0	0	1
0.999855	0.0132335	0.00966431	0.640792	0.0134593	-0.999513	-0.0268153	-0.116585	0.00927725	0.0269269	-0.999591	0.232229	0	0	0	1
0.999852	0.0132453	0.00995211	0.64076	0.0134801	-0.999509	-0.0269429	-0.11716	0.00956287	0.0270585	-0.999585	0.232212	0	0	0	1
0.999847	0.0133457	0.0102515	0.640738	0.0135899	-0.999504	-0.0270785	-0.117689	0.00985754	0.0271991	-0.999578	0.232194	0	0	0	1
0.999845	0.0133266	0.010511	0.640711	0.0135791	-0.999501	-0.0272	-0.118151	0.0101158	0.0273239	-0.999572	0.232146	0	0	0	1
0.999841	0.0133695	0.0108527	0.6407	0.0136332	-0.999495	-0.0273828	-0.118603	0.0104536	0.0275118	-0.999564	0.232103	0	0	0	1
0.999837	0.013366	0.0112083	0.640671	0.0136421	-0.999488	-0.0276251	-0.119128	0.0108059	0.0277589	-0.999553	0.232047	0	0	0	1
0.999833	0.0133185	0.011605	0.640637	0.0136086	-0.999481	-0.0278877	-0.119679	0.0112001	0.0280264	-0.999541	0.231992	0	0	0	1
0.99983	0.0132724	0.0119356	0.640592	0.0135743	-0.999475	-0.0281136	-0.120175	0.0115288	0.0282563	-0.999531	0.231919	0	0	0	1
0.99982	0.0134618	0.0124848	0.640607	0.0137824	-0.999465	-0.0283725	-0.120662	0.0120688	0.0285249	-0.999517	0.231867	0	0	0	1
0.999814	0.0134922	0.0129317	0.640577	0.0138284	-0.999458	-0.0286037	-0.121228	0.0125114	0.0287627	-0.999505	0.231788	0	0	0	1
0.999805	0.013833	0.0133161	0.640566	0.0141822	-0.999448	-0.0287679	-0.12161	0.0128834	0.0289366	-0.999495	0.231717	0	0	0	1
0.999801	0.013902	0.0135291	0.640566	0.0142585	-0.999445	-0.0288551	-0.121732	0.0130932	0.0290278	-0.99949	0.231626	0	0	0	1
0.9998	0.01371	0.0137946	0.640578	0.0140762	-0.999443	-0.0289971	-0.121916	0.0133621	0.0291709	-0.999482	0.231592	0	0	0	1
0.999799	0.0134724	0.0140827	0.640563	0.0138502	-0.99944	-0.0292254	-0.12235	0.0136538	0.0294	-0.999471	0.231612	0	0	0	1
0.999797	0.0135026	0.0142213	0.640485	0.0138872	-0.999433	-0.0294261	-0.122914	0.0137886	0.0296031	-0.999463	0.231626	0	0	0	1
0.999792	0.0136702	0.0144203	0.640452	0.0140629	-0.999426	-0.0295814	-0.123347	0.0139803	0.0297635	-0.999456	0.231647	0	0	0	1
0.999788	0.0136951	0.0146444	0.640428	0.0140968	-0.999421	-0.029752	-0.12377	0.0142012	0.0299376	-0.999448	0.231667	0	0	0	1
0.999787	0.0135659	0.0148487	0.640377	0.0139768	-0.999416	-0.0299596	-0.124275	0.0144064	0.0301463	-0.999438	0.231684	0	0	0	1
0.999783	0.0136723	0.0150378	0.640309	0.0140921	-0.999408	-0.0301815	-0.124831	0.014589	0.0303723	-0.999429	0.231685	0	0	0	1
0.999778	0.0136557	0.0153298	0.640279	0.0140874	-0.999402	-0.0303807	-0.125334	0.0148786	0.0305754	-0.999418	0.231697	0	0	0	1
0.999776	0.0135757	0.0155568	0.640233	0.0140164	-0.999399	-0.0305197	-0.125848	0.0151059	0.0307164	-0.999411	0.231683	0	0	0	1
0.999774	0.0134638	0.0157851	0.640185	0.0139133	-0.999397	-0.0306274	-0.12638	0.015336	0.0308256	-0.999404	0.231682	0	0	0	1
0.999772	0.0133606	0.0160028	0.640138	0.0138184	-0.999395	-0.0307308	-0.126908	0.0155553	0.0309304	-0.999397	0.231686	0	0	0	1
0.99977	0.0132255	0.0162031	0.640099	0.013691	-0.999394	-0.0308275	-0.127399	0.0157584	0.0310278	-0.999391	0.231695	0	0	0	1
0.999769	0.0131197	0.0163493	0.64005	0.0135911	-0.999393	-0.0309095	-0.12787	0.0159066	0.0311101	-0.999386	0.231704	0	0	0	1
0.999768	0.0130198	0.0165415	0.640009	0.0134989	-0.999391	-0.0310104	-0.128379	0.0161005	0.031212	-0.99938	0.231716	0	0	0	1
0.999764	0.0131024	0.0166905	0.639945	0.0135877	-0.999387	-0.0311074	-0.12894	0.0162455	0.0313124	-0.999374	0.231725	0	0	0	1
0.999761	0.0131166	0.0168642	0.639898	0.013609	-0.999383	-0.0312125	-0.129458	0.0164172	0.0314201	-0.999368	0.231735	0	0	0	1
0.999757	0.0131878	0.0170176	0.639865	0.0136869	-0.999378	-0.0313252	-0.129916	0.0165667	0.0315361	-0.999362	0.231721	0	0	0	1
0.999755	0.0131949	0.0171551	0.639828	0.0137004	-0.999374	-0.0314451	-0.130371	0.0167023	0.0316579	-0.999356	0.231704	0	0	0	1
0.999753	0.0131523	0.0172739	0.639772	0.0136638	-0.99937	-0.0315856	-0.130883	0.0168205	0.0317994	-0.999349	0.231701	0	0	0	1
0.999749	0.0132292	0.0174584	0.639717	0.0137488	-0.999365	-0.0317104	-0.131446	0.0170007	0.031928	-0.999342	0.231717	0	0	0	1
0.999747	0.0132681	0.0175854	0.639651	0.0137934	-0.999362	-0.0318077	-0.131981	0.017125	0.0320277	-0.999337	0.231728	0	0	0	1
0.999741	0.0134291	0.0177728	0.63961	0.0139622	-0.999356	-0.03192	-0.132478	0.0173056	0.0321454	-0.99933	0.231737	0	0	0	1
0.99974	0.0132519	0.0179463	0.639568	0.0137926	-0.999355	-0.032029	-0.132976	0.0174831	0.0322537	-0.999323	0.23174	0	0	0	1
0.999737	0.0133368	0.018094	0.639533	0.0138848	-0.999349	-0.0321755	-0.133434	0.017626	0.0324038	-0.999316	0.231727	0	0	0	1
0.999735	0.0132889	0.0182291	0.639485	0.013845	-0.999343	-0.0323801	-0.13395	0.0177598	0.0326094	-0.999307	0.231713	0	0	0	1
0.999732	0.0133418	0.0183483	0.639427	0.0139059	-0.999334	-0.0326099	-0.134504	0.0178739	0.0328418	-0.999297	0.2317	0	0	0	1
0.999726	0.0134952	0.0185314	0.639385	0.0140689	-0.999325	-0.0328107	-0.135026	0.018049	0.033048	-0.999287	0.231701	0	0	0	1
0.999723	0.0134538	0.018735	0.639353	0.0140367	-0.999321	-0.0329456	-0.135533	0.018252	0.033185	-0.999279	0.231698	0	0	0	1
0.999719	0.01368	0.0188089	0.6393	0.0142667	-0.999316	-0.0330255	-0.135923	0.0183172	0.0332701	-0.999275	0.23169	0	0	0	1
0.999717	0.0137249	0.0188907	0.639299	0.0143152	-0.999313	-0.0330721	-0.136068	0.0183968	0.0333187	-0.999272	0.231687	0	0	0	1
0.999717	0.0135534	0.0189885	0.639302	0.014148	-0.999314	-0.0331294	-0.136232	0.0184994	0.0333742	-0.999268	0.231678	0	0	0	1
0.999719	0.0131846	0.0191537	0.63928	0.0137868	-0.999315	-0.0332368	-0.136638	0.0186754	0.0334771	-0.999262	0.231673	0	0	0	1
0.999715	0.0132852	0.0192628	0.639204	0.0138933	-0.99931	-0.0333551	-0.137202	0.0187793	0.0335987	-0.999256	0.231661	0	0	0	1
0.99971	0.0134569	0.0194206	0.639154	0.0140721	-0.999304	-0.0334561	-0.137679	0.0189299	0.0337053	-0.999249	0.231674	0	0	0	1
0.999708	0.0132956	0.0196172	0.639113	0.0139195	-0.999303	-0.0335564	-0.13816	0.0191303	0.0338052	-0.999242	0.231691	0	0	0	1
0.999705	0.0131878	0.0198377	0.639077	0.0138215	-0.9993	-0.0336757	-0.138663	0.0193527	0.0339255	-0.999234	0.231705	0	0	0	1
0.999701	0.0131728	0.0200822	0.63905	0.0138177	-0.999295	-0.033825	-0.139189	0.0195955	0.0340779	-0.999224	0.231703	0	0	0	1
0.999699	0.0130908	0.0202453	0.639023	0.0137438	-0.999292	-0.033951	-0.139628	0.0197595	0.0342046	-0.999216	0.23168	0	0	0	1
0.999695	0.013009	0.0204522	0.639015	0.0136725	-0.999287	-0.0341209	-0.140069	0.0199668	0.0343757	-0.999206	0.231644	0	0	0	1
0.999694	0.0127868	0.020654	0.638993	0.0134613	-0.999283	-0.0343186	-0.140566	0.0201734	0.0345717	-0.999195	0.231615	0	0	0	1
0.999691	0.0126908	0.020864	0.638954	0.0133762	-0.999278	-0.0344957	-0.141138	0.0203842	0.0347497	-0.999185	0.231589	0	0	0	1
0.999688	0.0125627	0.0210669	0.638903	0.013258	-0.999275	-0.0346292	-0.141702	0.0205896	0.0348833	-0.999176	0.231592	0	0	0	1
0.999684	0.0125874	0.0212613	0.638867	0.0132919	-0.999271	-0.0347497	-0.142168	0.0207814	0.0350069	-0.999167	0.231597	0	0	0	1
0.999679	0.012551	0.021504	0.638847	0.0132669	-0.999266	-0.0348801	-0.142622	0.0210236	0.0351397	-0.999158	0.231607	0	0	0	1
0.999677	0.0124746	0.0216585	0.638803	0.0131987	-0.999263	-0.0350137	-0.143102	0.0211788	0.0352739	-0.99915	0.231591	0	0	0	1
0.999673	0.0123946	0.0218734	0.638765	0.0131299	-0.999258	-0.0351785	-0.143671	0.0213942	0.0354398	-0.999139	0.231565	0	0	0	1
0.999666	0.0126	0.0220827	0.63872	0.0133461	-0.999249	-0.0353441	-0.144239	0.0215939	0.0356126	-0.999129	0.231549	0	0	0	1
0.999658	0.0128497	0.0223061	0.638679	0.0136071	-0.99924	-0.0354974	-0.144772	0.0218061	0.0357744	-0.999118	0.231547	0	0	0	1
0.999653	0.0128099	0.0225285	0.638644	0.0135781	-0.999236	-0.0356246	-0.145257	0.0220281	0.0359037	-0.999109	0.231558	0	0	0	1
0.999647	0.0128313	0.0227862	0.638622	0.0136119	-0.99923	-0.0357685	-0.145739	0.0222829	0.0360516	-0.999098	0.231569	0	0	0	1
0.99964	0.0129676	0.0230313	0.638589	0.0137605	-0.999223	-0.0359232	-0.146262	0.0225207	0.0362128	-0.999087	0.231566	0	0	0	1
0.999634	0.0130453	0.0232485	0.638536	0.0138496	-0.999216	-0.0360812	-0.146853	0.0227328	0.0363756	-0.999076	0.231559	0	0	0	1
0.999626	0.0132359	0.023488	0.638495	0.0140525	-0.999207	-0.0362383	-0.147395	0.0229629	0.0365404	-0.999065	0.231559	0	0	0	1
0.999619	0.0132229	0.0237983	0.638493	0.0140546	-0.999202	-0.036396	-0.147849	0.0232712	0.0367021	-0.999052	0.231577	0	0	0	1
0.999615	0.0131354	0.0240122	0.638481	0.0139784	-0.999197	-0.0365456	-0.148268	0.0234861	0.0368527	-0.999041	0.231556	0	0	0	1
0.99961	0.0130883	0.0242477	0.638466	0.0139447	-0.999191	-0.0367387	-0.14877	0.0237204	0.0370481	-0.999028	0.231512	0	0	0	1
0.999601	0.0131554	0.0245493	0.638456	0.0140282	-0.999181	-0.0369602	-0.14933	0.0240162	0.0372754	-0.999013	0.231474	0	0	0	1
0.999593	0.0132913	0.0248148	0.638427	0.0141786	-0.999172	-0.0371516	-0.149896	0.0242737	0.037474	-0.998999	0.231454	0	0	0	1
0.999585	0.0135203	0.0249973	0.638406	0.0144172	-0.999164	-0.037267	-0.150245	0.0244458	0.0375976	-0.99899	0.231457	0	0	0	1
0.999584	0.0135512	0.0250595	0.638407	0.0144514	-0.999162	-0.0373071	-0.150345	0.0245063	0.0376394	-0.998987	0.231451	0	0	0	1
0.999581	0.0133321	0.0252944	0.63844	0.0142437	-0.999162	-0.037405	-0.150538	0.0247478	0.0377352	-0.998978	0.231462	0	0	0	1
0.999581	0.0130226	0.0254411	0.638405	0.0139431	-0.999161	-0.0375374	-0.150956	0.0249042	0.037862	-0.998969	0.231443	0	0	0	1
0.999575	0.0131382	0.0256307	0.638347	0.0140701	-0.999153	-0.0377036	-0.151504	0.0250869	0.0380338	-0.998958	0.231436	0	0	0	1
0.999569	0.0130323	0.0258892	0.638318	0.0139778	-0.999148	-0.0378544	-0.151995	0.0253471	0.0381856	-0.998945	0.23145	0	0	0	1
0.999563	0.0130186	0.0261539	0.638302	0.0139781	-0.999143	-0.0380056	-0.152445	0.02561	0.0383402	-0.998933	0.231457	0	0	0	1
0.999558	0.0128795	0.0263815	0.638266	0.013852	-0.999138	-0.0381681	-0.15297	0.0258404	0.0385023	-0.998921	0.231442	0	0	0	1
0.999552	0.0129004	0.0266252	0.638231	0.0138871	-0.999131	-0.0383533	-0.153527	0.0260807	0.0386915	-0.998907	0.231417	0	0	0	1
0.999544	0.0129289	0.0268803	0.63821	0.01393	-0.999123	-0.0385248	-0.15401	0.026332	0.0388674	-0.998894	0.231403	0	0	0	1
0.999539	0.0127898	0.0271438	0.638203	0.0138057	-0.999119	-0.038693	-0.154452	0.0265983	0.0390355	-0.99888	0.231393	0	0	0	1
0.999536	0.0126291	0.0273462	0.638166	0.0136571	-0.999115	-0.0388452	-0.154943	0.0268048	0.0391862	-0.998869	0.231374	0	0	0	1
0.999528	0.0126939	0.0275869	0.638119	0.0137361	-0.999107	-0.0390255	-0.15552	0.0270403	0.0393716	-0.998855	0.231362	0	0	0	1
0.999521	0.01286	0.027783	0.638049	0.0139138	-0.999099	-0.0391684	-0.156088	0.0272276	0.0395218	-0.998844	0.231369	0	0	0	1
0.999514	0.012781	0.0280736	0.638022	0.0138505	-0.999094	-0.0393168	-0.156571	0.0275191	0.0396722	-0.99883	0.231402	0	0	0	1
0.999507	0.0127727	0.0283199	0.637998	0.0138556	-0.999088	-0.0394523	-0.157001	0.0277635	0.0398109	-0.998818	0.231424	0	0	0	1
0.999503	0.0126317	0.0285233	0.637964	0.0137265	-0.999085	-0.0395849	-0.157436	0.0279706	0.0399424	-0.998807	0.231426	0	0	0	1
0.999496	0.0127065	0.0287353	0.637914	0.0138146	-0.999077	-0.0397546	-0.157984	0.0281771	0.0401172	-0.998794	0.23141	0	0	0	1
0.999489	0.0127972	0.0289345	0.637844	0.0139179	-0.999069	-0.039919	-0.158575	0.0283701	0.0402869	-0.998782	0.231407	0	0	0	1
0.999479	0.0130406	0.0291681	0.637793	0.0141751	-0.999059	-0.0400729	-0.159093	0.0285916	0.0404512	-0.998769	0.231428	0	0	0	1
0.999471	0.0131318	0.0294143	0.637763	0.0142801	-0.999052	-0.0402081	-0.159534	0.0288319	0.0405925	-0.998756	0.231455	0	0	0	1
0.999463	0.0131148	0.0296726	0.637733	0.0142779	-0.999046	-0.0403569	-0.160001	0.0290885	0.0407446	-0.998742	0.231481	0	0	0	1
0.999457	0.0131647	0.0298727	0.637675	0.0143406	-0.999039	-0.040514	-0.160553	0.0292841	0.0409061	-0.99873	0.231491	0	0	0	1
0.999451	0.0132412	0.0300229	0.637623	0.0144278	-0.999031	-0.0406725	-0.161146	0.0294288	0.041069	-0.998719	0.231525	0	0	0	1
0.999448	0.0132193	0.0301326	0.637568	0.0144147	-0.999026	-0.0408165	-0.161677	0.0295371	0.041214	-0.99871	0.231535	0	0	0	1
0.999444	0.0132039	0.0302842	0.637543	0.01441	-0.99902	-0.0409648	-0.162165	0.0296871	0.0413641	-0.998699	0.231559	0	0	0	1
0.999443	0.0130305	0.0303753	0.637512	0.0142446	-0.999016	-0.0411026	-0.162631	0.0297833	0.0414981	-0.998691	0.231573	0	0	0	1
0.999441	0.0128747	0.0305266	0.637498	0.0140995	-0.999012	-0.0412491	-0.16311	0.0299389	0.0416421	-0.99868	0.231612	0	0	0	1
0.999437	0.0128894	0.0306458	0.637454	0.0141237	-0.999006	-0.0414003	-0.163633	0.0300553	0.0417955	-0.99867	0.23163	0	0	0	1
0.999433	0.0128588	0.0307786	0.637412	0.0141037	-0.998999	-0.0415672	-0.164203	0.0301869	0.0419634	-0.998659	0.231654	0	0	0	1
0.99943	0.0130307	0.0307968	0.637366	0.014279	-0.998993	-0.0416559	-0.164544	0.0301965	0.0420576	-0.998655	0.231652	0	0	0	1
0.999429	0.0130648	0.0308206	0.637382	0.0143157	-0.99899	-0.0417083	-0.164625	0.0302181	0.0421114	-0.998652	0.231639	0	0	0	1
0.999428	0.0129056	0.0309314	0.637423	0.0141644	-0.998988	-0.0418123	-0.164783	0.030334	0.0422121	-0.998644	0.23164	0	0	0	1
0.999431	0.0125106	0.0309722	0.637404	0.0137756	-0.998988	-0.0419547	-0.165216	0.0303896	0.0423432	-0.998637	0.231619	0	0	0	1
0.99943	0.0125817	0.0309952	0.637333	0.0138523	-0.99898	-0.0421079	-0.165773	0.0304074	0.0424989	-0.99863	0.231606	0	0	0	1
0.999427	0.0124637	0.0311298	0.637304	0.013744	-0.998976	-0.0422363	-0.166235	0.030545	0.0426256	-0.99862	0.231648	0	0	0	1
0.999424	0.0123531	0.0312643	0.637279	0.0136428	-0.998973	-0.042353	-0.166646	0.0306826	0.0427408	-0.998611	0.23169	0	0	0	1
0.999422	0.0122261	0.031396	0.637242	0.0135261	-0.998968	-0.0425049	-0.167171	0.0308175	0.0428906	-0.9986	0.231722	0	0	0	1
0.99942	0.0121646	0.0314628	0.637196	0.0134727	-0.998961	-0.0426702	-0.167719	0.0308846	0.0430551	-0.998591	0.231723	0	0	0	1
0.999415	0.0122401	0.0315913	0.637184	0.013559	-0.998953	-0.0428404	-0.168188	0.0310074	0.0432294	-0.99858	0.231741	0	0	0	1
0.999413	0.0121606	0.0316845	0.637164	0.0134878	-0.998948	-0.0429769	-0.168611	0.0311021	0.0433648	-0.998571	0.231762	0	0	0	1
0.999411	0.0120966	0.0317992	0.63714	0.0134338	-0.998942	-0.0431378	-0.169115	0.0312173	0.0435252	-0.998561	0.231796	0	0	0	1
0.999406	0.0121915	0.0319024	0.637091	0.0135386	-0.998933	-0.0433131	-0.169726	0.0313139	0.043705	-0.99855	0.231835	0	0	0	1
0.999402	0.0123674	0.0319779	0.63703	0.0137229	-0.998923	-0.0434762	-0.170315	0.0313795	0.0438747	-0.99854	0.231867	0	0	0	1
0.999397	0.0124863	0.032077	0.637006	0.0138512	-0.998914	-0.0436392	-0.17081	0.0314709	0.0440429	-0.99853	0.231905	0	0	0	1
0.999395	0.0124071	0.0321591	0.637007	0.0137808	-0.998908	-0.0438034	-0.171255	0.0315541	0.0442057	-0.99852	0.231929	0	0	0	1
0.999396	0.0122842	0.0321843	0.636996	0.0136646	-0.998902	-0.043975	-0.171731	0.0315825	0.0443739	-0.998512	0.231919	0	0	0	1
0.999394	0.0123093	0.0322397	0.636957	0.0136977	-0.998894	-0.0441509	-0.172291	0.0316343	0.0445514	-0.998502	0.231934	0	0	0	1
0.999386	0.0125943	0.0323657	0.636931	0.0139943	-0.998881	-0.0443433	-0.172869	0.0317447	0.0447547	-0.99849	0.231992	0	0	0	1
0.999381	0.0127491	0.0324631	0.636881	0.0141578	-0.998873	-0.0444798	-0.17339	0.0318331	0.0448975	-0.99848	0.232044	0	0	0	1
0.99938	0.0126975	0.0325277	0.636846	0.0141129	-0.998868	-0.0445985	-0.173813	0.0318983	0.0450156	-0.998473	0.232074	0	0	0	1
0.999378	0.0125811	0.0326385	0.636839	0.0140065	-0.998863	-0.0447534	-0.174252	0.032012	0.0451684	-0.998462	0.232116	0	0	0	1
0.999376	0.0124686	0.0327304	0.636825	0.0139039	-0.998856	-0.0449303	-0.174772	0.0321065	0.045343	-0.998451	0.232149	0	0	0	1
0.999372	0.0126157	0.0327868	0.636794	0.01406	-0.998845	-0.0451333	-0.17537	0.0321533	0.0455516	-0.99844	0.232167	0	0	0	1
0.999369	0.0127554	0.0328483	0.636783	0.0142095	-0.998833	-0.0453523	-0.175953	0.0322052	0.045776	-0.998428	0.232184	0	0	0	1
0.999366	0.0128265	0.0329057	0.636796	0.0142898	-0.998823	-0.0455554	-0.176428	0.0322564	0.0459823	-0.998417	0.232195	0	0	0	1
0.999366	0.0127212	0.0329301	0.63679	0.0141908	-0.998817	-0.0457159	-0.176855	0.0322833	0.0461399	-0.998409	0.232195	0	0	0	1
0.999365	0.0125609	0.0330248	0.636783	0.0140407	-0.998811	-0.0458931	-0.177358	0.0323828	0.0463133	-0.998398	0.232238	0	0	0	1
0.999363	0.012545	0.0330927	0.636718	0.0140323	-0.998805	-0.0460251	-0.177898	0.0324495	0.0464458	-0.99839	0.232278	0	0	0	1
0.999363	0.012386	0.033154	0.636639	0.0138803	-0.998801	-0.04615	-0.178454	0.0325164	0.0465664	-0.998382	0.232319	0	0	0	1
0.999357	0.0125606	0.0332693	0.636616	0.0140632	-0.998794	-0.0462437	-0.178788	0.0326221	0.0466675	-0.998374	0.232385	0	0	0	1
0.999358	0.0125255	0.0332704	0.63661	0.0140292	-0.998793	-0.0462753	-0.178897	0.0326244	0.0466979	-0.998372	0.232379	0	0	0	1
0.999359	0.0123247	0.0333109	0.636622	0.013833	-0.998792	-0.0463543	-0.179087	0.0326731	0.0467709	-0.998367	0.232388	0	0	0	1
0.999361	0.0120029	0.0333536	0.636582	0.0135174	-0.998791	-0.0464761	-0.179526	0.0327292	0.0468829	-0.99836	0.232402	0	0	0	1
0.999357	0.0121468	0.0334262	0.636511	0.0136694	-0.998782	-0.046621	-0.180071	0.0327929	0.0470335	-0.998351	0.232435	0	0	0	1
0.999354	0.0120566	0.0335441	0.636468	0.0135891	-0.998777	-0.0467519	-0.180542	0.0329131	0.0471632	-0.998341	0.232486	0	0	0	1
0.999351	0.0120362	0.0336435	0.636421	0.013578	-0.998771	-0.0468902	-0.181008	0.0330115	0.0473022	-0.998331	0.232514	0	0	0	1
0.999347	0.0120467	0.0337684	0.636391	0.0136001	-0.998762	-0.047065	-0.181511	0.0331334	0.0474791	-0.998319	0.232539	0	0	0	1
0.999341	0.0121841	0.033895	0.636373	0.0137502	-0.998751	-0.0472661	-0.182005	0.0332506	0.0476867	-0.998305	0.232542	0	0	0	1
0.999336	0.0122567	0.0340178	0.636352	0.0138343	-0.998742	-0.0474367	-0.182428	0.0333674	0.0478614	-0.998292	0.232535	0	0	0	1
0.999333	0.0121152	0.0341464	0.636321	0.0137049	-0.998735	-0.047609	-0.182909	0.0335002	0.0480309	-0.99828	0.232535	0	0	0	1
0.999329	0.0120657	0.0342958	0.636295	0.0136691	-0.998726	-0.0478044	-0.183449	0.0336492	0.0482267	-0.998265	0.232565	0	0	0	1
0.999325	0.0121657	0.034369	0.636251	0.0137794	-0.998715	-0.0480046	-0.18402	0.0337147	0.0484314	-0.998253	0.232574	0	0	0	1
0.999318	0.0123219	0.0345072	0.63623	0.0139487	-0.998704	-0.0481958	-0.184528	0.0338424	0.0486299	-0.998239	0.232611	0	0	0	1
0.999317	0.0122577	0.0345648	0.63622	0.0138937	-0.998695	-0.0483841	-0.185009	0.0339004	0.0488169	-0.998228	0.232617	0	0	0	1
0.999316	0.012231	0.0345922	0.636243	0.0138758	-0.998685	-0.0486012	-0.185453	0.0339261	0.0490336	-0.998217	0.232598	0	0	0	1
0.999318	0.012226	0.0345469	0.63625	0.0138777	-0.998672	-0.0488715	-0.186026	0.0338774	0.0493032	-0.998205	0.232531	0	0	0	1
0.999319	0.0123905	0.0344601	0.636252	0.0140475	-0.998655	-0.0491568	-0.18664	0.0337785	0.049593	-0.998194	0.232442	0	0	0	1
0.99932	0.0124427	0.0344161	0.636298	0.0141071	-0.99864	-0.0494412	-0.187219	0.0337281	0.0498787	-0.998182	0.232366	0	0	0	1
0.999316	0.0125296	0.0344896	0.63639	0.0141948	-0.998643	-0.0493592	-0.187669	0.0337982	0.0498006	-0.998183	0.232278	0	0	0	1
0.99932	0.0124243	0.0344118	0.636444	0.0140944	-0.998632	-0.0496184	-0.18818	0.0337221	0.0500552	-0.998173	0.232179	0	0	0	1
0.99932	0.0124263	0.0344088	0.636487	0.0141051	-0.998619	-0.0498791	-0.188702	0.0337154	0.0503162	-0.99816	0.232137	0	0	0	1
0.999321	0.0122086	0.0344643	0.636482	0.0138971	-0.998612	-0.0500788	-0.189234	0.033779	0.0505093	-0.998148	0.232151	0	0	0	1
0.999319	0.0121466	0.0345543	0.636416	0.0138442	-0.998606	-0.0502131	-0.189767	0.0338702	0.0506428	-0.998138	0.232206	0	0	0	1
0.999313	0.0121836	0.0346998	0.636349	0.0138925	-0.998599	-0.050328	-0.190279	0.034012	0.0507611	-0.998127	0.232298	0	0	0	1
0.999307	0.012254	0.0348397	0.6363	0.013974	-0.998592	-0.0504475	-0.190756	0.0341464	0.050885	-0.998116	0.232382	0	0	0	1
0.999306	0.0121556	0.0349069	0.636268	0.0138836	-0.998587	-0.0505765	-0.191167	0.0342168	0.0510116	-0.998108	0.232418	0	0	0	1
0.999305	0.0120346	0.0349881	0.636252	0.0137732	-0.998579	-0.0507603	-0.191663	0.0343015	0.0511925	-0.998095	0.232454	0	0	0	1
0.999304	0.0118869	0.0350663	0.636234	0.0136367	-0.99857	-0.0509675	-0.192226	0.0343843	0.0513958	-0.998082	0.232486	0	0	0	1
0.999303	0.0117129	0.0351425	0.636212	0.0134739	-0.998562	-0.0511744	-0.192787	0.0344666	0.0515979	-0.998069	0.23252	0	0	0	1
0.999298	0.0119164	0.0352232	0.63623	0.0136858	-0.998552	-0.0513037	-0.193082	0.0345348	0.0517353	-0.998059	0.232551	0	0	0	1
0.999298	0.011945	0.0352182	0.636254	0.0137162	-0.998549	-0.0513619	-0.193161	0.0345276	0.0517945	-0.998057	0.232536	0	0	0	1
0.999298	0.0116984	0.035292	0.636297	0.0134779	-0.998546	-0.0514876	-0.193384	0.0346123	0.0519127	-0.998047	0.232561	0	0	0	1
0.9993	0.011451	0.0353175	0.636284	0.0132379	-0.99854	-0.0516547	-0.193821	0.0346485	0.0520717	-0.998038	0.232565	0	0	0	1
0.999297	0.0114614	0.0353906	0.636258	0.0132597	-0.998529	-0.0518728	-0.194401	0.034718	0.0522912	-0.998024	0.232595	0	0	0	1
0.999293	0.0115545	0.0354782	0.636232	0.0133633	-0.998519	-0.0520439	-0.194876	0.0347983	0.0524668	-0.998012	0.232641	0	0	0	1
0.999292	0.0114579	0.035553	0.636167	0.0132747	-0.998514	-0.0521594	-0.195337	0.0348765	0.05258	-0.998003	0.232689	0	0	0	1
0.999287	0.0113359	0.0357187	0.636132	0.0131671	-0.998507	-0.0523204	-0.195859	0.0350463	0.052739	-0.997989	0.232788	0	0	0	1
0.999283	0.0114874	0.035789	0.636073	0.0133276	-0.998497	-0.0524724	-0.196363	0.0351065	0.0528973	-0.997978	0.23283	0	0	0	1
0.99928	0.0114672	0.0358658	0.63604	0.0133166	-0.998489	-0.05262	-0.196808	0.0351822	0.0530453	-0.997968	0.232869	0	0	0	1
0.999276	0.0115643	0.0359678	0.635998	0.0134251	-0.998479	-0.0527892	-0.197315	0.0352766	0.0532194	-0.997955	0.232927	0	0	0	1
0.999273	0.0114576	0.0360752	0.635944	0.0133299	-0.998471	-0.0529507	-0.197858	0.0353874	0.0533786	-0.997943	0.23299	0	0	0	1
0.999268	0.0116145	0.0361617	0.635867	0.0134961	-0.998462	-0.0530841	-0.198378	0.0354636	0.0535189	-0.997933	0.233044	0	0	0	1
0.999263	0.0116912	0.0362915	0.635827	0.0135848	-0.998453	-0.0532284	-0.198863	0.0355871	0.0536677	-0.99792	0.233119	0	0	0	1
0.999257	0.0118112	0.0363957	0.635797	0.0137159	-0.998443	-0.0533825	-0.199309	0.0356826	0.0538276	-0.997908	0.233175	0	0	0	1
0.999254	0.0118828	0.0364639	0.635762	0.0137975	-0.998432	-0.0535625	-0.199818	0.0357444	0.0540112	-0.997896	0.233207	0	0	0	1
0.999251	0.0118762	0.0365375	0.635727	0.0138012	-0.998423	-0.0537379	-0.200362	0.0358157	0.0541874	-0.997884	0.233236	0	0	0	1
0.999244	0.0118314	0.0367598	0.635716	0.0137645	-0.998429	-0.0536275	-0.200902	0.0360417	0.0540785	-0.997882	0.233284	0	0	0	1
0.999237	0.0119493	0.0368933	0.635682	0.0138914	-0.998425	-0.0536797	-0.201439	0.0361678	0.0541368	-0.997874	0.233324	0	0	0	1
0.999234	0.0119346	0.0369948	0.635631	0.0138835	-0.998423	-0.0537152	-0.201928	0.0362695	0.0541733	-0.997868	0.233355	0	0	0	1
0.999228	0.0120399	0.0371237	0.635623	0.0140013	-0.998413	-0.0538674	-0.202358	0.0363904	0.0543312	-0.997855	0.233418	0	0	0	1
0.999226	0.0119375	0.0372098	0.635578	0.0139095	-0.998406	-0.0540284	-0.202863	0.0364797	0.0544898	-0.997843	0.233464	0	0	0	1
0.999225	0.011849	0.0372572	0.635497	0.0138292	-0.998399	-0.054179	-0.203437	0.0365297	0.0546378	-0.997834	0.233492	0	0	0	1
0.999219	0.0118974	0.0374195	0.63547	0.0138922	-0.998389	-0.054336	-0.204011	0.0366869	0.054799	-0.997819	0.233566	0	0	0	1
0.999214	0.0118886	0.0375521	0.635447	0.0138903	-0.99839	-0.0543246	-0.204479	0.03682	0.0547891	-0.997815	0.233592	0	0	0	1
0.999211	0.0117642	0.0376708	0.635457	0.0137777	-0.998384	-0.0544648	-0.204962	0.0369433	0.0549264	-0.997802	0.233627	0	0	0	1
0.99921	0.0116316	0.0377262	0.635445	0.0136554	-0.998375	-0.0546589	-0.205465	0.0370032	0.0551164	-0.99779	0.233642	0	0	0	1
0.99921	0.011546	0.0377653	0.635436	0.0135801	-0.998364	-0.0548747	-0.206005	0.0370441	0.0553298	-0.997776	0.233642	0	0	0	1
0.999207	0.0114812	0.0378508	0.635438	0.0135281	-0.998353	-0.0550918	-0.206553	0.0371301	0.0555457	-0.997761	0.233667	0	0	0	1
0.999205	0.0115521	0.0378854	0.635434	0.0136079	-0.998341	-0.0552814	-0.207053	0.0371581	0.0557386	-0.997749	0.233658	0	0	0	1
0.999201	0.0116089	0.0379839	0.635486	0.0136655	-0.998347	-0.055156	-0.207332	0.037255	0.0556165	-0.997753	0.233616	0	0	0	1
0.999201	0.0117901	0.0379241	0.635521	0.0138443	-0.998343	-0.0551829	-0.2075	0.0371848	0.0556494	-0.997753	0.23353	0	0	0	1
0.999204	0.0116112	0.0378928	0.635569	0.0136699	-0.998337	-0.0553482	-0.20774	0.0371612	0.0558077	-0.997745	0.233486	0	0	0	1
0.999205	0.0114055	0.0379375	0.635596	0.0134741	-0.998329	-0.0555429	-0.208121	0.0372148	0.0559954	-0.997733	0.23349	0	0	0	1
0.999203	0.011428	0.0379783	0.635584	0.0135078	-0.998315	-0.0557796	-0.208665	0.0372511	0.0562337	-0.997718	0.233498	0	0	0	1
0.9992	0.0114649	0.0380439	0.635578	0.0135571	-0.998301	-0.0560151	-0.209236	0.0373112	0.0564716	-0.997702	0.233516	0	0	0	1
0.999199	0.0115699	0.0380489	0.635583	0.0136706	-0.998287	-0.0562344	-0.209736	0.0373073	0.056695	-0.99769	0.233494	0	0	0	1
0.999199	0.0115104	0.0380699	0.635603	0.0136203	-0.998276	-0.0564487	-0.210175	0.0373287	0.0569075	-0.997677	0.233482	0	0	0	1
0.999197	0.0116494	0.0380691	0.635592	0.0137666	-0.998262	-0.056649	-0.210623	0.0373172	0.0571132	-0.997666	0.233465	0	0	0	1
0.999197	0.0115226	0.0381104	0.635525	0.0136479	-0.998256	-0.0567993	-0.211123	0.0373637	0.0572593	-0.997656	0.233491	0	0	0	1
0.999192	0.011565	0.0382152	0.635444	0.0137019	-0.998246	-0.0569503	-0.211685	0.0374638	0.0574135	-0.997643	0.233556	0	0	0	1
0.999184	0.0118526	0.0383333	0.635356	0.0140003	-0.998236	-0.0570616	-0.21221	0.0375636	0.0575373	-0.997632	0.233626	0	0	0	1
0.999176	0.0119907	0.0385196	0.635306	0.0141454	-0.998239	-0.0569669	-0.212707	0.0377429	0.0574504	-0.99763	0.233673	0	0	0	1
0.999172	0.0119563	0.0386286	0.635254	0.0141174	-0.998239	-0.0569691	-0.213225	0.0378536	0.0574528	-0.997626	0.23369	0	0	0	1
0.999169	0.0119924	0.0386797	0.635218	0.0141599	-0.998233	-0.0570613	-0.213743	0.0379013	0.0575472	-0.997619	0.233681	0	0	0	1
0.999169	0.011884	0.0387333	0.635196	0.0140609	-0.998226	-0.0572241	-0.214254	0.0379588	0.0577067	-0.997607	0.233686	0	0	0	1
0.999166	0.0118957	0.0387895	0.635175	0.0140816	-0.998216	-0.0573778	-0.214769	0.0380121	0.0578617	-0.997596	0.23369	0	0	0	1
0.999165	0.0117229	0.0388823	0.635154	0.013919	-0.998212	-0.057497	-0.215259	0.038113	0.0579758	-0.997586	0.233714	0	0	0	1
0.999163	0.0116286	0.0389645	0.635125	0.0138358	-0.998204	-0.0576608	-0.21574	0.0381983	0.0581371	-0.997573	0.23375	0	0	0	1
0.99916	0.0115784	0.0390392	0.63508	0.0137955	-0.998196	-0.0578035	-0.21617	0.0382737	0.058279	-0.997562	0.23379	0	0	0	1
0.999157	0.0115023	0.0391484	0.635041	0.0137326	-0.998187	-0.0579796	-0.216658	0.0383848	0.0584539	-0.997547	0.233852	0	0	0	1
0.999156	0.0114068	0.0392112	0.63497	0.0136475	-0.998178	-0.0581504	-0.217197	0.0384508	0.058622	-0.997535	0.233891	0	0	0	1
0.999153	0.0113587	0.0393034	0.634899	0.013611	-0.998169	-0.0583089	-0.217733	0.0385434	0.05878	-0.997522	0.233942	0	0	0	1
0.999149	0.0112749	0.0394204	0.634871	0.0135406	-0.99816	-0.0584776	-0.218197	0.0386629	0.0589471	-0.997508	0.234005	0	0	0	1
0.999148	0.0110945	0.0395055	0.634837	0.0133722	-0.998152	-0.0586525	-0.218663	0.0387561	0.0591164	-0.997494	0.23405	0	0	0	1
0.999146	0.0109904	0.0395652	0.634816	0.0132794	-0.998142	-0.0588502	-0.219134	0.0388192	0.0593109	-0.99748	0.234075	0	0	0	1
0.999144	0.0109362	0.0396323	0.634795	0.0132383	-0.998129	-0.0590828	-0.219674	0.0388863	0.0595424	-0.997464	0.234102	0	0	0	1
0.99914	0.01094	0.0397279	0.634787	0.0132582	-0.998113	-0.0593481	-0.22026	0.038978	0.0598093	-0.997444	0.234142	0	0	0	1
0.999139	0.0109188	0.0397731	0.63477	0.0132491	-0.998098	-0.0595872	-0.220823	0.0390212	0.0600484	-0.997428	0.234146	0	0	0	1
0.999137	0.0109505	0.0397982	0.634764	0.0132905	-0.998085	-0.0597974	-0.221305	0.0390415	0.0602603	-0.997414	0.234139	0	0	0	1
0.999133	0.0109173	0.039932	0.634813	0.0132634	-0.998089	-0.0597457	-0.221573	0.0391778	0.0602091	-0.997412	0.23414	0	0	0	1
0.999129	0.0111074	0.0399728	0.634804	0.0134487	-0.998097	-0.0595666	-0.221727	0.0392095	0.0600378	-0.997421	0.234094	0	0	0	1
0.999125	0.011026	0.0400873	0.6348	0.0133782	-0.998092	-0.0596684	-0.222009	0.0393273	0.060138	-0.997411	0.234153	0	0	0	1
0.999123	0.0109005	0.0401865	0.634759	0.013264	-0.998086	-0.0597967	-0.222406	0.0394321	0.0602627	-0.997399	0.234214	0	0	0	1
0.999114	0.0111652	0.0403159	0.63468	0.0135393	-0.998077	-0.0598752	-0.222931	0.0395442	0.0603535	-0.997389	0.234272	0	0	0	1
0.999105	0.0110916	0.0405791	0.634656	0.0134759	-0.998087	-0.0597307	-0.223457	0.0398133	0.0602096	-0.997387	0.234335	0	0	0	1
0.999091	0.0113761	0.0408345	0.634665	0.0137679	-0.998094	-0.0595412	-0.223949	0.0400537	0.0600348	-0.997388	0.23436	0	0	0	1
0.999075	0.0116225	0.0411622	0.634731	0.0140175	-0.998115	-0.0591375	-0.224409	0.0403716	0.0596454	-0.997398	0.234345	0	0	0	1
0.999063	0.0116942	0.0414367	0.634764	0.0140837	-0.998145	-0.0586029	-0.22496	0.0406489	0.0591172	-0.997419	0.234264	0	0	0	1
0.999051	0.0118517	0.0416775	0.634738	0.0142371	-0.998169	-0.0581589	-0.225612	0.0408863	0.0586827	-0.997435	0.234196	0	0	0	1
0.999035	0.0121998	0.0419545	0.634757	0.0145883	-0.998182	-0.0578443	-0.226167	0.0411469	0.0583861	-0.997441	0.234179	0	0	0	1
0.99903	0.012177	0.0420748	0.634754	0.0145669	-0.99819	-0.0577077	-0.226641	0.0412704	0.0582503	-0.997444	0.23414	0	0	0	1
0.99903	0.012003	0.0421204	0.634768	0.0144026	-0.998183	-0.0578749	-0.227101	0.0413236	0.0584111	-0.997433	0.234125	0	0	0	1
0.99903	0.0117936	0.042182	0.634777	0.0142067	-0.998172	-0.0581083	-0.227624	0.041394	0.0586369	-0.997416	0.234135	0	0	0	1
0.999032	0.0116218	0.0421751	0.634772	0.0140439	-0.998162	-0.0583325	-0.228181	0.0413941	0.058854	-0.997404	0.234137	0	0	0	1
0.999034	0.0115431	0.0421497	0.63481	0.0139734	-0.998149	-0.0585658	-0.228721	0.04137	0.0590838	-0.997391	0.234131	0	0	0	1
0.999039	0.0113872	0.042077	0.634865	0.0138241	-0.998136	-0.0588264	-0.229219	0.0413031	0.0593372	-0.997379	0.234063	0	0	0	1
0.999043	0.0113486	0.0419957	0.634907	0.0137911	-0.998121	-0.0590756	-0.229678	0.0412208	0.0595838	-0.997367	0.234	0	0	0	1
0.999046	0.0112424	0.0419505	0.634916	0.0136919	-0.998109	-0.0593093	-0.230179	0.0411787	0.0598127	-0.997355	0.233993	0	0	0	1
0.999043	0.0111734	0.0420569	0.634902	0.0136385	-0.998097	-0.0595308	-0.230735	0.0412861	0.060033	-0.997338	0.234079	0	0	0	1
0.999033	0.0114118	0.042217	0.63485	0.0138906	-0.998087	-0.0596315	-0.231263	0.0414301	0.0601459	-0.997325	0.234212	0	0	0	1
0.999021	0.0114945	0.0424852	0.634824	0.0139865	-0.99809	-0.059563	-0.231734	0.0416939	0.0600845	-0.997318	0.234338	0	0	0	1
0.999016	0.0114993	0.0425915	0.634745	0.013999	-0.998088	-0.0595949	-0.232198	0.0417992	0.0601181	-0.997311	0.23439	0	0	0	1
0.999012	0.011413	0.0427233	0.634707	0.013925	-0.998083	-0.0596978	-0.232681	0.0419345	0.0602193	-0.997299	0.234438	0	0	0	1
0.999004	0.0114779	0.0428797	0.634695	0.0140085	-0.998068	-0.0599165	-0.233209	0.0420836	0.0604431	-0.99728	0.234514	0	0	0	1
0.998999	0.0114327	0.043016	0.634669	0.0139789	-0.998058	-0.0600884	-0.233775	0.0422199	0.0606152	-0.997263	0.234573	0	0	0	1
0.998988	0.0116025	0.0432158	0.634642	0.0141585	-0.998059	-0.0600372	-0.234264	0.0424098	0.0605739	-0.997258	0.234636	0	0	0	1
0.998975	0.011693	0.043492	0.634617	0.014259	-0.998067	-0.059881	-0.234736	0.0426822	0.0604255	-0.997255	0.234725	0	0	0	1
0.998963	0.0117539	0.0437653	0.634597	0.014334	-0.998069	-0.0598259	-0.235229	0.042952	0.0603768	-0.997247	0.234831	0	0	0	1
