# Supplementary material for: Axially rigid steerable needle with compliant active tip control
Source: PLoS One. 2021 Dec 16;16(12):e0261089. doi: 10.1371/journal.pone.0261089 (PMC8675730; doi:10.1371/journal.pone.0261089)
Supplement: S1 File — (ZIP) [file pone.0261089.s001.zip › Exp.1/PhantomScan_013.csvf]

4.11891	3.70662	8.91248
4.13885	3.51294	8.82605
4.00422	3.46902	8.87276
4.00948	2.91662	8.83391
3.99999	2.69239	8.98578
3.88883	2.48112	9.03025
3.86707	2.23504	9.03689
3.79909	2.17945	9.03351
3.77892	1.92934	9.1029
3.66606	1.71128	9.1592
3.62433	1.54644	9.20872
3.63196	1.42831	9.27852
3.48449	1.45414	9.36473
3.50542	1.30782	9.47189
3.48219	1.27412	9.53001
3.4105	1.07397	9.63048
3.41346	0.973088	9.59202
3.30978	1.07054	9.69969
3.37839	0.61666	9.78011
3.25959	0.640485	9.87892
3.19324	0.708936	9.97032
3.19989	0.562747	10.0949
3.23008	0.404695	10.1238
3.27251	0.509389	10.3195
3.18814	0.370061	10.3608
3.0779	0.264546	10.3328
3.15967	0.141631	10.464
3.18634	0.0169968	10.5357
3.21916	-0.0733018	10.3724
3.28187	0.102608	10.3809
3.44855	0.0454637	10.2813
3.50215	-0.0528653	10.1624
3.37874	0.567484	9.77215
3.52753	0.320839	9.55709
3.53511	0.364201	9.48222
3.47608	0.243746	9.5399
3.33204	0.27751	9.52338
3.25089	-0.0366708	9.64931
3.3274	-0.210412	9.67515
3.23177	-0.028645	9.64925
3.16721	-0.148199	9.68913
3.05114	-0.341793	9.66684
2.92708	-0.271945	9.87538
2.78315	-0.225054	9.80302
2.76078	-0.380087	9.93728
2.68636	-0.606818	9.92665
2.67721	-0.420191	10.0394
2.57918	-0.559781	9.97841
2.54076	-0.629973	10.1116
2.29435	-0.45773	10.0301
2.16017	-0.612892	9.96112
2.04102	-0.560796	10.1267
1.98035	-0.743624	10.1572
1.88326	-0.878186	10.1466
1.65634	-0.781691	10.1181
1.63676	-0.884562	10.3774
1.41037	-1.02854	10.2452
1.34725	-0.927834	10.295
1.26722	-1.06375	10.2787
1.15659	-1.15789	10.2884
1.21003	-1.04483	10.4513
1.05133	-1.10203	10.291
1.00231	-0.464526	10.3508
0.917603	-0.756623	10.2995
0.84402	-0.857025	10.2673
0.890608	-1.03131	10.3555
0.948204	-1.06364	10.3109
0.874003	-1.21093	10.249
1.01957	-1.19961	10.4352
0.814886	-1.18496	9.92598
0.969521	-1.04155	10.1191
0.814211	-1.02276	9.95574
0.877841	-1.25438	9.93509
0.825089	-1.1504	9.95904
0.786453	-1.242	9.78857
0.814588	-1.41452	9.8148
0.660018	-1.30692	9.77682
0.833364	-1.30852	9.96728
0.728605	-1.21662	9.87926
0.57659	-1.27263	9.78072
0.424445	-1.26601	9.6426
0.515186	-1.1605	9.72391
0.416977	-1.22049	9.4645
0.392678	-1.39855	9.61015
0.387203	-1.30218	9.64266
0.337296	-1.32119	9.64068
0.317408	-1.29635	9.80575
-0.0425437	-1.30521	9.61228
-0.0798099	-1.27709	9.87804
-0.283441	-1.38538	9.58532
-0.282104	-1.31897	9.72761
-0.250627	-1.7717	9.78017
-0.341513	-1.2352	9.71221
-0.417735	-1.01149	9.97019
-0.490669	-1.17497	9.69149
-0.468037	-1.47254	9.75406
-0.614845	-1.27053	9.86303
-0.717664	-1.46785	9.99897
-0.794372	-1.57788	10.0446
-0.9824	-1.46247	9.86722
-1.01057	-1.28777	10.1254
-1.23352	-1.69638	9.63798
-0.990164	-1.61777	10.0993
-1.41842	-1.59146	9.43081
-1.43217	-1.61159	9.53744
-1.13941	-1.53649	9.94268
-1.47757	-1.62274	9.82757
-1.31432	-1.51504	10.0021
-1.79857	-1.6415	9.45487
-1.75655	-1.67169	9.23982
-1.60871	-1.51282	9.21595
-1.64632	-1.33604	9.05885
-1.54347	-1.56687	9.12075
-1.53458	-1.481	9.13889
-1.31462	-1.64421	9.16235
-1.5245	-1.42947	9.22573
-1.38212	-1.59027	9.27013
-1.59233	-1.45304	9.31585
-1.37959	-1.60618	9.37223
-1.54061	-1.72198	9.29941
-1.42783	-1.5616	9.48411
-1.58414	-1.81024	9.33743
-1.39949	-1.21017	9.55874
-1.4985	-1.29934	9.44746
-1.50503	-1.41432	9.55339
-1.45254	-1.57894	9.5988
-1.60834	-1.68238	9.33006
-1.57061	-1.6072	9.69779
-1.40744	-1.77678	9.63485
-1.56001	-1.8747	9.71297
-1.53547	-1.83552	9.72703
-1.62547	-1.77853	9.66013
-1.50337	-1.59231	9.79315
-1.57144	-1.59738	9.84869
-1.52571	-1.5757	9.75902
-1.47527	-1.72641	9.9655
-1.45832	-1.83957	9.94221
-1.43447	-1.58228	10.032
-1.44506	-1.77237	10.1662
-1.51942	-1.79615	10.1643
-1.69911	-1.61168	9.76732
-1.49587	-1.75966	9.89379
-1.43516	-1.78782	10.1008
-1.40573	-1.70458	9.98327
-1.39075	-1.52792	10.2235
-1.36746	-1.73564	10.269
-1.43729	-1.71823	10.142
-1.53969	-1.78905	9.97372
-1.48835	-1.75585	10.1693
-1.43801	-1.61495	10.1943
-1.33788	-1.82173	10.1579
-1.43275	-2.08318	10.0387
-1.58222	-1.36444	9.94954
-1.58601	-1.53118	9.80491
-1.47535	-1.64706	9.97652
-1.54921	-1.81931	10.0406
-1.53332	-1.47931	10.015
-1.60387	-1.7131	9.88639
-1.47809	-1.61356	10.0204
-1.65474	-1.65307	9.83424
-1.71084	-1.7708	9.65416
-1.72684	-1.72282	9.57165
-1.71646	-2.07827	9.77995
-2.05083	-1.95589	9.37493
-1.76924	-1.94799	9.35759
-2.13383	-2.07576	8.99097
-2.27617	-2.04895	8.51977
-2.13915	-2.03024	8.6823
-2.14799	-1.98358	8.81256
-2.00237	-1.99448	9.22777
-2.33492	-2.17461	8.77894
-2.28182	-2.04395	9.11324
-2.27977	-2.06426	9.39208
-2.22536	-2.14559	9.40251
-2.31491	-2.25947	9.11702
-2.22342	-2.21091	9.0146
-2.25457	-2.33829	9.0329
-2.3358	-2.14463	9.03569
-2.19135	-1.9688	9.28099
-2.3623	-2.28478	9.37547
-2.26378	-2.2697	9.38218
-2.28099	-2.54895	9.39842
-2.10043	-2.1346	9.52345
-2.48583	-2.0639	9.24638
-2.52527	-2.12709	9.28055
-2.53372	-2.40535	9.27947
-2.32908	-2.30251	9.46972
-2.46472	-2.51641	9.34254
-2.3619	-2.23499	9.52293
-2.31035	-2.5003	9.2743
-2.17553	-2.32304	9.4816
-2.18243	-2.61161	9.54709
-2.29941	-2.43654	9.4146
-2.3666	-2.3984	9.50975
-2.45382	-2.5061	9.60795
-2.2438	-2.40098	9.96487
-2.39071	-2.5253	9.48108
-2.4915	-2.64645	9.37069
-2.65888	-2.33913	9.32193
-2.33676	-2.58145	9.52215
-2.44946	-2.48877	9.56017
-2.36106	-2.58195	9.39804
-2.37899	-2.36313	9.39941
-2.31932	-2.45994	9.34266
-2.37787	-2.55737	9.59238
-2.40797	-2.55968	9.55669
-2.52649	-2.52647	9.15558
-2.64037	-2.39523	9.16065
-2.60124	-2.72743	8.79355
-2.87253	-2.58659	8.76803
-2.64464	-2.73257	8.73713
-2.92865	-2.75789	8.43376
-2.46819	-2.53655	8.60582
-2.75521	-2.35331	8.6007
-2.49714	-2.63268	8.73261
-2.62147	-2.61159	8.7835
-2.65607	-2.62599	8.86194
-2.67722	-2.67712	8.94483
-2.74334	-2.62671	8.95731
-2.85691	-2.82034	8.50562
-2.73068	-2.70095	8.84345
-2.69634	-2.77855	8.90286
-2.8399	-2.81084	8.93394
-2.92296	-2.91964	8.76296
-2.81521	-2.66761	8.95653
-2.75509	-2.66766	9.00059
-2.8148	-2.7626	9.20291
-2.83284	-2.77139	9.00149
-2.69299	-2.84615	9.35162
-2.8537	-2.83854	9.18976
-2.72082	-2.75301	9.26901
-2.80862	-2.91255	9.44638
-2.89555	-2.89155	9.23063
-2.74549	-2.76381	9.58297
-2.74831	-2.93498	9.57603
-3.13917	-2.91161	8.94826
-2.89609	-2.70744	9.29582
-2.88677	-2.84011	9.55879
-3.05983	-2.93392	9.10387
-2.93061	-3.15489	9.418
-2.84861	-2.78524	9.44151
-2.90053	-2.92843	9.42207
-2.65315	-2.70629	9.51477
-2.93441	-2.59251	9.32737
-2.51992	-2.66366	9.91733
-3.05483	-3.15068	9.26855
-2.78178	-3.13601	9.51331
-2.73333	-3.00292	9.64841
-2.83666	-2.95802	9.52674
-3.05551	-3.0892	9.39348
-3.05138	-2.94499	9.46153
-3.01557	-2.99231	9.56095
-2.98067	-3.103	9.59457
-2.99072	-3.13086	9.55013
-3.04379	-3.29676	9.50209
-2.91603	-2.97395	9.77186
-3.11285	-3.1319	9.44777
-2.79805	-2.99543	9.73189
-3.12115	-3.26033	9.31137
-3.09374	-3.26175	9.39188
-3.31671	-3.21284	9.29862
-3.41438	-2.95745	9.07985
-3.25255	-3.1938	9.0306
-3.32123	-3.20321	8.66827
-3.13445	-3.30847	8.69214
-3.18765	-3.12693	8.70696
-3.01845	-3.1571	8.94004
-3.07405	-3.07962	8.98753
-3.04254	-3.1019	9.1567
-3.24663	-3.0846	8.96432
-3.38436	-3.161	8.75044
-3.27642	-3.41037	8.92828
-3.14974	-2.88982	8.9949
-3.34902	-2.95539	8.81066
-3.11704	-3.04036	8.83823
-3.43888	-3.09732	8.85602
-3.21272	-3.00267	9.18029
-3.34497	-3.15373	9.14986
-3.27424	-3.27537	9.09681
-3.42661	-3.29493	9.22276
-3.24072	-3.23371	9.21463
-3.50207	-3.33249	8.9028
-3.33801	-3.14617	9.14721
-3.3721	-3.36396	9.19795
-3.33713	-3.18755	9.38988
-3.1951	-3.43733	9.64148
-3.43864	-3.18548	9.29854
-3.36605	-3.47489	9.16071
-3.37895	-3.31584	9.35488
-3.42377	-3.39987	9.31938
-3.32175	-3.4531	9.43989
-3.63494	-3.4356	9.16928
-3.45794	-3.53832	9.48826
-3.47788	-3.41562	9.58896
-3.5196	-3.5909	9.44497
-3.53124	-3.6799	9.43038
-3.40928	-3.3426	9.68547
-3.29343	-3.55412	9.71643
-3.41777	-3.67733	9.40372
-3.28638	-3.67681	9.8827
-3.55968	-3.56638	9.47401
-3.55989	-4.00791	9.6156
-3.68863	-3.3143	9.71897
-3.93655	-3.21939	10.2839
-4.11897	-2.91225	10.5646
-4.62005	-2.92555	10.5281
-4.86409	-3.07834	9.82135
-4.33657	-2.61838	9.16533
-5.18139	-2.66038	8.75416
-5.49135	-2.74732	8.2914
-5.03782	-2.5463	8.92843
-5.57828	-2.76	9.28443
-5.35945	-2.91299	9.45682
-5.79425	-2.95606	9.51
-5.23556	-2.69438	9.23552
-5.77465	-2.86757	8.4224
-5.39701	-2.54393	8.39953
-5.72781	-2.77781	8.54304
-5.80311	-2.81738	8.89657
-5.40089	-2.72108	8.89403
-5.92601	-2.67118	8.64966
-5.86447	-2.56735	7.97024
-5.06853	-2.46696	8.1897
-5.87194	-2.61998	8.00194
-5.58194	-2.6495	8.56499
-5.22649	-2.82632	8.99201
-5.62991	-2.55745	8.60452
-5.44857	-2.63385	8.66484
-5.90174	-2.8084	8.68975
-4.48631	-2.57428	9.26579
-5.87429	-2.98876	8.78699
-5.31641	-2.81717	8.79796
-5.11044	-2.55064	7.6732
-5.3116	-2.18452	7.43473
-4.59744	-2.28816	8.71443
-4.84289	-1.67411	9.25598
-4.24097	-1.54132	9.15071
-4.1597	-1.66914	8.75808
-4.27853	-1.50071	8.64481
-4.28004	-1.06594	8.67046
-4.16985	-1.17683	8.58846
-4.11715	-1.13629	8.60098
-4.08726	-0.914168	8.4602
-4.05188	-1.06045	8.46822
-4.06133	-0.952131	8.40044
-3.99199	-0.856503	8.44558
-3.94842	-0.857721	8.3772
-3.94073	-0.677731	8.30109
-3.86674	-0.720524	8.24611
-3.93016	-0.579195	8.20676
-3.8822	-0.777627	8.1818
-3.83759	-0.892185	8.09861
-3.83815	-0.739007	8.14123
-3.69039	-0.828321	8.03616
-3.75145	-0.688294	7.98998
-3.83994	-0.477048	8.00996
-3.80793	-0.298675	7.87151
-3.70735	-0.32704	7.98831
-3.67197	-0.41292	7.91457
-3.63413	-0.355873	7.87763
-3.62148	-0.32857	7.91918
-3.72164	-0.182699	7.83591
-3.6334	-0.381946	7.80695
-3.58943	-0.304076	7.80777
-3.66027	-0.0622153	7.75131
-3.6343	-0.0148841	7.73055
-3.51853	-0.27507	7.63917
-3.53631	0.109075	7.57868
-3.56777	0.269087	7.53619
-3.58707	0.143759	7.45583
-3.50355	-0.0215466	7.28264
-3.75515	0.113119	7.23026
-3.59283	0.070562	7.26878
-3.67756	0.155078	7.13669
-3.56065	0.318223	7.08885
-3.49066	0.0241856	7.09826
-3.58705	0.0786289	7.02766
-3.57402	0.252315	7.0767
-3.53022	0.104147	7.01284
-3.58845	0.129992	6.99293
-3.62048	0.273287	6.9946
-3.64839	0.299397	6.86929
-3.51446	0.326429	7.09222
-3.51662	0.1696	7.03327
-3.55852	0.0996148	6.85346
-3.54664	0.379882	7.04811
-3.6482	0.325519	7.0972
-3.62372	0.319037	7.18613
-3.77866	0.318334	7.36665
-3.66711	0.0778918	7.39606
-3.71029	0.480092	7.50437
-3.6633	0.339594	7.58298
-3.59391	-0.0355862	7.60566
-3.61223	0.00536258	7.70147
-3.59896	0.344815	7.84805
-3.56312	0.242058	7.72429
-3.47444	0.211775	7.70614
-3.36719	0.257448	7.66127
-3.42962	0.267135	7.5913
-3.47437	0.565725	7.41216
-3.50599	0.37448	7.57003
-3.34058	0.205621	7.46682
-3.28368	0.379828	7.4906
-3.28343	0.348441	7.46155
-3.28377	0.459752	7.48728
-3.20744	0.378922	7.41044
-3.14744	0.267249	7.28668
-3.05698	0.561121	7.28261
-2.93268	0.532919	7.2488
-2.88739	0.350504	7.17323
-2.85285	0.148316	7.16921
-2.99369	0.61631	7.0071
-2.80047	0.749051	7.10431
-2.63809	0.434789	7.09786
-2.72939	0.667115	7.02413
-2.53606	0.435137	7.14525
-2.62015	0.501439	6.9586
-2.483	0.588136	7.09192
-2.50386	0.676525	7.04112
-2.29758	0.414307	7.10239
-2.30982	0.801828	7.05534
-2.26145	0.970601	7.04438
-2.12151	0.214293	7.01886
-1.9951	0.37811	7.06072
-2.07041	0.597597	6.95597
-1.96953	0.656372	7.12599
-2.05633	0.798611	6.99561
-1.86879	0.758891	7.02202
-1.83976	0.638739	6.93816
-1.87432	0.834475	6.92787
-1.78696	0.793566	7.05204
-1.70023	0.755054	7.07115
-1.7511	0.954444	7.02265
-1.72594	0.678311	6.93247
-1.50101	0.965157	7.20427
-1.56441	0.897856	7.11206
-1.50718	1.09609	7.16732
-1.47939	1.08087	7.11061
-1.39175	0.893711	7.17745
-1.30544	1.06375	7.33701
-1.27377	0.961471	7.39129
-1.26595	0.959693	7.35765
-1.3041	1.03592	7.27821
-1.2052	1.22128	7.37987
-1.24459	0.979743	7.20045
-1.02959	1.02064	7.47099
-1.15716	1.01479	7.37762
-1.03295	1.11185	7.54361
-1.27987	1.10828	7.31968
-1.27953	1.04037	7.33312
-1.12699	1.04657	7.52911
-1.14469	1.22863	7.706
-1.19702	0.869567	7.56239
-1.0448	0.972658	7.64726
-1.10386	0.951395	7.7256
-1.21638	1.09813	7.72246
-1.21041	1.05754	7.78728
-1.15095	0.956335	7.72622
-1.19903	1.30615	7.69631
-1.13315	1.30849	7.9175
-1.09988	1.1229	7.93557
-1.13928	1.30745	7.81985
-1.00671	1.11773	7.96148
-1.01168	1.16653	8.04058
-0.964058	1.35717	8.0623
-0.946608	1.28158	8.03519
-1.04652	1.2679	7.97821
-1.05459	1.17261	7.8085
-0.991919	1.20737	7.93213
-0.833164	1.32788	8.03369
-0.847885	1.14192	7.93376
-0.797557	1.38436	7.98832
-0.766743	1.30605	7.92074
-0.710106	1.40392	7.87318
-0.390968	1.42411	7.91637
-0.417498	1.21382	7.78756
-0.254588	1.35115	8.15042
-0.34215	1.45767	7.60431
-0.224663	1.32741	7.79581
-0.164179	1.23429	7.63003
-0.181906	1.6684	7.83317
-0.115373	1.68355	7.84969
-0.194872	1.09726	7.61344
-0.0135324	1.22325	7.74297
-0.110942	1.31986	7.77152
0.157025	1.52941	8.00101
-0.177121	1.49096	7.76324
0.105332	1.55827	7.86187
-0.193971	1.87466	7.43923
0.186008	1.74025	7.80568
0.24261	1.64312	7.96769
0.211649	1.64687	7.85623
0.0933666	1.87291	7.6892
0.179501	1.78462	7.5887
0.224347	1.70866	7.43918
0.269558	1.6884	7.35337
0.445666	1.67014	7.64045
0.325335	1.97358	7.26336
0.232565	2.03401	7.37256
0.373231	1.97309	7.34355
0.180784	2.10628	7.38347
0.309824	1.79341	7.25241
0.37017	1.80883	7.40617
0.258461	1.95654	7.13864
0.366827	1.88125	7.15638
0.185207	2.06834	6.95506
0.455808	1.69943	7.39891
0.372345	1.97427	7.3977
0.456249	1.95275	7.28258
0.176647	2.04352	7.13605
0.278334	2.02615	7.21277
0.283161	1.98588	7.11434
0.352798	1.42257	7.03847
0.370329	1.62708	7.24554
0.339363	1.7876	6.99759
0.297207	1.82811	7.0811
0.238461	1.88397	7.04088
0.136637	2.02379	6.96374
0.361535	1.73438	7.10624
0.2651	1.66935	6.94359
0.170877	2.03828	7.0331
0.332369	1.90747	7.07295
0.520177	1.90453	7.4623
0.350577	1.9339	7.3293
0.423552	1.96232	7.14714
0.271077	2.09746	6.91524
0.510579	2.00722	7.13761
0.512893	2.16134	7.50194
0.617523	2.0121	7.46635
0.828971	1.9748	7.90313
0.786826	1.9844	7.88609
1.00842	2.10378	8.29817
0.702294	2.21656	8.48663
1.04099	2.35067	8.70618
0.75882	2.1688	8.49009
0.85081	2.12604	8.39857
0.78034	2.26493	8.34097
0.857571	2.30708	8.29739
0.989036	2.28903	8.38573
0.86554	2.54065	8.237
0.932746	2.31087	8.20036
1.03917	2.36617	8.08144
0.924755	2.04747	8.08538
1.18689	1.88734	8.28027
0.942096	2.24541	8.1925
1.0852	2.36885	8.2359
0.944988	2.15208	8.06331
1.22317	2.31859	8.34453
1.05134	2.29315	8.13043
1.11218	2.29789	8.11671
1.18649	2.29252	8.09499
0.962759	2.35661	7.82831
1.09353	2.37595	8.0375
1.08975	2.18969	7.84538
1.07287	2.1933	7.86244
1.08489	2.3357	7.78608
1.15368	2.27475	7.85149
1.03491	2.23879	7.724
1.07517	2.28219	7.54789
1.34361	2.347	8.08872
1.04862	2.41787	7.80704
1.04581	2.37509	7.37726
1.16535	2.43483	7.76791
1.23594	2.36161	7.56395
1.19374	2.38665	7.77523
1.23328	2.22156	7.36449
1.32209	2.55857	7.58889
1.39124	2.32351	7.67482
1.16301	2.36751	7.34531
1.35047	2.49176	7.68465
1.23913	2.64928	7.81249
1.26115	2.42595	7.45336
1.13934	2.36044	8.0195
1.40653	2.2532	8.22936
1.39854	2.31681	8.36376
1.29258	2.5605	8.16873
1.24811	2.53424	8.18395
1.36811	2.59958	8.23439
1.61804	2.26505	8.6639
1.52378	2.56563	8.79894
1.31678	2.58131	8.36444
1.34102	2.57969	8.385
1.21776	2.68149	8.27503
1.50254	2.59893	8.18031
1.31382	2.68897	8.15075
1.50924	2.81684	8.40322
1.66193	2.7468	8.22344
1.59079	2.7791	8.38325
1.63963	2.8341	8.31357
1.54838	2.5565	8.02631
1.74997	2.73477	8.19431
1.68414	2.6887	8.0802
1.73597	2.71558	8.06373
1.63307	2.79535	8.14351
1.70053	2.72251	8.06136
1.45018	2.66431	7.54888
1.54756	2.71222	7.63894
1.62467	2.78128	7.50353
1.7283	2.93364	7.88029
1.86053	2.89211	7.80725
1.6292	2.72414	7.75018
1.64958	2.73175	7.64707
1.61321	2.49149	7.83021
1.66275	2.52973	7.86853
1.58563	2.66512	7.62591
1.73022	2.85837	7.67468
1.63374	2.76885	7.50616
1.70804	2.7934	7.31153
2.08671	2.85137	7.80102
1.92688	2.88103	7.75701
1.91263	2.888	8.15869
1.7837	2.93159	8.38141
1.56231	3.07662	8.18173
1.90045	2.83091	8.66478
1.79241	3.02087	8.57747
1.99638	3.2374	8.95694
2.10834	3.23682	8.80704
2.05844	3.2006	8.77653
1.98004	3.28195	9.32871
2.13892	3.17924	9.2582
2.00972	3.23375	9.22159
1.94173	3.4585	9.1254
2.09042	3.40049	9.05856
2.01825	3.37658	8.82748
2.04569	3.46705	9.11805
2.035	3.42536	8.97911
1.99818	3.73133	9.3058
2.20404	3.59603	9.13813
2.2564	3.37362	9.18393
2.2625	3.52878	9.20279
