# Supplementary material for: Axially rigid steerable needle with compliant active tip control
Source: PLoS One. 2021 Dec 16;16(12):e0261089. doi: 10.1371/journal.pone.0261089 (PMC8675730; doi:10.1371/journal.pone.0261089)
Supplement: S1 File — (ZIP) [file pone.0261089.s001.zip › Exp.1/PhantomScan_014.csv]

0.99973	0.0226323	0.00242089	0.651959	0.0227269	-0.995853	-0.0876838	-0.237653	0.000400466	0.087699	-0.996143	0.235397	0	0	0	1
0.99973	0.0226457	0.00239951	0.651968	0.0227384	-0.995851	-0.0877001	-0.237692	0.000377615	0.0877147	-0.996142	0.235419	0	0	0	1
0.999728	0.0227351	0.00218224	0.65193	0.0228084	-0.995857	-0.0876158	-0.23765	0.000155334	0.0876256	-0.99615	0.235385	0	0	0	1
0.999722	0.0230132	0.00197828	0.651942	0.0230675	-0.995869	-0.0874085	-0.237433	-6.73676e-05	0.0874136	-0.996168	0.235338	0	0	0	1
0.999714	0.0233904	0.00174844	0.651969	0.0234234	-0.995883	-0.0871527	-0.237136	-0.000323238	0.0871525	-0.996191	0.235274	0	0	0	1
0.999705	0.0237676	0.00148264	0.65199	0.0237762	-0.995906	-0.086789	-0.236795	-0.000612155	0.0867825	-0.996223	0.235191	0	0	0	1
0.999698	0.0241093	0.00127707	0.65203	0.0240992	-0.995942	-0.0862933	-0.236408	-0.000834569	0.0862818	-0.996267	0.23511	0	0	0	1
0.999689	0.0244706	0.00101202	0.652057	0.0244368	-0.995978	-0.0857759	-0.236008	-0.00111704	0.0857578	-0.996312	0.235018	0	0	0	1
0.999681	0.0248015	0.000878299	0.652115	0.0247557	-0.996012	-0.0852834	-0.235621	-0.00126638	0.0852617	-0.996354	0.234943	0	0	0	1
0.999673	0.0251491	0.000587768	0.652139	0.0250782	-0.996056	-0.0846801	-0.235187	-0.00157023	0.0846509	-0.996406	0.234839	0	0	0	1
0.999664	0.025471	0.000441805	0.652196	0.0253876	-0.996096	-0.0841138	-0.23477	-0.00172846	0.0840807	-0.996454	0.234761	0	0	0	1
0.999658	0.0257162	0.000233673	0.652231	0.0256157	-0.996146	-0.0834501	-0.234352	-0.00193935	0.0834114	-0.99651	0.234666	0	0	0	1
0.999653	0.0259387	5.04284e-05	0.652263	0.0258235	-0.996194	-0.0828096	-0.233957	-0.00212386	0.0827659	-0.996563	0.234583	0	0	0	1
0.999647	0.0261613	-0.000121763	0.652303	0.0260327	-0.996243	-0.0821508	-0.233548	-0.00229663	0.0821024	-0.996618	0.234496	0	0	0	1
0.999639	0.0264611	-0.000344169	0.652337	0.0263146	-0.996283	-0.0815718	-0.233129	-0.00252754	0.0815172	-0.996665	0.234415	0	0	0	1
0.999632	0.0267024	-0.000555165	0.65237	0.0265397	-0.996328	-0.0809519	-0.232714	-0.00274094	0.0808913	-0.996715	0.234334	0	0	0	1
0.999626	0.0269472	-0.000755504	0.652411	0.0267694	-0.996375	-0.0802897	-0.23227	-0.00294257	0.0802233	-0.996769	0.234252	0	0	0	1
0.999637	0.0265244	-0.00103924	0.652458	0.026327	-0.996432	-0.0797316	-0.231803	-0.00317661	0.0796591	-0.996813	0.234156	0	0	0	1
0.999626	0.026911	-0.00127417	0.652515	0.0266952	-0.996456	-0.0793091	-0.231361	-0.00343022	0.0792293	-0.996847	0.23407	0	0	0	1
0.999619	0.0271449	-0.00154776	0.652563	0.0269082	-0.996484	-0.0788834	-0.230922	-0.0037099	0.0787956	-0.99688	0.233971	0	0	0	1
0.999614	0.0273393	-0.00179611	0.652608	0.0270841	-0.996512	-0.0784615	-0.230505	-0.00396124	0.0783664	-0.996913	0.233885	0	0	0	1
0.999609	0.0274962	-0.00206795	0.65265	0.0272211	-0.996543	-0.0780227	-0.230078	-0.00423246	0.0779198	-0.996947	0.233792	0	0	0	1
0.999604	0.0276623	-0.00235076	0.652692	0.0273666	-0.996573	-0.0775859	-0.229642	-0.00451526	0.0774747	-0.996981	0.233701	0	0	0	1
0.9996	0.0277602	-0.00262176	0.652732	0.0274454	-0.996605	-0.0771435	-0.229214	-0.00478076	0.0770245	-0.997014	0.233617	0	0	0	1
0.999596	0.027887	-0.00283192	0.652781	0.0275584	-0.996646	-0.0765803	-0.228766	-0.00498442	0.0764552	-0.997057	0.233541	0	0	0	1
0.999592	0.0279947	-0.00304646	0.65281	0.0276522	-0.996685	-0.0760344	-0.228362	-0.00519134	0.0759031	-0.997098	0.233479	0	0	0	1
0.999588	0.0281115	-0.00325724	0.652837	0.0277562	-0.99673	-0.0753962	-0.227918	-0.00539254	0.0752586	-0.997146	0.233441	0	0	0	1
0.999587	0.0281391	-0.00358746	0.652845	0.0277623	-0.996776	-0.0747921	-0.227455	-0.00570695	0.0746455	-0.99719	0.233383	0	0	0	1
0.999582	0.0282539	-0.0038786	0.652868	0.0278581	-0.996811	-0.074285	-0.227006	-0.00599157	0.0741298	-0.997227	0.233336	0	0	0	1
0.999578	0.0283632	-0.00419503	0.652889	0.0279467	-0.996844	-0.0738028	-0.226549	-0.0063016	0.0736384	-0.997262	0.233281	0	0	0	1
0.999579	0.0282743	-0.00453268	0.652903	0.0278365	-0.996884	-0.0733065	-0.226085	-0.00661779	0.0731334	-0.997297	0.233239	0	0	0	1
0.999583	0.0281131	-0.0046912	0.652918	0.0276657	-0.996906	-0.0730772	-0.225818	-0.00675767	0.0729008	-0.997313	0.233257	0	0	0	1
0.999582	0.0280767	-0.00494374	0.652885	0.0276123	-0.99692	-0.0728938	-0.225634	-0.00700171	0.0727107	-0.997325	0.233257	0	0	0	1
0.999581	0.0281044	-0.00509739	0.652891	0.0276311	-0.996945	-0.072554	-0.22537	-0.00714749	0.0723667	-0.997349	0.233252	0	0	0	1
0.999578	0.0281734	-0.0053765	0.652898	0.0276846	-0.99699	-0.0719071	-0.224926	-0.0074128	0.0717118	-0.997394	0.233209	0	0	0	1
0.999576	0.0281502	-0.00572318	0.652905	0.0276399	-0.997022	-0.0714822	-0.224484	-0.00774501	0.0712777	-0.997423	0.233185	0	0	0	1
0.999574	0.0281517	-0.00607542	0.652911	0.0276191	-0.997048	-0.0711297	-0.22403	-0.00808656	0.0709156	-0.997446	0.233196	0	0	0	1
0.999571	0.0281758	-0.00642087	0.652933	0.0276213	-0.997069	-0.0708231	-0.223563	-0.00842423	0.0705993	-0.997466	0.233198	0	0	0	1
0.999574	0.0280061	-0.00677987	0.65297	0.0274293	-0.997096	-0.0705216	-0.223074	-0.00876191	0.0702895	-0.997485	0.233168	0	0	0	1
0.999574	0.0278792	-0.00720665	0.652997	0.0272756	-0.997123	-0.0702067	-0.222575	-0.00916994	0.0699641	-0.997504	0.233117	0	0	0	1
0.999576	0.0277154	-0.0076131	0.653029	0.0270866	-0.997149	-0.0699081	-0.222081	-0.00955566	0.0696562	-0.997522	0.233092	0	0	0	1
0.999568	0.0278574	-0.00807375	0.653056	0.0271991	-0.997166	-0.0696204	-0.221526	-0.0100171	0.0693546	-0.997538	0.233075	0	0	0	1
0.999564	0.027879	-0.00852802	0.653075	0.0271919	-0.997184	-0.0693581	-0.220991	-0.0104644	0.0690799	-0.997553	0.233072	0	0	0	1
0.999563	0.0278137	-0.00883042	0.65314	0.0271079	-0.9972	-0.0691649	-0.220471	-0.0107562	0.0688792	-0.997564	0.233078	0	0	0	1
0.999558	0.0278191	-0.009332	0.653142	0.0270817	-0.997218	-0.0689064	-0.219964	-0.0112498	0.0686071	-0.997577	0.233028	0	0	0	1
0.999555	0.0277926	-0.00973868	0.653157	0.0270299	-0.997235	-0.068692	-0.219508	-0.0116477	0.068382	-0.997588	0.233006	0	0	0	1
0.99955	0.0278681	-0.0100642	0.653201	0.0270852	-0.997246	-0.0685008	-0.219018	-0.0119724	0.0681812	-0.997598	0.232988	0	0	0	1
0.999544	0.0279258	-0.010455	0.653237	0.027119	-0.997262	-0.068265	-0.218466	-0.0123596	0.0679342	-0.99761	0.232986	0	0	0	1
0.999544	0.0278104	-0.0107254	0.653307	0.0269878	-0.997278	-0.0680836	-0.217935	-0.0126165	0.067747	-0.99762	0.232987	0	0	0	1
0.999538	0.0279182	-0.0110741	0.653342	0.0270742	-0.997288	-0.0678992	-0.217458	-0.0129665	0.0675518	-0.997628	0.232954	0	0	0	1
0.999532	0.0279945	-0.0114171	0.653376	0.0271295	-0.997298	-0.0677191	-0.216999	-0.013309	0.0673615	-0.997637	0.23292	0	0	0	1
0.999523	0.0281762	-0.0116812	0.653431	0.0272954	-0.997306	-0.0675452	-0.216526	-0.0135799	0.0671781	-0.997645	0.232907	0	0	0	1
0.99952	0.028169	-0.0120164	0.653466	0.0272693	-0.997324	-0.0672836	-0.216033	-0.0139065	0.0669075	-0.997659	0.23288	0	0	0	1
0.999513	0.02827	-0.012357	0.653502	0.0273514	-0.997341	-0.0669977	-0.215519	-0.0142451	0.0666109	-0.997674	0.232858	0	0	0	1
0.999506	0.0283959	-0.0126403	0.65355	0.0274619	-0.997355	-0.0667424	-0.215011	-0.014529	0.0663461	-0.997688	0.232852	0	0	0	1
0.999502	0.0283908	-0.0129366	0.653593	0.0274401	-0.997369	-0.0665473	-0.21453	-0.0148189	0.066143	-0.997697	0.23285	0	0	0	1
0.999497	0.0284243	-0.0132439	0.653652	0.027456	-0.997381	-0.0663612	-0.213993	-0.0151225	0.065948	-0.997705	0.232839	0	0	0	1
0.999496	0.0283143	-0.0135502	0.65371	0.0273288	-0.997396	-0.0661804	-0.213472	-0.0154158	0.0657605	-0.997713	0.232816	0	0	0	1
0.99949	0.0283683	-0.0138546	0.65376	0.0273652	-0.997406	-0.0660187	-0.212991	-0.0157185	0.0655898	-0.99772	0.232784	0	0	0	1
0.999481	0.0285058	-0.0142112	0.653793	0.0274821	-0.997415	-0.0658306	-0.212497	-0.0160781	0.0653897	-0.997727	0.232757	0	0	0	1
0.999474	0.0286118	-0.0144932	0.653858	0.027572	-0.997423	-0.0656704	-0.211968	-0.0163618	0.0652201	-0.997734	0.232744	0	0	0	1
0.999474	0.0284911	-0.0147281	0.653894	0.0274387	-0.997437	-0.0655252	-0.211588	-0.0165843	0.0650705	-0.99774	0.232734	0	0	0	1
0.999475	0.0283909	-0.0148559	0.653896	0.0273316	-0.997444	-0.0654534	-0.211439	-0.0167033	0.0649969	-0.997743	0.232727	0	0	0	1
0.999468	0.02851	-0.0151	0.65387	0.0274365	-0.997449	-0.06534	-0.211255	-0.0169514	0.0648748	-0.997746	0.232714	0	0	0	1
0.999459	0.0287063	-0.0153603	0.653906	0.027618	-0.997453	-0.0651931	-0.210843	-0.0172197	0.0647173	-0.997752	0.232704	0	0	0	1
0.999456	0.0286524	-0.0156491	0.653968	0.0275486	-0.997467	-0.0650197	-0.21031	-0.0174995	0.064537	-0.997759	0.232689	0	0	0	1
0.999453	0.0285413	-0.0159857	0.654008	0.0274192	-0.997482	-0.0648405	-0.209819	-0.0178233	0.0643505	-0.997765	0.232664	0	0	0	1
0.99945	0.0284511	-0.0163721	0.654014	0.0273079	-0.997498	-0.0646397	-0.209373	-0.0181974	0.0641408	-0.997772	0.23264	0	0	0	1
0.999447	0.0283241	-0.016729	0.654049	0.0271619	-0.997515	-0.0644417	-0.208852	-0.0185399	0.0639355	-0.997779	0.232632	0	0	0	1
0.999448	0.0281357	-0.0170239	0.654122	0.0269588	-0.997533	-0.064241	-0.20824	-0.0188165	0.0637303	-0.997787	0.232642	0	0	0	1
0.999442	0.0280792	-0.0174263	0.654136	0.026881	-0.997549	-0.0640207	-0.207736	-0.0192085	0.0635003	-0.997794	0.23263	0	0	0	1
0.999439	0.0279255	-0.0178699	0.654116	0.0267038	-0.997568	-0.0637975	-0.207315	-0.0196353	0.0632683	-0.9978	0.232605	0	0	0	1
0.999424	0.0281237	-0.0183541	0.654085	0.0268761	-0.99758	-0.0635452	-0.206849	-0.020124	0.0629991	-0.997808	0.2326	0	0	0	1
0.999418	0.0280939	-0.0187354	0.654101	0.0268273	-0.997597	-0.0633016	-0.20631	-0.020496	0.0627459	-0.997816	0.232623	0	0	0	1
0.999407	0.028219	-0.0191664	0.654121	0.0269303	-0.997609	-0.0630601	-0.205721	-0.0209274	0.0624902	-0.997823	0.232624	0	0	0	1
0.999396	0.0282592	-0.0196639	0.654126	0.0269448	-0.997625	-0.0627997	-0.205129	-0.0214192	0.0622157	-0.99783	0.232605	0	0	0	1
0.999389	0.0282681	-0.0200052	0.65415	0.0269363	-0.997636	-0.0626267	-0.204664	-0.0217555	0.0620333	-0.997834	0.232587	0	0	0	1
0.99938	0.0283033	-0.020395	0.654157	0.0269516	-0.997649	-0.0624254	-0.204197	-0.0221412	0.0618208	-0.997839	0.232572	0	0	0	1
0.999371	0.0283729	-0.0207394	0.65418	0.0270042	-0.997659	-0.0622325	-0.203696	-0.0224839	0.0616171	-0.997844	0.232576	0	0	0	1
0.999362	0.0283787	-0.0211582	0.654198	0.0269894	-0.997673	-0.0620092	-0.203141	-0.022896	0.0613822	-0.997849	0.23257	0	0	0	1
0.99935	0.0284814	-0.0215925	0.654224	0.0270707	-0.997686	-0.0617749	-0.202529	-0.0233294	0.0611339	-0.997854	0.232565	0	0	0	1
0.999344	0.0284175	-0.0219369	0.654266	0.0269903	-0.9977	-0.0615861	-0.20197	-0.0236639	0.0609373	-0.997858	0.232564	0	0	0	1
0.999334	0.0284605	-0.0223344	0.654263	0.0270136	-0.997711	-0.0613912	-0.201526	-0.0240579	0.0607307	-0.997861	0.232544	0	0	0	1
0.999319	0.0286296	-0.0227749	0.654247	0.0271611	-0.99772	-0.0611734	-0.201056	-0.0245018	0.0604969	-0.997865	0.232532	0	0	0	1
0.999311	0.028671	-0.0230895	0.654275	0.0271881	-0.997731	-0.0609843	-0.200553	-0.0248131	0.0602982	-0.997869	0.232553	0	0	0	1
0.999302	0.0287066	-0.0234316	0.65431	0.0272078	-0.997742	-0.0607955	-0.200009	-0.0251514	0.0600992	-0.997873	0.232551	0	0	0	1
0.999294	0.0286877	-0.0237851	0.654352	0.0271721	-0.997754	-0.0606203	-0.199459	-0.0254982	0.0599149	-0.997875	0.232533	0	0	0	1
0.999283	0.0287629	-0.0241281	0.654399	0.0272307	-0.997762	-0.060461	-0.198914	-0.0258406	0.0597443	-0.997877	0.232498	0	0	0	1
0.999279	0.0286283	-0.0244531	0.654433	0.0270809	-0.997775	-0.0603087	-0.198439	-0.0261528	0.0595867	-0.997878	0.232471	0	0	0	1
0.999268	0.0287512	-0.0247636	0.654467	0.0271891	-0.997781	-0.0601589	-0.197966	-0.0264658	0.0594252	-0.997879	0.232445	0	0	0	1
0.999259	0.0287797	-0.0251136	0.654497	0.027201	-0.997791	-0.0599992	-0.197467	-0.0268124	0.0592553	-0.99788	0.232416	0	0	0	1
0.999262	0.0285705	-0.025236	0.654557	0.0269874	-0.997802	-0.0599085	-0.197104	-0.0269197	0.0591668	-0.997882	0.232411	0	0	0	1
0.999258	0.0285703	-0.0253694	0.654558	0.0269809	-0.997806	-0.0598453	-0.196937	-0.0270511	0.0591001	-0.997883	0.232408	0	0	0	1
0.999248	0.0287381	-0.025582	0.65454	0.0271383	-0.997807	-0.0597572	-0.196748	-0.0272707	0.0590016	-0.997883	0.232395	0	0	0	1
0.999238	0.0289034	-0.0257956	0.654578	0.0272938	-0.997809	-0.0596486	-0.196345	-0.0274907	0.0588827	-0.997884	0.232386	0	0	0	1
0.999237	0.0286873	-0.0260667	0.654638	0.0270665	-0.997825	-0.0594859	-0.195752	-0.0277441	0.0587186	-0.997886	0.232351	0	0	0	1
0.999241	0.0283882	-0.0262405	0.654664	0.0267619	-0.997842	-0.0593317	-0.195235	-0.0278957	0.058568	-0.997891	0.232303	0	0	0	1
0.999238	0.0282966	-0.0264458	0.654671	0.0266627	-0.997854	-0.0591813	-0.194812	-0.0280913	0.0584148	-0.997894	0.232291	0	0	0	1
0.999232	0.028302	-0.026661	0.65469	0.0266598	-0.997863	-0.0590305	-0.194334	-0.0283023	0.0582581	-0.997898	0.232273	0	0	0	1
0.999227	0.0282615	-0.0268915	0.65472	0.0266105	-0.997874	-0.0588664	-0.193757	-0.0285256	0.058089	-0.997901	0.232218	0	0	0	1
0.999221	0.0283032	-0.0270688	0.654756	0.0266462	-0.997882	-0.0587168	-0.193163	-0.0287009	0.0579334	-0.997905	0.232164	0	0	0	1
0.999223	0.0280797	-0.0272237	0.654752	0.0264191	-0.997898	-0.0585418	-0.192645	-0.0288379	0.0577608	-0.997911	0.232119	0	0	0	1
0.999223	0.0280025	-0.0273203	0.654705	0.0263428	-0.997913	-0.0583194	-0.192157	-0.028924	0.057538	-0.997922	0.232117	0	0	0	1
0.999218	0.0281483	-0.027351	0.654605	0.0264952	-0.997926	-0.0580245	-0.191645	-0.0289552	0.0572381	-0.997938	0.232176	0	0	0	1
0.999219	0.0282341	-0.0272281	0.654508	0.0265979	-0.997943	-0.0576817	-0.191074	-0.0288283	0.056896	-0.997961	0.232342	0	0	0	1
0.999222	0.0282466	-0.0270931	0.654402	0.0266287	-0.997964	-0.0573116	-0.190466	-0.0286844	0.0565292	-0.997986	0.23252	0	0	0	1
0.999225	0.028109	-0.0271284	0.654293	0.0264983	-0.997986	-0.0569948	-0.189927	-0.0287035	0.0562154	-0.998003	0.232576	0	0	0	1
0.999222	0.0281448	-0.0272158	0.65426	0.0265346	-0.997995	-0.0568099	-0.189468	-0.0287879	0.0560272	-0.998012	0.232559	0	0	0	1
0.999212	0.0283319	-0.0273837	0.65428	0.0267149	-0.997996	-0.0567117	-0.189013	-0.0289633	0.0559191	-0.998013	0.232466	0	0	0	1
0.999206	0.0284169	-0.0275154	0.654331	0.0267948	-0.997998	-0.0566291	-0.188516	-0.0290973	0.0558305	-0.998014	0.232387	0	0	0	1
0.9992	0.0285132	-0.0276361	0.654361	0.0268883	-0.998004	-0.0564905	-0.187933	-0.0292194	0.0556859	-0.998018	0.232331	0	0	0	1
0.999201	0.0284232	-0.0276921	0.65438	0.0268002	-0.998016	-0.0563233	-0.187364	-0.0292658	0.0555198	-0.998026	0.232323	0	0	0	1
0.999195	0.0285942	-0.0277211	0.654382	0.0269742	-0.99802	-0.0561609	-0.18686	-0.0292998	0.0553516	-0.998034	0.232336	0	0	0	1
0.999192	0.0286212	-0.0277833	0.654376	0.0270018	-0.998027	-0.0560191	-0.186423	-0.0293595	0.0552073	-0.998041	0.232325	0	0	0	1
0.999189	0.0286503	-0.027888	0.654385	0.027029	-0.998034	-0.055888	-0.185954	-0.0294621	0.0550725	-0.998045	0.232282	0	0	0	1
0.999187	0.0286082	-0.0279994	0.654412	0.0269849	-0.998043	-0.0557514	-0.185394	-0.0295672	0.0549342	-0.99805	0.232231	0	0	0	1
0.999183	0.0286206	-0.0281078	0.65445	0.0269959	-0.998051	-0.0555958	-0.184742	-0.029672	0.0547752	-0.998055	0.232186	0	0	0	1
0.999183	0.0285611	-0.0281705	0.654465	0.0269375	-0.998061	-0.0554468	-0.184204	-0.0297273	0.0546264	-0.998062	0.232174	0	0	0	1
0.999177	0.0287099	-0.0282322	0.654465	0.0270868	-0.998065	-0.0553106	-0.183758	-0.0297933	0.054484	-0.998068	0.232161	0	0	0	1
0.999176	0.0286505	-0.0283249	0.654475	0.0270259	-0.998073	-0.0551932	-0.183318	-0.0298794	0.0543659	-0.998071	0.232126	0	0	0	1
0.999169	0.0288133	-0.0284025	0.654515	0.0271874	-0.998074	-0.0550886	-0.1828	-0.0299629	0.0542543	-0.998075	0.232091	0	0	0	1
0.999175	0.0285822	-0.0284552	0.654561	0.0269559	-0.998084	-0.0550167	-0.182419	-0.030001	0.0541879	-0.998078	0.232061	0	0	0	1
0.999176	0.0285061	-0.0284683	0.654578	0.0268804	-0.998089	-0.0549762	-0.182227	-0.0300088	0.0541493	-0.998079	0.23206	0	0	0	1
0.99917	0.0286757	-0.0285199	0.654569	0.0270483	-0.998086	-0.0549316	-0.182056	-0.0300683	0.0540982	-0.99808	0.232044	0	0	0	1
0.999161	0.0289007	-0.0286124	0.654581	0.0272707	-0.998085	-0.0548446	-0.181669	-0.0301705	0.054002	-0.998082	0.232004	0	0	0	1
0.999169	0.0285784	-0.0286712	0.654647	0.0269488	-0.9981	-0.0547407	-0.181125	-0.0302089	0.0539062	-0.998086	0.231975	0	0	0	1
0.999171	0.0283625	-0.0288151	0.654673	0.0267294	-0.998113	-0.0546074	-0.180589	-0.0303373	0.0537756	-0.99809	0.231913	0	0	0	1
0.999168	0.0283567	-0.0288961	0.654691	0.0267221	-0.998118	-0.0545107	-0.180197	-0.0304153	0.0536769	-0.998093	0.231891	0	0	0	1
0.999161	0.0285078	-0.0290075	0.654672	0.0268718	-0.998123	-0.0543578	-0.179771	-0.0305305	0.0535163	-0.998098	0.231887	0	0	0	1
0.999158	0.0284776	-0.02912	0.65467	0.0268415	-0.998134	-0.0541677	-0.179169	-0.030636	0.0533242	-0.998105	0.23189	0	0	0	1
0.999164	0.028207	-0.0291963	0.654694	0.0265727	-0.998151	-0.0539833	-0.178537	-0.0306928	0.053146	-0.998113	0.231886	0	0	0	1
0.999162	0.0281689	-0.0293001	0.654702	0.0265334	-0.99816	-0.0538444	-0.178025	-0.0307907	0.0530055	-0.998117	0.231855	0	0	0	1
0.999156	0.0282246	-0.0294326	0.654686	0.0265864	-0.998166	-0.0537035	-0.177569	-0.0309222	0.0528594	-0.998121	0.231807	0	0	0	1
0.99915	0.0283582	-0.0295338	0.654679	0.026719	-0.99817	-0.0535593	-0.17708	-0.0310264	0.0527083	-0.998125	0.231781	0	0	0	1
0.999148	0.0283376	-0.0295943	0.654682	0.0267008	-0.99818	-0.0533802	-0.176495	-0.031081	0.0525282	-0.998133	0.231783	0	0	0	1
0.999148	0.0283011	-0.0296607	0.654678	0.0266666	-0.998191	-0.0531958	-0.17589	-0.0311404	0.0523432	-0.998141	0.231781	0	0	0	1
0.999149	0.0281797	-0.0297428	0.654647	0.0265468	-0.998204	-0.0530122	-0.175385	-0.0312111	0.0521612	-0.998148	0.231772	0	0	0	1
0.999141	0.0283407	-0.0298356	0.654618	0.0267076	-0.998208	-0.0528575	-0.174944	-0.031308	0.0519989	-0.998154	0.231748	0	0	0	1
0.999136	0.0284659	-0.0298857	0.654617	0.0268344	-0.998211	-0.0527205	-0.174463	-0.0313609	0.0518566	-0.99816	0.231746	0	0	0	1
0.99913	0.0286039	-0.0299483	0.654636	0.0269734	-0.998215	-0.0525816	-0.1739	-0.0314267	0.0517117	-0.998165	0.23173	0	0	0	1
0.999128	0.0285572	-0.0300856	0.654613	0.0269257	-0.998226	-0.0523887	-0.173299	-0.0315562	0.0515166	-0.998171	0.231687	0	0	0	1
0.999124	0.0285602	-0.030183	0.654562	0.0269305	-0.998238	-0.0521736	-0.172747	-0.0316478	0.0512988	-0.998179	0.231677	0	0	0	1
0.999124	0.0286249	-0.0301279	0.654533	0.0270038	-0.998245	-0.0519919	-0.172315	-0.0315912	0.0511165	-0.998191	0.231755	0	0	0	1
0.999122	0.0287608	-0.0300752	0.654511	0.0271478	-0.99825	-0.0518154	-0.171872	-0.0315407	0.0509371	-0.998201	0.23183	0	0	0	1
0.999116	0.0289141	-0.030124	0.654491	0.027304	-0.998255	-0.0516432	-0.171351	-0.0315926	0.0507588	-0.998209	0.231839	0	0	0	1
0.999112	0.0289656	-0.0301949	0.654501	0.0273569	-0.998262	-0.051483	-0.170744	-0.0316615	0.050595	-0.998215	0.231825	0	0	0	1
0.999115	0.0287894	-0.0302716	0.654501	0.0271824	-0.998275	-0.0513124	-0.170166	-0.0317246	0.0504278	-0.998221	0.23181	0	0	0	1
0.999116	0.0286383	-0.0303782	0.654471	0.0270318	-0.998289	-0.0511322	-0.169654	-0.0318185	0.0502495	-0.998227	0.231783	0	0	0	1
0.999114	0.0286915	-0.0304017	0.654452	0.0270887	-0.998295	-0.0509758	-0.169197	-0.0318404	0.0500908	-0.998235	0.231805	0	0	0	1
0.99911	0.0288042	-0.0304362	0.654431	0.0272051	-0.998301	-0.0508031	-0.168684	-0.0318758	0.0499136	-0.998242	0.231825	0	0	0	1
0.999108	0.0287866	-0.0305071	0.654424	0.0271894	-0.99831	-0.0506313	-0.168106	-0.031941	0.0497403	-0.998249	0.231816	0	0	0	1
0.999118	0.0283459	-0.0305863	0.654412	0.0267487	-0.998328	-0.0505198	-0.16767	-0.0319952	0.0496408	-0.998252	0.231801	0	0	0	1
0.999118	0.0282458	-0.0306777	0.654425	0.0266325	-0.998312	-0.0508808	-0.167489	-0.0320911	0.0500027	-0.998231	0.231827	0	0	0	1
0.999118	0.0281807	-0.0307588	0.654424	0.026565	-0.998316	-0.0508338	-0.167262	-0.0321675	0.0499555	-0.998231	0.231789	0	0	0	1
0.999111	0.0283	-0.0308746	0.654439	0.0266805	-0.998317	-0.0507682	-0.166883	-0.0322874	0.049883	-0.998231	0.231725	0	0	0	1
0.999108	0.0282823	-0.0309908	0.654461	0.0266602	-0.998322	-0.0506676	-0.166387	-0.0323997	0.0497799	-0.998232	0.231667	0	0	0	1
0.999107	0.0282112	-0.0310731	0.6545	0.0265878	-0.998329	-0.0505845	-0.165897	-0.0324761	0.0496969	-0.998234	0.231625	0	0	0	1
0.999101	0.0283072	-0.0311817	0.654512	0.0266816	-0.998331	-0.0504863	-0.165426	-0.0325868	0.0495926	-0.998235	0.231575	0	0	0	1
0.999096	0.0283443	-0.0312972	0.65453	0.0267161	-0.998335	-0.0503879	-0.164913	-0.0327013	0.04949	-0.998237	0.231521	0	0	0	1
0.999096	0.0282558	-0.0314023	0.654533	0.0266271	-0.998345	-0.0502477	-0.164359	-0.0327981	0.0493498	-0.998241	0.231482	0	0	0	1
0.999094	0.0282053	-0.0315057	0.654537	0.0265755	-0.998352	-0.050128	-0.163843	-0.0328957	0.049229	-0.998243	0.231445	0	0	0	1
0.999088	0.028267	-0.0316233	0.654527	0.0266354	-0.998356	-0.0500061	-0.163374	-0.0330129	0.0491019	-0.998246	0.231398	0	0	0	1
0.99908	0.0283835	-0.0317692	0.654497	0.0267493	-0.99836	-0.0498658	-0.162895	-0.0331605	0.0489539	-0.998248	0.231342	0	0	0	1
0.999078	0.0283366	-0.0318697	0.654481	0.0267025	-0.998369	-0.0497156	-0.162377	-0.0332545	0.0488025	-0.998252	0.231312	0	0	0	1
0.999074	0.0283889	-0.0319464	0.654483	0.0267563	-0.998376	-0.0495567	-0.161775	-0.0333293	0.0486397	-0.998258	0.231293	0	0	0	1
0.999073	0.0283648	-0.0320094	0.654505	0.026733	-0.998382	-0.0494435	-0.161231	-0.0333881	0.0485257	-0.998261	0.231275	0	0	0	1
0.999066	0.0284806	-0.0321298	0.654482	0.0268467	-0.998385	-0.0493258	-0.160802	-0.0335107	0.0484008	-0.998263	0.231229	0	0	0	1
0.999057	0.0286551	-0.032241	0.654473	0.0270198	-0.998386	-0.0492066	-0.160329	-0.033627	0.0482727	-0.998266	0.231184	0	0	0	1
0.999051	0.0287777	-0.0323396	0.65447	0.027142	-0.998389	-0.0490766	-0.159787	-0.0337278	0.0481359	-0.998269	0.231153	0	0	0	1
0.999045	0.0288396	-0.0324595	0.654469	0.0272033	-0.998395	-0.0489221	-0.159149	-0.0338464	0.0479761	-0.998273	0.231108	0	0	0	1
0.999045	0.0287279	-0.0325616	0.654463	0.0270914	-0.998405	-0.0487832	-0.158599	-0.0339391	0.0478382	-0.998276	0.231076	0	0	0	1
0.999042	0.0287471	-0.0326274	0.654438	0.0271124	-0.998411	-0.0486397	-0.158122	-0.0340018	0.0476922	-0.998281	0.231071	0	0	0	1
0.999039	0.0287701	-0.0326922	0.654401	0.0271378	-0.998418	-0.048479	-0.157657	-0.0340633	0.047529	-0.998287	0.231069	0	0	0	1
0.999033	0.0288998	-0.032784	0.654372	0.0272682	-0.998422	-0.0483267	-0.157145	-0.034157	0.0473697	-0.998291	0.231048	0	0	0	1
0.999029	0.0290127	-0.0327962	0.6544	0.0273846	-0.998425	-0.0482045	-0.156582	-0.0341712	0.0472433	-0.998297	0.231059	0	0	0	1
0.999029	0.0289646	-0.0328484	0.654439	0.0273371	-0.99843	-0.048117	-0.156039	-0.0342186	0.0471559	-0.998299	0.23104	0	0	0	1
0.999023	0.0290374	-0.0329675	0.654454	0.027407	-0.998432	-0.0480357	-0.155571	-0.0343387	0.0470689	-0.998299	0.230979	0	0	0	1
0.999021	0.0289811	-0.0330561	0.654471	0.0273494	-0.998438	-0.0479568	-0.155138	-0.0344224	0.0469895	-0.9983	0.230938	0	0	0	1
0.999016	0.0291193	-0.033106	0.654485	0.0274885	-0.998439	-0.0478576	-0.154661	-0.034476	0.0468842	-0.998303	0.230926	0	0	0	1
0.999014	0.0291138	-0.0331539	0.654493	0.0274855	-0.998445	-0.0477216	-0.154091	-0.0345198	0.046747	-0.998308	0.230925	0	0	0	1
0.999022	0.0288189	-0.0331884	0.654496	0.0271949	-0.998461	-0.0475541	-0.153455	-0.0345359	0.0465888	-0.998315	0.230938	0	0	0	1
0.999024	0.0285461	-0.0333398	0.654452	0.026904	-0.998454	-0.047877	-0.153103	-0.0346831	0.046917	-0.998294	0.230968	0	0	0	1
0.999028	0.0284027	-0.0333511	0.65444	0.026744	-0.998435	-0.0483425	-0.152959	-0.0347	0.0473873	-0.998271	0.231079	0	0	0	1
0.999023	0.0285965	-0.0333531	0.654411	0.026941	-0.998435	-0.0482434	-0.152689	-0.0347086	0.0472814	-0.998276	0.231106	0	0	0	1
0.999016	0.028701	-0.0334501	0.654394	0.0270443	-0.998437	-0.048142	-0.152296	-0.0348077	0.0471737	-0.998278	0.231071	0	0	0	1
0.999018	0.0286329	-0.0334578	0.654446	0.0269786	-0.998442	-0.0480656	-0.151772	-0.03481	0.0470994	-0.998281	0.231073	0	0	0	1
0.999013	0.028703	-0.0335382	0.654463	0.0270482	-0.998445	-0.0479709	-0.151217	-0.034891	0.0470002	-0.998283	0.231045	0	0	0	1
0.999011	0.0287524	-0.0335657	0.654468	0.0270997	-0.998448	-0.0478717	-0.150696	-0.0349181	0.0468984	-0.998287	0.231059	0	0	0	1
0.999012	0.0287688	-0.0335222	0.654472	0.0271226	-0.998454	-0.0477442	-0.1502	-0.034872	0.0467716	-0.998295	0.231118	0	0	0	1
0.999013	0.0287702	-0.0334886	0.654444	0.0271317	-0.998462	-0.0475693	-0.149689	-0.0348338	0.0465975	-0.998304	0.231185	0	0	0	1
0.999011	0.0287768	-0.0335388	0.65438	0.0271426	-0.998471	-0.0473792	-0.149207	-0.0348791	0.0464057	-0.998311	0.231209	0	0	0	1
0.999004	0.0289803	-0.0335709	0.654336	0.0273512	-0.998474	-0.0471879	-0.148647	-0.0349154	0.0462065	-0.998319	0.231238	0	0	0	1
0.999004	0.0290232	-0.0335385	0.654314	0.027402	-0.998481	-0.0470049	-0.148089	-0.0348799	0.0460228	-0.998329	0.231302	0	0	0	1
0.999003	0.0289812	-0.0335976	0.654247	0.0273644	-0.998492	-0.046801	-0.147555	-0.0349314	0.0458187	-0.998337	0.231323	0	0	0	1
0.999	0.0290588	-0.0336264	0.654184	0.0274475	-0.998499	-0.0466076	-0.147066	-0.0349585	0.0456217	-0.998345	0.231355	0	0	0	1
0.999	0.0290942	-0.0336042	0.654183	0.0274883	-0.998504	-0.0464793	-0.146602	-0.0349344	0.0454928	-0.998351	0.231394	0	0	0	1
0.998993	0.0292702	-0.0336666	0.654198	0.0276644	-0.998503	-0.0463914	-0.146116	-0.0350023	0.0453971	-0.998353	0.231372	0	0	0	1
0.998984	0.0293764	-0.0338244	0.654202	0.0277665	-0.998504	-0.0463043	-0.145597	-0.0351622	0.0453018	-0.998352	0.231291	0	0	0	1
0.998985	0.0292143	-0.0339407	0.654218	0.0276028	-0.998513	-0.0462011	-0.145022	-0.0352681	0.0452011	-0.998353	0.231237	0	0	0	1
0.998986	0.0291747	-0.0339328	0.654258	0.0275667	-0.998518	-0.0461154	-0.144491	-0.0352561	0.045117	-0.998357	0.231254	0	0	0	1
0.998984	0.0292251	-0.0339718	0.654261	0.0276194	-0.998522	-0.0460006	-0.143986	-0.0352941	0.0449993	-0.998361	0.231256	0	0	0	1
0.998972	0.0294337	-0.0341199	0.654217	0.027826	-0.998523	-0.0458638	-0.14348	-0.0354476	0.0448509	-0.998362	0.231201	0	0	0	1
0.998971	0.0294032	-0.0341745	0.654219	0.0277972	-0.998529	-0.0457473	-0.142968	-0.0354976	0.044734	-0.998366	0.231191	0	0	0	1
0.998969	0.0294624	-0.0341907	0.654255	0.0278591	-0.998532	-0.0456515	-0.142374	-0.0355137	0.0446356	-0.99837	0.231195	0	0	0	1
0.998967	0.0294158	-0.0343059	0.654252	0.0278112	-0.998538	-0.0455442	-0.141816	-0.0356236	0.0445268	-0.998371	0.231151	0	0	0	1
0.998964	0.0293759	-0.0344242	0.654235	0.0277701	-0.998544	-0.0454306	-0.141295	-0.0357368	0.0444112	-0.998372	0.231108	0	0	0	1
0.998966	0.0292905	-0.0344271	0.654227	0.0276889	-0.998552	-0.045312	-0.140843	-0.0357326	0.0442957	-0.998377	0.231134	0	0	0	1
0.99897	0.0291681	-0.0344136	0.654227	0.0275718	-0.998561	-0.0451784	-0.140333	-0.0357101	0.0441667	-0.998384	0.231172	0	0	0	1
0.998975	0.0289675	-0.034431	0.654245	0.0273746	-0.998571	-0.0450673	-0.139745	-0.0357155	0.0440624	-0.998388	0.231187	0	0	0	1
0.998968	0.0290272	-0.0345935	0.654251	0.0274146	-0.998555	-0.0454123	-0.13922	-0.0358899	0.0444008	-0.998367	0.23118	0	0	0	1
0.998964	0.028925	-0.0347822	0.654245	0.0272956	-0.998547	-0.0456464	-0.138695	-0.0360802	0.0446335	-0.99835	0.231142	0	0	0	1
0.998967	0.0286894	-0.0349047	0.654251	0.0270432	-0.99854	-0.0459643	-0.138385	-0.0362006	0.0449566	-0.998331	0.231139	0	0	0	1
0.99897	0.0285343	-0.0349329	0.654265	0.0268781	-0.998533	-0.0462034	-0.138214	-0.0362282	0.0452006	-0.998319	0.231172	0	0	0	1
0.998962	0.028762	-0.0349833	0.65426	0.027105	-0.998529	-0.0461634	-0.137968	-0.0362878	0.045151	-0.998319	0.231152	0	0	0	1
0.998951	0.0290285	-0.0350803	0.654248	0.0273701	-0.998525	-0.0460778	-0.137544	-0.0363944	0.045053	-0.998319	0.231113	0	0	0	1
0.998948	0.0290599	-0.0351299	0.654261	0.0274028	-0.998529	-0.0459815	-0.13698	-0.0364427	0.0449541	-0.998322	0.231102	0	0	0	1
0.998952	0.0289043	-0.0351457	0.654285	0.0272487	-0.998536	-0.0459224	-0.136447	-0.0364499	0.0449003	-0.998324	0.231117	0	0	0	1
0.998948	0.0289781	-0.035191	0.654276	0.0273233	-0.998538	-0.0458429	-0.13602	-0.0364962	0.0448169	-0.998326	0.231115	0	0	0	1
0.998941	0.0291509	-0.0352513	0.654272	0.0274966	-0.998537	-0.0457545	-0.135583	-0.0365618	0.0447205	-0.998328	0.231096	0	0	0	1
0.998933	0.0293924	-0.0352959	0.654305	0.0277386	-0.998533	-0.0456845	-0.135028	-0.0366151	0.0446404	-0.99833	0.231078	0	0	0	1
0.998931	0.0293591	-0.0353595	0.654346	0.0277048	-0.998537	-0.045617	-0.13443	-0.0366753	0.0445723	-0.998331	0.231048	0	0	0	1
0.998929	0.0293788	-0.0354192	0.654377	0.0277243	-0.99854	-0.0455535	-0.133856	-0.036734	0.0445065	-0.998331	0.231025	0	0	0	1
0.998925	0.029418	-0.0354826	0.65438	0.0277632	-0.998542	-0.0454847	-0.133386	-0.0367972	0.0444344	-0.998332	0.231006	0	0	0	1
0.998918	0.0296089	-0.0355407	0.654378	0.0279545	-0.99854	-0.0454013	-0.132939	-0.0368614	0.0443423	-0.998334	0.230992	0	0	0	1
0.998914	0.0296679	-0.0355822	0.654374	0.0280156	-0.998543	-0.0452945	-0.132446	-0.0369024	0.0442322	-0.998337	0.23099	0	0	0	1
0.998916	0.0295905	-0.0355911	0.654387	0.027942	-0.998551	-0.045182	-0.131892	-0.0369047	0.0441222	-0.998342	0.231006	0	0	0	1
0.998917	0.0295292	-0.0356118	0.654389	0.0278845	-0.998558	-0.0450523	-0.131277	-0.036919	0.0439942	-0.998347	0.231022	0	0	0	1
0.998917	0.0295476	-0.0356204	0.654395	0.0279061	-0.998562	-0.0449569	-0.130769	-0.0369258	0.0438979	-0.998351	0.231039	0	0	0	1
0.998908	0.0296758	-0.0357477	0.654341	0.0280338	-0.998564	-0.0448189	-0.130302	-0.0370547	0.0437515	-0.998353	0.231	0	0	0	1
0.998905	0.0297159	-0.0358111	0.654303	0.028076	-0.998569	-0.0446862	-0.129843	-0.037116	0.0436155	-0.998357	0.230996	0	0	0	1
0.998905	0.0297008	-0.0358126	0.654276	0.0280667	-0.998576	-0.0445288	-0.129311	-0.0371124	0.0434586	-0.998364	0.231033	0	0	0	1
0.998902	0.0297404	-0.0358739	0.654226	0.0281103	-0.998583	-0.0443481	-0.128697	-0.0371703	0.0432746	-0.998369	0.231044	0	0	0	1
0.998903	0.0296653	-0.0358894	0.654163	0.0280422	-0.998594	-0.0441448	-0.128119	-0.0371768	0.0430737	-0.998378	0.231087	0	0	0	1
0.99891	0.0295095	-0.0358491	0.654112	0.0278951	-0.998606	-0.0439592	-0.127628	-0.0371246	0.042895	-0.998388	0.231163	0	0	0	1
0.998913	0.0294625	-0.0357955	0.654061	0.0278573	-0.998616	-0.0437733	-0.127143	-0.0370639	0.0427122	-0.998398	0.231243	0	0	0	1
0.998915	0.0294189	-0.0357816	0.654016	0.027821	-0.998625	-0.0435925	-0.126593	-0.0370431	0.0425335	-0.998406	0.231293	0	0	0	1
0.998916	0.0295549	-0.0356419	0.653997	0.0279684	-0.998627	-0.0434459	-0.125973	-0.0369053	0.0423857	-0.998417	0.231344	0	0	0	1
0.998918	0.0293685	-0.0357316	0.653887	0.0277718	-0.998625	-0.0436157	-0.125405	-0.0369917	0.0425599	-0.998407	0.231382	0	0	0	1
0.998928	0.029175	-0.0356047	0.653836	0.0275753	-0.99862	-0.0438464	-0.124859	-0.0368631	0.0428013	-0.998401	0.231463	0	0	0	1
0.998931	0.0291713	-0.0355279	0.653784	0.0275755	-0.998621	-0.0438303	-0.124304	-0.0367857	0.0427875	-0.998405	0.23153	0	0	0	1
0.998927	0.029319	-0.0355084	0.653778	0.0277245	-0.998617	-0.0438169	-0.123804	-0.0367722	0.0427692	-0.998406	0.231546	0	0	0	1
0.998925	0.0292781	-0.0356122	0.653795	0.027671	-0.998609	-0.0440379	-0.123476	-0.0368803	0.0429888	-0.998393	0.231512	0	0	0	1
0.998923	0.0292039	-0.0357325	0.653802	0.02758	-0.998598	-0.0443509	-0.123291	-0.0370059	0.0433014	-0.998374	0.231483	0	0	0	1
0.99892	0.0292315	-0.0357861	0.653813	0.0276049	-0.998597	-0.0443628	-0.123057	-0.0370609	0.0433108	-0.998372	0.231457	0	0	0	1
0.998912	0.0294552	-0.0358297	0.653828	0.0278281	-0.998592	-0.0443252	-0.122687	-0.0371131	0.0432636	-0.998372	0.231436	0	0	0	1
0.998905	0.0296434	-0.0358651	0.653862	0.0280161	-0.998589	-0.044286	-0.122228	-0.0371555	0.0432165	-0.998373	0.231416	0	0	0	1
0.998905	0.0295784	-0.0359049	0.653898	0.0279514	-0.998593	-0.0442317	-0.121717	-0.037191	0.0431634	-0.998373	0.231395	0	0	0	1
0.998898	0.0297414	-0.0359696	0.653897	0.0281147	-0.998592	-0.0441472	-0.121209	-0.0372603	0.043071	-0.998375	0.231373	0	0	0	1
0.998896	0.0297975	-0.0359836	0.653915	0.0281731	-0.998594	-0.0440695	-0.12068	-0.0372744	0.0429908	-0.998378	0.231378	0	0	0	1
0.998891	0.0298983	-0.0360407	0.6539	0.0282756	-0.998596	-0.0439578	-0.120128	-0.0373327	0.0428737	-0.998381	0.23137	0	0	0	1
0.99889	0.0298647	-0.0360866	0.653901	0.0282439	-0.998601	-0.0438555	-0.119553	-0.0373741	0.0427713	-0.998384	0.231363	0	0	0	1
0.998887	0.0299718	-0.0360982	0.653909	0.0283535	-0.998602	-0.0437749	-0.119073	-0.0373881	0.0426864	-0.998387	0.231372	0	0	0	1
0.998882	0.0301066	-0.0361161	0.653918	0.0284909	-0.998602	-0.0436832	-0.118534	-0.0374091	0.0425891	-0.99839	0.231379	0	0	0	1
0.998886	0.0299382	-0.036149	0.653931	0.0283246	-0.99861	-0.0435912	-0.117954	-0.0374321	0.0425024	-0.998393	0.231377	0	0	0	1
0.998887	0.0298825	-0.0361565	0.653968	0.0282703	-0.998614	-0.0435452	-0.117388	-0.037436	0.0424583	-0.998395	0.231381	0	0	0	1
0.998885	0.0298839	-0.0362286	0.653984	0.0282705	-0.998616	-0.0434963	-0.116863	-0.0375067	0.0424073	-0.998394	0.23135	0	0	0	1
0.998884	0.0298619	-0.0362667	0.654004	0.0282487	-0.998619	-0.0434463	-0.116421	-0.0375424	0.042357	-0.998395	0.231334	0	0	0	1
0.998883	0.029874	-0.0362752	0.65403	0.0282628	-0.998621	-0.043386	-0.115925	-0.0375496	0.0422961	-0.998397	0.231341	0	0	0	1
0.998888	0.0296968	-0.036303	0.654063	0.0280869	-0.998629	-0.0433204	-0.115355	-0.037568	0.0422363	-0.998399	0.231335	0	0	0	1
0.998893	0.0294963	-0.0363301	0.654095	0.0278862	-0.998636	-0.0432972	-0.114816	-0.037586	0.0422198	-0.998399	0.231331	0	0	0	1
0.998889	0.0294954	-0.0364223	0.654116	0.0278766	-0.99863	-0.0434242	-0.114292	-0.0376816	0.0423444	-0.99839	0.231313	0	0	0	1
0.998884	0.029538	-0.0365168	0.654116	0.027916	-0.99863	-0.0434012	-0.113832	-0.0377771	0.0423171	-0.998388	0.231277	0	0	0	1
0.998878	0.0296907	-0.0365598	0.654126	0.0280694	-0.998629	-0.0433349	-0.113359	-0.0378247	0.0422438	-0.998389	0.231271	0	0	0	1
0.99888	0.0296523	-0.0365552	0.654147	0.0280343	-0.998633	-0.043253	-0.112823	-0.0378161	0.0421635	-0.998393	0.231291	0	0	0	1
0.998879	0.0295477	-0.0366464	0.654145	0.0279293	-0.99864	-0.0431628	-0.112207	-0.0379003	0.0420746	-0.998393	0.231308	0	0	0	1
0.998882	0.029434	-0.0366612	0.654163	0.0278152	-0.998644	-0.0431562	-0.111653	-0.0379101	0.042072	-0.998393	0.231333	0	0	0	1
0.998881	0.02938	-0.0367473	0.654147	0.0277557	-0.998643	-0.0432068	-0.111157	-0.0379952	0.0421222	-0.998388	0.231329	0	0	0	1
0.998874	0.0295423	-0.0368014	0.654152	0.0279179	-0.998641	-0.0431491	-0.11064	-0.0380545	0.0420568	-0.998388	0.231313	0	0	0	1
0.998872	0.0295734	-0.0368366	0.654158	0.02795	-0.998643	-0.0430823	-0.110121	-0.038089	0.0419878	-0.99839	0.23131	0	0	0	1
0.998868	0.0296165	-0.0368983	0.654155	0.0279931	-0.998645	-0.0430142	-0.109549	-0.0381506	0.0419163	-0.99839	0.231296	0	0	0	1
0.998864	0.0296884	-0.0369525	0.654132	0.0280654	-0.998646	-0.0429451	-0.10901	-0.0382058	0.041843	-0.998391	0.231296	0	0	0	1
0.998859	0.0297771	-0.0370254	0.654105	0.0281393	-0.99863	-0.0432515	-0.108743	-0.0382909	0.042144	-0.998376	0.231323	0	0	0	1
0.998862	0.0296845	-0.0370082	0.654107	0.0280422	-0.998627	-0.0433873	-0.108572	-0.0382737	0.0422838	-0.99837	0.231366	0	0	0	1
0.998856	0.0298022	-0.0370732	0.654082	0.028159	-0.998626	-0.0433398	-0.108335	-0.0383423	0.04223	-0.99837	0.231344	0	0	0	1
0.998846	0.0300393	-0.0371468	0.65408	0.0283946	-0.998621	-0.0432974	-0.107921	-0.0384245	0.0421764	-0.998369	0.231308	0	0	0	1
0.998845	0.0300497	-0.0371624	0.654108	0.0284063	-0.998623	-0.0432427	-0.107364	-0.0384391	0.0421208	-0.998371	0.231306	0	0	0	1
0.998852	0.029808	-0.0371791	0.654131	0.0281651	-0.998631	-0.0432162	-0.106807	-0.0384447	0.0421031	-0.998371	0.23131	0	0	0	1
0.998848	0.0298762	-0.0372412	0.654103	0.0282318	-0.998631	-0.0431858	-0.106345	-0.0385088	0.0420684	-0.99837	0.231307	0	0	0	1
0.998844	0.0300139	-0.0372407	0.654084	0.028373	-0.998631	-0.0430939	-0.105921	-0.0385114	0.0419711	-0.998374	0.231333	0	0	0	1
0.998837	0.0301754	-0.0372811	0.654041	0.0285375	-0.998631	-0.0429718	-0.105448	-0.0385552	0.0418416	-0.998378	0.231342	0	0	0	1
0.998839	0.0301504	-0.0372607	0.65403	0.0285179	-0.998637	-0.0428555	-0.104916	-0.0385304	0.0417268	-0.998384	0.23138	0	0	0	1
0.998838	0.0301675	-0.0372684	0.654014	0.0285394	-0.998641	-0.0427336	-0.104296	-0.0385353	0.041604	-0.998389	0.231404	0	0	0	1
0.998838	0.0301306	-0.0373038	0.654003	0.0285041	-0.998646	-0.0426524	-0.103744	-0.0385668	0.0415232	-0.998391	0.231408	0	0	0	1
0.998844	0.0299648	-0.0372721	0.65399	0.0283437	-0.998655	-0.0425497	-0.103288	-0.0385253	0.0414278	-0.998396	0.231452	0	0	0	1
0.998848	0.0298281	-0.0372649	0.653941	0.028213	-0.998665	-0.0423995	-0.102808	-0.0385083	0.0412831	-0.998403	0.231494	0	0	0	1
0.998851	0.0297809	-0.0372217	0.653878	0.0281751	-0.998674	-0.0422071	-0.102218	-0.0384577	0.0410936	-0.998413	0.231577	0	0	0	1
0.998857	0.0297605	-0.0370924	0.653818	0.0281676	-0.998683	-0.042008	-0.101606	-0.0383221	0.0408989	-0.998426	0.231714	0	0	0	1
0.998858	0.0298067	-0.0370193	0.653754	0.0282096	-0.998674	-0.0421959	-0.101068	-0.0382563	0.0410871	-0.998421	0.231866	0	0	0	1
0.998865	0.0296125	-0.0369735	0.653692	0.0280148	-0.998676	-0.0422588	-0.100525	-0.0382044	0.0411587	-0.99842	0.231982	0	0	0	1
0.998863	0.0297044	-0.0369552	0.653649	0.0281089	-0.998675	-0.0422225	-0.100018	-0.0381888	0.0411195	-0.998422	0.232044	0	0	0	1
0.998864	0.0296989	-0.036949	0.653657	0.0281057	-0.998678	-0.0421694	-0.0995333	-0.0381809	0.0410667	-0.998425	0.232063	0	0	0	1
0.99886	0.0297356	-0.0370344	0.653658	0.0281406	-0.998679	-0.042124	-0.0990198	-0.0382664	0.0410175	-0.998423	0.232019	0	0	0	1
0.998851	0.0299196	-0.0371139	0.653678	0.028322	-0.998674	-0.0421081	-0.0984523	-0.0383529	0.0409923	-0.998421	0.231975	0	0	0	1
0.998853	0.0298375	-0.0371271	0.653695	0.0282407	-0.998678	-0.0420706	-0.0979352	-0.0383617	0.0409575	-0.998422	0.231978	0	0	0	1
0.998849	0.0299743	-0.0371165	0.653692	0.0283806	-0.998677	-0.0420006	-0.0974703	-0.0383547	0.0408826	-0.998426	0.232003	0	0	0	1
0.998844	0.0301556	-0.0371032	0.653667	0.0285663	-0.998676	-0.0419028	-0.0970204	-0.038346	0.0407782	-0.99843	0.232037	0	0	0	1
0.998847	0.0301304	-0.0370553	0.653659	0.0285474	-0.998681	-0.0417867	-0.0964737	-0.0382939	0.0406644	-0.998437	0.232091	0	0	0	1
0.998848	0.0301139	-0.0370463	0.653651	0.0285353	-0.998686	-0.0416819	-0.0958826	-0.0382813	0.0405604	-0.998442	0.23212	0	0	0	1
0.998844	0.030214	-0.0370734	0.653658	0.0286365	-0.998685	-0.0416262	-0.0953422	-0.0383107	0.0405001	-0.998443	0.232114	0	0	0	1
0.998844	0.0301143	-0.0371429	0.653662	0.0285355	-0.99869	-0.041585	-0.0948611	-0.0383749	0.0404607	-0.998442	0.232079	0	0	0	1
0.998839	0.030235	-0.0371886	0.653678	0.0286557	-0.998688	-0.0415503	-0.0943844	-0.0384245	0.0404201	-0.998442	0.232054	0	0	0	1
0.998844	0.0299878	-0.0372617	0.653656	0.0284039	-0.998693	-0.0415932	-0.0940658	-0.0384887	0.0404704	-0.998437	0.232042	0	0	0	1
0.998823	0.0299947	-0.0377915	0.653384	0.0283679	-0.998671	-0.0421416	-0.0940909	-0.0390338	0.0410036	-0.998394	0.23192	0	0	0	1
0.99879	0.0298767	-0.0387457	0.652753	0.0282171	-0.998682	-0.0419834	-0.0941587	-0.0399774	0.040823	-0.998364	0.23166	0	0	0	1
0.998752	0.0297957	-0.0397933	0.651793	0.0281093	-0.998702	-0.0415918	-0.0942355	-0.0410093	0.040405	-0.99834	0.23147	0	0	0	1
0.998725	0.0297006	-0.0405361	0.650627	0.0280134	-0.998733	-0.0408921	-0.0942729	-0.0417278	0.039688	-0.998339	0.231587	0	0	0	1
0.99871	0.0297571	-0.0408548	0.649425	0.0280795	-0.998753	-0.0403646	-0.094372	-0.0420335	0.039149	-0.998347	0.232038	0	0	0	1
0.998696	0.0299164	-0.0410862	0.648221	0.0282477	-0.998765	-0.0399415	-0.0944824	-0.0422589	0.0387125	-0.998355	0.232575	0	0	0	1
0.998659	0.0300827	-0.0418387	0.647059	0.0284001	-0.998775	-0.0395869	-0.0945338	-0.043007	0.0383292	-0.998337	0.232705	0	0	0	1
0.998611	0.0301516	-0.0429186	0.646017	0.0284382	-0.998783	-0.0393468	-0.094604	-0.0440814	0.0380552	-0.998301	0.232372	0	0	0	1
0.998557	0.030157	-0.0441711	0.645181	0.0283978	-0.998786	-0.039303	-0.0947392	-0.0453314	0.0379755	-0.998248	0.231977	0	0	0	1
0.998508	0.0301842	-0.0452285	0.644273	0.0283935	-0.998794	-0.039114	-0.0948408	-0.0463833	0.0377551	-0.998208	0.231766	0	0	0	1
0.998456	0.0302349	-0.0463277	0.642955	0.0284248	-0.998811	-0.0386509	-0.0949344	-0.04747	0.0372579	-0.998176	0.231732	0	0	0	1
0.998442	0.0303366	-0.046568	0.641686	0.0285379	-0.998824	-0.0382236	-0.0950827	-0.0477015	0.0368186	-0.998181	0.232176	0	0	0	1
0.998425	0.0305636	-0.0467796	0.640424	0.028771	-0.998828	-0.0379358	-0.0952271	-0.047913	0.0365138	-0.998182	0.23271	0	0	0	1
0.998404	0.030681	-0.0471605	0.639191	0.0288842	-0.998833	-0.0377364	-0.0952938	-0.0482921	0.0362975	-0.998172	0.233012	0	0	0	1
0.998363	0.0308989	-0.0478758	0.638023	0.0290506	-0.998808	-0.038256	-0.0954181	-0.0490296	0.0367861	-0.998118	0.232925	0	0	0	1
0.998319	0.0307516	-0.0488876	0.636971	0.0288465	-0.998799	-0.0386459	-0.0954609	-0.0500461	0.0371541	-0.998054	0.23262	0	0	0	1
0.998257	0.0307026	-0.0501601	0.636076	0.0287322	-0.998789	-0.0389934	-0.0955017	-0.0513254	0.0374677	-0.997977	0.232257	0	0	0	1
0.998192	0.0306317	-0.0514712	0.635085	0.0286118	-0.998792	-0.0389972	-0.0955918	-0.0526324	0.0374375	-0.99791	0.231913	0	0	0	1
0.99815	0.0306702	-0.0522571	0.633853	0.0286321	-0.9988	-0.0387855	-0.0957281	-0.0534129	0.037201	-0.997878	0.231972	0	0	0	1
0.998152	0.0306175	-0.0522515	0.632681	0.0286125	-0.998824	-0.0381722	-0.0958096	-0.0533877	0.03659	-0.997902	0.23253	0	0	0	1
0.99815	0.0306136	-0.0523001	0.631368	0.0286463	-0.998851	-0.0374323	-0.0958679	-0.0534149	0.0358483	-0.997927	0.233115	0	0	0	1
0.998152	0.0305581	-0.05229	0.630058	0.0286241	-0.998874	-0.036818	-0.095967	-0.0533852	0.0352366	-0.997951	0.233292	0	0	0	1
0.998164	0.0305514	-0.0520575	0.628908	0.0286416	-0.998885	-0.0365172	-0.0961177	-0.053144	0.0349426	-0.997974	0.233095	0	0	0	1
0.998196	0.0305785	-0.0514274	0.62784	0.0286958	-0.998887	-0.0364229	-0.0962941	-0.0525129	0.0348649	-0.99801	0.232583	0	0	0	1
0.998239	0.030611	-0.0505748	0.626861	0.0287496	-0.998879	-0.0365874	-0.0964972	-0.051667	0.0350524	-0.998047	0.231825	0	0	0	1
0.998268	0.0305906	-0.0500087	0.625583	0.0287539	-0.998883	-0.0364925	-0.0965896	-0.0510981	0.0349749	-0.998079	0.23141	0	0	0	1
0.9983	0.0304015	-0.0494723	0.624223	0.0285921	-0.998893	-0.0363237	-0.0966733	-0.0505507	0.034831	-0.998112	0.23172	0	0	0	1
0.99832	0.030371	-0.0490849	0.622852	0.0285936	-0.998907	-0.0359545	-0.0967161	-0.0501521	0.0344741	-0.998145	0.232471	0	0	0	1
0.998349	0.0302574	-0.0485759	0.621467	0.028489	-0.998904	-0.0361265	-0.0968479	-0.0496446	0.0346666	-0.998164	0.232953	0	0	0	1
0.998415	0.0300458	-0.0473397	0.620671	0.0283084	-0.9989	-0.036372	-0.0968994	-0.0484093	0.0349578	-0.998214	0.233049	0	0	0	1
0.998511	0.0301714	-0.0451816	0.620598	0.0284781	-0.99887	-0.0370547	-0.0970099	-0.0462773	0.0356965	-0.998289	0.232932	0	0	0	1
0.998553	0.0301162	-0.0442697	0.62064	0.0284019	-0.998828	-0.0382315	-0.09726	-0.0453979	0.0369024	-0.998285	0.232369	0	0	0	1
0.998593	0.0298976	-0.0435242	0.620683	0.028166	-0.998795	-0.0392348	-0.097534	-0.0446735	0.0379373	-0.998279	0.232005	0	0	0	1
0.998598	0.0298092	-0.0434683	0.620619	0.0280407	-0.998764	-0.0401081	-0.0978766	-0.0446388	0.0388166	-0.998247	0.231892	0	0	0	1
0.998604	0.0296401	-0.043444	0.620585	0.027845	-0.998745	-0.0407221	-0.0982463	-0.0446251	0.0394392	-0.998223	0.231954	0	0	0	1
0.99861	0.0292905	-0.0435354	0.620508	0.0274705	-0.998736	-0.041196	-0.0986854	-0.0447156	0.0399264	-0.9982	0.231972	0	0	0	1
0.99862	0.0288616	-0.0435924	0.620435	0.0270234	-0.998734	-0.0415494	-0.0991104	-0.044765	0.0402977	-0.998183	0.231998	0	0	0	1
0.998626	0.0285262	-0.043684	0.62036	0.026665	-0.998725	-0.0419777	-0.099521	-0.0448543	0.0407387	-0.998161	0.23201	0	0	0	1
0.99863	0.0282107	-0.0437869	0.62028	0.0263245	-0.998715	-0.042441	-0.0999379	-0.0449564	0.0412137	-0.998137	0.232023	0	0	0	1
0.998637	0.0278051	-0.0438928	0.620189	0.0258944	-0.998707	-0.0428845	-0.100395	-0.045057	0.041673	-0.998113	0.232032	0	0	0	1
0.998645	0.0273899	-0.0439816	0.620103	0.0254563	-0.9987	-0.0433073	-0.10085	-0.0451392	0.0421125	-0.998091	0.232046	0	0	0	1
0.998649	0.0270698	-0.0440802	0.620022	0.0251103	-0.998688	-0.0437847	-0.10128	-0.0452362	0.0426022	-0.998066	0.232057	0	0	0	1
0.998648	0.0268977	-0.0442107	0.619938	0.024901	-0.998662	-0.0444831	-0.101744	-0.0453765	0.0433055	-0.998029	0.232072	0	0	0	1
0.998644	0.0268122	-0.0443504	0.619857	0.024778	-0.998635	-0.0451712	-0.102169	-0.0455295	0.0439945	-0.997992	0.232082	0	0	0	1
0.99864	0.0267164	-0.0444913	0.619776	0.024644	-0.998606	-0.0458695	-0.102601	-0.0456832	0.0446941	-0.997954	0.232086	0	0	0	1
0.998642	0.0264748	-0.0445978	0.619694	0.0243716	-0.998587	-0.0464381	-0.103044	-0.0457926	0.0452716	-0.997923	0.232097	0	0	0	1
0.99865	0.0260634	-0.0446521	0.619615	0.0239385	-0.998578	-0.0468549	-0.103502	-0.0458382	0.0457061	-0.997901	0.232114	0	0	0	1
0.998657	0.0257036	-0.0447082	0.619535	0.0235564	-0.998566	-0.0472844	-0.103961	-0.0458879	0.0461511	-0.997878	0.232123	0	0	0	1
0.998658	0.0255369	-0.0447918	0.619446	0.0233643	-0.998549	-0.0477523	-0.104423	-0.0459746	0.0466251	-0.997852	0.232122	0	0	0	1
0.998658	0.025439	-0.0448485	0.619367	0.0232434	-0.99853	-0.0481926	-0.104858	-0.0460369	0.0470689	-0.997828	0.232117	0	0	0	1
0.99866	0.025341	-0.0448557	0.619292	0.0231278	-0.998515	-0.0485667	-0.10532	-0.0460483	0.0474475	-0.99781	0.232125	0	0	0	1
0.998661	0.0252245	-0.044898	0.619201	0.0229952	-0.998503	-0.0488721	-0.105787	-0.046092	0.0477576	-0.997793	0.232115	0	0	0	1
0.998668	0.0248948	-0.044932	0.619113	0.0226531	-0.998499	-0.0491071	-0.106261	-0.0461154	0.0480072	-0.99778	0.232099	0	0	0	1
0.99867	0.0247861	-0.0449449	0.619034	0.0225246	-0.998482	-0.0495224	-0.106744	-0.0461325	0.0484275	-0.997759	0.232104	0	0	0	1
0.998671	0.0246312	-0.0449889	0.618946	0.0223515	-0.998468	-0.0498695	-0.107202	-0.0461767	0.048781	-0.99774	0.232103	0	0	0	1
0.998671	0.0245688	-0.0450251	0.618858	0.0222717	-0.998453	-0.0502078	-0.107671	-0.0462173	0.0491216	-0.997721	0.232106	0	0	0	1
0.998675	0.0244242	-0.045013	0.618769	0.0221155	-0.998443	-0.0504714	-0.108192	-0.046204	0.0493924	-0.997708	0.23212	0	0	0	1
0.998679	0.0243077	-0.0449936	0.618683	0.0219908	-0.998436	-0.0506693	-0.108672	-0.0461833	0.0495963	-0.997699	0.232119	0	0	0	1
0.998682	0.0241809	-0.0450017	0.618591	0.0218553	-0.99843	-0.0508501	-0.109128	-0.046189	0.0497829	-0.99769	0.232108	0	0	0	1
0.998683	0.024274	-0.0449205	0.618548	0.0219461	-0.998421	-0.050987	-0.109452	-0.0461156	0.0499174	-0.997686	0.232104	0	0	0	1
0.998682	0.0243919	-0.0448797	0.618522	0.022063	-0.998415	-0.0510514	-0.109589	-0.0460822	0.0499773	-0.997685	0.232075	0	0	0	1
0.998692	0.024188	-0.0447737	0.618511	0.0218568	-0.998411	-0.0512178	-0.109816	-0.0459698	0.0501555	-0.997681	0.23208	0	0	0	1
0.9987	0.0240143	-0.0446967	0.618469	0.0216672	-0.998393	-0.0516495	-0.110248	-0.0458935	0.0505972	-0.997662	0.232111	0	0	0	1
0.998709	0.0239304	-0.0445406	0.618436	0.021578	-0.99838	-0.0519371	-0.110683	-0.0457396	0.0508923	-0.997654	0.232135	0	0	0	1
0.998714	0.0239731	-0.0443993	0.618389	0.0216177	-0.998368	-0.0521617	-0.11114	-0.0456056	0.0511181	-0.997649	0.232147	0	0	0	1
0.998718	0.0239992	-0.0442957	0.618332	0.0216406	-0.998357	-0.052347	-0.111575	-0.0455075	0.0513046	-0.997644	0.232155	0	0	0	1
0.99873	0.0239252	-0.0440652	0.618307	0.0215687	-0.998348	-0.0525619	-0.112053	-0.0452782	0.051528	-0.997643	0.232182	0	0	0	1
0.998737	0.0238199	-0.0439503	0.618246	0.0214616	-0.998341	-0.0527325	-0.112568	-0.0451617	0.051706	-0.997639	0.232202	0	0	0	1
0.998741	0.0239538	-0.0437911	0.618208	0.0215964	-0.998329	-0.0528942	-0.113006	-0.0450132	0.0518652	-0.997637	0.232222	0	0	0	1
0.998749	0.0238952	-0.0436437	0.618153	0.0215369	-0.998321	-0.0530872	-0.113534	-0.0448671	0.0520641	-0.997633	0.232247	0	0	0	1
0.998757	0.0238823	-0.0434739	0.618097	0.0215233	-0.998309	-0.0533006	-0.114074	-0.0447015	0.0522819	-0.997629	0.232273	0	0	0	1
0.998765	0.0238647	-0.0433033	0.618054	0.0215059	-0.998299	-0.0534949	-0.114546	-0.0445345	0.0524808	-0.997626	0.232296	0	0	0	1
0.998777	0.0237109	-0.0431043	0.618016	0.0213541	-0.998292	-0.0536871	-0.115012	-0.0443318	0.0526843	-0.997625	0.232305	0	0	0	1
0.998785	0.0235687	-0.0429901	0.617953	0.02121	-0.998286	-0.0538674	-0.115478	-0.0442141	0.0528734	-0.99762	0.232286	0	0	0	1
0.998798	0.0234041	-0.0427934	0.617907	0.0210466	-0.998278	-0.0540774	-0.115991	-0.0440135	0.053095	-0.997617	0.232301	0	0	0	1
0.998805	0.0234526	-0.0425935	0.617865	0.0210964	-0.998265	-0.0542905	-0.116505	-0.043821	0.0533104	-0.997614	0.232311	0	0	0	1
0.998814	0.0233543	-0.0424455	0.617809	0.0209978	-0.998257	-0.0544789	-0.116985	-0.043672	0.0535063	-0.99761	0.232307	0	0	0	1
0.998823	0.023268	-0.0422606	0.617777	0.0209123	-0.998247	-0.0546902	-0.117448	-0.0434872	0.0537254	-0.997606	0.232301	0	0	0	1
0.998829	0.0232299	-0.0421584	0.617719	0.0208704	-0.998237	-0.0549026	-0.117941	-0.0433875	0.0539417	-0.997599	0.232285	0	0	0	1
0.998836	0.0232511	-0.041968	0.617685	0.0208928	-0.998225	-0.0551126	-0.11846	-0.0432031	0.0541549	-0.997595	0.232297	0	0	0	1
0.998839	0.0232975	-0.0418804	0.617624	0.0209378	-0.998216	-0.0552554	-0.118938	-0.0431211	0.0542977	-0.997591	0.232302	0	0	0	1
0.998849	0.0231506	-0.0417134	0.617589	0.020795	-0.998212	-0.055373	-0.119444	-0.0429489	0.0544252	-0.997592	0.232311	0	0	0	1
0.998855	0.023095	-0.0416097	0.617539	0.0207427	-0.99821	-0.0554295	-0.119952	-0.0428435	0.0544862	-0.997593	0.232299	0	0	0	1
0.998859	0.0231626	-0.0414631	0.617498	0.0208151	-0.998205	-0.0555011	-0.120495	-0.0427023	0.054558	-0.997595	0.232283	0	0	0	1
0.998864	0.0232164	-0.0413241	0.61746	0.0208741	-0.9982	-0.055556	-0.12097	-0.0425676	0.0546136	-0.997598	0.232279	0	0	0	1
0.998869	0.0232556	-0.0411714	0.617428	0.0209184	-0.998195	-0.0556333	-0.121458	-0.0424189	0.0546924	-0.9976	0.232279	0	0	0	1
0.998874	0.0232835	-0.0410489	0.617383	0.0209494	-0.99819	-0.0557189	-0.121957	-0.0423	0.0547795	-0.9976	0.232276	0	0	0	1
0.998876	0.0234338	-0.0409149	0.617337	0.0211037	-0.998182	-0.0557952	-0.122486	-0.0421761	0.0548523	-0.997601	0.232268	0	0	0	1
0.998877	0.0235672	-0.0407934	0.617289	0.0212408	-0.998175	-0.0558623	-0.123018	-0.0420636	0.0549164	-0.997602	0.232254	0	0	0	1
0.998877	0.0238065	-0.040671	0.617272	0.0214842	-0.998167	-0.0559245	-0.123352	-0.0419558	0.0549712	-0.997604	0.232247	0	0	0	1
0.998876	0.0239354	-0.0406246	0.617276	0.0216141	-0.998162	-0.0559577	-0.123438	-0.0419174	0.055	-0.997604	0.232232	0	0	0	1
0.998885	0.0236976	-0.0405341	0.617282	0.0213777	-0.998162	-0.0560472	-0.123622	-0.0418158	0.0551015	-0.997603	0.232222	0	0	0	1
0.998896	0.0234177	-0.0404116	0.617252	0.0210978	-0.998159	-0.0562129	-0.124068	-0.0416816	0.0552816	-0.997598	0.232218	0	0	0	1
0.998898	0.0235112	-0.040321	0.6172	0.0211905	-0.998149	-0.0563526	-0.124563	-0.0415993	0.0554194	-0.997594	0.232216	0	0	0	1
0.998906	0.0234583	-0.0401492	0.617175	0.0211421	-0.998143	-0.0564723	-0.125011	-0.0414275	0.055545	-0.997594	0.23223	0	0	0	1
0.998917	0.0232856	-0.0399657	0.617163	0.0209753	-0.998141	-0.0565831	-0.125428	-0.041237	0.0556669	-0.997595	0.232234	0	0	0	1
0.998926	0.0231853	-0.0398103	0.617133	0.020879	-0.998136	-0.056694	-0.125911	-0.0410786	0.0557852	-0.997595	0.232227	0	0	0	1
0.998929	0.023301	-0.0396593	0.617089	0.0209991	-0.998128	-0.056791	-0.126489	-0.0409363	0.0558808	-0.997596	0.232198	0	0	0	1
0.998938	0.0232794	-0.0394457	0.617063	0.020986	-0.998124	-0.0568769	-0.127028	-0.0407238	0.055972	-0.997599	0.232189	0	0	0	1
0.998947	0.0232195	-0.0392517	0.61705	0.0209337	-0.99812	-0.0569584	-0.127472	-0.0405285	0.0560601	-0.997602	0.232182	0	0	0	1
0.998959	0.0231157	-0.0390117	0.617054	0.0208395	-0.998116	-0.0570591	-0.12791	-0.0402851	0.0561701	-0.997606	0.23217	0	0	0	1
0.998969	0.0229474	-0.0388633	0.617027	0.0206747	-0.998113	-0.0571806	-0.12838	-0.0401301	0.0563015	-0.997605	0.232151	0	0	0	1
0.998979	0.0228437	-0.0386718	0.617003	0.0205764	-0.998107	-0.0573177	-0.128902	-0.0399359	0.0564468	-0.997604	0.232136	0	0	0	1
0.998987	0.0227981	-0.0384852	0.61697	0.0205372	-0.998102	-0.0574224	-0.129472	-0.0397492	0.0565572	-0.997606	0.232111	0	0	0	1
0.998995	0.0227381	-0.038307	0.616937	0.020484	-0.998098	-0.0575064	-0.130003	-0.0395696	0.0566473	-0.997608	0.232091	0	0	0	1
0.999004	0.0227666	-0.0380488	0.61693	0.0205232	-0.998091	-0.0576065	-0.130497	-0.0393156	0.0567517	-0.997612	0.232087	0	0	0	1
0.999012	0.0227071	-0.0378732	0.616895	0.0204712	-0.998089	-0.0576722	-0.130989	-0.0391383	0.0568233	-0.997615	0.232084	0	0	0	1
0.999018	0.0227438	-0.0376914	0.616869	0.020515	-0.998083	-0.0577537	-0.13147	-0.0389607	0.0569071	-0.997617	0.232071	0	0	0	1
0.999027	0.0227027	-0.0374797	0.616844	0.0204824	-0.998078	-0.0578452	-0.131993	-0.0387489	0.0570047	-0.997619	0.23206	0	0	0	1
0.999031	0.0230049	-0.0372046	0.616831	0.0207957	-0.998065	-0.0579587	-0.132534	-0.0384938	0.0571122	-0.997623	0.232055	0	0	0	1
0.999037	0.0230704	-0.0370036	0.616793	0.0208691	-0.998059	-0.0580488	-0.133093	-0.0382988	0.057204	-0.997625	0.232042	0	0	0	1
0.999047	0.0229562	-0.0367869	0.616787	0.0207641	-0.998056	-0.0581384	-0.133512	-0.0380779	0.0573025	-0.997628	0.232032	0	0	0	1
0.999056	0.022947	-0.0365687	0.616788	0.0207631	-0.998049	-0.058252	-0.133923	-0.037862	0.0574211	-0.99763	0.232012	0	0	0	1
0.999066	0.022965	-0.0362695	0.616798	0.0207909	-0.998037	-0.0584476	-0.134459	-0.0375684	0.0576224	-0.997629	0.231975	0	0	0	1
0.999071	0.0230589	-0.0360826	0.616765	0.0208903	-0.998027	-0.0585875	-0.135021	-0.0373902	0.0577627	-0.997628	0.231928	0	0	0	1
0.999076	0.0233065	-0.0357752	0.616751	0.0211501	-0.998013	-0.0587308	-0.13562	-0.0371007	0.0579032	-0.99763	0.231899	0	0	0	1
0.999085	0.0233252	-0.035521	0.616718	0.0211802	-0.998007	-0.0588206	-0.136071	-0.03685	0.0579978	-0.997634	0.231846	0	0	0	1
0.999101	0.0232458	-0.0350981	0.61671	0.0211211	-0.998001	-0.058941	-0.136543	-0.0364259	0.0581301	-0.997642	0.231782	0	0	0	1
0.999115	0.023169	-0.0347671	0.61667	0.0210598	-0.997996	-0.059046	-0.137	-0.0360933	0.058245	-0.997647	0.231702	0	0	0	1
0.999118	0.0233842	-0.034529	0.616607	0.0212856	-0.997986	-0.0591298	-0.137393	-0.03587	0.0583261	-0.997651	0.231602	0	0	0	1
0.999125	0.0235028	-0.0342479	0.616606	0.0214177	-0.997979	-0.0592089	-0.137601	-0.035598	0.058407	-0.997656	0.231529	0	0	0	1
0.999136	0.023395	-0.0340051	0.616623	0.0213218	-0.997977	-0.0592764	-0.137776	-0.0353508	0.0584835	-0.99766	0.231497	0	0	0	1
0.999145	0.0232367	-0.0338374	0.616583	0.0211717	-0.997977	-0.0593268	-0.138165	-0.0351752	0.0585431	-0.997663	0.231492	0	0	0	1
0.999152	0.023215	-0.0336498	0.616519	0.0211593	-0.997974	-0.0593779	-0.13872	-0.0349879	0.058599	-0.997666	0.231514	0	0	0	1
0.999153	0.02341	-0.0334781	0.616455	0.0213621	-0.997967	-0.0594351	-0.139263	-0.0348292	0.058653	-0.997668	0.231532	0	0	0	1
0.999163	0.0232748	-0.0332661	0.616436	0.0212375	-0.997966	-0.0594932	-0.139644	-0.0346108	0.0587203	-0.997672	0.231555	0	0	0	1
0.999174	0.0230736	-0.0330893	0.616402	0.0210454	-0.997967	-0.0595376	-0.140057	-0.0344235	0.0587755	-0.997675	0.231578	0	0	0	1
0.999185	0.0228139	-0.0329433	0.616333	0.0207931	-0.99797	-0.0595808	-0.140608	-0.0342635	0.0588307	-0.997677	0.231593	0	0	0	1
0.999189	0.0229594	-0.03272	0.61628	0.0209492	-0.997962	-0.0596516	-0.141162	-0.0340506	0.0589012	-0.99768	0.231623	0	0	0	1
0.999195	0.0228963	-0.032583	0.616227	0.0208926	-0.997961	-0.0597003	-0.141611	-0.0339112	0.0589549	-0.997682	0.231637	0	0	0	1
0.999204	0.0228452	-0.0323462	0.616217	0.0208531	-0.997957	-0.059772	-0.141999	-0.0336733	0.0590333	-0.997685	0.231661	0	0	0	1
0.999212	0.0226958	-0.0321924	0.616177	0.0207104	-0.997956	-0.0598486	-0.142439	-0.0335126	0.0591181	-0.997686	0.231663	0	0	0	1
0.999214	0.0227951	-0.032065	0.616109	0.0208132	-0.997946	-0.059968	-0.142996	-0.0333938	0.0592369	-0.997683	0.231657	0	0	0	1
0.999218	0.02293	-0.0318475	0.61606	0.020957	-0.997937	-0.06008	-0.143573	-0.0331871	0.059349	-0.997683	0.231659	0	0	0	1
0.999221	0.022986	-0.0317008	0.616007	0.0210194	-0.997931	-0.0601471	-0.144062	-0.0330455	0.0594174	-0.997684	0.231661	0	0	0	1
0.999232	0.022871	-0.0314527	0.615987	0.0209166	-0.997928	-0.0602298	-0.144505	-0.0327928	0.0595091	-0.997686	0.23168	0	0	0	1
0.999236	0.0229211	-0.0312653	0.61595	0.0209748	-0.997922	-0.0603227	-0.144977	-0.0326107	0.0596043	-0.997687	0.231688	0	0	0	1
0.999241	0.0229751	-0.0310729	0.615908	0.0210358	-0.997912	-0.0604575	-0.145488	-0.0324247	0.0597415	-0.997685	0.231693	0	0	0	1
0.999246	0.0229952	-0.0309029	0.615855	0.0210624	-0.997905	-0.0605719	-0.146004	-0.0322587	0.0598588	-0.997683	0.231694	0	0	0	1
0.999246	0.0232209	-0.030716	0.615807	0.0212961	-0.997894	-0.0606629	-0.146521	-0.0320876	0.0599465	-0.997683	0.231692	0	0	0	1
0.999251	0.0233013	-0.0305036	0.615759	0.021386	-0.997886	-0.0607592	-0.147071	-0.0318826	0.0600449	-0.997684	0.231698	0	0	0	1
0.999254	0.023399	-0.0303243	0.615702	0.021492	-0.99788	-0.0608342	-0.147583	-0.0317111	0.0601206	-0.997685	0.23171	0	0	0	1
0.999259	0.0234661	-0.0301106	0.615671	0.0215692	-0.997873	-0.060916	-0.148032	-0.0315036	0.0602049	-0.997686	0.231724	0	0	0	1
0.999266	0.0233775	-0.0299603	0.615626	0.0214879	-0.997871	-0.060979	-0.148466	-0.0313497	0.060274	-0.997687	0.231728	0	0	0	1
0.999271	0.0233451	-0.0297953	0.615571	0.0214628	-0.997866	-0.0610663	-0.148992	-0.031185	0.0603658	-0.997687	0.231721	0	0	0	1
0.999282	0.0232133	-0.0295513	0.615525	0.0213427	-0.997862	-0.0611683	-0.149564	-0.0309356	0.0604772	-0.997688	0.231731	0	0	0	1
0.999285	0.0233192	-0.0293559	0.615469	0.0214578	-0.997855	-0.0612507	-0.150091	-0.0307488	0.0605605	-0.997688	0.231742	0	0	0	1
0.999294	0.0232379	-0.0291027	0.615456	0.0213892	-0.997851	-0.0613395	-0.150501	-0.0304932	0.0606573	-0.99769	0.231764	0	0	0	1
0.999303	0.023168	-0.0288594	0.615446	0.0213311	-0.997846	-0.0614383	-0.150906	-0.0302482	0.0607634	-0.997691	0.231773	0	0	0	1
0.999305	0.0232291	-0.0287333	0.615421	0.0213973	-0.997839	-0.0615252	-0.151234	-0.030128	0.0608511	-0.997689	0.231757	0	0	0	1
0.999304	0.0233632	-0.0286681	0.615408	0.0215336	-0.997833	-0.0615771	-0.151419	-0.0300721	0.0609004	-0.997688	0.231743	0	0	0	1
0.999315	0.0231391	-0.0284567	0.615431	0.0213199	-0.997832	-0.0616695	-0.151644	-0.0298495	0.0610041	-0.997688	0.231741	0	0	0	1
0.999327	0.0228911	-0.0282525	0.615411	0.0210817	-0.997831	-0.0617714	-0.152059	-0.0296327	0.0611177	-0.997688	0.231741	0	0	0	1
0.999331	0.0228425	-0.0281427	0.615331	0.0210379	-0.997827	-0.061839	-0.152592	-0.0295216	0.0611891	-0.997687	0.231736	0	0	0	1
0.999337	0.022848	-0.027908	0.615293	0.0210549	-0.997821	-0.0619347	-0.153081	-0.0292898	0.0612896	-0.997688	0.231755	0	0	0	1
0.999346	0.0227261	-0.0276861	0.615275	0.0209446	-0.997819	-0.0620107	-0.153452	-0.0290625	0.0613738	-0.997689	0.231779	0	0	0	1
0.999356	0.0226024	-0.0274525	0.615257	0.0208321	-0.997814	-0.0621245	-0.15387	-0.0288241	0.0614961	-0.997688	0.23179	0	0	0	1
0.999367	0.0223527	-0.0272331	0.615215	0.0205924	-0.99781	-0.0622625	-0.154421	-0.0285927	0.0616459	-0.997686	0.231776	0	0	0	1
0.999374	0.0223612	-0.0269757	0.615169	0.020613	-0.997802	-0.0623957	-0.155022	-0.0283392	0.0617842	-0.997684	0.231772	0	0	0	1
0.999377	0.022482	-0.0267642	0.615117	0.0207439	-0.997793	-0.0624936	-0.155539	-0.0281376	0.0618831	-0.997684	0.23178	0	0	0	1
0.999385	0.0224437	-0.0265148	0.615091	0.0207183	-0.997787	-0.0625914	-0.155994	-0.0278883	0.0619871	-0.997685	0.231798	0	0	0	1
0.999393	0.0223198	-0.0263028	0.615059	0.0206053	-0.997784	-0.0626835	-0.156435	-0.027671	0.062087	-0.997684	0.231807	0	0	0	1
0.999398	0.0223581	-0.0260624	0.615026	0.0206553	-0.997776	-0.062797	-0.156938	-0.0274359	0.0622044	-0.997684	0.231803	0	0	0	1
0.999397	0.0226522	-0.0258559	0.614969	0.0209585	-0.997762	-0.0629172	-0.157493	-0.0272506	0.0623209	-0.997681	0.231795	0	0	0	1
0.999403	0.0227101	-0.0255833	0.614933	0.0210299	-0.997752	-0.0630456	-0.158034	-0.026985	0.0624535	-0.99768	0.2318	0	0	0	1
0.999409	0.0228222	-0.0252551	0.614927	0.0211585	-0.997741	-0.0631856	-0.158507	-0.0266675	0.0625975	-0.99768	0.231816	0	0	0	1
0.999413	0.0229019	-0.0250229	0.614912	0.0212494	-0.997731	-0.0633076	-0.158924	-0.0264434	0.0627223	-0.997678	0.231805	0	0	0	1
0.999421	0.0228389	-0.0247299	0.614909	0.0212008	-0.997722	-0.0634638	-0.159397	-0.0261504	0.0628864	-0.997675	0.231787	0	0	0	1
0.99943	0.0228536	-0.0243808	0.6149	0.0212325	-0.997709	-0.0636525	-0.159975	-0.025807	0.0630821	-0.997672	0.231767	0	0	0	1
0.999428	0.0232167	-0.0240992	0.614868	0.0216083	-0.99769	-0.0638288	-0.16056	-0.0255528	0.0632551	-0.997667	0.231739	0	0	0	1
0.999436	0.023218	-0.0237602	0.614863	0.0216273	-0.99768	-0.0639798	-0.161048	-0.025218	0.0634134	-0.997666	0.231747	0	0	0	1
0.999444	0.0231433	-0.0234943	0.614847	0.0215668	-0.997674	-0.0640912	-0.161472	-0.0249503	0.0635324	-0.997665	0.231761	0	0	0	1
0.999455	0.0229737	-0.0232168	0.61483	0.0214121	-0.997669	-0.0642144	-0.161924	-0.0246653	0.0636659	-0.997664	0.231771	0	0	0	1
0.999463	0.0229275	-0.02291	0.614811	0.0213809	-0.997658	-0.0644003	-0.162462	-0.0243602	0.0638595	-0.997659	0.231768	0	0	0	1
0.999467	0.023018	-0.0226391	0.614778	0.0214848	-0.997646	-0.0645591	-0.162994	-0.0240991	0.0640219	-0.997655	0.231764	0	0	0	1
0.999471	0.0230802	-0.0224068	0.614731	0.0215587	-0.997636	-0.0646874	-0.163535	-0.0238741	0.0641538	-0.997652	0.231755	0	0	0	1
0.999473	0.0231905	-0.0221814	0.614681	0.0216804	-0.997625	-0.0648082	-0.164056	-0.0236589	0.0642768	-0.997649	0.231755	0	0	0	1
0.999484	0.0229986	-0.0218789	0.614657	0.0215055	-0.997621	-0.0649309	-0.164548	-0.0233474	0.0644105	-0.997648	0.231777	0	0	0	1
0.999492	0.0228949	-0.0216561	0.614623	0.0214141	-0.997617	-0.0650253	-0.164979	-0.0231205	0.0645121	-0.997646	0.231792	0	0	0	1
0.999491	0.0230658	-0.0215057	0.614591	0.0215925	-0.997608	-0.0651042	-0.165305	-0.0229832	0.0645903	-0.997644	0.231799	0	0	0	1
0.999492	0.0230548	-0.0214534	0.614568	0.0215841	-0.997606	-0.0651442	-0.165487	-0.0229311	0.0646317	-0.997643	0.231789	0	0	0	1
0.999501	0.0228255	-0.0212951	0.614575	0.0213638	-0.997606	-0.0652156	-0.165693	-0.0227599	0.0647117	-0.997642	0.231782	0	0	0	1
0.999509	0.0225892	-0.0211493	0.614531	0.0211356	-0.997605	-0.0652958	-0.166097	-0.0226009	0.0648004	-0.997639	0.231777	0	0	0	1
0.999513	0.0226413	-0.0209456	0.614463	0.0211985	-0.997597	-0.065396	-0.166629	-0.0224032	0.0649038	-0.997637	0.231794	0	0	0	1
0.999517	0.022705	-0.0206862	0.614419	0.0212767	-0.997589	-0.0654933	-0.167101	-0.0221506	0.0650051	-0.997636	0.231831	0	0	0	1
0.99952	0.0227431	-0.0204647	0.614401	0.0213273	-0.997582	-0.0655808	-0.167441	-0.021934	0.0650965	-0.997635	0.231856	0	0	0	1
0.999532	0.0224678	-0.0202082	0.614381	0.0210669	-0.997581	-0.0656882	-0.167847	-0.0216624	0.0652153	-0.997633	0.231877	0	0	0	1
0.999537	0.0224223	-0.0200057	0.614317	0.0210321	-0.997574	-0.0658078	-0.168382	-0.0214599	0.0653402	-0.997629	0.231884	0	0	0	1
0.999539	0.0225368	-0.0197457	0.614248	0.0211606	-0.997562	-0.065941	-0.168991	-0.0212108	0.0654765	-0.997626	0.2319	0	0	0	1
0.999542	0.0226214	-0.0195251	0.614184	0.0212573	-0.997554	-0.0660403	-0.169507	-0.0209984	0.0655786	-0.997624	0.231929	0	0	0	1
0.999548	0.0225866	-0.0192499	0.614163	0.0212384	-0.997547	-0.0661484	-0.169916	-0.0207239	0.0656933	-0.997622	0.231959	0	0	0	1
0.999553	0.0225883	-0.0190044	0.614133	0.0212541	-0.997539	-0.0662564	-0.170341	-0.0204814	0.0658065	-0.997619	0.231982	0	0	0	1
0.999557	0.0225594	-0.0188215	0.614072	0.0212351	-0.997533	-0.0663623	-0.170838	-0.0202993	0.0659169	-0.997616	0.231987	0	0	0	1
0.999558	0.0226688	-0.018614	0.613996	0.0213553	-0.997522	-0.0664914	-0.171426	-0.0201023	0.0660482	-0.997611	0.231983	0	0	0	1
0.999555	0.0229992	-0.018373	0.613934	0.0216986	-0.997506	-0.0666127	-0.171962	-0.0198863	0.0661681	-0.997607	0.23201	0	0	0	1
0.999555	0.023244	-0.0180863	0.613902	0.0219595	-0.997492	-0.066734	-0.172419	-0.0196192	0.0662908	-0.997604	0.232049	0	0	0	1
0.99956	0.0231338	-0.0179043	0.613841	0.0218599	-0.997489	-0.0668179	-0.172889	-0.0194322	0.0663809	-0.997602	0.232075	0	0	0	1
0.999566	0.0230389	-0.0176969	0.613801	0.0217766	-0.997483	-0.0669391	-0.173393	-0.0192216	0.0665084	-0.997598	0.232108	0	0	0	1
0.99957	0.0230197	-0.0175204	0.613754	0.021767	-0.997475	-0.0670581	-0.173904	-0.0190469	0.0666316	-0.997593	0.232131	0	0	0	1
0.999573	0.0230285	-0.0173588	0.6137	0.0217841	-0.997466	-0.0671868	-0.174445	-0.0188891	0.0667637	-0.997587	0.23215	0	0	0	1
0.999579	0.0228968	-0.0171864	0.61367	0.0216618	-0.99746	-0.0673115	-0.174924	-0.018711	0.0668946	-0.997582	0.232177	0	0	0	1
0.999582	0.0228705	-0.0170066	0.613669	0.0216452	-0.997452	-0.0674398	-0.175309	-0.0185327	0.0670272	-0.997576	0.232212	0	0	0	1
0.999586	0.022843	-0.0168485	0.613668	0.0216256	-0.997442	-0.06759	-0.17575	-0.0183765	0.0671813	-0.997569	0.23224	0	0	0	1
0.999591	0.0226902	-0.0167129	0.613642	0.0214797	-0.997435	-0.0677332	-0.176251	-0.0182339	0.0673303	-0.997561	0.232258	0	0	0	1
0.999591	0.0227386	-0.0166367	0.613595	0.0215307	-0.997425	-0.0678685	-0.176788	-0.0181641	0.0674663	-0.997553	0.232287	0	0	0	1
0.999594	0.0227196	-0.0165189	0.613585	0.0215166	-0.997414	-0.0680366	-0.177327	-0.0180489	0.0676372	-0.997544	0.232338	0	0	0	1
0.999596	0.0226717	-0.0164332	0.613607	0.0214713	-0.997403	-0.068216	-0.177792	-0.0179641	0.0678193	-0.997533	0.23238	0	0	0	1
0.999602	0.0224027	-0.0164359	0.613622	0.0211994	-0.997396	-0.0684055	-0.178266	-0.0179525	0.0680135	-0.99752	0.232369	0	0	0	1
0.999603	0.0223384	-0.0164972	0.613648	0.0211269	-0.997382	-0.068629	-0.178733	-0.0180141	0.0682369	-0.997503	0.23232	0	0	0	1
0.999598	0.0224475	-0.0166245	0.613696	0.0212227	-0.997363	-0.0688715	-0.1791	-0.0181536	0.0684747	-0.997485	0.232224	0	0	0	1
0.999593	0.0225126	-0.0168266	0.613725	0.0212709	-0.997351	-0.069031	-0.179277	-0.0183631	0.0686287	-0.99747	0.232089	0	0	0	1
0.999597	0.0222929	-0.0168779	0.613769	0.0210455	-0.997346	-0.0691731	-0.179496	-0.0184022	0.0687737	-0.99746	0.232043	0	0	0	1
0.999605	0.0220001	-0.0168341	0.613734	0.0207546	-0.997345	-0.069272	-0.179936	-0.0183404	0.0688789	-0.997453	0.232075	0	0	0	1
0.999604	0.0221078	-0.0167246	0.61367	0.0208677	-0.997336	-0.0693741	-0.18048	-0.0182407	0.0689813	-0.997448	0.232155	0	0	0	1
0.9996	0.0223712	-0.0166105	0.61361	0.0211369	-0.997324	-0.0694576	-0.180947	-0.0181468	0.0690624	-0.997444	0.232235	0	0	0	1
0.999602	0.0223315	-0.0165518	0.613575	0.0210998	-0.997319	-0.0695395	-0.181325	-0.0180874	0.0691463	-0.997439	0.232276	0	0	0	1
0.999607	0.0221094	-0.0165203	0.613565	0.0208779	-0.997314	-0.0696808	-0.181771	-0.0180435	0.0692922	-0.99743	0.232291	0	0	0	1
0.999607	0.0221603	-0.0165004	0.613564	0.0209262	-0.997298	-0.0698949	-0.182331	-0.0180317	0.0695058	-0.997416	0.232294	0	0	0	1
0.999601	0.0224075	-0.0165355	0.613528	0.0211669	-0.99728	-0.0700849	-0.182907	-0.018088	0.0696905	-0.997402	0.232275	0	0	0	1
0.999603	0.0223369	-0.0164856	0.613517	0.0210968	-0.997269	-0.0702593	-0.183433	-0.0180369	0.0698673	-0.99739	0.232303	0	0	0	1
0.999602	0.0224423	-0.0163888	0.613524	0.0212061	-0.997256	-0.0704059	-0.183843	-0.0179509	0.070014	-0.997381	0.232356	0	0	0	1
0.999604	0.022413	-0.0163348	0.613514	0.0211783	-0.997248	-0.070532	-0.184236	-0.0178977	0.0701417	-0.997373	0.232388	0	0	0	1
0.999604	0.0224451	-0.0162989	0.613489	0.0212099	-0.997235	-0.070698	-0.184759	-0.0178676	0.0703079	-0.997362	0.23241	0	0	0	1
0.999598	0.0227255	-0.0162639	0.61346	0.0214886	-0.997215	-0.0708972	-0.185351	-0.0178567	0.0705028	-0.997349	0.232432	0	0	0	1
0.999595	0.0228349	-0.0162747	0.613416	0.0215941	-0.997202	-0.0710575	-0.185897	-0.0178787	0.070661	-0.997337	0.232431	0	0	0	1
0.999599	0.0227289	-0.0162006	0.613418	0.0214907	-0.997193	-0.0712159	-0.186348	-0.0178007	0.0708228	-0.997327	0.232472	0	0	0	1
0.999601	0.022677	-0.0161622	0.613407	0.0214392	-0.997184	-0.0713566	-0.18677	-0.0177618	0.0709652	-0.997318	0.232493	0	0	0	1
0.999603	0.022641	-0.0160884	0.613406	0.0214054	-0.997172	-0.0715334	-0.187259	-0.0176893	0.0711442	-0.997306	0.232533	0	0	0	1
0.999599	0.0228034	-0.0160666	0.61335	0.0215663	-0.997157	-0.0716843	-0.187829	-0.0176824	0.0712927	-0.997296	0.232553	0	0	0	1
0.999598	0.0228991	-0.0160039	0.613305	0.0216635	-0.997144	-0.0718405	-0.188393	-0.0176302	0.0714485	-0.997285	0.232599	0	0	0	1
0.999598	0.0229883	-0.0158719	0.613294	0.0217591	-0.997131	-0.0719994	-0.188903	-0.0175084	0.0716088	-0.997276	0.232678	0	0	0	1
0.999601	0.0229127	-0.0158213	0.613279	0.0216849	-0.997122	-0.0721402	-0.18934	-0.0174556	0.071752	-0.997267	0.23271	0	0	0	1
0.999605	0.0227359	-0.015819	0.613252	0.0215063	-0.997116	-0.0722717	-0.189779	-0.0174434	0.0718866	-0.997257	0.232713	0	0	0	1
0.99961	0.0225743	-0.0157344	0.613228	0.0213487	-0.997109	-0.0724166	-0.190274	-0.0173506	0.072036	-0.997248	0.232763	0	0	0	1
0.999612	0.0225326	-0.0156444	0.613172	0.0213113	-0.997101	-0.0725447	-0.190827	-0.0172606	0.0721668	-0.99724	0.232828	0	0	0	1
0.999616	0.0224108	-0.0155722	0.613112	0.0211931	-0.997095	-0.0726566	-0.191339	-0.0171821	0.0722823	-0.997233	0.232878	0	0	0	1
0.999617	0.0224702	-0.0154198	0.613119	0.0212609	-0.997083	-0.0728081	-0.191757	-0.0170377	0.072436	-0.997224	0.23295	0	0	0	1
0.999623	0.0222638	-0.0153523	0.613111	0.0210573	-0.997076	-0.0729588	-0.192201	-0.0169586	0.0725917	-0.997214	0.232981	0	0	0	1
0.999625	0.0221987	-0.0153129	0.613101	0.0209922	-0.997064	-0.0731333	-0.192685	-0.0169183	0.072768	-0.997202	0.232997	0	0	0	1
0.999619	0.0224758	-0.0152727	0.613112	0.0212685	-0.997045	-0.073316	-0.193079	-0.0169022	0.0729469	-0.997189	0.233014	0	0	0	1
0.999614	0.0226646	-0.0153176	0.613101	0.0214524	-0.997036	-0.0733809	-0.19324	-0.0169622	0.0730077	-0.997184	0.232986	0	0	0	1
0.999618	0.0224942	-0.0152953	0.613129	0.0212823	-0.997032	-0.0734869	-0.193446	-0.0169297	0.0731169	-0.997177	0.232991	0	0	0	1
0.999625	0.0222173	-0.0152504	0.613127	0.0210068	-0.997027	-0.0736356	-0.19387	-0.0168679	0.0732713	-0.997166	0.233016	0	0	0	1
0.999622	0.0224012	-0.0151982	0.613097	0.0211911	-0.99701	-0.0738161	-0.194405	-0.0168332	0.0734497	-0.997154	0.233052	0	0	0	1
0.99962	0.0225251	-0.0151629	0.61304	0.0213153	-0.996999	-0.0739313	-0.194875	-0.0168095	0.0735636	-0.997146	0.233084	0	0	0	1
0.999621	0.0225329	-0.0150646	0.61303	0.0213284	-0.99699	-0.0740446	-0.195228	-0.0167145	0.0736789	-0.997139	0.233142	0	0	0	1
0.999624	0.0224342	-0.0149862	0.613007	0.0212335	-0.996982	-0.074178	-0.195669	-0.0166319	0.0738155	-0.99713	0.233186	0	0	0	1
0.999625	0.0224265	-0.0149503	0.612933	0.0212259	-0.996971	-0.0743306	-0.196274	-0.0165988	0.0739691	-0.997119	0.233214	0	0	0	1
0.999622	0.0226327	-0.0148789	0.612857	0.0214345	-0.996956	-0.0744722	-0.19685	-0.0165459	0.0741087	-0.99711	0.233254	0	0	0	1
0.999619	0.0228809	-0.0146606	0.612831	0.0216956	-0.996939	-0.0746297	-0.19735	-0.0163501	0.0742668	-0.997101	0.233335	0	0	0	1
0.99962	0.0229082	-0.0145381	0.6128	0.02173	-0.996929	-0.0747481	-0.197746	-0.0162325	0.0743874	-0.997094	0.233368	0	0	0	1
0.999622	0.0229596	-0.0143451	0.612788	0.0217927	-0.996913	-0.0749364	-0.198209	-0.0160481	0.074579	-0.997083	0.233382	0	0	0	1
0.999628	0.0227966	-0.014217	0.612748	0.0216369	-0.996903	-0.0751141	-0.198743	-0.0159121	0.0747622	-0.997071	0.233373	0	0	0	1
0.999626	0.0229184	-0.0141215	0.61269	0.0217624	-0.996887	-0.0753019	-0.199313	-0.0158301	0.07495	-0.997058	0.233361	0	0	0	1
0.999628	0.0229152	-0.01398	0.612663	0.0217673	-0.996874	-0.0754653	-0.199793	-0.0156923	0.0751166	-0.997048	0.233387	0	0	0	1
0.999633	0.0228211	-0.013772	0.612679	0.021686	-0.996861	-0.0756628	-0.200236	-0.0154822	0.07532	-0.997036	0.233431	0	0	0	1
0.999639	0.0226114	-0.0137038	0.612665	0.0214797	-0.996854	-0.0758131	-0.200652	-0.0154016	0.075475	-0.997025	0.23344	0	0	0	1
0.999643	0.0224771	-0.0136454	0.612662	0.0213472	-0.996842	-0.0760089	-0.201121	-0.0153375	0.0756741	-0.997011	0.233428	0	0	0	1
0.999644	0.0224377	-0.0135945	0.61265	0.0213081	-0.996825	-0.0762422	-0.201687	-0.0152888	0.075909	-0.996994	0.233421	0	0	0	1
0.99964	0.0226256	-0.0136229	0.612626	0.0214897	-0.996803	-0.0764813	-0.202269	-0.0153365	0.0761446	-0.996976	0.233382	0	0	0	1
0.999639	0.0226538	-0.0136457	0.612641	0.0215124	-0.996784	-0.0767236	-0.202768	-0.0153666	0.076386	-0.996957	0.233348	0	0	0	1
0.999638	0.0226633	-0.0137071	0.612664	0.0215134	-0.996765	-0.0769603	-0.203207	-0.0154337	0.0766211	-0.996938	0.233291	0	0	0	1
0.999641	0.0224825	-0.0137498	0.612716	0.0213257	-0.996748	-0.0772313	-0.203674	-0.0154681	0.0768939	-0.996916	0.233243	0	0	0	1
0.999643	0.0223456	-0.0138137	0.612779	0.0211794	-0.996727	-0.0775412	-0.204195	-0.0155278	0.0772045	-0.996891	0.233184	0	0	0	1
0.999642	0.0223333	-0.0139267	0.61285	0.0211529	-0.9967	-0.0778959	-0.204762	-0.0156471	0.077557	-0.996862	0.233092	0	0	0	1
0.999643	0.0222032	-0.0140338	0.612927	0.0210092	-0.996676	-0.0782506	-0.205318	-0.0157512	0.0779114	-0.996833	0.233003	0	0	0	1
0.999645	0.0220886	-0.0141157	0.61296	0.0208845	-0.996658	-0.0785108	-0.205798	-0.0158294	0.0781717	-0.996811	0.232942	0	0	0	1
0.999649	0.0219432	-0.0140643	0.612961	0.0207406	-0.996646	-0.0786975	-0.20627	-0.0157707	0.0783617	-0.996797	0.232972	0	0	0	1
0.999649	0.0220181	-0.0139204	0.612913	0.0208246	-0.996635	-0.0788175	-0.206748	-0.0156356	0.0784835	-0.996789	0.23307	0	0	0	1
0.999649	0.0221303	-0.0137875	0.612877	0.0209456	-0.996625	-0.0789098	-0.207124	-0.0155139	0.0785768	-0.996784	0.23316	0	0	0	1
0.999646	0.0222274	-0.0137983	0.612839	0.0210411	-0.996621	-0.0789308	-0.207287	-0.0155327	0.0785961	-0.996782	0.233161	0	0	0	1
0.99965	0.0221023	-0.0137338	0.612865	0.0209202	-0.996617	-0.0790149	-0.207455	-0.0154604	0.0786835	-0.996776	0.233192	0	0	0	1
0.999657	0.0218165	-0.0136778	0.612859	0.0206374	-0.996611	-0.0791618	-0.207864	-0.0153851	0.0788359	-0.996766	0.233226	0	0	0	1
0.999657	0.0218753	-0.0136107	0.612822	0.0206984	-0.996595	-0.0793483	-0.208412	-0.0153268	0.0790229	-0.996752	0.233274	0	0	0	1
0.999652	0.0221619	-0.0135084	0.612821	0.0209894	-0.996574	-0.0795353	-0.208866	-0.0152514	0.0792076	-0.996738	0.233335	0	0	0	1
0.999651	0.0222304	-0.0134428	0.612836	0.0210603	-0.996559	-0.0797053	-0.209233	-0.015195	0.0793779	-0.996725	0.23337	0	0	0	1
0.999657	0.0219811	-0.0133818	0.612815	0.0208144	-0.996553	-0.0798506	-0.209676	-0.0151175	0.0795282	-0.996715	0.233411	0	0	0	1
0.999659	0.0219365	-0.0133175	0.612751	0.0207728	-0.996542	-0.0800004	-0.210226	-0.015053	0.07968	-0.996703	0.233464	0	0	0	1
0.999654	0.0222427	-0.0131956	0.612684	0.0210856	-0.996524	-0.0801393	-0.210764	-0.0149588	0.0798168	-0.996694	0.23355	0	0	0	1
0.999652	0.0224114	-0.013086	0.612629	0.0212608	-0.99651	-0.0802643	-0.211238	-0.0148657	0.0799417	-0.996685	0.233629	0	0	0	1
0.999649	0.0225552	-0.0130226	0.612578	0.0214072	-0.996497	-0.0803932	-0.211681	-0.0148169	0.0800698	-0.996676	0.233678	0	0	0	1
0.999653	0.0224746	-0.012916	0.612555	0.0213334	-0.996487	-0.0805342	-0.212116	-0.0147072	0.0802142	-0.996666	0.233746	0	0	0	1
0.999655	0.0224033	-0.0128178	0.612516	0.0212679	-0.996476	-0.0806859	-0.212624	-0.0146068	0.080369	-0.996655	0.233815	0	0	0	1
0.999659	0.0222663	-0.0127766	0.612419	0.0211328	-0.996468	-0.0808144	-0.213207	-0.0145574	0.0805004	-0.996645	0.23386	0	0	0	1
0.999655	0.0225354	-0.0126495	0.612377	0.0214088	-0.996449	-0.0809817	-0.213745	-0.0144561	0.0806665	-0.996633	0.233944	0	0	0	1
0.999657	0.0225195	-0.0125091	0.612367	0.0214021	-0.996437	-0.0811351	-0.214182	-0.0143182	0.0808231	-0.996622	0.234028	0	0	0	1
0.999658	0.0225215	-0.0124376	0.612354	0.0214076	-0.996423	-0.0813	-0.214615	-0.0142507	0.0809894	-0.99661	0.234075	0	0	0	1
0.999659	0.0224662	-0.0123962	0.612337	0.0213532	-0.996409	-0.0814817	-0.215091	-0.0142088	0.0811727	-0.996595	0.234102	0	0	0	1
0.99966	0.0224743	-0.0123347	0.612315	0.0213634	-0.996393	-0.0816843	-0.215628	-0.0141525	0.0813765	-0.99658	0.234141	0	0	0	1
0.999661	0.0224588	-0.0122837	0.612278	0.0213496	-0.996378	-0.0818648	-0.216175	-0.0141043	0.0815583	-0.996565	0.234178	0	0	0	1
0.999671	0.0221628	-0.0119944	0.61227	0.0210842	-0.99642	-0.081426	-0.216566	-0.0137826	0.0811298	-0.996605	0.234224	0	0	0	1
0.99967	0.0222987	-0.0118449	0.612212	0.0212318	-0.996417	-0.0814175	-0.217101	-0.0136444	0.0811227	-0.996607	0.234287	0	0	0	1
0.999673	0.0222255	-0.0117174	0.612159	0.021168	-0.996411	-0.0815051	-0.217605	-0.0135133	0.0812139	-0.996602	0.234364	0	0	0	1
0.999675	0.0221827	-0.0116076	0.61214	0.0211322	-0.9964	-0.0816593	-0.218052	-0.0134037	0.0813711	-0.99659	0.234432	0	0	0	1
0.999677	0.0221089	-0.0115774	0.612112	0.0210587	-0.996387	-0.0818378	-0.218543	-0.0133714	0.0815511	-0.996576	0.234456	0	0	0	1
0.999678	0.0220646	-0.0115499	0.612103	0.0210139	-0.996369	-0.0820616	-0.219088	-0.0133451	0.081776	-0.996558	0.23447	0	0	0	1
0.999675	0.022241	-0.0115166	0.612114	0.0211894	-0.996347	-0.0822838	-0.21959	-0.0133311	0.0819966	-0.99654	0.234478	0	0	0	1
0.999676	0.0222002	-0.01151	0.612153	0.021146	-0.996327	-0.0825345	-0.220058	-0.0133265	0.0822479	-0.996519	0.234467	0	0	0	1
0.999676	0.0221551	-0.0115521	0.612176	0.0210941	-0.996308	-0.0827848	-0.220531	-0.01337	0.0824979	-0.996498	0.234431	0	0	0	1
0.999675	0.0222085	-0.0115402	0.61225	0.0211475	-0.996301	-0.0828504	-0.220898	-0.013364	0.082563	-0.996493	0.234373	0	0	0	1
0.999673	0.0222937	-0.0115775	0.612292	0.0212322	-0.996317	-0.0826394	-0.221142	-0.0134036	0.0823501	-0.99651	0.234242	0	0	0	1
0.999674	0.0222406	-0.0116098	0.612347	0.021174	-0.996302	-0.0828265	-0.221442	-0.0134354	0.0825372	-0.996494	0.234202	0	0	0	1
0.999676	0.0221824	-0.0115475	0.612373	0.0211186	-0.996287	-0.0830232	-0.221846	-0.0133727	0.0827359	-0.996478	0.234235	0	0	0	1
0.999675	0.0222453	-0.0115269	0.61234	0.0211808	-0.996273	-0.0831811	-0.222342	-0.0133608	0.0828934	-0.996465	0.234248	0	0	0	1
0.999671	0.0224352	-0.0114693	0.612309	0.0213736	-0.99626	-0.0832794	-0.2228	-0.0133212	0.0829903	-0.996458	0.234271	0	0	0	1
0.99967	0.0225338	-0.0113504	0.612306	0.0214805	-0.99625	-0.0833721	-0.223246	-0.0132129	0.0830843	-0.996451	0.234318	0	0	0	1
0.999668	0.0226372	-0.0113278	0.612244	0.0215839	-0.996239	-0.0834853	-0.223759	-0.0132014	0.0831966	-0.996442	0.23433	0	0	0	1
0.999666	0.0227615	-0.0112596	0.612191	0.0217129	-0.996232	-0.08353	-0.224269	-0.0131449	0.0832411	-0.996439	0.23435	0	0	0	1
0.999666	0.0228334	-0.0111223	0.612145	0.0217967	-0.996235	-0.0834718	-0.224748	-0.0130128	0.083185	-0.996446	0.234393	0	0	0	1
0.999668	0.0228044	-0.011039	0.612102	0.0217735	-0.996228	-0.0835665	-0.225209	-0.0129294	0.0832819	-0.996439	0.234437	0	0	0	1
0.99967	0.0227023	-0.0109908	0.612072	0.0216738	-0.996217	-0.083715	-0.225642	-0.0128762	0.0834327	-0.996427	0.23447	0	0	0	1
0.999674	0.022551	-0.0109636	0.612039	0.021523	-0.996206	-0.083895	-0.226133	-0.0128403	0.0836152	-0.996412	0.234491	0	0	0	1
0.999675	0.0224914	-0.0109972	0.611989	0.0214584	-0.996192	-0.0840772	-0.226656	-0.0128727	0.0837974	-0.996396	0.234475	0	0	0	1
0.999674	0.0225551	-0.0109634	0.61196	0.0215222	-0.996174	-0.0842724	-0.227194	-0.0128486	0.0839924	-0.99638	0.234493	0	0	0	1
0.999674	0.0225774	-0.0109279	0.611937	0.0215452	-0.996158	-0.084448	-0.227658	-0.0128189	0.0841685	-0.996366	0.234515	0	0	0	1
0.999674	0.0225941	-0.0108841	0.611921	0.0215633	-0.996143	-0.084624	-0.228088	-0.0127805	0.0843452	-0.996351	0.234542	0	0	0	1
0.999678	0.0224204	-0.0108422	0.611907	0.0213912	-0.996131	-0.0848142	-0.228547	-0.0127281	0.0845385	-0.996335	0.234569	0	0	0	1
0.999682	0.0222643	-0.0108517	0.611867	0.0212325	-0.996118	-0.0850039	-0.229056	-0.0127285	0.08473	-0.996319	0.23457	0	0	0	1
0.999684	0.0221952	-0.0107996	0.61182	0.0211656	-0.996102	-0.0852011	-0.229613	-0.0126749	0.084929	-0.996303	0.23461	0	0	0	1
0.999687	0.0221125	-0.0106736	0.611791	0.0210917	-0.996089	-0.0853754	-0.230129	-0.012546	0.085107	-0.996289	0.234688	0	0	0	1
0.999687	0.0221587	-0.0105771	0.61176	0.0211441	-0.996075	-0.0855214	-0.230574	-0.0124569	0.0852545	-0.996278	0.23475	0	0	0	1
0.999689	0.0221063	-0.0105265	0.61172	0.0210943	-0.996063	-0.0856769	-0.231015	-0.0124054	0.0854117	-0.996265	0.234787	0	0	0	1
0.999691	0.0220155	-0.0104635	0.6117	0.0210068	-0.996049	-0.0858637	-0.231491	-0.0123388	0.0856008	-0.99625	0.234828	0	0	0	1
0.999691	0.0220638	-0.010396	0.61168	0.021058	-0.996029	-0.0860822	-0.232018	-0.0122804	0.0858201	-0.996231	0.23487	0	0	0	1
0.999694	0.0219734	-0.0103394	0.611659	0.0209704	-0.996014	-0.0862815	-0.232575	-0.0122204	0.0860217	-0.996215	0.2349	0	0	0	1
0.999694	0.0220534	-0.0101612	0.611656	0.0210674	-0.996026	-0.0861164	-0.233025	-0.0120462	0.0858594	-0.996231	0.234915	0	0	0	1
0.999692	0.0221798	-0.0100319	0.611625	0.0212045	-0.996023	-0.0861196	-0.233506	-0.0119284	0.0858638	-0.996232	0.234954	0	0	0	1
0.999692	0.0222832	-0.00988134	0.611595	0.021319	-0.99601	-0.0862373	-0.233978	-0.0117898	0.0859835	-0.996223	0.235037	0	0	0	1
