# Supplementary material for: Axially rigid steerable needle with compliant active tip control
Source: PLoS One. 2021 Dec 16;16(12):e0261089. doi: 10.1371/journal.pone.0261089 (PMC8675730; doi:10.1371/journal.pone.0261089)
Supplement: S1 File — (ZIP) [file pone.0261089.s001.zip › Exp.1/PhantomScan_014.csvf]

4.48817	3.35738	8.90532
4.35582	3.35582	8.81409
4.30822	3.0817	8.77208
4.215	2.82108	8.75943
4.23825	2.45729	8.88803
4.28996	1.82746	8.81313
4.15824	1.75141	8.88001
4.15042	1.42868	8.95501
4.04052	1.48791	8.98943
3.93275	1.25532	9.01737
3.78751	1.42287	9.0795
3.73607	1.26943	9.1565
3.65365	1.28752	9.22594
3.74864	1.01661	9.32454
3.66683	1.09573	9.35864
3.73899	0.802961	9.443
3.7283	0.614587	9.58777
3.49787	0.854994	9.5417
3.62358	0.622858	9.68887
3.44457	0.682247	9.77656
3.47257	0.675069	9.93757
3.46243	0.450646	9.95683
3.52169	0.362436	9.9637
3.44366	0.417469	10.1192
3.40806	0.246255	10.1745
3.54098	0.118337	10.3975
3.30874	0.0641994	10.3827
3.33419	-0.168114	10.3373
3.24077	-0.177917	10.3091
3.09471	-0.18182	10.2965
3.06286	-0.0768266	10.3517
3.23944	-0.518491	10.3536
3.24129	-0.237184	10.4161
3.09618	-0.29076	10.1744
3.13001	-0.132875	10.2289
3.33673	-0.310585	10.2767
3.23312	-0.497928	9.97521
3.24366	-0.399931	10.0066
3.38377	-0.81209	9.88116
3.34924	-0.444398	10.0442
3.41447	-0.489287	10.0048
3.28641	-0.40252	10.0023
3.27692	-0.722177	9.85484
3.22391	-0.600554	9.89028
3.20796	-0.723249	9.87991
3.20503	-0.760456	9.92622
3.04518	-0.813235	9.81648
2.96775	-0.799496	9.88489
2.92063	-0.947319	9.80311
2.88919	-0.843511	9.84005
2.73391	-0.940117	9.82871
2.64113	-0.707039	9.92473
2.73536	-0.985926	10.0071
2.49897	-1.07173	9.87821
2.38194	-0.918507	9.96294
2.3008	-1.08014	10.0123
2.07015	-1.33334	9.86721
1.92004	-1.1266	9.9284
1.80219	-1.27476	10.0447
1.71144	-1.4069	9.94343
1.59345	-1.1817	10.1476
1.57289	-1.58089	10.0064
1.63812	-1.05404	10.1966
1.27811	-1.05818	10.0241
1.4976	-1.31244	10.1359
1.28341	-1.21238	10.0481
1.3939	-1.29201	10.0773
1.38836	-1.26218	10.1156
1.22722	-1.54609	9.98969
1.12006	-1.52131	9.91542
1.05031	-1.47427	9.87825
1.08799	-1.57937	9.99931
1.31301	-1.64522	10.1469
0.962388	-1.33878	9.80358
1.04949	-1.66741	9.70456
1.19749	-1.64839	9.61932
1.17821	-1.53497	9.61274
1.09265	-1.34741	9.58833
1.29705	-1.62572	9.78928
0.9878	-1.61365	9.65492
0.82447	-1.43837	9.35789
0.946583	-1.59425	9.42957
0.78163	-1.52101	9.4132
0.604721	-1.57048	9.17977
0.757907	-1.5275	9.1757
0.894545	-1.79916	9.19583
0.805687	-1.50909	9.26273
0.674307	-1.52045	9.14887
0.765994	-1.50091	9.17103
0.714654	-1.42902	9.24536
0.636415	-1.61599	9.16265
0.648618	-1.48968	9.14016
0.646474	-1.14609	9.22443
0.519654	-1.1571	9.25988
0.48945	-1.55907	9.13996
0.522227	-1.66075	9.38749
-0.00262118	-1.5838	9.42752
-0.0676341	-1.55776	9.39244
-0.200995	-1.62134	9.28747
-0.303673	-1.65287	9.09197
-0.246484	-1.84255	9.42929
-0.441481	-1.82718	9.69063
-0.480679	-1.81999	9.71786
-0.793184	-1.74292	9.64333
-1.0004	-2.05547	9.26871
-1.09613	-1.80359	9.02998
-1.29634	-2.06715	8.43016
-1.13972	-1.93343	8.65402
-1.20437	-2.11293	8.53907
-1.16608	-1.98932	8.61455
-0.985189	-1.98016	8.85834
-1.23246	-2.14181	8.71869
-1.18627	-1.8012	8.99277
-1.18582	-2.05208	8.85428
-1.3301	-1.84619	8.75938
-1.31039	-2.25307	8.92008
-1.40359	-1.92918	8.77688
-1.20715	-2.04557	8.96186
-1.17471	-1.97687	9.40879
-1.1831	-1.87061	9.18272
-1.31352	-2.17448	8.92473
-0.969205	-2.31079	9.26984
-1.20948	-1.85993	9.08422
-1.21567	-1.76287	9.15172
-1.24057	-1.9559	9.17105
-1.21889	-2.31654	9.21811
-1.13148	-2.12925	9.14066
-1.31535	-2.07158	9.11574
-1.29395	-2.11713	9.2037
-1.25519	-2.32785	9.1253
-1.34205	-2.012	8.9911
-1.26298	-1.94135	9.05497
-1.25053	-2.08731	9.30166
-1.35197	-1.98038	9.30646
-1.18766	-2.23505	9.38165
-1.52929	-2.07092	9.00214
-1.3951	-2.05305	9.22518
-1.51422	-1.92644	9.00547
-1.50909	-2.18057	8.9996
-1.20402	-2.03778	9.44306
-1.36944	-2.26233	9.29337
-1.78418	-2.31155	8.93974
-1.45703	-2.10143	9.18298
-1.47417	-2.24422	8.92909
-1.41112	-2.19879	8.74157
-1.59552	-2.27739	8.52858
-1.32655	-2.10839	8.96986
-1.64316	-2.11408	8.43727
-1.51302	-2.12128	8.50742
-1.72758	-2.08808	8.645
-1.74725	-2.22767	8.20808
-1.7154	-2.42372	8.32493
-1.72989	-1.89525	8.37528
-1.80954	-2.03546	8.2376
-1.71122	-2.19959	8.343
-1.79826	-2.41011	8.44207
-1.53119	-2.43684	8.73183
-1.46526	-2.13206	8.75374
-1.83355	-2.19348	8.61861
-1.68264	-2.40315	8.72949
-1.98743	-2.33094	8.56166
-1.7707	-2.33156	8.80423
-1.83471	-2.4532	8.7946
-1.81378	-2.38323	9.12117
-1.9284	-2.62505	8.79609
-1.94067	-2.29759	8.96468
-1.7114	-2.55011	8.92479
-1.95056	-2.18093	9.11986
-1.98724	-2.72277	8.8875
-1.87905	-2.50229	9.04194
-1.712	-2.51451	9.43668
-2.00744	-2.3774	9.17404
-1.85378	-2.64222	9.40858
-2.01921	-2.54749	9.1343
-1.8238	-2.63678	9.39923
-1.77446	-2.6207	9.24403
-1.87296	-2.61977	9.18632
-1.8425	-2.68118	9.18765
-1.86991	-2.78071	9.25754
-1.67383	-2.88806	9.32475
-1.74902	-2.71751	9.51568
-1.77747	-2.868	9.30802
-1.98179	-2.60247	9.09024
-2.05543	-2.41203	9.27347
-2.12804	-2.54427	8.82377
-1.88283	-2.61718	9.05967
-1.88267	-2.6069	9.11397
-1.95274	-2.68662	9.02382
-2.22275	-2.7418	8.75005
-2.08298	-2.86517	8.7738
-2.00079	-2.75065	8.89756
-2.26826	-2.71415	8.44782
-2.1517	-2.64389	8.66745
-2.14354	-2.89847	8.41942
-2.2624	-2.79387	8.28896
-2.14151	-2.75732	8.50955
-2.13562	-2.61756	8.18216
-2.18115	-2.63708	8.37103
-2.10125	-2.84598	8.28054
-2.33349	-3.04866	8.34073
-2.13982	-2.98623	8.4179
-2.28043	-3.01193	8.3703
-2.34343	-2.91813	8.4037
-2.34888	-2.99284	8.53677
-2.25391	-2.96878	8.72784
-2.31658	-2.76765	8.75017
-2.52132	-3.00448	8.56137
-2.46402	-2.98116	8.57288
-2.43997	-3.07294	8.37716
-2.31794	-3.00546	8.67625
-2.28867	-3.24708	8.67251
-2.42374	-3.1485	8.50751
-2.27468	-2.80039	8.60251
-2.36022	-2.83086	8.58291
-2.36618	-2.93468	8.78019
-2.55181	-3.10778	8.50537
-2.53307	-3.01046	8.93147
-2.60211	-3.15359	8.3467
-2.58056	-3.11691	8.70271
-2.54425	-3.14607	8.57449
-2.3519	-3.23415	8.77918
-2.47893	-3.33378	8.68462
-2.51046	-3.24096	8.91919
-2.53114	-3.19513	8.69018
-2.41867	-2.96667	8.89464
-2.52509	-3.331	9.07524
-2.71648	-3.289	8.65508
-2.41698	-3.43407	8.96945
-2.78046	-3.18917	8.52334
-2.49765	-3.45425	9.12594
-2.40643	-3.46989	9.12046
-2.76274	-3.53496	8.70516
-2.64597	-3.45909	8.74918
-2.80101	-3.16549	8.53143
-2.77409	-3.23283	8.4597
-2.72939	-3.52076	8.5694
-2.86927	-3.11052	8.42674
-2.93105	-3.1638	8.53564
-3.19507	-3.37548	8.24856
-3.01796	-3.12137	8.51784
-3.19685	-3.35851	8.26419
-2.88652	-3.5274	8.48309
-2.93835	-3.08949	8.46238
-2.95577	-3.17782	8.47992
-2.83041	-3.36014	8.63847
-2.977	-3.37854	8.50768
-2.76563	-3.25365	8.91862
-2.92165	-3.22142	8.77564
-3.07868	-3.46717	8.73203
-2.99049	-3.50209	8.98472
-2.75572	-3.43927	9.30129
-3.11265	-3.28906	8.85438
-2.92201	-3.62934	9.12798
-3.171	-3.36189	8.92235
-2.9258	-3.55394	9.07013
-3.15302	-3.49393	8.9633
-3.03845	-3.34106	8.9261
-3.06136	-3.52516	9.06348
-3.17717	-3.78048	8.98053
-3.00257	-3.79134	9.18471
-3.11769	-3.5093	9.28108
-2.97147	-3.68773	9.34927
-2.95723	-3.76045	9.28103
-2.87255	-3.57098	9.47498
-2.99159	-3.91053	9.32196
-2.98566	-3.55219	9.38223
-3.04064	-3.70023	9.19635
-3.03557	-3.61675	9.23001
-2.98545	-3.69963	9.30191
-2.85681	-3.75862	9.44438
-2.86156	-3.53813	9.57305
-3.17562	-3.78242	9.25126
-2.90291	-3.27013	9.34244
-3.0601	-3.44715	9.31491
-3.00378	-3.63289	9.39772
-2.99337	-3.71874	9.52336
-2.86122	-3.9077	9.54681
-3.09743	-3.64622	9.23326
-2.83682	-3.75484	9.81344
-3.10006	-3.67112	9.53054
-3.16599	-3.5701	9.39626
-3.14514	-3.74255	9.47811
-3.03447	-3.89307	9.12106
-3.19706	-3.68136	9.39201
-3.20704	-3.95608	9.29909
-3.03555	-3.97358	9.49436
-3.22773	-3.92911	9.25572
-3.2729	-3.95548	8.67805
-3.44982	-3.82094	8.54139
-3.34379	-3.70192	8.58114
-3.10128	-3.90051	8.36203
-3.15697	-3.97535	8.4188
-3.18085	-4.014	8.51327
-2.90695	-3.98657	8.87854
-3.21625	-3.94984	8.5586
-3.351	-3.96089	8.46133
-3.36708	-3.95903	8.51155
-3.23631	-4.25169	8.55691
-3.33645	-3.91747	8.56996
-3.22086	-4.01163	8.58735
-3.18547	-3.77136	8.84951
-3.1424	-4.18203	8.79208
-3.39774	-3.56105	8.91958
-3.61937	-3.40722	9.31994
-3.95719	-3.30532	10.0038
-4.27218	-3.15518	10.0974
-4.43061	-3.00532	9.7711
-4.5786	-3.00445	8.69512
-4.45475	-2.65375	8.1237
-4.63172	-2.72385	8.00731
-4.93815	-2.78974	8.72934
-4.69128	-2.77353	9.35192
-5.30185	-2.74046	9.54353
-4.66594	-2.64928	9.87271
-4.53976	-2.67599	8.77184
-5.10128	-2.73439	7.99666
-5.33897	-2.60665	7.45206
-4.76455	-2.94312	7.71334
-5.48331	-2.83977	8.16724
-4.97558	-2.77424	8.89523
-5.46009	-2.80884	9.43125
-5.56168	-2.87182	8.92707
-4.80287	-2.58939	8.35795
-5.8048	-2.55524	7.20635
-5.3989	-2.5036	7.3569
-5.35798	-2.51707	7.78733
-5.38122	-2.38004	8.59075
-5.03511	-2.73479	10.1514
-5.81602	-2.99965	10.2761
-4.98691	-2.53835	9.70353
-6.17497	-2.74595	8.10831
-5.32499	-2.73868	7.53268
-4.30173	-2.37841	7.64589
-4.76035	-2.42714	8.16894
-4.51421	-2.27231	9.18421
-4.09235	-2.02631	9.55527
-3.86013	-1.97898	9.52185
-3.86566	-1.75382	9.40657
-3.71913	-1.61961	9.31637
-3.66401	-1.53142	9.29529
-3.68179	-1.44525	9.30579
-3.64982	-1.20136	9.26037
-3.57268	-1.20253	9.25427
-3.56718	-1.11768	9.22652
-3.47301	-1.19713	9.16789
-3.46461	-1.17896	9.06401
-3.47368	-0.925101	9.01087
-3.48728	-0.870701	9.02157
-3.4204	-0.958754	9.00395
-3.41634	-0.783099	8.95417
-3.42713	-0.937848	9.08015
-3.42903	-0.733639	8.8275
-3.55904	-0.654554	8.94711
-3.5078	-0.551071	8.88785
-3.52193	-0.632294	8.88862
-3.54132	-0.710005	8.91151
-3.53569	-0.641645	8.75389
-3.50216	-0.541412	8.78193
-3.55912	-0.526739	8.78402
-3.48645	-0.524899	8.74844
-3.47358	-0.387316	8.68137
-3.49833	-0.443423	8.72632
-3.45936	-0.698986	8.63808
-3.27434	-0.796402	8.6868
-3.42959	-0.499675	8.60943
-3.3791	-0.521781	8.66772
-3.38116	-0.568004	8.58694
-3.43274	-0.406614	8.53595
-3.29076	-0.33582	8.33121
-3.31052	-0.444771	8.31638
-3.28947	-0.156191	8.26777
-3.29096	-0.15761	8.14458
-3.29371	-0.226451	8.20223
-3.24718	-0.162258	8.07726
-3.21554	-0.34495	8.0395
-3.28269	-0.134258	8.04543
-3.21864	-0.105805	7.9046
-3.15509	-0.327174	7.63731
-3.21767	-0.124363	7.72344
-3.2375	-0.0967479	7.74451
-2.97464	-0.109086	7.7945
-2.94106	-0.21426	7.66552
-2.96994	-0.203977	7.73886
-2.85577	-0.0763567	7.65277
-2.92282	-0.041055	7.55482
-2.72554	-0.0212556	7.67541
-2.70139	-0.108609	7.56303
-2.64471	-0.123022	7.51912
-2.62	0.012377	7.55449
-2.68021	0.185499	7.32561
-2.41712	0.237682	7.58941
-2.49955	0.152647	7.53947
-2.51267	-0.0292146	7.45086
-2.29397	0.0374477	7.58877
-2.30852	0.0734379	7.58563
-2.33019	-0.0316089	7.51204
-2.46175	0.309123	7.44414
-2.30171	0.310176	7.43674
-2.37171	0.0225775	7.25104
-2.1652	0.206902	7.48751
-2.2193	0.0399488	7.50731
-2.1795	0.145789	7.51014
-2.25169	0.178991	7.44791
-2.27996	0.224147	7.47399
-2.01748	0.213851	7.72749
-2.26483	0.428748	7.50422
-2.03981	0.241946	7.60222
-2.10377	0.230349	7.60622
-2.19564	0.328003	7.50666
-2.23203	0.521169	7.56147
-2.05699	0.0378918	7.47652
-2.15363	0.408463	7.58172
-2.03567	0.303712	7.7214
-2.04011	0.227052	7.73292
-2.23042	0.325967	7.64637
-2.21184	0.548529	7.74582
-2.29597	0.282452	7.70076
-2.28975	0.265586	7.91299
-2.46438	0.260303	7.9881
-2.46798	0.157844	8.2394
-2.39893	0.299052	8.2972
-2.47627	0.27581	8.24151
-2.31199	-0.0290836	8.46333
-2.28379	-0.194906	8.59914
-2.34558	0.420718	8.51322
-2.23323	0.490926	8.49689
-2.23166	0.317296	8.44394
-2.08599	0.288219	8.34838
-2.00176	0.294744	8.30895
-2.03253	0.36231	8.27495
-1.99885	0.328963	8.20551
-1.89794	0.190058	8.13219
-1.99605	0.471283	8.06829
-1.87478	0.365511	8.08381
-1.80798	0.645191	8.05623
-1.85985	0.453705	7.97898
-1.77231	0.56995	8.00596
-1.74243	0.505617	7.9501
-1.79225	0.633342	7.87452
-1.646	0.409512	7.97514
-1.71241	0.57222	7.8514
-1.56173	0.761624	7.92133
-1.58839	0.717401	7.82901
-1.58671	0.831669	7.87963
-1.47608	0.612482	7.78536
-1.51473	0.715798	7.6771
-1.17566	0.600569	7.8056
-1.26129	0.751017	7.6715
-1.2261	0.942706	7.78785
-1.16414	0.689286	7.67587
-1.21062	0.740472	7.63063
-1.24856	1.02449	7.67686
-1.29215	0.461654	7.53595
-1.23615	0.735754	7.56926
-1.05497	0.904937	7.81944
-1.0866	0.876673	7.82935
-1.12963	0.702991	7.68045
-1.07088	0.849451	7.74205
-1.07492	0.68384	7.68003
-1.133	1.01197	7.67031
-1.05311	1.04814	7.78632
-1.10178	0.842528	7.67383
-1.00464	1.03801	7.72357
-1.06821	0.96318	7.59781
-0.973566	0.861475	7.64299
-0.81283	0.737309	7.6293
-0.860996	0.948978	7.63896
-0.79542	0.863983	7.69358
-0.766319	0.771718	7.63178
-0.805789	1.12424	7.73479
-0.612939	1.01307	7.98117
-0.779691	0.804013	7.85436
-0.797857	0.998397	7.89791
-0.838306	0.902748	7.9723
-0.995271	1.04412	7.86105
-0.999304	1.21173	7.983
-0.838894	0.832523	7.99725
-0.929519	1.24194	8.10222
-0.882896	1.12508	8.1427
-0.931123	1.17265	8.00108
-0.82031	1.01416	8.06973
-0.945642	1.4193	8.04333
-0.821851	0.854657	7.98279
-0.716656	0.734465	7.98038
-0.703479	1.07608	7.99399
-0.644911	1.08364	8.10224
-0.728318	1.14033	8.00324
-0.602634	1.02127	8.0355
-0.726062	1.15727	7.94463
-0.635392	1.18148	7.99847
-0.592631	1.27525	7.93831
-0.577794	1.23916	7.91593
-0.482005	1.19055	7.92566
-0.493397	1.22833	7.84978
-0.377752	1.27854	7.88551
-0.330927	1.39646	7.86793
-0.276089	1.45396	7.90508
-0.230375	1.53854	7.86769
-0.184859	1.59416	7.73013
0.028446	1.40157	7.76451
0.184327	1.5311	7.75375
0.105599	1.76795	7.71696
0.197814	1.66903	7.59206
0.476239	1.5863	7.61525
0.322836	1.80801	7.71076
0.220468	1.73777	7.41663
0.39709	2.02275	7.71318
0.391585	1.75982	7.50578
0.4333	2.0395	7.61628
0.608647	1.87264	7.36532
0.677968	1.78707	7.41806
0.758945	1.95042	7.57063
0.850557	1.39439	7.6856
0.887783	1.63533	8.23838
0.843524	1.72422	8.21723
0.781536	1.79127	8.09342
0.879992	1.85825	8.0156
0.932346	1.94954	8.10115
0.940999	2.00673	8.15632
0.937751	1.93678	8.05797
0.894084	1.8779	7.88238
0.93335	2.02113	8.19903
0.897508	1.79899	8.01024
1.03441	1.8687	8.19907
0.783563	1.99483	7.89952
0.923032	2.1034	8.15009
0.851334	2.16184	7.95023
0.740407	1.92566	7.6547
0.999887	2.00914	7.98098
1.00095	1.89622	8.13288
0.984905	2.09181	7.89697
0.921083	2.02826	7.89864
0.948895	2.14799	7.70738
1.10095	1.80304	7.672
1.02114	1.92618	7.8159
0.865849	2.00542	7.7536
0.976777	2.04893	7.74846
0.84622	1.92564	7.40081
0.896774	1.84912	7.55329
0.637807	1.92626	7.25609
0.650606	2.01053	7.11494
1.02256	2.21769	7.72238
0.793546	1.82558	7.31341
1.08714	1.76312	7.69243
1.07853	1.80069	7.53059
1.15282	2.09537	7.67066
1.08426	1.81878	7.4629
1.09373	1.91906	7.62132
1.14788	1.96571	7.29611
1.00573	1.9583	7.28022
0.972873	2.07992	7.37501
1.00527	1.97058	7.33626
0.95723	2.01098	7.33962
1.0786	1.9885	7.46703
0.882412	2.03514	7.48804
0.892759	2.1067	7.5105
1.00675	2.07299	7.37394
1.09236	2.05664	7.43137
0.984927	2.1443	7.46282
1.0378	1.93641	7.27007
1.17733	1.83729	7.47533
1.28107	1.9293	7.57885
1.21029	2.11116	7.79919
1.24794	1.91966	7.9022
1.25081	1.98529	8.05259
1.43106	2.07306	8.47367
1.08282	2.223	8.07662
1.38446	2.29261	8.68922
1.26611	2.20761	8.64072
1.46833	2.15962	8.77878
1.52008	2.03931	8.75771
1.32986	2.26307	8.8286
1.31524	1.87297	8.47493
1.52208	1.85448	8.62471
1.53872	2.28357	8.78005
1.4124	2.22258	8.29043
1.41133	2.06118	8.31658
1.67705	2.24979	8.60901
1.55254	2.15683	8.4932
1.48375	2.26371	8.37848
1.5237	2.21938	8.30281
1.42805	2.29166	8.22402
1.48493	2.15331	8.19015
1.47703	2.23735	7.89883
1.38843	2.38907	8.01675
1.38018	2.29499	8.00485
1.62409	2.21291	8.16186
1.60283	2.2012	7.99708
1.53986	2.36644	7.87104
1.58327	2.3723	7.72819
1.46659	2.40107	7.73051
1.5528	2.43192	7.88009
1.61123	2.36046	7.84466
1.45608	2.64485	7.64492
1.78842	2.17256	7.81725
1.63547	2.33977	7.7015
1.4328	2.45723	7.45068
1.66434	2.37259	7.61666
1.67537	2.35899	7.64065
1.53875	2.50012	7.44265
1.81739	2.34625	7.89245
1.73462	2.54933	8.21524
1.70266	2.17473	8.14919
1.82153	2.35764	8.56812
1.77152	2.37716	8.47048
1.78797	2.51432	8.5384
1.72434	2.46494	8.53985
1.84958	2.46428	8.31795
1.95625	2.45604	8.49887
1.76613	2.31617	8.45682
1.94771	2.36304	8.46679
1.77755	2.38167	8.44827
1.76348	2.44095	8.4248
1.97717	2.42252	8.62829
1.86061	2.3846	8.40835
1.94574	2.36391	8.3752
2.03495	2.21077	8.3533
1.94159	2.51488	8.20176
1.97899	2.38449	8.23323
1.93842	2.6239	8.08288
1.81717	2.55774	7.90725
1.95101	2.44587	8.15996
2.07776	2.43118	7.86525
1.84811	2.62486	7.88297
2.02627	2.67221	8.13385
1.94592	2.70728	7.73086
1.99415	2.7138	7.80585
2.22626	2.85252	8.17606
2.05786	2.70427	7.77161
2.16048	2.7435	8.05201
