# Supplementary material for: Axially rigid steerable needle with compliant active tip control
Source: PLoS One. 2021 Dec 16;16(12):e0261089. doi: 10.1371/journal.pone.0261089 (PMC8675730; doi:10.1371/journal.pone.0261089)
Supplement: S1 File — (ZIP) [file pone.0261089.s001.zip › Exp.1/PhantomScan_015.csv]

0.99931	0.0252255	0.0268735	0.633926	0.0279515	-0.993751	-0.107731	-0.240754	0.0239635	0.108391	-0.993814	0.236025	0	0	0	1
0.999311	0.0251975	0.0268725	0.63393	0.0279242	-0.993749	-0.107756	-0.240804	0.0239647	0.108416	-0.993812	0.236022	0	0	0	1
0.999309	0.025311	0.0268492	0.633946	0.0280337	-0.99375	-0.107719	-0.24076	0.0239303	0.108381	-0.993816	0.235993	0	0	0	1
0.999305	0.0254029	0.0268915	0.634019	0.0281194	-0.993793	-0.107292	-0.240511	0.0239745	0.107958	-0.993861	0.235923	0	0	0	1
0.999303	0.0256028	0.02679	0.634073	0.0282962	-0.993837	-0.106838	-0.240206	0.0238649	0.107505	-0.993913	0.23583	0	0	0	1
0.9993	0.0258556	0.0266471	0.634115	0.0285226	-0.993874	-0.106432	-0.239898	0.0237074	0.107102	-0.99396	0.235757	0	0	0	1
0.999298	0.0260118	0.0265905	0.634182	0.0286581	-0.993932	-0.105852	-0.23954	0.0236511	0.106524	-0.994024	0.235675	0	0	0	1
0.999296	0.0261432	0.0265125	0.634246	0.0287632	-0.994007	-0.105122	-0.239126	0.0235807	0.105795	-0.994103	0.235591	0	0	0	1
0.999296	0.0262443	0.0264344	0.634301	0.0288399	-0.994074	-0.10446	-0.238751	0.0235116	0.105132	-0.994175	0.23552	0	0	0	1
0.999296	0.0263947	0.0262725	0.634339	0.0289571	-0.99414	-0.103803	-0.238361	0.023354	0.104475	-0.994248	0.23544	0	0	0	1
0.999294	0.0266148	0.0261422	0.634403	0.0291469	-0.994203	-0.103141	-0.237923	0.0232208	0.103814	-0.994321	0.235352	0	0	0	1
0.999291	0.0268645	0.0260017	0.63446	0.0293681	-0.994253	-0.102592	-0.237516	0.0230714	0.103267	-0.994381	0.235284	0	0	0	1
0.99929	0.0270459	0.0258302	0.6345	0.0295158	-0.994316	-0.101937	-0.23711	0.0229016	0.102611	-0.994453	0.235202	0	0	0	1
0.999288	0.0272552	0.0256792	0.634542	0.029695	-0.994371	-0.101349	-0.236729	0.0227475	0.102023	-0.994517	0.235122	0	0	0	1
0.999288	0.0274557	0.0254849	0.634584	0.0298584	-0.99444	-0.100627	-0.236291	0.0225555	0.101301	-0.994595	0.235028	0	0	0	1
0.999285	0.0277765	0.0252696	0.634623	0.0301444	-0.994482	-0.100118	-0.235898	0.0223244	0.100792	-0.994652	0.234942	0	0	0	1
0.999278	0.028182	0.0250583	0.634675	0.0305161	-0.994518	-0.0996441	-0.235476	0.0220879	0.100321	-0.994705	0.23486	0	0	0	1
0.999275	0.0285416	0.02478	0.634703	0.0308346	-0.994561	-0.0991172	-0.235058	0.0217914	0.0997936	-0.994765	0.234766	0	0	0	1
0.999271	0.0288732	0.0245751	0.634751	0.0311318	-0.994609	-0.0985477	-0.234629	0.0215723	0.0992251	-0.994826	0.234676	0	0	0	1
0.999268	0.029179	0.0243258	0.634779	0.0313994	-0.994656	-0.0979871	-0.23423	0.0213117	0.0986633	-0.994888	0.234583	0	0	0	1
0.999263	0.0295554	0.0240851	0.634818	0.0317395	-0.994695	-0.0974745	-0.233813	0.0210514	0.0981512	-0.994944	0.234494	0	0	0	1
0.999282	0.0291371	0.0237839	0.634853	0.0312814	-0.994767	-0.0968908	-0.233368	0.0208113	0.0975494	-0.995008	0.234394	0	0	0	1
0.999281	0.0295286	0.0233632	0.634871	0.0316216	-0.994796	-0.0964809	-0.232901	0.0203676	0.0971345	-0.995058	0.23429	0	0	0	1
0.999284	0.0296752	0.0230489	0.634913	0.0317298	-0.994827	-0.0961175	-0.23247	0.0200523	0.0967642	-0.995101	0.234204	0	0	0	1
0.999282	0.0299865	0.0227213	0.634957	0.0320001	-0.994857	-0.0957179	-0.232014	0.0197091	0.0963604	-0.995147	0.234098	0	0	0	1
0.999287	0.0301061	0.0223242	0.634971	0.0320725	-0.994896	-0.0952891	-0.231586	0.0193164	0.0959214	-0.995197	0.233994	0	0	0	1
0.99929	0.0302449	0.0220262	0.63502	0.0321743	-0.994932	-0.0948769	-0.231136	0.0190199	0.0955023	-0.995243	0.233899	0	0	0	1
0.999294	0.0303395	0.021693	0.635049	0.0322285	-0.994972	-0.094445	-0.230709	0.0186934	0.0950616	-0.995291	0.233804	0	0	0	1
0.999295	0.0305543	0.0213209	0.635057	0.0323987	-0.995009	-0.0939933	-0.230293	0.0183174	0.094602	-0.995342	0.233718	0	0	0	1
0.999301	0.0305954	0.0209788	0.635062	0.0323995	-0.995049	-0.0935629	-0.229882	0.0179871	0.0941614	-0.99539	0.233677	0	0	0	1
0.999308	0.0306519	0.0205743	0.63506	0.0324098	-0.995091	-0.0931167	-0.229423	0.0175938	0.0937033	-0.99544	0.233642	0	0	0	1
0.999315	0.0305533	0.0203899	0.635091	0.0322906	-0.995114	-0.0929101	-0.229128	0.0174263	0.093489	-0.995463	0.233636	0	0	0	1
0.999319	0.0305441	0.0201914	0.635069	0.0322609	-0.995126	-0.0927916	-0.228995	0.0172335	0.093364	-0.995478	0.233621	0	0	0	1
0.999317	0.0307529	0.0199959	0.635079	0.0324469	-0.99514	-0.0925802	-0.228745	0.0170263	0.0931499	-0.995502	0.233594	0	0	0	1
0.999317	0.0308533	0.0198198	0.635138	0.0325239	-0.995173	-0.0921909	-0.228323	0.0168545	0.0927567	-0.995542	0.233555	0	0	0	1
0.999324	0.0308572	0.019457	0.635187	0.0324897	-0.995199	-0.0919249	-0.227819	0.0165018	0.0924791	-0.995573	0.233503	0	0	0	1
0.99934	0.0305465	0.0191321	0.635239	0.0321467	-0.99523	-0.091705	-0.227343	0.0162142	0.0922436	-0.9956	0.233472	0	0	0	1
0.999352	0.0304138	0.018711	0.635256	0.0319715	-0.99526	-0.0914412	-0.226867	0.0158159	0.0919643	-0.995632	0.23344	0	0	0	1
0.999364	0.0302282	0.0183753	0.635293	0.031752	-0.995289	-0.0912055	-0.226405	0.0155064	0.0917151	-0.99566	0.233423	0	0	0	1
0.999367	0.0303467	0.0180143	0.635316	0.031833	-0.99531	-0.0909446	-0.225931	0.0151446	0.0914446	-0.995691	0.233416	0	0	0	1
0.999371	0.0304522	0.0176233	0.635333	0.0318982	-0.995333	-0.0906683	-0.225456	0.0147546	0.0911575	-0.995723	0.233394	0	0	0	1
0.999376	0.0304612	0.0172758	0.635372	0.0318715	-0.995359	-0.0903971	-0.224947	0.0144166	0.0908754	-0.995754	0.233386	0	0	0	1
0.999382	0.0304599	0.0169262	0.635421	0.0318349	-0.995383	-0.0901388	-0.224403	0.014077	0.0906061	-0.995783	0.233384	0	0	0	1
0.999387	0.030477	0.0166246	0.635469	0.0318213	-0.995405	-0.0899051	-0.223904	0.0137827	0.0903631	-0.995809	0.233388	0	0	0	1
0.99939	0.0305633	0.0162898	0.635501	0.0318739	-0.995424	-0.0896761	-0.223437	0.013449	0.0901247	-0.995835	0.233377	0	0	0	1
0.999393	0.0306033	0.016016	0.635551	0.0318863	-0.995442	-0.0894715	-0.222987	0.0131794	0.089912	-0.995858	0.233356	0	0	0	1
0.999396	0.0306301	0.0157377	0.635611	0.0318845	-0.995467	-0.0891981	-0.222487	0.0129087	0.0896302	-0.995887	0.23333	0	0	0	1
0.999402	0.0306229	0.0154043	0.635658	0.0318435	-0.995496	-0.0888848	-0.22198	0.0125875	0.0893063	-0.99592	0.233287	0	0	0	1
0.999406	0.0306227	0.0151106	0.635697	0.0318132	-0.995525	-0.088567	-0.221514	0.0123053	0.0889792	-0.995953	0.233257	0	0	0	1
0.999408	0.0306873	0.0148771	0.635758	0.0318534	-0.995548	-0.0882919	-0.221033	0.0120758	0.0886977	-0.995981	0.233246	0	0	0	1
0.999407	0.0308628	0.0145548	0.6358	0.0319963	-0.995569	-0.0880065	-0.220517	0.0117487	0.0884041	-0.996011	0.233231	0	0	0	1
0.999409	0.0309161	0.0143241	0.635876	0.0320266	-0.995586	-0.0878009	-0.220007	0.0115209	0.0881919	-0.996033	0.233226	0	0	0	1
0.999412	0.0309925	0.013969	0.635908	0.0320687	-0.995606	-0.087558	-0.219525	0.0111684	0.0879385	-0.996059	0.233188	0	0	0	1
0.999411	0.0310921	0.0137501	0.635973	0.0321464	-0.995621	-0.0873569	-0.219079	0.0109481	0.0877316	-0.99608	0.23316	0	0	0	1
0.999413	0.0311658	0.0134379	0.635999	0.0321892	-0.995647	-0.0870533	-0.218591	0.0106406	0.0874189	-0.996111	0.233125	0	0	0	1
0.999413	0.0312419	0.0132679	0.636073	0.0322473	-0.995668	-0.0867852	-0.218051	0.0104734	0.0871462	-0.996136	0.233098	0	0	0	1
0.99942	0.0311249	0.0130027	0.636082	0.0321048	-0.995696	-0.0865138	-0.21757	0.0102284	0.0868653	-0.996163	0.233071	0	0	0	1
0.99942	0.0312404	0.0127953	0.63613	0.0321996	-0.995713	-0.086281	-0.217019	0.0100194	0.086627	-0.996186	0.233084	0	0	0	1
0.999422	0.0312627	0.0125273	0.636167	0.0321963	-0.995734	-0.0860479	-0.21649	0.0097581	0.0863856	-0.99621	0.233075	0	0	0	1
0.999424	0.0312876	0.0123505	0.636208	0.0322037	-0.995752	-0.085828	-0.215977	0.00958702	0.0861603	-0.996231	0.233083	0	0	0	1
0.999425	0.031332	0.0120938	0.636187	0.0322235	-0.995773	-0.0855811	-0.215524	0.00933555	0.0859057	-0.996255	0.233054	0	0	0	1
0.999431	0.0311416	0.0120866	0.636198	0.0320316	-0.995794	-0.0854122	-0.21519	0.00935019	0.0857349	-0.99627	0.233085	0	0	0	1
0.999431	0.0311538	0.0120971	0.636185	0.0320437	-0.995803	-0.0853023	-0.215026	0.0093631	0.0856255	-0.996279	0.233136	0	0	0	1
0.999426	0.0313357	0.0120153	0.636133	0.0322162	-0.995812	-0.0851248	-0.214793	0.00927185	0.0854471	-0.996295	0.233154	0	0	0	1
0.999424	0.0314503	0.0118777	0.636158	0.0323171	-0.995823	-0.0849645	-0.214377	0.00913019	0.0852835	-0.996311	0.233117	0	0	0	1
0.999429	0.0313233	0.0117844	0.636238	0.0321811	-0.995842	-0.0847916	-0.213818	0.00905375	0.0851065	-0.996327	0.23309	0	0	0	1
0.999447	0.0308558	0.0115444	0.63626	0.0316928	-0.995877	-0.0845674	-0.213333	0.00886166	0.0848706	-0.996348	0.233044	0	0	0	1
0.999448	0.0308774	0.0113656	0.636276	0.0316977	-0.995891	-0.0843964	-0.21296	0.0086872	0.0846941	-0.996365	0.233042	0	0	0	1
0.999449	0.0309713	0.0110624	0.636271	0.0317634	-0.995911	-0.0841357	-0.21252	0.00838559	0.0844248	-0.996391	0.233012	0	0	0	1
0.999448	0.0310334	0.0109611	0.636331	0.0318143	-0.995934	-0.0838468	-0.211989	0.00828864	0.0841333	-0.996416	0.233019	0	0	0	1
0.999459	0.0307782	0.010632	0.636323	0.0315295	-0.995972	-0.0835034	-0.211473	0.00799329	0.0837775	-0.996448	0.23299	0	0	0	1
0.999458	0.0308882	0.0104632	0.636379	0.0316233	-0.995987	-0.0832811	-0.210953	0.00782295	0.0835509	-0.996469	0.232992	0	0	0	1
0.999461	0.0308834	0.0101682	0.636409	0.0315921	-0.996008	-0.0830454	-0.210407	0.00753701	0.083306	-0.996491	0.232972	0	0	0	1
0.999461	0.031013	0.00971394	0.636403	0.0316814	-0.996028	-0.0827657	-0.209864	0.00708268	0.0830129	-0.996519	0.232941	0	0	0	1
0.999463	0.0310459	0.00936961	0.63641	0.0316841	-0.996047	-0.082537	-0.209428	0.00674426	0.0827737	-0.996542	0.232945	0	0	0	1
0.999466	0.0310877	0.00891982	0.636399	0.0316867	-0.996071	-0.0822459	-0.208929	0.00630203	0.0824687	-0.99657	0.232941	0	0	0	1
0.999468	0.0311578	0.0084652	0.636396	0.0317173	-0.996094	-0.0819539	-0.208398	0.00585272	0.0821628	-0.996598	0.232933	0	0	0	1
0.999469	0.0312431	0.0080584	0.636427	0.0317675	-0.996114	-0.0817014	-0.207831	0.00544853	0.081898	-0.996622	0.232918	0	0	0	1
0.999471	0.0312398	0.0077232	0.636478	0.0317356	-0.996133	-0.0814763	-0.207267	0.00512207	0.0816624	-0.996643	0.232914	0	0	0	1
0.999475	0.0312108	0.00736257	0.636503	0.0316762	-0.996152	-0.0812626	-0.206781	0.004772	0.0814372	-0.996663	0.232892	0	0	0	1
0.999474	0.0313396	0.00700066	0.636522	0.0317742	-0.996166	-0.0810592	-0.206311	0.00440747	0.0812231	-0.996682	0.232869	0	0	0	1
0.999471	0.0315056	0.00661066	0.63653	0.0319072	-0.996179	-0.0808399	-0.205844	0.00401248	0.0809922	-0.996703	0.232849	0	0	0	1
0.99947	0.0316131	0.00618879	0.636548	0.0319792	-0.996197	-0.0805904	-0.205295	0.00359152	0.0807296	-0.996726	0.232833	0	0	0	1
0.999475	0.0315087	0.00589533	0.636604	0.0318509	-0.996217	-0.0803987	-0.204765	0.00331373	0.0805283	-0.996743	0.23282	0	0	0	1
0.999476	0.0315675	0.00543624	0.636609	0.0318718	-0.996237	-0.0801456	-0.204237	0.00285973	0.0802609	-0.996766	0.232791	0	0	0	1
0.99948	0.0315114	0.00512794	0.636644	0.0317906	-0.996254	-0.0799555	-0.203767	0.00256314	0.0800609	-0.996783	0.232773	0	0	0	1
0.999478	0.031605	0.00474864	0.636649	0.0318531	-0.996269	-0.079746	-0.203315	0.00218445	0.0798397	-0.996802	0.232756	0	0	0	1
0.999477	0.0317122	0.00440488	0.636673	0.0319321	-0.996284	-0.0795339	-0.202839	0.00184021	0.0796169	-0.99682	0.232734	0	0	0	1
0.999478	0.0317199	0.00413926	0.636724	0.0319183	-0.996302	-0.079306	-0.202334	0.00158225	0.0793807	-0.996839	0.232718	0	0	0	1
0.999481	0.031649	0.00382631	0.636773	0.0318225	-0.996324	-0.0790694	-0.201799	0.00128363	0.0791341	-0.996859	0.232696	0	0	0	1
0.999484	0.0315969	0.0034955	0.636818	0.0317441	-0.996343	-0.0788661	-0.201264	0.000964635	0.0789204	-0.996877	0.232671	0	0	0	1
0.99949	0.0314159	0.00334671	0.636872	0.0315519	-0.996357	-0.0787587	-0.2009	0.000834072	0.0788082	-0.996886	0.232662	0	0	0	1
0.999495	0.0312703	0.00322815	0.636867	0.0313974	-0.996367	-0.0786956	-0.20078	0.00072942	0.0787412	-0.996891	0.232653	0	0	0	1
0.999488	0.0315134	0.0030327	0.636856	0.0316243	-0.996368	-0.0785961	-0.200577	0.000518673	0.0786358	-0.9969	0.232627	0	0	0	1
0.999481	0.0317615	0.00286212	0.636895	0.0318581	-0.996372	-0.0784517	-0.200148	0.000333802	0.0784861	-0.996911	0.232595	0	0	0	1
0.999488	0.0315282	0.00271907	0.636973	0.0316142	-0.996392	-0.0782954	-0.199606	0.000214554	0.0783253	-0.996924	0.232572	0	0	0	1
0.999503	0.0310759	0.00249574	0.637016	0.0311459	-0.996421	-0.0781105	-0.199083	3.32488e-05	0.0781334	-0.996939	0.232525	0	0	0	1
0.999502	0.0311417	0.00231358	0.637051	0.0311973	-0.996431	-0.0779617	-0.198616	-0.000148759	0.0779791	-0.996951	0.232478	0	0	0	1
0.999501	0.0311859	0.0021243	0.637078	0.0312266	-0.996443	-0.0777973	-0.198129	-0.000335658	0.0778087	-0.996965	0.232437	0	0	0	1
0.999498	0.0312944	0.00190406	0.637094	0.0313178	-0.996454	-0.0776153	-0.19763	-0.000557861	0.0776199	-0.996979	0.232389	0	0	0	1
0.999504	0.031088	0.00176367	0.637138	0.0311012	-0.996473	-0.0774621	-0.197153	-0.000676939	0.0774625	-0.996991	0.232365	0	0	0	1
0.999501	0.0312006	0.00152906	0.637155	0.0311954	-0.996484	-0.0772792	-0.196647	-0.000913737	0.0772724	-0.997006	0.232313	0	0	0	1
0.999501	0.0311994	0.00138089	0.637188	0.031183	-0.996498	-0.0771078	-0.196109	-0.00105593	0.0770964	-0.997019	0.232264	0	0	0	1
0.999498	0.0313104	0.00125827	0.637238	0.0312844	-0.996507	-0.0769451	-0.195547	-0.00118159	0.0769299	-0.997032	0.232224	0	0	0	1
0.999501	0.0312263	0.00104715	0.63725	0.0311845	-0.996524	-0.0767694	-0.195058	-0.00138001	0.0767478	-0.997046	0.23217	0	0	0	1
0.9995	0.0312672	0.000890388	0.637279	0.0312135	-0.996534	-0.0766327	-0.194613	-0.00153509	0.0766062	-0.997057	0.232116	0	0	0	1
0.999496	0.0313997	0.000650874	0.637259	0.0313276	-0.996544	-0.0764468	-0.194172	-0.00177809	0.0764126	-0.997071	0.232048	0	0	0	1
0.999493	0.0314894	0.000535648	0.637278	0.0314086	-0.996555	-0.0762715	-0.193665	-0.00189426	0.0762336	-0.997085	0.232007	0	0	0	1
0.999489	0.0316144	0.000454719	0.637294	0.0315274	-0.996567	-0.0760677	-0.193092	-0.00197801	0.0760272	-0.9971	0.231985	0	0	0	1
0.999491	0.0315631	0.00038013	0.637304	0.0314711	-0.996585	-0.0758561	-0.192523	-0.00204176	0.0758134	-0.997116	0.231957	0	0	0	1
0.999485	0.0317411	0.000269657	0.637293	0.0316406	-0.996594	-0.0756693	-0.192032	-0.00215944	0.0756229	-0.997131	0.231906	0	0	0	1
0.999483	0.0318039	0.000196625	0.637282	0.0316981	-0.996605	-0.0754981	-0.1916	-0.00223153	0.0754493	-0.997144	0.231875	0	0	0	1
0.999482	0.0318424	0.00011902	0.637297	0.031731	-0.996617	-0.0753255	-0.191101	-0.00230629	0.0752742	-0.997157	0.231835	0	0	0	1
0.999485	0.0317417	4.3133e-05	0.63732	0.0316253	-0.996635	-0.0751303	-0.190516	-0.00236814	0.075077	-0.997171	0.231797	0	0	0	1
0.999488	0.0316466	-7.02028e-05	0.637333	0.0315225	-0.996654	-0.0749207	-0.189894	-0.00246733	0.0748642	-0.997187	0.231736	0	0	0	1
0.999489	0.0316396	-0.000148061	0.637332	0.0315102	-0.996669	-0.0747304	-0.189375	-0.0025384	0.0746715	-0.997201	0.2317	0	0	0	1
0.999483	0.0318116	-0.000183794	0.637312	0.0316795	-0.996678	-0.0745402	-0.188932	-0.00258082	0.0744799	-0.997216	0.231694	0	0	0	1
0.999482	0.0318309	-0.000252562	0.637275	0.0316942	-0.996693	-0.0743291	-0.188485	-0.00264409	0.0742666	-0.997231	0.231674	0	0	0	1
0.999483	0.0318048	-0.000260197	0.637272	0.0316682	-0.99671	-0.0741138	-0.187958	-0.00264292	0.0740513	-0.997247	0.231683	0	0	0	1
0.999478	0.0319813	-0.000249871	0.637308	0.0318454	-0.996718	-0.0739332	-0.187386	-0.00263995	0.0738707	-0.997261	0.231693	0	0	0	1
0.999482	0.0318515	-0.000302751	0.637327	0.0317126	-0.996735	-0.073749	-0.186847	-0.0026772	0.0736852	-0.997274	0.231666	0	0	0	1
0.999497	0.0313839	-0.000317761	0.637321	0.0312455	-0.996761	-0.0736081	-0.186519	-0.00265326	0.0735451	-0.997285	0.231672	0	0	0	1
0.999497	0.0313623	-0.000246065	0.637296	0.0312295	-0.996768	-0.0735147	-0.1864	-0.00257729	0.0734541	-0.997292	0.23173	0	0	0	1
0.99949	0.0315784	-0.000292432	0.637225	0.0314421	-0.996773	-0.0733596	-0.186182	-0.0026345	0.0732971	-0.997303	0.231728	0	0	0	1
0.999483	0.0318127	-0.000309552	0.637195	0.031675	-0.99678	-0.0731638	-0.185755	-0.00266254	0.0731002	-0.997318	0.231738	0	0	0	1
0.999489	0.0316345	-0.000287494	0.637201	0.0314995	-0.996802	-0.0729309	-0.185192	-0.00262015	0.0728686	-0.997335	0.231765	0	0	0	1
0.99949	0.0316016	-0.000321277	0.637165	0.0314648	-0.996821	-0.0726951	-0.184698	-0.00264399	0.072632	-0.997352	0.231768	0	0	0	1
0.999496	0.0313847	-0.000305553	0.637138	0.0312502	-0.996844	-0.0724658	-0.184226	-0.00260537	0.0724038	-0.997368	0.2318	0	0	0	1
0.999495	0.0314406	-0.000330162	0.637121	0.0313048	-0.996858	-0.0722534	-0.183726	-0.00262728	0.0721906	-0.997384	0.231801	0	0	0	1
0.999497	0.0313744	-0.00029536	0.637134	0.0312418	-0.996875	-0.0720501	-0.183192	-0.00258144	0.0719887	-0.997399	0.231834	0	0	0	1
0.999494	0.0314666	-0.000356728	0.637143	0.0313297	-0.996883	-0.0718937	-0.182727	-0.00264434	0.0718302	-0.99741	0.231804	0	0	0	1
0.999494	0.0314739	-0.000487407	0.637149	0.031328	-0.996894	-0.0717392	-0.18223	-0.00277029	0.0716716	-0.997421	0.231729	0	0	0	1
0.999494	0.0314669	-0.000565399	0.637197	0.0313159	-0.996904	-0.071615	-0.181695	-0.00284365	0.0715451	-0.99743	0.231677	0	0	0	1
0.999497	0.0313469	-0.000662	0.637222	0.0311898	-0.99692	-0.0714338	-0.181099	-0.00292569	0.0713613	-0.997443	0.231622	0	0	0	1
0.999497	0.0313653	-0.000747901	0.637211	0.0312025	-0.996933	-0.0712514	-0.180592	-0.00300694	0.0711763	-0.997456	0.231583	0	0	0	1
0.999494	0.0314503	-0.000809636	0.637164	0.0312836	-0.996946	-0.0710287	-0.180121	-0.00306756	0.0709515	-0.997472	0.231569	0	0	0	1
0.999489	0.0316108	-0.000901875	0.637111	0.0314379	-0.996957	-0.0708124	-0.179665	-0.00316409	0.0707319	-0.997487	0.231536	0	0	0	1
0.999486	0.0316978	-0.000912871	0.637105	0.0315245	-0.996969	-0.0706025	-0.179121	-0.00317458	0.0705215	-0.997502	0.231543	0	0	0	1
0.999486	0.0316987	-0.000966857	0.637129	0.0315222	-0.996981	-0.0704304	-0.178559	-0.00322303	0.0703478	-0.997514	0.231515	0	0	0	1
0.999485	0.0317171	-0.00108017	0.637142	0.0315331	-0.996992	-0.0702706	-0.178025	-0.00333225	0.0701845	-0.997525	0.23145	0	0	0	1
0.999483	0.0318017	-0.0011606	0.637156	0.0316123	-0.996998	-0.0701477	-0.177597	-0.00341448	0.0700588	-0.997534	0.231402	0	0	0	1
0.999477	0.0319909	-0.00123006	0.637132	0.0317967	-0.997005	-0.0699773	-0.177164	-0.00349157	0.0698857	-0.997545	0.231376	0	0	0	1
0.999474	0.0320769	-0.00130919	0.637104	0.0318777	-0.997017	-0.0697616	-0.176638	-0.00356958	0.0696672	-0.99756	0.231345	0	0	0	1
0.999472	0.0321295	-0.00134353	0.637096	0.0319287	-0.997032	-0.0695284	-0.176015	-0.00360003	0.0694329	-0.997577	0.231336	0	0	0	1
0.999475	0.0320253	-0.00139401	0.637075	0.0318221	-0.99705	-0.06931	-0.175472	-0.00363616	0.0692134	-0.997592	0.231323	0	0	0	1
0.999482	0.0318268	-0.00143618	0.637052	0.0316218	-0.997071	-0.0691068	-0.174982	-0.00365801	0.0690096	-0.997606	0.231309	0	0	0	1
0.999481	0.031856	-0.00147332	0.637045	0.031649	-0.997081	-0.0689462	-0.17455	-0.00369197	0.0688479	-0.997617	0.231296	0	0	0	1
0.999476	0.0319887	-0.00152862	0.637054	0.0317781	-0.997088	-0.0687923	-0.17405	-0.00375134	0.0686918	-0.997627	0.231269	0	0	0	1
0.999477	0.0319725	-0.00157092	0.637104	0.0317596	-0.997097	-0.0686595	-0.173497	-0.00378819	0.0685577	-0.997637	0.231239	0	0	0	1
0.999485	0.0317024	-0.00161292	0.637171	0.0314877	-0.997114	-0.0685359	-0.172913	-0.00380763	0.0684339	-0.997645	0.231207	0	0	0	1
0.999488	0.0316211	-0.00175862	0.637199	0.0313963	-0.997113	-0.0686059	-0.172407	-0.00394955	0.0684996	-0.99764	0.231155	0	0	0	1
0.999498	0.0312716	-0.00192803	0.637211	0.0310342	-0.997093	-0.0690588	-0.172071	-0.00410861	0.0689484	-0.997608	0.231161	0	0	0	1
0.9995	0.0311994	-0.0019503	0.637228	0.0309601	-0.997087	-0.069178	-0.171866	-0.00412954	0.0690671	-0.9976	0.231182	0	0	0	1
0.999494	0.0313917	-0.00200026	0.637212	0.0311488	-0.997086	-0.0691055	-0.171666	-0.00419038	0.0689924	-0.997605	0.231161	0	0	0	1
0.999488	0.0315879	-0.00206698	0.637204	0.0313404	-0.997088	-0.0689908	-0.171309	-0.00426685	0.0688748	-0.997613	0.231128	0	0	0	1
0.999487	0.0316063	-0.00210435	0.637249	0.0313569	-0.997097	-0.0688485	-0.170745	-0.00430091	0.0687313	-0.997623	0.231102	0	0	0	1
0.999495	0.0313623	-0.0021523	0.637273	0.0311108	-0.997116	-0.0686873	-0.17018	-0.00432691	0.0685697	-0.997634	0.23108	0	0	0	1
0.999495	0.031367	-0.00218322	0.637275	0.031114	-0.997125	-0.0685474	-0.169719	-0.0043537	0.0684289	-0.997643	0.231073	0	0	0	1
0.999493	0.0314035	-0.00219608	0.637257	0.0311502	-0.997136	-0.0683802	-0.169313	-0.0043638	0.0682612	-0.997655	0.231081	0	0	0	1
0.999491	0.031481	-0.0021809	0.637263	0.0312294	-0.997144	-0.0682222	-0.168867	-0.00434901	0.0681035	-0.997665	0.2311	0	0	0	1
0.999487	0.031594	-0.00218896	0.637277	0.0313422	-0.997153	-0.0680473	-0.16832	-0.00435926	0.0679279	-0.997677	0.231103	0	0	0	1
0.999491	0.0314855	-0.00221611	0.637319	0.0312328	-0.997166	-0.0679039	-0.167767	-0.00437447	0.0677842	-0.997687	0.231086	0	0	0	1
0.999486	0.0316296	-0.00227605	0.637353	0.0313731	-0.99717	-0.0677735	-0.167234	-0.00443991	0.0676513	-0.997696	0.23105	0	0	0	1
0.999491	0.0314788	-0.00237986	0.637336	0.0312161	-0.997182	-0.0676664	-0.166863	-0.00452988	0.0675418	-0.997703	0.23101	0	0	0	1
0.999487	0.0315918	-0.00241064	0.637234	0.0313279	-0.997195	-0.0674336	-0.166522	-0.0045609	0.0673076	-0.997718	0.231038	0	0	0	1
0.999479	0.0318469	-0.00237069	0.63709	0.0315868	-0.997212	-0.0670543	-0.165994	-0.00452624	0.0669286	-0.997744	0.231127	0	0	0	1
0.999472	0.0320667	-0.00219825	0.636963	0.0318197	-0.997236	-0.0665896	-0.165283	-0.00435417	0.0664686	-0.997776	0.231296	0	0	0	1
0.999478	0.0319062	-0.00196002	0.636885	0.0316769	-0.997267	-0.0661951	-0.164541	-0.00409339	0.0660826	-0.997802	0.231496	0	0	0	1
0.999478	0.0319233	-0.00188797	0.636882	0.0316989	-0.997267	-0.0661707	-0.164013	-0.00402189	0.0660604	-0.997804	0.231584	0	0	0	1
0.999478	0.0318952	-0.0020325	0.636901	0.0316616	-0.997273	-0.0661037	-0.1636	-0.00416205	0.065989	-0.997808	0.2315	0	0	0	1
0.999475	0.0319966	-0.00225046	0.636888	0.0317488	-0.997277	-0.0660089	-0.1632	-0.0043831	0.0658869	-0.997814	0.231377	0	0	0	1
0.999468	0.0322096	-0.00228848	0.636892	0.0319594	-0.997279	-0.0658677	-0.162718	-0.00443054	0.0657437	-0.997823	0.231366	0	0	0	1
0.999466	0.0322648	-0.00233577	0.636854	0.0320125	-0.997293	-0.0656286	-0.162124	-0.00447366	0.0655029	-0.997839	0.23136	0	0	0	1
0.999466	0.0322404	-0.00237686	0.636852	0.0319863	-0.997306	-0.0654418	-0.161538	-0.00450706	0.065315	-0.997851	0.231349	0	0	0	1
0.99947	0.0321385	-0.00240446	0.636868	0.0318833	-0.997317	-0.0653257	-0.16109	-0.00452421	0.0651986	-0.997859	0.231342	0	0	0	1
0.999467	0.0322328	-0.00242749	0.636857	0.0319766	-0.997324	-0.0651812	-0.160697	-0.00454871	0.0650529	-0.997868	0.23134	0	0	0	1
0.999462	0.0323854	-0.00247771	0.636828	0.0321264	-0.997331	-0.0650022	-0.160226	-0.00460296	0.0648717	-0.99788	0.231327	0	0	0	1
0.999468	0.0321962	-0.00249731	0.636846	0.0319372	-0.997348	-0.0648224	-0.159627	-0.00460448	0.0646923	-0.997891	0.231324	0	0	0	1
0.99948	0.0318117	-0.00254652	0.636867	0.0315509	-0.997369	-0.0646903	-0.159038	-0.00462449	0.0645605	-0.9979	0.231313	0	0	0	1
0.99948	0.0318059	-0.00262792	0.636864	0.0315395	-0.997365	-0.0647669	-0.158544	-0.00470772	0.0646345	-0.997895	0.231319	0	0	0	1
0.999479	0.0318097	-0.00267991	0.636866	0.0315405	-0.997371	-0.0646663	-0.158096	-0.00475665	0.0645323	-0.997901	0.231304	0	0	0	1
0.999487	0.0315806	-0.00275139	0.636855	0.0313071	-0.997377	-0.0646915	-0.157786	-0.00481393	0.0645563	-0.997899	0.231296	0	0	0	1
0.999486	0.0316068	-0.00277176	0.636863	0.0313317	-0.997373	-0.0647391	-0.157597	-0.00483743	0.0646031	-0.997896	0.231301	0	0	0	1
0.999481	0.0317577	-0.00276982	0.636873	0.0314827	-0.997371	-0.06469	-0.15737	-0.00484371	0.0645534	-0.997899	0.231306	0	0	0	1
0.999474	0.0319829	-0.00281574	0.636869	0.031705	-0.997373	-0.0645635	-0.15695	-0.00490003	0.0644244	-0.997907	0.231285	0	0	0	1
0.999473	0.0319837	-0.00286212	0.636889	0.0317035	-0.997382	-0.0644261	-0.156376	-0.00494198	0.0642856	-0.997916	0.231268	0	0	0	1
0.999478	0.0318355	-0.00291775	0.636886	0.0315527	-0.997395	-0.0642948	-0.15586	-0.00498378	0.0641533	-0.997924	0.231257	0	0	0	1
0.999476	0.0318827	-0.00293265	0.636877	0.0315994	-0.997401	-0.06418	-0.155477	-0.00499804	0.0640379	-0.997932	0.231263	0	0	0	1
0.999468	0.0321385	-0.00296934	0.636853	0.0318531	-0.997402	-0.064027	-0.155063	-0.00504615	0.0638826	-0.997941	0.231257	0	0	0	1
0.999465	0.0322195	-0.00300165	0.636871	0.0319326	-0.997409	-0.0638804	-0.154526	-0.00507886	0.0637346	-0.997951	0.231244	0	0	0	1
0.999464	0.0322695	-0.00305165	0.636878	0.0319802	-0.997418	-0.0637246	-0.153979	-0.00512693	0.063577	-0.99796	0.231227	0	0	0	1
0.999465	0.0322122	-0.00309736	0.636862	0.031921	-0.997431	-0.0635445	-0.15345	-0.00516313	0.0633959	-0.997972	0.231217	0	0	0	1
0.999461	0.0323448	-0.00313489	0.636861	0.0320517	-0.997436	-0.0634009	-0.152974	-0.00520435	0.0632505	-0.997981	0.231205	0	0	0	1
0.999458	0.0324256	-0.00316823	0.636849	0.0321311	-0.997444	-0.0632435	-0.152505	-0.00523766	0.0630916	-0.997991	0.231199	0	0	0	1
0.999454	0.0325625	-0.00321089	0.636834	0.0322659	-0.99745	-0.0630763	-0.152023	-0.00528345	0.0629224	-0.998001	0.231188	0	0	0	1
0.999451	0.032642	-0.00325498	0.636826	0.0323433	-0.997457	-0.062917	-0.151517	-0.00532727	0.0627614	-0.998011	0.231175	0	0	0	1
0.999453	0.0325762	-0.00331217	0.636801	0.0322751	-0.997472	-0.0627163	-0.150958	-0.0053737	0.0625593	-0.998024	0.231161	0	0	0	1
0.999453	0.0325704	-0.00336645	0.636782	0.032267	-0.997484	-0.0625241	-0.150404	-0.00542126	0.0623654	-0.998035	0.231142	0	0	0	1
0.999451	0.0326074	-0.003424	0.636754	0.0323013	-0.997494	-0.0623478	-0.149903	-0.00547527	0.0621871	-0.998046	0.231126	0	0	0	1
0.999451	0.0326312	-0.00345492	0.63673	0.0323241	-0.997504	-0.0621768	-0.149445	-0.00550206	0.0620151	-0.998057	0.231121	0	0	0	1
0.999448	0.0327182	-0.0034983	0.636703	0.0324093	-0.997514	-0.0619845	-0.148911	-0.00554449	0.061821	-0.998069	0.231114	0	0	0	1
0.999445	0.0327963	-0.00353349	0.636677	0.0324863	-0.997524	-0.0617673	-0.148288	-0.00557735	0.0616024	-0.998082	0.231112	0	0	0	1
0.999449	0.0326549	-0.00358078	0.63666	0.0323432	-0.99754	-0.0615894	-0.147689	-0.00561004	0.0614239	-0.998093	0.231103	0	0	0	1
0.999453	0.0325493	-0.00360899	0.636642	0.0322369	-0.997553	-0.0614316	-0.147187	-0.0056266	0.0612658	-0.998102	0.231102	0	0	0	1
0.999451	0.0326123	-0.00362046	0.636618	0.0323001	-0.997561	-0.0612784	-0.14672	-0.00563695	0.061112	-0.998112	0.231114	0	0	0	1
0.999454	0.032493	-0.00362626	0.636602	0.0321816	-0.997575	-0.0610993	-0.146211	-0.00562966	0.0609334	-0.998123	0.231123	0	0	0	1
0.99946	0.0323274	-0.00365395	0.636588	0.0320154	-0.99759	-0.0609537	-0.145634	-0.00564251	0.0607881	-0.998132	0.231129	0	0	0	1
0.999463	0.032215	-0.0037142	0.636566	0.0318986	-0.997583	-0.0611286	-0.145064	-0.00570137	0.0609615	-0.998121	0.231139	0	0	0	1
0.999462	0.0322423	-0.00371593	0.636541	0.0319253	-0.997578	-0.0611951	-0.144544	-0.00570689	0.0610278	-0.998117	0.231136	0	0	0	1
0.999467	0.0321149	-0.00366011	0.636518	0.0318024	-0.99759	-0.0610638	-0.144079	-0.00563924	0.0608991	-0.998125	0.231148	0	0	0	1
0.999467	0.032112	-0.00365267	0.636518	0.0318007	-0.997598	-0.0609287	-0.143607	-0.00562734	0.0607642	-0.998133	0.231152	0	0	0	1
0.999463	0.0322227	-0.00371036	0.636515	0.0319071	-0.997588	-0.0610351	-0.143231	-0.00569503	0.0608681	-0.998126	0.23116	0	0	0	1
0.999467	0.0320793	-0.00377199	0.636504	0.0317586	-0.997577	-0.0612959	-0.143016	-0.00575607	0.0611276	-0.99811	0.231174	0	0	0	1
0.999465	0.0321538	-0.00378995	0.636515	0.031832	-0.997576	-0.0612743	-0.142748	-0.00577785	0.061105	-0.998111	0.231169	0	0	0	1
0.999458	0.0323647	-0.00379493	0.636504	0.0320429	-0.997577	-0.0611554	-0.14238	-0.00579191	0.0609849	-0.998119	0.231176	0	0	0	1
0.999457	0.0323974	-0.00381843	0.636535	0.0320748	-0.997582	-0.0610557	-0.141892	-0.00581414	0.0608842	-0.998125	0.231162	0	0	0	1
0.999452	0.0325274	-0.00386639	0.636525	0.0322024	-0.997586	-0.0609154	-0.141414	-0.00586538	0.0607418	-0.998133	0.231145	0	0	0	1
0.999451	0.0325516	-0.00391359	0.636533	0.0322244	-0.997593	-0.0607948	-0.140935	-0.00591004	0.0606196	-0.99814	0.231118	0	0	0	1
0.999446	0.0327243	-0.00398708	0.636558	0.032393	-0.997594	-0.0606896	-0.140384	-0.00599043	0.060511	-0.998146	0.231074	0	0	0	1
0.999444	0.0327753	-0.00404452	0.636589	0.032441	-0.997598	-0.0605866	-0.139816	-0.00604747	0.0604059	-0.998152	0.231038	0	0	0	1
0.999445	0.0327207	-0.00411317	0.636623	0.0323829	-0.997605	-0.0605032	-0.139284	-0.00610995	0.0603206	-0.998157	0.230994	0	0	0	1
0.999442	0.0328159	-0.0041484	0.636648	0.0324764	-0.997607	-0.0604168	-0.13883	-0.00614804	0.0602326	-0.998162	0.23097	0	0	0	1
0.999438	0.0329373	-0.00416571	0.636685	0.032597	-0.997609	-0.060328	-0.13835	-0.00616972	0.0601425	-0.998168	0.230951	0	0	0	1
0.999439	0.0328942	-0.00419352	0.636732	0.032553	-0.997617	-0.0602244	-0.137778	-0.0061915	0.0600383	-0.998174	0.230928	0	0	0	1
0.999436	0.0329866	-0.00422365	0.63679	0.0326439	-0.997619	-0.0601412	-0.137203	-0.00622439	0.0599536	-0.998179	0.230895	0	0	0	1
0.999436	0.0329757	-0.00418081	0.636867	0.032636	-0.997622	-0.0600826	-0.136698	-0.00617908	0.0598965	-0.998182	0.230906	0	0	0	1
0.999432	0.0330977	-0.00418252	0.636912	0.032758	-0.997623	-0.0600141	-0.13626	-0.00618585	0.0598273	-0.998186	0.230891	0	0	0	1
0.999431	0.0331518	-0.00413681	0.637001	0.032815	-0.997622	-0.0599842	-0.135799	-0.0061425	0.0597986	-0.998188	0.230887	0	0	0	1
0.999432	0.0331095	-0.00416698	0.637078	0.0327712	-0.997626	-0.059951	-0.13531	-0.00616898	0.0597647	-0.99819	0.230849	0	0	0	1
0.999431	0.033129	-0.00423887	0.637139	0.0327867	-0.997629	-0.0598888	-0.134741	-0.00623983	0.0597	-0.998194	0.230791	0	0	0	1
0.999435	0.0330083	-0.0042953	0.637199	0.0326633	-0.997638	-0.0598164	-0.134183	-0.00628654	0.0596266	-0.998198	0.230742	0	0	0	1
0.999438	0.0328966	-0.00438399	0.637254	0.0325468	-0.997644	-0.0597661	-0.133661	-0.00636671	0.0595741	-0.9982	0.230674	0	0	0	1
0.999444	0.0327138	-0.00448821	0.637289	0.0323586	-0.997654	-0.0597049	-0.133177	-0.00645782	0.0595106	-0.998204	0.230605	0	0	0	1
0.999441	0.032803	-0.00454428	0.637327	0.0324447	-0.997656	-0.0596346	-0.132679	-0.00651679	0.059438	-0.998208	0.230565	0	0	0	1
0.999443	0.0327229	-0.00459499	0.63736	0.0323623	-0.997664	-0.0595452	-0.132125	-0.00655972	0.0593476	-0.998213	0.230533	0	0	0	1
0.999445	0.0326675	-0.00464514	0.637397	0.032304	-0.997665	-0.0595497	-0.13158	-0.0066066	0.0593508	-0.998212	0.230516	0	0	0	1
0.999444	0.0326633	-0.0047463	0.637407	0.0322925	-0.997654	-0.0597398	-0.131077	-0.00671343	0.0595376	-0.9982	0.230503	0	0	0	1
0.999444	0.0326396	-0.00484955	0.637393	0.0322625	-0.997653	-0.0597689	-0.130571	-0.00681597	0.0595634	-0.998198	0.230477	0	0	0	1
0.999446	0.0326076	-0.00483798	0.63739	0.0322312	-0.997654	-0.0597795	-0.130077	-0.00680287	0.0595747	-0.998197	0.23052	0	0	0	1
0.999439	0.0327981	-0.00485167	0.637413	0.0324207	-0.997649	-0.0597585	-0.129511	-0.0068272	0.0595519	-0.998199	0.230528	0	0	0	1
0.999438	0.0328361	-0.00493103	0.6374	0.0324535	-0.997644	-0.0598286	-0.128973	-0.00691092	0.0596191	-0.998194	0.230525	0	0	0	1
0.999439	0.0327664	-0.00502019	0.637371	0.032376	-0.997624	-0.0601893	-0.128693	-0.00700742	0.0599772	-0.998172	0.230555	0	0	0	1
0.999439	0.032757	-0.00508362	0.637343	0.0323613	-0.997612	-0.0604044	-0.128536	-0.0070771	0.0601902	-0.998159	0.230568	0	0	0	1
0.999432	0.0329884	-0.00512907	0.637344	0.0325897	-0.997606	-0.0603747	-0.128312	-0.00713541	0.0601574	-0.99816	0.230543	0	0	0	1
0.999423	0.0332352	-0.00515274	0.637337	0.0328353	-0.997604	-0.0602848	-0.127914	-0.00717093	0.060065	-0.998166	0.230539	0	0	0	1
0.999437	0.0328069	-0.00522226	0.637313	0.0324035	-0.997617	-0.0603018	-0.127676	-0.00721509	0.0600828	-0.998164	0.230521	0	0	0	1
0.999437	0.0328237	-0.00520601	0.637259	0.032422	-0.997623	-0.0601901	-0.127459	-0.00719626	0.0599716	-0.998171	0.230558	0	0	0	1
0.999439	0.0327463	-0.00523153	0.637191	0.0323442	-0.997633	-0.0600631	-0.127186	-0.00721296	0.0598444	-0.998178	0.23058	0	0	0	1
0.999441	0.0326737	-0.00527077	0.637079	0.0322709	-0.997648	-0.0598502	-0.126843	-0.00724088	0.0596308	-0.998191	0.230609	0	0	0	1
0.999439	0.0327497	-0.00524081	0.636877	0.0323513	-0.997668	-0.0594717	-0.126432	-0.00720325	0.059253	-0.998214	0.230718	0	0	0	1
0.999434	0.0329166	-0.00513073	0.636643	0.0325279	-0.997692	-0.0589833	-0.125919	-0.00708742	0.0587673	-0.998243	0.230889	0	0	0	1
0.999423	0.0332901	-0.00494411	0.636394	0.0329164	-0.997718	-0.0583119	-0.125054	-0.00690106	0.0580997	-0.998284	0.231121	0	0	0	1
0.999418	0.0334756	-0.0046338	0.636247	0.0331235	-0.997746	-0.0577202	-0.123823	-0.0065826	0.0575174	-0.99832	0.231403	0	0	0	1
0.999431	0.0330968	-0.00462662	0.636239	0.0327376	-0.997686	-0.0589546	-0.123046	-0.00659411	0.0587538	-0.998248	0.231625	0	0	0	1
0.999454	0.0323553	-0.00485767	0.636289	0.0319759	-0.997643	-0.0601046	-0.122537	-0.00681787	0.0599007	-0.998178	0.231643	0	0	0	1
0.999446	0.0325814	-0.00492884	0.636316	0.0321961	-0.997625	-0.0602825	-0.122132	-0.00690818	0.0600746	-0.998167	0.23163	0	0	0	1
0.99944	0.0327687	-0.00496307	0.636271	0.0323822	-0.997629	-0.0601167	-0.121664	-0.00694821	0.0599065	-0.998177	0.231631	0	0	0	1
0.999437	0.0328494	-0.0049944	0.636264	0.0324618	-0.997634	-0.0599871	-0.121152	-0.00698009	0.0597753	-0.998184	0.231618	0	0	0	1
0.99944	0.0327539	-0.00503859	0.636265	0.0323646	-0.997644	-0.0598771	-0.120658	-0.0070149	0.0596647	-0.998191	0.231598	0	0	0	1
0.99944	0.0327568	-0.00505287	0.636267	0.0323674	-0.99765	-0.0597708	-0.120228	-0.00702587	0.059558	-0.998197	0.231595	0	0	0	1
0.999434	0.0329239	-0.0050975	0.636242	0.0325327	-0.997653	-0.0596215	-0.11971	-0.00707549	0.0594062	-0.998206	0.231584	0	0	0	1
0.999434	0.0329274	-0.005137	0.636249	0.0325347	-0.997661	-0.0594885	-0.119111	-0.00711077	0.0592719	-0.998213	0.231564	0	0	0	1
0.999435	0.0328685	-0.00518126	0.636262	0.0324739	-0.997669	-0.0593967	-0.118579	-0.00714845	0.0591791	-0.998219	0.231543	0	0	0	1
0.999431	0.0329953	-0.00519158	0.636259	0.0326008	-0.997671	-0.0592853	-0.11812	-0.00716262	0.0590665	-0.998225	0.231548	0	0	0	1
0.999428	0.0330914	-0.0052442	0.63623	0.0326944	-0.997676	-0.0591571	-0.117687	-0.0072166	0.058936	-0.998233	0.231532	0	0	0	1
0.999421	0.0332842	-0.0052654	0.636216	0.0328867	-0.997678	-0.0590089	-0.117144	-0.00724425	0.0587858	-0.998241	0.231526	0	0	0	1
0.999425	0.0331656	-0.00530518	0.63625	0.0327667	-0.997687	-0.0589234	-0.116558	-0.00727415	0.0586999	-0.998246	0.231499	0	0	0	1
0.999422	0.0332484	-0.00534905	0.636242	0.0328477	-0.997692	-0.0588047	-0.116014	-0.00731887	0.0585792	-0.998253	0.231486	0	0	0	1
0.999421	0.0332736	-0.00539	0.636224	0.0328713	-0.997698	-0.0586809	-0.115546	-0.00735714	0.0584539	-0.99826	0.231471	0	0	0	1
0.999418	0.0333406	-0.00541523	0.636226	0.0329374	-0.997702	-0.0585848	-0.115104	-0.00738306	0.0583566	-0.998265	0.231459	0	0	0	1
0.99942	0.0332762	-0.00545083	0.636212	0.032872	-0.997711	-0.0584559	-0.114611	-0.00741057	0.0582271	-0.998273	0.231447	0	0	0	1
0.999421	0.0332517	-0.00551936	0.63618	0.0328442	-0.997717	-0.0583657	-0.114176	-0.00747455	0.0581348	-0.998278	0.231425	0	0	0	1
0.999419	0.0332797	-0.00559058	0.636175	0.0328656	-0.997697	-0.0586984	-0.114023	-0.00755819	0.0584648	-0.998258	0.231428	0	0	0	1
0.999418	0.0333382	-0.00559777	0.636182	0.0329237	-0.997697	-0.0586713	-0.113804	-0.00756789	0.0584371	-0.998259	0.23143	0	0	0	1
0.999413	0.0334592	-0.00562912	0.636151	0.0330436	-0.9977	-0.0585466	-0.113402	-0.00760212	0.0583104	-0.998266	0.231419	0	0	0	1
0.999412	0.033503	-0.0056616	0.636173	0.0330861	-0.997704	-0.0584636	-0.112909	-0.00763433	0.0582261	-0.998271	0.231396	0	0	0	1
0.999415	0.0333966	-0.0056838	0.636152	0.0329796	-0.997715	-0.0583312	-0.112454	-0.00764591	0.0580939	-0.998279	0.231397	0	0	0	1
0.999412	0.0334829	-0.00571349	0.636115	0.0330652	-0.997721	-0.0581825	-0.112	-0.00767563	0.0579436	-0.998287	0.231394	0	0	0	1
0.999418	0.033312	-0.00573022	0.636116	0.0328945	-0.997734	-0.0580556	-0.111455	-0.00767823	0.0578175	-0.998295	0.231389	0	0	0	1
0.99943	0.0329332	-0.00578668	0.636121	0.0325136	-0.99775	-0.057993	-0.110863	-0.0077106	0.057756	-0.998298	0.231369	0	0	0	1
0.999429	0.0329614	-0.00584977	0.636084	0.0325374	-0.997744	-0.0580775	-0.110333	-0.00777793	0.0578382	-0.998293	0.231376	0	0	0	1
0.999427	0.033018	-0.0058755	0.636075	0.0325927	-0.997744	-0.0580482	-0.109853	-0.00780593	0.0578076	-0.998294	0.231379	0	0	0	1
0.999429	0.0329456	-0.00589428	0.636069	0.0325201	-0.997752	-0.0579485	-0.10936	-0.00781724	0.057708	-0.9983	0.231376	0	0	0	1
0.999422	0.0331357	-0.00592573	0.636047	0.0327091	-0.997754	-0.0578209	-0.108805	-0.00785541	0.0575779	-0.998307	0.23137	0	0	0	1
0.99942	0.0332004	-0.00594461	0.636028	0.0327733	-0.997757	-0.0577299	-0.108204	-0.00787499	0.0574859	-0.998312	0.231377	0	0	0	1
0.999423	0.0331051	-0.00602963	0.636007	0.0326712	-0.997745	-0.0579855	-0.107716	-0.00796271	0.0577393	-0.998297	0.231378	0	0	0	1
0.999423	0.0331029	-0.00606683	0.635994	0.0326662	-0.997741	-0.0580677	-0.107242	-0.00800239	0.0578202	-0.998292	0.231389	0	0	0	1
0.99942	0.0331786	-0.00609011	0.63599	0.0327405	-0.997739	-0.0580596	-0.106756	-0.00802973	0.0578108	-0.998292	0.231388	0	0	0	1
0.999414	0.033354	-0.00611103	0.635977	0.0329153	-0.997739	-0.057955	-0.106211	-0.0080573	0.0577041	-0.998298	0.231386	0	0	0	1
0.999414	0.0333453	-0.00613983	0.635957	0.0329054	-0.997742	-0.0579042	-0.105646	-0.00808386	0.0576525	-0.998301	0.231389	0	0	0	1
0.999411	0.0334236	-0.00617523	0.635951	0.0329813	-0.997739	-0.0579257	-0.105122	-0.00812441	0.0576721	-0.998299	0.231391	0	0	0	1
0.999411	0.0334309	-0.00617929	0.635947	0.0329888	-0.997742	-0.057866	-0.104683	-0.00812691	0.0576123	-0.998303	0.231399	0	0	0	1
0.999408	0.0335312	-0.00617415	0.635928	0.0330903	-0.997746	-0.0577424	-0.104221	-0.00812347	0.0574881	-0.99831	0.231413	0	0	0	1
0.999407	0.0335607	-0.00617373	0.635902	0.0331211	-0.997754	-0.0575838	-0.103676	-0.00811949	0.0573294	-0.998319	0.231426	0	0	0	1
0.999406	0.0335711	-0.00616824	0.635895	0.0331327	-0.997761	-0.0574575	-0.103046	-0.00811041	0.0572032	-0.998327	0.231438	0	0	0	1
0.999407	0.033544	-0.00619177	0.635885	0.0331045	-0.997762	-0.0574469	-0.102512	-0.00813199	0.0571921	-0.998327	0.231443	0	0	0	1
0.999406	0.0335823	-0.00615583	0.635879	0.0331446	-0.99776	-0.0574663	-0.102024	-0.00809897	0.0572123	-0.998326	0.231488	0	0	0	1
0.999409	0.0335103	-0.0059887	0.635905	0.0330832	-0.997769	-0.0573489	-0.101485	-0.00792419	0.0571011	-0.998334	0.231592	0	0	0	1
0.999409	0.0335532	-0.00575839	0.635939	0.0331403	-0.997775	-0.0572076	-0.100862	-0.00769215	0.0569673	-0.998343	0.23173	0	0	0	1
0.999415	0.0334083	-0.00562926	0.63596	0.0330019	-0.997771	-0.0573518	-0.100316	-0.00755981	0.0571167	-0.998336	0.231837	0	0	0	1
0.999421	0.0332376	-0.00558136	0.635992	0.0328312	-0.997754	-0.0577525	-0.0997778	-0.00751542	0.05752	-0.998313	0.231912	0	0	0	1
0.999423	0.0331401	-0.00573881	0.635985	0.0327195	-0.997718	-0.0584288	-0.0994131	-0.00768908	0.0581916	-0.998273	0.231895	0	0	0	1
0.999421	0.0331804	-0.00598199	0.635877	0.0327379	-0.99766	-0.0593962	-0.0993322	-0.0079658	0.0591502	-0.998214	0.231898	0	0	0	1
0.999423	0.0330363	-0.00636783	0.635579	0.0325691	-0.99765	-0.0596518	-0.0992358	-0.00835055	0.0593941	-0.998197	0.231808	0	0	0	1
0.999416	0.0330783	-0.00718072	0.635089	0.0325643	-0.997661	-0.0594853	-0.0990811	-0.00915864	0.0592009	-0.998201	0.231485	0	0	0	1
0.999407	0.0330996	-0.0083075	0.634368	0.0325217	-0.997678	-0.059214	-0.098961	-0.0102753	0.0588928	-0.998208	0.231061	0	0	0	1
0.999397	0.0331617	-0.00913332	0.63352	0.03254	-0.997704	-0.0587617	-0.0988359	-0.0110881	0.0584132	-0.998228	0.230895	0	0	0	1
0.99939	0.0332076	-0.0096877	0.632524	0.0325605	-0.997739	-0.0581623	-0.0987126	-0.0116244	0.0577955	-0.998258	0.230981	0	0	0	1
0.999379	0.0334194	-0.010133	0.631491	0.0327529	-0.997764	-0.0576125	-0.0985313	-0.0120629	0.0572289	-0.998285	0.231169	0	0	0	1
0.99937	0.0335508	-0.0106108	0.630348	0.0328643	-0.997795	-0.0570064	-0.0983123	-0.0125273	0.0566058	-0.998315	0.231384	0	0	0	1
0.999366	0.0334745	-0.0111965	0.629073	0.032765	-0.997842	-0.0562443	-0.098155	-0.0130823	0.0558259	-0.998352	0.23154	0	0	0	1
0.999359	0.03356	-0.0115551	0.627998	0.0328358	-0.997863	-0.0558331	-0.0980742	-0.0134314	0.055402	-0.998371	0.23166	0	0	0	1
0.999351	0.0336072	-0.0120918	0.627131	0.0328588	-0.997884	-0.0554374	-0.0979913	-0.0139566	0.0549882	-0.998387	0.231633	0	0	0	1
0.999336	0.033773	-0.0128118	0.626363	0.0329896	-0.997898	-0.0551112	-0.0978252	-0.0146735	0.054636	-0.998396	0.23151	0	0	0	1
0.99932	0.0338313	-0.0138871	0.625283	0.0329962	-0.997923	-0.0546538	-0.0976795	-0.0157346	0.0541425	-0.998406	0.231279	0	0	0	1
0.99931	0.0338783	-0.0144685	0.624221	0.0330208	-0.997952	-0.0540978	-0.0975684	-0.016299	0.0535668	-0.998428	0.23136	0	0	0	1
0.999305	0.0339484	-0.0146468	0.62321	0.033091	-0.997982	-0.0535034	-0.0974664	-0.0164611	0.0529656	-0.998458	0.231689	0	0	0	1
0.999292	0.0340735	-0.015216	0.622115	0.0331972	-0.998014	-0.0528373	-0.0973001	-0.0170136	0.0522788	-0.998485	0.231782	0	0	0	1
0.999272	0.0343358	-0.0159598	0.62087	0.0334265	-0.998025	-0.0524864	-0.0971478	-0.0177579	0.0518987	-0.998492	0.231724	0	0	0	1
0.99927	0.0343668	-0.0160169	0.619746	0.0334559	-0.998027	-0.0524139	-0.0970424	-0.0178142	0.0518239	-0.998495	0.231811	0	0	0	1
0.999259	0.0345246	-0.0163472	0.618791	0.0335923	-0.998011	-0.0526368	-0.0968861	-0.0181594	0.0520327	-0.998478	0.23197	0	0	0	1
0.999244	0.0346149	-0.0170601	0.617916	0.0336357	-0.997983	-0.0531467	-0.096678	-0.0188929	0.0525167	-0.998439	0.231977	0	0	0	1
0.999231	0.0344088	-0.0181948	0.616931	0.0333608	-0.997966	-0.0536218	-0.0964233	-0.0200304	0.0529575	-0.998393	0.231751	0	0	0	1
0.999222	0.0342012	-0.0190436	0.615878	0.0331024	-0.99796	-0.053907	-0.0962497	-0.020876	0.0532186	-0.998362	0.231713	0	0	0	1
0.999213	0.034341	-0.0192967	0.614928	0.0332308	-0.997961	-0.0538064	-0.0961107	-0.0211326	0.0531067	-0.998363	0.231987	0	0	0	1
0.999196	0.0345238	-0.0198366	0.613738	0.0333999	-0.997993	-0.0531055	-0.0959379	-0.0216578	0.0523842	-0.998389	0.232108	0	0	0	1
0.999193	0.0344512	-0.0200774	0.612638	0.0333317	-0.998036	-0.0523313	-0.0958396	-0.0218685	0.0516038	-0.998426	0.23208	0	0	0	1
0.999196	0.0343988	-0.0200351	0.611555	0.0332993	-0.998079	-0.0515209	-0.0957012	-0.0217965	0.0507963	-0.998469	0.23215	0	0	0	1
0.999193	0.034431	-0.0201378	0.610546	0.0333431	-0.998117	-0.0507484	-0.095585	-0.0218749	0.05002	-0.998506	0.232338	0	0	0	1
0.999179	0.0345329	-0.0206637	0.609504	0.0334331	-0.998147	-0.0501037	-0.0954578	-0.0223833	0.0493557	-0.998528	0.232383	0	0	0	1
0.999158	0.0346142	-0.0214999	0.608562	0.0334847	-0.99817	-0.0496036	-0.0953581	-0.0232053	0.0488259	-0.998535	0.232171	0	0	0	1
0.999156	0.0347658	-0.0213433	0.608039	0.0336441	-0.998165	-0.0495913	-0.0953331	-0.023056	0.0488153	-0.998539	0.232153	0	0	0	1
0.999182	0.0346369	-0.0203215	0.60793	0.0335573	-0.99815	-0.0499491	-0.0954457	-0.0220417	0.0492103	-0.998543	0.232438	0	0	0	1
0.999198	0.0345379	-0.0197166	0.607822	0.0334704	-0.998112	-0.0507771	-0.0956651	-0.0214608	0.0500604	-0.998513	0.232631	0	0	0	1
0.99921	0.034363	-0.0194004	0.607693	0.0332924	-0.998071	-0.0516795	-0.0958932	-0.0211665	0.0509767	-0.998473	0.232577	0	0	0	1
0.999228	0.0340882	-0.0189264	0.607614	0.0330176	-0.998018	-0.0528623	-0.096253	-0.0207185	0.0521806	-0.99842	0.232342	0	0	0	1
0.999249	0.0339854	-0.0179886	0.60759	0.0329377	-0.99795	-0.0541836	-0.0966949	-0.0198207	0.0535344	-0.998367	0.232016	0	0	0	1
0.999275	0.0339021	-0.0166756	0.607443	0.0329	-0.997878	-0.0555166	-0.09713	-0.0185498	0.0549117	-0.998316	0.231595	0	0	0	1
0.999306	0.0336433	-0.0152748	0.607162	0.0326998	-0.997823	-0.0566083	-0.0975084	-0.0171734	0.0560535	-0.998277	0.231297	0	0	0	1
0.999332	0.0333873	-0.0140933	0.60696	0.0324954	-0.997776	-0.0575483	-0.0979307	-0.0160107	0.0570359	-0.998241	0.231552	0	0	0	1
0.999344	0.0333054	-0.0134286	0.606873	0.0324411	-0.997739	-0.0582304	-0.0983544	-0.0153649	0.0577406	-0.99821	0.232085	0	0	0	1
0.999354	0.0330161	-0.0133641	0.606758	0.0321493	-0.997723	-0.0586628	-0.0987832	-0.0152977	0.0581792	-0.998186	0.232224	0	0	0	1
0.99936	0.0327155	-0.0136737	0.606606	0.0318247	-0.997709	-0.0590802	-0.0991947	-0.0156024	0.0585912	-0.998157	0.232124	0	0	0	1
0.999371	0.0323337	-0.0137735	0.606526	0.0314304	-0.997694	-0.0595378	-0.0996611	-0.0156941	0.0590514	-0.998129	0.232133	0	0	0	1
0.999382	0.031959	-0.0138437	0.606452	0.031045	-0.997678	-0.0599964	-0.100123	-0.0157562	0.0595135	-0.9981	0.232162	0	0	0	1
0.999392	0.0316032	-0.0139571	0.606371	0.0306762	-0.997664	-0.0604275	-0.100557	-0.0158614	0.0599465	-0.998073	0.232166	0	0	0	1
0.999401	0.0312725	-0.0140533	0.606293	0.0303327	-0.997646	-0.0608961	-0.101003	-0.0159518	0.0604172	-0.998043	0.232182	0	0	0	1
0.99941	0.0309196	-0.0141515	0.606214	0.029967	-0.997628	-0.0613608	-0.10146	-0.0160424	0.0608845	-0.998013	0.232196	0	0	0	1
0.999419	0.0305721	-0.0142788	0.606123	0.0296047	-0.99761	-0.0618397	-0.101939	-0.0161624	0.0613649	-0.997982	0.2322	0	0	0	1
0.999428	0.0302411	-0.0143825	0.606045	0.0292613	-0.997595	-0.0622434	-0.102374	-0.0162573	0.0617708	-0.997955	0.232202	0	0	0	1
0.999434	0.0299934	-0.0144956	0.605965	0.0289983	-0.997569	-0.0627787	-0.102832	-0.0163705	0.0623067	-0.99792	0.232212	0	0	0	1
0.999432	0.029971	-0.0146716	0.605877	0.0289513	-0.997518	-0.0636037	-0.10332	-0.0165686	0.0631267	-0.997865	0.232215	0	0	0	1
0.999435	0.0297988	-0.0148032	0.605795	0.0287607	-0.997484	-0.0642204	-0.10378	-0.0167068	0.0637422	-0.997824	0.232217	0	0	0	1
0.999439	0.0296153	-0.0149171	0.60572	0.028561	-0.997454	-0.0647706	-0.104217	-0.0168244	0.064292	-0.997786	0.232221	0	0	0	1
0.999447	0.029267	-0.0150206	0.605636	0.0281993	-0.997436	-0.0652108	-0.104707	-0.0169177	0.0647351	-0.997756	0.232222	0	0	0	1
0.999453	0.0290335	-0.0150948	0.605554	0.0279569	-0.997425	-0.0654792	-0.105185	-0.0169841	0.0650052	-0.997737	0.232218	0	0	0	1
0.99946	0.0287662	-0.0151498	0.605472	0.0276828	-0.997418	-0.0656981	-0.105674	-0.0170276	0.065227	-0.997722	0.232213	0	0	0	1
0.999463	0.028633	-0.015207	0.605396	0.0275411	-0.997403	-0.065997	-0.106127	-0.0170843	0.0655265	-0.997702	0.232211	0	0	0	1
0.999466	0.0284742	-0.015283	0.605312	0.0273717	-0.997384	-0.0663414	-0.106576	-0.0171591	0.0658714	-0.997678	0.232214	0	0	0	1
0.999472	0.0282369	-0.0153433	0.605222	0.0271247	-0.997367	-0.0666972	-0.107067	-0.0172133	0.0662296	-0.997653	0.232221	0	0	0	1
0.999477	0.0280719	-0.0153535	0.605144	0.0269539	-0.997351	-0.0670152	-0.107555	-0.0172211	0.06655	-0.997631	0.232238	0	0	0	1
0.999475	0.0281178	-0.0153989	0.605077	0.0269937	-0.997338	-0.0671825	-0.107867	-0.017274	0.0667153	-0.997619	0.232232	0	0	0	1
0.999476	0.0280962	-0.0153308	0.605072	0.0269754	-0.997334	-0.0672618	-0.107995	-0.0172068	0.0667968	-0.997615	0.232232	0	0	0	1
0.999481	0.0279439	-0.0153115	0.605041	0.0268185	-0.997313	-0.0676227	-0.108285	-0.0171871	0.0671607	-0.997591	0.232251	0	0	0	1
0.999488	0.0277198	-0.0152507	0.605	0.0265927	-0.997295	-0.0679851	-0.10871	-0.017121	0.0675285	-0.997567	0.232281	0	0	0	1
0.999491	0.0276597	-0.0151906	0.604944	0.0265321	-0.997278	-0.0682605	-0.109185	-0.0170643	0.0678064	-0.997549	0.232315	0	0	0	1
0.999494	0.0275785	-0.0150955	0.604903	0.0264539	-0.997265	-0.0684738	-0.109625	-0.0169696	0.0680236	-0.997536	0.23235	0	0	0	1
0.999497	0.0275066	-0.0150261	0.604843	0.0263824	-0.997249	-0.068743	-0.110131	-0.0169027	0.0682958	-0.997519	0.232387	0	0	0	1
0.999497	0.027561	-0.0149315	0.604787	0.026439	-0.99723	-0.068986	-0.110666	-0.0168184	0.0685403	-0.997503	0.232428	0	0	0	1
0.999502	0.027453	-0.014824	0.604727	0.0263354	-0.99722	-0.0691745	-0.111203	-0.0167088	0.0687334	-0.997492	0.232473	0	0	0	1
0.999508	0.0273007	-0.0147095	0.604682	0.0261883	-0.997211	-0.0693605	-0.111684	-0.016589	0.0689249	-0.997481	0.232511	0	0	0	1
0.999511	0.0272282	-0.0145979	0.604632	0.0261205	-0.997199	-0.0695502	-0.112187	-0.0164777	0.0691187	-0.997469	0.232545	0	0	0	1
0.999516	0.0270989	-0.0144897	0.60458	0.0259958	-0.997189	-0.0697411	-0.112706	-0.0163659	0.0693144	-0.997458	0.23258	0	0	0	1
0.99952	0.0270413	-0.014314	0.604549	0.0259472	-0.997177	-0.069942	-0.113216	-0.0161918	0.0695208	-0.997446	0.232614	0	0	0	1
0.999527	0.0268493	-0.014226	0.604491	0.0257587	-0.997168	-0.0701348	-0.113725	-0.0160957	0.0697189	-0.997434	0.232633	0	0	0	1
0.999525	0.0270042	-0.0140456	0.604451	0.0259224	-0.997149	-0.0703467	-0.114229	-0.0159321	0.0699329	-0.997421	0.232633	0	0	0	1
0.999532	0.0268651	-0.013829	0.60442	0.0257955	-0.997137	-0.0705559	-0.114751	-0.0157118	0.0701499	-0.99741	0.232616	0	0	0	1
0.99954	0.0266618	-0.01362	0.604377	0.0256041	-0.997127	-0.0707657	-0.115288	-0.0154945	0.0703682	-0.997398	0.232591	0	0	0	1
0.999547	0.0265446	-0.0133452	0.604358	0.0255031	-0.997114	-0.0709938	-0.1158	-0.015218	0.0706051	-0.997385	0.232576	0	0	0	1
0.999553	0.0264256	-0.013142	0.604309	0.0253954	-0.997101	-0.0712168	-0.116339	-0.0150127	0.0708349	-0.997372	0.232558	0	0	0	1
0.999559	0.0262973	-0.0129511	0.604256	0.0252778	-0.997088	-0.071429	-0.116862	-0.0148186	0.0710538	-0.997359	0.232539	0	0	0	1
0.999564	0.0262126	-0.0127519	0.604204	0.0252044	-0.997075	-0.0716377	-0.117384	-0.0146192	0.0712688	-0.997347	0.232535	0	0	0	1
0.999572	0.0260117	-0.012496	0.604171	0.0250189	-0.997064	-0.0718642	-0.117897	-0.0143554	0.0715045	-0.997334	0.232529	0	0	0	1
0.999574	0.0260391	-0.0122948	0.604124	0.0250544	-0.997031	-0.0723005	-0.118444	-0.0141678	0.0719454	-0.997305	0.232516	0	0	0	1
0.999578	0.0259486	-0.0121402	0.604069	0.0249709	-0.997011	-0.072615	-0.118938	-0.014015	0.0722649	-0.997284	0.232482	0	0	0	1
0.999584	0.0258125	-0.011982	0.604024	0.0248415	-0.996987	-0.0729764	-0.119462	-0.0138563	0.0726321	-0.997259	0.232458	0	0	0	1
0.99959	0.0256883	-0.0116917	0.604015	0.0247345	-0.996967	-0.0732922	-0.119972	-0.0135657	0.0729567	-0.99724	0.232456	0	0	0	1
0.999592	0.0257205	-0.0114695	0.603976	0.0247786	-0.996943	-0.0736033	-0.12047	-0.0133542	0.0732727	-0.997219	0.232432	0	0	0	1
0.999592	0.0258274	-0.0112045	0.603939	0.0249003	-0.996916	-0.0739319	-0.120996	-0.0131062	0.0736065	-0.997198	0.232417	0	0	0	1
0.999593	0.0259389	-0.0108627	0.603915	0.0250328	-0.99689	-0.0742357	-0.121535	-0.0127812	0.0739173	-0.997179	0.232401	0	0	0	1
0.999597	0.0259623	-0.0104688	0.603875	0.0250821	-0.996869	-0.074493	-0.1221	-0.0123967	0.0741841	-0.997164	0.232342	0	0	0	1
0.999595	0.026171	-0.0101069	0.603844	0.025315	-0.99685	-0.0746664	-0.122445	-0.0120558	0.074364	-0.997155	0.232234	0	0	0	1
0.999598	0.0262335	-0.00966161	0.603872	0.0254089	-0.996839	-0.0747918	-0.122574	-0.0116198	0.0745	-0.99715	0.232098	0	0	0	1
0.999609	0.0259742	-0.00923569	0.603875	0.0251801	-0.996831	-0.074971	-0.122826	-0.0111804	0.0746929	-0.997141	0.231977	0	0	0	1
0.999615	0.0258753	-0.00885109	0.603851	0.0251068	-0.996809	-0.075282	-0.123256	-0.0107974	0.0750145	-0.997121	0.231899	0	0	0	1
0.999611	0.0261376	-0.00853382	0.603789	0.02539	-0.996786	-0.0754898	-0.123844	-0.0105061	0.0752275	-0.997108	0.23185	0	0	0	1
0.99961	0.0262353	-0.0083339	0.603743	0.0255015	-0.996776	-0.0755857	-0.124348	-0.0103166	0.0753274	-0.997102	0.231851	0	0	0	1
0.999613	0.0261851	-0.0081197	0.603704	0.0254668	-0.996771	-0.075661	-0.124867	-0.0101012	0.0754087	-0.997098	0.231865	0	0	0	1
0.999613	0.0262182	-0.00798876	0.603645	0.0255091	-0.996766	-0.0757227	-0.125381	-0.00997481	0.0754733	-0.997095	0.231879	0	0	0	1
0.999616	0.026174	-0.0077627	0.603613	0.0254812	-0.99676	-0.075808	-0.125888	-0.00974831	0.0755648	-0.99709	0.231905	0	0	0	1
0.999615	0.0262578	-0.00763004	0.60356	0.025574	-0.996751	-0.0758916	-0.126381	-0.00962455	0.075651	-0.997084	0.231921	0	0	0	1
0.999618	0.02619	-0.00741727	0.603516	0.0255216	-0.996746	-0.0759842	-0.126936	-0.0094097	0.0757496	-0.997079	0.231955	0	0	0	1
0.99962	0.0261871	-0.00725079	0.603449	0.0255306	-0.99674	-0.0760595	-0.127541	-0.00924546	0.0758292	-0.997075	0.231972	0	0	0	1
0.999617	0.0263242	-0.00707109	0.603402	0.0256803	-0.99673	-0.0761384	-0.128071	-0.00907878	0.0759114	-0.99707	0.231992	0	0	0	1
0.999622	0.0261719	-0.00694153	0.603347	0.0255378	-0.996729	-0.0761892	-0.128561	-0.00893937	0.0759669	-0.997067	0.232011	0	0	0	1
0.999626	0.0260848	-0.00675759	0.60331	0.0254642	-0.996725	-0.076269	-0.129062	-0.00875143	0.0760522	-0.997062	0.232025	0	0	0	1
0.99963	0.0259542	-0.0065629	0.603264	0.0253481	-0.996722	-0.0763553	-0.129626	-0.00854963	0.0761445	-0.997057	0.23204	0	0	0	1
0.999629	0.0260568	-0.00641356	0.603206	0.025461	-0.996712	-0.0764434	-0.130197	-0.00841084	0.0762355	-0.997051	0.232046	0	0	0	1
0.999633	0.0259002	-0.00631607	0.603154	0.0253115	-0.996709	-0.0765279	-0.130698	-0.00830387	0.0763238	-0.997045	0.232028	0	0	0	1
0.999637	0.0258166	-0.00613911	0.603134	0.025241	-0.996704	-0.0766217	-0.131129	-0.00812348	0.0764227	-0.997039	0.23203	0	0	0	1
0.99964	0.0257231	-0.005971	0.603099	0.0251595	-0.996696	-0.0767527	-0.131628	-0.00795207	0.0765586	-0.99703	0.232035	0	0	0	1
0.99964	0.0257512	-0.00582424	0.603043	0.0251977	-0.996684	-0.0768943	-0.132181	-0.00781152	0.0767037	-0.99702	0.232044	0	0	0	1
0.999638	0.0258789	-0.00568684	0.602983	0.0253346	-0.996671	-0.077013	-0.132746	-0.00768739	0.0768248	-0.997011	0.232048	0	0	0	1
0.99964	0.0258222	-0.00551453	0.602935	0.0252906	-0.996665	-0.0771102	-0.133295	-0.00751375	0.0769268	-0.997005	0.232053	0	0	0	1
0.999639	0.0259101	-0.00533479	0.602901	0.0253913	-0.996654	-0.0772132	-0.133788	-0.00734399	0.0770336	-0.996998	0.232053	0	0	0	1
0.999641	0.0258512	-0.00520957	0.602853	0.0253414	-0.996648	-0.0773185	-0.134294	-0.00721732	0.0771425	-0.99699	0.232044	0	0	0	1
0.99964	0.0259223	-0.00504406	0.602812	0.0254241	-0.996635	-0.0774565	-0.134819	-0.00706137	0.0772842	-0.996981	0.232037	0	0	0	1
0.999639	0.0260038	-0.00491154	0.602755	0.0255149	-0.996624	-0.0775658	-0.135371	-0.00693839	0.0773963	-0.996973	0.232026	0	0	0	1
0.999633	0.0262604	-0.0047497	0.602692	0.0257825	-0.996608	-0.0776766	-0.135982	-0.00679983	0.0775094	-0.996965	0.232027	0	0	0	1
0.999631	0.0263486	-0.00452263	0.602648	0.0258872	-0.996597	-0.0777925	-0.136572	-0.00658337	0.0776306	-0.996957	0.232038	0	0	0	1
0.99963	0.0264427	-0.00435239	0.602614	0.0259937	-0.996586	-0.0778935	-0.137037	-0.00642365	0.0777354	-0.99695	0.232037	0	0	0	1
0.999628	0.0265153	-0.00425816	0.602594	0.0260729	-0.996578	-0.0779681	-0.137331	-0.00633733	0.0778119	-0.996944	0.232023	0	0	0	1
0.999628	0.0265369	-0.00419905	0.602597	0.0260987	-0.996573	-0.0780202	-0.137462	-0.00628147	0.0778654	-0.996941	0.232002	0	0	0	1
0.999636	0.0262542	-0.00412176	0.602588	0.0258224	-0.996575	-0.0780901	-0.13771	-0.00618423	0.0779391	-0.996935	0.231972	0	0	0	1
0.999643	0.0259979	-0.00398982	0.60255	0.0255766	-0.996573	-0.0781909	-0.138184	-0.00603533	0.0780448	-0.996928	0.231951	0	0	0	1
0.999641	0.026082	-0.00387996	0.602467	0.0256685	-0.996564	-0.0782804	-0.138784	-0.00593472	0.0781366	-0.996921	0.231956	0	0	0	1
0.999638	0.026242	-0.00365995	0.602428	0.0258447	-0.996552	-0.0783701	-0.139281	-0.00573029	0.0782309	-0.996915	0.231985	0	0	0	1
0.99964	0.0261938	-0.003483	0.602408	0.02581	-0.996548	-0.0784438	-0.139642	-0.00555207	0.0783095	-0.99691	0.232003	0	0	0	1
0.999649	0.0258686	-0.00325837	0.602394	0.0255028	-0.996546	-0.0785614	-0.140088	-0.00530574	0.0784346	-0.996902	0.232016	0	0	0	1
0.999654	0.0256945	-0.00304897	0.602355	0.0253448	-0.996537	-0.0787258	-0.140663	-0.00508757	0.0786051	-0.996889	0.232006	0	0	0	1
0.999654	0.0257294	-0.00287142	0.602298	0.0253929	-0.996526	-0.0788572	-0.141276	-0.00491672	0.0787408	-0.996879	0.231994	0	0	0	1
0.999653	0.0258057	-0.00260459	0.60228	0.0254894	-0.996513	-0.078991	-0.141785	-0.00466025	0.078881	-0.99687	0.232002	0	0	0	1
0.999658	0.0256266	-0.00233407	0.602282	0.0253316	-0.996507	-0.0791176	-0.142222	-0.00437974	0.0790153	-0.99686	0.232004	0	0	0	1
0.999663	0.0254307	-0.0021334	0.60226	0.0251516	-0.9965	-0.0792604	-0.142701	-0.00416788	0.0791639	-0.996849	0.231991	0	0	0	1
0.999665	0.0253625	-0.00192818	0.602223	0.0250992	-0.996487	-0.0794415	-0.143279	-0.00396252	0.0793503	-0.996835	0.231969	0	0	0	1
0.999665	0.025386	-0.00161842	0.602197	0.0251465	-0.996472	-0.0796062	-0.143906	-0.00365986	0.0795227	-0.996823	0.231974	0	0	0	1
0.999663	0.0254973	-0.00136331	0.602161	0.0252773	-0.996458	-0.0797397	-0.144472	-0.00341788	0.0796623	-0.996812	0.231984	0	0	0	1
0.999661	0.025603	-0.00111749	0.602136	0.0254018	-0.996445	-0.0798622	-0.14496	-0.00318448	0.0797906	-0.996803	0.232	0	0	0	1
0.999662	0.0255414	-0.000885387	0.60211	0.0253586	-0.996438	-0.0799737	-0.14544	-0.00295111	0.0799081	-0.996794	0.232008	0	0	0	1
0.999662	0.0255674	-0.000676208	0.602071	0.0254009	-0.996425	-0.0801127	-0.145985	-0.00274829	0.0800524	-0.996783	0.231995	0	0	0	1
0.999662	0.0255819	-0.000356173	0.602049	0.0254405	-0.996411	-0.0802813	-0.146597	-0.00243485	0.080229	-0.99677	0.232001	0	0	0	1
0.999656	0.0258054	-0.000117957	0.602016	0.0256821	-0.996392	-0.0804323	-0.147146	-0.00221932	0.0803855	-0.996758	0.231988	0	0	0	1
0.999654	0.0258832	0.000202437	0.602019	0.0257852	-0.996378	-0.0805821	-0.147612	-0.00191021	0.0805433	-0.996746	0.232001	0	0	0	1
0.999655	0.0258259	0.000447326	0.602009	0.0257475	-0.996367	-0.0807208	-0.148065	-0.00166517	0.0806884	-0.996734	0.231995	0	0	0	1
0.999654	0.0258884	0.000712302	0.60199	0.0258309	-0.996351	-0.0808972	-0.14862	-0.00141076	0.0808714	-0.99672	0.231969	0	0	0	1
0.999651	0.0259871	0.00100605	0.601964	0.0259529	-0.996332	-0.0810957	-0.149255	-0.00113123	0.0810774	-0.996703	0.231945	0	0	0	1
0.99965	0.0260023	0.0012395	0.60193	0.0259868	-0.996317	-0.0812623	-0.149832	-0.00090421	0.08125	-0.99669	0.231918	0	0	0	1
0.999647	0.0261186	0.00152985	0.601929	0.0261262	-0.996301	-0.081416	-0.150287	-0.000628405	0.0814111	-0.996677	0.231918	0	0	0	1
0.999647	0.0260902	0.00171386	0.601902	0.0261129	-0.99629	-0.0815484	-0.150736	-0.000446232	0.0815483	-0.996666	0.2319	0	0	0	1
0.999647	0.0260776	0.00188934	0.601852	0.0261146	-0.996279	-0.0816905	-0.15126	-0.000274096	0.0816949	-0.996654	0.231891	0	0	0	1
0.999648	0.0260268	0.00214781	0.601806	0.026085	-0.996267	-0.081845	-0.151867	-1.64653e-05	0.0818561	-0.99664	0.2319	0	0	0	1
0.999643	0.0262102	0.0022678	0.601746	0.0262776	-0.996254	-0.0819374	-0.152316	8.56244e-05	0.0819517	-0.996633	0.231903	0	0	0	1
0.99964	0.0263036	0.00238529	0.601759	0.0263804	-0.996247	-0.0819863	-0.152425	0.000193721	0.0820037	-0.996628	0.231907	0	0	0	1
0.999646	0.0260898	0.00249726	0.601767	0.0261765	-0.996248	-0.0820453	-0.152585	0.000321266	0.0820655	-0.996623	0.231898	0	0	0	1
0.999656	0.0256902	0.00260746	0.601724	0.0257873	-0.996251	-0.0821339	-0.152993	0.00046157	0.0821568	-0.996616	0.231878	0	0	0	1
0.999658	0.0255762	0.00282402	0.601666	0.0256916	-0.996241	-0.0822786	-0.153599	0.000682968	0.0823069	-0.996603	0.231878	0	0	0	1
0.999657	0.025602	0.00304774	0.601622	0.0257358	-0.996231	-0.0823901	-0.154093	0.000900857	0.0824242	-0.996593	0.2319	0	0	0	1
0.999657	0.0255528	0.00327943	0.601595	0.025706	-0.996223	-0.0824942	-0.154526	0.00113305	0.0825341	-0.996584	0.231923	0	0	0	1
0.999661	0.0253842	0.00344009	0.601535	0.0255513	-0.996219	-0.0825896	-0.155027	0.00130458	0.0826334	-0.996575	0.231934	0	0	0	1
0.99966	0.0254102	0.00362525	0.601472	0.0255928	-0.996207	-0.0827246	-0.155598	0.00148342	0.0827732	-0.996563	0.231928	0	0	0	1
0.999656	0.0255283	0.00388936	0.601447	0.0257325	-0.996192	-0.0828581	-0.156072	0.00173331	0.0829136	-0.996551	0.23195	0	0	0	1
0.999654	0.0255802	0.00402847	0.601389	0.025796	-0.996183	-0.0829531	-0.156524	0.00186513	0.0830123	-0.996543	0.231955	0	0	0	1
0.999656	0.0254637	0.00424377	0.601331	0.025698	-0.996176	-0.0830694	-0.157069	0.00208629	0.0831338	-0.996532	0.231976	0	0	0	1
0.999652	0.0255822	0.00440363	0.601238	0.0258297	-0.996162	-0.0831885	-0.1577	0.00223259	0.0832573	-0.996522	0.231988	0	0	0	1
0.999646	0.0257838	0.00464841	0.601188	0.0260512	-0.996146	-0.0833184	-0.158227	0.00245625	0.083394	-0.99651	0.232019	0	0	0	1
0.999646	0.0257622	0.00484162	0.601146	0.0260461	-0.996137	-0.0834205	-0.158667	0.00264786	0.083501	-0.9965	0.232032	0	0	0	1
0.999651	0.025509	0.00504777	0.601109	0.0258113	-0.996134	-0.0835326	-0.159122	0.00287146	0.0836177	-0.99649	0.232045	0	0	0	1
0.999647	0.0256235	0.00527404	0.601047	0.0259448	-0.996118	-0.0836871	-0.159723	0.00308326	0.0837783	-0.996476	0.232047	0	0	0	1
0.999635	0.0260421	0.00545979	0.600965	0.026378	-0.996095	-0.0838236	-0.16032	0.00322958	0.083921	-0.996463	0.232059	0	0	0	1
0.999633	0.0260682	0.00575205	0.600921	0.026429	-0.996082	-0.0839614	-0.160874	0.00351486	0.0840666	-0.99645	0.232095	0	0	0	1
0.999632	0.0260625	0.00598636	0.600886	0.0264434	-0.996072	-0.084074	-0.161324	0.00374575	0.0841853	-0.996439	0.232121	0	0	0	1
0.999633	0.0259738	0.0061971	0.600836	0.0263733	-0.996063	-0.0841972	-0.161829	0.00395987	0.0843137	-0.996427	0.232132	0	0	0	1
0.999637	0.0257594	0.00633399	0.600748	0.0261717	-0.996059	-0.0843056	-0.16241	0.00411147	0.0844248	-0.996417	0.232134	0	0	0	1
0.999634	0.0258501	0.00655192	0.600685	0.026281	-0.996044	-0.0844489	-0.16298	0.0043171	0.0845741	-0.996404	0.232146	0	0	0	1
0.999631	0.0258915	0.00680747	0.600653	0.0263445	-0.996032	-0.0845751	-0.16344	0.0045648	0.0847071	-0.996391	0.232177	0	0	0	1
0.999632	0.0257991	0.00699392	0.600617	0.0262687	-0.996025	-0.0846812	-0.163848	0.00475555	0.0848177	-0.996381	0.232188	0	0	0	1
0.999635	0.0256103	0.00724554	0.600588	0.0261026	-0.996017	-0.0848293	-0.164341	0.00501832	0.0849714	-0.996367	0.232198	0	0	0	1
0.999636	0.0254992	0.00754703	0.600553	0.0260186	-0.996003	-0.0850192	-0.164938	0.00532309	0.0851686	-0.996348	0.232197	0	0	0	1
0.999634	0.0255065	0.00769086	0.600487	0.026039	-0.995989	-0.0851788	-0.165496	0.00546156	0.0853319	-0.996334	0.232163	0	0	0	1
0.999637	0.0253357	0.00788376	0.600464	0.0258862	-0.995979	-0.085342	-0.165984	0.00566403	0.0854991	-0.996318	0.232158	0	0	0	1
0.999639	0.0251854	0.0080846	0.600454	0.0257546	-0.995968	-0.0855084	-0.166449	0.00587263	0.0856698	-0.996302	0.232166	0	0	0	1
0.999637	0.0252385	0.00818707	0.600435	0.0258171	-0.995956	-0.085631	-0.166775	0.00596696	0.0857953	-0.996291	0.232155	0	0	0	1
0.999638	0.0251983	0.00823154	0.600429	0.0257811	-0.995952	-0.085688	-0.166918	0.00601323	0.0858532	-0.996286	0.232138	0	0	0	1
0.999641	0.0250317	0.00836456	0.600435	0.0256271	-0.995948	-0.0857723	-0.167125	0.00615785	0.0859399	-0.996277	0.232145	0	0	0	1
0.999649	0.0246504	0.00849943	0.600403	0.0252598	-0.995944	-0.0859356	-0.167621	0.00632082	0.0861041	-0.996262	0.23216	0	0	0	1
0.999643	0.0248591	0.00858603	0.60032	0.0254762	-0.995926	-0.0860801	-0.168214	0.00638539	0.0862521	-0.996249	0.232181	0	0	0	1
0.99964	0.0249611	0.00871893	0.600268	0.0255902	-0.99591	-0.0862283	-0.168746	0.00650515	0.0864043	-0.996235	0.232202	0	0	0	1
0.99964	0.0248799	0.00892989	0.600271	0.0255285	-0.995898	-0.0863802	-0.169155	0.00671838	0.0865611	-0.99622	0.232234	0	0	0	1
0.999641	0.0248084	0.00902227	0.600249	0.0254663	-0.995887	-0.0865332	-0.169599	0.00681266	0.0867159	-0.996206	0.23224	0	0	0	1
0.999637	0.0249254	0.00912789	0.600224	0.0255936	-0.995865	-0.0867502	-0.170164	0.00690211	0.0869363	-0.996186	0.232227	0	0	0	1
0.999634	0.0250083	0.00921459	0.600202	0.0256853	-0.995841	-0.0869894	-0.170789	0.00697508	0.0871782	-0.996164	0.232225	0	0	0	1
0.99963	0.025195	0.00918799	0.600175	0.0258706	-0.995817	-0.0872145	-0.171343	0.00692646	0.0874039	-0.996145	0.232195	0	0	0	1
0.999626	0.0253618	0.00916896	0.600191	0.0260369	-0.995791	-0.087466	-0.17182	0.00688635	0.0876559	-0.996123	0.232147	0	0	0	1
0.999628	0.0252783	0.00911286	0.600245	0.0259507	-0.995767	-0.0877546	-0.172277	0.00683029	0.0879425	-0.996098	0.232089	0	0	0	1
0.999629	0.0252943	0.00896855	0.60027	0.025956	-0.995741	-0.0880472	-0.17279	0.00667755	0.0882313	-0.996074	0.232009	0	0	0	1
0.999628	0.025388	0.0088419	0.600296	0.0260403	-0.99571	-0.0883759	-0.173397	0.00653457	0.0885572	-0.996046	0.231944	0	0	0	1
0.999629	0.0253765	0.0087855	0.600346	0.026026	-0.995681	-0.0887126	-0.174011	0.00647064	0.0888923	-0.996016	0.231918	0	0	0	1
0.999627	0.0254732	0.00872184	0.60038	0.0261185	-0.995654	-0.0889862	-0.174504	0.00639148	0.0891647	-0.995992	0.231888	0	0	0	1
0.99963	0.0253357	0.00871385	0.600393	0.025982	-0.99564	-0.0891843	-0.174944	0.00639062	0.0893617	-0.995975	0.231893	0	0	0	1
0.999633	0.0252337	0.00872047	0.600365	0.0258822	-0.995626	-0.0893613	-0.175447	0.00640174	0.0895381	-0.995959	0.231918	0	0	0	1
0.999631	0.0252994	0.00871947	0.600275	0.0259484	-0.995612	-0.0894976	-0.176039	0.00639131	0.0896747	-0.995946	0.231953	0	0	0	1
0.999626	0.0254867	0.00880409	0.600214	0.0261436	-0.995593	-0.0896596	-0.17666	0.0064545	0.0898401	-0.995931	0.232031	0	0	0	1
0.999625	0.0254918	0.0088585	0.600157	0.0261543	-0.995582	-0.089777	-0.177159	0.00650513	0.089959	-0.99592	0.232087	0	0	0	1
0.99963	0.0253025	0.00889085	0.600124	0.0259695	-0.995575	-0.0899035	-0.177595	0.00655108	0.090085	-0.995908	0.232122	0	0	0	1
0.999634	0.0251359	0.0089024	0.600087	0.0258056	-0.995567	-0.0900466	-0.178062	0.00657387	0.0902273	-0.995895	0.232141	0	0	0	1
0.999635	0.0250587	0.00894978	0.600051	0.0257342	-0.995551	-0.0902373	-0.178628	0.00662309	0.0904186	-0.995878	0.232165	0	0	0	1
0.999635	0.0250602	0.00901747	0.600002	0.0257431	-0.995534	-0.0904222	-0.179219	0.00668556	0.0906052	-0.99586	0.232198	0	0	0	1
0.999633	0.0250585	0.00914115	0.59996	0.0257536	-0.99552	-0.0905726	-0.179709	0.00680497	0.0907587	-0.995846	0.232233	0	0	0	1
0.999635	0.0249381	0.00928133	0.599934	0.0256473	-0.995511	-0.0907078	-0.18014	0.00695197	0.0908966	-0.995832	0.232273	0	0	0	1
0.999636	0.024826	0.00945734	0.599921	0.0255531	-0.995497	-0.0908889	-0.180621	0.00713273	0.0910815	-0.995814	0.232307	0	0	0	1
0.999635	0.0248045	0.00962195	0.59989	0.0255483	-0.995476	-0.0911143	-0.181219	0.00729278	0.0913108	-0.995792	0.232312	0	0	0	1
0.999628	0.0250794	0.00962206	0.599825	0.0258231	-0.995456	-0.0912574	-0.181661	0.00726406	0.0914559	-0.995778	0.232282	0	0	0	1
0.999624	0.0252141	0.00976509	0.599858	0.0259711	-0.995443	-0.0913586	-0.181777	0.00739148	0.0915618	-0.995768	0.232278	0	0	0	1
0.999628	0.0250051	0.00985618	0.599867	0.0257719	-0.995441	-0.0914354	-0.181947	0.00749931	0.0916393	-0.99576	0.232277	0	0	0	1
0.999634	0.0246849	0.0100113	0.599846	0.0254683	-0.995435	-0.0915854	-0.18239	0.00767926	0.0917908	-0.995745	0.2323	0	0	0	1
0.999631	0.0247446	0.0101633	0.599772	0.025543	-0.995419	-0.0917409	-0.182952	0.00782109	0.0919506	-0.995729	0.232331	0	0	0	1
0.999623	0.0249671	0.010445	0.599769	0.025792	-0.995395	-0.0919315	-0.183405	0.00807605	0.0921502	-0.995708	0.232373	0	0	0	1
0.999623	0.0248727	0.010707	0.599752	0.0257236	-0.995381	-0.0920978	-0.18384	0.00834132	0.0923224	-0.99569	0.232391	0	0	0	1
0.999621	0.0248448	0.0109568	0.599693	0.0257204	-0.995364	-0.0922837	-0.18442	0.00858774	0.0925144	-0.99567	0.232401	0	0	0	1
0.999607	0.0251788	0.0113829	0.599655	0.0260948	-0.99533	-0.0925472	-0.185091	0.008974	0.0927919	-0.995641	0.232428	0	0	0	1
0.999594	0.0255504	0.0117382	0.599619	0.0264998	-0.9953	-0.0927518	-0.185629	0.00928771	0.0930092	-0.995618	0.232451	0	0	0	1
0.999594	0.0253971	0.0120665	0.599609	0.0263794	-0.995287	-0.0929287	-0.186063	0.00962405	0.0931932	-0.995597	0.232474	0	0	0	1
0.99959	0.0253677	0.0124782	0.599617	0.0263907	-0.995265	-0.0931532	-0.186542	0.0100306	0.0934283	-0.995571	0.232484	0	0	0	1
0.999587	0.0253142	0.0127905	0.599568	0.0263689	-0.995245	-0.093377	-0.187138	0.0103404	0.0936597	-0.995546	0.232471	0	0	0	1
0.999581	0.0254051	0.0131206	0.599515	0.0264928	-0.995221	-0.0935963	-0.187739	0.0106546	0.0938886	-0.995521	0.232481	0	0	0	1
0.999578	0.0252918	0.0135109	0.599506	0.0264187	-0.995206	-0.0937814	-0.1882	0.0110488	0.0940827	-0.995499	0.232526	0	0	0	1
0.999578	0.0251316	0.0137982	0.59949	0.0262879	-0.995194	-0.0939374	-0.188599	0.0113457	0.0942445	-0.99548	0.232547	0	0	0	1
0.999579	0.024973	0.0140406	0.59944	0.0261547	-0.995183	-0.0940916	-0.189074	0.0115979	0.0944032	-0.995462	0.23256	0	0	0	1
0.999578	0.0248957	0.0142589	0.599345	0.0261004	-0.995168	-0.0942685	-0.189699	0.0118177	0.0945849	-0.995442	0.23256	0	0	0	1
0.999572	0.0249231	0.0145845	0.599273	0.0261609	-0.995148	-0.094459	-0.190311	0.0121342	0.0947842	-0.99542	0.232606	0	0	0	1
0.999569	0.0248964	0.0148623	0.59923	0.0261624	-0.995135	-0.0946048	-0.19076	0.0124094	0.0949368	-0.995402	0.232646	0	0	0	1
0.999571	0.0246506	0.0151474	0.599206	0.0259466	-0.995126	-0.0947491	-0.191179	0.0127126	0.0950854	-0.995384	0.232692	0	0	0	1
0.999573	0.0244779	0.0152935	0.599152	0.0257906	-0.995116	-0.0949056	-0.191669	0.0128704	0.0952435	-0.995366	0.23271	0	0	0	1
0.999573	0.0243802	0.0154637	0.599098	0.0257122	-0.995098	-0.0951069	-0.192266	0.0130438	0.0954478	-0.995345	0.232752	0	0	0	1
0.999569	0.0244653	0.0155753	0.599039	0.0258101	-0.995077	-0.0953005	-0.192844	0.0131417	0.0956454	-0.995324	0.232787	0	0	0	1
0.999565	0.0245168	0.0157319	0.599001	0.0258787	-0.995058	-0.0954835	-0.193335	0.0132879	0.0958331	-0.995304	0.232816	0	0	0	1
0.999565	0.0244278	0.0158756	0.598968	0.0258062	-0.995043	-0.0956557	-0.193811	0.013435	0.0960078	-0.995285	0.232848	0	0	0	1
0.999566	0.0243388	0.0159777	0.598919	0.0257299	-0.995028	-0.0958353	-0.194324	0.0135405	0.0961887	-0.995267	0.232871	0	0	0	1
0.99956	0.0244501	0.0161472	0.598874	0.0258598	-0.995005	-0.0960373	-0.194881	0.0136932	0.0963966	-0.995244	0.232916	0	0	0	1
0.999553	0.0246209	0.016333	0.598823	0.0260506	-0.994981	-0.0962395	-0.195456	0.0138562	0.096606	-0.995222	0.232966	0	0	0	1
0.999549	0.024616	0.0165693	0.59878	0.026071	-0.994963	-0.096419	-0.195961	0.0140872	0.0967915	-0.995201	0.233017	0	0	0	1
0.999545	0.0247243	0.0166326	0.598734	0.0261861	-0.994953	-0.0964935	-0.196232	0.0141376	0.0968692	-0.995192	0.233038	0	0	0	1
0.999544	0.0247465	0.0167074	0.59875	0.0262165	-0.994945	-0.0965621	-0.196326	0.0142082	0.09694	-0.995184	0.23304	0	0	0	1
0.999548	0.0244879	0.0168083	0.598758	0.0259703	-0.994941	-0.0966712	-0.196561	0.0143308	0.0970481	-0.995172	0.23305	0	0	0	1
0.999549	0.0243797	0.0169111	0.598735	0.025875	-0.994927	-0.0968373	-0.196991	0.0144392	0.0972152	-0.995154	0.233087	0	0	0	1
0.999542	0.0246074	0.0169842	0.598658	0.0261115	-0.994903	-0.0970196	-0.197569	0.014485	0.0974026	-0.995135	0.233136	0	0	0	1
0.999533	0.0249287	0.0170858	0.5986	0.0264438	-0.994878	-0.0971937	-0.198098	0.0145502	0.0975841	-0.995116	0.233202	0	0	0	1
0.999533	0.0248282	0.0172147	0.598585	0.0263589	-0.994862	-0.0973735	-0.198564	0.0146834	0.0977658	-0.995097	0.23327	0	0	0	1
0.999534	0.0247623	0.01727	0.598572	0.0263016	-0.994845	-0.0975688	-0.19903	0.0147398	0.0979615	-0.995077	0.23331	0	0	0	1
0.999533	0.024744	0.0173071	0.598586	0.0262908	-0.99482	-0.0978183	-0.199515	0.0147719	0.0982117	-0.995051	0.233334	0	0	0	1
0.999532	0.0248038	0.0173219	0.598582	0.0263556	-0.994793	-0.0980818	-0.200073	0.0147738	0.0984763	-0.995025	0.233361	0	0	0	1
0.99953	0.0248986	0.0173084	0.598563	0.0264527	-0.994763	-0.0983532	-0.200674	0.0147438	0.0987487	-0.994999	0.233376	0	0	0	1
0.999528	0.024973	0.017276	0.598551	0.0265276	-0.994734	-0.0986309	-0.201267	0.0146967	0.0990266	-0.994972	0.23338	0	0	0	1
0.999529	0.0250014	0.0171924	0.598565	0.0265517	-0.994706	-0.0989079	-0.201757	0.0146034	0.0993018	-0.994946	0.233345	0	0	0	1
0.999532	0.024926	0.0171441	0.598653	0.0264771	-0.994672	-0.0992642	-0.202241	0.0145534	0.0996556	-0.994911	0.233317	0	0	0	1
0.99954	0.0246626	0.0170444	0.59874	0.0262107	-0.99464	-0.0996547	-0.202778	0.0144702	0.10004	-0.994874	0.233265	0	0	0	1
0.999545	0.0245616	0.0168708	0.598819	0.026099	-0.9946	-0.100087	-0.203384	0.0142963	0.100466	-0.994833	0.233173	0	0	0	1
0.999551	0.0244864	0.0166729	0.598831	0.0260091	-0.994568	-0.100426	-0.203959	0.0140982	0.100798	-0.994802	0.233075	0	0	0	1
0.999553	0.0244462	0.0165746	0.598821	0.0259629	-0.994543	-0.100687	-0.204471	0.0139976	0.101056	-0.994778	0.233038	0	0	0	1
0.999552	0.024408	0.0166931	0.598806	0.0259391	-0.994527	-0.100845	-0.204897	0.0141152	0.101217	-0.99476	0.233127	0	0	0	1
0.999554	0.0242512	0.0167874	0.598746	0.0257941	-0.99452	-0.100955	-0.20534	0.0142221	0.101327	-0.994747	0.233209	0	0	0	1
0.999554	0.0241671	0.0169032	0.598681	0.0257243	-0.994507	-0.101104	-0.205874	0.0143419	0.101477	-0.99473	0.23331	0	0	0	1
0.999549	0.0243793	0.0169428	0.598609	0.0259425	-0.99448	-0.101308	-0.206478	0.0143544	0.101686	-0.994708	0.23337	0	0	0	1
0.999544	0.0245478	0.0169517	0.598554	0.0261139	-0.994456	-0.101503	-0.207008	0.0143409	0.101884	-0.994688	0.233403	0	0	0	1
0.999545	0.0245023	0.0169791	0.598529	0.0260741	-0.994438	-0.101692	-0.20747	0.014368	0.102072	-0.994669	0.233441	0	0	0	1
0.99955	0.0242706	0.0170297	0.598531	0.0258518	-0.994422	-0.101905	-0.207939	0.0144363	0.102283	-0.994646	0.233489	0	0	0	1
0.999546	0.0244284	0.0170182	0.598503	0.0260111	-0.994393	-0.102141	-0.20847	0.0144026	0.102522	-0.994622	0.233508	0	0	0	1
0.999542	0.0245667	0.0170638	0.598461	0.026157	-0.994364	-0.102394	-0.209094	0.0144271	0.102777	-0.994595	0.233565	0	0	0	1
0.999539	0.0246499	0.0170999	0.598399	0.0262462	-0.994342	-0.102579	-0.209663	0.0144496	0.102964	-0.994575	0.233617	0	0	0	1
0.999534	0.0248233	0.0171528	0.598352	0.0264264	-0.994321	-0.102738	-0.210127	0.0144801	0.103127	-0.994558	0.233671	0	0	0	1
0.999532	0.0248512	0.0172111	0.598313	0.0264627	-0.994303	-0.102905	-0.21059	0.0145307	0.103296	-0.99454	0.23373	0	0	0	1
0.999533	0.0246781	0.0174351	0.598315	0.0263062	-0.994358	-0.102408	-0.210849	0.0147845	0.102803	-0.994587	0.233748	0	0	0	1
0.999524	0.0249167	0.0176124	0.598275	0.0265522	-0.994417	-0.101769	-0.211118	0.0149533	0.102172	-0.99465	0.233719	0	0	0	1
0.999521	0.0249503	0.0177332	0.598229	0.0265966	-0.994426	-0.101674	-0.211532	0.0150725	0.102081	-0.994657	0.233765	0	0	0	1
0.999523	0.024803	0.0178316	0.598202	0.02646	-0.994429	-0.101673	-0.211915	0.0151854	0.10208	-0.994656	0.233814	0	0	0	1
0.999524	0.0246929	0.0179104	0.598164	0.0263604	-0.99442	-0.101793	-0.21231	0.0152719	0.1022	-0.994642	0.233878	0	0	0	1
0.999525	0.0246002	0.0179829	0.598175	0.0262788	-0.994401	-0.102002	-0.212736	0.0153479	0.10241	-0.994619	0.233939	0	0	0	1
0.999525	0.0245735	0.0180044	0.59814	0.0262576	-0.99438	-0.102206	-0.213235	0.0153667	0.102614	-0.994598	0.233977	0	0	0	1
0.999527	0.0245417	0.0179814	0.59809	0.0262274	-0.994356	-0.102451	-0.213847	0.0153406	0.102858	-0.994573	0.233992	0	0	0	1
0.999522	0.0246765	0.0180245	0.598082	0.0263696	-0.994328	-0.102687	-0.214388	0.0153633	0.103097	-0.994548	0.234033	0	0	0	1
0.999528	0.0244721	0.0180239	0.598078	0.0261696	-0.99431	-0.102911	-0.214871	0.015378	0.103318	-0.994525	0.23405	0	0	0	1
0.999531	0.0243467	0.018017	0.598093	0.0260478	-0.994288	-0.103152	-0.215314	0.0153777	0.103557	-0.9945	0.234062	0	0	0	1
0.999535	0.0241469	0.0180459	0.598094	0.0258558	-0.994268	-0.10339	-0.2158	0.015421	0.103792	-0.994475	0.234098	0	0	0	1
0.999539	0.0239499	0.0180961	0.59807	0.0256687	-0.994249	-0.103621	-0.216339	0.0154854	0.104022	-0.99445	0.234154	0	0	0	1
0.999539	0.0238865	0.0181535	0.598027	0.0256154	-0.994225	-0.103866	-0.21695	0.0155428	0.104267	-0.994423	0.23422	0	0	0	1
0.999536	0.0239738	0.0182036	0.59801	0.0257114	-0.994196	-0.104121	-0.217512	0.0155768	0.104524	-0.994396	0.234274	0	0	0	1
0.999537	0.0239556	0.0181804	0.598001	0.0256944	-0.994173	-0.104347	-0.218002	0.0155498	0.10475	-0.994372	0.234276	0	0	0	1
0.999541	0.0238219	0.0181629	0.598015	0.0255638	-0.994148	-0.104614	-0.21849	0.0155396	0.105014	-0.994345	0.234283	0	0	0	1
0.999542	0.0237863	0.0181114	0.598013	0.025527	-0.994121	-0.104878	-0.218984	0.0154853	0.105276	-0.994318	0.234272	0	0	0	1
0.999546	0.0236935	0.018029	0.597979	0.0254304	-0.994094	-0.105153	-0.219577	0.0154062	0.105548	-0.99429	0.234251	0	0	0	1
0.999539	0.0240507	0.0179599	0.597953	0.0257818	-0.994062	-0.105376	-0.220139	0.015294	0.105775	-0.994268	0.23422	0	0	0	1
0.999539	0.0239858	0.0180166	0.597956	0.0257202	-0.994084	-0.105181	-0.220638	0.0153622	0.10558	-0.994287	0.234168	0	0	0	1
0.999535	0.0241917	0.0179822	0.597956	0.0259239	-0.994062	-0.105342	-0.221141	0.0153021	0.105743	-0.994271	0.23414	0	0	0	1
0.999533	0.0243185	0.0179053	0.597987	0.026046	-0.994029	-0.10562	-0.221661	0.015205	0.106021	-0.994243	0.234098	0	0	0	1
0.999537	0.0242626	0.0178004	0.598029	0.0259832	-0.994003	-0.105876	-0.222239	0.0151	0.106273	-0.994218	0.234022	0	0	0	1
0.999535	0.0243938	0.0177162	0.598072	0.026106	-0.993992	-0.105956	-0.222859	0.0150002	0.106353	-0.994211	0.233913	0	0	0	1
0.999534	0.0244812	0.0176627	0.598077	0.0261858	-0.993999	-0.105865	-0.223405	0.0149401	0.106262	-0.994221	0.233808	0	0	0	1
0.999531	0.0245535	0.0177174	0.598074	0.0262641	-0.993993	-0.105901	-0.223913	0.0149858	0.1063	-0.994216	0.233811	0	0	0	1
0.99953	0.0245007	0.017852	0.59804	0.0262282	-0.993978	-0.106055	-0.224404	0.0151212	0.106457	-0.994198	0.233909	0	0	0	1
0.999528	0.0244953	0.0179605	0.597949	0.0262364	-0.993963	-0.106188	-0.224958	0.0152261	0.106593	-0.994181	0.234006	0	0	0	1
0.999528	0.0244079	0.0180659	0.597856	0.0261623	-0.993955	-0.106288	-0.225519	0.0153375	0.106694	-0.994169	0.234093	0	0	0	1
0.999524	0.0244562	0.0182558	0.597869	0.0262279	-0.993972	-0.106113	-0.225829	0.0155258	0.106525	-0.994184	0.234142	0	0	0	1
0.999521	0.0245771	0.0182221	0.597867	0.0263424	-0.993983	-0.105976	-0.225968	0.015483	0.106389	-0.994199	0.234075	0	0	0	1
0.999526	0.0243908	0.0182082	0.597901	0.0261583	-0.99397	-0.10615	-0.226232	0.0154845	0.10656	-0.994181	0.23407	0	0	0	1
0.999531	0.0241709	0.0182445	0.597894	0.0259466	-0.993955	-0.106342	-0.226638	0.015539	0.106749	-0.99416	0.234111	0	0	0	1
0.99953	0.0241677	0.0182822	0.5978	0.0259498	-0.993938	-0.106497	-0.227164	0.0155727	0.106905	-0.994143	0.234169	0	0	0	1
0.999525	0.0242542	0.0184376	0.597729	0.0260549	-0.993919	-0.106651	-0.227712	0.0157139	0.107065	-0.994123	0.234291	0	0	0	1
0.999522	0.0242712	0.0185942	0.597688	0.0260909	-0.993902	-0.106796	-0.228153	0.015864	0.107213	-0.994105	0.234407	0	0	0	1
0.999524	0.0241354	0.018642	0.597643	0.0259633	-0.993889	-0.106947	-0.228567	0.015922	0.107364	-0.994088	0.234459	0	0	0	1
0.999526	0.0240384	0.0187066	0.597621	0.0258771	-0.99387	-0.107151	-0.229025	0.0159914	0.107568	-0.994064	0.234522	0	0	0	1
0.999525	0.0239836	0.0187833	0.597596	0.0258347	-0.993846	-0.107384	-0.229544	0.0160675	0.107802	-0.994038	0.234593	0	0	0	1
0.999521	0.024131	0.0188475	0.597551	0.0259921	-0.993815	-0.107627	-0.23011	0.016109	0.108049	-0.99401	0.234662	0	0	0	1
0.999519	0.0241153	0.0189558	0.597541	0.0259923	-0.993788	-0.10788	-0.23065	0.0162117	0.108305	-0.993981	0.23475	0	0	0	1
0.999516	0.0241789	0.0190317	0.597539	0.0260678	-0.993759	-0.108129	-0.231144	0.0162736	0.108557	-0.993952	0.234816	0	0	0	1
0.999516	0.0241096	0.019099	0.597542	0.0260102	-0.993734	-0.108369	-0.231607	0.0163418	0.108797	-0.993925	0.234876	0	0	0	1
0.999515	0.0241538	0.0191133	0.597496	0.0260591	-0.99371	-0.108576	-0.232093	0.0163458	0.109006	-0.993902	0.234913	0	0	0	1
0.999516	0.0240657	0.0191971	0.59744	0.0259844	-0.993688	-0.108798	-0.232666	0.0164329	0.109227	-0.993876	0.234996	0	0	0	1
0.999506	0.0243653	0.0193308	0.597364	0.0262997	-0.993661	-0.108968	-0.233231	0.0165285	0.109407	-0.993855	0.235103	0	0	0	1
0.999495	0.024626	0.0195434	0.5973	0.0265792	-0.993672	-0.108801	-0.233717	0.0167157	0.109249	-0.993869	0.235183	0	0	0	1
0.99949	0.0246823	0.019763	0.597246	0.0266564	-0.993688	-0.108632	-0.234245	0.0169323	0.109087	-0.993883	0.235257	0	0	0	1
0.999488	0.0246188	0.0199061	0.597198	0.0266061	-0.993707	-0.108473	-0.234756	0.0170856	0.108931	-0.993898	0.235285	0	0	0	1
0.999488	0.024455	0.0201002	0.597177	0.0264617	-0.993728	-0.108314	-0.235307	0.0173005	0.108775	-0.993911	0.235329	0	0	0	1
0.999488	0.0243822	0.0202328	0.597138	0.0264028	-0.993735	-0.108261	-0.235892	0.0174416	0.108724	-0.993914	0.235364	0	0	0	1
0.999479	0.0245793	0.0204122	0.597152	0.0266176	-0.993733	-0.108227	-0.236394	0.0175994	0.108698	-0.993914	0.235413	0	0	0	1
0.999479	0.0245267	0.0204598	0.59716	0.0265727	-0.993722	-0.108346	-0.236865	0.0176492	0.108817	-0.9939	0.235423	0	0	0	1
0.999484	0.0243577	0.0204209	0.597196	0.0264057	-0.993693	-0.108645	-0.237349	0.017621	0.109112	-0.993868	0.235413	0	0	0	1
0.999492	0.0241041	0.0203401	0.597224	0.026151	-0.993662	-0.108998	-0.23792	0.0175591	0.109458	-0.993831	0.235382	0	0	0	1
0.999495	0.0240445	0.0202909	0.597272	0.026093	-0.993622	-0.109376	-0.238505	0.0175069	0.109833	-0.993791	0.235366	0	0	0	1
0.999495	0.0240682	0.0202558	0.59732	0.0261185	-0.993585	-0.109703	-0.239007	0.0174608	0.110161	-0.993756	0.235353	0	0	0	1
0.999496	0.0240027	0.0202451	0.597347	0.0260573	-0.993554	-0.109996	-0.239476	0.0174497	0.110452	-0.993723	0.235363	0	0	0	1
