# Supplementary material for: Axially rigid steerable needle with compliant active tip control
Source: PLoS One. 2021 Dec 16;16(12):e0261089. doi: 10.1371/journal.pone.0261089 (PMC8675730; doi:10.1371/journal.pone.0261089)
Supplement: S1 File — (ZIP) [file pone.0261089.s001.zip › Exp.1/PhantomScan_015.csvf]

3.57492	2.93845	9.09334
3.619	2.8194	9.14155
3.3754	2.77546	9.15932
3.48227	2.24958	9.23567
3.40626	2.05078	9.2271
3.49413	1.8362	9.39087
3.36154	1.54381	9.34614
3.23604	1.54727	9.35239
3.16844	1.44383	9.37018
3.20583	0.997189	9.41465
2.98081	1.1812	9.41656
2.89822	1.07555	9.44229
2.78813	0.88173	9.43185
2.73871	0.883334	9.45948
2.60999	0.842027	9.47367
2.56267	0.587942	9.50705
2.39864	0.512907	9.54067
2.32268	0.506799	9.60526
2.22747	0.441726	9.59604
2.19442	0.338632	9.64647
2.2035	0.266166	9.77651
2.11549	0.296189	9.83225
2.33887	0.0358996	9.80948
2.40534	0.134318	9.84483
2.36975	0.196444	9.87829
2.56646	-0.0579553	9.95439
2.62854	-0.0498906	10.0429
2.72141	-0.222111	10.0702
2.77402	-0.110445	10.1478
2.75172	-0.276417	10.1974
2.90095	-0.61634	10.269
2.5422	-0.455834	10.0718
2.42341	-0.465013	10.0373
2.29908	-0.55406	10.0679
2.48749	-0.620339	10.2645
2.26732	-0.737417	10.1064
2.35095	-1.11405	10.2473
2.20743	-1.05269	10.0952
2.15413	-1.0061	10.1163
2.14122	-0.995246	10.1567
2.08853	-1.23772	10.0192
2.07362	-1.25131	10.0794
2.06178	-1.47808	10.0721
1.6975	-1.29485	9.91001
1.72971	-1.29095	9.99395
1.52605	-1.36383	9.88476
1.57486	-1.73488	9.94786
1.39296	-1.31149	10.0494
1.34965	-1.24655	10.0545
1.32733	-1.49068	10.0588
1.16824	-1.57338	9.87758
1.24669	-1.66125	10.0745
0.979738	-1.66989	9.97062
0.862869	-1.86687	9.99306
0.56993	-1.9307	9.95246
0.28914	-1.87666	10.1204
0.216152	-1.88438	10.0565
-0.00388372	-2.00705	10.1766
-0.0391169	-1.97003	10.0976
-0.152627	-1.8984	10.1172
-0.319804	-2.06251	10.1276
-0.429714	-2.23607	10.1111
-0.498933	-2.04872	9.67258
-0.88964	-1.76418	9.7247
-0.706167	-2.01381	9.80983
-0.729251	-2.34364	9.7833
-0.831185	-2.08757	9.95904
-1.04285	-2.29018	9.72906
-0.823243	-2.30196	9.81941
-0.979263	-2.20803	9.74223
-0.914223	-2.51325	9.82394
-0.929861	-2.4355	9.63486
-0.953493	-2.31141	9.87792
-0.970609	-2.24575	9.66448
-1.05665	-2.08673	9.57162
-0.72318	-2.14484	9.82341
-0.7603	-2.19435	9.46131
-0.776318	-2.24	9.41272
-0.746001	-2.20226	9.4382
-0.764939	-2.22897	9.39276
-0.71505	-2.25102	9.45405
-0.685473	-2.16958	9.40023
-0.551102	-2.20585	9.46354
-0.800702	-2.15667	9.32655
-0.559251	-2.28565	9.3643
-0.776183	-2.05167	9.27381
-0.489993	-2.31812	9.38419
-0.555585	-2.00281	9.42381
-0.648707	-2.12534	9.20197
-0.738426	-2.06141	9.31205
-0.760624	-2.06892	9.38706
-0.756927	-2.20893	9.35005
-0.78356	-1.99406	9.33622
-0.978054	-1.85834	9.28379
-1.09743	-1.79783	9.18172
-1.01569	-1.90939	9.40312
-0.985286	-1.85369	9.39575
-1.10567	-2.07736	9.39664
-1.11081	-2.07887	9.45525
-1.2021	-2.19392	9.28822
-1.06181	-2.29014	9.31504
-1.22833	-2.16639	9.41461
-1.3507	-2.11692	9.36444
-1.27207	-2.01942	9.42949
-0.809354	-2.06849	9.7699
-1.20934	-2.00139	9.72887
-1.23869	-2.01753	9.77331
-1.23679	-2.10687	9.65493
-0.984508	-2.2784	9.88897
-1.06902	-2.22615	9.98655
-1.08377	-2.21881	9.73846
-1.0944	-2.09544	9.7231
-1.3253	-2.03089	9.63347
-0.961649	-2.12495	10.0322
-0.990708	-2.10362	10.2658
-1.04327	-2.17357	9.91989
-1.18976	-2.00353	10.0878
-1.16903	-2.32659	9.83426
-1.25761	-2.09588	9.82279
-1.13018	-1.92371	9.94005
-1.18446	-2.075	9.60902
-1.17098	-2.27933	9.70266
-1.11024	-1.80673	9.61241
-1.22893	-1.89056	9.64441
-1.2043	-2.12982	9.53882
-1.40991	-2.2321	9.36216
-1.47109	-1.75396	8.93329
-1.40079	-2.21231	9.12342
-1.55562	-2.1946	8.78716
-1.51005	-2.07246	8.69742
-1.50944	-2.17198	8.7519
-1.40972	-2.05782	8.8811
-1.67405	-2.10039	8.58688
-1.33813	-2.3149	9.04866
-1.46947	-2.2603	8.94764
-1.73967	-2.14292	8.89907
-1.92992	-2.11272	8.73119
-1.62171	-2.35757	8.94579
-1.45029	-2.24971	9.20084
-1.51397	-2.24486	8.93335
-1.64823	-2.18534	9.04481
-1.65217	-2.13649	9.01213
-1.72816	-2.30464	8.82737
-1.71413	-2.28103	9.15327
-1.69726	-2.19675	9.10718
-1.81672	-2.27188	9.03079
-1.69659	-2.16747	9.39877
-1.74239	-2.22632	9.33998
-1.71679	-2.33658	9.0933
-1.73881	-2.35828	9.33098
-1.5865	-2.41175	9.34524
-1.75677	-2.61131	9.36548
-1.84367	-2.25131	9.189
-1.98518	-1.95676	9.22403
-2.01682	-2.20173	9.36703
-1.9724	-2.44728	9.55143
-1.94099	-2.53574	9.35048
-2.12799	-2.49852	9.36502
-1.83462	-2.41409	9.51928
-1.93498	-2.61438	9.31655
-2.09438	-2.40076	9.30682
-1.93829	-2.44757	9.32651
-1.90623	-2.32456	9.21334
-1.53688	-2.75816	9.59763
-1.06536	-3.17022	9.79106
-1.0686	-3.39303	9.39445
-0.739862	-3.26472	9.16399
-1.39314	-2.92369	8.50582
-1.68131	-2.46384	8.02977
-1.3837	-2.67595	8.0007
-1.262	-2.43699	8.47591
-0.457367	-2.86434	9.06835
-0.767392	-2.9325	8.5751
-0.508199	-2.94344	8.75005
-0.515277	-2.76207	8.86266
-0.679788	-2.85615	8.75431
-0.229033	-3.11599	9.14133
-0.411269	-3.0132	9.10824
-0.183867	-3.07378	9.09351
0.0664596	-2.97846	9.24894
0.0456216	-3.08693	9.31622
0.148428	-3.13507	9.29027
0.210866	-2.84578	9.37886
0.107771	-2.94168	9.17824
0.0852793	-3.21856	9.25652
0.412101	-3.55991	9.66092
0.653423	-3.14543	9.63794
0.623841	-3.60825	9.36871
0.836885	-3.39298	9.92784
0.689892	-3.46067	9.61761
0.748411	-3.32573	9.50774
1.05206	-3.47308	9.72718
1.02663	-3.48329	9.48522
1.17094	-3.44236	9.81423
1.22813	-3.41885	9.66872
1.19605	-3.44134	9.7472
1.04296	-3.565	9.48646
1.38702	-3.66525	9.56504
1.417	-3.34008	9.98869
1.20389	-3.60238	9.71362
1.18673	-3.54475	9.85483
0.927956	-3.3622	9.24409
0.908939	-3.33303	9.31226
0.76999	-3.45454	9.06194
0.685223	-3.37539	9.16963
0.575569	-3.46537	8.97661
0.543194	-3.57693	9.01801
0.223728	-3.27698	8.8537
0.0663456	-3.54026	8.72183
-0.0381062	-3.35756	8.69353
-0.0326047	-3.48922	9.16012
-0.192306	-3.66443	8.6949
0.00205926	-3.35805	8.64334
-0.110175	-3.39415	8.74656
0.0879284	-3.37604	8.87363
-0.240785	-3.26695	8.79425
0.244907	-3.64462	8.93896
-0.121125	-3.47425	8.86352
-0.145106	-3.53003	8.82597
0.0137063	-3.46233	9.01314
-0.328525	-3.29566	8.78243
-0.0927461	-3.54456	9.16322
-0.498925	-3.11417	8.91653
-0.615086	-3.31079	8.99316
-0.754938	-3.45509	9.04509
-0.936259	-3.2889	9.13594
-1.27903	-3.25912	9.05227
-1.75619	-3.34751	8.99574
-2.29524	-3.40822	8.85739
-2.35055	-3.50456	9.06995
-2.34376	-3.54998	8.97467
-2.70083	-3.40619	9.14907
-2.80548	-3.40193	9.17977
-2.69897	-3.54867	9.22055
-2.82902	-3.65624	9.12483
-2.88996	-3.53968	9.23192
-3.04531	-3.6602	9.20468
-3.05118	-3.52183	9.40408
-2.85853	-3.60115	9.37156
-3.02508	-3.73584	9.1477
-2.68698	-3.70073	9.27876
-2.96383	-3.58876	9.2976
-2.92997	-3.46718	9.33134
-2.93679	-3.47469	9.26135
-2.62327	-3.41338	9.5674
-2.66996	-4.42374	9.32709
-2.58283	-5.36767	9.42216
-1.96177	-6.74459	9.53453
-1.42216	-7.57342	9.65929
-0.703329	-8.39903	9.75695
0.151953	-8.50761	9.93161
0.884592	-7.4921	9.6394
0.893191	-5.59212	8.85739
0.50949	-4.32303	8.1816
0.469821	-3.98161	7.9681
1.06818	-4.02498	8.75028
1.25375	-4.11185	8.89229
1.06496	-4.07022	8.79098
1.24698	-4.16326	8.88581
1.39506	-4.37585	8.8738
1.49643	-4.45969	8.95326
1.64669	-4.21738	9.03299
1.87244	-4.29395	9.1875
2.10767	-4.41335	9.07672
2.19047	-4.34019	9.19517
2.18078	-4.29435	9.17659
2.12059	-4.23591	9.18176
2.66939	-4.60632	9.57135
2.52749	-4.43945	9.67493
2.66524	-4.53287	9.73297
2.73315	-4.57671	9.57352
2.64443	-4.61123	9.51661
2.84879	-4.26599	9.75825
2.66718	-4.27634	9.76599
2.98146	-4.46128	9.77327
2.71863	-4.51569	9.74253
3.35182	-4.49838	10.213
3.09499	-4.70686	10.0223
3.03113	-4.32048	9.87169
3.15824	-4.70302	9.91761
3.18208	-4.83953	9.87077
3.19202	-4.55919	9.97409
3.30403	-4.60133	9.96967
3.12304	-4.47963	10.016
3.50076	-4.71632	10.1682
3.00499	-4.43079	9.97377
3.21531	-4.88719	9.7634
3.0203	-4.84074	10.0418
3.2981	-4.74534	10.2358
3.03639	-4.94583	9.84764
2.97436	-4.77505	9.82038
3.26032	-4.70302	10.0316
3.30058	-4.6782	9.9544
3.05774	-4.81888	9.65215
2.8705	-4.81541	9.29831
3.01514	-4.61241	9.53577
2.79403	-4.49653	9.43739
2.69532	-4.63707	9.24224
2.32889	-4.39212	9.37462
1.94969	-4.44707	9.01785
1.39967	-4.26386	9.10682
1.28124	-4.44892	8.96166
0.722156	-3.80418	9.24902
-1.11793	-3.68237	9.17615
-2.98872	-3.86422	8.60768
-3.70398	-3.90203	9.45114
-3.83552	-3.94404	10.0893
-4.1223	-3.84204	10.3033
-4.34188	-3.60981	9.95299
-4.43315	-3.74139	9.4558
-5.12514	-3.66396	8.76734
-4.41722	-3.50872	8.82299
-4.84143	-3.66063	8.67154
-4.53134	-3.54329	8.88217
-4.95434	-3.64835	9.10544
-5.02028	-3.6096	9.58602
-4.69123	-3.5288	9.33489
-5.095	-3.62134	8.7041
-5.00256	-3.55051	8.76722
-5.57321	-3.60147	8.28709
-4.99174	-3.49322	8.57968
-5.03114	-3.84503	8.39468
-5.37734	-3.47696	8.5303
-5.25835	-3.75554	9.01256
-5.40771	-3.81953	8.57583
-5.35803	-3.46368	8.53638
-5.58781	-3.44775	8.27017
-5.81629	-3.53716	8.3162
-5.42748	-3.30075	8.41174
-5.39884	-3.4065	8.03094
-5.51495	-3.45787	8.02209
-5.76473	-3.55285	8.16404
-5.22687	-3.29569	8.02051
-5.40996	-3.0791	7.3567
-5.1817	-2.81645	7.35975
-5.31408	-2.49552	7.50222
-4.78943	-2.43945	8.32044
-4.8126	-2.30769	8.7552
-4.95056	-2.22037	9.58586
-5.02376	-2.19233	9.76141
-4.73287	-1.96829	8.99567
-4.69409	-1.71475	8.17648
-4.01095	-1.67537	8.31648
-4.22696	-1.46062	8.38242
-3.942	-1.43281	8.40782
-3.7632	-1.39562	8.32773
-3.81035	-1.26552	8.33228
-3.75852	-1.07043	8.27869
-3.68958	-1.17989	8.21944
-3.56865	-1.32421	8.21491
-3.54787	-1.09742	8.18483
-3.65688	-0.889774	8.11065
-3.59257	-1.12167	8.07967
-3.64147	-0.862875	8.03714
-3.59432	-0.890528	8.06979
-3.51383	-0.798667	8.04685
-3.46925	-0.595368	8.124
-3.46983	-0.615133	8.07506
-3.44396	-0.492091	8.04839
-3.43772	-0.486236	7.99488
-3.44539	-0.569981	8.0208
-3.51685	-0.344378	7.94543
-3.37319	-0.752075	7.88395
-3.38336	-0.541849	7.93283
-3.34741	-0.453629	7.85544
-3.2807	-0.500947	7.76138
-3.2151	-0.218683	7.78399
-3.10695	-0.400374	7.65596
-3.13454	-0.188052	7.58155
-3.16747	-0.0752361	7.40369
-3.05204	-0.234805	7.42738
-3.007	-0.177455	7.34759
-3.04926	-0.172785	7.20181
-3.08151	-0.0027362	7.12192
-3.11138	-0.103938	7.07489
-3.12763	0.0256737	7.03047
-2.94935	0.00161392	7.0142
-3.08261	-0.128398	7.03301
-3.14172	0.0846005	6.84193
-3.0977	0.0202845	7.08635
-3.10559	0.0410441	7.06201
-3.05057	0.00648577	6.89508
-3.10514	0.0764736	7.00311
-3.20631	0.0571364	7.01697
-3.1657	0.0937171	6.9346
-3.31844	0.251554	6.76343
-3.05181	-0.107032	7.0184
-3.14077	0.029575	6.95909
-3.03955	-0.0452627	6.99185
-3.06337	0.132448	6.99395
-3.10905	0.0828029	7.06723
-3.1634	0.116234	7.05904
-3.17543	-0.0667593	7.38305
-3.06151	-0.190729	7.39155
-3.30864	0.0113978	7.82925
-3.11732	0.0151052	7.90471
-3.07123	0.195457	7.86875
-2.99352	0.215471	7.85164
-2.91443	0.0431365	7.84539
-2.87804	0.0154307	7.73757
-2.9372	0.308427	7.7366
-2.92448	0.277896	7.61195
-2.84071	0.151385	7.55475
-2.81713	0.0249146	7.51503
-2.74133	0.0814308	7.47999
-2.84075	0.0568012	7.26983
-2.69193	0.13858	7.37267
-2.61044	0.14512	7.42034
-2.56195	0.0611825	7.33618
-2.57152	0.00767458	7.15823
-2.56757	0.218562	7.18432
-2.38127	0.0412999	7.26359
-2.50164	0.272303	7.06108
-2.28289	0.188148	7.08053
-2.25626	0.0931852	7.07914
-2.33335	0.324287	6.94648
-2.2774	0.149047	6.90374
-2.18388	0.380105	7.03557
-2.04857	0.262414	6.96605
-2.00242	0.260866	7.06887
-2.06551	-0.0404184	6.85011
-2.14684	0.481498	6.85898
-1.98477	-0.0141167	6.94798
-1.92269	0.0925278	6.89904
-1.99933	0.340044	6.81792
-1.73791	0.310283	6.98776
-1.76212	0.362212	6.95105
-1.86192	0.31402	6.84741
-1.69579	0.278355	6.97863
-1.75928	0.57306	7.0098
-1.83747	0.308109	6.8363
-1.88469	0.528474	6.82521
-1.69989	0.422267	7.00678
-1.71056	0.417402	7.00572
-1.7679	0.411188	6.9229
-1.85985	0.537203	6.90405
-1.86604	0.344748	6.90024
-1.98159	0.497169	6.81271
-1.89732	0.438308	6.98925
-1.8716	0.256344	6.88533
-1.6859	0.338158	7.14597
-1.96649	0.303178	6.92545
-1.8447	0.346114	7.10564
-1.93229	0.466952	7.19171
-1.93511	0.380648	7.12523
-1.86203	0.568744	7.4136
-1.96252	0.547734	7.32997
-1.80086	0.197597	7.3882
-1.8892	0.22182	7.28106
-1.79252	0.651564	7.43676
-1.79361	0.388976	7.32718
-1.74603	0.517134	7.41748
-1.89353	0.362325	7.27859
-1.65751	0.168214	7.32284
-1.67865	0.27417	7.28433
-1.61778	0.488906	7.46188
-1.66525	0.321499	7.31489
-1.57171	0.452563	7.44341
-1.52972	0.579366	7.40995
-1.50585	0.662649	7.46705
-1.47657	0.546551	7.35353
-1.34839	0.48436	7.35848
-1.35211	0.655436	7.23903
-1.28015	0.613941	7.12999
-1.15454	0.71046	7.2398
-1.15022	0.710674	7.13265
-1.12688	0.867999	7.19662
-1.12557	0.796337	6.92561
-0.920202	0.83939	7.11613
-0.975936	0.963534	7.17716
-0.937107	0.853651	7.06321
-0.997716	0.815798	6.93512
-0.89861	0.932135	6.95447
-0.747613	0.799617	7.03696
-0.762625	0.952131	7.05306
-0.598305	0.800356	6.98067
-0.596611	1.06655	6.96304
-0.604829	1.07909	6.79407
-0.52118	1.10273	6.90668
-0.15492	1.15163	7.22132
-0.250898	1.19775	7.06093
-0.166504	1.31529	7.14495
-0.334161	0.710474	6.91444
-0.278113	1.0952	7.0954
-0.348578	1.04057	7.04449
-0.304649	1.32754	6.99408
-0.241351	1.18802	7.06837
-0.0740447	1.25066	6.90838
-0.0825437	1.28562	7.01204
-0.0453892	1.33566	6.99958
0.123231	1.40173	6.90684
0.22552	1.48755	7.29811
0.353704	1.52261	7.515
0.394052	1.55643	7.55864
0.279936	1.41091	7.42576
0.337879	1.74012	7.58526
0.617703	1.6492	7.61156
0.659664	1.54798	7.73239
0.818565	1.60047	8.02824
0.598934	1.64846	8.06838
0.682868	1.74955	7.87882
0.80461	1.723	7.90047
0.764594	1.66593	7.75103
0.644581	1.69692	7.74181
0.670124	1.60171	7.5997
0.997749	1.79066	7.90626
0.825756	1.72901	7.87253
0.675596	1.76942	7.85982
0.734433	1.60492	7.58019
0.686799	1.70762	7.69952
0.74456	1.82531	7.79842
0.794024	1.87739	7.71666
0.759557	1.30295	7.77995
0.986729	1.44433	7.99043
0.762336	1.66697	7.6945
0.813056	1.68186	7.7424
0.826843	1.61193	7.81386
0.718128	1.74148	7.78078
0.855289	1.76888	7.85154
0.746991	1.72549	7.83284
0.771187	1.67928	8.00203
0.696668	1.59381	7.96136
0.554843	1.67709	7.90832
0.673896	1.6943	8.12032
0.625658	1.60918	8.1281
0.493474	1.65335	8.02964
0.589137	1.54185	8.07639
0.626156	1.59979	8.09807
0.468926	1.83701	8.13243
0.654414	1.71767	8.11115
0.627711	1.65556	8.05498
0.646305	1.67485	7.95345
0.782657	1.71707	8.10375
0.690651	1.75083	7.8649
0.978552	1.80289	8.14367
0.925562	1.86347	7.90704
0.913185	1.84713	8.05815
0.952059	1.89928	8.03125
0.907584	1.80391	7.75371
0.725369	1.86463	7.68812
0.752731	1.96106	7.85072
0.824082	1.97602	7.90676
0.805547	1.4149	7.74402
1.06955	1.63582	8.03143
0.760342	1.70076	7.91673
1.0186	1.93753	7.91049
0.798409	1.75651	7.49228
1.01818	1.95471	7.53358
0.869053	1.76871	7.28845
1.1313	1.97241	7.72018
0.811323	1.96402	7.44171
1.03034	1.91589	7.57086
0.860612	1.95306	7.57232
1.1128	1.71376	7.65393
0.932036	2.0373	7.70611
1.01987	1.81434	7.8035
1.33998	1.75682	8.37254
1.04708	2.0382	8.51408
1.36653	1.93334	8.74163
1.06041	1.96225	8.72963
1.10297	1.93413	8.42547
1.20097	2.00961	8.50184
0.891166	2.07399	8.01244
1.11872	2.01802	8.08177
1.03718	1.92675	8.06557
1.21723	1.91828	8.16157
1.16011	2.10085	7.99905
1.23556	2.30711	8.16069
1.25514	2.14817	8.09562
1.18251	2.08947	8.03252
1.32808	2.07548	8.20671
1.35001	2.18773	7.91918
1.26882	2.2008	7.93979
1.70376	2.16523	8.1328
1.53618	2.26115	8.10883
1.43176	2.24831	7.81322
1.48864	2.15366	7.8085
1.68307	2.40678	7.76424
1.55042	2.30958	7.82299
1.63016	2.33569	7.68415
1.58898	2.23677	7.80579
1.60829	2.28154	7.72444
1.73577	2.16976	7.9452
1.60776	2.41413	7.93035
1.47845	2.33908	7.65932
1.43029	2.37004	7.64877
1.60662	2.4798	7.65763
1.62345	2.41504	7.60058
1.72182	2.2522	8.10252
1.5557	2.25419	7.7703
1.67617	2.34569	8.13917
1.66695	2.43038	8.23589
1.62082	2.37509	8.37125
1.64206	2.64226	8.56801
1.84072	2.49082	8.67332
1.76679	2.57539	8.98083
2.12398	2.50205	9.30105
1.7068	2.48102	9.18018
2.01803	2.57267	9.3426
1.9544	2.56261	9.25494
2.02109	2.45272	9.07449
2.0686	2.52019	8.87092
1.89458	2.19949	8.87314
2.19549	2.45598	9.24344
2.12704	2.54477	8.75343
2.08002	2.61452	9.00279
2.03027	2.63935	8.81334
1.95468	2.70021	8.65341
2.00232	2.48762	8.46005
2.21501	2.46327	8.45499
1.83375	2.59078	8.27427
2.04993	2.7121	8.44754
1.83395	2.71205	7.98498
2.01043	2.56755	8.18129
2.03962	2.7976	8.321
2.07487	2.71256	8.14812
1.94285	2.77517	8.2594
1.80425	2.73579	8.04112
1.99207	2.84842	8.26003
2.08834	2.97081	8.05448
2.07469	2.87993	7.90452
2.18256	2.98516	8.18232
2.08542	2.95407	8.18759
2.26979	2.86034	8.48424
1.98938	2.97569	8.01953
2.09089	3.09749	8.37462
1.94779	3.06353	8.36028
2.12027	2.99009	8.79151
2.16154	3.05301	8.93818
2.1831	2.9793	8.97269
