# Supplementary material for: Axially rigid steerable needle with compliant active tip control
Source: PLoS One. 2021 Dec 16;16(12):e0261089. doi: 10.1371/journal.pone.0261089 (PMC8675730; doi:10.1371/journal.pone.0261089)
Supplement: S1 File — (ZIP) [file pone.0261089.s001.zip › Exp.1/PhantomScan_016.csv]

0.998674	0.00693655	0.0508097	0.637451	0.0141265	-0.989556	-0.143211	-0.240155	0.0492629	0.143723	-0.988385	0.236271	0	0	0	1
0.998673	0.00693108	0.0508317	0.637459	0.0141255	-0.989552	-0.143236	-0.240196	0.0492851	0.143748	-0.98838	0.236284	0	0	0	1
0.998674	0.00709556	0.0507898	0.637484	0.0142779	-0.989563	-0.143146	-0.240094	0.0492213	0.143666	-0.988395	0.236245	0	0	0	1
0.998679	0.00730217	0.0506723	0.63753	0.0144421	-0.98963	-0.14267	-0.239772	0.0490823	0.143197	-0.98847	0.236154	0	0	0	1
0.998686	0.00747728	0.0504946	0.637555	0.0145678	-0.989693	-0.142219	-0.239484	0.0488879	0.142752	-0.988544	0.236055	0	0	0	1
0.998694	0.00761196	0.0503174	0.637577	0.0146468	-0.989776	-0.141629	-0.239154	0.0487021	0.142165	-0.988638	0.235969	0	0	0	1
0.998701	0.00772075	0.0501579	0.637615	0.0146938	-0.989886	-0.140851	-0.238739	0.0485404	0.141389	-0.988757	0.235859	0	0	0	1
0.998711	0.00796695	0.049938	0.637653	0.0148726	-0.989983	-0.140154	-0.238304	0.0482983	0.1407	-0.988867	0.235747	0	0	0	1
0.998724	0.00826064	0.0496208	0.637663	0.0150889	-0.990067	-0.139534	-0.237897	0.0479524	0.140088	-0.988971	0.235629	0	0	0	1
0.998738	0.00854329	0.0492818	0.637672	0.0152883	-0.990161	-0.138843	-0.23745	0.0475878	0.139406	-0.989085	0.23551	0	0	0	1
0.998751	0.00890447	0.0489596	0.637694	0.0155724	-0.990241	-0.138237	-0.237002	0.0472279	0.138811	-0.989186	0.235407	0	0	0	1
0.99877	0.00932965	0.0484904	0.637687	0.0159013	-0.990317	-0.137658	-0.236546	0.0467136	0.138243	-0.98929	0.235298	0	0	0	1
0.998789	0.00967101	0.0480354	0.637704	0.0161451	-0.990407	-0.136979	-0.236074	0.0462268	0.137572	-0.989406	0.235258	0	0	0	1
0.998814	0.00990013	0.0474614	0.6377	0.0162566	-0.990514	-0.136186	-0.23561	0.0456399	0.13678	-0.989543	0.235264	0	0	0	1
0.998843	0.0101527	0.0467836	0.637681	0.0163773	-0.990623	-0.135376	-0.235132	0.0449474	0.135969	-0.989687	0.235289	0	0	0	1
0.998867	0.0105011	0.0461917	0.637683	0.0166124	-0.99071	-0.134709	-0.234672	0.0443248	0.135308	-0.989806	0.23531	0	0	0	1
0.998891	0.0107761	0.0456063	0.63767	0.0167716	-0.990813	-0.133935	-0.234191	0.0437208	0.134536	-0.989938	0.235278	0	0	0	1
0.998901	0.0110268	0.0453382	0.637718	0.0169524	-0.990907	-0.133212	-0.233722	0.0434338	0.133818	-0.990048	0.235215	0	0	0	1
0.998912	0.0113059	0.0450208	0.637732	0.0171588	-0.990989	-0.132572	-0.233296	0.043093	0.133185	-0.990148	0.235115	0	0	0	1
0.998921	0.0115855	0.0447556	0.637769	0.0173708	-0.991078	-0.131877	-0.232829	0.0428052	0.132496	-0.990253	0.235009	0	0	0	1
0.998932	0.0114229	0.0445522	0.637831	0.0171596	-0.991153	-0.131345	-0.232385	0.0426344	0.131953	-0.990333	0.234918	0	0	0	1
0.998942	0.0116733	0.0442526	0.63788	0.0173454	-0.99122	-0.130807	-0.231895	0.0423139	0.13142	-0.990417	0.234805	0	0	0	1
0.998952	0.0117986	0.044005	0.637929	0.0174154	-0.991287	-0.130293	-0.231449	0.0420609	0.130907	-0.990496	0.234701	0	0	0	1
0.99896	0.0120799	0.0437338	0.637976	0.0176382	-0.991348	-0.129799	-0.230991	0.0417641	0.13042	-0.990573	0.234597	0	0	0	1
0.998967	0.0122792	0.043527	0.638038	0.0177856	-0.991418	-0.129244	-0.230525	0.0415431	0.129869	-0.990655	0.234497	0	0	0	1
0.998978	0.0124007	0.0432424	0.638072	0.0178433	-0.991498	-0.12862	-0.230063	0.0412563	0.129245	-0.990748	0.234384	0	0	0	1
0.998983	0.0126137	0.0430585	0.638128	0.018011	-0.991557	-0.128141	-0.229644	0.0410552	0.12877	-0.990818	0.2343	0	0	0	1
0.998992	0.0128069	0.0427961	0.638176	0.0181443	-0.991631	-0.127543	-0.229163	0.040781	0.128175	-0.990907	0.234192	0	0	0	1
0.999001	0.0130413	0.0425061	0.638238	0.0183207	-0.991688	-0.127076	-0.228663	0.0404721	0.127712	-0.990979	0.234077	0	0	0	1
0.999013	0.0131297	0.0422049	0.638282	0.0183529	-0.991741	-0.126656	-0.228209	0.0401698	0.12729	-0.991046	0.233975	0	0	0	1
0.999023	0.0132705	0.0419148	0.638333	0.0184384	-0.991794	-0.126227	-0.227741	0.0398722	0.12686	-0.991113	0.233872	0	0	0	1
0.999029	0.0133265	0.0417576	0.638376	0.0184639	-0.991826	-0.125973	-0.227431	0.039714	0.126606	-0.991152	0.233819	0	0	0	1
0.999034	0.0133159	0.0416469	0.638359	0.0184322	-0.991849	-0.125796	-0.227307	0.0396088	0.126426	-0.991179	0.233838	0	0	0	1
0.999037	0.0134778	0.041505	0.638372	0.0185599	-0.991895	-0.125418	-0.227034	0.0394546	0.126052	-0.991233	0.233814	0	0	0	1
0.999042	0.0136618	0.0413202	0.638414	0.0186983	-0.991959	-0.124887	-0.226627	0.0392582	0.125524	-0.991308	0.233733	0	0	0	1
0.999055	0.0137084	0.0410106	0.638464	0.018689	-0.992012	-0.124463	-0.226137	0.0389532	0.125096	-0.991374	0.233641	0	0	0	1
0.999065	0.0136984	0.040754	0.638506	0.0186337	-0.992056	-0.124125	-0.225714	0.0387063	0.124753	-0.991427	0.233579	0	0	0	1
0.999076	0.013906	0.0404257	0.638546	0.0187804	-0.992112	-0.123649	-0.225194	0.0383637	0.124278	-0.9915	0.233508	0	0	0	1
0.999086	0.0140177	0.0401203	0.638597	0.0188379	-0.992161	-0.123249	-0.224668	0.0380544	0.123876	-0.991562	0.233454	0	0	0	1
0.999105	0.0138938	0.0397079	0.638615	0.0186483	-0.992215	-0.122844	-0.224139	0.0376683	0.123459	-0.991629	0.233411	0	0	0	1
0.999123	0.0138613	0.039243	0.638624	0.0185455	-0.99226	-0.122496	-0.223606	0.0372175	0.1231	-0.99169	0.233365	0	0	0	1
0.99914	0.0138973	0.0388072	0.638652	0.0185147	-0.992303	-0.122148	-0.222998	0.0367872	0.122746	-0.99175	0.233361	0	0	0	1
0.999164	0.0136506	0.0382631	0.63864	0.0181893	-0.992354	-0.121782	-0.222438	0.0362843	0.12236	-0.991817	0.233329	0	0	0	1
0.999185	0.0136365	0.0377185	0.638618	0.0180953	-0.992401	-0.121413	-0.221898	0.0357524	0.121981	-0.991883	0.233309	0	0	0	1
0.999208	0.0135555	0.0371376	0.638585	0.0179305	-0.99245	-0.121036	-0.221362	0.0351927	0.12159	-0.991951	0.233282	0	0	0	1
0.999223	0.0136222	0.0366959	0.638597	0.0179312	-0.992491	-0.120699	-0.220792	0.0347523	0.121247	-0.992008	0.233285	0	0	0	1
0.999241	0.01359	0.0362111	0.63861	0.017829	-0.992533	-0.120369	-0.220215	0.034281	0.120908	-0.992066	0.233259	0	0	0	1
0.999256	0.0136595	0.0357723	0.638626	0.0178352	-0.992568	-0.120084	-0.219692	0.0338422	0.120616	-0.992117	0.233225	0	0	0	1
0.999271	0.0136691	0.0353561	0.638632	0.0177855	-0.992601	-0.119819	-0.219228	0.0334328	0.120345	-0.992164	0.233187	0	0	0	1
0.999286	0.0136442	0.0349311	0.638648	0.0176979	-0.992645	-0.119467	-0.218698	0.0330202	0.119984	-0.992221	0.233148	0	0	0	1
0.999299	0.0137872	0.0344994	0.638671	0.0177748	-0.992692	-0.119062	-0.218113	0.0325817	0.119576	-0.992285	0.233113	0	0	0	1
0.999311	0.0137861	0.0341477	0.638703	0.017721	-0.992732	-0.118736	-0.217592	0.0322386	0.119244	-0.992336	0.233087	0	0	0	1
0.999325	0.0138186	0.033741	0.638725	0.0176951	-0.992768	-0.118434	-0.217049	0.0318364	0.118935	-0.992386	0.233064	0	0	0	1
0.999335	0.0139008	0.0333907	0.638778	0.0177269	-0.992798	-0.118179	-0.216473	0.0314834	0.118676	-0.992428	0.233039	0	0	0	1
0.999349	0.0139592	0.0329431	0.638806	0.0177231	-0.992831	-0.117903	-0.215908	0.0310371	0.118394	-0.992476	0.232984	0	0	0	1
0.99936	0.0140341	0.0325784	0.638834	0.0177473	-0.992858	-0.117676	-0.215427	0.0306701	0.118163	-0.992515	0.23294	0	0	0	1
0.999366	0.014206	0.0323273	0.638892	0.0178819	-0.99288	-0.117464	-0.214939	0.0304043	0.117952	-0.992548	0.232918	0	0	0	1
0.999376	0.0142875	0.0319673	0.638938	0.0179126	-0.99291	-0.117209	-0.214387	0.0300419	0.117692	-0.99259	0.232872	0	0	0	1
0.999384	0.0144117	0.0316592	0.639014	0.0179934	-0.992933	-0.116996	-0.213797	0.0297253	0.117478	-0.992625	0.232834	0	0	0	1
0.999397	0.0144326	0.0312361	0.639053	0.0179568	-0.992965	-0.116737	-0.213221	0.0293074	0.117212	-0.992669	0.232776	0	0	0	1
0.999408	0.0144044	0.030901	0.639083	0.0178833	-0.99299	-0.116528	-0.212756	0.0289817	0.116996	-0.992704	0.232738	0	0	0	1
0.999418	0.0141545	0.0307129	0.639117	0.0176087	-0.993013	-0.116381	-0.212433	0.0288268	0.116838	-0.992727	0.232723	0	0	0	1
0.999422	0.0141834	0.0305468	0.639101	0.0176152	-0.993024	-0.116286	-0.212296	0.0286602	0.116741	-0.992744	0.232712	0	0	0	1
0.999426	0.0144633	0.0302787	0.639092	0.0178577	-0.993037	-0.116135	-0.212023	0.028364	0.116593	-0.992769	0.232691	0	0	0	1
0.999429	0.0146691	0.0300814	0.639152	0.0180347	-0.993052	-0.115975	-0.211575	0.0281469	0.116435	-0.992794	0.232673	0	0	0	1
0.999438	0.0146136	0.0298206	0.639235	0.0179435	-0.993078	-0.115774	-0.211003	0.0278981	0.116228	-0.992825	0.232639	0	0	0	1
0.999446	0.0146367	0.0295282	0.639291	0.017927	-0.9931	-0.11558	-0.210494	0.0276086	0.11603	-0.992857	0.232599	0	0	0	1
0.999459	0.0145372	0.0291524	0.639303	0.0177788	-0.993127	-0.115371	-0.210054	0.0272507	0.115811	-0.992892	0.232545	0	0	0	1
0.999466	0.0146728	0.0288188	0.63934	0.0178689	-0.993151	-0.11515	-0.20955	0.0269076	0.115588	-0.992928	0.23251	0	0	0	1
0.999476	0.0146971	0.0284901	0.639375	0.0178485	-0.99318	-0.114907	-0.209024	0.0265827	0.115339	-0.992965	0.232493	0	0	0	1
0.999486	0.0146842	0.0281196	0.639406	0.0177861	-0.993211	-0.114649	-0.20848	0.0262209	0.115074	-0.993006	0.23246	0	0	0	1
0.999499	0.0145229	0.0277605	0.639448	0.0175772	-0.993246	-0.114373	-0.207873	0.0258876	0.114788	-0.993048	0.232435	0	0	0	1
0.999511	0.0142728	0.0274254	0.63949	0.0172836	-0.993281	-0.114118	-0.207292	0.025588	0.11452	-0.993086	0.232396	0	0	0	1
0.999524	0.0139221	0.0271355	0.639509	0.0168974	-0.993308	-0.113943	-0.206882	0.0253432	0.114331	-0.993114	0.232381	0	0	0	1
0.999536	0.0138395	0.0267267	0.639409	0.0167611	-0.993344	-0.113646	-0.206612	0.0249516	0.114025	-0.993159	0.23242	0	0	0	1
0.999546	0.0141327	0.0261948	0.639298	0.0169821	-0.993385	-0.113251	-0.206168	0.0243966	0.113628	-0.993219	0.232464	0	0	0	1
0.999567	0.0140283	0.0254619	0.639151	0.0167823	-0.993449	-0.112718	-0.205624	0.0236895	0.11308	-0.993298	0.232543	0	0	0	1
0.999585	0.0142969	0.0245733	0.638992	0.016933	-0.993525	-0.11203	-0.204873	0.022788	0.112384	-0.993398	0.232666	0	0	0	1
0.999599	0.0143706	0.0239707	0.638947	0.0169246	-0.993594	-0.11141	-0.204004	0.0221916	0.111755	-0.993483	0.232814	0	0	0	1
0.999616	0.0140544	0.023435	0.638949	0.0165426	-0.993641	-0.111052	-0.203335	0.0217007	0.111381	-0.993536	0.232808	0	0	0	1
0.999624	0.0141546	0.0230171	0.638916	0.0165901	-0.993669	-0.110792	-0.202922	0.0212786	0.111116	-0.993575	0.232808	0	0	0	1
0.99963	0.0143951	0.0226086	0.638887	0.0167782	-0.993695	-0.110527	-0.202488	0.0208504	0.11085	-0.993614	0.232814	0	0	0	1
0.999638	0.0145249	0.0221861	0.638925	0.0168542	-0.993727	-0.110229	-0.201804	0.0204213	0.110546	-0.993656	0.232808	0	0	0	1
0.999652	0.0143247	0.0216455	0.638909	0.0165881	-0.993772	-0.109864	-0.201168	0.0199123	0.110169	-0.993708	0.232807	0	0	0	1
0.999658	0.0144197	0.0213109	0.6389	0.0166411	-0.993797	-0.109634	-0.20075	0.0195731	0.109935	-0.993741	0.232818	0	0	0	1
0.999661	0.0146957	0.0210058	0.638898	0.0168778	-0.993816	-0.109421	-0.200338	0.0192433	0.109722	-0.993771	0.232827	0	0	0	1
0.999665	0.0149267	0.0206169	0.638907	0.0170592	-0.993846	-0.109126	-0.199743	0.0188365	0.109425	-0.993812	0.232836	0	0	0	1
0.999674	0.0148879	0.0202416	0.638932	0.016974	-0.99388	-0.108827	-0.199103	0.0184728	0.109119	-0.993852	0.232835	0	0	0	1
0.99968	0.0148811	0.0199392	0.638907	0.0169283	-0.993916	-0.108501	-0.198521	0.0181785	0.108787	-0.993894	0.232838	0	0	0	1
0.99968	0.0149597	0.0198662	0.638898	0.0169935	-0.993945	-0.108228	-0.197994	0.0181021	0.108514	-0.993925	0.232851	0	0	0	1
0.999679	0.0151034	0.0197956	0.63888	0.0171238	-0.993972	-0.107957	-0.197469	0.018021	0.108245	-0.993956	0.232851	0	0	0	1
0.999681	0.0150081	0.0197636	0.638852	0.0170213	-0.993999	-0.107721	-0.197076	0.0180035	0.108007	-0.993982	0.232848	0	0	0	1
0.999684	0.0148142	0.0197557	0.638835	0.0168257	-0.994015	-0.107612	-0.1969	0.0180185	0.107894	-0.993994	0.232846	0	0	0	1
0.999682	0.0149693	0.0197581	0.638857	0.0169788	-0.994021	-0.107533	-0.196666	0.0180055	0.107818	-0.994003	0.232852	0	0	0	1
0.999679	0.0152576	0.019704	0.638853	0.0172553	-0.994041	-0.107296	-0.196167	0.0179247	0.107586	-0.994029	0.232859	0	0	0	1
0.999683	0.015034	0.0196627	0.638858	0.017023	-0.994078	-0.106991	-0.195497	0.017913	0.107276	-0.994063	0.232839	0	0	0	1
0.999688	0.0147378	0.0196319	0.638796	0.016719	-0.99412	-0.106651	-0.194961	0.0179199	0.10693	-0.9941	0.232834	0	0	0	1
0.999688	0.0147156	0.0196276	0.638755	0.0166918	-0.994148	-0.106391	-0.194524	0.0179223	0.10667	-0.994128	0.232833	0	0	0	1
0.999685	0.0149114	0.0196303	0.638786	0.0168836	-0.994164	-0.106211	-0.194029	0.0179072	0.106493	-0.994147	0.23282	0	0	0	1
0.99969	0.0146598	0.0196019	0.638799	0.0166254	-0.994198	-0.105938	-0.193423	0.0179103	0.106215	-0.994177	0.232799	0	0	0	1
0.999694	0.0144207	0.0195816	0.638781	0.0163795	-0.994237	-0.10561	-0.192767	0.0179209	0.105883	-0.994212	0.232792	0	0	0	1
0.999692	0.0145144	0.0195841	0.638737	0.0164675	-0.994268	-0.105305	-0.192233	0.0179186	0.105579	-0.994245	0.232799	0	0	0	1
0.999692	0.0145416	0.0195724	0.638732	0.0164894	-0.994291	-0.105083	-0.191752	0.0179078	0.105357	-0.994268	0.232785	0	0	0	1
0.999692	0.0145609	0.0195759	0.638741	0.0165051	-0.994312	-0.104876	-0.191268	0.0179126	0.10515	-0.99429	0.23278	0	0	0	1
0.999691	0.0145961	0.0195711	0.638732	0.0165348	-0.994341	-0.104601	-0.1907	0.0179087	0.104877	-0.994319	0.232775	0	0	0	1
0.999692	0.0145253	0.0195846	0.638731	0.0164604	-0.994373	-0.104305	-0.19007	0.0179344	0.10458	-0.99435	0.232781	0	0	0	1
0.999693	0.0144952	0.0195728	0.638716	0.0164242	-0.994402	-0.104031	-0.189515	0.0179304	0.104305	-0.994379	0.232776	0	0	0	1
0.999692	0.0145263	0.0195824	0.638727	0.0164525	-0.994423	-0.103824	-0.189026	0.0179401	0.104098	-0.9944	0.23278	0	0	0	1
0.999695	0.0144495	0.0194982	0.638719	0.0163631	-0.994449	-0.103589	-0.188543	0.0178683	0.103861	-0.994427	0.232776	0	0	0	1
0.999693	0.014681	0.0194269	0.638722	0.0165816	-0.994471	-0.103343	-0.187983	0.0177774	0.103617	-0.994454	0.232777	0	0	0	1
0.999692	0.0148301	0.0193481	0.638742	0.0167169	-0.994497	-0.103076	-0.187317	0.0176881	0.103351	-0.994483	0.232773	0	0	0	1
0.999695	0.0147724	0.0192466	0.638729	0.0166443	-0.994526	-0.102805	-0.186762	0.0175976	0.103078	-0.994513	0.232775	0	0	0	1
0.999695	0.0148012	0.0192025	0.638725	0.0166644	-0.994549	-0.102582	-0.186278	0.0175545	0.102854	-0.994537	0.232775	0	0	0	1
0.999696	0.0149198	0.0190755	0.638725	0.0167655	-0.99457	-0.102362	-0.185796	0.0174197	0.102635	-0.994562	0.23278	0	0	0	1
0.999697	0.0150382	0.0189164	0.638727	0.0168627	-0.994594	-0.102112	-0.18524	0.0172536	0.102384	-0.994591	0.232782	0	0	0	1
0.999701	0.0150294	0.0187099	0.638715	0.0168282	-0.994622	-0.101847	-0.184639	0.0170536	0.102116	-0.994622	0.232739	0	0	0	1
0.999706	0.014989	0.0185108	0.638695	0.0167633	-0.994649	-0.10159	-0.184073	0.016864	0.101855	-0.994652	0.232694	0	0	0	1
0.999707	0.0150927	0.0183299	0.638681	0.0168445	-0.994669	-0.101377	-0.183582	0.0166771	0.10164	-0.994677	0.232646	0	0	0	1
0.999708	0.0152618	0.0181693	0.638642	0.0169922	-0.994692	-0.101126	-0.183111	0.0165045	0.10139	-0.994705	0.232623	0	0	0	1
0.999708	0.0154782	0.017983	0.638623	0.0171852	-0.99471	-0.100919	-0.182585	0.0163008	0.101183	-0.99473	0.232534	0	0	0	1
0.999712	0.0154073	0.0178045	0.638621	0.0170923	-0.994739	-0.10065	-0.181901	0.016135	0.100909	-0.99476	0.232444	0	0	0	1
0.99972	0.0150386	0.0176707	0.63858	0.0167091	-0.994763	-0.100476	-0.18146	0.0160421	0.100727	-0.99478	0.232381	0	0	0	1
0.999721	0.0151174	0.0175681	0.638554	0.0167814	-0.994736	-0.100735	-0.18132	0.0159277	0.100986	-0.994756	0.232389	0	0	0	1
0.999719	0.0152546	0.01754	0.638555	0.0169139	-0.99474	-0.100665	-0.181124	0.0158871	0.100918	-0.994763	0.232367	0	0	0	1
0.999719	0.0153944	0.0174447	0.638536	0.0170402	-0.994758	-0.100466	-0.180661	0.0157815	0.100719	-0.994785	0.232303	0	0	0	1
0.999726	0.0150509	0.0173232	0.638543	0.016682	-0.994791	-0.100199	-0.179981	0.0156998	0.100445	-0.994814	0.232215	0	0	0	1
0.999732	0.0148338	0.0171332	0.638524	0.0164437	-0.994816	-0.099998	-0.17935	0.015536	0.100237	-0.994838	0.232096	0	0	0	1
0.999733	0.0148635	0.0170872	0.638576	0.0164672	-0.994824	-0.0999071	-0.178827	0.0154888	0.100146	-0.994848	0.232055	0	0	0	1
0.999732	0.0148814	0.0170929	0.638607	0.0164827	-0.994843	-0.0997165	-0.178259	0.0154957	0.0999555	-0.994867	0.232042	0	0	0	1
0.999735	0.0148639	0.0169753	0.638597	0.0164501	-0.994865	-0.0994997	-0.17766	0.0153841	0.0997365	-0.99489	0.231958	0	0	0	1
0.999734	0.0149788	0.0169038	0.63865	0.0165554	-0.994876	-0.0993727	-0.177107	0.0153036	0.0996101	-0.994904	0.23189	0	0	0	1
0.999733	0.0151176	0.0168254	0.638675	0.0166834	-0.99489	-0.0992183	-0.176568	0.0152143	0.0994565	-0.994921	0.231819	0	0	0	1
0.999732	0.015151	0.0168755	0.638739	0.0167187	-0.994908	-0.0990288	-0.17595	0.015264	0.0992684	-0.994939	0.23181	0	0	0	1
0.999731	0.0151561	0.0169369	0.638869	0.0167287	-0.994915	-0.0989555	-0.175357	0.0153259	0.0991962	-0.994945	0.231776	0	0	0	1
0.999731	0.0151742	0.0169129	0.638972	0.0167437	-0.994919	-0.0989098	-0.174868	0.0153009	0.0991503	-0.99495	0.231719	0	0	0	1
0.999731	0.0153411	0.0167469	0.638975	0.0168916	-0.994928	-0.0988005	-0.174459	0.0151211	0.0990408	-0.994964	0.231605	0	0	0	1
0.999731	0.0154752	0.0166186	0.63901	0.0170107	-0.994936	-0.0986933	-0.173968	0.014982	0.0989334	-0.994977	0.231506	0	0	0	1
0.999732	0.0155449	0.016519	0.639081	0.0170684	-0.994947	-0.0985712	-0.17335	0.0148782	0.0988107	-0.99499	0.231411	0	0	0	1
0.999733	0.0155442	0.0164272	0.639119	0.0170559	-0.994966	-0.0983885	-0.172704	0.01479	0.0986265	-0.99501	0.231331	0	0	0	1
0.999734	0.0155689	0.0163933	0.639082	0.0170735	-0.99499	-0.0981358	-0.172192	0.0147581	0.0983735	-0.995036	0.231315	0	0	0	1
0.999731	0.0156812	0.0164656	0.639045	0.0171881	-0.995016	-0.097857	-0.171692	0.0148239	0.0980976	-0.995062	0.231366	0	0	0	1
0.999728	0.0157908	0.0165251	0.638969	0.0172978	-0.995049	-0.0975011	-0.171128	0.0148784	0.0977444	-0.995096	0.231421	0	0	0	1
0.999728	0.0157651	0.0165715	0.638924	0.0172716	-0.995083	-0.0971592	-0.170483	0.0149331	0.0974029	-0.995128	0.231458	0	0	0	1
0.999727	0.0158073	0.0165756	0.638897	0.0173102	-0.995107	-0.0969081	-0.169897	0.0149375	0.0971525	-0.995153	0.231467	0	0	0	1
0.999727	0.0159332	0.0164606	0.638886	0.0174249	-0.995102	-0.0969376	-0.169424	0.0148102	0.097182	-0.995152	0.231428	0	0	0	1
0.999728	0.0159576	0.0163517	0.638926	0.017437	-0.995112	-0.0968335	-0.168897	0.0147014	0.0970763	-0.995164	0.231343	0	0	0	1
0.99973	0.0159252	0.0162928	0.638993	0.0173974	-0.995123	-0.0967222	-0.168316	0.0146479	0.0969635	-0.995176	0.23128	0	0	0	1
0.999732	0.0159081	0.0161613	0.639032	0.0173658	-0.995136	-0.0965956	-0.167698	0.0145208	0.0968344	-0.99519	0.231181	0	0	0	1
0.999745	0.0151732	0.0160363	0.639034	0.0166286	-0.995105	-0.0970444	-0.167438	0.0144601	0.0972703	-0.995148	0.231202	0	0	0	1
0.99975	0.0149149	0.0160126	0.638999	0.0163687	-0.995112	-0.097011	-0.167207	0.0144623	0.0972328	-0.995152	0.231216	0	0	0	1
0.999749	0.014991	0.0159784	0.638925	0.0164387	-0.995128	-0.0968427	-0.166942	0.0144236	0.0970651	-0.995169	0.231224	0	0	0	1
0.999752	0.0147676	0.0159884	0.638835	0.0162143	-0.995151	-0.0966396	-0.166759	0.0144585	0.0968589	-0.995189	0.231264	0	0	0	1
0.999751	0.0148198	0.0160091	0.63877	0.0162662	-0.995165	-0.0964924	-0.166618	0.0144765	0.0967128	-0.995203	0.231297	0	0	0	1
0.99975	0.0148761	0.0160131	0.638735	0.0163209	-0.995175	-0.0963741	-0.166404	0.0144769	0.0965953	-0.995214	0.231317	0	0	0	1
0.999752	0.0148259	0.0159661	0.638678	0.0162639	-0.995192	-0.0962067	-0.166116	0.0144377	0.0964265	-0.995231	0.23131	0	0	0	1
0.999753	0.0147925	0.0158928	0.638585	0.0162204	-0.995215	-0.095983	-0.16577	0.0143717	0.0962011	-0.995254	0.231301	0	0	0	1
0.999755	0.0149598	0.0156405	0.638405	0.0163564	-0.995255	-0.0955421	-0.165225	0.0141118	0.0957586	-0.9953	0.231277	0	0	0	1
0.999751	0.0155761	0.0153104	0.638099	0.0169265	-0.995327	-0.0946817	-0.164187	0.0137388	0.0949012	-0.995387	0.231272	0	0	0	1
0.999747	0.0158207	0.0152989	0.637905	0.0171591	-0.995391	-0.0939723	-0.162764	0.0137163	0.0941951	-0.995455	0.231329	0	0	0	1
0.999757	0.0154516	0.0150492	0.637905	0.0167875	-0.995261	-0.0953994	-0.161971	0.0134786	0.0956128	-0.995323	0.231464	0	0	0	1
0.999762	0.0152603	0.0148782	0.637972	0.0165909	-0.995191	-0.096169	-0.161594	0.0133138	0.0963769	-0.995251	0.231474	0	0	0	1
0.999758	0.0155523	0.0148615	0.637961	0.0168785	-0.995197	-0.0960518	-0.161272	0.013271	0.0962633	-0.995263	0.231462	0	0	0	1
0.999751	0.0159703	0.0148612	0.637935	0.0172914	-0.995213	-0.0958143	-0.16073	0.0132346	0.0960314	-0.995286	0.231462	0	0	0	1
0.99975	0.0160512	0.0148607	0.637919	0.0173681	-0.995239	-0.0955302	-0.160055	0.0132313	0.0957484	-0.995313	0.231459	0	0	0	1
0.999752	0.0158992	0.0148685	0.637907	0.0172138	-0.995268	-0.0952559	-0.159414	0.0132584	0.0954722	-0.995339	0.231459	0	0	0	1
0.999753	0.0158814	0.0148501	0.637861	0.0171911	-0.995291	-0.0950125	-0.158935	0.013246	0.0952283	-0.995363	0.231456	0	0	0	1
0.999748	0.0161575	0.0148573	0.637854	0.0174643	-0.995304	-0.0948305	-0.158475	0.01323	0.0950501	-0.99538	0.231453	0	0	0	1
0.999746	0.0163262	0.0148519	0.637836	0.0176286	-0.995324	-0.0945923	-0.157908	0.0132128	0.094814	-0.995403	0.231447	0	0	0	1
0.999745	0.0163743	0.0148294	0.637805	0.0176704	-0.995351	-0.0942952	-0.157222	0.0131911	0.0945172	-0.995431	0.231432	0	0	0	1
0.999749	0.0161505	0.0147886	0.637752	0.0174399	-0.995383	-0.0940015	-0.156635	0.0131769	0.0942199	-0.99546	0.231414	0	0	0	1
0.999746	0.016358	0.0148055	0.637748	0.0176455	-0.995398	-0.0938079	-0.156139	0.0131775	0.0940293	-0.995478	0.231418	0	0	0	1
0.999745	0.0164266	0.0147944	0.63776	0.0177107	-0.995411	-0.0936537	-0.155661	0.0131627	0.0938758	-0.995493	0.231401	0	0	0	1
0.999745	0.0164458	0.0147757	0.637739	0.017725	-0.995433	-0.0934186	-0.155099	0.0131465	0.0936407	-0.995515	0.23139	0	0	0	1
0.99975	0.0161152	0.0147524	0.637736	0.0173903	-0.995462	-0.0931679	-0.15442	0.0131587	0.0933852	-0.995539	0.23137	0	0	0	1
0.999754	0.0159913	0.0146818	0.637709	0.017259	-0.995474	-0.0930705	-0.15382	0.0131017	0.093285	-0.995549	0.231352	0	0	0	1
0.999756	0.0158631	0.0146515	0.637703	0.0171271	-0.995486	-0.0929615	-0.153309	0.0130853	0.0931738	-0.99556	0.231342	0	0	0	1
0.999755	0.0159289	0.014624	0.637694	0.017188	-0.995499	-0.0928083	-0.152833	0.0130545	0.093021	-0.995574	0.231324	0	0	0	1
0.999754	0.0159974	0.0146102	0.637675	0.0172519	-0.99552	-0.0925779	-0.152253	0.0130384	0.0927913	-0.995596	0.231313	0	0	0	1
0.999753	0.0161116	0.0145607	0.637652	0.0173583	-0.995538	-0.0923631	-0.151608	0.0129822	0.0925771	-0.995617	0.231286	0	0	0	1
0.999755	0.0160193	0.0145449	0.637608	0.0172622	-0.995559	-0.0921561	-0.151071	0.0129786	0.0923686	-0.995636	0.231289	0	0	0	1
0.999757	0.0159523	0.0145133	0.637563	0.01719	-0.995578	-0.09196	-0.150607	0.0129568	0.0921712	-0.995655	0.231279	0	0	0	1
0.999756	0.0159911	0.014506	0.637556	0.0172268	-0.995586	-0.0918681	-0.150246	0.0129475	0.0920796	-0.995663	0.23128	0	0	0	1
0.999756	0.0159938	0.0144956	0.63756	0.0172289	-0.995583	-0.0919	-0.150087	0.0129363	0.0921114	-0.99566	0.231283	0	0	0	1
0.999754	0.016132	0.0145079	0.637566	0.0173669	-0.995587	-0.0918321	-0.149856	0.012937	0.0920455	-0.995666	0.231285	0	0	0	1
0.99975	0.0163776	0.0144988	0.637542	0.017608	-0.995601	-0.0916339	-0.149373	0.0129089	0.0918504	-0.995685	0.23128	0	0	0	1
0.999749	0.016455	0.0145016	0.637546	0.0176823	-0.99562	-0.0914076	-0.148713	0.0129085	0.0916251	-0.995706	0.231272	0	0	0	1
0.999752	0.0163001	0.0144672	0.637507	0.0175241	-0.995629	-0.0913424	-0.148193	0.0128897	0.0915573	-0.995712	0.231283	0	0	0	1
0.999748	0.0164784	0.0144924	0.637452	0.0177012	-0.995645	-0.0911281	-0.147753	0.0129022	0.0913458	-0.995731	0.231311	0	0	0	1
0.999745	0.0166831	0.0145054	0.637454	0.017904	-0.995658	-0.0909532	-0.147249	0.0128996	0.0911738	-0.995747	0.231307	0	0	0	1
0.999742	0.0168392	0.014547	0.637468	0.0180604	-0.995675	-0.0907354	-0.146609	0.0129307	0.0909587	-0.995766	0.231321	0	0	0	1
0.999745	0.016607	0.0145466	0.637442	0.0178262	-0.9957	-0.0905076	-0.145982	0.0129555	0.090728	-0.995787	0.231326	0	0	0	1
0.999745	0.0165783	0.0145871	0.637405	0.0177994	-0.995714	-0.0903622	-0.145441	0.0130011	0.0905829	-0.9958	0.231367	0	0	0	1
0.999742	0.0167625	0.014608	0.637393	0.0179823	-0.995727	-0.0901723	-0.144923	0.0130086	0.0903958	-0.995817	0.231375	0	0	0	1
0.99974	0.0168348	0.0146457	0.637423	0.0180557	-0.99574	-0.0900228	-0.144393	0.0130423	0.090248	-0.99583	0.231384	0	0	0	1
0.999739	0.0168622	0.0146641	0.637421	0.018082	-0.995757	-0.0898244	-0.143802	0.0130617	0.0900503	-0.995847	0.231391	0	0	0	1
0.999742	0.0167295	0.0146765	0.637403	0.0179484	-0.995778	-0.0896204	-0.143217	0.0130897	0.0898448	-0.995865	0.231403	0	0	0	1
0.999741	0.0167506	0.0146592	0.637378	0.017967	-0.995783	-0.0895575	-0.142674	0.0130718	0.0897818	-0.995871	0.231416	0	0	0	1
0.999744	0.0166341	0.0146471	0.637367	0.0178477	-0.9958	-0.0893904	-0.14213	0.0130732	0.089613	-0.995887	0.23141	0	0	0	1
0.999747	0.0164485	0.0145879	0.637354	0.017655	-0.995821	-0.0892025	-0.141564	0.0130342	0.0894216	-0.995904	0.231369	0	0	0	1
0.999748	0.0164536	0.0145519	0.63737	0.0176549	-0.995834	-0.0890482	-0.140936	0.0130006	0.0892668	-0.995919	0.231336	0	0	0	1
0.999749	0.0164707	0.0144294	0.637375	0.0176617	-0.995829	-0.0891058	-0.140343	0.0128761	0.0893224	-0.995915	0.231281	0	0	0	1
0.999752	0.0163538	0.0143547	0.637395	0.0175386	-0.995831	-0.089108	-0.139732	0.0128121	0.0893218	-0.995916	0.231243	0	0	0	1
0.999753	0.0164838	0.014182	0.637407	0.0176536	-0.995823	-0.0891801	-0.139163	0.0126272	0.0893925	-0.995912	0.231146	0	0	0	1
0.999755	0.0163675	0.0141655	0.637466	0.0175364	-0.995824	-0.0891883	-0.13857	0.0126211	0.089399	-0.995912	0.231128	0	0	0	1
0.999755	0.0164051	0.0140838	0.637504	0.0175674	-0.995817	-0.0892613	-0.137978	0.012535	0.089471	-0.995906	0.231081	0	0	0	1
0.999755	0.0164709	0.0140496	0.637548	0.0176304	-0.995812	-0.089302	-0.137371	0.0124943	0.0895119	-0.995903	0.231058	0	0	0	1
0.999754	0.0165593	0.0140181	0.637593	0.0177153	-0.995813	-0.0892718	-0.136844	0.0124556	0.0894823	-0.995906	0.231022	0	0	0	1
0.999752	0.0167142	0.0139936	0.637621	0.0178659	-0.995821	-0.0891512	-0.136302	0.0124195	0.0893631	-0.995917	0.230986	0	0	0	1
0.999749	0.0168292	0.014069	0.637713	0.0179859	-0.995828	-0.0890539	-0.135673	0.0124861	0.0892686	-0.995925	0.23098	0	0	0	1
0.999745	0.0168721	0.0142705	0.637888	0.0180467	-0.995827	-0.0890538	-0.134999	0.012683	0.0892728	-0.995922	0.231017	0	0	0	1
0.999747	0.0167484	0.0142507	0.637971	0.0179226	-0.995823	-0.089128	-0.134546	0.0126729	0.089345	-0.995916	0.23098	0	0	0	1
0.999749	0.0166937	0.0141823	0.637987	0.0178647	-0.995805	-0.0893369	-0.134357	0.0126059	0.089552	-0.995898	0.230962	0	0	0	1
0.999749	0.0167343	0.0141274	0.637989	0.0179005	-0.995802	-0.0893629	-0.134205	0.0125472	0.0895775	-0.995897	0.230933	0	0	0	1
0.999745	0.0170289	0.0140517	0.638005	0.0181868	-0.9958	-0.0893262	-0.133893	0.0124461	0.0895431	-0.995901	0.230872	0	0	0	1
0.999744	0.0172028	0.0139585	0.638035	0.0183508	-0.995803	-0.0892637	-0.133417	0.0123388	0.089481	-0.995908	0.230793	0	0	0	1
0.999745	0.0171768	0.0138894	0.638097	0.0183181	-0.995808	-0.0892068	-0.132836	0.0122734	0.0894226	-0.995914	0.230721	0	0	0	1
0.999746	0.0170869	0.0139641	0.638139	0.0182344	-0.995815	-0.0891448	-0.132357	0.0123569	0.0893608	-0.995918	0.230759	0	0	0	1
0.999743	0.017235	0.0139584	0.638072	0.0183783	-0.995835	-0.0888904	-0.131844	0.0123427	0.0891082	-0.995941	0.230768	0	0	0	1
0.999746	0.0171888	0.0138487	0.63799	0.0183194	-0.995859	-0.0886404	-0.13132	0.0122422	0.0888556	-0.995965	0.230714	0	0	0	1
0.999746	0.0171586	0.0138782	0.637977	0.0182892	-0.99588	-0.0884114	-0.13067	0.0122785	0.0886269	-0.995985	0.230726	0	0	0	1
0.999748	0.0170091	0.0138896	0.638004	0.0181411	-0.995884	-0.0883991	-0.130034	0.0123033	0.088613	-0.995986	0.230738	0	0	0	1
0.999754	0.0167875	0.0137609	0.637989	0.017914	-0.99585	-0.0888173	-0.129508	0.0121873	0.089026	-0.99595	0.230735	0	0	0	1
0.999759	0.016531	0.0136964	0.637982	0.0176552	-0.995838	-0.0890112	-0.128922	0.0121424	0.0892156	-0.995934	0.230742	0	0	0	1
0.999755	0.0168161	0.0136123	0.63796	0.0179334	-0.99582	-0.0891584	-0.128371	0.0120306	0.0893648	-0.995922	0.23073	0	0	0	1
0.999754	0.0169112	0.0135763	0.637962	0.0180245	-0.995821	-0.0891237	-0.12779	0.0119868	0.0893306	-0.995926	0.230715	0	0	0	1
0.99976	0.016616	0.0134659	0.637928	0.0177226	-0.995811	-0.0892912	-0.127408	0.0119003	0.0894925	-0.995912	0.230688	0	0	0	1
0.999764	0.0164433	0.0133842	0.637864	0.0175437	-0.995811	-0.0893328	-0.127157	0.0118337	0.0895306	-0.99591	0.230681	0	0	0	1
0.999763	0.016532	0.0133426	0.637806	0.017627	-0.99582	-0.0892154	-0.126913	0.0117864	0.0894136	-0.995921	0.230674	0	0	0	1
0.999765	0.0165175	0.0132482	0.637695	0.0176018	-0.995838	-0.0890238	-0.126602	0.0116971	0.0892202	-0.995939	0.230651	0	0	0	1
0.999766	0.0164799	0.0132037	0.637578	0.0175576	-0.99586	-0.0887851	-0.126288	0.0116603	0.0889803	-0.995961	0.230663	0	0	0	1
0.999765	0.0166067	0.013104	0.637414	0.0176714	-0.995886	-0.0884719	-0.125856	0.0115553	0.0886668	-0.99599	0.230657	0	0	0	1
0.999768	0.0164442	0.0130852	0.637268	0.0175038	-0.995919	-0.088122	-0.125395	0.0115571	0.0883147	-0.996021	0.230697	0	0	0	1
0.999763	0.01673	0.0131037	0.637114	0.0177849	-0.995954	-0.0876734	-0.124767	0.0115583	0.0878698	-0.996061	0.230781	0	0	0	1
0.999748	0.0175609	0.0131588	0.636867	0.0186084	-0.996009	-0.0868794	-0.123683	0.0115549	0.0870865	-0.99613	0.230895	0	0	0	1
0.999746	0.0176637	0.0132086	0.636769	0.01871	-0.996045	-0.086444	-0.12224	0.0116038	0.0866533	-0.996167	0.230954	0	0	0	1
0.999757	0.0172678	0.0129144	0.63679	0.0183106	-0.995894	-0.0882424	-0.121626	0.0113121	0.0884415	-0.996013	0.231005	0	0	0	1
0.999764	0.0169759	0.0127589	0.636833	0.0180176	-0.995808	-0.0892682	-0.121294	0.0111644	0.089461	-0.995924	0.231027	0	0	0	1
0.999761	0.0171264	0.0127345	0.636793	0.0181634	-0.995821	-0.0890964	-0.120817	0.0111299	0.0892905	-0.995939	0.231016	0	0	0	1
0.99976	0.0172427	0.0127217	0.636775	0.0182758	-0.995837	-0.0888964	-0.120173	0.0111104	0.0890916	-0.995957	0.231	0	0	0	1
0.999763	0.0170815	0.0126869	0.636758	0.0181109	-0.99585	-0.0887808	-0.119581	0.0110922	0.0889736	-0.995968	0.230982	0	0	0	1
0.999764	0.0170656	0.0126441	0.636698	0.0180897	-0.995863	-0.0886386	-0.119074	0.0110535	0.0888304	-0.995981	0.230974	0	0	0	1
0.999763	0.0171383	0.0126044	0.636621	0.0181569	-0.995875	-0.0884944	-0.118707	0.0110102	0.0886863	-0.995995	0.230971	0	0	0	1
0.999764	0.017072	0.0126049	0.636614	0.0180908	-0.995877	-0.0884803	-0.118509	0.0110168	0.0886715	-0.995996	0.230975	0	0	0	1
0.999762	0.0171808	0.0126328	0.636628	0.018201	-0.99588	-0.0884248	-0.118252	0.011036	0.0886178	-0.996	0.230982	0	0	0	1
0.999758	0.0173952	0.0126018	0.636587	0.0184098	-0.995893	-0.0882383	-0.117743	0.0109895	0.0884331	-0.996017	0.230965	0	0	0	1
0.999764	0.0171108	0.0125731	0.636548	0.0181216	-0.995916	-0.0880312	-0.117106	0.0109899	0.0882223	-0.996036	0.230947	0	0	0	1
0.999764	0.0171166	0.0125483	0.63652	0.0181266	-0.995906	-0.0881494	-0.116604	0.0109625	0.0883401	-0.996026	0.230964	0	0	0	1
0.999766	0.0170282	0.0125307	0.636474	0.0180358	-0.995916	-0.0880484	-0.116143	0.0109546	0.0882378	-0.996035	0.230966	0	0	0	1
0.999762	0.0172392	0.0125693	0.636447	0.0182472	-0.995931	-0.0878414	-0.115572	0.0109782	0.0880339	-0.996053	0.230982	0	0	0	1
0.999759	0.0173544	0.0126093	0.636439	0.0183635	-0.995944	-0.0876656	-0.114902	0.0110112	0.0878601	-0.996068	0.230999	0	0	0	1
0.999756	0.0174936	0.012622	0.636412	0.0185033	-0.995941	-0.0876686	-0.114311	0.0110115	0.0878649	-0.996067	0.231024	0	0	0	1
0.999756	0.0175003	0.0126822	0.636411	0.0185152	-0.995942	-0.0876572	-0.113817	0.0110711	0.0878547	-0.996068	0.231068	0	0	0	1
0.999753	0.0175984	0.0127266	0.636386	0.0186149	-0.995956	-0.0874818	-0.113315	0.01111	0.0876812	-0.996082	0.231094	0	0	0	1
0.999749	0.0178259	0.0127744	0.636371	0.0188435	-0.995968	-0.0872877	-0.1127	0.0111413	0.0874906	-0.996099	0.231113	0	0	0	1
0.99975	0.0177042	0.0128158	0.636364	0.0187249	-0.995978	-0.0872028	-0.11211	0.0111948	0.0874051	-0.996106	0.231137	0	0	0	1
0.999754	0.0175045	0.0128298	0.63636	0.0185278	-0.995978	-0.0872506	-0.111578	0.0112253	0.087451	-0.996101	0.231159	0	0	0	1
0.999749	0.0177669	0.0128449	0.636347	0.0187894	-0.995981	-0.0871571	-0.11106	0.0112192	0.0873607	-0.996109	0.231168	0	0	0	1
0.999747	0.0178283	0.0128737	0.636335	0.0188514	-0.995993	-0.0870005	-0.110521	0.0112455	0.0872054	-0.996123	0.231177	0	0	0	1
0.999744	0.0179971	0.0129091	0.636335	0.0190209	-0.996003	-0.0868508	-0.109949	0.0112688	0.0870582	-0.996135	0.231186	0	0	0	1
0.999747	0.0178276	0.0129268	0.636309	0.0188516	-0.996021	-0.0866839	-0.109347	0.0113043	0.0868898	-0.99615	0.231199	0	0	0	1
0.999746	0.017857	0.0129136	0.636297	0.0188803	-0.996017	-0.0867269	-0.108794	0.0112878	0.0869328	-0.996146	0.231203	0	0	0	1
0.999749	0.0177296	0.0128922	0.636287	0.0187535	-0.996004	-0.0868959	-0.108241	0.0112744	0.0871	-0.996132	0.231219	0	0	0	1
0.999754	0.017441	0.012852	0.636283	0.0184659	-0.995983	-0.0872048	-0.107668	0.0112538	0.0874048	-0.996105	0.231236	0	0	0	1
0.999755	0.0174392	0.0127959	0.636283	0.0184649	-0.995939	-0.0877078	-0.107026	0.0111888	0.0879067	-0.996062	0.231262	0	0	0	1
0.999756	0.0174356	0.0126997	0.636268	0.0184597	-0.995884	-0.0883282	-0.106386	0.0110818	0.0885252	-0.996008	0.23128	0	0	0	1
0.999761	0.0172307	0.0126524	0.636266	0.0182561	-0.99585	-0.0887537	-0.105798	0.011045	0.0889475	-0.995971	0.231301	0	0	0	1
0.999761	0.0172443	0.0126379	0.636254	0.0182701	-0.995836	-0.0889105	-0.105206	0.0110265	0.0891041	-0.995957	0.231316	0	0	0	1
0.999756	0.017494	0.0126466	0.636241	0.0185202	-0.995827	-0.0889607	-0.104649	0.011012	0.0891573	-0.995952	0.231333	0	0	0	1
0.999755	0.0175417	0.0126769	0.636241	0.0185694	-0.995833	-0.0888779	-0.104131	0.0110395	0.0890756	-0.995959	0.231343	0	0	0	1
0.999751	0.0177261	0.0126997	0.636244	0.018754	-0.99584	-0.0887643	-0.103661	0.0110478	0.0889645	-0.995969	0.231346	0	0	0	1
0.999747	0.0179558	0.0127344	0.636243	0.0189843	-0.995848	-0.0886231	-0.103136	0.0110646	0.0888265	-0.995981	0.231353	0	0	0	1
0.99975	0.0178045	0.012734	0.636216	0.0188329	-0.995856	-0.0885634	-0.102728	0.0110788	0.0887651	-0.995987	0.23136	0	0	0	1
0.999755	0.0175535	0.012631	0.636122	0.0185766	-0.995837	-0.0888288	-0.102733	0.0109936	0.0890258	-0.995964	0.231368	0	0	0	1
0.999757	0.0174985	0.0125574	0.635954	0.0185137	-0.995852	-0.0886817	-0.102726	0.010928	0.0888767	-0.995978	0.231385	0	0	0	1
0.99976	0.017509	0.0123201	0.635673	0.0185002	-0.995875	-0.0884198	-0.102683	0.0106955	0.0886106	-0.996005	0.231329	0	0	0	1
0.999768	0.0175429	0.0115884	0.63528	0.0184675	-0.99589	-0.088258	-0.102661	0.00996688	0.0884356	-0.996028	0.231001	0	0	0	1
0.999778	0.0176089	0.0105745	0.634789	0.0184431	-0.995895	-0.0882084	-0.102689	0.00895225	0.0883679	-0.996044	0.230544	0	0	0	1
0.999784	0.017658	0.00987632	0.634225	0.0184287	-0.995912	-0.0880196	-0.102723	0.00825603	0.0881667	-0.996067	0.230335	0	0	0	1
0.999786	0.0177951	0.00942466	0.633432	0.0185231	-0.995937	-0.087709	-0.102744	0.00779989	0.0878489	-0.996099	0.230405	0	0	0	1
0.999787	0.0178172	0.00931595	0.632458	0.0185302	-0.995998	-0.0870152	-0.10274	0.00770259	0.0871533	-0.996161	0.230759	0	0	0	1
0.999786	0.0178623	0.00927632	0.631523	0.0185655	-0.996067	-0.0862204	-0.102735	0.00767401	0.0863582	-0.996231	0.231128	0	0	0	1
0.999789	0.0179024	0.00886984	0.630743	0.0185662	-0.996116	-0.0856456	-0.102725	0.00727636	0.0857763	-0.996284	0.231177	0	0	0	1
0.999796	0.0179442	0.00803031	0.630093	0.0185338	-0.996144	-0.0853335	-0.102727	0.0064423	0.0854489	-0.996318	0.230887	0	0	0	1
0.999803	0.0179765	0.00705487	0.629511	0.0184818	-0.996158	-0.0851809	-0.102747	0.00547068	0.0852784	-0.996338	0.230484	0	0	0	1
0.999807	0.0180228	0.00628214	0.628881	0.0184613	-0.996172	-0.0850185	-0.102779	0.00469995	0.085102	-0.996357	0.230251	0	0	0	1
0.999806	0.0181232	0.00604652	0.628179	0.01854	-0.996195	-0.0847339	-0.102823	0.00446199	0.0848136	-0.996383	0.230414	0	0	0	1
0.999802	0.0183422	0.00604345	0.627275	0.0187567	-0.996216	-0.084431	-0.102894	0.00444604	0.0845116	-0.996409	0.230836	0	0	0	1
0.9998	0.0184623	0.00605913	0.626348	0.0188753	-0.996258	-0.0839153	-0.102878	0.00446128	0.0839969	-0.996452	0.231253	0	0	0	1
0.9998	0.0185363	0.00589054	0.625525	0.0189339	-0.996277	-0.0836743	-0.102877	0.00429169	0.0837531	-0.996473	0.231428	0	0	0	1
0.999803	0.0185416	0.00533667	0.624764	0.0188921	-0.996293	-0.0834842	-0.102847	0.00374302	0.0835526	-0.996492	0.231296	0	0	0	1
0.999809	0.0183672	0.00481769	0.624142	0.0186749	-0.996297	-0.0834909	-0.102883	0.0032404	0.0835489	-0.996495	0.231181	0	0	0	1
0.999808	0.0185578	0.00424773	0.623466	0.0188181	-0.996265	-0.0838385	-0.10295	0.00265005	0.0838863	-0.996468	0.231162	0	0	0	1
0.99981	0.0185616	0.00366361	0.622756	0.0187736	-0.996241	-0.0841371	-0.102929	0.00206216	0.0841738	-0.996445	0.231145	0	0	0	1
0.999814	0.0184567	0.0028498	0.621918	0.018601	-0.996216	-0.0844639	-0.102907	0.00125411	0.0844852	-0.99642	0.231016	0	0	0	1
0.999822	0.0181169	0.00224519	0.621255	0.0182115	-0.996201	-0.0847251	-0.102912	0.000675718	0.0847348	-0.996399	0.230865	0	0	0	1
0.999824	0.0180699	0.00152616	0.620565	0.0181037	-0.99618	-0.0850037	-0.102949	-4.16766e-05	0.0850003	-0.996377	0.230711	0	0	0	1
0.999828	0.0179152	0.00106518	0.619961	0.0179104	-0.99619	-0.0849187	-0.102919	-0.000486226	0.084907	-0.996385	0.23067	0	0	0	1
0.999829	0.0178841	0.000758108	0.619235	0.0178535	-0.996211	-0.0846885	-0.102913	-0.000785371	0.0846713	-0.996405	0.230784	0	0	0	1
0.999828	0.0179366	0.000728157	0.61843	0.0179037	-0.996255	-0.0841613	-0.102922	-0.000810185	0.0841437	-0.996449	0.231085	0	0	0	1
0.999827	0.0179783	0.000597646	0.617512	0.017935	-0.996311	-0.0834831	-0.102911	-0.000931515	0.0834632	-0.996507	0.231353	0	0	0	1
0.999826	0.0180401	0.000428695	0.61666	0.017983	-0.996357	-0.0829272	-0.102907	-0.00109497	0.0829043	-0.996553	0.231459	0	0	0	1
0.999827	0.0179979	0.000707622	0.616275	0.0179642	-0.996366	-0.0828176	-0.102952	-0.00081158	0.0827998	-0.996562	0.231496	0	0	0	1
0.999826	0.018037	0.000983673	0.616258	0.0180257	-0.996329	-0.0832556	-0.103058	-0.000547684	0.0832427	-0.996525	0.231586	0	0	0	1
0.999826	0.0180315	0.000778881	0.616208	0.0180026	-0.99625	-0.0841992	-0.103294	-0.000768325	0.0841824	-0.996446	0.231566	0	0	0	1
0.999831	0.0177413	0.000650582	0.616162	0.0177018	-0.99618	-0.0850889	-0.10359	-0.000887513	0.0850699	-0.996371	0.23159	0	0	0	1
0.999835	0.0175135	0.00055955	0.6161	0.0174665	-0.996132	-0.0856914	-0.10398	-0.000969376	0.0856709	-0.996319	0.231621	0	0	0	1
0.999842	0.0171341	0.000472477	0.616026	0.0170806	-0.996105	-0.0860847	-0.104397	-0.00103034	0.086063	-0.996285	0.231641	0	0	0	1
0.999848	0.0167655	0.000402878	0.615955	0.0167068	-0.996072	-0.0865342	-0.104839	-0.00107547	0.0865116	-0.996246	0.231676	0	0	0	1
0.999854	0.0163906	0.000315867	0.615879	0.0163254	-0.996039	-0.086992	-0.105291	-0.00113721	0.0869682	-0.996207	0.231704	0	0	0	1
0.999859	0.0161014	0.000217027	0.615805	0.016028	-0.996	-0.0874933	-0.105725	-0.00121856	0.0874682	-0.996163	0.231726	0	0	0	1
0.999862	0.0159045	0.000106291	0.61573	0.0158214	-0.99595	-0.0881003	-0.106178	-0.00132127	0.0880736	-0.996109	0.231747	0	0	0	1
0.999864	0.0158047	-8.69225e-06	0.615657	0.0157107	-0.995885	-0.0888501	-0.106657	-0.00143882	0.0888216	-0.996043	0.231773	0	0	0	1
0.999865	0.015754	-0.000126019	0.615586	0.0156486	-0.995815	-0.089638	-0.107128	-0.00156355	0.0896076	-0.995972	0.231801	0	0	0	1
0.999865	0.0157512	-0.000248065	0.615511	0.0156333	-0.995734	-0.0905332	-0.107628	-0.00169888	0.0905008	-0.995891	0.231832	0	0	0	1
0.999866	0.0156724	-0.000356799	0.615439	0.0155436	-0.995663	-0.0913333	-0.108112	-0.00181251	0.0912991	-0.995818	0.231862	0	0	0	1
0.999867	0.0156026	-0.000475685	0.615362	0.0154617	-0.995589	-0.0921462	-0.108604	-0.00193714	0.0921102	-0.995743	0.231893	0	0	0	1
0.999868	0.0155451	-0.000589007	0.615292	0.0153923	-0.995518	-0.0929235	-0.109077	-0.00205668	0.0928858	-0.995671	0.231917	0	0	0	1
0.99987	0.0153824	-0.000685381	0.615221	0.01522	-0.99546	-0.0935747	-0.109542	-0.00214746	0.0935357	-0.99561	0.231934	0	0	0	1
0.999874	0.015134	-0.000753997	0.615152	0.0149649	-0.995407	-0.0941798	-0.110036	-0.00220162	0.0941402	-0.995553	0.231957	0	0	0	1
0.999879	0.0147557	-0.000833434	0.615074	0.0145797	-0.995366	-0.0946654	-0.110546	-0.00225218	0.0946254	-0.995506	0.231971	0	0	0	1
0.999885	0.0143576	-0.000892192	0.615006	0.0141769	-0.995336	-0.0950409	-0.111016	-0.00227834	0.0950009	-0.995471	0.231977	0	0	0	1
0.999889	0.0140745	-0.000964988	0.614934	0.0138871	-0.995292	-0.0955429	-0.111486	-0.0023309	0.0955024	-0.995422	0.23199	0	0	0	1
0.999894	0.0137548	-0.001025	0.614864	0.0135619	-0.995253	-0.0959985	-0.111937	-0.00236629	0.0959579	-0.995379	0.231998	0	0	0	1
0.999898	0.0134194	-0.00107226	0.61479	0.0132223	-0.995207	-0.0965201	-0.112421	-0.00238806	0.0964796	-0.995328	0.232016	0	0	0	1
0.999902	0.0130777	-0.00112415	0.614714	0.012876	-0.99516	-0.0970483	-0.112912	-0.00241357	0.0970079	-0.995277	0.232044	0	0	0	1
0.999905	0.0128665	-0.00115406	0.614645	0.0126618	-0.99512	-0.097491	-0.113381	-0.00242847	0.0974507	-0.995233	0.232079	0	0	0	1
0.999908	0.0126152	-0.00119664	0.614571	0.0124063	-0.995075	-0.0979813	-0.113873	-0.00245246	0.0979409	-0.995185	0.232119	0	0	0	1
0.999911	0.0124112	-0.00126028	0.614485	0.0121959	-0.995033	-0.0984294	-0.114381	-0.0025013	0.0983888	-0.995141	0.232148	0	0	0	1
0.999912	0.0122896	-0.00125986	0.61441	0.0120741	-0.995004	-0.0987405	-0.114886	-0.00249268	0.0987001	-0.99511	0.232188	0	0	0	1
0.999915	0.0120643	-0.00128528	0.614327	0.0118468	-0.994981	-0.0990009	-0.115374	-0.00249884	0.0989607	-0.995084	0.232219	0	0	0	1
0.999918	0.0118051	-0.00127791	0.614249	0.0115889	-0.994958	-0.0992626	-0.115871	-0.00246889	0.0992231	-0.995058	0.232252	0	0	0	1
0.999918	0.0117864	-0.00127899	0.614191	0.0115698	-0.994942	-0.0994273	-0.116191	-0.00247002	0.0993878	-0.995042	0.232254	0	0	0	1
0.999919	0.0116964	-0.00123629	0.614181	0.0114842	-0.994932	-0.0995311	-0.116305	-0.0024198	0.0994923	-0.995031	0.232246	0	0	0	1
0.999922	0.0115177	-0.00119773	0.614152	0.0113093	-0.994897	-0.0999064	-0.11661	-0.00236791	0.0998685	-0.994994	0.232273	0	0	0	1
0.999923	0.011398	-0.00118277	0.614101	0.0111907	-0.994853	-0.100349	-0.11703	-0.00234604	0.100311	-0.994949	0.232306	0	0	0	1
0.999925	0.0112649	-0.00111606	0.614042	0.0110643	-0.994821	-0.100682	-0.117547	-0.00227003	0.100646	-0.994916	0.232358	0	0	0	1
0.999926	0.0111229	-0.000998126	0.614007	0.0109344	-0.994801	-0.100895	-0.117975	-0.00214074	0.10086	-0.994894	0.232403	0	0	0	1
0.999929	0.0109145	-0.000906953	0.613951	0.0107358	-0.99478	-0.101125	-0.118481	-0.0020315	0.101091	-0.994871	0.232449	0	0	0	1
0.999929	0.0109091	-0.000770996	0.613899	0.0107436	-0.994756	-0.101355	-0.11902	-0.00189818	0.101323	-0.994848	0.2325	0	0	0	1
0.999929	0.010913	-0.000637636	0.613847	0.0107607	-0.994737	-0.101545	-0.119527	-0.00176797	0.101515	-0.994828	0.232527	0	0	0	1
0.99993	0.0108475	-0.000523885	0.613786	0.0107068	-0.994717	-0.101745	-0.120037	-0.00165032	0.101716	-0.994808	0.232546	0	0	0	1
0.999931	0.0107426	-0.000371383	0.613741	0.0106176	-0.994694	-0.101981	-0.120568	-0.00149046	0.101953	-0.994784	0.232567	0	0	0	1
0.999931	0.0107756	-0.000198972	0.613695	0.0106677	-0.994668	-0.102225	-0.121125	-0.00132494	0.102199	-0.994759	0.232602	0	0	0	1
0.999931	0.0107233	-4.70307e-05	0.613636	0.0106309	-0.994645	-0.102452	-0.121687	-0.00117089	0.102428	-0.994736	0.232626	0	0	0	1
0.999932	0.0106404	0.000149688	0.613595	0.0105684	-0.994622	-0.102686	-0.122216	-0.000969214	0.102664	-0.994711	0.232639	0	0	0	1
0.999932	0.0106642	0.000424733	0.61358	0.0106201	-0.994595	-0.10294	-0.122723	-0.000700791	0.102921	-0.994685	0.232646	0	0	0	1
0.999933	0.0105435	0.000664978	0.613532	0.0105246	-0.994568	-0.103206	-0.123293	-0.000452221	0.103189	-0.994657	0.232612	0	0	0	1
0.999934	0.0104119	0.000983462	0.613484	0.0104266	-0.994543	-0.103463	-0.123853	-0.000124573	0.103449	-0.99463	0.232562	0	0	0	1
0.999935	0.0102673	0.00147179	0.61346	0.0103334	-0.994515	-0.103735	-0.124406	0.000373235	0.103727	-0.994602	0.232495	0	0	0	1
0.999936	0.0100888	0.00191726	0.613425	0.0102022	-0.99449	-0.10399	-0.124923	0.000832184	0.103986	-0.994574	0.232394	0	0	0	1
0.999937	0.00984061	0.00245464	0.613408	0.0100117	-0.994464	-0.104259	-0.125479	0.00138973	0.10426	-0.994545	0.232322	0	0	0	1
0.999937	0.00972206	0.002995	0.613384	0.0099506	-0.994437	-0.104523	-0.126032	0.00193683	0.10453	-0.994516	0.232226	0	0	0	1
0.999936	0.0096143	0.00370589	0.613365	0.00991851	-0.994407	-0.104809	-0.126611	0.0026522	0.104822	-0.994483	0.232067	0	0	0	1
0.999933	0.0095037	0.00459703	0.613332	0.00990311	-0.994373	-0.105138	-0.127187	0.0035467	0.10516	-0.994445	0.231771	0	0	0	1
0.999929	0.00953424	0.00528941	0.613241	0.0100076	-0.99434	-0.105434	-0.127763	0.004229	0.105463	-0.99441	0.231442	0	0	0	1
0.999926	0.00967181	0.00566414	0.61315	0.0101849	-0.994315	-0.105654	-0.12831	0.00458485	0.105688	-0.994384	0.231287	0	0	0	1
0.999926	0.00955512	0.00588789	0.613104	0.0100934	-0.994296	-0.105837	-0.128871	0.00481782	0.105872	-0.994364	0.231358	0	0	0	1
0.999925	0.0096141	0.00595712	0.613026	0.0101602	-0.994277	-0.106012	-0.129422	0.00487862	0.106048	-0.994345	0.231404	0	0	0	1
0.999925	0.00951792	0.00613147	0.612981	0.0100839	-0.994261	-0.106166	-0.129957	0.00506062	0.106203	-0.994327	0.23146	0	0	0	1
0.999924	0.00952471	0.00618755	0.612902	0.0100971	-0.994251	-0.106263	-0.130506	0.00511467	0.106301	-0.994316	0.231481	0	0	0	1
0.999922	0.00959009	0.0063777	0.612856	0.0101828	-0.99424	-0.106357	-0.131075	0.00529582	0.106397	-0.994305	0.231519	0	0	0	1
0.999918	0.0100395	0.00643597	0.612806	0.0106363	-0.994228	-0.106424	-0.131451	0.00530519	0.106468	-0.994298	0.231532	0	0	0	1
0.999916	0.0101817	0.00649655	0.612805	0.0107843	-0.994223	-0.106453	-0.131552	0.00534998	0.106498	-0.994294	0.231535	0	0	0	1
0.999918	0.00989001	0.00659119	0.612796	0.0105046	-0.99422	-0.106508	-0.131763	0.00547456	0.106552	-0.994288	0.231556	0	0	0	1
0.999921	0.00953447	0.00666436	0.612737	0.0101595	-0.994212	-0.10662	-0.132218	0.00558407	0.106663	-0.994275	0.23159	0	0	0	1
0.999917	0.00984422	0.00679735	0.612662	0.0104825	-0.994192	-0.106773	-0.13283	0.00568162	0.106819	-0.994258	0.231639	0	0	0	1
0.999915	0.0099723	0.00691949	0.612611	0.0106235	-0.994181	-0.106864	-0.133321	0.0057884	0.106912	-0.994247	0.231662	0	0	0	1
0.999916	0.00976681	0.00708144	0.612569	0.0104369	-0.994175	-0.106934	-0.133809	0.00597064	0.106983	-0.994238	0.231695	0	0	0	1
0.999916	0.00970931	0.00721552	0.612509	0.0103945	-0.994167	-0.107016	-0.13437	0.00610925	0.107065	-0.994229	0.231718	0	0	0	1
0.999916	0.00962717	0.00733306	0.612441	0.0103259	-0.99416	-0.10709	-0.134935	0.00623413	0.107141	-0.99422	0.231743	0	0	0	1
0.999914	0.00962665	0.00749066	0.612397	0.0103429	-0.99415	-0.107178	-0.135438	0.00638996	0.107229	-0.994209	0.231766	0	0	0	1
0.999915	0.0095009	0.00762427	0.612334	0.0102326	-0.994143	-0.107252	-0.135997	0.00653552	0.107304	-0.9942	0.231791	0	0	0	1
0.999913	0.00951831	0.00778054	0.612276	0.0102673	-0.994134	-0.107338	-0.136555	0.00668811	0.107392	-0.99419	0.231822	0	0	0	1
0.999913	0.00946785	0.0079104	0.612218	0.0102316	-0.994126	-0.107413	-0.137079	0.00682186	0.107468	-0.994181	0.231847	0	0	0	1
0.999913	0.00930282	0.00805515	0.612179	0.0100836	-0.99412	-0.107484	-0.137522	0.00698278	0.10754	-0.994172	0.231871	0	0	0	1
0.999914	0.00905824	0.00827576	0.612158	0.00986487	-0.994111	-0.107587	-0.13798	0.0072274	0.107643	-0.994159	0.231908	0	0	0	1
0.999913	0.00895855	0.00844527	0.612098	0.00978507	-0.994096	-0.107729	-0.138566	0.00740524	0.107786	-0.994142	0.231948	0	0	0	1
0.999912	0.00884109	0.00867925	0.61206	0.00969452	-0.994083	-0.107862	-0.139151	0.00764922	0.10792	-0.994126	0.231977	0	0	0	1
0.999911	0.00886693	0.00874852	0.611997	0.00972862	-0.994069	-0.107982	-0.139695	0.00771411	0.108041	-0.994112	0.231949	0	0	0	1
0.99991	0.00879585	0.00895764	0.61198	0.00968175	-0.994054	-0.108132	-0.140214	0.00792822	0.108192	-0.994094	0.231938	0	0	0	1
0.999909	0.00873087	0.00909274	0.611943	0.00963295	-0.994038	-0.108277	-0.140724	0.00806814	0.108339	-0.994077	0.231915	0	0	0	1
0.999907	0.00879857	0.00931998	0.611917	0.00972625	-0.994019	-0.108443	-0.141267	0.00828507	0.108507	-0.994057	0.231925	0	0	0	1
0.999904	0.00894976	0.00942284	0.611841	0.00988889	-0.994002	-0.108582	-0.141902	0.00836953	0.108649	-0.99404	0.231913	0	0	0	1
0.999901	0.00915858	0.00959766	0.611779	0.0101166	-0.993986	-0.10871	-0.142519	0.0085193	0.10878	-0.994025	0.231929	0	0	0	1
0.999899	0.00920072	0.00978769	0.611741	0.0101801	-0.993974	-0.108819	-0.143026	0.00870249	0.108891	-0.994011	0.231948	0	0	0	1
0.999896	0.00924882	0.010035	0.611729	0.0102559	-0.99396	-0.108936	-0.143479	0.00894183	0.109012	-0.993996	0.231971	0	0	0	1
0.999895	0.00919257	0.0102024	0.61169	0.0102195	-0.993945	-0.109077	-0.144024	0.00911294	0.109153	-0.993979	0.231958	0	0	0	1
0.999893	0.00920933	0.0103021	0.611611	0.0102484	-0.993929	-0.109218	-0.144679	0.00920873	0.109296	-0.993962	0.231931	0	0	0	1
0.999889	0.00940566	0.0105704	0.611578	0.0104745	-0.993908	-0.109385	-0.145299	0.0094522	0.109467	-0.993941	0.231947	0	0	0	1
0.999886	0.00948088	0.0108022	0.611558	0.0105758	-0.993894	-0.109503	-0.145765	0.00967316	0.109588	-0.993925	0.23197	0	0	0	1
0.999885	0.00926346	0.0110032	0.611544	0.0103828	-0.993884	-0.109613	-0.146182	0.00989554	0.109698	-0.993911	0.231975	0	0	0	1
0.999882	0.00946732	0.0111089	0.61152	0.0105983	-0.993868	-0.10974	-0.146549	0.00997692	0.109828	-0.993896	0.231949	0	0	0	1
0.999881	0.00951525	0.011154	0.611512	0.0106517	-0.993859	-0.109817	-0.146737	0.0100157	0.109906	-0.993887	0.23192	0	0	0	1
0.999882	0.00932688	0.011256	0.611508	0.0104766	-0.993851	-0.109909	-0.146997	0.0101368	0.109998	-0.993876	0.231892	0	0	0	1
0.999881	0.00914478	0.0114618	0.611496	0.0103196	-0.993837	-0.110046	-0.147441	0.0103599	0.110135	-0.993858	0.231884	0	0	0	1
0.999877	0.00935429	0.0116479	0.611441	0.0105501	-0.993817	-0.110207	-0.148059	0.0105201	0.1103	-0.993838	0.231879	0	0	0	1
0.999873	0.00944524	0.0119151	0.611422	0.0106715	-0.9938	-0.110346	-0.148569	0.0107741	0.110443	-0.993819	0.231904	0	0	0	1
0.999872	0.00929634	0.0121345	0.611412	0.010549	-0.993789	-0.11046	-0.148974	0.0110074	0.110557	-0.993804	0.231918	0	0	0	1
0.999871	0.00901863	0.012403	0.6114	0.0103044	-0.993774	-0.110616	-0.149496	0.0113033	0.110713	-0.993783	0.23192	0	0	0	1
0.99987	0.00890997	0.0125872	0.611344	0.010219	-0.993754	-0.110808	-0.150174	0.0114964	0.110905	-0.99376	0.231887	0	0	0	1
0.999864	0.00920457	0.0128791	0.611322	0.0105464	-0.993729	-0.110996	-0.150771	0.0117518	0.111101	-0.993735	0.23189	0	0	0	1
0.999862	0.00901896	0.0131589	0.611319	0.0103949	-0.993713	-0.111154	-0.151251	0.0120488	0.111259	-0.993714	0.231893	0	0	0	1
0.99986	0.00891269	0.0133576	0.611302	0.010313	-0.9937	-0.111282	-0.151682	0.0122568	0.111388	-0.993697	0.23189	0	0	0	1
0.999858	0.00886191	0.0135531	0.611262	0.0102864	-0.993682	-0.111446	-0.152247	0.0124551	0.111553	-0.993676	0.231868	0	0	0	1
0.999853	0.00899167	0.0138472	0.611221	0.0104505	-0.993659	-0.11163	-0.152905	0.0127309	0.111742	-0.993651	0.231883	0	0	0	1
0.999849	0.00911084	0.0140595	0.611174	0.0105944	-0.993643	-0.11176	-0.153445	0.0129271	0.111876	-0.993633	0.231906	0	0	0	1
0.999847	0.00898276	0.0142773	0.611145	0.0104929	-0.993632	-0.11187	-0.153897	0.0131567	0.111986	-0.993618	0.231929	0	0	0	1
0.999845	0.00888763	0.0144703	0.611109	0.0104216	-0.993619	-0.111987	-0.154368	0.0133579	0.112104	-0.993602	0.231943	0	0	0	1
0.999842	0.00894023	0.0146602	0.61105	0.0104971	-0.993602	-0.112134	-0.154957	0.0135391	0.112253	-0.993583	0.231951	0	0	0	1
0.999838	0.00901078	0.0148344	0.610969	0.0105888	-0.993585	-0.112274	-0.155612	0.0137029	0.112397	-0.993564	0.231966	0	0	0	1
0.999832	0.00934559	0.015039	0.610911	0.0109463	-0.993566	-0.112405	-0.156169	0.013867	0.112534	-0.993546	0.231996	0	0	0	1
0.999828	0.00944461	0.0152782	0.610883	0.0110733	-0.993552	-0.112523	-0.156627	0.0140922	0.112656	-0.993529	0.232027	0	0	0	1
0.999826	0.00933058	0.0154402	0.610835	0.0109799	-0.99354	-0.112636	-0.157103	0.0142647	0.11277	-0.993514	0.232038	0	0	0	1
0.999824	0.009337	0.0155947	0.610765	0.0110057	-0.993524	-0.112775	-0.15769	0.014416	0.112911	-0.993496	0.232042	0	0	0	1
0.99982	0.00942084	0.0157915	0.610692	0.0111135	-0.993505	-0.112929	-0.158333	0.0146004	0.113068	-0.993475	0.232057	0	0	0	1
0.999818	0.00939943	0.0159575	0.610622	0.0111128	-0.993491	-0.113049	-0.1589	0.0147664	0.113189	-0.993459	0.232075	0	0	0	1
0.999815	0.00926983	0.0161809	0.610588	0.011011	-0.99348	-0.113163	-0.159368	0.0150017	0.113304	-0.993442	0.232104	0	0	0	1
0.999813	0.00914225	0.0163674	0.610546	0.0109073	-0.993467	-0.113288	-0.15985	0.0152	0.113429	-0.993425	0.232115	0	0	0	1
0.999811	0.00913544	0.0165311	0.610479	0.0109212	-0.993451	-0.113425	-0.160425	0.015362	0.113568	-0.993407	0.232116	0	0	0	1
0.999809	0.00901048	0.0167159	0.610404	0.0108202	-0.993436	-0.113563	-0.161044	0.0155583	0.113706	-0.993388	0.232134	0	0	0	1
0.999805	0.00908285	0.0169094	0.610348	0.010916	-0.993421	-0.113682	-0.16156	0.0157409	0.113828	-0.993371	0.232164	0	0	0	1
0.999802	0.00913998	0.0170499	0.610323	0.01099	-0.993412	-0.113757	-0.161849	0.0158732	0.113905	-0.99336	0.232187	0	0	0	1
0.999801	0.00916286	0.0171044	0.610327	0.0110196	-0.993407	-0.113803	-0.161935	0.0159243	0.113952	-0.993354	0.232175	0	0	0	1
0.999802	0.00887069	0.0171649	0.610309	0.0107374	-0.993401	-0.113875	-0.162169	0.0160169	0.11402	-0.993344	0.232155	0	0	0	1
0.999802	0.00858894	0.0173074	0.610265	0.0104756	-0.993391	-0.113991	-0.16261	0.0161893	0.114134	-0.993329	0.232154	0	0	0	1
0.999801	0.00853194	0.0174379	0.610172	0.0104357	-0.993378	-0.114103	-0.163205	0.0163243	0.114246	-0.993313	0.232176	0	0	0	1
0.999796	0.00859496	0.0176792	0.610119	0.010528	-0.993362	-0.114233	-0.163754	0.0165555	0.11438	-0.993294	0.232216	0	0	0	1
0.999793	0.00860077	0.0178376	0.610058	0.0105536	-0.993351	-0.114334	-0.164226	0.016711	0.114482	-0.99328	0.232244	0	0	0	1
0.999791	0.00844905	0.0180256	0.61001	0.0104264	-0.993339	-0.11445	-0.164701	0.016914	0.114597	-0.993263	0.232268	0	0	0	1
0.999787	0.00840489	0.0182495	0.609965	0.0104104	-0.993324	-0.114581	-0.165208	0.0171401	0.11473	-0.993244	0.232293	0	0	0	1
0.999784	0.00838487	0.0184241	0.609891	0.010413	-0.993308	-0.114718	-0.165789	0.0173144	0.114869	-0.993225	0.232311	0	0	0	1
0.999777	0.00875926	0.0186353	0.609823	0.0108121	-0.993285	-0.114883	-0.166387	0.0174794	0.115042	-0.993202	0.232324	0	0	0	1
0.999772	0.0087778	0.0188937	0.609777	0.010863	-0.993266	-0.115037	-0.166938	0.0177322	0.1152	-0.993179	0.232353	0	0	0	1
0.999767	0.00876247	0.0191725	0.60975	0.0108826	-0.993249	-0.115186	-0.167427	0.0180092	0.115351	-0.993157	0.232385	0	0	0	1
0.999763	0.00876428	0.0193663	0.609698	0.0109095	-0.993231	-0.115335	-0.16795	0.0181999	0.115502	-0.993135	0.232389	0	0	0	1
0.999759	0.00878695	0.0195606	0.609631	0.0109575	-0.993211	-0.115499	-0.168541	0.0183884	0.115669	-0.993113	0.232392	0	0	0	1
0.999751	0.0090665	0.0198653	0.609588	0.0112741	-0.993186	-0.115687	-0.169137	0.0186566	0.115866	-0.993085	0.232419	0	0	0	1
0.999745	0.00902699	0.0201433	0.609553	0.0112699	-0.993169	-0.115836	-0.169648	0.0189355	0.116017	-0.993062	0.232452	0	0	0	1
0.999742	0.00895701	0.0203711	0.609522	0.0112294	-0.993153	-0.115972	-0.170091	0.0191684	0.116155	-0.993041	0.23247	0	0	0	1
0.999736	0.00887005	0.0206717	0.609506	0.0111814	-0.993133	-0.116146	-0.170583	0.0194751	0.11633	-0.993015	0.232489	0	0	0	1
0.99973	0.00893288	0.0209604	0.609465	0.0112814	-0.993109	-0.116346	-0.171178	0.0197522	0.116534	-0.992985	0.232498	0	0	0	1
0.999723	0.00911332	0.0211888	0.609399	0.0114911	-0.993084	-0.116538	-0.171806	0.0199557	0.116733	-0.992958	0.232501	0	0	0	1
0.999716	0.0091361	0.0215157	0.609378	0.0115557	-0.993062	-0.116723	-0.172321	0.0202756	0.116922	-0.992929	0.232525	0	0	0	1
0.999712	0.00906183	0.021746	0.609345	0.011512	-0.993044	-0.116875	-0.172793	0.0205112	0.117075	-0.992906	0.232536	0	0	0	1
0.999708	0.00887575	0.0220007	0.609311	0.0113604	-0.993027	-0.117039	-0.173296	0.020784	0.117238	-0.992881	0.232551	0	0	0	1
0.999704	0.00877994	0.0222184	0.609249	0.0112944	-0.993007	-0.117211	-0.173878	0.0210095	0.117411	-0.992856	0.232555	0	0	0	1
0.999699	0.00859725	0.0224981	0.609195	0.0111499	-0.992986	-0.117403	-0.174501	0.0213066	0.117602	-0.992827	0.232568	0	0	0	1
0.99969	0.00862621	0.0228832	0.609188	0.0112286	-0.99296	-0.117614	-0.175032	0.0216832	0.117818	-0.992793	0.232601	0	0	0	1
0.999686	0.00846569	0.0231184	0.609157	0.0111004	-0.992943	-0.117775	-0.1755	0.0219339	0.117978	-0.992769	0.232606	0	0	0	1
0.999679	0.00834815	0.0234703	0.609161	0.0110301	-0.992918	-0.117991	-0.17599	0.0222947	0.118196	-0.992735	0.232607	0	0	0	1
0.999673	0.0083345	0.0237367	0.609119	0.0110532	-0.99289	-0.118219	-0.176586	0.0225584	0.118426	-0.992701	0.232588	0	0	0	1
0.999663	0.00875856	0.0239971	0.609096	0.0115098	-0.992861	-0.118418	-0.177065	0.0227644	0.118638	-0.992671	0.232582	0	0	0	1
0.999658	0.00903373	0.0240994	0.609098	0.0117969	-0.99285	-0.118489	-0.1772	0.0228324	0.118716	-0.992661	0.232579	0	0	0	1
0.999655	0.00882391	0.0243079	0.609125	0.0116157	-0.992839	-0.118595	-0.177388	0.0230631	0.11882	-0.992643	0.232582	0	0	0	1
0.999655	0.00847722	0.0244053	0.609076	0.0112858	-0.992829	-0.118713	-0.177777	0.0231997	0.118932	-0.992626	0.232559	0	0	0	1
0.999649	0.00845544	0.0246785	0.609024	0.0113013	-0.992805	-0.118911	-0.178368	0.0234712	0.119132	-0.992596	0.232572	0	0	0	1
0.999641	0.00866529	0.0249408	0.608989	0.0115449	-0.992783	-0.119074	-0.178838	0.0237048	0.119303	-0.99257	0.2326	0	0	0	1
0.999634	0.00866275	0.025188	0.608953	0.0115758	-0.992763	-0.119235	-0.179303	0.0239485	0.119467	-0.992544	0.232618	0	0	0	1
0.99963	0.00853849	0.0254004	0.608882	0.0114818	-0.992744	-0.1194	-0.179886	0.0241724	0.119631	-0.992519	0.232633	0	0	0	1
0.999621	0.0087607	0.0256683	0.608828	0.0117394	-0.992717	-0.119599	-0.180456	0.0244094	0.119839	-0.992488	0.23265	0	0	0	1
0.999612	0.00895821	0.0259509	0.608788	0.0119734	-0.992695	-0.119759	-0.180945	0.0246643	0.120007	-0.992461	0.232689	0	0	0	1
0.999608	0.00886177	0.0261477	0.608736	0.0119049	-0.992678	-0.119904	-0.181415	0.0248695	0.120152	-0.992439	0.232703	0	0	0	1
0.999602	0.0088601	0.026392	0.608672	0.0119376	-0.992655	-0.120098	-0.182009	0.0251099	0.120349	-0.992409	0.232713	0	0	0	1
0.999595	0.00887652	0.0266339	0.608585	0.0119879	-0.992631	-0.120292	-0.182669	0.0253457	0.120546	-0.992379	0.232732	0	0	0	1
0.999589	0.00889749	0.0268702	0.608529	0.0120412	-0.992611	-0.120445	-0.183176	0.0255758	0.120703	-0.992354	0.232764	0	0	0	1
0.999584	0.00877595	0.0270963	0.608483	0.0119512	-0.992597	-0.120575	-0.18362	0.0258134	0.120833	-0.992332	0.232801	0	0	0	1
0.999581	0.00853609	0.0272876	0.608424	0.0117401	-0.992581	-0.120728	-0.184125	0.0260305	0.120981	-0.992308	0.232814	0	0	0	1
0.999576	0.00850175	0.0274463	0.608332	0.0117296	-0.992561	-0.120892	-0.184723	0.0261903	0.121146	-0.992284	0.232829	0	0	0	1
0.99957	0.00864122	0.0276545	0.608283	0.0118985	-0.992535	-0.121086	-0.185314	0.0263776	0.121346	-0.992254	0.232904	0	0	0	1
0.999566	0.00854334	0.0278197	0.608231	0.0118249	-0.99252	-0.121218	-0.185776	0.0265519	0.121479	-0.992234	0.232951	0	0	0	1
0.999563	0.00837668	0.0279684	0.608193	0.0116812	-0.992505	-0.121355	-0.186216	0.0267182	0.121613	-0.992213	0.232995	0	0	0	1
0.999561	0.00814638	0.0281067	0.608155	0.0114743	-0.992485	-0.12154	-0.186729	0.0268813	0.121793	-0.992186	0.233029	0	0	0	1
0.99956	0.00807207	0.0281699	0.608077	0.0114134	-0.992462	-0.121729	-0.187334	0.0269509	0.12198	-0.992161	0.233054	0	0	0	1
0.999555	0.00803052	0.0283613	0.608027	0.0114012	-0.992437	-0.121939	-0.187936	0.0271435	0.122192	-0.99213	0.233106	0	0	0	1
0.999553	0.00781442	0.0284792	0.607982	0.0112051	-0.992421	-0.122084	-0.188407	0.0272853	0.122332	-0.992109	0.233157	0	0	0	1
0.999549	0.0077665	0.0286371	0.60796	0.0111815	-0.9924	-0.122253	-0.188855	0.0274459	0.122502	-0.992083	0.233221	0	0	0	1
0.999547	0.00769163	0.0287202	0.60792	0.0111223	-0.992379	-0.122433	-0.189352	0.0275356	0.122681	-0.992059	0.23326	0	0	0	1
0.999547	0.00769269	0.0287401	0.607853	0.011132	-0.992351	-0.122655	-0.18996	0.0275527	0.122903	-0.992031	0.233265	0	0	0	1
0.999544	0.00780928	0.028818	0.607829	0.0112655	-0.992314	-0.122947	-0.190589	0.0276124	0.1232	-0.991992	0.233286	0	0	0	1
0.999542	0.00806508	0.028813	0.607817	0.0115265	-0.992276	-0.123223	-0.191138	0.0275727	0.123483	-0.991958	0.233303	0	0	0	1
0.999541	0.00809288	0.0288105	0.607822	0.0115611	-0.992243	-0.123488	-0.191645	0.0275637	0.123748	-0.991925	0.233325	0	0	0	1
0.99954	0.00821497	0.0288316	0.607873	0.0116917	-0.992211	-0.12373	-0.191987	0.0275667	0.123994	-0.991895	0.233348	0	0	0	1
0.999544	0.00823625	0.0286978	0.607879	0.0116994	-0.992197	-0.123844	-0.192107	0.0274299	0.124107	-0.991884	0.233276	0	0	0	1
0.999547	0.00801077	0.0286513	0.60793	0.0114757	-0.992173	-0.12406	-0.192381	0.0274093	0.124316	-0.991859	0.233254	0	0	0	1
0.999549	0.00784101	0.0286185	0.607955	0.0113113	-0.992138	-0.124355	-0.192888	0.0273944	0.124607	-0.991823	0.233264	0	0	0	1
0.999551	0.00813612	0.0284485	0.6079	0.0115913	-0.992097	-0.124657	-0.193517	0.0271855	0.124914	-0.99179	0.233211	0	0	0	1
0.999551	0.00853572	0.0283564	0.60789	0.011984	-0.992057	-0.124935	-0.194019	0.0270407	0.125202	-0.991757	0.233189	0	0	0	1
0.999551	0.00845882	0.0283809	0.607919	0.0119171	-0.992029	-0.125167	-0.19442	0.0270719	0.125432	-0.991727	0.233225	0	0	0	1
0.999553	0.00829493	0.0283557	0.607912	0.0117571	-0.992003	-0.125381	-0.194862	0.027065	0.125642	-0.991701	0.233239	0	0	0	1
0.999556	0.00821709	0.0282838	0.607883	0.0116782	-0.99197	-0.125655	-0.195446	0.0270002	0.125913	-0.991668	0.233239	0	0	0	1
0.999558	0.00827237	0.0281865	0.607846	0.0117292	-0.99193	-0.125964	-0.196096	0.0268931	0.126223	-0.991632	0.233229	0	0	0	1
0.999559	0.00837284	0.0281194	0.607851	0.0118292	-0.991888	-0.126287	-0.196668	0.02681	0.126548	-0.991593	0.233225	0	0	0	1
0.999559	0.00837956	0.0280952	0.607893	0.0118407	-0.99185	-0.126579	-0.197113	0.0267817	0.126839	-0.991556	0.23323	0	0	0	1
0.999562	0.00828735	0.0280261	0.60792	0.0117489	-0.991811	-0.126894	-0.197617	0.0267211	0.127151	-0.991518	0.233217	0	0	0	1
0.999565	0.00821376	0.0279435	0.607902	0.011673	-0.991776	-0.127179	-0.198179	0.0266451	0.127434	-0.991484	0.233208	0	0	0	1
0.999565	0.00832738	0.027918	0.60786	0.0117896	-0.99174	-0.127442	-0.198792	0.0266023	0.127699	-0.991451	0.23324	0	0	0	1
0.999565	0.00820623	0.0279445	0.607794	0.0116771	-0.991721	-0.127605	-0.199327	0.0266421	0.12786	-0.991429	0.233304	0	0	0	1
0.999565	0.00807751	0.0279963	0.607728	0.0115595	-0.991706	-0.127733	-0.199809	0.0267084	0.127985	-0.991411	0.233376	0	0	0	1
0.999562	0.00794035	0.0281299	0.60771	0.0114458	-0.991682	-0.127928	-0.20033	0.0268562	0.128178	-0.991382	0.233493	0	0	0	1
0.999563	0.00789525	0.0281002	0.607638	0.0114023	-0.991658	-0.128117	-0.200879	0.0268304	0.128365	-0.991359	0.233524	0	0	0	1
0.999562	0.00786367	0.0281405	0.607608	0.0113829	-0.991626	-0.128364	-0.201473	0.0268716	0.128612	-0.991325	0.233591	0	0	0	1
0.999562	0.00782503	0.0281719	0.607592	0.0113549	-0.991597	-0.128596	-0.202001	0.026905	0.128843	-0.991294	0.233648	0	0	0	1
0.999562	0.00784058	0.0281651	0.607565	0.0113749	-0.99157	-0.128796	-0.202461	0.026894	0.129043	-0.991269	0.23368	0	0	0	1
0.999561	0.00776427	0.0282205	0.607554	0.0113119	-0.991544	-0.129002	-0.202929	0.0269564	0.129248	-0.99124	0.233745	0	0	0	1
0.99956	0.00776361	0.0282523	0.607495	0.01132	-0.991522	-0.12917	-0.203431	0.0269862	0.129417	-0.991218	0.233807	0	0	0	1
0.999558	0.00775382	0.0283129	0.607425	0.0113235	-0.991497	-0.129367	-0.204037	0.0270452	0.129615	-0.99119	0.233897	0	0	0	1
0.999556	0.00777053	0.0283935	0.607376	0.0113558	-0.991471	-0.12956	-0.204593	0.0271207	0.129808	-0.991163	0.233989	0	0	0	1
0.999554	0.00785479	0.0284226	0.607332	0.0114481	-0.991447	-0.12974	-0.205078	0.0271366	0.129991	-0.991138	0.234045	0	0	0	1
0.999554	0.00783013	0.0284532	0.607299	0.0114329	-0.991422	-0.129932	-0.205559	0.027168	0.130183	-0.991112	0.234101	0	0	0	1
0.999551	0.00784882	0.0285363	0.607279	0.0114685	-0.991391	-0.130159	-0.206093	0.0272452	0.130411	-0.99108	0.234189	0	0	0	1
0.99955	0.00797876	0.0285337	0.607216	0.011603	-0.991361	-0.130376	-0.206694	0.0272232	0.130632	-0.991052	0.234237	0	0	0	1
0.99954	0.00840618	0.0287712	0.607206	0.0120406	-0.991438	-0.129747	-0.207074	0.0274104	0.130018	-0.991127	0.234247	0	0	0	1
0.999535	0.008703	0.0288556	0.60719	0.012339	-0.991468	-0.129494	-0.207343	0.0274586	0.129773	-0.991158	0.234243	0	0	0	1
0.999536	0.0085146	0.0288793	0.607189	0.0121585	-0.991455	-0.129613	-0.207603	0.0275051	0.129888	-0.991142	0.234273	0	0	0	1
0.999537	0.0082402	0.0289409	0.607182	0.0118982	-0.99144	-0.129752	-0.207935	0.0276002	0.13002	-0.991122	0.234333	0	0	0	1
0.999538	0.00802336	0.0289541	0.607124	0.0116899	-0.991418	-0.129937	-0.208461	0.0276393	0.130199	-0.991097	0.234387	0	0	0	1
0.999537	0.00804937	0.0289832	0.607057	0.0117248	-0.991393	-0.130127	-0.209006	0.0276625	0.13039	-0.991071	0.234453	0	0	0	1
0.999536	0.00802443	0.029006	0.606988	0.0117078	-0.99137	-0.130298	-0.209526	0.0276863	0.130561	-0.991048	0.234511	0	0	0	1
0.999535	0.00797513	0.0290697	0.606935	0.0116722	-0.991347	-0.130476	-0.210023	0.0277538	0.130738	-0.991023	0.234581	0	0	0	1
0.999533	0.00789341	0.0291599	0.606894	0.011608	-0.991325	-0.130653	-0.210501	0.0278519	0.130914	-0.990997	0.234656	0	0	0	1
0.999531	0.00778206	0.0292559	0.606848	0.0115151	-0.991303	-0.130829	-0.210958	0.0279596	0.131089	-0.990971	0.234697	0	0	0	1
0.999527	0.00769733	0.0293995	0.606805	0.0114556	-0.991277	-0.13103	-0.211452	0.0281108	0.131289	-0.99094	0.234747	0	0	0	1
0.999525	0.00755103	0.0295069	0.606735	0.0113308	-0.991249	-0.131249	-0.212049	0.0282339	0.131505	-0.990908	0.234799	0	0	0	1
0.999523	0.00747494	0.0296131	0.606672	0.011276	-0.991219	-0.13148	-0.212626	0.0283466	0.131734	-0.990874	0.234837	0	0	0	1
0.99952	0.00739889	0.0297443	0.606629	0.0112236	-0.991193	-0.131682	-0.2131	0.0284844	0.131936	-0.990843	0.234865	0	0	0	1
0.999517	0.00718125	0.0298764	0.606606	0.0110312	-0.991168	-0.131887	-0.213548	0.0286417	0.132137	-0.990812	0.234903	0	0	0	1
0.999516	0.00700128	0.0299733	0.606566	0.0108725	-0.991138	-0.132126	-0.214082	0.028759	0.132372	-0.990777	0.234928	0	0	0	1
0.999514	0.00715247	0.0299998	0.606496	0.0110338	-0.9911	-0.132399	-0.214718	0.0287622	0.132649	-0.99074	0.23495	0	0	0	1
0.999512	0.00726189	0.0300309	0.606458	0.0111551	-0.991058	-0.132697	-0.215325	0.0287751	0.132951	-0.990699	0.234968	0	0	0	1
0.999512	0.00725691	0.0300305	0.606463	0.0111588	-0.991018	-0.132997	-0.215833	0.028772	0.133251	-0.990659	0.234974	0	0	0	1
0.999514	0.00739088	0.0299355	0.606477	0.0112883	-0.990973	-0.13332	-0.216313	0.0286563	0.133577	-0.990618	0.234938	0	0	0	1
0.999519	0.00728865	0.0297986	0.606507	0.0111803	-0.99092	-0.133722	-0.21689	0.0285298	0.133974	-0.990568	0.234884	0	0	0	1
0.999523	0.00739904	0.0296163	0.606519	0.0112764	-0.990867	-0.134111	-0.217492	0.0283299	0.134364	-0.990521	0.23481	0	0	0	1
0.999528	0.00746496	0.0294474	0.60654	0.0113286	-0.99082	-0.134449	-0.218065	0.0281498	0.134703	-0.99048	0.234735	0	0	0	1
0.999528	0.00750626	0.0294263	0.606582	0.0113713	-0.990798	-0.134611	-0.218565	0.0281215	0.134866	-0.990459	0.23471	0	0	0	1
0.999528	0.00762877	0.0293822	0.606593	0.0114948	-0.990758	-0.134892	-0.21909	0.028058	0.13515	-0.990422	0.23471	0	0	0	1
0.999529	0.00759925	0.029376	0.606563	0.0114708	-0.990729	-0.135109	-0.21964	0.0280533	0.135366	-0.990393	0.234739	0	0	0	1
0.999528	0.00771551	0.02938	0.606493	0.0115911	-0.990706	-0.135268	-0.220211	0.0280397	0.135528	-0.990371	0.23478	0	0	0	1
0.999526	0.0077101	0.0294586	0.606442	0.0115956	-0.99071	-0.13524	-0.220761	0.0281187	0.135501	-0.990372	0.234821	0	0	0	1
0.999523	0.00786385	0.0294938	0.606402	0.0117574	-0.990686	-0.135401	-0.22131	0.0281308	0.135667	-0.990349	0.234867	0	0	0	1
0.999523	0.00790406	0.0294862	0.606381	0.011801	-0.990662	-0.135572	-0.221791	0.0281157	0.135838	-0.990326	0.234883	0	0	0	1
0.999522	0.00792721	0.0295282	0.606405	0.0118317	-0.990652	-0.135644	-0.222089	0.0281533	0.135912	-0.990315	0.234899	0	0	0	1
0.999523	0.00794836	0.0294873	0.606394	0.0118462	-0.990656	-0.135609	-0.22225	0.0281104	0.135878	-0.990321	0.234862	0	0	0	1
0.999523	0.00771991	0.0295313	0.606373	0.0116289	-0.990643	-0.135723	-0.222547	0.0281836	0.135985	-0.990304	0.234911	0	0	0	1
0.999522	0.00757443	0.0296103	0.606335	0.0115012	-0.990618	-0.135921	-0.223041	0.0282794	0.13618	-0.990275	0.235	0	0	0	1
0.99952	0.0075723	0.0296724	0.606272	0.0115131	-0.990591	-0.136115	-0.223634	0.0283389	0.136375	-0.990246	0.235082	0	0	0	1
0.999519	0.00755315	0.0297068	0.606262	0.0115038	-0.990567	-0.136291	-0.224104	0.0283736	0.136551	-0.990221	0.235124	0	0	0	1
0.99952	0.0074272	0.0297168	0.606282	0.0113876	-0.990533	-0.136544	-0.224539	0.0283978	0.136801	-0.990186	0.235157	0	0	0	1
0.999524	0.00716624	0.029662	0.606267	0.0111293	-0.990499	-0.136816	-0.225045	0.0283762	0.137065	-0.99015	0.235163	0	0	0	1
0.999524	0.00723529	0.0296323	0.606202	0.0112007	-0.990464	-0.137063	-0.225623	0.0283345	0.137313	-0.990117	0.235198	0	0	0	1
0.999523	0.00717538	0.029688	0.606123	0.0111543	-0.990438	-0.137249	-0.226198	0.0283958	0.137498	-0.990089	0.235281	0	0	0	1
0.999518	0.00731123	0.0298186	0.606066	0.011311	-0.990417	-0.137389	-0.226678	0.0285049	0.137644	-0.990066	0.235397	0	0	0	1
0.999515	0.0072669	0.0299231	0.60602	0.0112861	-0.990395	-0.137551	-0.22713	0.0286126	0.137806	-0.99004	0.2355	0	0	0	1
0.999515	0.00721523	0.0299348	0.605967	0.0112422	-0.990368	-0.137747	-0.227603	0.0286291	0.138	-0.990013	0.235544	0	0	0	1
0.999514	0.00725798	0.0299615	0.605908	0.0112955	-0.990333	-0.137997	-0.22816	0.0286468	0.138252	-0.989977	0.235577	0	0	0	1
0.999513	0.00733376	0.0299859	0.605852	0.0113816	-0.990295	-0.138262	-0.228764	0.0286574	0.13852	-0.989939	0.23561	0	0	0	1
0.999507	0.00735328	0.0301814	0.605817	0.0114296	-0.990287	-0.138314	-0.229295	0.0288477	0.138574	-0.989926	0.235665	0	0	0	1
0.999501	0.00754519	0.0303312	0.605764	0.0116431	-0.990272	-0.138405	-0.229809	0.0289684	0.138672	-0.989909	0.235698	0	0	0	1
0.999496	0.00747062	0.0304914	0.605727	0.0115974	-0.990244	-0.138606	-0.230319	0.029135	0.138874	-0.989876	0.235765	0	0	0	1
0.999493	0.0074927	0.0306147	0.60568	0.011643	-0.990213	-0.138827	-0.230882	0.0292514	0.139097	-0.989841	0.235829	0	0	0	1
0.999486	0.00772744	0.0307687	0.605631	0.0118988	-0.990201	-0.138887	-0.231453	0.0293705	0.139165	-0.989828	0.235871	0	0	0	1
0.999483	0.00776248	0.0308741	0.605597	0.0119475	-0.990204	-0.138865	-0.232005	0.0294703	0.139146	-0.989827	0.23587	0	0	0	1
0.99948	0.00776224	0.0309615	0.605585	0.0119585	-0.990208	-0.138833	-0.23255	0.0295572	0.139115	-0.989829	0.235857	0	0	0	1
0.99948	0.00766953	0.0309921	0.60559	0.0118765	-0.990183	-0.13902	-0.233113	0.0295982	0.139299	-0.989802	0.235862	0	0	0	1
0.99948	0.00752867	0.0310003	0.605605	0.0117448	-0.990153	-0.139245	-0.233687	0.0296233	0.139521	-0.98977	0.235876	0	0	0	1
0.99948	0.00761907	0.030985	0.605633	0.0118364	-0.990132	-0.139384	-0.234251	0.0295939	0.139662	-0.989751	0.235848	0	0	0	1
0.999481	0.00763553	0.0309518	0.605703	0.0118516	-0.990115	-0.139502	-0.23476	0.0295573	0.13978	-0.989735	0.235786	0	0	0	1
0.999485	0.00761293	0.0308423	0.605777	0.0118206	-0.990084	-0.139727	-0.235303	0.0294493	0.140003	-0.989707	0.235696	0	0	0	1
0.999493	0.00736184	0.0306471	0.605874	0.0115567	-0.990029	-0.140142	-0.235874	0.0292864	0.140409	-0.989655	0.235587	0	0	0	1
0.999498	0.00717806	0.030496	0.605962	0.0113638	-0.989981	-0.140493	-0.236453	0.0291586	0.140752	-0.98961	0.235499	0	0	0	1
