# Supplementary material for: Axially rigid steerable needle with compliant active tip control
Source: PLoS One. 2021 Dec 16;16(12):e0261089. doi: 10.1371/journal.pone.0261089 (PMC8675730; doi:10.1371/journal.pone.0261089)
Supplement: S1 File — (ZIP) [file pone.0261089.s001.zip › Exp.1/PhantomScan_016.csvf]

3.73207	2.54454	9.02944
3.60197	2.63199	8.99143
3.51525	2.54206	8.98002
3.48797	2.21583	9.03302
3.48801	1.93057	9.10027
3.39863	1.86069	9.12874
3.52971	1.35998	9.19578
3.34044	1.46656	9.24405
3.26381	1.18727	9.27452
3.1696	1.11166	9.30244
3.12003	0.88815	9.33593
3.13728	0.800714	9.50595
3.32729	0.705405	9.37835
3.5475	0.72555	9.22152
3.48575	0.53847	9.25753
3.51579	0.404676	8.99144
3.69601	0.332697	8.71692
3.31277	0.566128	8.61536
3.35185	0.0987989	8.7517
3.11812	0.175611	8.7982
3.04709	-0.145614	8.85241
2.96148	-0.091704	9.01332
2.80047	-0.0865078	9.08796
2.84975	-0.455787	9.21673
2.77084	-0.404981	9.3221
2.6567	-0.311152	9.43424
2.74876	-0.719533	9.65007
2.5893	-0.805803	9.62009
2.4965	-0.705911	9.75382
2.47461	-0.813114	9.92219
2.53823	-1.08144	10.0606
2.31414	-1.11575	10.1071
2.13951	-0.797963	10.1394
2.04182	-0.978842	10.0226
2.16477	-1.02018	10.1709
2.15721	-1.25976	10.1933
2.24219	-1.33501	10.3488
2.0715	-1.31302	10.3846
1.93433	-1.33049	10.3791
1.96857	-1.42797	10.4789
1.82208	-1.66131	10.2438
1.83139	-1.4334	10.4878
1.65621	-1.60844	10.2728
1.77345	-1.50566	10.2823
1.87866	-1.5402	10.2378
1.94118	-1.58876	10.209
1.8334	-1.62944	9.86865
1.91593	-1.39394	10.0019
1.87484	-1.46904	9.97464
1.90196	-1.65774	9.94461
1.81856	-1.74776	9.92654
1.76633	-1.6124	9.9824
1.64176	-1.73972	10.0062
1.6527	-1.82024	10.0118
1.61868	-1.69166	10.0591
1.31853	-1.59373	9.97
1.45753	-1.78551	10.0371
1.31508	-1.65264	10.2092
1.18548	-1.96318	10.0033
1.0896	-2.06929	10.0657
1.15082	-2.08136	10.2108
0.992467	-2.19756	10.2052
0.928823	-1.915	10.1144
0.793972	-2.04477	10.1864
0.873655	-1.99628	10.2558
0.616593	-2.33283	10.1978
0.560348	-2.23867	10.2784
0.366093	-2.16277	10.2892
0.492603	-2.35937	10.4924
0.308396	-2.29188	10.5086
0.273329	-2.14155	10.6617
0.0272629	-2.55966	10.3905
-0.236411	-2.44384	10.5797
0.00473706	-2.96471	10.6195
0.189844	-3.59022	10.6983
0.578666	-4.23594	10.7854
1.09538	-4.57103	10.5525
2.03596	-4.79512	10.7019
2.29465	-3.5749	10.1595
2.76618	-3.015	9.90682
3.33299	-2.69797	10.5355
2.9498	-2.77076	10.1605
3.10078	-2.82053	10.2162
3.14964	-2.88236	10.0184
3.26183	-2.85185	9.90145
3.42981	-2.93307	10.0596
3.40799	-2.83453	9.94753
3.63298	-2.78402	10.1496
3.82914	-2.918	10.0056
3.59567	-2.74901	9.96997
3.65066	-2.88949	10.0707
3.24865	-3.04019	9.70212
2.869	-2.56897	9.37014
2.84032	-2.7426	9.56016
3.05529	-2.68431	9.61497
2.7923	-2.84688	9.58103
2.82577	-2.90118	9.53689
2.18374	-3.07578	8.92384
2.22314	-2.92945	9.2616
2.40638	-2.69122	9.32005
2.71833	-2.82555	9.62191
2.57032	-3.11676	9.51336
2.2963	-2.96371	9.71206
2.23887	-3.08791	9.60336
2.54173	-3.00797	9.85384
2.50709	-3.06125	9.77821
2.46135	-2.94478	9.66171
2.62263	-2.82373	9.64612
2.66144	-3.20644	9.96833
2.85056	-3.14342	10.0905
2.75788	-3.20413	9.99149
2.80071	-3.14937	10.0295
2.97678	-3.20585	10.2101
2.8608	-3.43712	10.1949
3.06188	-3.27844	10.2301
3.17016	-3.44288	10.2336
3.28549	-3.39993	10.3447
3.1672	-3.27492	10.1708
3.55662	-3.38429	10.2262
3.24656	-3.22796	9.88896
3.4505	-3.29054	10.1025
3.55821	-3.33395	10.1871
3.20323	-2.68403	10.0976
3.09249	-2.96012	9.9997
3.27624	-3.06126	10.3073
2.88347	-3.07487	9.9158
2.94641	-2.86366	10.177
2.36911	-2.72184	9.70747
2.53013	-2.62206	10.0101
1.95306	-2.63284	9.76229
1.51041	-2.31618	9.66108
1.32048	-2.34337	9.61754
0.889057	-2.2395	9.6874
-0.271104	-2.38953	9.12145
-1.44928	-2.40427	8.7448
-1.74672	-2.67891	8.87929
-1.67413	-2.57726	9.17634
-1.90347	-2.74104	9.16888
-1.63085	-2.81485	9.8015
-2.13132	-2.84344	9.43946
-2.02962	-2.79964	9.59673
-2.07248	-2.92465	9.02429
-2.15744	-2.6396	8.88156
-2.17332	-2.64767	8.84525
-1.8724	-2.69311	9.32516
-1.91799	-2.7866	8.91595
-1.89655	-2.59382	9.28533
-1.92007	-2.73936	9.24259
-1.66729	-3.72308	9.42858
-1.93579	-4.86663	9.37413
-1.24419	-5.95149	9.35699
-0.895385	-7.05235	9.68754
-0.52756	-7.07838	9.46365
-0.148633	-7.72556	9.57815
0.310873	-8.55515	9.97017
0.853387	-9.36219	9.96436
1.89697	-9.48362	10.2553
3.58757	-8.14481	10.4313
3.69238	-5.59375	10.1301
3.36896	-3.82768	9.39487
3.18048	-3.93756	9.46002
3.74301	-3.93818	10.0384
3.5399	-4.27293	9.93538
3.45982	-4.35292	9.94896
3.14785	-4.00941	9.61379
3.51292	-4.18904	9.73138
3.00059	-4.13258	9.43792
3.24956	-4.01203	9.62523
2.7914	-4.05666	9.26737
2.92638	-4.06482	9.0297
2.40379	-4.06371	8.81513
2.79176	-4.11917	9.35759
3.01101	-4.14668	9.38425
3.01094	-4.24814	9.31277
3.08202	-4.15298	9.12876
2.89729	-4.13673	8.96844
2.98095	-4.26369	9.19858
3.09531	-4.2216	9.29391
3.10329	-4.52372	9.27531
2.99614	-4.23824	9.41058
2.79538	-4.12602	9.4434
2.83497	-4.26965	9.22753
3.04293	-3.9229	9.55037
2.89619	-4.04185	9.31693
3.12198	-4.22559	9.58593
3.00121	-4.38318	9.83311
3.1891	-4.30678	9.87564
2.59553	-4.36819	9.48207
2.46028	-4.25333	9.48052
2.48591	-4.34644	9.80802
2.73245	-4.36129	9.93752
2.4005	-4.64825	9.77191
2.18342	-4.52113	9.53527
2.29058	-4.48901	9.55891
2.53386	-4.32582	9.85198
2.6761	-4.59807	9.72822
2.24544	-4.19874	9.80413
2.1335	-4.4324	9.36479
2.22855	-4.20782	9.69001
2.07904	-4.15338	9.70269
2.14391	-4.11358	9.59302
1.90405	-4.08706	9.47534
1.68789	-3.68326	9.32123
1.66948	-3.59255	9.23967
1.53119	-3.89944	9.47972
1.06361	-3.47381	9.39232
1.04861	-3.65157	9.53283
0.735822	-3.52897	9.28284
-0.00214969	-3.56855	9.18863
-0.721574	-3.35469	8.95584
-2.08255	-3.45888	8.53048
-2.64427	-3.73573	8.46871
-2.56249	-3.47042	8.67264
-2.79806	-3.6574	8.66424
-2.79243	-3.8906	8.85762
-2.77884	-4.04627	9.11016
-2.51635	-3.87995	9.43964
-2.74163	-3.99671	9.33237
-3.12042	-4.102	8.9877
-3.10387	-4.08324	8.93691
-3.20205	-3.96773	8.76637
-3.2383	-4.10417	8.77011
-3.13835	-4.00218	8.90764
-2.93725	-4.45541	8.98223
-3.18426	-4.12164	9.01683
-3.04985	-4.80876	8.81781
-2.78587	-5.68915	9.13638
-2.67776	-6.92227	9.22928
-2.01621	-8.00467	9.26862
-1.32904	-9.2856	9.58293
-0.827032	-9.92934	9.58444
0.221756	-10.6798	9.60436
1.74964	-10.7603	10.1642
3.3292	-8.98747	10.7577
2.85687	-6.11816	9.81483
3.22113	-4.95747	9.76365
3.36143	-5.1953	10.0875
3.66722	-5.2884	10.0353
3.29704	-5.39577	10.1083
3.58277	-5.35859	10.1414
3.37789	-5.43924	9.9555
3.17554	-5.13942	9.75203
2.71387	-4.63852	9.42062
2.8199	-4.89066	9.64676
2.99265	-4.97741	9.71494
2.67325	-5.16712	9.55251
2.53842	-4.95486	9.37452
2.48194	-5.36649	9.46706
2.25246	-5.32006	9.14869
2.32486	-5.36882	9.43238
1.92454	-5.06763	8.94841
2.05477	-5.22993	9.13077
1.58922	-5.21537	8.97015
1.77617	-5.31755	9.11871
1.65221	-5.24305	9.21569
1.64169	-5.27894	9.17792
1.6234	-5.31812	9.36907
1.77235	-5.28348	9.41589
1.58929	-5.49639	9.33697
1.70301	-5.30051	9.69839
1.42835	-5.205	9.20094
1.50046	-5.37967	9.4378
1.46793	-5.2769	9.60444
1.56533	-5.53713	9.5842
1.39882	-5.38288	9.50032
1.36325	-5.2029	9.43939
1.44626	-5.29439	9.53052
1.71105	-5.58503	9.82057
1.48308	-5.33975	9.83695
1.63821	-5.28478	9.82499
1.92046	-5.55811	10.1697
1.78089	-5.26259	10.0662
1.50856	-4.95853	10.5872
0.32769	-4.63928	10.2706
-1.16225	-4.46469	10.1649
-3.37207	-4.22833	9.68067
-3.97674	-4.10123	10.1931
-4.08887	-4.08396	10.7973
-4.57161	-4.04879	10.6993
-4.83464	-3.98498	10.5558
-4.5411	-3.80203	9.48803
-4.7268	-3.63499	8.68686
-4.86726	-3.60866	8.83957
-4.59416	-3.70296	9.6669
-4.75745	-3.71592	10.2645
-4.80343	-3.75811	10.4507
-4.87706	-3.74907	9.95975
-4.65223	-3.7178	9.39933
-5.08097	-3.73776	8.59431
-5.45316	-3.61718	8.56157
-5.02939	-3.59005	9.34043
-5.52004	-3.73353	9.09336
-5.29721	-3.77456	9.03488
-5.67872	-3.89153	9.04537
-5.34148	-3.83208	9.37856
-5.58138	-3.72917	9.67092
-5.50326	-3.94846	10.1329
-5.7078	-3.74575	9.82631
-5.74371	-3.87891	9.50115
-5.77322	-3.75906	9.15139
-5.9952	-3.61117	8.62409
-6.20558	-3.54204	8.54776
-5.58795	-3.47688	8.71532
-4.99432	-3.16555	8.81703
-4.95512	-3.16345	8.72968
-4.70686	-2.78601	8.77495
-4.51411	-2.66536	8.71169
-4.44225	-2.32373	8.74622
-4.35343	-1.92782	8.72259
-4.21949	-2.0391	8.66867
-4.1746	-1.64972	8.6647
-4.04664	-1.70023	8.64001
-3.97931	-1.71684	8.62812
-4.02913	-1.32708	8.52064
-3.93689	-1.54769	8.50926
-3.88908	-1.71298	8.37655
-3.88498	-1.64044	8.40181
-3.90077	-1.53992	8.33475
-3.95206	-1.23921	8.3359
-3.94725	-1.08119	8.31022
-3.84805	-1.47256	8.2622
-3.92755	-1.05786	8.28263
-3.89105	-1.20529	8.26788
-3.94383	-0.972671	8.23289
-3.8947	-0.949009	8.19438
-3.81609	-0.781627	8.20245
-3.81132	-0.719606	8.18343
-3.71237	-0.75044	8.06596
-3.68765	-0.782648	8.00989
-3.71419	-0.469662	7.97152
-3.69553	-0.380223	7.92332
-3.80731	-0.222209	7.93843
-3.65825	-0.609047	7.8346
-3.64985	-0.528949	7.89409
-3.56757	-0.702574	7.78293
-3.57647	-0.374609	7.71651
-3.51279	-0.249633	7.692
-3.42624	-0.131029	7.68468
-3.41093	-0.118844	7.49839
-3.41244	-0.168628	7.48769
-3.50877	0.23886	7.47069
-3.45305	0.0655712	7.32072
-3.36511	0.157181	7.3572
-3.4566	0.0820401	7.34952
-3.34011	0.0416962	7.21536
-3.40546	0.0995849	7.0782
-3.45784	0.264092	7.1753
-3.39418	0.103162	7.11531
-3.38696	0.0605279	7.41244
-3.2968	0.0951476	7.39739
-3.33283	0.0824514	7.46703
-3.35647	0.0624141	7.43959
-3.47184	0.0436806	7.70662
-3.48525	-0.291705	7.96062
-3.40409	-0.183511	8.42477
-3.42877	-0.025831	8.89272
-3.21181	-0.164669	8.90096
-3.01354	-0.0103281	8.83935
-2.85735	-0.202006	8.71194
-2.7934	-0.103576	8.6213
-2.74476	0.0440133	8.60445
-2.77515	-0.139074	8.4874
-2.74477	-0.434839	8.40318
-2.70499	-0.37291	8.38775
-2.87956	0.0191399	8.37889
-2.80715	-0.20675	8.26598
-2.83546	-0.0519419	8.2026
-2.8031	0.0337613	8.1703
-2.73553	0.0538028	8.12804
-2.63633	-0.236221	8.01208
-2.63721	-0.0988609	7.94832
-2.64495	-0.0014233	7.85323
-2.62518	0.064621	7.84774
-2.58381	-0.0774969	7.74039
-2.56738	-0.0435833	7.68425
-2.66239	-0.0269566	7.66557
-2.66597	0.115029	7.54523
-2.57557	0.0331055	7.4779
-2.60722	0.183724	7.32794
-2.50261	0.0566384	7.45063
-2.27137	-0.0394527	7.59151
-2.35526	0.00455785	7.42404
-2.29373	0.168185	7.53242
-2.32735	0.261922	7.5251
-2.23756	-0.0453717	7.4264
-2.19827	0.146614	7.49757
-2.21681	0.1833	7.45436
-2.26365	0.251725	7.30237
-2.14192	0.114793	7.37851
-2.17448	0.270235	7.49171
-2.15278	0.116389	7.37842
-2.06458	0.296541	7.61227
-2.2376	-0.0268182	7.45628
-2.04392	0.025306	7.43437
-1.80661	0.218153	7.71865
-1.81179	0.128886	7.68747
-2.06366	0.245495	7.58201
-2.08602	0.143648	7.459
-2.10249	0.272674	7.51642
-2.32083	0.565972	7.46037
-2.03537	0.162115	7.73451
-2.05302	0.136448	7.8864
-2.10004	0.161628	7.87618
-2.14067	0.3551	7.80413
-2.20332	0.401411	7.83194
-2.25814	0.256362	7.74423
-2.17151	0.0683345	7.83299
-2.2428	0.303971	7.72146
-2.06341	0.1325	7.77063
-2.15617	0.450285	7.76083
-1.94172	0.238115	7.75936
-1.84917	0.0826454	7.67711
-1.94702	0.295073	7.60797
-1.8159	0.089426	7.60308
-1.78019	0.572736	7.76469
-1.81144	0.295442	7.59987
-1.68853	0.40138	7.67324
-1.77672	0.396302	7.5144
-1.57275	0.336718	7.66945
-1.52507	0.384028	7.64568
-1.52173	0.277347	7.47793
-1.45651	0.448385	7.5385
-1.58089	0.22078	7.33255
-1.31598	0.259454	7.47758
-1.23087	0.317719	7.53575
-1.19764	0.500464	7.45405
-1.21915	0.630086	7.52445
-1.13662	0.585669	7.43667
-1.17993	0.631845	7.28368
-1.01154	0.573217	7.29223
-0.891213	0.514941	7.23611
-0.877332	0.647294	7.38887
-0.897748	0.705761	7.29573
-0.857611	0.613749	7.24929
-0.889148	0.714487	7.22183
-0.739746	0.64817	7.31104
-0.680853	0.727777	7.37958
-0.791883	0.812838	7.3023
-0.840582	0.63642	7.23802
-0.989917	0.783682	7.10946
-0.795594	0.749742	7.23046
-0.737052	0.508143	7.30123
-0.843213	0.691392	7.36288
-0.970155	0.853337	7.24738
-0.738553	0.695049	7.41809
-0.74063	0.82656	7.38492
-0.833164	0.935023	7.31021
-0.907993	0.827235	7.29638
-0.773454	0.787699	7.39906
-0.925663	0.857582	7.31702
-0.575215	0.819794	7.71052
-0.814805	0.891844	7.55298
-0.689964	0.335324	7.64885
-0.787992	0.647358	7.54949
-0.729014	0.961538	7.75643
-0.747984	0.907609	7.6946
-0.801015	0.879327	7.65665
-0.481394	0.87221	7.87306
-0.593482	0.951201	7.78794
-0.632889	0.992262	7.8823
-0.596981	0.904741	7.8423
-0.73765	0.859737	7.74676
-0.632474	1.04901	7.84528
-0.526292	0.896686	7.95054
-0.64894	0.935702	7.74892
-0.462497	1.00474	7.80578
-0.364651	0.928346	7.89789
-0.114979	0.766797	7.65803
-0.294174	1.3719	7.74456
-0.0322793	1.09935	7.54841
-0.0198013	1.0878	7.49072
0.0824674	1.26465	7.42378
0.266636	1.08736	7.50913
0.0960921	1.29998	7.34281
0.401251	1.07778	7.32214
0.366588	1.30118	7.26513
0.436993	1.17982	7.17474
0.51373	1.48478	7.37017
0.641772	1.34747	7.21887
0.548376	1.62943	7.3578
0.698901	1.36567	7.33432
0.57108	1.66228	7.29385
0.868971	1.00993	7.38573
0.627652	1.25089	7.4422
0.811491	1.35145	7.6778
0.841489	1.25304	7.65219
0.602211	1.53715	7.83988
0.843342	1.403	8.10964
0.772864	1.53759	7.99287
0.945437	1.45055	7.99944
0.698166	1.67258	8.11693
0.893651	1.57711	7.99966
0.81168	1.42192	8.19021
1.11067	1.54371	8.41921
1.12693	1.54244	8.5431
0.949528	1.63534	8.84559
0.857957	1.61134	8.53571
0.961424	1.49622	8.39823
0.877486	1.6201	8.25683
0.958277	1.5174	8.1078
0.917212	1.52211	7.95092
0.900739	1.53728	8.08989
1.06732	1.50553	7.99521
1.13902	1.51348	8.2117
0.796564	1.5054	7.76743
0.9062	1.61386	7.79255
1.0095	1.77064	7.86581
1.07278	1.72434	7.90952
0.996503	1.60907	7.49445
1.10139	1.69718	7.57267
1.11268	1.65134	7.32503
1.34142	1.84561	7.41508
1.40967	1.82929	7.65575
1.24298	1.69019	7.45538
1.3825	1.63617	7.63141
1.29882	1.77707	7.52189
1.45078	1.79653	7.25814
1.228	1.88756	7.27448
1.20544	2.01888	7.15302
1.32929	1.75241	7.1314
1.31257	1.91371	7.29377
1.18612	1.80951	7.1057
1.3082	1.7068	7.1961
1.251	1.91936	7.5373
1.09227	1.75879	7.16525
1.30885	1.86544	7.42043
1.2474	1.77417	7.04979
1.35862	1.8814	7.207
1.38613	1.86643	7.27069
1.45003	1.66329	7.31792
1.19831	1.8764	6.94248
1.41881	1.91701	7.50052
1.3743	1.78512	7.57748
1.38849	1.83089	7.7256
1.60858	1.83498	7.88354
1.47584	1.86785	7.76808
1.61085	1.79158	7.81639
1.5333	1.92086	7.6252
1.44408	2.04217	7.71893
1.4856	1.91176	7.56746
1.54378	2.09394	7.5684
1.50823	2.22346	7.32788
1.60169	1.61558	7.6096
1.81085	1.81127	7.76602
1.62282	1.99991	7.52032
1.68846	1.90623	7.26711
1.73902	2.05785	7.18573
1.89115	2.05269	7.29215
1.80389	1.97817	7.23625
1.88758	2.15416	7.32542
1.67299	1.96767	7.29822
1.59044	2.2489	7.25314
1.73814	2.04363	7.18841
1.65885	1.97602	7.06214
1.79679	1.96574	6.90813
1.63552	2.0858	6.97473
1.70391	2.18772	6.92139
1.74618	1.75794	6.88597
1.82559	1.88777	6.90379
1.77381	2.08907	7.19544
1.67849	2.04118	6.85292
1.81401	2.18378	6.89156
1.91673	2.0287	7.00288
1.5749	2.21901	6.95724
1.88708	2.20216	7.06936
1.75966	2.00627	7.07212
1.96192	2.16045	7.57044
1.93883	2.24944	7.78781
1.90994	2.203	8.03349
1.80569	2.15544	8.34666
