# Supplementary material for: Axially rigid steerable needle with compliant active tip control
Source: PLoS One. 2021 Dec 16;16(12):e0261089. doi: 10.1371/journal.pone.0261089 (PMC8675730; doi:10.1371/journal.pone.0261089)
Supplement: S1 File — (ZIP) [file pone.0261089.s001.zip › Exp.1/PhantomScan_017.csv]

0.997438	0.000414358	0.0714043	0.652531	0.0124629	-0.985528	-0.168851	-0.235599	0.0702797	0.169293	-0.983049	0.236843	0	0	0	1
0.997437	0.000421323	0.0714135	0.652526	0.0124727	-0.985524	-0.168872	-0.235648	0.0702873	0.169314	-0.983045	0.236855	0	0	0	1
0.997437	0.00053944	0.0714111	0.652541	0.0125874	-0.985527	-0.168849	-0.235602	0.0702652	0.169299	-0.983049	0.236842	0	0	0	1
0.997436	0.000882542	0.0714267	0.652615	0.0129191	-0.985547	-0.168708	-0.23537	0.0702242	0.169183	-0.983072	0.236791	0	0	0	1
0.99744	0.00134815	0.071365	0.6527	0.013354	-0.985576	-0.168503	-0.235049	0.0700872	0.169009	-0.983112	0.236696	0	0	0	1
0.997451	0.00179545	0.0711924	0.652747	0.0137473	-0.985617	-0.16823	-0.234722	0.0698452	0.168764	-0.983171	0.236599	0	0	0	1
0.997464	0.00226806	0.0710082	0.652795	0.0141596	-0.985668	-0.167899	-0.23436	0.0695884	0.168462	-0.983241	0.236503	0	0	0	1
0.997472	0.0026204	0.0708728	0.652853	0.014452	-0.985743	-0.167433	-0.233977	0.0694023	0.168018	-0.98333	0.236405	0	0	0	1
0.997482	0.00299865	0.0707173	0.652905	0.0147704	-0.985808	-0.167018	-0.233602	0.0691916	0.167626	-0.983412	0.236315	0	0	0	1
0.99749	0.00330688	0.0706006	0.652969	0.0150168	-0.985897	-0.166469	-0.233185	0.0690331	0.167096	-0.983513	0.236216	0	0	0	1
0.997499	0.00357838	0.0704575	0.653017	0.0152235	-0.985985	-0.165931	-0.232802	0.0688549	0.166573	-0.983615	0.236119	0	0	0	1
0.997504	0.00373819	0.0703802	0.653076	0.0153223	-0.986094	-0.16527	-0.2324	0.0687623	0.16592	-0.983731	0.23603	0	0	0	1
0.997512	0.00384296	0.0702605	0.653117	0.0153577	-0.98621	-0.164578	-0.232008	0.0686377	0.165232	-0.983856	0.235934	0	0	0	1
0.997521	0.0040642	0.0701216	0.653168	0.015507	-0.986318	-0.163912	-0.231576	0.0684746	0.164577	-0.983977	0.235835	0	0	0	1
0.997531	0.0043337	0.0699642	0.653215	0.0157078	-0.98641	-0.163341	-0.231169	0.068284	0.164021	-0.984083	0.235736	0	0	0	1
0.997539	0.0046399	0.0698177	0.653269	0.0159473	-0.986499	-0.162775	-0.230752	0.0680983	0.163473	-0.984187	0.235639	0	0	0	1
0.99755	0.00481557	0.0696571	0.653305	0.0160501	-0.986604	-0.16213	-0.230364	0.0679217	0.162834	-0.984305	0.235532	0	0	0	1
0.997557	0.00504068	0.0695448	0.65336	0.0162109	-0.986705	-0.161498	-0.229942	0.0677845	0.162215	-0.984417	0.235445	0	0	0	1
0.997566	0.00519806	0.0693993	0.653402	0.0162958	-0.986815	-0.160813	-0.229528	0.0676268	0.161536	-0.98454	0.235343	0	0	0	1
0.997575	0.00521948	0.0692616	0.653431	0.0162413	-0.986943	-0.160034	-0.229133	0.0675003	0.160756	-0.984676	0.235252	0	0	0	1
0.99758	0.00519921	0.0691907	0.653479	0.0161521	-0.98708	-0.159192	-0.228715	0.0674474	0.159908	-0.984818	0.235163	0	0	0	1
0.997586	0.00515364	0.0691148	0.653519	0.0160375	-0.987217	-0.158354	-0.228319	0.0673935	0.159065	-0.984958	0.235076	0	0	0	1
0.997598	0.00538251	0.0689221	0.653552	0.016191	-0.987313	-0.157736	-0.227903	0.067177	0.158458	-0.985071	0.234984	0	0	0	1
0.997614	0.00570128	0.0686696	0.653576	0.0164313	-0.987392	-0.157221	-0.227486	0.0668857	0.157958	-0.985171	0.234895	0	0	0	1
0.997634	0.00540976	0.068402	0.653606	0.0160669	-0.987476	-0.156727	-0.227058	0.0666758	0.157439	-0.985268	0.234814	0	0	0	1
0.997653	0.00560985	0.0681001	0.653653	0.0161989	-0.987517	-0.156455	-0.226589	0.0663506	0.157176	-0.985332	0.23474	0	0	0	1
0.997673	0.00595014	0.0677819	0.653692	0.0164676	-0.987555	-0.156188	-0.226109	0.0659873	0.156925	-0.985397	0.23468	0	0	0	1
0.997698	0.00618463	0.0673947	0.653703	0.0166205	-0.987596	-0.155915	-0.22567	0.0655726	0.15666	-0.985466	0.23461	0	0	0	1
0.997717	0.00639264	0.0670847	0.653706	0.0167564	-0.987644	-0.155594	-0.225257	0.0652393	0.156347	-0.985538	0.2346	0	0	0	1
0.997743	0.00666191	0.0666675	0.653681	0.0169295	-0.987708	-0.155168	-0.224799	0.0647925	0.155931	-0.985634	0.23458	0	0	0	1
0.997762	0.00681095	0.0663769	0.653698	0.0170073	-0.987765	-0.154798	-0.224334	0.0644886	0.155564	-0.985711	0.234577	0	0	0	1
0.997779	0.00675846	0.0661208	0.653693	0.0169002	-0.987803	-0.154567	-0.224047	0.0642478	0.155325	-0.985765	0.234556	0	0	0	1
0.997789	0.00679214	0.0659729	0.653681	0.0169034	-0.98782	-0.154458	-0.223913	0.0640983	0.155215	-0.985792	0.23455	0	0	0	1
0.997802	0.00697062	0.0657583	0.65367	0.0170276	-0.987863	-0.154163	-0.22366	0.0638637	0.154928	-0.985852	0.234525	0	0	0	1
0.997812	0.00717729	0.0655786	0.653706	0.0171802	-0.987919	-0.153791	-0.223257	0.0636606	0.154565	-0.985922	0.234498	0	0	0	1
0.997839	0.00713578	0.0651699	0.653727	0.0170533	-0.987975	-0.153443	-0.222706	0.0632693	0.154207	-0.986004	0.234463	0	0	0	1
0.997863	0.00725182	0.0647966	0.65374	0.017091	-0.988022	-0.153138	-0.222205	0.0628879	0.153903	-0.986076	0.234443	0	0	0	1
0.997885	0.00734697	0.0644339	0.653738	0.0171106	-0.988067	-0.152845	-0.22176	0.0625201	0.153608	-0.986145	0.23444	0	0	0	1
0.997906	0.00752495	0.0640965	0.653749	0.0172172	-0.988108	-0.152565	-0.221299	0.0621642	0.153334	-0.98621	0.234424	0	0	0	1
0.997927	0.00761479	0.0637511	0.653766	0.017236	-0.988149	-0.152296	-0.220839	0.0618139	0.153063	-0.986274	0.23439	0	0	0	1
0.997949	0.00764841	0.063397	0.653802	0.0171981	-0.988192	-0.152025	-0.220316	0.0614636	0.152788	-0.986339	0.234347	0	0	0	1
0.997964	0.0077562	0.0631566	0.653875	0.0172538	-0.988226	-0.151798	-0.219776	0.0612135	0.152563	-0.986389	0.234315	0	0	0	1
0.997984	0.0077482	0.0628313	0.653915	0.0171807	-0.988265	-0.151549	-0.219272	0.0608977	0.152308	-0.986448	0.234269	0	0	0	1
0.99801	0.00761672	0.0624401	0.653921	0.0169742	-0.98831	-0.151281	-0.218817	0.0605358	0.152024	-0.986514	0.234224	0	0	0	1
0.998026	0.00762355	0.0621878	0.65396	0.0169292	-0.988344	-0.151064	-0.218377	0.0602892	0.151802	-0.986564	0.234204	0	0	0	1
0.99805	0.00763246	0.0618007	0.653965	0.016861	-0.98839	-0.150767	-0.217905	0.0599103	0.151499	-0.986633	0.234166	0	0	0	1
0.998066	0.00765247	0.0615316	0.654023	0.0168226	-0.988435	-0.150481	-0.217349	0.0596462	0.151209	-0.986694	0.234151	0	0	0	1
0.998081	0.00759953	0.0613034	0.654096	0.0167223	-0.98847	-0.150261	-0.216822	0.0594324	0.150982	-0.986741	0.234123	0	0	0	1
0.998096	0.00757682	0.0610505	0.654163	0.0166483	-0.988504	-0.150041	-0.216296	0.0591897	0.150756	-0.986791	0.234083	0	0	0	1
0.998119	0.00739393	0.0607044	0.654188	0.0164012	-0.988543	-0.149813	-0.215841	0.058879	0.150511	-0.986847	0.234025	0	0	0	1
0.998134	0.00754273	0.06044	0.654231	0.0164961	-0.988573	-0.149602	-0.21537	0.0585987	0.150304	-0.986895	0.233996	0	0	0	1
0.99815	0.00766357	0.0601591	0.654272	0.0165603	-0.988606	-0.149379	-0.214895	0.0583066	0.150083	-0.986946	0.23396	0	0	0	1
0.998167	0.0077229	0.0598626	0.65432	0.0165601	-0.988643	-0.149137	-0.214373	0.0580087	0.149839	-0.987	0.233926	0	0	0	1
0.998181	0.00763717	0.0596471	0.654394	0.0164306	-0.988676	-0.148928	-0.213845	0.057812	0.149621	-0.987045	0.233899	0	0	0	1
0.998196	0.00761076	0.0593831	0.654463	0.0163523	-0.98871	-0.148713	-0.213296	0.0575585	0.1494	-0.987093	0.233849	0	0	0	1
0.998213	0.00770547	0.0590859	0.654504	0.0163895	-0.98874	-0.148506	-0.21281	0.057254	0.149193	-0.987142	0.233787	0	0	0	1
0.998227	0.00780862	0.0588465	0.654531	0.0164445	-0.988769	-0.148309	-0.212374	0.0570052	0.148998	-0.987186	0.233732	0	0	0	1
0.998237	0.00792921	0.0586509	0.654569	0.0165241	-0.988795	-0.148124	-0.211938	0.056797	0.148817	-0.987226	0.233694	0	0	0	1
0.998249	0.00797895	0.0584463	0.654621	0.0165302	-0.988828	-0.147905	-0.211421	0.0565909	0.148596	-0.987271	0.233661	0	0	0	1
0.998265	0.00806345	0.0581538	0.654661	0.0165571	-0.988862	-0.147675	-0.210886	0.056293	0.148365	-0.987322	0.233597	0	0	0	1
0.99828	0.00811051	0.0579009	0.654699	0.0165535	-0.988895	-0.147452	-0.210388	0.0560396	0.148141	-0.987371	0.233552	0	0	0	1
0.998286	0.00812291	0.0577893	0.654738	0.0165414	-0.988916	-0.147315	-0.21007	0.0559298	0.148002	-0.987398	0.23354	0	0	0	1
0.998291	0.00812918	0.057702	0.654728	0.0165298	-0.988929	-0.147229	-0.20995	0.055844	0.147915	-0.987415	0.233547	0	0	0	1
0.998306	0.0083353	0.0574134	0.654685	0.0166817	-0.988952	-0.14706	-0.209732	0.0555308	0.147753	-0.987457	0.233522	0	0	0	1
0.998314	0.0086056	0.0572309	0.654715	0.0169121	-0.988975	-0.146876	-0.209331	0.0553135	0.14758	-0.987495	0.233507	0	0	0	1
0.998324	0.00859333	0.0570603	0.65478	0.0168634	-0.989006	-0.146675	-0.208829	0.0551501	0.147375	-0.987535	0.233478	0	0	0	1
0.998339	0.00849282	0.056804	0.65481	0.0167148	-0.989038	-0.146473	-0.208381	0.0549149	0.147163	-0.98758	0.233424	0	0	0	1
0.998356	0.00857345	0.0565064	0.654827	0.0167393	-0.989068	-0.146267	-0.207935	0.0546122	0.146956	-0.987628	0.233366	0	0	0	1
0.99837	0.00864019	0.0562381	0.654869	0.0167531	-0.989102	-0.146035	-0.207405	0.054341	0.146723	-0.987677	0.23333	0	0	0	1
0.998387	0.00842029	0.0559633	0.654899	0.0164794	-0.989148	-0.145754	-0.206864	0.0541062	0.146425	-0.987734	0.233313	0	0	0	1
0.998402	0.00850495	0.0556865	0.654932	0.0165109	-0.98918	-0.145538	-0.206379	0.0538237	0.146209	-0.987782	0.23328	0	0	0	1
0.998427	0.00852795	0.0552323	0.654905	0.0164513	-0.989223	-0.145247	-0.205904	0.0533759	0.145911	-0.98785	0.233232	0	0	0	1
0.998444	0.00857837	0.0549274	0.654933	0.0164427	-0.989261	-0.144987	-0.205386	0.0530713	0.145649	-0.987905	0.233225	0	0	0	1
0.998464	0.00844965	0.0545793	0.65496	0.0162477	-0.98931	-0.144676	-0.20479	0.0527509	0.145324	-0.98797	0.233226	0	0	0	1
0.99849	0.00822281	0.0541272	0.654953	0.0159391	-0.989365	-0.144337	-0.204226	0.0523421	0.144966	-0.988045	0.233213	0	0	0	1
0.99851	0.00807314	0.0537809	0.654959	0.0157264	-0.989407	-0.14407	-0.203746	0.0520255	0.144685	-0.988103	0.233196	0	0	0	1
0.99853	0.00813065	0.0534119	0.654962	0.0157161	-0.989446	-0.143807	-0.203261	0.0516563	0.14442	-0.988161	0.233176	0	0	0	1
0.998547	0.00829188	0.0530667	0.654977	0.015813	-0.98948	-0.14356	-0.202762	0.0512955	0.144175	-0.988215	0.233147	0	0	0	1
0.998563	0.00831168	0.0527613	0.655008	0.0157757	-0.989516	-0.143312	-0.202235	0.0509943	0.143922	-0.988268	0.233135	0	0	0	1
0.998584	0.00813259	0.0523773	0.655026	0.0155278	-0.989563	-0.143018	-0.201669	0.0506448	0.143613	-0.988331	0.233114	0	0	0	1
0.998604	0.00815469	0.052005	0.655043	0.015483	-0.989601	-0.142762	-0.201136	0.0502773	0.143352	-0.988387	0.23308	0	0	0	1
0.99862	0.00814625	0.0516955	0.655058	0.0154191	-0.989633	-0.142543	-0.20069	0.0499756	0.143128	-0.988435	0.233052	0	0	0	1
0.998639	0.00824167	0.0513093	0.655045	0.0154463	-0.989667	-0.142304	-0.200257	0.0495836	0.142887	-0.98849	0.233017	0	0	0	1
0.998655	0.0082595	0.0509949	0.655067	0.015407	-0.989702	-0.142065	-0.199758	0.0492736	0.142643	-0.988541	0.232998	0	0	0	1
0.998669	0.00824122	0.0507211	0.655122	0.0153375	-0.989738	-0.141819	-0.199167	0.0490091	0.142393	-0.98859	0.232984	0	0	0	1
0.998684	0.0082711	0.0504115	0.655167	0.0153116	-0.989772	-0.14159	-0.198609	0.048702	0.142159	-0.988639	0.232944	0	0	0	1
0.998701	0.00835905	0.0500709	0.655188	0.0153396	-0.989802	-0.141372	-0.198115	0.0483557	0.141941	-0.988687	0.232898	0	0	0	1
0.998712	0.00853257	0.0498222	0.655221	0.0154672	-0.989827	-0.141187	-0.197656	0.0480878	0.141759	-0.988726	0.232875	0	0	0	1
0.998725	0.00864465	0.0495413	0.655245	0.0155284	-0.989855	-0.140981	-0.19719	0.0477971	0.141555	-0.98877	0.232852	0	0	0	1
0.998735	0.00881946	0.0492952	0.655299	0.015657	-0.989882	-0.140778	-0.196645	0.047532	0.141356	-0.988811	0.232823	0	0	0	1
0.998748	0.00876114	0.0490561	0.655355	0.0155554	-0.989913	-0.140571	-0.196094	0.0473068	0.141142	-0.988852	0.232793	0	0	0	1
0.998756	0.00856834	0.0489134	0.655398	0.0153375	-0.989936	-0.140432	-0.195718	0.047195	0.140992	-0.988879	0.232771	0	0	0	1
0.998762	0.00852562	0.0487955	0.655385	0.0152749	-0.989948	-0.140357	-0.195577	0.0470855	0.140912	-0.988895	0.232752	0	0	0	1
0.998767	0.00874285	0.0486544	0.655365	0.0154651	-0.98996	-0.140248	-0.19536	0.0469169	0.140812	-0.988918	0.232713	0	0	0	1
0.998771	0.0088982	0.0485494	0.65539	0.0155971	-0.98998	-0.140096	-0.194972	0.0467934	0.140665	-0.988945	0.232682	0	0	0	1
0.998776	0.00891779	0.0484467	0.655455	0.0155936	-0.990005	-0.139917	-0.194439	0.0466918	0.140485	-0.988975	0.232636	0	0	0	1
0.998785	0.00885588	0.0482747	0.655479	0.0155005	-0.990029	-0.139757	-0.194019	0.0465328	0.140319	-0.989006	0.232571	0	0	0	1
0.998792	0.00901541	0.0480889	0.655482	0.0156244	-0.990051	-0.139584	-0.193609	0.0463291	0.140151	-0.989039	0.232517	0	0	0	1
0.9988	0.00916763	0.0479044	0.655498	0.0157386	-0.990082	-0.139354	-0.193072	0.0461288	0.139925	-0.989081	0.232465	0	0	0	1
0.998803	0.00917508	0.0478464	0.655534	0.0157263	-0.990117	-0.139106	-0.192492	0.0460743	0.139676	-0.989119	0.232444	0	0	0	1
0.99881	0.00900681	0.0477252	0.65554	0.0155313	-0.990154	-0.138865	-0.191983	0.0459816	0.139425	-0.989158	0.232398	0	0	0	1
0.998812	0.00906028	0.0476648	0.655547	0.0155662	-0.990183	-0.138656	-0.19154	0.0459176	0.139217	-0.98919	0.232372	0	0	0	1
0.998817	0.00909498	0.0475518	0.655547	0.0155755	-0.990211	-0.138454	-0.191106	0.0458041	0.139015	-0.989224	0.232332	0	0	0	1
0.998823	0.00897413	0.0474558	0.655567	0.0154318	-0.990245	-0.138226	-0.190566	0.0457294	0.13878	-0.989261	0.232272	0	0	0	1
0.998829	0.00872809	0.0473794	0.655609	0.0151664	-0.990282	-0.137993	-0.189971	0.0456915	0.138534	-0.989297	0.232227	0	0	0	1
0.998835	0.00866286	0.0472619	0.655623	0.0150748	-0.990315	-0.137762	-0.189449	0.0455877	0.138298	-0.989335	0.232181	0	0	0	1
0.998841	0.00869214	0.0471246	0.655613	0.0150746	-0.990346	-0.137539	-0.188988	0.0454511	0.138074	-0.989372	0.232133	0	0	0	1
0.998844	0.00877652	0.0470465	0.655628	0.0151383	-0.990373	-0.13734	-0.188524	0.0453652	0.137878	-0.989404	0.232105	0	0	0	1
0.998849	0.00877705	0.0469313	0.655643	0.0151119	-0.990406	-0.1371	-0.187986	0.0452547	0.137636	-0.989442	0.23207	0	0	0	1
0.998853	0.00876225	0.0468661	0.655677	0.0150782	-0.990437	-0.136879	-0.187432	0.0451955	0.137413	-0.989476	0.232039	0	0	0	1
0.998856	0.00884224	0.0467753	0.655697	0.0151343	-0.990469	-0.136645	-0.186872	0.0450982	0.137181	-0.989513	0.232001	0	0	0	1
0.998862	0.00884823	0.046657	0.655698	0.0151138	-0.9905	-0.13642	-0.186372	0.0449836	0.136954	-0.989549	0.231953	0	0	0	1
0.998865	0.00888761	0.046568	0.65571	0.0151314	-0.990528	-0.136218	-0.185905	0.0448932	0.136752	-0.989581	0.231923	0	0	0	1
0.998869	0.00894734	0.0464867	0.655717	0.0151702	-0.990555	-0.136013	-0.185434	0.0448076	0.136548	-0.989613	0.231886	0	0	0	1
0.998872	0.00911476	0.046381	0.655708	0.0153106	-0.990587	-0.135764	-0.184904	0.0446839	0.136305	-0.989653	0.231837	0	0	0	1
0.998874	0.00917106	0.0463285	0.655709	0.0153478	-0.990622	-0.13551	-0.184348	0.0446281	0.136053	-0.98969	0.231794	0	0	0	1
0.998877	0.00915366	0.0462718	0.655688	0.0153107	-0.990659	-0.135241	-0.183816	0.0445786	0.135782	-0.989729	0.231743	0	0	0	1
0.998879	0.00911673	0.0462356	0.655649	0.0152572	-0.990696	-0.134976	-0.183365	0.0445517	0.135515	-0.989767	0.231711	0	0	0	1
0.998876	0.00926721	0.0462623	0.655592	0.0153958	-0.990737	-0.13466	-0.182896	0.0445627	0.135205	-0.989809	0.231728	0	0	0	1
0.99887	0.00949321	0.0463485	0.655519	0.0156143	-0.990786	-0.134273	-0.182378	0.0446236	0.13483	-0.989857	0.231784	0	0	0	1
0.998864	0.00956955	0.046466	0.655389	0.0156821	-0.990856	-0.133746	-0.181781	0.0447381	0.134307	-0.989923	0.231876	0	0	0	1
0.998857	0.00931331	0.0466599	0.655229	0.0154294	-0.990933	-0.133206	-0.181308	0.0449731	0.133757	-0.989987	0.232029	0	0	0	1
0.998847	0.00917012	0.0469118	0.655107	0.0153052	-0.990981	-0.132858	-0.18115	0.0452473	0.133407	-0.990022	0.232221	0	0	0	1
0.998843	0.0093419	0.0469536	0.655006	0.0154696	-0.991013	-0.132604	-0.180941	0.0452697	0.133161	-0.990054	0.232267	0	0	0	1
0.998841	0.00971054	0.0469285	0.655015	0.0158254	-0.991027	-0.132459	-0.180538	0.0451979	0.133032	-0.990075	0.232205	0	0	0	1
0.998842	0.00971897	0.0469037	0.655113	0.0158255	-0.991041	-0.13235	-0.179979	0.045174	0.132924	-0.99009	0.232133	0	0	0	1
0.998848	0.00958096	0.0467952	0.655124	0.0156685	-0.99106	-0.132227	-0.179601	0.0450868	0.132792	-0.990112	0.232043	0	0	0	1
0.998847	0.00969424	0.0467949	0.655192	0.0157756	-0.991074	-0.132111	-0.179125	0.0450733	0.132681	-0.990127	0.232004	0	0	0	1
0.998852	0.00961003	0.0467217	0.655222	0.0156745	-0.991098	-0.13194	-0.178611	0.0450146	0.132505	-0.990154	0.231926	0	0	0	1
0.998847	0.0097731	0.0467927	0.655233	0.0158334	-0.991132	-0.131669	-0.178037	0.0450677	0.132242	-0.990186	0.231944	0	0	0	1
0.998848	0.00964379	0.0467846	0.655289	0.0156972	-0.991154	-0.131518	-0.177521	0.0450792	0.132085	-0.990207	0.231903	0	0	0	1
0.998853	0.00970091	0.0466842	0.655251	0.0157309	-0.991182	-0.131305	-0.177099	0.0449756	0.131873	-0.99024	0.231833	0	0	0	1
0.99885	0.00981788	0.0467092	0.655279	0.0158412	-0.991206	-0.131105	-0.17659	0.044988	0.131678	-0.990265	0.231819	0	0	0	1
0.998854	0.00956164	0.0466788	0.655296	0.0155728	-0.99124	-0.130884	-0.176044	0.0449952	0.131445	-0.990296	0.231773	0	0	0	1
0.998856	0.00945109	0.0466581	0.655304	0.0154552	-0.991257	-0.130769	-0.175497	0.044991	0.131324	-0.990312	0.23176	0	0	0	1
0.99886	0.00918778	0.04662	0.655335	0.0151917	-0.991253	-0.130831	-0.17496	0.044987	0.131374	-0.990306	0.231758	0	0	0	1
0.998861	0.00928604	0.0465802	0.655354	0.0152774	-0.99127	-0.130686	-0.174517	0.0449368	0.131233	-0.990327	0.231712	0	0	0	1
0.998865	0.00941689	0.0464845	0.65538	0.0153892	-0.991285	-0.130565	-0.174075	0.0448266	0.131116	-0.990347	0.231628	0	0	0	1
0.998866	0.00930298	0.0464694	0.655403	0.015266	-0.99131	-0.130385	-0.173611	0.0448294	0.13093	-0.990372	0.231599	0	0	0	1
0.998866	0.00927602	0.0464858	0.655461	0.015233	-0.991335	-0.1302	-0.17303	0.044852	0.130745	-0.990395	0.231575	0	0	0	1
0.99887	0.00923441	0.046398	0.655502	0.0151738	-0.991355	-0.130059	-0.172469	0.0447726	0.1306	-0.990418	0.231494	0	0	0	1
0.998872	0.00926431	0.046344	0.655527	0.0151898	-0.991374	-0.129911	-0.171984	0.0447174	0.130453	-0.99044	0.231442	0	0	0	1
0.998877	0.00928214	0.0462465	0.655543	0.0151883	-0.991392	-0.129769	-0.171534	0.0446206	0.13031	-0.990463	0.231372	0	0	0	1
0.998876	0.00944683	0.0462211	0.655565	0.0153397	-0.991416	-0.129574	-0.171018	0.0445769	0.130121	-0.99049	0.231344	0	0	0	1
0.998875	0.00956505	0.0462182	0.655566	0.0154451	-0.991447	-0.129319	-0.170435	0.0445626	0.129871	-0.990523	0.231331	0	0	0	1
0.998876	0.00956417	0.0462147	0.655541	0.0154323	-0.991481	-0.129062	-0.169879	0.0445633	0.129615	-0.990557	0.231323	0	0	0	1
0.998877	0.00966177	0.0461671	0.655501	0.0155161	-0.991499	-0.128909	-0.169417	0.0445059	0.129465	-0.990579	0.231304	0	0	0	1
0.998876	0.00974268	0.0461655	0.655483	0.0155877	-0.991523	-0.128719	-0.168927	0.0444968	0.129278	-0.990604	0.2313	0	0	0	1
0.998876	0.0097931	0.0461597	0.655476	0.0156275	-0.99155	-0.128507	-0.168429	0.0444879	0.129068	-0.990631	0.231283	0	0	0	1
0.998877	0.00982349	0.0461265	0.655491	0.0156445	-0.991575	-0.128311	-0.167892	0.0444541	0.128872	-0.990658	0.231235	0	0	0	1
0.998877	0.00984055	0.0461235	0.655506	0.0156522	-0.9916	-0.128113	-0.167328	0.0444521	0.128675	-0.990684	0.231211	0	0	0	1
0.998883	0.00973662	0.0460244	0.655473	0.0155437	-0.991581	-0.12828	-0.16701	0.0443645	0.128836	-0.990667	0.231209	0	0	0	1
0.998883	0.00958705	0.0460552	0.655472	0.0154048	-0.991567	-0.128404	-0.166823	0.0444125	0.128954	-0.99065	0.231266	0	0	0	1
0.998884	0.00970747	0.046003	0.655434	0.0155122	-0.991581	-0.128283	-0.166614	0.0443471	0.128838	-0.990668	0.231236	0	0	0	1
0.998881	0.0100166	0.0459937	0.655438	0.0158114	-0.991595	-0.128137	-0.166242	0.0443002	0.128705	-0.990687	0.231213	0	0	0	1
0.998885	0.0100719	0.0459111	0.655441	0.0158478	-0.991617	-0.127962	-0.165746	0.044214	0.128531	-0.990713	0.231138	0	0	0	1
0.998886	0.0100352	0.0459002	0.655457	0.0158011	-0.991643	-0.127764	-0.165236	0.0442112	0.128331	-0.990739	0.231104	0	0	0	1
0.998886	0.00998009	0.0458948	0.655451	0.0157359	-0.991672	-0.127546	-0.164752	0.0442163	0.128111	-0.990768	0.231084	0	0	0	1
0.998884	0.0101537	0.0459087	0.655445	0.0159003	-0.991698	-0.127326	-0.16426	0.0442113	0.127898	-0.990795	0.231075	0	0	0	1
0.998883	0.0101423	0.0459325	0.655403	0.0158789	-0.991736	-0.127033	-0.163762	0.0442411	0.127604	-0.990832	0.231083	0	0	0	1
0.998881	0.0101455	0.0459722	0.655345	0.0158728	-0.991777	-0.126711	-0.163263	0.0442852	0.127283	-0.990871	0.231106	0	0	0	1
0.998877	0.010124	0.0460746	0.65532	0.0158506	-0.991817	-0.1264	-0.162732	0.0443945	0.126973	-0.990906	0.231162	0	0	0	1
0.998874	0.0100332	0.0461565	0.65531	0.015758	-0.991855	-0.126115	-0.162148	0.0444918	0.126685	-0.990939	0.231199	0	0	0	1
0.998877	0.00997081	0.0461052	0.655261	0.0156856	-0.991867	-0.126027	-0.161569	0.0444503	0.126593	-0.990952	0.2312	0	0	0	1
0.99888	0.00968063	0.046096	0.655216	0.0153951	-0.991875	-0.126001	-0.161055	0.0444783	0.126554	-0.990956	0.231241	0	0	0	1
0.998878	0.00964068	0.0461386	0.655192	0.0153573	-0.991886	-0.125922	-0.160537	0.0445268	0.126474	-0.990964	0.231292	0	0	0	1
0.998875	0.00980771	0.0461687	0.655169	0.0155184	-0.991907	-0.125731	-0.16002	0.0445385	0.12629	-0.990987	0.231312	0	0	0	1
0.998877	0.00983259	0.0461329	0.655151	0.01553	-0.991931	-0.125541	-0.159492	0.0445028	0.1261	-0.991013	0.231282	0	0	0	1
0.998876	0.00994976	0.0461216	0.655182	0.0156411	-0.99194	-0.125456	-0.158956	0.0444782	0.12602	-0.991024	0.231257	0	0	0	1
0.99888	0.00985385	0.0460507	0.655197	0.015535	-0.991947	-0.125412	-0.158449	0.0444207	0.125971	-0.991033	0.23121	0	0	0	1
0.998882	0.00993393	0.0459941	0.65522	0.0156066	-0.991948	-0.125396	-0.157979	0.0443546	0.125958	-0.991038	0.231168	0	0	0	1
0.998883	0.0100444	0.0459459	0.655224	0.0157046	-0.991963	-0.125269	-0.157503	0.044295	0.125835	-0.991056	0.231123	0	0	0	1
0.998884	0.0101916	0.0459037	0.655244	0.0158386	-0.99198	-0.125117	-0.156988	0.044237	0.125688	-0.991077	0.231071	0	0	0	1
0.998887	0.0101164	0.0458467	0.655248	0.0157489	-0.992004	-0.124939	-0.156436	0.0441927	0.125506	-0.991102	0.231011	0	0	0	1
0.998885	0.010289	0.0458462	0.65528	0.0159141	-0.992019	-0.1248	-0.155925	0.0441728	0.125375	-0.99112	0.230982	0	0	0	1
0.998886	0.0104024	0.0458076	0.655281	0.0160146	-0.992037	-0.124639	-0.155462	0.0441228	0.125218	-0.991142	0.230939	0	0	0	1
0.998889	0.0105008	0.045723	0.655272	0.0160946	-0.992056	-0.124478	-0.155011	0.0440292	0.12506	-0.991166	0.230868	0	0	0	1
0.99889	0.0104814	0.0457037	0.655288	0.0160652	-0.992079	-0.124302	-0.154505	0.0440153	0.124882	-0.991189	0.230828	0	0	0	1
0.998893	0.010491	0.0456292	0.655286	0.0160566	-0.992103	-0.124105	-0.153923	0.0439434	0.124684	-0.991217	0.230759	0	0	0	1
0.998897	0.0104153	0.0455749	0.655272	0.0159669	-0.992126	-0.123932	-0.153357	0.0439018	0.124508	-0.991241	0.230715	0	0	0	1
0.998897	0.0105425	0.0455294	0.655259	0.01609	-0.992118	-0.123986	-0.152873	0.0438399	0.124566	-0.991237	0.230712	0	0	0	1
0.998904	0.0104751	0.0454012	0.655227	0.0160201	-0.992082	-0.124281	-0.152566	0.0437164	0.124856	-0.991205	0.230703	0	0	0	1
0.998906	0.0103981	0.0453632	0.655231	0.0159533	-0.992042	-0.124608	-0.152373	0.043683	0.12518	-0.991166	0.230736	0	0	0	1
0.998909	0.0104476	0.0452943	0.655239	0.0159914	-0.992048	-0.124555	-0.152075	0.0436094	0.125128	-0.991176	0.230681	0	0	0	1
0.99891	0.0105444	0.045259	0.655252	0.0160783	-0.99206	-0.124446	-0.151688	0.043564	0.125022	-0.991191	0.230637	0	0	0	1
0.998913	0.0103599	0.0452271	0.655286	0.0158862	-0.992077	-0.124334	-0.151167	0.0435573	0.124902	-0.991207	0.230589	0	0	0	1
0.998918	0.0102169	0.045137	0.655283	0.0157359	-0.992072	-0.124401	-0.150685	0.0434846	0.124961	-0.991202	0.230551	0	0	0	1
0.998922	0.0102437	0.045054	0.655284	0.0157558	-0.99206	-0.124487	-0.150228	0.0433976	0.125046	-0.991195	0.230517	0	0	0	1
0.998923	0.010204	0.0450316	0.655301	0.01571	-0.992072	-0.124404	-0.149734	0.0433816	0.124962	-0.991207	0.23049	0	0	0	1
0.998924	0.0104079	0.0449623	0.655297	0.0158982	-0.992084	-0.124278	-0.149222	0.0432894	0.124843	-0.991226	0.230431	0	0	0	1
0.99893	0.010201	0.044887	0.655289	0.0156798	-0.992098	-0.124195	-0.148682	0.0432419	0.12475	-0.99124	0.230383	0	0	0	1
0.998933	0.0101236	0.0448296	0.655266	0.0155967	-0.992097	-0.124217	-0.148145	0.0431942	0.124768	-0.991239	0.230375	0	0	0	1
0.998932	0.0101173	0.0448491	0.655262	0.0155905	-0.992104	-0.124163	-0.14764	0.0432153	0.124714	-0.991245	0.230392	0	0	0	1
0.998933	0.0101494	0.0448372	0.655254	0.0156145	-0.992122	-0.124016	-0.14714	0.0432018	0.124568	-0.991264	0.230375	0	0	0	1
0.998934	0.0102615	0.0447883	0.655233	0.0157122	-0.992142	-0.123842	-0.146645	0.043142	0.124398	-0.991288	0.230333	0	0	0	1
0.998933	0.0103496	0.0447749	0.655242	0.0157906	-0.992162	-0.123673	-0.146074	0.0431205	0.124233	-0.99131	0.230302	0	0	0	1
0.998934	0.0104666	0.0447358	0.655251	0.0159053	-0.99215	-0.12375	-0.145524	0.0430658	0.124314	-0.991302	0.230292	0	0	0	1
0.998936	0.010465	0.0446869	0.655239	0.0159041	-0.992132	-0.123899	-0.145032	0.0430151	0.124462	-0.991286	0.2303	0	0	0	1
0.998935	0.010557	0.0446805	0.655238	0.0159917	-0.992139	-0.123831	-0.144529	0.0429985	0.124398	-0.991295	0.230296	0	0	0	1
0.998934	0.010641	0.0446932	0.655235	0.0160723	-0.99215	-0.123729	-0.144028	0.0430022	0.124299	-0.991307	0.2303	0	0	0	1
0.998933	0.0107733	0.0446838	0.655234	0.0161986	-0.99216	-0.123637	-0.143486	0.0429779	0.124213	-0.991319	0.230288	0	0	0	1
0.998934	0.0106836	0.0446818	0.655206	0.0161027	-0.99218	-0.123487	-0.142942	0.0429895	0.124059	-0.991337	0.230288	0	0	0	1
0.998931	0.0108035	0.0447142	0.6552	0.0162262	-0.992177	-0.123494	-0.142456	0.0430067	0.124072	-0.991335	0.230323	0	0	0	1
0.998928	0.0108073	0.0447867	0.655192	0.0162308	-0.9922	-0.123306	-0.141962	0.0430812	0.123885	-0.991355	0.230359	0	0	0	1
0.998927	0.0108622	0.0448051	0.655157	0.0162775	-0.992228	-0.123074	-0.141482	0.0430964	0.123655	-0.991383	0.230364	0	0	0	1
0.998921	0.0109414	0.0449157	0.655156	0.0163592	-0.992257	-0.122828	-0.140924	0.0432004	0.123414	-0.991409	0.230414	0	0	0	1
0.998916	0.0108665	0.0450409	0.655149	0.0162888	-0.992291	-0.122567	-0.140359	0.0433382	0.123152	-0.991435	0.230479	0	0	0	1
0.998911	0.0109925	0.045117	0.655122	0.0164185	-0.992302	-0.122456	-0.139831	0.0434001	0.123048	-0.991445	0.230541	0	0	0	1
0.998911	0.0107037	0.0451881	0.655097	0.0161341	-0.992325	-0.122314	-0.139312	0.0435085	0.122894	-0.99146	0.230598	0	0	0	1
0.998912	0.0105448	0.0452078	0.655079	0.0159753	-0.992337	-0.122236	-0.13877	0.0435488	0.12281	-0.991468	0.23062	0	0	0	1
0.998912	0.010538	0.0452027	0.655083	0.0159694	-0.992333	-0.122271	-0.138206	0.0435441	0.122844	-0.991464	0.230628	0	0	0	1
0.998919	0.0103563	0.0450931	0.655062	0.0157982	-0.992271	-0.122789	-0.13786	0.0434494	0.123353	-0.991405	0.230651	0	0	0	1
0.998921	0.0103385	0.045056	0.655028	0.015797	-0.992212	-0.12327	-0.137626	0.0434071	0.123833	-0.991347	0.230725	0	0	0	1
0.99892	0.0103694	0.0450586	0.655002	0.0158258	-0.992217	-0.12322	-0.137339	0.0434067	0.123784	-0.991354	0.230737	0	0	0	1
0.998918	0.0105771	0.045065	0.654982	0.0160261	-0.992233	-0.123066	-0.136972	0.0433898	0.123639	-0.991372	0.230734	0	0	0	1
0.998917	0.0107016	0.0450476	0.655002	0.0161425	-0.992246	-0.122946	-0.136516	0.0433591	0.123525	-0.991388	0.230695	0	0	0	1
0.99892	0.0106219	0.0450018	0.655	0.0160505	-0.992268	-0.122784	-0.135989	0.0433261	0.123358	-0.99141	0.230643	0	0	0	1
0.998919	0.0106658	0.0450164	0.655014	0.0160896	-0.992285	-0.12264	-0.135486	0.0433375	0.123216	-0.991427	0.230627	0	0	0	1
0.998918	0.0107549	0.0450239	0.654998	0.01617	-0.99231	-0.122431	-0.134958	0.0433374	0.123011	-0.991453	0.230613	0	0	0	1
0.998915	0.0108903	0.0450625	0.655	0.016302	-0.992328	-0.122266	-0.134529	0.0433617	0.122852	-0.991471	0.230617	0	0	0	1
0.998914	0.0110982	0.0450261	0.654981	0.0164966	-0.992345	-0.122096	-0.134081	0.0433029	0.12269	-0.991494	0.230579	0	0	0	1
0.998916	0.0110242	0.0450043	0.654995	0.0164141	-0.992365	-0.12195	-0.133595	0.0432927	0.122541	-0.991513	0.230537	0	0	0	1
0.998914	0.0111498	0.0450111	0.655014	0.0165319	-0.992384	-0.121774	-0.13301	0.043287	0.12237	-0.991534	0.230505	0	0	0	1
0.998914	0.0111849	0.0450062	0.655034	0.0165593	-0.992403	-0.121617	-0.13248	0.0432805	0.122214	-0.991554	0.23047	0	0	0	1
0.998915	0.0112269	0.0449758	0.655028	0.01659	-0.992424	-0.121446	-0.131985	0.043248	0.122045	-0.991576	0.230429	0	0	0	1
0.998915	0.0112519	0.04497	0.655024	0.0166065	-0.992444	-0.121274	-0.131503	0.043242	0.121873	-0.991598	0.230403	0	0	0	1
0.998913	0.0112611	0.0450152	0.655022	0.0166122	-0.99247	-0.121066	-0.130978	0.0432893	0.121667	-0.991621	0.230408	0	0	0	1
0.998909	0.0113837	0.0450667	0.655006	0.0167298	-0.992497	-0.120827	-0.130433	0.0433295	0.121433	-0.991648	0.230422	0	0	0	1
0.998907	0.0113977	0.0451145	0.655002	0.0167403	-0.992522	-0.120617	-0.129869	0.0433788	0.121224	-0.991671	0.230431	0	0	0	1
0.998907	0.0113626	0.0451177	0.654979	0.0166969	-0.992548	-0.120413	-0.129336	0.0433897	0.121019	-0.991696	0.230418	0	0	0	1
0.998909	0.0113464	0.0450872	0.654955	0.0166734	-0.992558	-0.120329	-0.128871	0.0433628	0.120933	-0.991707	0.230401	0	0	0	1
0.998906	0.0114359	0.0451194	0.654962	0.0167642	-0.992562	-0.120281	-0.128377	0.0433847	0.12089	-0.991712	0.230414	0	0	0	1
0.998906	0.0114476	0.0451131	0.654982	0.0167697	-0.992577	-0.120158	-0.127855	0.0433791	0.120768	-0.991727	0.23038	0	0	0	1
0.998908	0.0112861	0.0451044	0.655016	0.0166038	-0.992592	-0.12006	-0.127307	0.0433917	0.120662	-0.991739	0.230344	0	0	0	1
0.998911	0.0111264	0.0450884	0.655054	0.0164452	-0.992589	-0.120106	-0.126759	0.0433943	0.120701	-0.991734	0.230317	0	0	0	1
0.998913	0.0110365	0.045066	0.655076	0.0163559	-0.992583	-0.120167	-0.126267	0.0433819	0.120758	-0.991728	0.230307	0	0	0	1
0.998914	0.01107	0.0450369	0.655075	0.0163832	-0.992589	-0.120111	-0.125776	0.0433499	0.120703	-0.991736	0.230284	0	0	0	1
0.998918	0.01107	0.0449437	0.655027	0.0163658	-0.992607	-0.11997	-0.125311	0.0432597	0.12056	-0.991757	0.230266	0	0	0	1
0.998921	0.0110249	0.0448957	0.654973	0.0163066	-0.992631	-0.119774	-0.124835	0.0432207	0.120361	-0.991783	0.230282	0	0	0	1
0.99892	0.0110553	0.0449123	0.654931	0.0163291	-0.992658	-0.119549	-0.124266	0.0432372	0.120138	-0.991809	0.230323	0	0	0	1
0.998921	0.0110895	0.0448853	0.65491	0.0163605	-0.992656	-0.119566	-0.123734	0.043206	0.120156	-0.991809	0.230337	0	0	0	1
0.998925	0.010994	0.0448065	0.654894	0.0162718	-0.992614	-0.119927	-0.123419	0.0431335	0.120511	-0.991769	0.230355	0	0	0	1
0.998929	0.0108738	0.0447498	0.654883	0.0161663	-0.992557	-0.120407	-0.123266	0.0430839	0.120986	-0.991713	0.230398	0	0	0	1
0.998929	0.0110345	0.0446987	0.654878	0.0163208	-0.992552	-0.120429	-0.122939	0.0430133	0.121014	-0.991713	0.230379	0	0	0	1
0.998927	0.0112926	0.0446973	0.654866	0.0165713	-0.992564	-0.120294	-0.122489	0.0429829	0.12089	-0.991729	0.230371	0	0	0	1
0.998927	0.0113287	0.0446842	0.654857	0.0166026	-0.992572	-0.120228	-0.121991	0.0429666	0.120825	-0.991738	0.23037	0	0	0	1
0.998926	0.0113602	0.0446892	0.654843	0.0166321	-0.992578	-0.12017	-0.121506	0.0429687	0.120768	-0.991745	0.230382	0	0	0	1
0.998926	0.0114352	0.0446774	0.654842	0.0167042	-0.99258	-0.120149	-0.121048	0.0429483	0.12075	-0.991748	0.230374	0	0	0	1
0.998925	0.0115708	0.0446734	0.654827	0.0168321	-0.992595	-0.119999	-0.120549	0.0429304	0.120606	-0.991766	0.230372	0	0	0	1
0.998924	0.0116119	0.0446741	0.65481	0.0168651	-0.992617	-0.119817	-0.120044	0.0429293	0.120426	-0.991788	0.230373	0	0	0	1
0.998924	0.0116745	0.0446692	0.654803	0.0169195	-0.992636	-0.119651	-0.119484	0.0429198	0.120263	-0.991808	0.230368	0	0	0	1
0.998925	0.0116327	0.0446512	0.654783	0.0168762	-0.992636	-0.11966	-0.11896	0.0429067	0.12027	-0.991808	0.230385	0	0	0	1
0.998921	0.0116802	0.0447283	0.654771	0.0169279	-0.992648	-0.119551	-0.118446	0.0429794	0.120164	-0.991818	0.230441	0	0	0	1
0.998917	0.0117515	0.0448038	0.654745	0.0169993	-0.99267	-0.119354	-0.117963	0.0430492	0.119971	-0.991838	0.23049	0	0	0	1
0.99891	0.0119005	0.0449092	0.654741	0.0171508	-0.992693	-0.119141	-0.117464	0.0431396	0.119766	-0.991859	0.23054	0	0	0	1
0.99891	0.0118726	0.0449085	0.654699	0.0171126	-0.992723	-0.118902	-0.116884	0.0431464	0.119525	-0.991888	0.230529	0	0	0	1
0.998907	0.011807	0.0449977	0.654688	0.0170489	-0.992749	-0.118693	-0.116312	0.0432463	0.119315	-0.991908	0.230569	0	0	0	1
0.998907	0.0117502	0.0450257	0.654632	0.0169944	-0.992754	-0.118659	-0.115823	0.0432815	0.119279	-0.991911	0.230609	0	0	0	1
0.998903	0.0115523	0.0451557	0.654592	0.0168057	-0.992778	-0.118487	-0.115252	0.0434371	0.1191	-0.991926	0.230696	0	0	0	1
0.998896	0.0115952	0.0452926	0.654576	0.0168605	-0.992788	-0.118392	-0.114696	0.0435695	0.119009	-0.991931	0.230783	0	0	0	1
0.998897	0.0114348	0.0453273	0.654548	0.0167057	-0.992789	-0.118403	-0.114109	0.0436229	0.119014	-0.991928	0.230821	0	0	0	1
0.998899	0.0113979	0.0452756	0.654531	0.0166776	-0.99275	-0.118738	-0.113541	0.0435703	0.119347	-0.99189	0.230829	0	0	0	1
0.998904	0.0113148	0.0451867	0.654516	0.0165995	-0.99271	-0.119082	-0.113012	0.0434862	0.119686	-0.991853	0.230811	0	0	0	1
0.998907	0.0112142	0.0451645	0.654532	0.01651	-0.992675	-0.119383	-0.11248	0.0434712	0.119983	-0.991818	0.230814	0	0	0	1
0.998907	0.0113291	0.0451222	0.654519	0.016628	-0.992649	-0.119587	-0.111963	0.043412	0.120191	-0.991795	0.230808	0	0	0	1
0.998909	0.0114858	0.0450359	0.654485	0.016781	-0.992625	-0.119764	-0.111404	0.0433045	0.120373	-0.991778	0.230778	0	0	0	1
0.998909	0.0115278	0.0450278	0.654491	0.0168288	-0.992605	-0.119922	-0.110916	0.0432888	0.120533	-0.991759	0.230779	0	0	0	1
0.998907	0.0117021	0.0450268	0.654474	0.0169994	-0.992609	-0.119866	-0.110451	0.0432676	0.120485	-0.991766	0.230772	0	0	0	1
0.998907	0.0117777	0.045011	0.654456	0.0170667	-0.992624	-0.119731	-0.109974	0.0432452	0.120352	-0.991783	0.230744	0	0	0	1
0.998905	0.0118535	0.0450405	0.654445	0.0171378	-0.992644	-0.119553	-0.109452	0.0432685	0.120178	-0.991803	0.230739	0	0	0	1
0.998905	0.0117186	0.0450613	0.654444	0.0169996	-0.992665	-0.1194	-0.108884	0.0433079	0.120019	-0.991821	0.230727	0	0	0	1
0.998905	0.0117999	0.0450403	0.654427	0.0170896	-0.992631	-0.11967	-0.108552	0.0432727	0.120293	-0.991789	0.230747	0	0	0	1
0.998905	0.0117121	0.0450621	0.654422	0.0170181	-0.992596	-0.119968	-0.108386	0.0432998	0.120587	-0.991752	0.230799	0	0	0	1
0.998905	0.0118612	0.0450317	0.654406	0.0171602	-0.9926	-0.119913	-0.108114	0.0432525	0.120539	-0.99176	0.230771	0	0	0	1
0.998903	0.0119712	0.0450468	0.654412	0.0172661	-0.992613	-0.119794	-0.107682	0.0432563	0.120425	-0.991774	0.230756	0	0	0	1
0.998904	0.0118172	0.0450729	0.654433	0.0171127	-0.992625	-0.119714	-0.107184	0.0433022	0.120339	-0.991782	0.230746	0	0	0	1
0.998903	0.0119095	0.0450672	0.654423	0.0172043	-0.992622	-0.119727	-0.10669	0.0432851	0.120355	-0.991781	0.230738	0	0	0	1
0.998905	0.0116419	0.045092	0.654432	0.0169419	-0.992625	-0.11974	-0.106174	0.0433417	0.120357	-0.991778	0.230742	0	0	0	1
0.998908	0.011484	0.0450669	0.654431	0.0167934	-0.992596	-0.120002	-0.10567	0.0433315	0.120612	-0.991748	0.230747	0	0	0	1
0.998909	0.0115919	0.0450105	0.65442	0.0169159	-0.992533	-0.120507	-0.105171	0.0432539	0.121121	-0.991689	0.230759	0	0	0	1
0.998912	0.0113784	0.0450043	0.654441	0.0167172	-0.992496	-0.120831	-0.10459	0.0432682	0.121436	-0.99165	0.230768	0	0	0	1
0.998916	0.0113523	0.0449269	0.654432	0.0167041	-0.992434	-0.121344	-0.104016	0.0431859	0.121948	-0.991591	0.230763	0	0	0	1
0.998918	0.0112275	0.0449044	0.654428	0.0165946	-0.992387	-0.121742	-0.103484	0.0431721	0.122339	-0.991543	0.230779	0	0	0	1
0.998917	0.0112117	0.0449349	0.654428	0.0165874	-0.992374	-0.12185	-0.103001	0.0432025	0.122448	-0.991528	0.2308	0	0	0	1
0.998912	0.0114243	0.0449879	0.654416	0.0167993	-0.992387	-0.121716	-0.102521	0.0432313	0.122324	-0.991543	0.230814	0	0	0	1
0.998907	0.0116291	0.0450545	0.654424	0.0170043	-0.992402	-0.121564	-0.102008	0.0432749	0.122181	-0.991558	0.230826	0	0	0	1
0.998905	0.0116716	0.0450801	0.654424	0.017043	-0.99242	-0.121411	-0.101444	0.0432977	0.12203	-0.991576	0.230809	0	0	0	1
0.998903	0.011689	0.0451317	0.654446	0.017062	-0.992433	-0.121306	-0.10091	0.0433486	0.121927	-0.991586	0.230805	0	0	0	1
0.9989	0.0117606	0.0451674	0.654449	0.017132	-0.992447	-0.121181	-0.100452	0.0433775	0.121806	-0.9916	0.2308	0	0	0	1
0.998896	0.0118906	0.045233	0.654477	0.0172644	-0.992458	-0.12107	-0.0999764	0.0434287	0.121701	-0.99161	0.230802	0	0	0	1
0.998889	0.0120603	0.0453325	0.654514	0.0174388	-0.992473	-0.120926	-0.0993862	0.0435092	0.121566	-0.991623	0.230818	0	0	0	1
0.99889	0.0118321	0.0453735	0.654545	0.0172127	-0.992488	-0.120828	-0.0987877	0.0435794	0.121459	-0.991634	0.230801	0	0	0	1
0.99889	0.0118886	0.0453627	0.654556	0.0172711	-0.992477	-0.12091	-0.0982809	0.0435604	0.121543	-0.991624	0.230781	0	0	0	1
0.998888	0.0119661	0.0453798	0.654573	0.0173477	-0.992483	-0.120852	-0.097817	0.043569	0.121489	-0.99163	0.230766	0	0	0	1
0.998885	0.012076	0.0454132	0.654583	0.0174553	-0.992497	-0.120722	-0.0973454	0.043591	0.121365	-0.991645	0.230776	0	0	0	1
0.998882	0.0121885	0.0454491	0.654588	0.0175646	-0.992514	-0.120566	-0.096827	0.0436157	0.121214	-0.991662	0.230793	0	0	0	1
0.99888	0.0122209	0.0454797	0.654595	0.0175929	-0.992534	-0.120395	-0.0962586	0.0436452	0.121044	-0.991681	0.230829	0	0	0	1
0.998882	0.0121296	0.0454703	0.654591	0.0174944	-0.992554	-0.120245	-0.0957065	0.0436496	0.12089	-0.9917	0.230844	0	0	0	1
0.998886	0.011885	0.0454376	0.654583	0.0172422	-0.992573	-0.120128	-0.0952203	0.0436488	0.120762	-0.991716	0.230847	0	0	0	1
0.99889	0.0117153	0.0454048	0.654576	0.017066	-0.992586	-0.120044	-0.0947434	0.0436382	0.12067	-0.991727	0.230856	0	0	0	1
0.998889	0.011734	0.0454122	0.654587	0.0170824	-0.992594	-0.119973	-0.0942032	0.0436445	0.1206	-0.991736	0.230872	0	0	0	1
0.998901	0.0115714	0.0452055	0.654528	0.0169045	-0.992573	-0.120172	-0.093871	0.0434556	0.120788	-0.991721	0.230872	0	0	0	1
0.998949	0.0115003	0.0441417	0.654133	0.0167243	-0.992522	-0.12062	-0.0938591	0.0424008	0.121215	-0.991715	0.230744	0	0	0	1
0.999018	0.0114676	0.0425634	0.653427	0.0164973	-0.992534	-0.120551	-0.0938595	0.0408395	0.121119	-0.991792	0.230549	0	0	0	1
0.999068	0.0116838	0.041318	0.652501	0.0165384	-0.992602	-0.119985	-0.0937511	0.0395867	0.12054	-0.991913	0.230602	0	0	0	1
0.999103	0.0118538	0.0404106	0.651279	0.0165631	-0.992709	-0.119096	-0.093639	0.0386804	0.119643	-0.992058	0.230869	0	0	0	1
0.99912	0.0120118	0.0399219	0.6499	0.0166169	-0.992846	-0.117937	-0.093566	0.0381958	0.118481	-0.992216	0.231219	0	0	0	1
0.999144	0.0121921	0.0392802	0.648478	0.0166782	-0.992976	-0.116832	-0.0935162	0.037556	0.117371	-0.992372	0.231436	0	0	0	1
0.99917	0.0123788	0.0385547	0.647024	0.0167512	-0.993061	-0.116098	-0.0934599	0.0368261	0.116632	-0.992487	0.231621	0	0	0	1
0.999193	0.0124432	0.0379185	0.645788	0.016731	-0.993093	-0.115827	-0.0934247	0.0361914	0.116352	-0.992543	0.231769	0	0	0	1
0.999221	0.0126003	0.0371295	0.644765	0.0167926	-0.9931	-0.115751	-0.0933637	0.0353908	0.116269	-0.992582	0.231749	0	0	0	1
0.999265	0.0128657	0.0358277	0.643685	0.0169086	-0.993085	-0.115865	-0.0933499	0.0340652	0.116369	-0.992616	0.231417	0	0	0	1
0.99931	0.0130081	0.0344898	0.642426	0.0169024	-0.993057	-0.116108	-0.0933564	0.0327159	0.116595	-0.992635	0.231161	0	0	0	1
0.99933	0.0130374	0.0339028	0.641279	0.0168593	-0.993071	-0.115995	-0.0933002	0.0321315	0.116473	-0.992669	0.231339	0	0	0	1
0.999352	0.013118	0.0332047	0.639977	0.0168483	-0.993107	-0.11569	-0.0931975	0.0314341	0.116159	-0.992728	0.231496	0	0	0	1
0.999382	0.0131592	0.032279	0.638443	0.0167667	-0.993164	-0.115206	-0.0930537	0.0305181	0.11566	-0.992815	0.231494	0	0	0	1
0.999385	0.0130476	0.0322246	0.637149	0.0166334	-0.993227	-0.114679	-0.0930306	0.0304859	0.115128	-0.992877	0.231769	0	0	0	1
0.999396	0.0133611	0.0317534	0.635851	0.0168757	-0.99328	-0.114183	-0.0929941	0.0299902	0.114634	-0.99295	0.232036	0	0	0	1
0.999421	0.0134277	0.0309261	0.634571	0.016829	-0.993351	-0.113573	-0.0929387	0.0291712	0.114011	-0.993046	0.232027	0	0	0	1
0.999441	0.0134494	0.0302611	0.633351	0.0167559	-0.993427	-0.112917	-0.0928944	0.0285193	0.113345	-0.993141	0.231951	0	0	0	1
0.999463	0.013431	0.0295476	0.632084	0.0166385	-0.993502	-0.112271	-0.0929182	0.0278233	0.112686	-0.993236	0.231916	0	0	0	1
0.999475	0.013835	0.0289311	0.630841	0.0169665	-0.993514	-0.112123	-0.0929607	0.0271678	0.112539	-0.993271	0.231802	0	0	0	1
0.999488	0.013851	0.0284814	0.629545	0.0169409	-0.993476	-0.112462	-0.0929484	0.0267135	0.11287	-0.993245	0.231785	0	0	0	1
0.999505	0.0133763	0.0281017	0.62824	0.0164544	-0.993363	-0.113522	-0.0928344	0.0263723	0.113912	-0.993136	0.232071	0	0	0	1
0.99953	0.0129363	0.0273993	0.626906	0.015955	-0.993292	-0.114219	-0.0925389	0.0257136	0.114586	-0.993075	0.232231	0	0	0	1
0.999547	0.0131423	0.026693	0.625558	0.0160993	-0.993195	-0.115035	-0.0923947	0.0249752	0.115396	-0.993	0.232278	0	0	0	1
0.999559	0.013049	0.0262812	0.624287	0.0159552	-0.993215	-0.11488	-0.0923436	0.0245795	0.115232	-0.993029	0.232269	0	0	0	1
0.999563	0.0131902	0.0260542	0.622923	0.0160474	-0.993317	-0.113987	-0.0923674	0.0243522	0.114339	-0.993138	0.232174	0	0	0	1
0.999566	0.0132184	0.0259054	0.621677	0.0160357	-0.993424	-0.113054	-0.0924105	0.0242162	0.113404	-0.993249	0.232059	0	0	0	1
0.999572	0.013424	0.0255963	0.620419	0.0161853	-0.993514	-0.112236	-0.0924205	0.0238991	0.112586	-0.993349	0.232191	0	0	0	1
0.999581	0.0137265	0.0250788	0.619134	0.0164119	-0.993585	-0.111566	-0.0924453	0.0233621	0.111915	-0.993438	0.232343	0	0	0	1
0.99957	0.0139293	0.0253769	0.618307	0.0166428	-0.993601	-0.111394	-0.0924928	0.0236384	0.111753	-0.99345	0.232494	0	0	0	1
0.999543	0.0137388	0.0265326	0.618163	0.0165864	-0.993585	-0.111545	-0.0925699	0.0248055	0.111918	-0.993403	0.232848	0	0	0	1
0.999541	0.0136658	0.0266505	0.618058	0.0165482	-0.993491	-0.112387	-0.0927663	0.0249167	0.11276	-0.993305	0.232892	0	0	0	1
0.999546	0.0135199	0.0265358	0.617989	0.0164151	-0.99338	-0.113381	-0.0929732	0.0248028	0.113749	-0.993195	0.232777	0	0	0	1
0.999551	0.0132495	0.0264864	0.617927	0.0161651	-0.993272	-0.114361	-0.0933259	0.0247686	0.114722	-0.993084	0.232724	0	0	0	1
0.999558	0.0129704	0.0263686	0.617843	0.0158872	-0.993216	-0.11488	-0.093699	0.0246753	0.115232	-0.993027	0.232698	0	0	0	1
0.999567	0.0124413	0.0262544	0.617745	0.0153579	-0.993179	-0.115273	-0.0942007	0.0246168	0.11561	-0.992984	0.232687	0	0	0	1
0.999577	0.0119318	0.0261324	0.617647	0.0148458	-0.993148	-0.115605	-0.0946623	0.0245497	0.115928	-0.992949	0.232671	0	0	0	1
0.999584	0.0115388	0.0260337	0.617561	0.0144533	-0.99311	-0.115988	-0.095087	0.0244916	0.1163	-0.992907	0.23266	0	0	0	1
0.999591	0.0111836	0.0259103	0.61747	0.014097	-0.993062	-0.116435	-0.0955295	0.0244041	0.116737	-0.992858	0.232652	0	0	0	1
0.999599	0.0108386	0.025759	0.617366	0.0137507	-0.992999	-0.117013	-0.0960445	0.0242861	0.117304	-0.992794	0.232645	0	0	0	1
0.999605	0.0106164	0.0256096	0.617271	0.0135274	-0.99293	-0.117627	-0.0965082	0.0241555	0.11791	-0.992725	0.232634	0	0	0	1
0.999611	0.010441	0.0254485	0.617172	0.0133492	-0.992858	-0.11825	-0.0969593	0.0240079	0.118528	-0.992655	0.232621	0	0	0	1
0.999616	0.0102886	0.0253105	0.617082	0.0131974	-0.992781	-0.118911	-0.097412	0.0238801	0.119183	-0.99258	0.23261	0	0	0	1
0.999623	0.00993532	0.0251635	0.61698	0.0128408	-0.992727	-0.119407	-0.0978913	0.0237699	0.119669	-0.992524	0.232596	0	0	0	1
0.99963	0.00960162	0.0250386	0.616884	0.0125067	-0.992669	-0.119919	-0.0983751	0.0236794	0.120171	-0.992466	0.232588	0	0	0	1
0.999636	0.00926144	0.024909	0.616786	0.012163	-0.992624	-0.120329	-0.0988128	0.0235866	0.120572	-0.992419	0.232569	0	0	0	1
0.999641	0.00900084	0.0248164	0.616694	0.0119051	-0.992565	-0.120837	-0.0993084	0.02352	0.121073	-0.99236	0.232553	0	0	0	1
0.999646	0.00869933	0.0247142	0.616595	0.0116018	-0.992525	-0.121198	-0.0997731	0.0234509	0.121425	-0.992318	0.232528	0	0	0	1
0.99965	0.00854829	0.0246207	0.6165	0.0114498	-0.992479	-0.12159	-0.100239	0.023372	0.121813	-0.992273	0.232499	0	0	0	1
0.999654	0.00836048	0.0244961	0.616403	0.0112583	-0.992427	-0.122027	-0.100721	0.0232662	0.122244	-0.992222	0.232475	0	0	0	1
0.999659	0.00812725	0.024387	0.61631	0.011025	-0.992369	-0.122521	-0.101195	0.023181	0.122732	-0.992164	0.232461	0	0	0	1
0.999664	0.00791707	0.0242522	0.616205	0.0108115	-0.992309	-0.123024	-0.101677	0.0230676	0.123228	-0.992105	0.232434	0	0	0	1
0.999666	0.00779292	0.0242066	0.616118	0.0106968	-0.992234	-0.123635	-0.102187	0.023031	0.123837	-0.99203	0.232418	0	0	0	1
0.999669	0.00772499	0.0240987	0.616005	0.0106325	-0.992146	-0.124348	-0.102679	0.0229247	0.124547	-0.991944	0.232395	0	0	0	1
0.999671	0.00763485	0.0240566	0.615905	0.0105532	-0.992063	-0.125016	-0.103138	0.0228871	0.125212	-0.991861	0.232388	0	0	0	1
0.999671	0.00752114	0.0240796	0.615805	0.0104579	-0.991984	-0.125651	-0.103592	0.0229175	0.125845	-0.99178	0.232401	0	0	0	1
0.999672	0.00725629	0.0241257	0.615677	0.0102131	-0.991919	-0.126178	-0.10409	0.0229911	0.126367	-0.991712	0.232407	0	0	0	1
0.99967	0.00710907	0.0242556	0.615546	0.0100969	-0.991847	-0.126755	-0.104586	0.0231327	0.126941	-0.991635	0.232408	0	0	0	1
0.999662	0.00708787	0.0245842	0.615429	0.01013	-0.99178	-0.127279	-0.105066	0.023456	0.127469	-0.99156	0.232384	0	0	0	1
0.999645	0.00702321	0.0252951	0.615358	0.0101633	-0.991744	-0.127558	-0.105369	0.0241664	0.127753	-0.991506	0.232325	0	0	0	1
0.999618	0.00699791	0.0263507	0.615348	0.0102766	-0.991725	-0.127692	-0.105549	0.0252151	0.127898	-0.991461	0.232245	0	0	0	1
0.999586	0.00706156	0.027516	0.615302	0.0104999	-0.991669	-0.128106	-0.105859	0.0263583	0.128326	-0.991376	0.232153	0	0	0	1
0.999557	0.0069005	0.0285759	0.615239	0.0104891	-0.991609	-0.128571	-0.106313	0.0274251	0.128798	-0.991286	0.23202	0	0	0	1
0.99954	0.00655321	0.029253	0.615149	0.0102415	-0.991567	-0.128914	-0.106797	0.0281377	0.129138	-0.991222	0.231967	0	0	0	1
0.999531	0.00631712	0.0295994	0.615109	0.0100625	-0.991522	-0.129275	-0.107245	0.0285081	0.129496	-0.991165	0.232003	0	0	0	1
0.999531	0.00615007	0.0296568	0.615056	0.00991173	-0.99149	-0.129536	-0.107699	0.028584	0.129753	-0.991129	0.232057	0	0	0	1
0.999531	0.0059321	0.0296766	0.614992	0.00970748	-0.991449	-0.129862	-0.108232	0.0286287	0.130073	-0.991086	0.232103	0	0	0	1
0.999531	0.00569349	0.0297473	0.614941	0.00948706	-0.991419	-0.130106	-0.108738	0.0287275	0.130311	-0.991051	0.232157	0	0	0	1
0.999531	0.00548052	0.0297826	0.614885	0.00928849	-0.991385	-0.130383	-0.109213	0.0287877	0.130583	-0.991014	0.232197	0	0	0	1
0.999532	0.0051142	0.0298061	0.614825	0.00893625	-0.991352	-0.13066	-0.109689	0.0288564	0.130849	-0.990977	0.232226	0	0	0	1
0.999532	0.00489114	0.0298563	0.614766	0.00873287	-0.991302	-0.131047	-0.110213	0.0289319	0.13123	-0.990924	0.232263	0	0	0	1
0.999531	0.00482118	0.0298868	0.614703	0.00867861	-0.991253	-0.131427	-0.110722	0.028968	0.131608	-0.990873	0.232296	0	0	0	1
0.999529	0.00464555	0.0299687	0.614657	0.00852481	-0.99121	-0.131754	-0.1112	0.0290695	0.131931	-0.990827	0.232335	0	0	0	1
0.99953	0.0044789	0.0299795	0.614588	0.0083723	-0.99116	-0.13214	-0.111717	0.0290989	0.132313	-0.990775	0.232371	0	0	0	1
0.99953	0.00433954	0.0300066	0.614526	0.0082482	-0.991114	-0.132497	-0.11222	0.0291414	0.132666	-0.990727	0.232405	0	0	0	1
0.999529	0.00420611	0.030035	0.614463	0.00812854	-0.991074	-0.132799	-0.112717	0.0291847	0.132964	-0.990685	0.232435	0	0	0	1
0.999527	0.00403285	0.0301287	0.61442	0.00797791	-0.991036	-0.133093	-0.113204	0.0292983	0.133254	-0.990643	0.232473	0	0	0	1
0.999528	0.0040308	0.0300959	0.614335	0.00798161	-0.99099	-0.133435	-0.113737	0.0292632	0.133596	-0.990598	0.232496	0	0	0	1
0.999527	0.00384684	0.0301702	0.61428	0.00781728	-0.990954	-0.13371	-0.114253	0.0293593	0.133866	-0.990559	0.232538	0	0	0	1
0.999524	0.00365315	0.0302671	0.614227	0.00764556	-0.990923	-0.133956	-0.114773	0.0294794	0.134107	-0.990523	0.232581	0	0	0	1
0.999522	0.00384507	0.0303156	0.614157	0.00784892	-0.990891	-0.134176	-0.115292	0.0295	0.134334	-0.990491	0.232616	0	0	0	1
0.999519	0.0039722	0.0304076	0.614098	0.00799365	-0.990861	-0.134388	-0.115812	0.0295723	0.13455	-0.99046	0.232658	0	0	0	1
0.999517	0.00395021	0.0304675	0.614032	0.007986	-0.990834	-0.134591	-0.116344	0.029633	0.134753	-0.99043	0.232699	0	0	0	1
0.999516	0.00387566	0.0305214	0.613963	0.00792497	-0.990809	-0.134778	-0.116851	0.029695	0.134939	-0.990403	0.232734	0	0	0	1
0.999512	0.00384226	0.0306548	0.613911	0.00791603	-0.990781	-0.134983	-0.117372	0.02983	0.135143	-0.990371	0.232777	0	0	0	1
0.99951	0.00385964	0.030709	0.613839	0.00794631	-0.990755	-0.135172	-0.117875	0.0298798	0.135334	-0.990344	0.232801	0	0	0	1
0.999507	0.00381792	0.0308342	0.613784	0.00792782	-0.990728	-0.135368	-0.118398	0.030008	0.135529	-0.990313	0.232837	0	0	0	1
0.999503	0.00395078	0.0309159	0.613722	0.00807627	-0.990702	-0.135554	-0.118907	0.0300693	0.13572	-0.990285	0.232867	0	0	0	1
0.9995	0.00393013	0.031042	0.613666	0.00807862	-0.990676	-0.13574	-0.119431	0.0301956	0.135907	-0.990256	0.232896	0	0	0	1
0.999497	0.00407207	0.0310986	0.613613	0.00823089	-0.990658	-0.135868	-0.119781	0.0302312	0.136039	-0.990236	0.232895	0	0	0	1
0.999496	0.00408417	0.0311457	0.613585	0.00825076	-0.990651	-0.135915	-0.119905	0.0302759	0.136087	-0.990228	0.232856	0	0	0	1
0.999493	0.00382672	0.0312803	0.61358	0.00801696	-0.990639	-0.136015	-0.120144	0.0304435	0.13618	-0.990211	0.232869	0	0	0	1
0.999491	0.00371839	0.0313416	0.613529	0.00792249	-0.99062	-0.136162	-0.120589	0.0305178	0.136325	-0.990188	0.232905	0	0	0	1
0.999489	0.00374725	0.0314143	0.613461	0.00796566	-0.990599	-0.136313	-0.121159	0.0305847	0.136477	-0.990165	0.232944	0	0	0	1
0.999485	0.00385962	0.0315197	0.613419	0.0080945	-0.990584	-0.136411	-0.121644	0.0306729	0.13658	-0.990148	0.232967	0	0	0	1
0.999481	0.00377096	0.0316723	0.613389	0.00803029	-0.990572	-0.136501	-0.122134	0.0308355	0.136668	-0.990131	0.232984	0	0	0	1
0.999476	0.00381099	0.031807	0.613345	0.00809145	-0.990558	-0.136599	-0.122676	0.0309626	0.136769	-0.990113	0.232994	0	0	0	1
0.999472	0.00378131	0.0319257	0.613288	0.00808128	-0.990545	-0.136694	-0.123233	0.0310835	0.136864	-0.990096	0.23299	0	0	0	1
0.999469	0.00371004	0.0320523	0.613249	0.00803057	-0.990534	-0.136776	-0.1237	0.031218	0.136945	-0.990081	0.232993	0	0	0	1
0.999465	0.00356538	0.0321667	0.613204	0.00790593	-0.990522	-0.136873	-0.124231	0.0313504	0.137038	-0.990064	0.233006	0	0	0	1
0.999462	0.00349909	0.0322842	0.61315	0.00785967	-0.990508	-0.136977	-0.124811	0.031475	0.137141	-0.990046	0.233015	0	0	0	1
0.999458	0.00338905	0.0324145	0.613112	0.00777189	-0.990494	-0.137083	-0.12533	0.0316184	0.137245	-0.990027	0.23302	0	0	0	1
0.999456	0.00328663	0.0325042	0.613074	0.00768551	-0.990482	-0.137171	-0.125771	0.0317205	0.13733	-0.990012	0.233018	0	0	0	1
0.999453	0.00328297	0.0325881	0.613034	0.00769709	-0.990466	-0.137285	-0.126244	0.0318033	0.137445	-0.989993	0.233014	0	0	0	1
0.999449	0.003241	0.0327064	0.61299	0.00767619	-0.990448	-0.137422	-0.126822	0.0319252	0.137581	-0.98997	0.233011	0	0	0	1
0.999445	0.00331223	0.0328136	0.612929	0.00776549	-0.99043	-0.137544	-0.127447	0.0320206	0.137707	-0.98995	0.233025	0	0	0	1
0.999439	0.00342606	0.0330034	0.612901	0.00790816	-0.990413	-0.137658	-0.12797	0.032192	0.137825	-0.989927	0.233051	0	0	0	1
0.999437	0.00338251	0.0330663	0.612855	0.00787658	-0.990401	-0.137747	-0.128415	0.0322596	0.137913	-0.989913	0.23305	0	0	0	1
0.999433	0.0032231	0.033187	0.612823	0.00773891	-0.990387	-0.137858	-0.128884	0.0324003	0.13802	-0.989893	0.233062	0	0	0	1
0.99943	0.00324225	0.0332778	0.61277	0.00777513	-0.990366	-0.138001	-0.129464	0.0324864	0.138165	-0.98987	0.233056	0	0	0	1
0.999424	0.00356018	0.0334436	0.612725	0.00811792	-0.990343	-0.138147	-0.130089	0.0326054	0.138322	-0.989845	0.233069	0	0	0	1
0.999417	0.00386258	0.0336091	0.612685	0.00844537	-0.99032	-0.138294	-0.13068	0.0327263	0.13848	-0.989818	0.233078	0	0	0	1
0.999412	0.00381211	0.0337699	0.612653	0.00842171	-0.990303	-0.138416	-0.131196	0.0328915	0.138602	-0.989796	0.233082	0	0	0	1
0.999405	0.00382576	0.0339765	0.612647	0.00846855	-0.990283	-0.138555	-0.131658	0.0330929	0.138744	-0.989769	0.233073	0	0	0	1
0.9994	0.00374407	0.0341261	0.6126	0.00841271	-0.990266	-0.138684	-0.132179	0.0332514	0.138871	-0.989746	0.233028	0	0	0	1
0.99939	0.00368386	0.0344133	0.612577	0.00839893	-0.990241	-0.138859	-0.132791	0.0335427	0.139047	-0.989712	0.232994	0	0	0	1
0.999378	0.00355721	0.0347797	0.612549	0.00832912	-0.990223	-0.138996	-0.133353	0.0339219	0.139183	-0.98968	0.232946	0	0	0	1
0.999363	0.00349513	0.0352049	0.612525	0.00833086	-0.990207	-0.139111	-0.133799	0.0343507	0.139299	-0.989648	0.232845	0	0	0	1
0.999344	0.00336815	0.0357589	0.612516	0.00828712	-0.990188	-0.139248	-0.134266	0.0349157	0.139436	-0.989609	0.232729	0	0	0	1
0.999324	0.00359504	0.0363093	0.6125	0.0085933	-0.990167	-0.139373	-0.134685	0.035428	0.139575	-0.989572	0.232601	0	0	0	1
0.999308	0.00359778	0.0367384	0.612487	0.00865911	-0.990155	-0.13946	-0.13491	0.0358517	0.139665	-0.989544	0.232432	0	0	0	1
0.999293	0.00337809	0.037167	0.612494	0.00850431	-0.990145	-0.13954	-0.135146	0.0363061	0.139741	-0.989516	0.232326	0	0	0	1
0.999287	0.00317851	0.0373373	0.612442	0.00833306	-0.990136	-0.139613	-0.135561	0.0365021	0.139808	-0.9895	0.232286	0	0	0	1
0.99928	0.0031624	0.037516	0.612385	0.00834587	-0.990122	-0.139714	-0.136146	0.0366804	0.13991	-0.989479	0.232329	0	0	0	1
0.999278	0.00304354	0.0376043	0.612327	0.00824384	-0.99011	-0.139805	-0.136634	0.0367837	0.139998	-0.989462	0.232338	0	0	0	1
0.999275	0.00288247	0.0376846	0.612287	0.00809806	-0.990101	-0.139873	-0.13701	0.0368852	0.140061	-0.98945	0.232354	0	0	0	1
0.999269	0.00273105	0.0378434	0.612248	0.00797368	-0.990089	-0.139964	-0.137488	0.0370629	0.140147	-0.989431	0.23239	0	0	0	1
0.999265	0.00274581	0.037949	0.612171	0.00800751	-0.990073	-0.140081	-0.138116	0.0371644	0.140265	-0.98941	0.232415	0	0	0	1
0.99926	0.00292865	0.038071	0.612102	0.00820992	-0.990055	-0.140189	-0.138701	0.0372587	0.140382	-0.98939	0.232448	0	0	0	1
0.999255	0.00277036	0.0382119	0.612061	0.00807638	-0.990043	-0.140282	-0.139173	0.0374196	0.14047	-0.989372	0.232476	0	0	0	1
0.999252	0.00271385	0.0382953	0.612005	0.00803536	-0.990032	-0.140367	-0.139635	0.0375095	0.140553	-0.989356	0.232494	0	0	0	1
0.999248	0.00278641	0.0384051	0.61194	0.0081266	-0.990016	-0.14047	-0.140183	0.0376071	0.14066	-0.989337	0.232521	0	0	0	1
0.999241	0.00300561	0.0385583	0.611874	0.00837005	-0.989997	-0.140592	-0.140799	0.0377269	0.140792	-0.989314	0.232557	0	0	0	1
0.999237	0.00307982	0.0386519	0.61181	0.00846054	-0.989982	-0.140691	-0.141315	0.0378082	0.140894	-0.989296	0.232583	0	0	0	1
0.999231	0.00302594	0.0388166	0.611781	0.00843382	-0.98997	-0.14078	-0.141735	0.0379782	0.140983	-0.989277	0.232615	0	0	0	1
0.999229	0.00295967	0.0388901	0.611726	0.0083818	-0.989958	-0.140865	-0.142168	0.0380596	0.141066	-0.989262	0.232631	0	0	0	1
0.999224	0.00310029	0.0389911	0.611652	0.00853987	-0.98994	-0.140981	-0.142749	0.0381387	0.141188	-0.989242	0.232663	0	0	0	1
0.999218	0.00336765	0.039139	0.611579	0.00883074	-0.989919	-0.141112	-0.143379	0.0382461	0.141331	-0.989217	0.232699	0	0	0	1
0.999211	0.00344276	0.0392902	0.611525	0.00893082	-0.989902	-0.141222	-0.143911	0.0383841	0.141445	-0.989196	0.232732	0	0	0	1
0.999205	0.00342687	0.0394453	0.611494	0.00894076	-0.989889	-0.141317	-0.144325	0.0385391	0.141541	-0.989176	0.232761	0	0	0	1
0.999201	0.00332785	0.0395528	0.611442	0.00886178	-0.989875	-0.141416	-0.14479	0.0386587	0.141638	-0.989157	0.232782	0	0	0	1
0.999195	0.00329206	0.0397149	0.61138	0.00885439	-0.989857	-0.141546	-0.145398	0.038823	0.141767	-0.989132	0.232815	0	0	0	1
0.999189	0.00341977	0.0398479	0.611299	0.0090053	-0.989836	-0.141685	-0.146053	0.0389352	0.141913	-0.989107	0.232844	0	0	0	1
0.999183	0.00357972	0.0399996	0.611246	0.00918997	-0.989817	-0.141803	-0.146574	0.0390616	0.142038	-0.989084	0.232874	0	0	0	1
0.999177	0.00343406	0.0401582	0.611218	0.00907246	-0.989803	-0.14191	-0.146996	0.0392383	0.142141	-0.989062	0.232893	0	0	0	1
0.999174	0.00314665	0.0402556	0.611175	0.00880635	-0.989788	-0.142029	-0.147452	0.0393745	0.14225	-0.989041	0.232887	0	0	0	1
0.999167	0.00302532	0.0404424	0.611139	0.00871934	-0.989765	-0.142193	-0.148013	0.0395753	0.142411	-0.98901	0.232888	0	0	0	1
0.999162	0.00291526	0.0405646	0.611071	0.00863391	-0.989744	-0.142347	-0.148627	0.0397106	0.142562	-0.988983	0.232888	0	0	0	1
0.999154	0.00296154	0.0407674	0.61103	0.00871408	-0.989724	-0.14248	-0.14916	0.0399035	0.142698	-0.988955	0.232925	0	0	0	1
0.999149	0.00304697	0.0408781	0.611009	0.00881756	-0.989713	-0.142554	-0.149438	0.0400002	0.142777	-0.98894	0.232944	0	0	0	1
0.999147	0.0030471	0.0409184	0.611012	0.00882468	-0.989708	-0.142585	-0.149505	0.0400398	0.142808	-0.988934	0.232937	0	0	0	1
0.999145	0.00278809	0.0409942	0.611003	0.00858171	-0.9897	-0.142653	-0.149717	0.0401512	0.142867	-0.988921	0.232931	0	0	0	1
0.999143	0.00254643	0.0410652	0.610952	0.0083576	-0.989684	-0.142779	-0.150171	0.040255	0.142983	-0.9889	0.232921	0	0	0	1
0.999136	0.00279694	0.0412251	0.610887	0.00863507	-0.989659	-0.142936	-0.15078	0.040376	0.143152	-0.988871	0.232942	0	0	0	1
0.999126	0.00302334	0.0414301	0.610839	0.00889442	-0.989637	-0.143074	-0.151336	0.0405452	0.143302	-0.988842	0.232979	0	0	0	1
0.999119	0.00300046	0.0416187	0.610809	0.00890338	-0.989621	-0.143185	-0.151768	0.0407342	0.143413	-0.988818	0.233014	0	0	0	1
0.999112	0.00300755	0.0417837	0.610777	0.00893895	-0.989603	-0.143302	-0.152201	0.0408953	0.143532	-0.988794	0.233032	0	0	0	1
0.999103	0.00296576	0.0419915	0.610746	0.00893433	-0.98958	-0.143468	-0.152728	0.0411055	0.143698	-0.988761	0.233045	0	0	0	1
0.999093	0.00296613	0.0422308	0.61071	0.00897735	-0.989551	-0.143664	-0.15334	0.0413404	0.143897	-0.988723	0.23305	0	0	0	1
0.999083	0.00322922	0.0424521	0.610672	0.00927889	-0.989517	-0.14388	-0.153959	0.0415195	0.144125	-0.988682	0.233045	0	0	0	1
0.999073	0.00336631	0.0426692	0.61065	0.0094544	-0.989486	-0.144078	-0.154484	0.0417126	0.144332	-0.988644	0.23303	0	0	0	1
0.999066	0.00324199	0.042851	0.610634	0.00936538	-0.98946	-0.144263	-0.154959	0.0419088	0.144513	-0.988609	0.233006	0	0	0	1
0.999058	0.00325716	0.0430316	0.610608	0.009415	-0.989431	-0.144461	-0.155479	0.0420834	0.144714	-0.988572	0.232978	0	0	0	1
0.999049	0.0031061	0.0432491	0.610578	0.00930602	-0.989401	-0.144674	-0.156067	0.0423184	0.144922	-0.988531	0.232962	0	0	0	1
0.999041	0.0031644	0.0434258	0.610533	0.00939794	-0.989371	-0.144872	-0.156647	0.0424829	0.145125	-0.988495	0.232948	0	0	0	1
0.999026	0.00316851	0.0437655	0.610539	0.00945917	-0.989344	-0.145051	-0.157136	0.0428167	0.145308	-0.988453	0.232982	0	0	0	1
0.999017	0.00301931	0.0439804	0.610525	0.00935021	-0.98932	-0.145224	-0.157599	0.0430494	0.145476	-0.988418	0.232976	0	0	0	1
0.999011	0.00288267	0.0441404	0.610498	0.00924636	-0.989293	-0.14541	-0.158089	0.0432258	0.145658	-0.988384	0.232949	0	0	0	1
0.998999	0.00291487	0.0444064	0.610484	0.00932849	-0.989254	-0.14567	-0.158693	0.0434818	0.145922	-0.988334	0.232917	0	0	0	1
0.998989	0.00299193	0.0446263	0.610455	0.00944747	-0.989218	-0.145908	-0.159289	0.0436858	0.146165	-0.988289	0.232887	0	0	0	1
0.998981	0.00284246	0.0448221	0.610428	0.00933646	-0.989191	-0.146095	-0.159799	0.0438996	0.146349	-0.988252	0.232874	0	0	0	1
0.998972	0.00265822	0.0450344	0.610411	0.00919207	-0.98917	-0.14625	-0.160238	0.0441351	0.146497	-0.98822	0.232882	0	0	0	1
0.998965	0.00251867	0.0451837	0.610375	0.00908244	-0.989149	-0.146398	-0.160695	0.0443019	0.146641	-0.988191	0.232876	0	0	0	1
0.998956	0.00236142	0.045399	0.610333	0.00896655	-0.989123	-0.14658	-0.161261	0.0445363	0.146818	-0.988154	0.232886	0	0	0	1
0.99895	0.00236297	0.0455367	0.610259	0.00899678	-0.989095	-0.146767	-0.161893	0.0446706	0.147006	-0.98812	0.232881	0	0	0	1
0.998939	0.00235044	0.0457729	0.610227	0.00902756	-0.989067	-0.146951	-0.162428	0.0449044	0.147192	-0.988082	0.232891	0	0	0	1
0.998934	0.00222459	0.0458836	0.61018	0.00892653	-0.989045	-0.14711	-0.162902	0.0450309	0.147347	-0.988053	0.232875	0	0	0	1
0.998927	0.00213456	0.0460498	0.61015	0.00887002	-0.989019	-0.147287	-0.163374	0.0452071	0.147521	-0.988019	0.232859	0	0	0	1
0.998917	0.00198558	0.0462591	0.610122	0.00876357	-0.988987	-0.147507	-0.163924	0.0454341	0.147737	-0.987976	0.23283	0	0	0	1
0.998913	0.00234088	0.0463237	0.610065	0.00913251	-0.988959	-0.147672	-0.164376	0.0454439	0.147919	-0.987949	0.232798	0	0	0	1
0.998909	0.00254387	0.0464192	0.610069	0.00935073	-0.988947	-0.147739	-0.164508	0.0455076	0.147996	-0.987934	0.232802	0	0	0	1
0.998906	0.00237906	0.0464812	0.610062	0.00919929	-0.98894	-0.147794	-0.164662	0.0455928	0.148044	-0.987923	0.232792	0	0	0	1
0.998904	0.00214231	0.0465314	0.610003	0.00897799	-0.988924	-0.147916	-0.165086	0.0456765	0.148156	-0.987902	0.232776	0	0	0	1
0.998898	0.00227656	0.0466558	0.609922	0.00913758	-0.988896	-0.148094	-0.165691	0.0457779	0.148341	-0.98787	0.23278	0	0	0	1
0.998892	0.00250835	0.046771	0.609857	0.00938948	-0.988877	-0.148207	-0.166144	0.0458564	0.148466	-0.987847	0.232807	0	0	0	1
0.998882	0.00242082	0.0469918	0.609836	0.00934123	-0.988859	-0.148327	-0.166537	0.0460865	0.148584	-0.987819	0.232845	0	0	0	1
0.998876	0.00239929	0.0471139	0.609763	0.00934396	-0.98884	-0.148452	-0.16705	0.0462093	0.148709	-0.987794	0.232867	0	0	0	1
0.998871	0.00254579	0.0472264	0.609652	0.00951334	-0.988815	-0.148613	-0.167723	0.0462972	0.148879	-0.987765	0.232894	0	0	0	1
0.998862	0.00261663	0.0474049	0.609593	0.00961613	-0.988794	-0.148742	-0.168226	0.0464619	0.149012	-0.987737	0.232934	0	0	0	1
0.998853	0.00254277	0.0475912	0.609563	0.00957663	-0.988776	-0.148864	-0.168621	0.0466559	0.149133	-0.987709	0.23296	0	0	0	1
0.998846	0.00237721	0.0477618	0.609515	0.0094447	-0.988757	-0.149001	-0.169097	0.046848	0.149264	-0.987681	0.232983	0	0	0	1
0.99884	0.00249897	0.0478798	0.609425	0.00959177	-0.988727	-0.149187	-0.169727	0.0469447	0.149457	-0.987647	0.232983	0	0	0	1
0.998829	0.00253294	0.0481064	0.609363	0.00966835	-0.988698	-0.149376	-0.170335	0.0471618	0.14965	-0.987607	0.233008	0	0	0	1
0.99882	0.00254843	0.0482813	0.609318	0.00971782	-0.988673	-0.149541	-0.170822	0.0473307	0.149818	-0.987574	0.233018	0	0	0	1
0.998813	0.00248736	0.0484319	0.609276	0.00968691	-0.988651	-0.149685	-0.171256	0.0474874	0.14996	-0.987544	0.233022	0	0	0	1
0.998808	0.00243565	0.0485324	0.609208	0.0096591	-0.988626	-0.149857	-0.171781	0.0475928	0.150131	-0.987513	0.233007	0	0	0	1
0.998801	0.00231367	0.048693	0.60913	0.0095711	-0.9886	-0.150034	-0.172389	0.0477683	0.150304	-0.987479	0.233022	0	0	0	1
0.998786	0.00232406	0.0489899	0.6091	0.009635	-0.988571	-0.150217	-0.172921	0.0480583	0.15049	-0.987436	0.233068	0	0	0	1
0.998778	0.00231075	0.0491608	0.60906	0.00965421	-0.98855	-0.150351	-0.173343	0.048228	0.150626	-0.987407	0.233086	0	0	0	1
0.99877	0.00222689	0.0493263	0.609018	0.00960318	-0.988529	-0.150494	-0.173781	0.0484028	0.150767	-0.987377	0.233102	0	0	0	1
0.998764	0.00201239	0.0494605	0.608959	0.00941882	-0.988507	-0.15065	-0.174283	0.0485664	0.150913	-0.987347	0.233111	0	0	0	1
0.998756	0.00189294	0.0496224	0.608902	0.00933449	-0.988479	-0.150841	-0.17486	0.0487427	0.1511	-0.987309	0.233137	0	0	0	1
0.99875	0.00194688	0.0497443	0.608831	0.00941564	-0.98845	-0.151029	-0.175432	0.0488532	0.151292	-0.987275	0.233151	0	0	0	1
0.998741	0.00201404	0.0499223	0.608789	0.00951852	-0.98842	-0.151218	-0.175936	0.0490171	0.151487	-0.987237	0.233165	0	0	0	1
0.99873	0.00194669	0.050149	0.608784	0.00949646	-0.988389	-0.151422	-0.176385	0.0492495	0.151689	-0.987194	0.233179	0	0	0	1
0.998725	0.00188833	0.0502395	0.608754	0.00946406	-0.988353	-0.151654	-0.176891	0.0493455	0.15192	-0.987154	0.233163	0	0	0	1
0.998725	0.00184248	0.0502452	0.608714	0.00943417	-0.988309	-0.151946	-0.177482	0.0493554	0.15221	-0.987108	0.233115	0	0	0	1
0.998724	0.00198304	0.0502513	0.608696	0.00959126	-0.988255	-0.152287	-0.178102	0.0493367	0.152559	-0.987056	0.233079	0	0	0	1
0.998724	0.0020396	0.0502571	0.608693	0.00966251	-0.98821	-0.152575	-0.178619	0.049331	0.15285	-0.987011	0.233075	0	0	0	1
0.998725	0.00214851	0.0502329	0.608679	0.00977382	-0.988186	-0.152721	-0.178904	0.049289	0.153001	-0.98699	0.233077	0	0	0	1
0.998724	0.00215473	0.0502555	0.608683	0.0097862	-0.988177	-0.152776	-0.179004	0.0493098	0.153057	-0.98698	0.233077	0	0	0	1
0.998721	0.00196109	0.0503129	0.608676	0.00960755	-0.988166	-0.152859	-0.179228	0.0493954	0.15313	-0.986964	0.23311	0	0	0	1
0.998718	0.00186455	0.0503761	0.60865	0.00953134	-0.988137	-0.153051	-0.179706	0.0494707	0.153318	-0.986931	0.23316	0	0	0	1
0.998719	0.00220019	0.0503447	0.608553	0.00986869	-0.988103	-0.153252	-0.180334	0.0493862	0.153536	-0.986901	0.233196	0	0	0	1
0.998714	0.00239936	0.0504428	0.608502	0.01009	-0.988072	-0.153434	-0.180855	0.0494507	0.153729	-0.986868	0.233251	0	0	0	1
0.998706	0.00242177	0.0505957	0.608486	0.010144	-0.988046	-0.153599	-0.181263	0.0495966	0.153897	-0.986835	0.233289	0	0	0	1
0.9987	0.00215443	0.0507269	0.608467	0.00990881	-0.988021	-0.153779	-0.181689	0.0497655	0.154065	-0.9868	0.233306	0	0	0	1
0.998692	0.0019551	0.0508921	0.608452	0.00975017	-0.987982	-0.154036	-0.182207	0.049957	0.154315	-0.986751	0.233296	0	0	0	1
0.998684	0.00184638	0.0510568	0.60842	0.00968113	-0.987943	-0.154293	-0.182761	0.050134	0.154568	-0.986703	0.233278	0	0	0	1
0.998672	0.001948	0.0512832	0.608391	0.00983043	-0.987899	-0.154561	-0.183329	0.0503393	0.154844	-0.986649	0.233267	0	0	0	1
0.998658	0.00190274	0.05156	0.608366	0.00984023	-0.987864	-0.154787	-0.183849	0.0506175	0.155071	-0.986599	0.233278	0	0	0	1
0.998643	0.00182433	0.0518564	0.60836	0.00981942	-0.987832	-0.154994	-0.184301	0.0509203	0.155277	-0.986551	0.233296	0	0	0	1
0.998632	0.00160409	0.0520615	0.60832	0.00964382	-0.987802	-0.155193	-0.184794	0.0511552	0.155467	-0.986509	0.233293	0	0	0	1
0.998619	0.00143008	0.0523245	0.608279	0.00952478	-0.987767	-0.155425	-0.185369	0.0514399	0.155693	-0.986459	0.2333	0	0	0	1
0.998604	0.00155198	0.0526052	0.60823	0.0097016	-0.987728	-0.155662	-0.185958	0.0516958	0.155939	-0.986406	0.23332	0	0	0	1
0.998589	0.00142618	0.0528926	0.60819	0.00963284	-0.987696	-0.155866	-0.186498	0.0519973	0.156139	-0.986359	0.233353	0	0	0	1
0.998575	0.00131407	0.0531663	0.608165	0.00957488	-0.987667	-0.156056	-0.186962	0.0522834	0.156326	-0.986314	0.233377	0	0	0	1
0.99856	0.00109253	0.0534432	0.608146	0.00941021	-0.987636	-0.156263	-0.187429	0.0525895	0.156525	-0.986266	0.233387	0	0	0	1
0.998543	0.00113283	0.053756	0.608124	0.00951282	-0.987594	-0.156517	-0.18797	0.0528896	0.156785	-0.986209	0.233388	0	0	0	1
0.998531	0.00120622	0.0539782	0.608063	0.00963336	-0.987555	-0.156759	-0.18856	0.0530952	0.157033	-0.986158	0.233386	0	0	0	1
0.998517	0.00123222	0.0542327	0.608019	0.00971072	-0.98752	-0.156973	-0.189087	0.0533403	0.157251	-0.98611	0.233402	0	0	0	1
0.998504	0.0011651	0.0544738	0.607982	0.00969207	-0.987492	-0.157152	-0.189545	0.0535872	0.157428	-0.986069	0.233424	0	0	0	1
0.998494	0.00112889	0.054659	0.607933	0.00969466	-0.987465	-0.157319	-0.189998	0.0537741	0.157596	-0.986032	0.233444	0	0	0	1
0.998485	0.00122526	0.0548365	0.607854	0.00982787	-0.987435	-0.157499	-0.190543	0.0539324	0.157783	-0.985993	0.233467	0	0	0	1
0.998472	0.00134445	0.0550561	0.607774	0.00999103	-0.987403	-0.157691	-0.191124	0.0541285	0.157984	-0.98595	0.23351	0	0	0	1
0.99846	0.00142201	0.0552701	0.607699	0.0101112	-0.987374	-0.157865	-0.191675	0.0543257	0.158164	-0.98591	0.233555	0	0	0	1
0.99845	0.00154165	0.0554527	0.607641	0.0102671	-0.987348	-0.15802	-0.192133	0.0544854	0.158328	-0.985875	0.233597	0	0	0	1
0.998441	0.00144128	0.0556186	0.607621	0.0102046	-0.987318	-0.158208	-0.192587	0.0546631	0.158512	-0.985836	0.233663	0	0	0	1
0.998438	0.00144191	0.0556807	0.607579	0.0102269	-0.987284	-0.158421	-0.193103	0.0547221	0.158727	-0.985798	0.233724	0	0	0	1
0.998438	0.00166291	0.0556614	0.607518	0.0104516	-0.987255	-0.158587	-0.193547	0.0546662	0.158905	-0.985772	0.233748	0	0	0	1
0.998436	0.00178918	0.055695	0.607507	0.0105855	-0.987243	-0.158653	-0.193705	0.0546786	0.158978	-0.98576	0.233756	0	0	0	1
0.998433	0.00162942	0.0557509	0.607509	0.0104412	-0.98723	-0.158739	-0.193885	0.0547583	0.159056	-0.985743	0.233779	0	0	0	1
0.998432	0.00135012	0.0557885	0.607481	0.0101813	-0.987203	-0.158924	-0.194319	0.054838	0.159227	-0.985711	0.233823	0	0	0	1
0.998429	0.00161901	0.0558218	0.607404	0.0104649	-0.987164	-0.159148	-0.194913	0.0548256	0.159466	-0.985673	0.233877	0	0	0	1
0.998425	0.00175713	0.0558904	0.607346	0.0106219	-0.987136	-0.159317	-0.195394	0.0548694	0.159643	-0.985642	0.233946	0	0	0	1
0.998418	0.00164926	0.0560195	0.607322	0.0105448	-0.987111	-0.159476	-0.195802	0.0550124	0.159798	-0.985609	0.234014	0	0	0	1
0.998416	0.00143106	0.0560702	0.607272	0.0103477	-0.987082	-0.159665	-0.196298	0.0550954	0.159976	-0.985575	0.234067	0	0	0	1
0.998414	0.00153245	0.0560988	0.607218	0.0104668	-0.98704	-0.15992	-0.196894	0.0551047	0.160237	-0.985532	0.234124	0	0	0	1
0.998411	0.00153027	0.0561595	0.607174	0.0104853	-0.987008	-0.160113	-0.197391	0.0551628	0.160432	-0.985497	0.2342	0	0	0	1
0.998409	0.00138093	0.0562002	0.607142	0.0103538	-0.986982	-0.160285	-0.197802	0.0552252	0.160595	-0.985467	0.234246	0	0	0	1
0.998404	0.0010482	0.0562823	0.607132	0.0100496	-0.986951	-0.160491	-0.198237	0.0553577	0.160784	-0.985429	0.234298	0	0	0	1
0.998405	0.000899575	0.0562677	0.607101	0.00991509	-0.98691	-0.160753	-0.19877	0.0553646	0.161038	-0.985387	0.234332	0	0	0	1
0.998406	0.000871212	0.0562564	0.60704	0.00990113	-0.986864	-0.161036	-0.199402	0.0553551	0.16132	-0.985341	0.23437	0	0	0	1
0.998404	0.000924915	0.0562807	0.606974	0.00996968	-0.98683	-0.161241	-0.199925	0.0553684	0.161529	-0.985307	0.234408	0	0	0	1
0.998399	0.0008389	0.0563836	0.606924	0.00991	-0.986805	-0.161395	-0.200357	0.0554823	0.161679	-0.985275	0.234467	0	0	0	1
0.998392	0.000936377	0.0565012	0.606881	0.0100357	-0.986774	-0.161578	-0.200818	0.0555807	0.161869	-0.985239	0.234533	0	0	0	1
0.998387	0.000944824	0.0565976	0.606822	0.0100726	-0.986737	-0.161805	-0.201377	0.0556721	0.162098	-0.985196	0.234588	0	0	0	1
0.998381	0.00100132	0.0566866	0.60674	0.0101551	-0.9867	-0.162021	-0.201963	0.0557485	0.162318	-0.985155	0.234633	0	0	0	1
0.998372	0.00108928	0.0568444	0.606682	0.0102781	-0.986669	-0.162204	-0.202472	0.055888	0.162509	-0.985116	0.23469	0	0	0	1
0.998359	0.000929269	0.0570872	0.606643	0.0101528	-0.98669	-0.162086	-0.202905	0.0561549	0.162383	-0.985122	0.234737	0	0	0	1
0.998352	0.00120849	0.0572019	0.606563	0.0104562	-0.986661	-0.162239	-0.20348	0.0562209	0.162554	-0.98509	0.234778	0	0	0	1
0.998344	0.00129631	0.0573416	0.606485	0.0105734	-0.986638	-0.162372	-0.204053	0.056343	0.162694	-0.98506	0.234834	0	0	0	1
0.998333	0.00139077	0.0575268	0.606423	0.0107009	-0.986626	-0.162439	-0.204586	0.0565096	0.162768	-0.985038	0.234897	0	0	0	1
0.998321	0.00149816	0.0577259	0.606373	0.0108432	-0.986614	-0.162503	-0.205071	0.0566878	0.16284	-0.985016	0.234964	0	0	0	1
0.998315	0.00141783	0.0578447	0.606319	0.0107921	-0.986589	-0.162657	-0.205548	0.0568164	0.162991	-0.984983	0.235011	0	0	0	1
0.998308	0.00134776	0.0579666	0.606273	0.0107538	-0.986558	-0.162848	-0.206004	0.0569461	0.16318	-0.984944	0.235045	0	0	0	1
0.9983	0.00124345	0.0580987	0.606232	0.0106857	-0.98652	-0.163079	-0.206501	0.057091	0.163406	-0.984899	0.235079	0	0	0	1
0.998297	0.00107412	0.0581529	0.606178	0.0105417	-0.986481	-0.163327	-0.207048	0.0571695	0.163646	-0.984854	0.235106	0	0	0	1
0.998294	0.00113221	0.0582055	0.606124	0.0106225	-0.986438	-0.163581	-0.207619	0.0572091	0.163904	-0.984809	0.235146	0	0	0	1
0.998292	0.00133789	0.0582287	0.606096	0.0108351	-0.98642	-0.163677	-0.207933	0.0571972	0.164012	-0.984792	0.235157	0	0	0	1
0.998287	0.00133731	0.0583133	0.606123	0.0108403	-0.986443	-0.163536	-0.208013	0.0572822	0.163872	-0.98481	0.23514	0	0	0	1
0.998288	0.00108066	0.0583104	0.606116	0.0105941	-0.986423	-0.163672	-0.208266	0.0573201	0.163993	-0.984788	0.235151	0	0	0	1
0.998289	0.000869986	0.0582879	0.606102	0.0103968	-0.986384	-0.163922	-0.208712	0.0573298	0.164232	-0.984747	0.235172	0	0	0	1
0.998292	0.000895292	0.0582512	0.606046	0.0104311	-0.98634	-0.164186	-0.209269	0.0572867	0.164496	-0.984706	0.235206	0	0	0	1
0.998293	0.000819324	0.058228	0.606009	0.0103678	-0.986295	-0.164454	-0.209796	0.0572735	0.164761	-0.984662	0.235228	0	0	0	1
0.998296	0.000777079	0.058175	0.605992	0.0103332	-0.98625	-0.164728	-0.210272	0.0572253	0.165033	-0.984619	0.235232	0	0	0	1
0.998303	0.000620953	0.0580645	0.605992	0.0101801	-0.986196	-0.165064	-0.210776	0.0571387	0.165359	-0.98457	0.235206	0	0	0	1
0.998312	0.00048415	0.0579118	0.606015	0.0100418	-0.986133	-0.165445	-0.211271	0.0570069	0.165731	-0.984515	0.235159	0	0	0	1
0.998321	0.000341066	0.0577571	0.606063	0.00989931	-0.986063	-0.165872	-0.211777	0.0568738	0.166149	-0.984452	0.235118	0	0	0	1
0.998334	0.000187132	0.0575313	0.606109	0.00973712	-0.985984	-0.166349	-0.212334	0.0566721	0.166616	-0.984385	0.235044	0	0	0	1
0.998347	0.000132618	0.057292	0.606131	0.00966949	-0.985908	-0.166806	-0.212914	0.0564408	0.167069	-0.984321	0.234968	0	0	0	1
0.998356	0.000143924	0.057142	0.606156	0.00967828	-0.98584	-0.167205	-0.21347	0.0562871	0.167467	-0.984262	0.234935	0	0	0	1
0.998361	8.46487e-06	0.0570618	0.60615	0.00954461	-0.985801	-0.167442	-0.213956	0.0562284	0.167696	-0.984227	0.234931	0	0	0	1
0.998359	1.61301e-05	0.0570962	0.606125	0.00956219	-0.985788	-0.167516	-0.214371	0.0562603	0.167771	-0.984212	0.234978	0	0	0	1
0.998357	0.000145434	0.0571254	0.606052	0.00970422	-0.985759	-0.167681	-0.214876	0.0562658	0.167944	-0.984182	0.235058	0	0	0	1
0.998352	0.000290228	0.0572179	0.605965	0.00987062	-0.985734	-0.167818	-0.215482	0.0563312	0.16809	-0.984154	0.235179	0	0	0	1
0.998346	0.000399545	0.0573072	0.605891	0.00998924	-0.985746	-0.167742	-0.216013	0.0564016	0.16802	-0.984162	0.23525	0	0	0	1
0.998343	0.000560552	0.0573643	0.605856	0.010161	-0.985734	-0.167797	-0.216521	0.0564302	0.168086	-0.984149	0.235311	0	0	0	1
0.998343	0.000763523	0.0573564	0.605846	0.0103733	-0.985693	-0.168028	-0.216998	0.0563858	0.168328	-0.98411	0.235351	0	0	0	1
0.998345	0.000617994	0.0573388	0.605836	0.010243	-0.985646	-0.168312	-0.217537	0.0563901	0.168605	-0.984062	0.2354	0	0	0	1
0.998346	0.000717005	0.0573175	0.605804	0.0103492	-0.985609	-0.168522	-0.218132	0.0563501	0.168821	-0.984028	0.235439	0	0	0	1
0.998345	0.000775475	0.0573369	0.605745	0.0104098	-0.985609	-0.168516	-0.218683	0.0563595	0.168817	-0.984028	0.235471	0	0	0	1
0.998341	0.00082145	0.0574045	0.605686	0.0104691	-0.985601	-0.168558	-0.219191	0.0564179	0.168863	-0.984016	0.235546	0	0	0	1
0.998334	0.000837289	0.0575127	0.605635	0.0105087	-0.985584	-0.168656	-0.21967	0.0565207	0.168963	-0.983993	0.235654	0	0	0	1
0.998334	0.000768787	0.0575215	0.605555	0.0104493	-0.985565	-0.168774	-0.220159	0.0565397	0.169078	-0.983972	0.235715	0	0	0	1
0.998335	0.000822856	0.0575096	0.605479	0.0105113	-0.985532	-0.168959	-0.220721	0.0565169	0.169265	-0.983941	0.235769	0	0	0	1
0.998332	0.000616309	0.0575583	0.605438	0.0103211	-0.985518	-0.169054	-0.221235	0.0565989	0.16935	-0.983922	0.235825	0	0	0	1
0.99833	0.000575967	0.057591	0.605402	0.0102961	-0.985491	-0.169215	-0.221699	0.0566363	0.169509	-0.983893	0.235884	0	0	0	1
0.998328	0.000491622	0.0576254	0.605366	0.0102303	-0.985457	-0.169417	-0.222133	0.0566824	0.169707	-0.983856	0.235938	0	0	0	1
0.998329	0.000531088	0.057608	0.605319	0.010273	-0.985436	-0.169533	-0.222475	0.0566574	0.169825	-0.983837	0.23596	0	0	0	1
0.998327	0.000550265	0.0576421	0.605314	0.0102958	-0.985442	-0.169499	-0.222638	0.056688	0.169793	-0.983841	0.235952	0	0	0	1
0.998325	0.000359366	0.057688	0.605319	0.0101238	-0.985418	-0.169649	-0.222906	0.0567642	0.169933	-0.983812	0.235981	0	0	0	1
0.998325	0.000149216	0.057679	0.605279	0.00992836	-0.98538	-0.169883	-0.223356	0.0567888	0.170155	-0.983772	0.236001	0	0	0	1
0.998323	0.000181018	0.0577082	0.605209	0.00997814	-0.985339	-0.170115	-0.2239	0.0568098	0.17039	-0.983731	0.236054	0	0	0	1
0.998318	0.000329614	0.0578001	0.60518	0.0101523	-0.985302	-0.170319	-0.224353	0.0568728	0.170603	-0.98369	0.236125	0	0	0	1
0.998314	0.000208876	0.0578689	0.605157	0.0100553	-0.985272	-0.170499	-0.224736	0.0569594	0.170777	-0.983655	0.236196	0	0	0	1
0.998311	0.000133603	0.0579146	0.605116	0.0100027	-0.985231	-0.170737	-0.225218	0.0570149	0.171012	-0.983611	0.236246	0	0	0	1
0.998309	6.03697e-05	0.057952	0.605035	0.00995287	-0.985184	-0.171014	-0.225832	0.0570615	0.171285	-0.98356	0.23629	0	0	0	1
0.998304	0.000181756	0.0580353	0.60497	0.010101	-0.98514	-0.171255	-0.226397	0.0571202	0.171534	-0.983514	0.236341	0	0	0	1
0.998298	0.000287304	0.0581402	0.604922	0.0102271	-0.985127	-0.171323	-0.226857	0.0572047	0.171609	-0.983496	0.236369	0	0	0	1
0.99829	0.000273228	0.0582801	0.604902	0.0102479	-0.985096	-0.171503	-0.227384	0.0573431	0.171791	-0.983456	0.236394	0	0	0	1
0.998285	0.000270188	0.0583619	0.604893	0.010269	-0.985065	-0.171675	-0.227906	0.0574224	0.171964	-0.983421	0.236415	0	0	0	1
0.998284	0.000432036	0.0583889	0.604862	0.0104393	-0.985046	-0.171776	-0.22848	0.05742	0.172074	-0.983402	0.236419	0	0	0	1
0.998278	0.000634163	0.0584877	0.604851	0.0106409	-0.985088	-0.171522	-0.229057	0.0574852	0.171833	-0.98344	0.236405	0	0	0	1
0.998265	0.000701444	0.0587039	0.60489	0.0107078	-0.985196	-0.170895	-0.229591	0.0576934	0.17121	-0.983537	0.236377	0	0	0	1
0.998264	0.000631291	0.058718	0.604939	0.0106225	-0.985252	-0.17058	-0.23019	0.0577227	0.170891	-0.98359	0.236284	0	0	0	1
0.99827	0.000483736	0.0586265	0.605044	0.0104512	-0.985283	-0.17041	-0.230798	0.0576597	0.170712	-0.983625	0.236129	0	0	0	1
0.998277	0.000375673	0.0584974	0.605218	0.0103112	-0.985318	-0.170217	-0.231427	0.0575531	0.170511	-0.983666	0.235914	0	0	0	1
0.998286	0.000266955	0.0583515	0.605413	0.0101695	-0.985347	-0.170056	-0.232066	0.0574295	0.170341	-0.983703	0.235685	0	0	0	1
0.998298	0.000144705	0.0581507	0.605476	0.0100119	-0.985356	-0.170012	-0.232611	0.057253	0.170288	-0.983722	0.23551	0	0	0	1
0.998299	0.000297703	0.0581355	0.605409	0.0101665	-0.985337	-0.170118	-0.233128	0.0572108	0.170403	-0.983705	0.235541	0	0	0	1
0.998292	0.000103835	0.0582552	0.605302	0.0100016	-0.985321	-0.170221	-0.233668	0.0573608	0.170496	-0.98368	0.235677	0	0	0	1
0.998286	0.000142204	0.0583579	0.605209	0.0100607	-0.985309	-0.170284	-0.23416	0.0574547	0.170563	-0.983663	0.235788	0	0	0	1
0.998277	0.000296696	0.0585037	0.60512	0.0102345	-0.985318	-0.170221	-0.234624	0.0575727	0.17051	-0.983665	0.235893	0	0	0	1
0.99827	0.000296404	0.0586229	0.605024	0.0102578	-0.985309	-0.170275	-0.23512	0.0576896	0.170565	-0.983649	0.236012	0	0	0	1
0.998266	0.00018179	0.0586876	0.604889	0.0101584	-0.985302	-0.17032	-0.235694	0.0577725	0.170604	-0.983637	0.236109	0	0	0	1
0.998254	0.000507411	0.058904	0.604825	0.0105125	-0.985311	-0.170246	-0.236196	0.0579308	0.170551	-0.983637	0.236244	0	0	0	1
0.998243	0.000712937	0.0590829	0.604755	0.0107348	-0.985341	-0.170057	-0.236654	0.058074	0.170376	-0.983659	0.236335	0	0	0	1
