# Supplementary material for: Axially rigid steerable needle with compliant active tip control
Source: PLoS One. 2021 Dec 16;16(12):e0261089. doi: 10.1371/journal.pone.0261089 (PMC8675730; doi:10.1371/journal.pone.0261089)
Supplement: S1 File — (ZIP) [file pone.0261089.s001.zip › Exp.1/PhantomScan_017.csvf]

3.5393	2.21257	8.52351
3.52747	2.15408	8.38844
3.37049	2.05415	8.36307
3.50116	1.64445	8.44494
3.52034	1.43833	8.63983
3.43633	1.17602	8.65509
3.35232	0.948524	8.59055
3.27816	0.86742	8.70454
3.25973	0.48086	8.76241
3.0699	0.580595	8.72248
2.99536	0.453221	8.79672
2.88923	0.344771	8.86194
2.89132	0.0801675	8.91512
2.73005	0.322022	8.99421
2.7324	0.122909	9.05182
2.65229	0.178267	9.14165
2.76099	-0.0316893	9.30142
2.76732	-0.145958	9.36322
2.70588	-0.214202	9.52004
2.64558	-0.102043	9.59453
2.6076	-0.123226	9.70755
2.65496	-0.333016	9.84984
2.64977	-0.282931	9.96629
2.65264	-0.321963	9.99804
2.61298	-0.349945	10.1029
2.59527	-0.66706	10.1019
2.53603	-0.709924	10.1584
2.53532	-0.729596	10.2219
2.30464	-1.02144	10.1457
2.20785	-1.17305	10.0722
2.26217	-1.01823	9.91706
2.32558	-1.29405	10.0351
2.25416	-0.931174	9.96167
2.14334	-1.15671	9.84703
2.16603	-1.11205	9.96466
2.32221	-1.32947	10.0525
2.30795	-1.47802	9.93447
2.14661	-1.37019	9.71017
2.19084	-1.35778	9.82912
1.93483	-1.32143	9.56221
1.97167	-1.47235	9.55608
1.89928	-1.45971	9.63137
1.81445	-1.50303	9.59813
1.996	-1.48591	9.76888
1.86765	-1.50646	9.65943
1.6961	-1.56482	9.57113
1.80436	-1.59127	9.76943
1.65002	-1.59136	9.71133
1.51551	-1.70386	9.74938
1.39065	-1.81755	9.74871
1.40918	-1.875	9.80669
1.21	-1.79587	9.68873
1.20092	-1.74157	9.93599
1.06244	-2.06154	9.81563
0.87833	-1.91365	9.95722
0.597815	-2.0175	9.98392
0.287668	-2.11155	10.0899
0.0592478	-2.28695	10.1812
-0.0184163	-2.3853	10.3169
-0.0644959	-2.52646	10.2142
-0.186781	-2.41786	10.3074
-0.089867	-2.55256	10.4079
-0.257855	-1.86674	10.2696
-0.183663	-2.24123	10.3591
-0.168932	-2.3156	10.3796
-0.388896	-2.44785	10.1942
-0.261639	-2.36764	10.3319
-0.418375	-2.47371	10.3219
-0.506742	-2.57581	10.2581
-0.388997	-2.64701	10.5086
-0.527493	-2.51937	10.2498
-0.392207	-2.77918	10.4267
-0.489191	-2.68641	10.335
-0.519565	-2.39072	10.3018
-0.450783	-2.47632	10.3159
-0.332539	-2.47694	10.2498
-0.392143	-2.49009	10.2313
-0.552814	-2.47311	9.99391
-0.421656	-2.35843	9.98111
-0.397622	-2.48305	9.99587
-0.208511	-2.54318	10.0836
-0.367032	-2.33667	9.96137
-0.278245	-2.38161	10.1155
-0.405197	-2.40724	9.96523
-0.353627	-2.47526	9.95244
-0.439021	-2.37426	9.96582
-0.390763	-2.42808	10.0762
-0.439263	-2.61573	9.95388
-0.503397	-2.48283	10.0154
-0.621161	-2.45562	10.0045
-0.646052	-2.49399	10.1134
-0.683619	-2.76935	9.92017
-0.731757	-2.29966	10.0611
-0.833494	-2.28759	10.1799
-1.03621	-2.46176	9.99632
-0.910272	-2.32956	10.1343
-1.00392	-2.28189	10.0044
-1.0615	-2.60097	10.2863
-1.0907	-2.66736	10.2211
-0.981943	-2.8024	10.3196
-1.30736	-2.35993	10.1968
-1.10673	-2.5993	10.444
-1.19432	-2.59858	10.3964
-1.42376	-2.59126	10.4642
-1.35487	-2.67415	10.2456
-1.32942	-2.70294	10.5782
-1.27508	-2.7436	10.5344
-1.38142	-2.65867	10.6707
-1.26174	-2.60505	10.4964
-1.40073	-2.42651	10.7562
-1.38864	-2.71656	10.475
-1.40163	-2.50878	10.4097
-1.22562	-2.56724	10.7511
-1.40107	-2.67591	10.6224
-1.38371	-2.72389	10.6097
-1.51511	-2.70172	10.4996
-1.51699	-2.7521	10.6496
-1.65367	-2.5643	10.706
-1.65711	-2.75397	10.6799
-1.57842	-2.74393	10.6416
-1.8859	-2.80461	10.0634
-2.05607	-2.85778	9.78538
-1.90139	-2.34713	9.47998
-2.0926	-2.32658	9.16611
-2.07929	-2.43642	9.156
-1.95768	-2.54938	9.43723
-1.62722	-2.5855	9.74717
-1.98652	-2.87082	9.64547
-1.68322	-2.92471	9.82215
-1.76041	-2.62595	9.83383
-1.92467	-3.04155	9.87135
-1.67498	-2.81093	9.9418
-2.26503	-2.74305	10.2343
-2.06039	-2.91274	9.99971
-2.24127	-2.81456	9.88029
-2.14751	-3.08474	9.97637
-2.21768	-2.84476	9.99301
-2.24812	-3.01665	10.1998
-1.98696	-3.14733	10.3501
-2.33317	-3.22027	10.0948
-2.18877	-3.06875	10.2041
-2.15538	-2.97591	10.6064
-2.26819	-3.19434	10.3271
-2.37251	-2.90077	10.5316
-2.14081	-3.20474	10.4399
-2.23081	-2.86451	10.6483
-2.24857	-3.22451	10.442
-2.3422	-3.00441	10.5372
-2.37483	-3.13838	10.2163
-2.29031	-3.18085	10.3588
-2.14561	-3.15632	10.6126
-2.24851	-3.34199	10.3378
-2.23301	-2.8404	10.4421
-2.53454	-2.92311	10.0636
-2.2422	-3.06559	10.3104
-2.48269	-2.83386	10.3664
-2.28408	-3.24529	10.5414
-2.42775	-3.25694	10.363
-2.25902	-3.47359	10.4915
-2.49925	-3.28692	10.3817
-2.52892	-3.36956	10.2029
-2.44845	-3.52034	10.1246
-2.39293	-3.38583	10.1844
-2.39287	-3.44545	10.0353
-2.60378	-3.48712	9.70148
-2.61035	-3.57819	9.54907
-2.66743	-3.37254	9.31911
-2.6728	-3.58285	9.45847
-2.61264	-3.60212	9.31274
-2.72163	-3.42788	9.42132
-2.71096	-3.45618	9.49164
-2.58627	-3.62539	9.46379
-2.601	-3.47767	9.63112
-2.6866	-3.5714	9.62688
-2.57114	-3.4462	9.87569
-2.6076	-3.65691	10.0311
-2.74622	-3.79937	9.82583
-2.67164	-3.5152	10.0632
-2.67272	-3.88514	10.3177
-2.79611	-3.67594	10.2048
-3.02006	-3.75225	10.0931
-2.87475	-3.97782	10.0993
-2.77018	-3.4688	10.2289
-2.9391	-3.64338	9.85168
-2.80081	-3.6476	10.2197
-2.65343	-3.98687	10.3939
-2.88188	-4.0059	10.1396
-2.98218	-3.68199	10.1257
-2.84679	-3.83758	10.5145
-2.93455	-4.03182	10.4268
-2.78083	-3.98855	10.6945
-2.86335	-4.20946	10.6317
-2.98561	-4.11459	10.4954
-3.11851	-4.09347	10.4193
-2.81881	-4.2378	10.5599
-2.874	-4.304	10.4021
-2.82034	-4.05825	10.7107
-2.8311	-4.1718	10.72
-2.69675	-4.32971	10.6266
-2.65327	-4.2945	10.711
-2.83971	-4.20436	10.5949
-2.77164	-4.41952	10.9552
-3.11209	-4.01171	10.6915
-3.10549	-4.27697	10.5624
-3.25945	-4.29635	10.356
-3.24522	-4.33297	10.3369
-3.33425	-4.35012	10.3206
-3.3196	-4.01621	10.1671
-3.22048	-4.3424	10.0391
-3.4044	-4.21791	9.74269
-3.41515	-4.24592	9.66646
-3.52896	-4.35941	9.76917
-3.2561	-4.28942	9.62014
-3.50806	-4.04402	9.5687
-3.2857	-4.08542	9.72744
-3.36791	-4.18307	9.46767
-3.37677	-4.37374	9.54826
-3.63753	-4.34493	9.60891
-3.45849	-4.55646	9.61851
-3.40487	-4.23717	9.93455
-3.51877	-4.31775	9.58959
-3.42715	-4.50189	9.72595
-3.45187	-4.43673	9.91404
-3.43233	-4.55744	10.0006
-3.46658	-4.59105	10.1475
-3.29916	-4.5411	10.1206
-3.63307	-4.34481	10.037
-3.45249	-4.57115	10.2896
-3.74153	-4.47246	9.96749
-3.55928	-4.59601	10.4107
-3.82848	-4.61894	9.95365
-3.90162	-4.50832	10.1806
-3.56757	-4.64489	10.347
-3.65962	-4.86753	10.2787
-3.69931	-4.77951	10.401
-3.79575	-4.64742	10.2899
-3.8053	-4.7859	10.4304
-3.46947	-4.86931	10.6133
-2.93248	-5.14524	10.5662
-2.80988	-5.10655	10.6977
-3.00205	-5.0808	10.4509
-2.62745	-5.31003	10.7603
-2.51593	-4.81864	10.7745
-2.68181	-4.77029	10.5848
-2.61918	-4.8487	10.8252
-2.81562	-5.01732	10.6117
-2.61821	-5.18129	10.2764
-2.759	-5.18117	10.4511
-2.65213	-5.26053	10.6434
-2.58831	-5.11842	10.6047
-2.63798	-5.15259	10.6064
-2.50593	-5.08103	10.3921
-2.72418	-5.1983	10.5735
-2.71245	-4.9604	10.1036
-2.65706	-5.05696	10.4433
-2.91598	-5.07504	10.2311
-2.96509	-5.05138	10.1771
-3.30077	-5.03149	9.98744
-3.49738	-5.11129	10.0797
-3.81096	-5.0236	9.6989
-3.96681	-5.03739	9.55802
-3.95215	-4.92009	9.58229
-3.82529	-4.91392	9.56704
-4.05121	-4.76629	9.65265
-3.88461	-5.0315	9.89773
-3.95206	-5.01794	9.88866
-4.03106	-4.95472	9.628
-3.77707	-5.14146	9.9737
-3.96036	-5.13547	10.1665
-3.90072	-5.11049	10.2775
-3.81613	-5.41568	10.1425
-3.86752	-5.23174	10.2368
-3.75154	-4.84803	10.3303
-4.05801	-4.93197	10.1383
-4.09392	-4.89597	10.0226
-3.62911	-5.08569	10.3499
-3.70992	-5.04665	10.4942
-3.7507	-5.21902	10.3086
-3.70426	-5.48679	10.1765
-3.94976	-5.29136	10.1302
-3.63605	-5.33646	10.2828
-3.50371	-5.63925	10.4785
-3.61737	-5.56804	10.5542
-3.47534	-5.50651	10.6569
-3.6026	-5.59925	10.4728
-3.4866	-5.51846	10.8789
-3.57029	-5.59614	10.7853
-3.80125	-5.41551	10.6479
-3.73484	-5.64017	10.7414
-3.85145	-5.73971	10.7052
-4.12272	-5.6983	10.5739
-4.0037	-5.60763	11.0324
-4.14215	-5.92566	11.0086
-4.09694	-5.62816	10.8509
-4.19934	-5.73473	10.9696
-4.31865	-5.84033	10.7439
-4.24182	-5.95656	10.8902
-4.07499	-6.00659	11.1374
-4.16992	-5.8015	10.7809
-4.3449	-5.7433	10.922
-4.1286	-5.97952	11.0186
-4.14164	-5.95371	10.9186
-4.32355	-5.58405	11.0231
-4.81574	-5.58131	11.2336
-4.99093	-5.19549	11.7144
-5.74942	-5.19004	10.8179
-5.39648	-4.99903	10.8376
-5.61206	-4.66937	9.96665
-6.3645	-4.47184	9.51729
-5.6582	-4.47564	9.48181
-5.34477	-4.27818	9.70223
-5.83935	-4.09261	9.63499
-6.15426	-4.27433	10.1783
-6.02634	-4.53957	10.5846
-5.81312	-4.5014	10.4622
-6.72588	-4.63322	9.90098
-6.67215	-4.52125	9.6884
-5.96863	-4.27274	9.98176
-6.85632	-4.40614	9.19245
-6.68822	-4.1137	9.21086
-6.16588	-4.15791	10.0491
-6.52729	-4.10094	10.1437
-6.69718	-4.24046	9.7374
-6.55232	-4.30342	10.2438
-6.16902	-4.38886	9.6274
-6.39473	-4.296	9.10126
-6.68428	-4.17182	9.08293
-6.21251	-4.01356	9.58718
-6.40215	-3.96102	9.46009
-6.80118	-3.99299	9.73606
-6.5398	-3.85366	9.50875
-6.75649	-4.17265	9.0775
-6.12186	-3.85971	8.65889
-6.04464	-3.69947	7.99236
-5.53919	-3.42065	8.22753
-5.54922	-3.0776	8.22706
-5.3851	-3.03573	8.41125
-5.36534	-2.5346	8.45144
-5.2804	-2.83751	8.38172
-5.21459	-2.66115	8.4703
-5.27526	-2.28761	8.50872
-5.22447	-2.26446	8.46218
-5.13089	-2.32395	8.38602
-5.21421	-2.30241	8.51459
-5.27049	-2.07913	8.43325
-5.16035	-2.25777	8.32567
-5.20714	-2.27839	8.34417
-5.31686	-1.95394	8.36031
-5.1126	-1.97265	8.1949
-5.27536	-2.0453	8.31459
-5.29382	-1.81649	8.35757
-5.16123	-2.01025	8.28405
-5.26734	-1.80971	8.40543
-5.2918	-1.85291	8.25881
-5.4405	-1.7811	8.38325
-5.37453	-1.86927	8.39506
-5.55543	-1.74302	8.16644
-5.42979	-1.91352	8.24243
-5.61793	-1.64896	8.25601
-5.51596	-1.57059	8.22039
-5.43148	-1.79743	8.37111
-5.29875	-1.54749	8.38791
-5.46435	-1.75307	8.37712
-5.44513	-1.87369	8.40526
-5.38406	-1.55877	8.89751
-5.27537	-1.63009	8.95098
-5.37322	-1.69168	9.01656
-4.89277	-1.53269	8.99524
-4.79588	-1.4152	8.83129
-4.7423	-1.29791	8.77239
-4.60328	-1.17516	8.70613
-4.53502	-1.1606	8.67167
-4.49186	-1.07287	8.63974
-4.38275	-1.1083	8.50535
-4.30344	-1.14346	8.45153
-4.35254	-0.85935	8.37086
-4.4294	-0.773659	8.30276
-4.27582	-1.02258	8.25116
-4.25312	-0.990238	8.15788
-4.23828	-0.881489	7.97842
-4.22675	-0.902741	7.99337
-4.15236	-1.04462	7.87416
-4.23603	-0.75318	7.76969
-4.0859	-0.852219	7.61218
-4.15266	-0.605003	7.67295
-3.96141	-0.673457	7.41867
-4.01554	-0.704514	7.47694
-4.04014	-0.426659	7.34667
-4.0027	-0.63612	7.33087
-3.95163	-0.580855	7.2782
-3.95622	-0.525008	7.12072
-4.0312	-0.582579	6.96384
-3.99069	-0.846829	6.89683
-3.92881	-0.736633	6.98676
-3.83368	-0.621386	6.9281
-3.87884	-0.528678	6.90759
-3.86025	-0.558432	6.81242
-3.76282	-0.460091	6.80823
-3.83548	-0.403921	6.72871
-3.7568	-0.554634	6.68138
-3.81554	-0.451854	6.75851
-3.7078	-0.385453	6.69286
-3.73057	-0.432871	6.70151
-3.68931	-0.40166	6.49844
-3.64188	-0.605703	6.54839
-3.48474	-0.555436	6.57858
-3.45827	-0.213383	6.56263
-3.58318	-0.378638	6.42966
-3.49224	-0.527752	6.51432
-3.63601	-0.268762	6.38145
-3.51718	-0.360101	6.34642
-3.50201	-0.278362	6.30715
-3.42856	-0.314468	6.28238
-3.43282	-0.423978	6.36328
-3.52504	-0.322178	6.28144
-3.54947	-0.316667	6.30901
-3.56865	-0.257391	6.48433
-3.49296	-0.380982	6.59418
-3.68497	-0.15695	6.49083
-3.67908	-0.45956	6.64101
-3.81248	-0.391174	6.90207
-3.83155	-0.220232	6.92984
-3.71856	-0.599937	7.1123
-3.61319	-0.617008	7.35343
-3.73458	-0.537382	7.62842
-3.5819	-0.310866	7.55944
-3.41912	-0.512533	7.48538
-3.49551	-0.344546	7.40948
-3.38544	-0.231184	7.34234
-3.4122	-0.125744	7.31462
-3.32352	-0.217669	7.25847
-3.25222	-0.228838	7.19191
-3.19697	-0.360703	7.15744
-3.15431	-0.39864	7.02384
-3.1963	-0.13012	7.04043
-3.1966	-0.233557	6.94971
-3.1734	-0.168003	6.87948
-3.29271	-0.099348	6.91433
-3.12498	-0.277602	6.75365
-3.11472	-0.136824	6.75273
-3.15803	-0.0731412	6.68164
-3.15962	-0.16514	6.66687
-3.20391	-0.0185553	6.59756
-3.129	-0.091937	6.58535
-3.13031	0.0133418	6.55034
-3.04686	-0.147609	6.53079
-2.93115	-0.136747	6.56184
-2.89736	-0.0205352	6.47193
-2.90134	-0.0672151	6.38923
-2.85968	-0.00413066	6.51345
-2.81953	-0.0914521	6.44393
-2.94936	0.172806	6.45035
-2.78618	-0.487461	6.31989
-2.75321	-0.303417	6.37469
-2.79438	-0.0574614	6.36425
-2.71544	0.00141003	6.43231
-2.77426	0.180137	6.42212
-2.74718	-0.161496	6.39668
-2.7447	-0.0654181	6.4182
-2.80509	0.0546657	6.3276
-2.8818	0.156953	6.39293
-2.63923	-0.177312	6.53847
-2.71657	-0.0447501	6.31547
-2.55511	0.0210338	6.45534
-2.21591	-0.0469508	6.7117
-2.28047	0.0160352	6.71249
-2.28002	0.0966326	6.73094
-2.45547	-0.0655313	6.50145
-2.26155	-0.150781	6.77623
-2.32495	-0.0644282	6.76337
-2.32578	0.0742456	6.8629
-2.37778	0.0197327	6.96931
-2.45268	0.0203136	7.10323
-2.41734	0.0524558	7.15678
-2.40615	-0.0642859	7.15681
-2.25426	-0.126988	7.23612
-2.37199	0.15812	7.13997
-2.46983	0.224685	7.08926
-2.22149	0.12864	7.24482
-1.96233	-0.104663	7.32161
-2.07821	-0.0710272	7.11917
-1.80976	0.200771	7.46921
-1.86707	-0.0437593	7.34218
-1.60893	-0.112112	7.28819
-1.86918	0.282693	7.0808
-1.5459	0.146989	7.50334
-1.50394	0.0241385	7.368
-1.45222	0.192401	7.38064
-1.48547	0.26554	7.26958
-1.39832	0.34611	7.33248
-1.37761	0.365015	7.29218
-1.36948	0.275512	7.15474
-1.31352	0.330021	7.13176
-1.15911	0.353242	7.27261
-1.21003	0.520621	7.2885
-1.23222	0.378909	7.21087
-1.05596	0.423803	7.33907
-0.926094	0.313204	7.3765
-0.881226	0.519869	7.27106
-0.804857	0.533459	7.36799
-0.836637	0.424974	7.30263
-0.809216	0.476309	7.25026
-0.839842	0.601909	7.00153
-0.600194	0.842496	7.07532
-0.505671	0.704966	7.04334
-0.408632	0.718719	7.12505
-0.42214	0.756471	7.05963
-0.377777	0.641665	6.96661
-0.366077	0.898892	7.28855
0.126992	0.748571	7.5567
-0.0820485	0.8932	7.66233
0.1116	1.00748	7.65376
-0.0182791	0.573841	7.45899
0.0771006	0.700734	7.44294
-0.0956137	0.894404	7.39292
0.251116	0.91455	7.42648
-0.0168721	0.956494	7.4349
0.172541	1.03178	7.32187
0.0923843	0.99091	7.37897
0.218766	0.831736	7.41684
0.139328	0.922437	7.40944
0.0480162	1.09575	7.5196
0.336146	0.900079	7.85702
0.0521466	0.827425	7.64116
0.0566047	0.92351	7.69345
0.22461	0.773206	7.92219
-0.0179566	0.955751	7.9115
-0.0994731	0.745139	7.82073
-0.194681	0.914164	7.84531
-0.106141	0.805597	7.91868
-0.0159244	1.04323	8.21054
-0.0280311	0.890179	8.06569
-0.188285	0.926564	7.92891
-0.0762216	0.767615	7.96336
-0.105943	0.959237	8.07554
-0.0217701	0.9473	8.16626
-0.0172662	1.08881	8.0698
0.066521	0.948884	8.11636
0.0903095	1.04521	8.07066
0.0865596	1.05534	7.81388
0.316754	1.13289	7.98953
0.264464	1.11052	7.76582
0.516386	0.810431	7.9413
0.644836	0.848991	7.81214
0.538183	1.19175	7.82665
0.541338	1.0975	7.85578
0.546469	1.04953	7.51312
0.484338	1.23365	7.63065
0.566066	1.04783	7.5687
0.660182	1.32422	7.54216
0.731811	1.13738	7.36763
0.788538	1.30909	7.45453
0.608934	1.25468	7.30615
0.652194	1.41137	7.15976
0.736	1.32052	7.44861
0.4173	1.20802	7.19737
0.66283	1.23436	7.46323
0.683645	1.26767	7.30698
0.622434	1.38755	7.18712
0.713914	1.22749	7.12495
0.694017	1.31004	7.21413
0.711071	1.28877	7.12124
0.848284	1.54225	7.17097
0.918507	1.45494	7.17753
0.93732	1.40708	7.16411
0.943923	1.43647	7.0273
0.981507	1.39379	7.13356
1.03414	1.38531	7.05973
0.885414	1.47892	6.88492
0.993964	1.5631	6.89596
1.02504	1.51552	7.0927
1.13729	1.65525	6.99139
1.08831	1.19964	6.90789
1.05949	1.44724	6.81371
1.10656	1.49521	6.91072
1.23887	1.54704	7.05769
1.09308	1.60301	6.84243
1.23669	1.66676	7.03709
1.102	1.64041	6.92643
1.13801	1.57885	7.17609
1.18044	1.53121	7.23775
1.20805	1.56406	7.29567
1.35865	1.55627	7.67415
1.27072	1.61355	7.83343
1.38045	1.44806	7.74394
1.34101	1.56932	7.75546
1.26001	1.64541	7.58674
1.3654	1.62084	7.56238
1.19305	1.73504	7.15275
1.24279	1.67499	7.05833
1.23487	1.84173	6.92379
1.50444	1.81002	7.14459
1.65518	1.89567	7.1901
1.48307	1.78877	7.12466
1.47226	1.83824	7.06143
1.69434	1.56887	7.03883
1.52526	1.837	7.04783
1.64787	1.8084	6.83813
1.51193	1.79306	6.64775
1.52821	1.63466	6.75614
1.56748	1.55746	6.84195
1.61726	1.8469	6.75878
1.28825	1.63335	6.50409
1.70852	1.56961	6.81947
1.55182	1.6857	6.62836
1.64751	1.89411	6.86045
1.52287	1.86098	6.64219
1.86291	1.77162	6.88479
1.49301	1.86043	6.41566
1.80039	1.89182	6.61717
1.62636	1.89207	6.59725
1.66072	1.98942	6.45107
1.66573	1.89788	6.47998
1.83664	1.85236	6.70462
1.99566	1.79399	6.70102
1.80733	1.85641	6.58962
1.95279	1.84645	6.79148
1.79029	2.0749	6.79951
1.91593	1.96074	7.22729
2.13298	1.98014	7.7817
2.1106	1.92255	8.44527
2.22443	1.87628	8.92122
1.97884	1.91409	9.35355
1.90904	1.93203	9.03536
1.9694	2.0051	8.95909
1.87126	1.9083	8.60774
1.89123	2.09519	8.55119
1.96527	2.02308	8.37959
2.05389	1.98175	8.21831
2.20667	2.1776	8.01488
