# Supplementary material for: Axially rigid steerable needle with compliant active tip control
Source: PLoS One. 2021 Dec 16;16(12):e0261089. doi: 10.1371/journal.pone.0261089 (PMC8675730; doi:10.1371/journal.pone.0261089)
Supplement: S1 File — (ZIP) [file pone.0261089.s001.zip › Exp.1/PhantomScan_018.csv]

0.998016	0.0255424	0.0573857	0.673039	0.0283115	-0.998384	-0.0485093	-0.237361	0.0560285	0.050024	-0.99717	0.235507	0	0	0	1
0.998016	0.0255172	0.0574025	0.673048	0.0282896	-0.998383	-0.0485521	-0.237408	0.0560453	0.0500659	-0.997167	0.235512	0	0	0	1
0.998015	0.025589	0.0573732	0.673059	0.0283592	-0.998381	-0.048537	-0.237376	0.0560129	0.050054	-0.99717	0.235488	0	0	0	1
0.998008	0.0259452	0.0573362	0.673137	0.0287023	-0.998381	-0.0483342	-0.237116	0.0559639	0.0498699	-0.997182	0.23542	0	0	0	1
0.998007	0.0263694	0.0571688	0.673193	0.029101	-0.998385	-0.0480273	-0.236794	0.0557845	0.0495815	-0.997206	0.235324	0	0	0	1
0.99801	0.0267699	0.0569273	0.673222	0.0294702	-0.998391	-0.0476776	-0.236477	0.0555339	0.0492467	-0.997237	0.235227	0	0	0	1
0.998008	0.0271995	0.0567631	0.673282	0.0298721	-0.998396	-0.04732	-0.236131	0.0553595	0.0489076	-0.997263	0.235135	0	0	0	1
0.998008	0.0276016	0.0565584	0.673336	0.0302333	-0.998411	-0.0467584	-0.235719	0.0551524	0.0483615	-0.997301	0.235023	0	0	0	1
0.998007	0.0279316	0.0564234	0.6734	0.0305249	-0.998429	-0.0461776	-0.235322	0.0550195	0.0477942	-0.997336	0.234923	0	0	0	1
0.998009	0.0281742	0.0562615	0.673442	0.0307247	-0.998453	-0.0455387	-0.234945	0.0548658	0.047163	-0.997375	0.234822	0	0	0	1
0.99801	0.0284239	0.0561131	0.673494	0.0309292	-0.998478	-0.0448414	-0.234536	0.0547275	0.046474	-0.997415	0.23472	0	0	0	1
0.998012	0.0287177	0.0559282	0.67354	0.0311789	-0.998499	-0.0441894	-0.234114	0.0545496	0.0458316	-0.997454	0.234628	0	0	0	1
0.998014	0.0289912	0.0557569	0.67359	0.0314092	-0.99852	-0.0435382	-0.233704	0.0543865	0.0451893	-0.997492	0.234528	0	0	0	1
0.998018	0.0292245	0.0555717	0.673627	0.0315957	-0.998545	-0.0428298	-0.2333	0.0542135	0.0444871	-0.997533	0.234426	0	0	0	1
0.99802	0.0295671	0.0553515	0.67367	0.0318944	-0.998563	-0.042196	-0.232876	0.0539986	0.0438642	-0.997573	0.234318	0	0	0	1
0.998022	0.0298973	0.0551393	0.673716	0.0321813	-0.99858	-0.0415642	-0.232453	0.0537926	0.0432427	-0.997611	0.234212	0	0	0	1
0.998026	0.0302565	0.0548659	0.673746	0.0324973	-0.998594	-0.0409749	-0.232033	0.0535232	0.0426634	-0.99765	0.234108	0	0	0	1
0.998027	0.0305864	0.0546557	0.673794	0.0327865	-0.998609	-0.0403779	-0.231611	0.0533189	0.0420766	-0.997686	0.234004	0	0	0	1
0.998057	0.0301129	0.0543711	0.673854	0.0322734	-0.998646	-0.0398651	-0.231156	0.0530712	0.0415287	-0.997722	0.233893	0	0	0	1
0.998066	0.0304057	0.0540531	0.673909	0.0325289	-0.998656	-0.0394067	-0.230692	0.0527564	0.0410751	-0.997758	0.233775	0	0	0	1
0.998077	0.0306203	0.0537169	0.673936	0.0327101	-0.998665	-0.0390315	-0.230285	0.0524241	0.0406999	-0.997791	0.233684	0	0	0	1
0.998091	0.0307948	0.0533619	0.673961	0.032851	-0.998675	-0.0386634	-0.229865	0.0520747	0.040329	-0.997824	0.233607	0	0	0	1
0.998102	0.0310364	0.0530208	0.674001	0.0330614	-0.998681	-0.0383239	-0.229412	0.0517356	0.0399905	-0.997855	0.233532	0	0	0	1
0.998116	0.0312358	0.052635	0.674036	0.0332289	-0.998687	-0.0380027	-0.228946	0.051353	0.0396664	-0.997888	0.23346	0	0	0	1
0.99814	0.0312705	0.052158	0.674042	0.0332272	-0.9987	-0.0376604	-0.228484	0.0508866	0.0393098	-0.997926	0.233384	0	0	0	1
0.998157	0.0313897	0.0517482	0.674063	0.0333142	-0.998709	-0.0373412	-0.228022	0.0504833	0.0389827	-0.997959	0.233324	0	0	0	1
0.998179	0.0314488	0.0513028	0.674064	0.0333383	-0.998722	-0.0369913	-0.227592	0.0500479	0.0386206	-0.997995	0.233257	0	0	0	1
0.998198	0.0314896	0.0508965	0.67407	0.0333396	-0.998739	-0.0365117	-0.227114	0.0496566	0.0381291	-0.998034	0.233228	0	0	0	1
0.998213	0.0315853	0.0505341	0.674077	0.0333982	-0.998754	-0.0360406	-0.22669	0.0493067	0.0376503	-0.998069	0.233218	0	0	0	1
0.998229	0.0316612	0.0501828	0.674115	0.0334341	-0.998773	-0.0354949	-0.226224	0.0489713	0.0370962	-0.998107	0.233201	0	0	0	1
0.99825	0.0317382	0.049709	0.674127	0.0334658	-0.998792	-0.0349231	-0.225767	0.0485145	0.0365119	-0.998151	0.233141	0	0	0	1
0.998264	0.0316969	0.0494565	0.674161	0.0333992	-0.998806	-0.0345928	-0.225481	0.0482749	0.0361709	-0.998175	0.233144	0	0	0	1
0.998276	0.031694	0.0492143	0.674147	0.0333765	-0.998814	-0.0343629	-0.225351	0.0480408	0.0359326	-0.998195	0.233171	0	0	0	1
0.998287	0.0319162	0.0488343	0.674134	0.0335662	-0.998821	-0.033965	-0.225068	0.0476665	0.0355324	-0.998227	0.233148	0	0	0	1
0.998305	0.0319688	0.0484446	0.674167	0.0335821	-0.998837	-0.0334822	-0.224661	0.0472917	0.0350386	-0.998262	0.233115	0	0	0	1
0.998319	0.0320981	0.0480626	0.674227	0.0336761	-0.99885	-0.0330153	-0.224197	0.0469214	0.0345647	-0.998296	0.233098	0	0	0	1
0.998341	0.0319628	0.0477036	0.67426	0.0335089	-0.998869	-0.0326018	-0.223804	0.0465813	0.0341325	-0.998327	0.233082	0	0	0	1
0.998354	0.0321174	0.0473099	0.674308	0.0336276	-0.998881	-0.0321141	-0.22331	0.0461993	0.0336385	-0.998362	0.233019	0	0	0	1
0.998373	0.0320287	0.0469659	0.674355	0.0335061	-0.998899	-0.0316542	-0.222836	0.0458741	0.0331627	-0.998392	0.232949	0	0	0	1
0.998389	0.031876	0.0467379	0.674428	0.0333256	-0.998919	-0.031213	-0.222337	0.0456661	0.0327066	-0.998417	0.232924	0	0	0	1
0.998403	0.0318295	0.0464728	0.67448	0.0332517	-0.998934	-0.0308027	-0.22187	0.0454166	0.0322852	-0.998442	0.232889	0	0	0	1
0.998416	0.0318704	0.0461705	0.67453	0.0332644	-0.998947	-0.0303935	-0.221359	0.0451269	0.0318675	-0.998469	0.232859	0	0	0	1
0.998429	0.0318839	0.045859	0.674591	0.0332548	-0.998956	-0.0301013	-0.220845	0.044825	0.0315654	-0.998492	0.232823	0	0	0	1
0.998448	0.0318256	0.0454907	0.674645	0.0331712	-0.998968	-0.0297935	-0.220293	0.0444692	0.0312426	-0.998518	0.232795	0	0	0	1
0.998462	0.0318401	0.0451724	0.674698	0.0331651	-0.998975	-0.0295533	-0.219814	0.0441587	0.0309924	-0.99854	0.232755	0	0	0	1
0.998476	0.0318639	0.0448482	0.674744	0.0331671	-0.998983	-0.0292868	-0.219324	0.043843	0.0307159	-0.998562	0.232733	0	0	0	1
0.998488	0.0319751	0.0445074	0.674785	0.0332567	-0.998987	-0.0290313	-0.218849	0.0435077	0.0304539	-0.998585	0.232697	0	0	0	1
0.998504	0.0319541	0.0441591	0.674828	0.0332126	-0.998997	-0.0287426	-0.218342	0.04317	0.0301526	-0.998609	0.232677	0	0	0	1
0.998519	0.032015	0.0437601	0.674872	0.0332482	-0.999005	-0.028432	-0.217784	0.0427799	0.0298311	-0.998635	0.232645	0	0	0	1
0.998536	0.0319133	0.0434525	0.674937	0.0331264	-0.999016	-0.0281756	-0.217256	0.0424841	0.0295601	-0.998656	0.232624	0	0	0	1
0.998546	0.0320439	0.0431178	0.674988	0.0332368	-0.999019	-0.0279318	-0.216758	0.042154	0.0293106	-0.998677	0.232582	0	0	0	1
0.998561	0.0320267	0.0427832	0.67503	0.0331997	-0.999027	-0.027691	-0.216294	0.0418283	0.0290578	-0.998698	0.232544	0	0	0	1
0.998572	0.0321731	0.0424231	0.675061	0.033325	-0.99903	-0.0274337	-0.215823	0.0414728	0.0287946	-0.998721	0.232504	0	0	0	1
0.998584	0.0322733	0.0420722	0.675103	0.0334036	-0.999035	-0.0271531	-0.21531	0.0411288	0.0285063	-0.998743	0.232485	0	0	0	1
0.998597	0.0323318	0.0417178	0.675147	0.0334403	-0.999042	-0.0268668	-0.214776	0.0407827	0.0282104	-0.998766	0.232469	0	0	0	1
0.998606	0.0325277	0.0413311	0.67519	0.0336136	-0.999044	-0.0265755	-0.214226	0.0404006	0.027914	-0.99879	0.232436	0	0	0	1
0.998621	0.0324863	0.0409983	0.675241	0.033553	-0.999052	-0.0263286	-0.213723	0.0400776	0.0276542	-0.99881	0.232404	0	0	0	1
0.998636	0.0326447	0.0405215	0.675231	0.0336859	-0.999056	-0.0260183	-0.213268	0.0396073	0.0273341	-0.998837	0.232347	0	0	0	1
0.998652	0.0326999	0.040068	0.675217	0.0337153	-0.999064	-0.0256753	-0.212804	0.0391642	0.0269779	-0.998865	0.232331	0	0	0	1
0.998667	0.0327345	0.0396712	0.675213	0.0337248	-0.999073	-0.0253047	-0.212307	0.0387795	0.0265952	-0.99889	0.23236	0	0	0	1
0.99868	0.0328693	0.0392141	0.67521	0.0338317	-0.99908	-0.0248922	-0.211743	0.0383331	0.0261723	-0.998918	0.232388	0	0	0	1
0.998698	0.032615	0.0389799	0.675238	0.0335628	-0.999094	-0.0246747	-0.211383	0.0381131	0.0259371	-0.998933	0.23239	0	0	0	1
0.998706	0.0325582	0.0388138	0.675232	0.033498	-0.999099	-0.0245772	-0.211239	0.0379519	0.0258318	-0.998942	0.23237	0	0	0	1
0.998714	0.0327344	0.0384694	0.675189	0.033658	-0.999098	-0.0243816	-0.211025	0.0376099	0.0256313	-0.99896	0.232326	0	0	0	1
0.998717	0.033022	0.0381343	0.675203	0.0339274	-0.999095	-0.0241207	-0.21059	0.0372766	0.0253698	-0.998979	0.232318	0	0	0	1
0.998736	0.0327819	0.037838	0.675261	0.0336697	-0.99911	-0.023852	-0.210063	0.0369957	0.0250821	-0.998997	0.232317	0	0	0	1
0.998754	0.0326633	0.0374593	0.675284	0.0335316	-0.999122	-0.0235809	-0.209593	0.0366294	0.0247938	-0.999018	0.232283	0	0	0	1
0.998767	0.0326973	0.0370934	0.675302	0.0335468	-0.999127	-0.0233136	-0.209132	0.0362719	0.0245155	-0.999037	0.232259	0	0	0	1
0.998778	0.0327922	0.036723	0.675337	0.0336225	-0.999131	-0.0230295	-0.20861	0.0359091	0.0242223	-0.999058	0.232239	0	0	0	1
0.998799	0.0325647	0.0363492	0.675376	0.0333747	-0.999147	-0.0227153	-0.208045	0.0355516	0.0238874	-0.999079	0.232242	0	0	0	1
0.998826	0.0321981	0.0359331	0.675417	0.0329871	-0.999167	-0.0224078	-0.207472	0.0351548	0.0235531	-0.999101	0.232209	0	0	0	1
0.99884	0.0321519	0.0355623	0.675455	0.032923	-0.999175	-0.0221438	-0.206959	0.0347941	0.0232752	-0.99912	0.232177	0	0	0	1
0.998854	0.0322425	0.0351004	0.675448	0.0329923	-0.999179	-0.0218376	-0.20648	0.0343405	0.0229569	-0.999143	0.232138	0	0	0	1
0.99886	0.0323909	0.0347858	0.675464	0.033124	-0.999181	-0.0215571	-0.206029	0.0340322	0.022671	-0.99916	0.232153	0	0	0	1
0.998874	0.0323361	0.0344187	0.675479	0.0330499	-0.99919	-0.0212325	-0.205519	0.0336774	0.0223324	-0.99918	0.23217	0	0	0	1
0.99889	0.0322559	0.0340327	0.675511	0.0329503	-0.9992	-0.0209106	-0.204947	0.033304	0.021995	-0.9992	0.232176	0	0	0	1
0.9989	0.0323209	0.0336918	0.675557	0.0329991	-0.999204	-0.0206451	-0.20441	0.0329708	0.0217204	-0.999217	0.232158	0	0	0	1
0.998912	0.0323736	0.0332663	0.675578	0.0330336	-0.999209	-0.02037	-0.203896	0.0325536	0.021433	-0.999237	0.23211	0	0	0	1
0.998923	0.0324151	0.0329111	0.675606	0.0330596	-0.999213	-0.0201239	-0.203417	0.0322059	0.0211765	-0.999253	0.232078	0	0	0	1
0.998933	0.0324046	0.0326157	0.675646	0.0330351	-0.999218	-0.0198838	-0.202936	0.0319189	0.0209263	-0.999268	0.232074	0	0	0	1
0.99894	0.0324668	0.0323377	0.675691	0.0330846	-0.999221	-0.0196638	-0.202463	0.0316471	0.020699	-0.999281	0.232063	0	0	0	1
0.998946	0.032607	0.0320095	0.675734	0.0332103	-0.999222	-0.0194174	-0.201945	0.0313244	0.0204461	-0.999297	0.232042	0	0	0	1
0.998948	0.0328325	0.0316923	0.675791	0.0334226	-0.999219	-0.019198	-0.201397	0.0310102	0.0202233	-0.999311	0.232009	0	0	0	1
0.998965	0.0326999	0.0313032	0.675822	0.0332741	-0.999229	-0.0189408	-0.200877	0.0306326	0.019949	-0.999328	0.231959	0	0	0	1
0.998978	0.0326809	0.0309127	0.675822	0.0332389	-0.999235	-0.0186623	-0.20042	0.0302521	0.0196569	-0.999345	0.231935	0	0	0	1
0.998984	0.0328026	0.0305928	0.675835	0.033346	-0.999237	-0.0183826	-0.199943	0.0299393	0.0193702	-0.99936	0.231949	0	0	0	1
0.998986	0.0330292	0.0302721	0.675854	0.0335578	-0.999235	-0.0180914	-0.199419	0.0296243	0.0190751	-0.999376	0.231957	0	0	0	1
0.998992	0.0330627	0.0300277	0.675877	0.0335785	-0.999239	-0.0178126	-0.198883	0.0293887	0.0187891	-0.999388	0.231964	0	0	0	1
0.998994	0.0331159	0.0298917	0.675917	0.0336216	-0.999242	-0.0175566	-0.19833	0.0292605	0.0185301	-0.999397	0.231989	0	0	0	1
0.999003	0.0329892	0.029736	0.675919	0.0334836	-0.999252	-0.0172694	-0.197797	0.0291168	0.018234	-0.999406	0.231989	0	0	0	1
0.999009	0.032904	0.0296508	0.675913	0.0333882	-0.99926	-0.0169743	-0.197288	0.0290432	0.0179337	-0.999414	0.232016	0	0	0	1
0.999013	0.0328205	0.0295824	0.6759	0.0332982	-0.999266	-0.0167927	-0.196966	0.0289823	0.0177474	-0.999419	0.232015	0	0	0	1
0.999011	0.0329189	0.0295713	0.675911	0.0333951	-0.999264	-0.0167461	-0.196826	0.028971	0.0177033	-0.99942	0.232027	0	0	0	1
0.999008	0.0331114	0.0294582	0.675908	0.0335823	-0.99926	-0.0166263	-0.196621	0.0288587	0.0175852	-0.999425	0.232039	0	0	0	1
0.999006	0.0333001	0.029282	0.675921	0.0337618	-0.999257	-0.0164172	-0.19621	0.0286863	0.0173756	-0.999434	0.232042	0	0	0	1
0.999009	0.0333304	0.0291623	0.675973	0.0337835	-0.99926	-0.0161836	-0.19565	0.0285741	0.0171389	-0.999441	0.232059	0	0	0	1
0.999016	0.0332574	0.0290079	0.675974	0.0337001	-0.999267	-0.0159142	-0.195136	0.0284302	0.0168623	-0.99945	0.232054	0	0	0	1
0.999025	0.0331967	0.0287651	0.675958	0.0336293	-0.999273	-0.0156994	-0.194693	0.0281957	0.0166377	-0.999461	0.231958	0	0	0	1
0.999026	0.0333665	0.0285123	0.675989	0.0337898	-0.99927	-0.015518	-0.194234	0.0279465	0.0164525	-0.999471	0.231911	0	0	0	1
0.999036	0.0333127	0.0282485	0.676005	0.0337248	-0.999276	-0.0152713	-0.193761	0.0276921	0.0161954	-0.999482	0.231903	0	0	0	1
0.999048	0.0331517	0.0279896	0.675993	0.0335508	-0.999287	-0.0149544	-0.193245	0.0274466	0.0158654	-0.999494	0.231908	0	0	0	1
0.999058	0.032991	0.027837	0.675985	0.0333788	-0.999298	-0.0146319	-0.192684	0.0273074	0.0155335	-0.999503	0.23192	0	0	0	1
0.999066	0.0328164	0.027739	0.675975	0.0331942	-0.999308	-0.0143202	-0.192103	0.0272225	0.0152138	-0.99951	0.231926	0	0	0	1
0.999068	0.0328276	0.0276853	0.675953	0.0331962	-0.999313	-0.0140114	-0.191572	0.0271789	0.0149036	-0.999516	0.23195	0	0	0	1
0.99907	0.032813	0.0276248	0.675941	0.0331738	-0.999317	-0.013757	-0.191095	0.0271272	0.0146468	-0.999521	0.23196	0	0	0	1
0.999067	0.0329647	0.0275518	0.675951	0.0333182	-0.999315	-0.0135223	-0.1906	0.0270598	0.0144138	-0.999527	0.231963	0	0	0	1
0.999071	0.0329121	0.0274462	0.675958	0.0332567	-0.999321	-0.0132511	-0.190053	0.0269641	0.0141378	-0.999533	0.231975	0	0	0	1
0.999072	0.0330777	0.0272096	0.675943	0.0334192	-0.999315	-0.0132613	-0.189514	0.026725	0.0141445	-0.999539	0.23199	0	0	0	1
0.999076	0.0331009	0.0270469	0.675958	0.0334369	-0.999316	-0.0131366	-0.18892	0.0265662	0.014015	-0.999545	0.231979	0	0	0	1
0.999079	0.0331048	0.026913	0.675953	0.0334341	-0.999319	-0.0129548	-0.188402	0.0264384	0.0138289	-0.999551	0.231972	0	0	0	1
0.99908	0.0331641	0.0268263	0.675945	0.0334862	-0.99932	-0.0127282	-0.187936	0.0263586	0.013601	-0.999557	0.231976	0	0	0	1
0.999077	0.0333475	0.026714	0.675937	0.0336622	-0.999317	-0.0125039	-0.187485	0.0262514	0.0133778	-0.999563	0.231967	0	0	0	1
0.999077	0.0334253	0.0265922	0.675933	0.0337312	-0.999318	-0.0122297	-0.18693	0.0261379	0.0131016	-0.999569	0.231957	0	0	0	1
0.999083	0.0333763	0.0264562	0.675921	0.0336734	-0.999323	-0.0119585	-0.186362	0.0260117	0.0128246	-0.999576	0.23193	0	0	0	1
0.999083	0.0334158	0.0263796	0.675904	0.0337053	-0.999325	-0.0117003	-0.185868	0.0259434	0.0125649	-0.999581	0.231933	0	0	0	1
0.999082	0.0335226	0.0262901	0.675897	0.0338051	-0.999325	-0.0114744	-0.185409	0.0258602	0.0123388	-0.999586	0.231918	0	0	0	1
0.999081	0.0336401	0.0261796	0.6759	0.0339158	-0.999323	-0.0112638	-0.18494	0.0257556	0.0121275	-0.999591	0.2319	0	0	0	1
0.999085	0.0336782	0.0259694	0.675876	0.0339453	-0.999325	-0.0110257	-0.184461	0.0255531	0.0118833	-0.9996	0.231831	0	0	0	1
0.999088	0.0337778	0.0257527	0.675878	0.0340369	-0.999324	-0.0108125	-0.18392	0.0253425	0.0116654	-0.999607	0.231749	0	0	0	1
0.999092	0.0337788	0.0255807	0.675865	0.0340291	-0.999327	-0.0105408	-0.183361	0.0251799	0.0113879	-0.999615	0.23171	0	0	0	1
0.999096	0.0338048	0.0253996	0.675841	0.0340465	-0.999329	-0.0102778	-0.182822	0.0250077	0.0111195	-0.999622	0.23165	0	0	0	1
0.999102	0.033681	0.0252964	0.675825	0.033919	-0.999335	-0.0101783	-0.182515	0.0249092	0.0110134	-0.999626	0.231632	0	0	0	1
0.999102	0.0337444	0.0252102	0.675822	0.0339853	-0.999331	-0.0103326	-0.182368	0.0248171	0.0111663	-0.999626	0.231649	0	0	0	1
0.9991	0.0338558	0.0251653	0.675824	0.034094	-0.999328	-0.0102452	-0.182144	0.024774	0.0110802	-0.999628	0.231644	0	0	0	1
0.999096	0.0340156	0.025091	0.675828	0.0342482	-0.999325	-0.0100445	-0.181698	0.0247048	0.0108809	-0.999632	0.231638	0	0	0	1
0.999103	0.033917	0.0249571	0.675846	0.0341429	-0.99933	-0.00983664	-0.181135	0.0245792	0.0106661	-0.999638	0.231601	0	0	0	1
0.999109	0.0338685	0.024776	0.675846	0.0340904	-0.999333	-0.00975271	-0.180626	0.0244016	0.0105749	-0.999643	0.231567	0	0	0	1
0.999112	0.0338764	0.0246339	0.675874	0.0340954	-0.999333	-0.00969481	-0.180161	0.0242615	0.0105123	-0.999647	0.231532	0	0	0	1
0.999121	0.0337791	0.0244134	0.675854	0.0339901	-0.999339	-0.00945879	-0.179694	0.0240502	0.0102665	-0.999655	0.231499	0	0	0	1
0.999121	0.0339088	0.0242451	0.67587	0.0341132	-0.999337	-0.00925288	-0.179165	0.0238877	0.010058	-0.999661	0.231448	0	0	0	1
0.99913	0.0338033	0.0240017	0.675889	0.0340005	-0.999343	-0.00905396	-0.178577	0.0236523	0.00984837	-0.999669	0.231363	0	0	0	1
0.999143	0.0335819	0.0237566	0.67591	0.0337751	-0.999351	-0.00898448	-0.178	0.0234119	0.00976537	-0.999675	0.231293	0	0	0	1
0.999153	0.0334941	0.0234869	0.675925	0.0336864	-0.999353	-0.00906398	-0.177457	0.0231405	0.00983368	-0.999681	0.23123	0	0	0	1
0.999158	0.0334528	0.0233154	0.675959	0.0336428	-0.999355	-0.00903827	-0.17697	0.0229704	0.00980125	-0.999685	0.231192	0	0	0	1
0.999161	0.033457	0.0231704	0.675986	0.0336414	-0.999357	-0.00885525	-0.17645	0.0228316	0.00961351	-0.99969	0.231167	0	0	0	1
0.999161	0.0335814	0.0230036	0.676008	0.0337601	-0.999354	-0.00867011	-0.17592	0.02267	0.00942564	-0.999695	0.231101	0	0	0	1
0.999167	0.0335024	0.0228652	0.676109	0.0336774	-0.999358	-0.008565	-0.175296	0.022536	0.0093141	-0.999699	0.231023	0	0	0	1
0.999171	0.0333937	0.022829	0.676261	0.0335686	-0.999362	-0.00857674	-0.174694	0.0225003	0.00932216	-0.9997	0.231003	0	0	0	1
0.999178	0.0333309	0.0226384	0.676327	0.0335073	-0.999362	-0.00872417	-0.174258	0.0223055	0.00946173	-0.999703	0.230947	0	0	0	1
0.999176	0.0335102	0.0224444	0.676366	0.0336831	-0.999357	-0.00864741	-0.173798	0.0221126	0.00938246	-0.999708	0.230848	0	0	0	1
0.999174	0.0337056	0.0222634	0.676421	0.0338747	-0.999351	-0.00855305	-0.173287	0.021933	0.00928633	-0.999713	0.230753	0	0	0	1
0.999175	0.0337967	0.0220466	0.676491	0.0339619	-0.999349	-0.0084612	-0.172671	0.0217186	0.00918914	-0.999719	0.230644	0	0	0	1
0.99918	0.0337906	0.0218267	0.676514	0.0339539	-0.999349	-0.00847292	-0.172161	0.0214985	0.00919325	-0.999723	0.230567	0	0	0	1
0.999184	0.0337612	0.0217045	0.676556	0.0339224	-0.999351	-0.00842274	-0.171668	0.0213784	0.0091383	-0.999727	0.230536	0	0	0	1
0.999185	0.0338375	0.0215242	0.67655	0.0339932	-0.99935	-0.00823952	-0.171189	0.0212038	0.00895065	-0.999732	0.230479	0	0	0	1
0.999179	0.0340893	0.0214075	0.676549	0.0342395	-0.999343	-0.00802898	-0.170687	0.0210921	0.00874154	-0.999736	0.230462	0	0	0	1
0.999178	0.034204	0.0213043	0.676563	0.034349	-0.999341	-0.00782562	-0.170146	0.0209949	0.00853713	-0.99974	0.230447	0	0	0	1
0.999182	0.034188	0.0211357	0.676548	0.034327	-0.999344	-0.00760202	-0.169585	0.0208342	0.00830749	-0.999745	0.230402	0	0	0	1
0.99919	0.0340493	0.0209908	0.676527	0.0341829	-0.99935	-0.00739954	-0.169097	0.0206975	0.00809724	-0.99975	0.230363	0	0	0	1
0.999192	0.0340696	0.0208549	0.676489	0.0341968	-0.999351	-0.00714529	-0.168603	0.0205702	0.00783886	-0.999755	0.230332	0	0	0	1
0.999193	0.0341102	0.0207397	0.676448	0.034231	-0.999352	-0.00687131	-0.168096	0.0204641	0.00756187	-0.999759	0.230315	0	0	0	1
0.999198	0.0340256	0.0206316	0.676379	0.0341414	-0.999357	-0.0066702	-0.167717	0.0203636	0.00735542	-0.999763	0.230317	0	0	0	1
0.999194	0.0341777	0.0205859	0.676317	0.0342958	-0.99935	-0.00679801	-0.167516	0.0203124	0.00748471	-0.999763	0.230412	0	0	0	1
0.999189	0.0342772	0.020652	0.676273	0.0343918	-0.999349	-0.00660085	-0.167252	0.0203845	0.00729193	-0.999763	0.230502	0	0	0	1
0.999188	0.034365	0.0205655	0.676183	0.034473	-0.999348	-0.00630679	-0.166851	0.0203076	0.0069968	-0.999766	0.230516	0	0	0	1
0.999195	0.0342307	0.0204344	0.676051	0.0343334	-0.999354	-0.00608982	-0.166537	0.020185	0.00677269	-0.99977	0.230532	0	0	0	1
0.999195	0.0341865	0.0204802	0.675878	0.0342802	-0.999358	-0.00563191	-0.166196	0.0202468	0.00631564	-0.999772	0.23065	0	0	0	1
0.999189	0.0342594	0.0206542	0.675693	0.0343424	-0.999359	-0.00505398	-0.16569	0.02044	0.00574541	-0.999772	0.230822	0	0	0	1
0.999183	0.0344074	0.0207346	0.675512	0.0344782	-0.999357	-0.00443337	-0.16498	0.0205409	0.00513087	-0.999773	0.230969	0	0	0	1
0.999181	0.0343638	0.020863	0.675455	0.0344324	-0.99936	-0.00429747	-0.164346	0.0206742	0.00499856	-0.999771	0.231153	0	0	0	1
0.999194	0.0341292	0.0206359	0.67543	0.0342008	-0.999367	-0.00450534	-0.163809	0.0204413	0.0051937	-0.999775	0.231171	0	0	0	1
0.999204	0.0340506	0.0202908	0.67544	0.0341259	-0.999368	-0.00477684	-0.163323	0.0200876	0.00545169	-0.99978	0.231088	0	0	0	1
0.99921	0.0340138	0.0200451	0.675441	0.0340921	-0.999368	-0.00499907	-0.162852	0.0198346	0.00566471	-0.999784	0.231071	0	0	0	1
0.999216	0.0339763	0.0198355	0.67542	0.0340555	-0.999369	-0.00510229	-0.162289	0.0196219	0.00575999	-0.999788	0.231086	0	0	0	1
0.999219	0.0340138	0.019619	0.6754	0.0340981	-0.999366	-0.00542569	-0.161788	0.0193942	0.00607659	-0.99979	0.231144	0	0	0	1
0.999223	0.033985	0.0194291	0.675416	0.0340724	-0.999365	-0.00564879	-0.161297	0.019197	0.00629257	-0.999793	0.231163	0	0	0	1
0.999227	0.0339401	0.0193065	0.675427	0.0340267	-0.999367	-0.00565251	-0.160793	0.0190746	0.00629124	-0.999795	0.231184	0	0	0	1
0.999229	0.0339627	0.0191871	0.675408	0.0340457	-0.999367	-0.00549731	-0.16024	0.0189604	0.00613247	-0.999798	0.231191	0	0	0	1
0.999227	0.0340913	0.0190264	0.675388	0.0341732	-0.999363	-0.00549434	-0.159662	0.0187991	0.00612644	-0.999802	0.231209	0	0	0	1
0.99923	0.0340968	0.0188827	0.675394	0.0341777	-0.999363	-0.00548561	-0.159132	0.0186558	0.0061129	-0.999804	0.231211	0	0	0	1
0.999228	0.0342054	0.0187898	0.675389	0.0342836	-0.99936	-0.00536936	-0.15865	0.0185663	0.00599555	-0.999807	0.231215	0	0	0	1
0.999227	0.0342766	0.0187258	0.675366	0.0343505	-0.999358	-0.00515879	-0.158174	0.0185091	0.0057842	-0.999809	0.231229	0	0	0	1
0.999222	0.0344583	0.0186474	0.675349	0.0345276	-0.999353	-0.00492757	-0.157656	0.0184377	0.00555375	-0.999812	0.231229	0	0	0	1
0.999221	0.0345346	0.0185675	0.675336	0.0345988	-0.999352	-0.00467682	-0.157064	0.0183661	0.00530175	-0.999814	0.231235	0	0	0	1
0.99922	0.0346163	0.0184709	0.67532	0.0346767	-0.99935	-0.00449498	-0.156502	0.0182754	0.00511815	-0.999817	0.231242	0	0	0	1
0.999221	0.0346212	0.0183738	0.675317	0.0346793	-0.999351	-0.00439513	-0.156023	0.0181818	0.00501506	-0.999819	0.231246	0	0	0	1
0.999223	0.0346216	0.0183081	0.675319	0.0346764	-0.999351	-0.00422686	-0.155538	0.018122	0.0048446	-0.999821	0.231253	0	0	0	1
0.999218	0.0347847	0.0182315	0.675303	0.0348352	-0.999347	-0.00401035	-0.155042	0.0180522	0.00462849	-0.999823	0.231253	0	0	0	1
0.999223	0.0347119	0.0181325	0.675295	0.034758	-0.99935	-0.00379308	-0.154452	0.0179612	0.00440655	-0.999826	0.23125	0	0	0	1
0.999225	0.0347295	0.0179943	0.67526	0.0347733	-0.99935	-0.0037002	-0.153918	0.0178262	0.00430923	-0.999829	0.231258	0	0	0	1
0.999232	0.034584	0.017868	0.675234	0.0346252	-0.999356	-0.00358195	-0.153406	0.0177047	0.00418405	-0.999832	0.23126	0	0	0	1
0.999237	0.0345124	0.0177271	0.675214	0.0345551	-0.999358	-0.00370548	-0.153104	0.0175599	0.00430138	-0.999834	0.231265	0	0	0	1
0.99924	0.0344506	0.0176547	0.675216	0.0344956	-0.999359	-0.00385592	-0.152956	0.0174826	0.00444816	-0.999834	0.231278	0	0	0	1
0.999235	0.0345997	0.0176305	0.675209	0.0346429	-0.999355	-0.003757	-0.152716	0.0174612	0.00435106	-0.999835	0.231288	0	0	0	1
0.999232	0.0347582	0.0175408	0.67518	0.0347974	-0.99935	-0.00354233	-0.152269	0.0173783	0.00413614	-0.999837	0.231276	0	0	0	1
0.999242	0.0345177	0.0174447	0.675184	0.0345532	-0.999359	-0.00335545	-0.151673	0.0172897	0.00394183	-0.99984	0.231277	0	0	0	1
0.999258	0.0341206	0.0172746	0.67516	0.0341561	-0.999373	-0.00339908	-0.151153	0.0171198	0.00397275	-0.999843	0.231289	0	0	0	1
0.999258	0.0342086	0.0171048	0.675138	0.0342451	-0.999369	-0.00349424	-0.150666	0.0169466	0.00406355	-0.999845	0.231304	0	0	0	1
0.999259	0.0342609	0.0169707	0.675139	0.0342964	-0.999368	-0.00346975	-0.150147	0.0168131	0.00403536	-0.999848	0.231299	0	0	0	1
0.999262	0.0342247	0.0168233	0.67512	0.034259	-0.999369	-0.00343184	-0.149609	0.0166673	0.00399181	-0.99985	0.231302	0	0	0	1
0.999263	0.0342787	0.0166774	0.675103	0.0343111	-0.999367	-0.00335687	-0.149023	0.0165238	0.00391276	-0.999853	0.231298	0	0	0	1
0.999266	0.0342699	0.0165333	0.675089	0.0343021	-0.999368	-0.00337766	-0.148474	0.0163792	0.00392845	-0.999855	0.231297	0	0	0	1
0.999266	0.0343222	0.0164089	0.675095	0.0343541	-0.999366	-0.00338904	-0.147985	0.0162542	0.0039364	-0.999857	0.231292	0	0	0	1
0.999264	0.0344274	0.0162825	0.675083	0.0344585	-0.999362	-0.00336536	-0.147511	0.0161283	0.00391009	-0.999859	0.231293	0	0	0	1
0.999263	0.034516	0.0161712	0.67508	0.0345449	-0.99936	-0.00326081	-0.146994	0.0160203	0.00380317	-0.999862	0.231285	0	0	0	1
0.999265	0.034505	0.0160648	0.675098	0.0345321	-0.99936	-0.00317004	-0.14644	0.0159172	0.00370859	-0.999864	0.231277	0	0	0	1
0.999263	0.0346496	0.0158778	0.675092	0.0346778	-0.999355	-0.0032862	-0.145918	0.0157257	0.00382051	-0.999866	0.231274	0	0	0	1
0.999265	0.0346627	0.0157285	0.675083	0.0346904	-0.999355	-0.00328382	-0.145426	0.0155765	0.00381315	-0.999869	0.231264	0	0	0	1
0.999263	0.0347514	0.0156593	0.675096	0.0347771	-0.999352	-0.0031733	-0.144968	0.0155109	0.00370167	-0.99987	0.231266	0	0	0	1
0.999259	0.0349038	0.0155593	0.675089	0.0349265	-0.999347	-0.00300496	-0.144495	0.0154162	0.00353229	-0.999872	0.231246	0	0	0	1
0.999257	0.0350133	0.0154681	0.675078	0.0350324	-0.999344	-0.00278825	-0.143932	0.0153324	0.00331419	-0.999874	0.231239	0	0	0	1
0.999266	0.0348123	0.0153541	0.675077	0.0348283	-0.999352	-0.00260786	-0.14338	0.0152254	0.00312683	-0.999876	0.231217	0	0	0	1
0.999266	0.034849	0.0152558	0.675069	0.0348621	-0.999351	-0.00243671	-0.142855	0.0151329	0.0029529	-0.999878	0.231207	0	0	0	1
0.999264	0.0349486	0.0151588	0.675046	0.0349585	-0.999348	-0.00224878	-0.142377	0.0150423	0.00276319	-0.99988	0.231195	0	0	0	1
0.999258	0.0351522	0.0150812	0.675032	0.0351591	-0.999341	-0.00205259	-0.141877	0.0149711	0.00256744	-0.999882	0.23119	0	0	0	1
0.999255	0.0352729	0.0149703	0.675019	0.0352763	-0.999338	-0.00183871	-0.14131	0.0148675	0.00235157	-0.999884	0.231167	0	0	0	1
0.999263	0.0351253	0.0148334	0.675009	0.0351259	-0.999343	-0.00167148	-0.140709	0.0147368	0.00217741	-0.999886	0.231141	0	0	0	1
0.999267	0.0350922	0.014616	0.674983	0.0350941	-0.999344	-0.00179711	-0.140167	0.0145153	0.00229485	-0.999889	0.231121	0	0	0	1
0.999276	0.0349167	0.0144389	0.674991	0.0349188	-0.99935	-0.00184238	-0.139623	0.0143372	0.00233135	-0.999892	0.231094	0	0	0	1
0.999285	0.0347234	0.0142561	0.675002	0.0347251	-0.999357	-0.0018479	-0.139082	0.0141547	0.00232774	-0.999894	0.231051	0	0	0	1
0.999289	0.0346957	0.0140087	0.675011	0.0346986	-0.999358	-0.00196856	-0.138519	0.0139033	0.00243935	-0.999898	0.230987	0	0	0	1
0.999298	0.0345693	0.0137399	0.675005	0.0345778	-0.999361	-0.00243045	-0.138163	0.0136191	0.00288992	-0.9999	0.230955	0	0	0	1
0.99931	0.0343193	0.0134639	0.674999	0.0343376	-0.999367	-0.00322538	-0.137983	0.0133166	0.00367153	-0.999902	0.230961	0	0	0	1
0.999305	0.0344842	0.0133795	0.675034	0.0345034	-0.999361	-0.00331155	-0.137657	0.0132287	0.00375695	-0.999903	0.230946	0	0	0	1
0.999301	0.0346442	0.0133069	0.675048	0.0346621	-0.999356	-0.0032316	-0.137273	0.0131583	0.00367663	-0.999904	0.230927	0	0	0	1
0.999297	0.0347908	0.0131997	0.675076	0.034807	-0.999351	-0.00313375	-0.136799	0.013054	0.00357704	-0.999906	0.230884	0	0	0	1
0.999292	0.0349777	0.01309	0.6751	0.0349917	-0.999345	-0.00299789	-0.136239	0.0129484	0.00343986	-0.999907	0.230841	0	0	0	1
0.999295	0.0349201	0.0130091	0.675153	0.0349323	-0.999347	-0.00287803	-0.135638	0.012872	0.00331649	-0.999909	0.230803	0	0	0	1
0.999288	0.0350717	0.01311	0.675297	0.035084	-0.999342	-0.00285895	-0.135009	0.012973	0.00330292	-0.999908	0.230802	0	0	0	1
0.999283	0.0350897	0.0134769	0.675513	0.0351048	-0.999341	-0.00298003	-0.134463	0.0133354	0.00343706	-0.999902	0.230823	0	0	0	1
0.999287	0.0349448	0.0135413	0.675595	0.0349609	-0.999346	-0.00303507	-0.134056	0.0133983	0.00349238	-0.999901	0.230748	0	0	0	1
0.999284	0.0350883	0.0133966	0.675604	0.0351032	-0.999341	-0.00298453	-0.133671	0.013255	0.00343872	-0.999903	0.230655	0	0	0	1
0.999279	0.0352841	0.0132721	0.675663	0.035298	-0.999334	-0.0029343	-0.133123	0.0131316	0.00338672	-0.999905	0.230582	0	0	0	1
0.999282	0.0352659	0.0131164	0.675731	0.0352784	-0.999335	-0.00286919	-0.132468	0.0129784	0.00331591	-0.999907	0.230492	0	0	0	1
0.999285	0.0351892	0.0130732	0.675781	0.0352014	-0.999338	-0.00286078	-0.132013	0.0129358	0.00330498	-0.999908	0.230498	0	0	0	1
0.999283	0.0352566	0.0130282	0.675768	0.0352668	-0.999336	-0.00271446	-0.13162	0.0128958	0.00315803	-0.999909	0.230512	0	0	0	1
0.999277	0.0354525	0.0129727	0.675757	0.0354602	-0.99933	-0.00253322	-0.131133	0.0128461	0.00297746	-0.99991	0.230518	0	0	0	1
0.999273	0.0355761	0.0129024	0.675753	0.0355809	-0.999326	-0.00231981	-0.130525	0.0127831	0.00276327	-0.999912	0.23052	0	0	0	1
0.999279	0.0354371	0.0128311	0.675751	0.0354392	-0.999331	-0.00213026	-0.12995	0.0127189	0.00256952	-0.999913	0.230525	0	0	0	1
0.99928	0.0354279	0.0127968	0.675747	0.0354281	-0.999332	-0.00197945	-0.129503	0.01269	0.00241745	-0.999914	0.230547	0	0	0	1
0.999278	0.0355092	0.012759	0.675729	0.0355069	-0.99933	-0.00179076	-0.129066	0.0126588	0.00222857	-0.999915	0.230563	0	0	0	1
0.999274	0.0356381	0.0127026	0.675708	0.035633	-0.999325	-0.00157575	-0.128548	0.0126098	0.00201332	-0.999916	0.230574	0	0	0	1
0.99927	0.0357592	0.0126371	0.675701	0.0357511	-0.999322	-0.00134898	-0.127917	0.0125522	0.00178587	-0.999917	0.230583	0	0	0	1
0.999281	0.0354842	0.0125582	0.675677	0.0354733	-0.999332	-0.00113626	-0.127335	0.0124814	0.00156701	-0.999918	0.230594	0	0	0	1
0.999294	0.0351787	0.0123916	0.675635	0.0351704	-0.999342	-0.00137801	-0.126948	0.0123069	0.00179892	-0.99992	0.230609	0	0	0	1
0.999311	0.0347262	0.0122947	0.675582	0.0347188	-0.999358	-0.00146108	-0.126722	0.0122079	0.001873	-0.999921	0.230632	0	0	0	1
0.999315	0.0346254	0.0122619	0.67552	0.0346159	-0.999362	-0.0012969	-0.126443	0.012181	0.00170654	-0.999922	0.230665	0	0	0	1
0.999314	0.0346407	0.0123111	0.675443	0.0346282	-0.999362	-0.0010435	-0.126119	0.0122389	0.00145517	-0.999921	0.23077	0	0	0	1
0.999314	0.0346151	0.0123238	0.675291	0.0345979	-0.999363	-0.000660453	-0.125745	0.012265	0.00107246	-0.999921	0.230888	0	0	0	1
0.999312	0.0346757	0.0123318	0.675085	0.0346515	-0.999361	-9.02622e-05	-0.125206	0.0122926	0.000503616	-0.999922	0.231036	0	0	0	1
0.999299	0.0350389	0.0124041	0.674845	0.0350051	-0.999349	0.000698624	-0.124409	0.0123923	-0.000277808	-0.99992	0.231275	0	0	0	1
0.999289	0.0352833	0.0124512	0.674639	0.0352452	-0.99934	0.00103765	-0.123533	0.0124514	-0.000611935	-0.99992	0.231517	0	0	0	1
0.999302	0.0349328	0.0124452	0.674642	0.0349101	-0.999352	-0.000206074	-0.123138	0.0124018	0.000626495	-0.99992	0.231633	0	0	0	1
0.999308	0.0348274	0.0122217	0.674661	0.0348129	-0.999355	-0.000884433	-0.122848	0.0121548	0.00129537	-0.999923	0.231615	0	0	0	1
0.999302	0.0350168	0.0121507	0.67466	0.0350016	-0.999349	-0.00084401	-0.122513	0.0120851	0.00125479	-0.999923	0.231607	0	0	0	1
0.999296	0.0352063	0.0121012	0.674645	0.0351892	-0.999342	-0.000681601	-0.122057	0.0120411	0.00109303	-0.999924	0.231619	0	0	0	1
0.999292	0.0353748	0.0119562	0.674592	0.0353552	-0.999336	-0.000488085	-0.121612	0.0119028	0.000896532	-0.999926	0.231579	0	0	0	1
0.999288	0.0355067	0.0118977	0.674592	0.0354853	-0.999332	-0.000339608	-0.121145	0.0118496	0.000747644	-0.999927	0.231578	0	0	0	1
0.999285	0.03562	0.011833	0.674575	0.0355965	-0.999328	-0.000160497	-0.120671	0.0117911	0.000567679	-0.999928	0.231582	0	0	0	1
0.999284	0.0356482	0.0117914	0.674562	0.0356221	-0.999327	5.3047e-05	-0.120121	0.0117572	0.000353115	-0.999928	0.231602	0	0	0	1
0.999282	0.0357345	0.0117143	0.674537	0.035706	-0.999324	0.000263744	-0.119573	0.0116876	0.000140808	-0.999929	0.231603	0	0	0	1
0.999284	0.0356935	0.0116537	0.674527	0.035663	-0.999326	0.000435984	-0.119053	0.0116332	-3.39737e-05	-0.99993	0.23161	0	0	0	1
0.999285	0.0357042	0.0116047	0.674527	0.035672	-0.999325	0.000578899	-0.118581	0.0115893	-0.000178426	-0.99993	0.231615	0	0	0	1
0.999285	0.0357265	0.0115454	0.674513	0.0356922	-0.999324	0.000759377	-0.118093	0.0115365	-0.000360653	-0.999931	0.231618	0	0	0	1
0.999286	0.0357126	0.0114962	0.674511	0.0356761	-0.999325	0.000954535	-0.11752	0.0114943	-0.000557613	-0.999931	0.231631	0	0	0	1
0.999285	0.035744	0.0114067	0.674512	0.0357058	-0.999323	0.00111009	-0.116909	0.0114104	-0.00071591	-0.999932	0.231626	0	0	0	1
0.999282	0.0358724	0.0113456	0.674516	0.0358331	-0.999319	0.00121776	-0.11639	0.0113533	-0.000824236	-0.999933	0.231634	0	0	0	1
0.999286	0.0357653	0.0112827	0.6745	0.0357245	-0.999323	0.00134406	-0.11592	0.0112948	-0.000953928	-0.999933	0.231649	0	0	0	1
0.99928	0.0359611	0.0112031	0.67448	0.0359186	-0.999315	0.00150803	-0.115414	0.0112214	-0.00111844	-0.999934	0.231647	0	0	0	1
0.999283	0.0358988	0.01115	0.674488	0.0358548	-0.999317	0.00165264	-0.114868	0.0111735	-0.00126557	-0.999934	0.231655	0	0	0	1
0.999286	0.0358386	0.0110727	0.674484	0.0357932	-0.999319	0.00177642	-0.114319	0.0111006	-0.00139272	-0.999935	0.231659	0	0	0	1
0.999291	0.0357365	0.0109346	0.674452	0.0356919	-0.999323	0.00172253	-0.113816	0.0109604	-0.00134493	-0.999936	0.231668	0	0	0	1
0.9993	0.0355343	0.0107858	0.674437	0.0354908	-0.99933	0.00164003	-0.113304	0.0108086	-0.00126999	-0.999938	0.231666	0	0	0	1
0.999303	0.0354813	0.0106711	0.674435	0.0354379	-0.999332	0.00164147	-0.112784	0.0106939	-0.00127607	-0.999939	0.231663	0	0	0	1
0.999302	0.0355437	0.0105558	0.674412	0.0355004	-0.99933	0.00164636	-0.112265	0.010579	-0.00128438	-0.999941	0.231674	0	0	0	1
0.999307	0.0354447	0.0104382	0.674385	0.0354008	-0.999333	0.00172228	-0.11169	0.010464	-0.00136547	-0.999942	0.231678	0	0	0	1
0.999302	0.0356234	0.0103066	0.674362	0.0355799	-0.999327	0.00169768	-0.111132	0.0103318	-0.0013437	-0.999943	0.231686	0	0	0	1
0.999304	0.0355949	0.0101446	0.674338	0.0355528	-0.999328	0.0015875	-0.110597	0.010166	-0.00123965	-0.999945	0.231684	0	0	0	1
0.999312	0.0354324	0.0100095	0.674332	0.0353912	-0.999334	0.00151421	-0.110086	0.0100282	-0.00117285	-0.999946	0.231681	0	0	0	1
0.999309	0.0355422	0.0099041	0.674315	0.0355008	-0.99933	0.0015396	-0.109534	0.0099239	-0.00120086	-0.999947	0.23169	0	0	0	1
0.999308	0.0356004	0.00976004	0.674286	0.0355587	-0.999328	0.00158822	-0.108959	0.00978173	-0.001254	-0.999949	0.231676	0	0	0	1
0.999312	0.0355273	0.00957083	0.674228	0.0354896	-0.999331	0.00120117	-0.108651	0.00957881	-0.000874626	-0.999951	0.231691	0	0	0	1
0.999315	0.0355112	0.00930613	0.674105	0.0354787	-0.999332	0.000661237	-0.108627	0.00929511	-0.000344581	-0.999954	0.23169	0	0	0	1
0.999322	0.0354044	0.00904886	0.673833	0.0353704	-0.999336	0.000845829	-0.108605	0.0090445	-0.000539163	-0.999956	0.231655	0	0	0	1
0.999326	0.0353862	0.0086199	0.673356	0.0353468	-0.999336	0.00148986	-0.108424	0.00863857	-0.00119814	-0.999959	0.23156	0	0	0	1
0.999331	0.035472	0.00767664	0.672733	0.0354312	-0.999332	0.00183159	-0.108306	0.00770812	-0.00157235	-0.999966	0.231256	0	0	0	1
0.999338	0.0354641	0.00667836	0.671946	0.0354223	-0.999332	0.00220698	-0.108244	0.00672377	-0.00198296	-0.999973	0.230919	0	0	0	1
0.999344	0.0354042	0.00600345	0.671185	0.0353609	-0.999333	0.00268093	-0.108261	0.00606592	-0.00248089	-0.999976	0.230811	0	0	0	1
0.999337	0.0357029	0.00539182	0.670424	0.0356601	-0.999322	0.00286643	-0.108263	0.00546204	-0.00268628	-0.999979	0.230915	0	0	0	1
0.999331	0.0359997	0.00458397	0.669581	0.035959	-0.999311	0.00288537	-0.108209	0.0046562	-0.00273265	-0.999983	0.230976	0	0	0	1
0.999322	0.0363728	0.00344538	0.668504	0.0363356	-0.999298	0.00276315	-0.108105	0.00351495	-0.00265017	-0.999988	0.230988	0	0	0	1
0.999321	0.0364655	0.00274778	0.66743	0.036431	-0.999295	0.00248205	-0.107993	0.00280783	-0.00239436	-0.999991	0.231246	0	0	0	1
0.999323	0.036424	0.00226553	0.666441	0.0363909	-0.999296	0.00238911	-0.107845	0.00232242	-0.00231917	-0.999992	0.231607	0	0	0	1
0.999328	0.0363292	0.00162599	0.665474	0.0362973	-0.999299	0.00256729	-0.107772	0.00168955	-0.00252068	-0.999993	0.231719	0	0	0	1
0.999333	0.036222	0.000852303	0.664493	0.0361917	-0.999302	0.00295656	-0.107747	0.000930206	-0.00293789	-0.999993	0.231474	0	0	0	1
0.999338	0.0360951	0.000540888	0.663599	0.0360653	-0.999305	0.00363892	-0.107697	0.000643237	-0.00363114	-0.999991	0.231288	0	0	0	1
0.99934	0.0360242	0.000305214	0.662728	0.035995	-0.999304	0.00430466	-0.107716	0.000431426	-0.00430497	-0.999988	0.231364	0	0	0	1
0.999337	0.0361051	-0.000100849	0.661954	0.0360776	-0.999299	0.00486257	-0.107704	4.61108e-05	-0.00487711	-0.999986	0.231541	0	0	0	1
0.999338	0.0360755	-0.00109432	0.661074	0.0360534	-0.999297	0.00542846	-0.107691	-0.000926437	-0.00547846	-0.999982	0.231338	0	0	0	1
0.999332	0.0361868	-0.00231672	0.660179	0.0361723	-0.99929	0.00588451	-0.107612	-0.0021309	-0.00597854	-0.999978	0.230995	0	0	0	1
0.999323	0.0363599	-0.00302693	0.65943	0.0363506	-0.999281	0.00621579	-0.107591	-0.00282755	-0.00633579	-0.999974	0.230962	0	0	0	1
0.999309	0.0366902	-0.00375541	0.658452	0.0366871	-0.999267	0.00661427	-0.107547	-0.0035388	-0.00676166	-0.999969	0.231073	0	0	0	1
0.999301	0.0368305	-0.00445957	0.657284	0.0368335	-0.999259	0.00693164	-0.107532	-0.00422983	-0.00710525	-0.999964	0.231308	0	0	0	1
0.999303	0.0367758	-0.00435404	0.656175	0.036779	-0.999259	0.00718502	-0.107405	-0.00411544	-0.00735434	-0.999962	0.231629	0	0	0	1
0.99931	0.0366154	-0.00417759	0.655187	0.0366174	-0.999265	0.00718506	-0.107317	-0.0039403	-0.00734726	-0.999963	0.231715	0	0	0	1
0.999316	0.036455	-0.00406439	0.65417	0.0364552	-0.999273	0.00695138	-0.107274	-0.00383687	-0.00710898	-0.999965	0.231746	0	0	0	1
0.999323	0.0362625	-0.00407135	0.653241	0.0362615	-0.999282	0.00662251	-0.107203	-0.00385711	-0.00677985	-0.999967	0.231634	0	0	0	1
0.99933	0.036006	-0.0045398	0.652361	0.0360056	-0.999295	0.00602194	-0.1071	-0.00434861	-0.00619559	-0.999969	0.231425	0	0	0	1
0.999334	0.0358329	-0.00502279	0.651572	0.0358334	-0.999304	0.00559458	-0.106916	-0.00484766	-0.00578508	-0.999969	0.231194	0	0	0	1
0.999337	0.0357337	-0.00512234	0.650649	0.0357333	-0.999309	0.00530386	-0.106791	-0.00495811	-0.00549764	-0.99997	0.231079	0	0	0	1
0.999344	0.0356447	-0.00431391	0.649647	0.0356393	-0.999313	0.0051491	-0.106811	-0.00415621	-0.00531371	-0.999975	0.231118	0	0	0	1
0.999353	0.0355809	-0.00247479	0.648871	0.0355663	-0.999315	0.00537928	-0.106791	-0.00231045	-0.005478	-0.99998	0.231424	0	0	0	1
0.999361	0.0354349	-0.000218279	0.648424	0.035408	-0.999321	0.00529917	-0.106958	-5.9045e-05	-0.00531764	-0.999984	0.231844	0	0	0	1
0.99936	0.0354571	0.00119599	0.648158	0.035423	-0.999321	0.00505699	-0.107186	0.00134584	-0.00502547	-0.999984	0.232189	0	0	0	1
0.999362	0.0353705	0.00172702	0.648066	0.035335	-0.999328	0.00437879	-0.107513	0.00185213	-0.00432906	-0.999987	0.232267	0	0	0	1
0.99936	0.0354258	0.00160638	0.647989	0.0353923	-0.999329	0.00353683	-0.107793	0.00170201	-0.00349183	-0.99999	0.232071	0	0	0	1
0.99936	0.0354238	0.00177872	0.647958	0.0353918	-0.999332	0.00243087	-0.108159	0.00183509	-0.00238049	-0.999993	0.231928	0	0	0	1
0.99937	0.0351489	0.001857	0.64786	0.0351181	-0.999344	0.00165751	-0.108578	0.00188551	-0.00160541	-0.999995	0.231786	0	0	0	1
0.99938	0.0348374	0.00208003	0.647801	0.0348077	-0.999355	0.000983952	-0.109028	0.00208447	-0.000925101	-0.999995	0.23167	0	0	0	1
0.999391	0.0345098	0.00224635	0.647729	0.0344812	-0.999367	0.000403101	-0.109447	0.00223035	-0.000339568	-0.999995	0.231549	0	0	0	1
0.9994	0.03425	0.00248054	0.647677	0.034223	-0.999376	-0.000323658	-0.109902	0.00243945	0.000394174	-0.999994	0.231476	0	0	0	1
0.999405	0.0340692	0.00261038	0.647614	0.0340442	-0.999382	-0.00108148	-0.110342	0.00254348	0.00115551	-0.999994	0.231403	0	0	0	1
0.999411	0.0338779	0.00283489	0.647542	0.0338555	-0.999387	-0.00193688	-0.110825	0.00273913	0.00201751	-0.999992	0.231291	0	0	0	1
0.999417	0.0336781	0.00331723	0.647481	0.0336592	-0.999392	-0.00272142	-0.11127	0.00319519	0.00281727	-0.999988	0.231172	0	0	0	1
0.999424	0.0333904	0.0039211	0.647359	0.0333758	-0.999399	-0.00337991	-0.111709	0.00377755	0.00349462	-0.999984	0.230976	0	0	0	1
0.99943	0.0331169	0.00469532	0.647227	0.0331081	-0.999405	-0.00406742	-0.112166	0.00452954	0.00420634	-0.999978	0.230814	0	0	0	1
0.999439	0.0327831	0.0051314	0.647074	0.0327787	-0.999414	-0.0045947	-0.112626	0.0049495	0.00474611	-0.999974	0.23081	0	0	0	1
0.999449	0.0324246	0.00539534	0.646982	0.0324235	-0.999424	-0.00498535	-0.113051	0.00520234	0.00514333	-0.999971	0.230962	0	0	0	1
0.999463	0.0319954	0.00542811	0.646897	0.031997	-0.999435	-0.00545408	-0.113534	0.00522231	0.00561061	-0.999968	0.231057	0	0	0	1
0.999476	0.0316043	0.00532897	0.646792	0.0316074	-0.999445	-0.00588385	-0.113968	0.00511184	0.00603496	-0.999966	0.231067	0	0	0	1
0.999486	0.0312743	0.00526599	0.646702	0.0312796	-0.999452	-0.00638003	-0.114398	0.00503537	0.00652722	-0.999963	0.231074	0	0	0	1
0.999495	0.0310232	0.00517163	0.646604	0.0310311	-0.999456	-0.0070335	-0.11487	0.00492243	0.00717616	-0.99996	0.231097	0	0	0	1
0.999503	0.0307647	0.00509069	0.646515	0.0307751	-0.999459	-0.00766407	-0.115335	0.00482397	0.00780264	-0.999955	0.231121	0	0	0	1
0.999509	0.0305825	0.00508475	0.646442	0.0305949	-0.999461	-0.00809976	-0.115763	0.00480614	0.00823706	-0.999952	0.231151	0	0	0	1
0.999517	0.0303191	0.0050374	0.646345	0.0303332	-0.999465	-0.00854146	-0.116226	0.00474759	0.00867583	-0.999948	0.231167	0	0	0	1
0.999521	0.0301761	0.00503038	0.646249	0.030192	-0.999466	-0.00892078	-0.116703	0.00473036	0.00905407	-0.999945	0.231193	0	0	0	1
0.999529	0.0299058	0.00504796	0.646147	0.0299232	-0.999472	-0.00923134	-0.117206	0.00474109	0.00936372	-0.999942	0.231227	0	0	0	1
0.999533	0.029769	0.00505664	0.646045	0.0297879	-0.999473	-0.00951727	-0.11769	0.00474253	0.00964913	-0.99994	0.231256	0	0	0	1
0.999541	0.0295002	0.00509539	0.645944	0.0295208	-0.999478	-0.00978767	-0.118202	0.00477588	0.00991926	-0.999937	0.231291	0	0	0	1
0.999545	0.029357	0.005134	0.645852	0.029379	-0.99948	-0.0100221	-0.118658	0.004809	0.0101541	-0.999934	0.231319	0	0	0	1
0.999549	0.0292187	0.00520449	0.645768	0.0292427	-0.999482	-0.0102775	-0.119117	0.0048734	0.0104107	-0.999931	0.231349	0	0	0	1
0.999549	0.0292241	0.00521275	0.645695	0.029249	-0.99948	-0.0104258	-0.119436	0.00487726	0.0105592	-0.99993	0.231362	0	0	0	1
0.99955	0.0291811	0.005249	0.645673	0.0292068	-0.99948	-0.0105168	-0.119574	0.00491129	0.010651	-0.999929	0.231362	0	0	0	1
0.999557	0.0288839	0.00540105	0.645661	0.0289122	-0.999487	-0.010704	-0.119842	0.00506102	0.0108411	-0.999926	0.231402	0	0	0	1
0.999562	0.0287145	0.00547443	0.645596	0.0287447	-0.999489	-0.0109386	-0.120252	0.00512947	0.0110768	-0.999923	0.231445	0	0	0	1
0.999561	0.0287299	0.00559099	0.645512	0.028763	-0.999485	-0.0112191	-0.120785	0.00523773	0.0113606	-0.999919	0.231507	0	0	0	1
0.999556	0.028872	0.00575691	0.645467	0.0289084	-0.999478	-0.0114842	-0.121222	0.00539428	0.0116312	-0.999915	0.231567	0	0	0	1
0.999557	0.0287938	0.00589088	0.645405	0.0288331	-0.999478	-0.0117283	-0.121671	0.00552206	0.0118786	-0.999911	0.231608	0	0	0	1
0.999554	0.028866	0.00605787	0.645339	0.0289087	-0.999472	-0.011991	-0.122169	0.00568051	0.0121465	-0.999907	0.231648	0	0	0	1
0.999559	0.028669	0.00621293	0.645264	0.0287152	-0.999475	-0.0122486	-0.122707	0.0058305	0.0124072	-0.999903	0.231679	0	0	0	1
0.999556	0.0287213	0.00640777	0.645211	0.0287715	-0.99947	-0.0125359	-0.123191	0.00601632	0.0127004	-0.999899	0.231727	0	0	0	1
0.999556	0.0286994	0.00655896	0.645138	0.0287534	-0.999466	-0.0128307	-0.123705	0.00615924	0.0129992	-0.999894	0.231781	0	0	0	1
0.999553	0.0287492	0.00672695	0.64507	0.0288074	-0.999461	-0.0131495	-0.124241	0.00631731	0.0133231	-0.999889	0.231842	0	0	0	1
0.999552	0.0287635	0.00687597	0.645002	0.0288256	-0.999456	-0.0134425	-0.124747	0.00645761	0.0136203	-0.999884	0.231892	0	0	0	1
0.999551	0.0287574	0.00704241	0.644942	0.0288237	-0.999452	-0.0137406	-0.125242	0.00661546	0.0139231	-0.999878	0.231929	0	0	0	1
0.999552	0.0286754	0.00717422	0.644878	0.0287456	-0.99945	-0.0140406	-0.125743	0.00673971	0.0142262	-0.999873	0.231957	0	0	0	1
0.999555	0.0285681	0.00729495	0.644815	0.0286422	-0.999449	-0.0143576	-0.126268	0.00685284	0.0145458	-0.999868	0.23198	0	0	0	1
0.999556	0.0284947	0.00740235	0.644751	0.0285724	-0.999447	-0.0146514	-0.126768	0.00695285	0.014842	-0.999863	0.232004	0	0	0	1
0.99956	0.0283218	0.00753121	0.644693	0.0284036	-0.999447	-0.0149576	-0.127276	0.00707551	0.0151506	-0.999857	0.232047	0	0	0	1
0.999561	0.0282498	0.00767102	0.644639	0.0283359	-0.999444	-0.015264	-0.12777	0.00720767	0.0154602	-0.999852	0.232089	0	0	0	1
0.999566	0.0280157	0.00780667	0.644587	0.0281062	-0.999446	-0.0155694	-0.128287	0.00733828	0.0157677	-0.999846	0.232112	0	0	0	1
0.999568	0.0279202	0.00795243	0.644543	0.0280152	-0.999444	-0.015867	-0.128791	0.00747714	0.0160685	-0.99984	0.232124	0	0	0	1
0.999569	0.0278369	0.00804422	0.644485	0.0279356	-0.999441	-0.0161506	-0.129293	0.00756229	0.016354	-0.999835	0.232118	0	0	0	1
0.99957	0.0277754	0.00821624	0.64445	0.027879	-0.999438	-0.0164287	-0.129774	0.00772748	0.0166362	-0.999829	0.232137	0	0	0	1
0.999571	0.0276892	0.00836999	0.644392	0.0277977	-0.999436	-0.0167187	-0.130326	0.00787451	0.0169298	-0.999823	0.232159	0	0	0	1
0.999569	0.0277149	0.00854115	0.644339	0.0278284	-0.999431	-0.0169863	-0.13086	0.0080377	0.0172023	-0.999817	0.232187	0	0	0	1
0.999563	0.0278641	0.00868037	0.64428	0.0279817	-0.999423	-0.0172024	-0.13138	0.00816822	0.0174234	-0.999812	0.232203	0	0	0	1
0.999561	0.0278846	0.00882787	0.644225	0.0280059	-0.99942	-0.0173363	-0.1319	0.00831153	0.0175616	-0.999808	0.232201	0	0	0	1
0.999565	0.0276743	0.00906611	0.644187	0.0278012	-0.999422	-0.0175007	-0.132485	0.00854877	0.0177307	-0.999803	0.232198	0	0	0	1
0.999559	0.0278296	0.00929645	0.644153	0.027962	-0.999415	-0.0176552	-0.133009	0.0087719	0.017893	-0.999799	0.232197	0	0	0	1
0.999557	0.027835	0.0094803	0.644112	0.0279718	-0.999413	-0.0177881	-0.133494	0.00895184	0.018031	-0.999794	0.232189	0	0	0	1
0.999551	0.0280219	0.0095524	0.644062	0.0281608	-0.999406	-0.0178659	-0.133827	0.00901833	0.0181125	-0.999792	0.232172	0	0	0	1
0.999552	0.0279567	0.00964444	0.644056	0.0280978	-0.999407	-0.0179286	-0.133974	0.00910973	0.0181771	-0.99979	0.232153	0	0	0	1
0.999556	0.0277571	0.00980959	0.644064	0.0279022	-0.99941	-0.0180325	-0.134201	0.00927552	0.0182838	-0.999787	0.232146	0	0	0	1
0.999556	0.0276999	0.00995771	0.64403	0.027849	-0.999409	-0.0181741	-0.134641	0.00942066	0.018429	-0.999783	0.232123	0	0	0	1
0.999547	0.0279719	0.0101304	0.643961	0.0281255	-0.999399	-0.018312	-0.135228	0.00958436	0.0185743	-0.999779	0.232129	0	0	0	1
0.999541	0.0281111	0.0103379	0.643911	0.0282697	-0.999393	-0.0184308	-0.135747	0.00978581	0.0187002	-0.999774	0.232151	0	0	0	1
0.999542	0.0280032	0.0105172	0.643883	0.0281661	-0.999394	-0.0185299	-0.136139	0.00996424	0.0188032	-0.999771	0.232165	0	0	0	1
0.99954	0.0279808	0.0107376	0.643859	0.0281497	-0.999391	-0.0187042	-0.1366	0.01018	0.0189835	-0.999765	0.232177	0	0	0	1
0.999541	0.0278901	0.0108996	0.64381	0.0280642	-0.99939	-0.018906	-0.137149	0.0103379	0.0191889	-0.999759	0.232155	0	0	0	1
0.999537	0.027954	0.0111042	0.643761	0.0281337	-0.999384	-0.0190737	-0.137717	0.0105365	0.0193629	-0.999754	0.23215	0	0	0	1
0.999538	0.0278569	0.0112822	0.643705	0.0280415	-0.999385	-0.0192001	-0.138262	0.0107128	0.0194932	-0.99975	0.232152	0	0	0	1
0.999537	0.0277997	0.0115126	0.643668	0.0279902	-0.999383	-0.0193346	-0.138767	0.0109403	0.0196335	-0.999744	0.23217	0	0	0	1
0.999536	0.0277379	0.0116949	0.643629	0.0279334	-0.999383	-0.0194557	-0.139223	0.0111204	0.019759	-0.99974	0.23218	0	0	0	1
0.999534	0.0277507	0.011864	0.643586	0.0279515	-0.999379	-0.0196324	-0.139717	0.0112841	0.0199405	-0.999734	0.232167	0	0	0	1
0.999535	0.0276192	0.0120806	0.643547	0.0278265	-0.999378	-0.0198223	-0.140272	0.0114979	0.0201349	-0.999728	0.232161	0	0	0	1
0.999532	0.0276089	0.012324	0.643506	0.0278233	-0.999375	-0.0200034	-0.14085	0.0117364	0.0203226	-0.999722	0.232154	0	0	0	1
0.999532	0.027526	0.0125069	0.643453	0.0277456	-0.999375	-0.020131	-0.141372	0.0119174	0.0204542	-0.999717	0.232159	0	0	0	1
0.999534	0.027341	0.0127983	0.643432	0.0275685	-0.999376	-0.0202882	-0.141884	0.012208	0.0206172	-0.99971	0.232183	0	0	0	1
0.999535	0.0271657	0.0130546	0.64341	0.0274005	-0.999378	-0.0204458	-0.14237	0.0124635	0.0207796	-0.999703	0.232195	0	0	0	1
0.999533	0.0271018	0.0133124	0.643391	0.0273443	-0.999375	-0.0206364	-0.142877	0.0127172	0.0209764	-0.999696	0.232184	0	0	0	1
0.999533	0.0269695	0.0135862	0.643372	0.0272208	-0.999374	-0.0208663	-0.143443	0.0129874	0.0212121	-0.999688	0.232155	0	0	0	1
0.999526	0.0271176	0.0137973	0.643332	0.027376	-0.999365	-0.021068	-0.143989	0.0131897	0.0214214	-0.99968	0.23212	0	0	0	1
0.999525	0.0270277	0.0140567	0.643303	0.027294	-0.999364	-0.0212382	-0.144498	0.0134462	0.0215974	-0.999673	0.232123	0	0	0	1
0.999521	0.0270106	0.0143687	0.643289	0.0272861	-0.999361	-0.0214168	-0.144987	0.0137535	0.0217843	-0.999665	0.232133	0	0	0	1
0.999518	0.0269662	0.0146799	0.643259	0.0272512	-0.999357	-0.021609	-0.14545	0.0140603	0.0219843	-0.999656	0.232089	0	0	0	1
0.999508	0.0271129	0.0151024	0.643238	0.0274106	-0.999348	-0.0218527	-0.145984	0.0144726	0.0222415	-0.999645	0.232037	0	0	0	1
0.999503	0.0270862	0.0154866	0.643187	0.0273957	-0.999343	-0.0220657	-0.146568	0.0148512	0.0224646	-0.999634	0.23199	0	0	0	1
0.999496	0.0272277	0.0156707	0.643104	0.0275433	-0.999336	-0.0221986	-0.147111	0.0150285	0.0226047	-0.999628	0.231968	0	0	0	1
0.99949	0.0272754	0.0159697	0.643064	0.0276	-0.999332	-0.0223462	-0.147647	0.0153221	0.0227613	-0.99962	0.232009	0	0	0	1
0.999482	0.0274657	0.0161614	0.643012	0.0277966	-0.999323	-0.0224666	-0.148116	0.015506	0.0228899	-0.999615	0.232026	0	0	0	1
0.999472	0.0277292	0.0163207	0.642977	0.0280652	-0.999314	-0.022564	-0.148454	0.0156564	0.0229958	-0.99961	0.232045	0	0	0	1
0.999468	0.0278242	0.0163852	0.642965	0.0281623	-0.99931	-0.0226079	-0.148592	0.0157174	0.023043	-0.999608	0.232044	0	0	0	1
0.999472	0.02758	0.0165543	0.642966	0.0279233	-0.999315	-0.0226822	-0.148808	0.01589	0.0231182	-0.999603	0.232056	0	0	0	1
0.999475	0.0273716	0.0167081	0.642921	0.0277203	-0.999318	-0.0228038	-0.149242	0.0160452	0.0232407	-0.999598	0.232054	0	0	0	1
0.99947	0.0274657	0.0168372	0.642824	0.0278193	-0.999312	-0.0229205	-0.149843	0.0161687	0.0233625	-0.999593	0.23206	0	0	0	1
0.999465	0.0275663	0.0170141	0.642754	0.0279261	-0.999307	-0.0230383	-0.15037	0.0163399	0.0234868	-0.999587	0.232079	0	0	0	1
0.999462	0.0275233	0.0172415	0.642719	0.0278903	-0.999305	-0.0231522	-0.150804	0.0165649	0.0236063	-0.999581	0.232115	0	0	0	1
0.999458	0.0275326	0.0174468	0.642681	0.0279066	-0.999302	-0.0232812	-0.151244	0.0167663	0.0237411	-0.999574	0.232132	0	0	0	1
0.999455	0.027554	0.0176102	0.642605	0.0279342	-0.999298	-0.0234205	-0.15181	0.0169251	0.0238854	-0.999568	0.232131	0	0	0	1
0.999448	0.0276736	0.0178171	0.642535	0.0280611	-0.999291	-0.0235598	-0.152378	0.0171251	0.0240324	-0.999561	0.232153	0	0	0	1
0.999448	0.0275177	0.0180265	0.642475	0.0279125	-0.999292	-0.0236893	-0.152906	0.0173345	0.0241651	-0.999554	0.232175	0	0	0	1
0.999444	0.0275369	0.0182549	0.642441	0.0279395	-0.999288	-0.0238177	-0.15334	0.0175587	0.0243002	-0.999547	0.232201	0	0	0	1
0.999444	0.0273809	0.0184816	0.64241	0.0277918	-0.999289	-0.0239706	-0.153797	0.0177848	0.0244566	-0.999539	0.232209	0	0	0	1
0.999445	0.0271922	0.0186948	0.642369	0.0276112	-0.99929	-0.0241306	-0.154285	0.0179981	0.0246191	-0.999532	0.232208	0	0	0	1
0.999442	0.0271825	0.0188888	0.642316	0.0276094	-0.999286	-0.0243022	-0.154813	0.0181874	0.0247958	-0.999524	0.232199	0	0	0	1
0.999439	0.0271497	0.0190543	0.64224	0.0275832	-0.999283	-0.0244442	-0.155367	0.0183497	0.0249418	-0.999517	0.232201	0	0	0	1
0.999437	0.0270666	0.0192837	0.64218	0.0275085	-0.999282	-0.024583	-0.155907	0.0185772	0.0250854	-0.999509	0.232231	0	0	0	1
0.999431	0.0271441	0.019485	0.642124	0.0275934	-0.999276	-0.0247098	-0.156391	0.0187729	0.0252191	-0.999502	0.232253	0	0	0	1
0.999428	0.0271085	0.0196886	0.642074	0.0275654	-0.999274	-0.0248389	-0.15686	0.0189736	0.0253531	-0.999495	0.232276	0	0	0	1
0.999424	0.0271414	0.0198739	0.642012	0.0276056	-0.999269	-0.024976	-0.15736	0.0191542	0.0254959	-0.999488	0.232286	0	0	0	1
0.999421	0.0270877	0.0200626	0.641938	0.0275598	-0.999266	-0.0251325	-0.157937	0.0193398	0.0256566	-0.99948	0.232291	0	0	0	1
0.999419	0.0270488	0.020246	0.641857	0.0275285	-0.999264	-0.0252771	-0.158521	0.0195201	0.0258055	-0.999473	0.2323	0	0	0	1
0.999412	0.0271529	0.0204479	0.641793	0.0276404	-0.999257	-0.0254168	-0.159041	0.0197154	0.0259528	-0.999465	0.232321	0	0	0	1
0.999405	0.0272356	0.0206617	0.641746	0.0277314	-0.999251	-0.0255509	-0.159495	0.0199231	0.0260944	-0.999458	0.232343	0	0	0	1
0.999404	0.0271045	0.0209077	0.641708	0.0276097	-0.999251	-0.0257004	-0.159969	0.0201683	0.0262481	-0.999449	0.232366	0	0	0	1
0.999396	0.0272693	0.0210653	0.641633	0.027782	-0.999242	-0.0258621	-0.160511	0.0203169	0.0264174	-0.999441	0.232358	0	0	0	1
0.999386	0.0274351	0.0213023	0.641567	0.027958	-0.999232	-0.026055	-0.161105	0.020544	0.0266204	-0.999431	0.232361	0	0	0	1
0.999377	0.0276522	0.0214781	0.641485	0.0281827	-0.999222	-0.0261987	-0.161667	0.0207098	0.0267734	-0.999424	0.232373	0	0	0	1
0.999371	0.0276188	0.0217875	0.641459	0.0281611	-0.999218	-0.0263647	-0.162141	0.0210152	0.0269474	-0.999413	0.232413	0	0	0	1
0.999368	0.0275131	0.0220499	0.641436	0.0280659	-0.999216	-0.0265223	-0.162565	0.0212758	0.0271102	-0.999403	0.232436	0	0	0	1
0.999361	0.0276591	0.0221848	0.641403	0.0282183	-0.999209	-0.0266518	-0.162894	0.0214029	0.0272465	-0.999396	0.232431	0	0	0	1
0.999358	0.0276817	0.0222747	0.641401	0.0282452	-0.999206	-0.0267418	-0.163057	0.0214896	0.0273396	-0.999392	0.232417	0	0	0	1
0.999362	0.0274413	0.0224008	0.641396	0.0280109	-0.999209	-0.0268658	-0.163301	0.0216187	0.0274619	-0.999386	0.232393	0	0	0	1
0.999364	0.0272452	0.0225704	0.641363	0.0278234	-0.999209	-0.0270441	-0.163728	0.0217886	0.0276406	-0.999377	0.232364	0	0	0	1
0.999358	0.0272432	0.0228118	0.641304	0.0278327	-0.999203	-0.0272526	-0.164311	0.0220241	0.0278557	-0.999366	0.232359	0	0	0	1
0.999351	0.0273107	0.0230556	0.641255	0.0279103	-0.999197	-0.0274015	-0.164791	0.0222616	0.028013	-0.999356	0.23239	0	0	0	1
0.999345	0.0272726	0.0233462	0.64124	0.027884	-0.999193	-0.0275644	-0.165199	0.0225485	0.0281831	-0.999345	0.232422	0	0	0	1
0.999345	0.0270982	0.0235671	0.6412	0.0277196	-0.999193	-0.0277274	-0.16566	0.0227696	0.0283482	-0.999335	0.232431	0	0	0	1
0.99934	0.0270487	0.0238003	0.641143	0.0276819	-0.999188	-0.0279555	-0.166246	0.0229977	0.0285817	-0.999323	0.232409	0	0	0	1
0.999335	0.0269937	0.0240929	0.641093	0.0276405	-0.999183	-0.028176	-0.166836	0.0232856	0.028809	-0.99931	0.232421	0	0	0	1
0.999331	0.0269361	0.0243036	0.641036	0.0275927	-0.99918	-0.0283321	-0.167334	0.0234935	0.0289696	-0.999301	0.232435	0	0	0	1
0.999328	0.026744	0.0246737	0.64103	0.0274161	-0.999179	-0.0285317	-0.167797	0.0238634	0.0291748	-0.999286	0.232478	0	0	0	1
0.999323	0.0266695	0.024924	0.641001	0.0273538	-0.999175	-0.0287345	-0.168266	0.0241101	0.0293826	-0.999274	0.232471	0	0	0	1
0.999317	0.026697	0.0251524	0.640956	0.0273938	-0.999167	-0.0289724	-0.168805	0.024331	0.0296274	-0.999261	0.232439	0	0	0	1
0.999313	0.026602	0.0254123	0.640913	0.0273122	-0.999163	-0.0292036	-0.169354	0.0245872	0.0298634	-0.999248	0.232426	0	0	0	1
0.999305	0.0266539	0.0256521	0.640866	0.0273762	-0.999155	-0.0294044	-0.169863	0.0248197	0.030072	-0.999236	0.232427	0	0	0	1
0.9993	0.026566	0.0259605	0.640834	0.0273026	-0.999151	-0.0296045	-0.170371	0.0251251	0.0302784	-0.999222	0.232451	0	0	0	1
0.999291	0.0265681	0.0262799	0.640814	0.02732	-0.999144	-0.0298237	-0.170849	0.0254382	0.0305064	-0.999207	0.23247	0	0	0	1
0.999283	0.0266076	0.0265492	0.64079	0.0273737	-0.999136	-0.0300553	-0.171327	0.0256996	0.0307463	-0.999193	0.232458	0	0	0	1
0.999274	0.0266311	0.0268624	0.640766	0.027414	-0.999126	-0.0303293	-0.171873	0.0260044	0.0310295	-0.999177	0.232442	0	0	0	1
0.999264	0.0267126	0.0271731	0.640729	0.0275125	-0.999115	-0.0306093	-0.172463	0.0263046	0.0313201	-0.99916	0.232422	0	0	0	1
0.999256	0.0266839	0.0274874	0.640696	0.0275004	-0.999108	-0.0308627	-0.173016	0.0266124	0.0315815	-0.999143	0.232422	0	0	0	1
0.999247	0.0267348	0.02777	0.640668	0.0275661	-0.999099	-0.0310813	-0.173493	0.0268872	0.0318092	-0.999129	0.232425	0	0	0	1
0.999236	0.0268488	0.0280525	0.640647	0.0276954	-0.999088	-0.0313122	-0.173956	0.0271594	0.032051	-0.999114	0.232423	0	0	0	1
0.999231	0.0267745	0.0282883	0.640612	0.0276355	-0.999082	-0.0315599	-0.17446	0.0273905	0.0323032	-0.999099	0.232391	0	0	0	1
0.999221	0.0268562	0.0285665	0.640574	0.0277337	-0.999071	-0.0318353	-0.175024	0.0276582	0.0325886	-0.999082	0.232361	0	0	0	1
0.999211	0.0270535	0.0287277	0.6405	0.0279427	-0.999057	-0.0320665	-0.175582	0.0278063	0.0328297	-0.99907	0.232317	0	0	0	1
0.999203	0.0270207	0.0290311	0.640457	0.0279262	-0.999051	-0.032289	-0.176126	0.0281043	0.0330598	-0.999054	0.232332	0	0	0	1
0.999193	0.0270973	0.0293151	0.640411	0.0280174	-0.999042	-0.0324751	-0.176631	0.0283802	0.033256	-0.99904	0.232367	0	0	0	1
0.999188	0.0270363	0.0295464	0.640352	0.0279689	-0.999038	-0.0326411	-0.177124	0.0286088	0.0334268	-0.999028	0.232391	0	0	0	1
0.999175	0.0272777	0.02974	0.640315	0.0282203	-0.999027	-0.0327649	-0.177474	0.0287905	0.033563	-0.999018	0.232416	0	0	0	1
0.99917	0.0273466	0.0298405	0.640309	0.0282948	-0.999022	-0.0328401	-0.177625	0.0288865	0.033643	-0.999013	0.232415	0	0	0	1
0.999171	0.027147	0.030018	0.640318	0.028105	-0.999023	-0.0329713	-0.177843	0.0290668	0.0337735	-0.999003	0.232412	0	0	0	1
0.999171	0.0269748	0.0301553	0.640277	0.0279432	-0.999022	-0.0331682	-0.178265	0.0292044	0.0339692	-0.998992	0.23237	0	0	0	1
0.999165	0.0269738	0.0303637	0.640206	0.027956	-0.999014	-0.0333947	-0.178841	0.0294062	0.0342015	-0.998979	0.232352	0	0	0	1
0.999159	0.0269621	0.0305784	0.640147	0.0279565	-0.999008	-0.0335574	-0.179328	0.0296166	0.0343699	-0.998967	0.232383	0	0	0	1
0.999151	0.0269077	0.0308638	0.640151	0.0279172	-0.999003	-0.0337367	-0.179724	0.0298986	0.0345555	-0.998952	0.232457	0	0	0	1
0.999154	0.0266554	0.030981	0.640095	0.0276726	-0.999006	-0.0338604	-0.180137	0.0300209	0.034675	-0.998944	0.232472	0	0	0	1
0.999154	0.0264369	0.0311654	0.640049	0.0274677	-0.999003	-0.0340968	-0.180666	0.0302063	0.0349098	-0.99893	0.232453	0	0	0	1
0.999152	0.0263517	0.0313253	0.639985	0.0273947	-0.998998	-0.0343127	-0.181234	0.0303631	0.0351276	-0.998918	0.23246	0	0	0	1
0.999146	0.0264147	0.0314673	0.639925	0.0274686	-0.998989	-0.0345036	-0.181799	0.0304975	0.0353243	-0.998907	0.232507	0	0	0	1
0.999141	0.0263691	0.0316591	0.639884	0.027435	-0.998984	-0.034677	-0.182288	0.0306859	0.0355016	-0.998895	0.232565	0	0	0	1
0.999138	0.0263052	0.0317901	0.639828	0.0273806	-0.99898	-0.0348334	-0.18275	0.0308148	0.0356596	-0.998885	0.232587	0	0	0	1
0.999133	0.0263111	0.0319484	0.639792	0.0273991	-0.998972	-0.0350581	-0.183254	0.0309665	0.0358889	-0.998872	0.2326	0	0	0	1
0.999126	0.0264785	0.0320453	0.639734	0.027577	-0.998959	-0.0352856	-0.183787	0.031051	0.0361243	-0.998861	0.232589	0	0	0	1
0.999123	0.026502	0.0321105	0.639672	0.0276107	-0.998949	-0.0355331	-0.184366	0.0311085	0.0363744	-0.99885	0.23257	0	0	0	1
0.999118	0.0264715	0.0322832	0.63965	0.0275942	-0.998941	-0.0357812	-0.184902	0.0312753	0.0366263	-0.998836	0.232602	0	0	0	1
0.999118	0.0263877	0.0323453	0.639596	0.0275179	-0.998937	-0.0359448	-0.185366	0.0313358	0.036789	-0.998828	0.232619	0	0	0	1
0.999109	0.0265063	0.0325412	0.639563	0.0276504	-0.998926	-0.0361589	-0.185859	0.0315213	0.0370123	-0.998814	0.232656	0	0	0	1
0.999106	0.0264818	0.0326546	0.639479	0.0276354	-0.99892	-0.0363276	-0.186405	0.0316308	0.0371834	-0.998804	0.232677	0	0	0	1
0.999099	0.0265524	0.0328173	0.639414	0.0277184	-0.998911	-0.0365254	-0.186983	0.0317852	0.0373879	-0.998791	0.23272	0	0	0	1
0.99909	0.0267138	0.0329455	0.639352	0.02789	-0.9989	-0.0366966	-0.187502	0.0319024	0.0375679	-0.998781	0.232764	0	0	0	1
0.999085	0.0267131	0.0331088	0.639316	0.0279015	-0.998892	-0.0368842	-0.187981	0.0320603	0.03776	-0.998769	0.232809	0	0	0	1
0.999077	0.0268187	0.0332526	0.639276	0.0280187	-0.998882	-0.0370781	-0.188434	0.0321945	0.0379614	-0.998757	0.232828	0	0	0	1
0.999079	0.026549	0.0334161	0.639249	0.0277628	-0.998881	-0.0373079	-0.188932	0.0323617	0.0381871	-0.998743	0.232845	0	0	0	1
0.999071	0.0267157	0.0335218	0.639199	0.0279408	-0.998867	-0.0375334	-0.189448	0.0324546	0.0384209	-0.998731	0.232855	0	0	0	1
0.999069	0.0266871	0.0336146	0.639159	0.0279242	-0.998858	-0.0377906	-0.190036	0.0325412	0.0386798	-0.998718	0.232875	0	0	0	1
0.999066	0.0266935	0.0336816	0.639127	0.0279403	-0.998849	-0.0380089	-0.190555	0.0326018	0.0389003	-0.998707	0.232896	0	0	0	1
0.99907	0.0264008	0.0337853	0.639111	0.0276515	-0.998857	-0.038004	-0.191003	0.0327169	0.0388887	-0.998704	0.232877	0	0	0	1
0.999067	0.0264673	0.0338306	0.639081	0.0277277	-0.998846	-0.0382443	-0.19151	0.0327528	0.0391325	-0.998693	0.232857	0	0	0	1
0.999059	0.0266388	0.0339208	0.639057	0.0279054	-0.998838	-0.0383277	-0.19188	0.0328339	0.039224	-0.998687	0.232865	0	0	0	1
0.999055	0.0267401	0.0339658	0.63903	0.0280065	-0.998837	-0.0382704	-0.192061	0.0328765	0.0391714	-0.998688	0.232853	0	0	0	1
0.999057	0.0265572	0.034059	0.639016	0.0278299	-0.998839	-0.0383489	-0.192302	0.0329745	0.0392464	-0.998681	0.232878	0	0	0	1
0.999059	0.0263258	0.0341775	0.638979	0.0276087	-0.998839	-0.0385139	-0.192731	0.0330974	0.0394071	-0.998671	0.232912	0	0	0	1
0.999056	0.0262632	0.0343047	0.638903	0.0275567	-0.998834	-0.0386825	-0.193282	0.0332224	0.0395771	-0.99866	0.23296	0	0	0	1
0.999054	0.0261724	0.0344459	0.638855	0.0274766	-0.99883	-0.0388322	-0.193753	0.0333629	0.0397278	-0.998649	0.233024	0	0	0	1
0.999055	0.0259621	0.0345707	0.638832	0.0272765	-0.99883	-0.0389877	-0.194145	0.0334916	0.0398796	-0.998639	0.233073	0	0	0	1
0.99905	0.0259542	0.0347161	0.638816	0.0272828	-0.99882	-0.0392372	-0.194614	0.0336304	0.0401329	-0.998624	0.233087	0	0	0	1
0.999054	0.0257831	0.0347453	0.63877	0.0271223	-0.998813	-0.039518	-0.195204	0.0336587	0.0404088	-0.998612	0.233074	0	0	0	1
0.99905	0.0257929	0.0348528	0.638763	0.0271463	-0.998801	-0.0398079	-0.19577	0.0337579	0.040702	-0.998597	0.23312	0	0	0	1
0.999047	0.0257605	0.0349554	0.638753	0.0271262	-0.998792	-0.0400494	-0.196268	0.0338551	0.0409452	-0.998584	0.233171	0	0	0	1
0.999047	0.0256896	0.0350038	0.638707	0.0270629	-0.998787	-0.0402132	-0.1967	0.0339019	0.0411079	-0.998575	0.233198	0	0	0	1
0.999046	0.025591	0.0351159	0.638693	0.0269761	-0.998781	-0.0404217	-0.197158	0.0340123	0.0413162	-0.998563	0.233256	0	0	0	1
0.999046	0.0254671	0.0351893	0.638643	0.0268623	-0.998776	-0.0406294	-0.197685	0.0340852	0.0415217	-0.998552	0.233295	0	0	0	1
0.999039	0.0256194	0.0352886	0.638588	0.0270265	-0.998762	-0.0408574	-0.198256	0.0341719	0.0417577	-0.998539	0.233353	0	0	0	1
0.999029	0.0258235	0.0354224	0.638549	0.0272437	-0.998747	-0.0410768	-0.198795	0.034291	0.0419877	-0.998526	0.233426	0	0	0	1
0.999027	0.025791	0.0354972	0.638504	0.0272213	-0.998739	-0.041278	-0.199298	0.0343615	0.0421899	-0.998515	0.233467	0	0	0	1
0.999024	0.0257892	0.0355695	0.638489	0.0272301	-0.99873	-0.0414982	-0.199747	0.0344278	0.0424121	-0.998503	0.233503	0	0	0	1
0.999023	0.0257825	0.0356153	0.638473	0.0272348	-0.998719	-0.04177	-0.200261	0.0344664	0.0426849	-0.99849	0.23352	0	0	0	1
0.999016	0.0259749	0.0356821	0.638441	0.0274397	-0.998701	-0.0420518	-0.200846	0.0345171	0.0429753	-0.998476	0.233551	0	0	0	1
0.999004	0.0262349	0.0358244	0.638422	0.027715	-0.998682	-0.042317	-0.201466	0.0346408	0.0432535	-0.998459	0.233617	0	0	0	1
0.998993	0.0262944	0.0360752	0.638417	0.0277803	-0.998687	-0.0421754	-0.201958	0.0348926	0.0431209	-0.998456	0.233655	0	0	0	1
0.998991	0.0262759	0.0361553	0.638368	0.0277702	-0.998681	-0.0423146	-0.20248	0.0349694	0.0432618	-0.998448	0.233681	0	0	0	1
0.998988	0.0262043	0.0362768	0.638351	0.0277115	-0.998673	-0.0425302	-0.202984	0.0350879	0.0434782	-0.998434	0.233739	0	0	0	1
0.99899	0.0261165	0.0362901	0.638285	0.0276314	-0.998667	-0.0427346	-0.203528	0.0350994	0.04368	-0.998425	0.233742	0	0	0	1
0.998985	0.0262243	0.0363504	0.638251	0.0277495	-0.998654	-0.0429527	-0.204051	0.0351488	0.0439036	-0.998413	0.233764	0	0	0	1
0.998979	0.0262517	0.0364921	0.638221	0.0277843	-0.998652	-0.0429863	-0.204538	0.0352881	0.0439421	-0.998407	0.233794	0	0	0	1
0.998977	0.0262103	0.0365853	0.638176	0.0277519	-0.998647	-0.0431229	-0.20502	0.0353793	0.0440798	-0.998397	0.233831	0	0	0	1
0.998973	0.026213	0.0366798	0.638129	0.0277657	-0.998638	-0.0433171	-0.205528	0.0354682	0.0442768	-0.998385	0.233882	0	0	0	1
0.998974	0.0260503	0.0367731	0.638091	0.027615	-0.998633	-0.0435383	-0.20606	0.0355624	0.0444949	-0.998372	0.233933	0	0	0	1
0.998966	0.0261784	0.0368987	0.638082	0.0277482	-0.998629	-0.043526	-0.206418	0.0356825	0.0444906	-0.998368	0.233946	0	0	0	1
0.998963	0.0262349	0.0369569	0.638073	0.0277998	-0.998637	-0.0433158	-0.20658	0.0357439	0.044284	-0.998375	0.233894	0	0	0	1
0.998967	0.0260536	0.0369679	0.638102	0.0276257	-0.998634	-0.0435024	-0.206835	0.0357578	0.0444645	-0.998367	0.233887	0	0	0	1
0.998974	0.0258341	0.0369349	0.638116	0.0274146	-0.998628	-0.0437775	-0.207226	0.035727	0.0447309	-0.998356	0.233857	0	0	0	1
0.998976	0.0258203	0.0368974	0.638119	0.0274114	-0.998613	-0.0441194	-0.207744	0.0356808	0.0450714	-0.998342	0.233822	0	0	0	1
0.998977	0.0257884	0.0368667	0.638179	0.0273924	-0.998595	-0.04452	-0.20822	0.0356406	0.0454701	-0.998326	0.233779	0	0	0	1
0.998982	0.025806	0.0367329	0.638238	0.0274199	-0.998575	-0.0449709	-0.20871	0.0354938	0.045918	-0.99831	0.233676	0	0	0	1
0.998989	0.0257852	0.0365525	0.638244	0.0274053	-0.998557	-0.0453778	-0.209263	0.0353035	0.0463194	-0.998299	0.233548	0	0	0	1
0.998989	0.0258301	0.0365311	0.638269	0.0274624	-0.998538	-0.0457517	-0.209841	0.0352697	0.0466943	-0.998282	0.233509	0	0	0	1
0.998982	0.0258343	0.0367047	0.638289	0.0274786	-0.998532	-0.0458609	-0.210343	0.0354399	0.0468085	-0.998271	0.233552	0	0	0	1
0.998979	0.0258498	0.0367735	0.638235	0.027503	-0.998524	-0.0460223	-0.210836	0.0355035	0.0469724	-0.998261	0.233586	0	0	0	1
0.998976	0.0257821	0.0369152	0.638196	0.0274487	-0.998517	-0.0462106	-0.211341	0.0356429	0.0471623	-0.998247	0.233665	0	0	0	1
0.99897	0.0258053	0.0370524	0.63815	0.0274861	-0.998506	-0.0464252	-0.211905	0.0357729	0.0473815	-0.998232	0.23374	0	0	0	1
0.998968	0.0257708	0.0371271	0.638078	0.0274592	-0.998502	-0.0465385	-0.21243	0.035846	0.0474957	-0.998224	0.233765	0	0	0	1
0.998957	0.0259938	0.0372728	0.638046	0.0276913	-0.998492	-0.0465995	-0.212939	0.0359792	0.0475688	-0.998216	0.233796	0	0	0	1
0.99895	0.0260702	0.0374093	0.638036	0.0277804	-0.998482	-0.046772	-0.213423	0.0361071	0.0477479	-0.998202	0.233848	0	0	0	1
0.998946	0.0261427	0.0374756	0.638014	0.0278646	-0.998468	-0.0470071	-0.213907	0.0361633	0.0479874	-0.998189	0.233875	0	0	0	1
0.998942	0.0261775	0.0375406	0.637983	0.027911	-0.998456	-0.0472429	-0.21442	0.0362199	0.0482265	-0.998175	0.233904	0	0	0	1
0.998937	0.0262063	0.0376604	0.63795	0.0279516	-0.998447	-0.0474085	-0.21503	0.0363335	0.0483965	-0.998163	0.233933	0	0	0	1
0.998928	0.02626	0.0378657	0.637915	0.0280116	-0.99845	-0.047311	-0.215581	0.0365385	0.0483066	-0.99816	0.233972	0	0	0	1
0.99892	0.0262917	0.0380453	0.637881	0.0280519	-0.998449	-0.0473064	-0.216079	0.0367165	0.0483082	-0.998153	0.234022	0	0	0	1
0.998919	0.0261304	0.0381829	0.637843	0.0279003	-0.998449	-0.0473888	-0.216561	0.0368593	0.0483886	-0.998144	0.234073	0	0	0	1
0.998917	0.0260553	0.038293	0.637802	0.0278384	-0.998441	-0.047599	-0.217085	0.0369671	0.0485991	-0.99813	0.234134	0	0	0	1
0.998917	0.0259474	0.0383652	0.637724	0.0277403	-0.998436	-0.0477677	-0.217636	0.0370397	0.0487659	-0.998119	0.234174	0	0	0	1
0.99891	0.0260275	0.0384957	0.637655	0.0278306	-0.998428	-0.0478727	-0.218151	0.0371631	0.0488776	-0.998109	0.234233	0	0	0	1
0.99891	0.0258273	0.0386401	0.637592	0.027641	-0.998429	-0.0479623	-0.218646	0.0373147	0.0489637	-0.998099	0.234301	0	0	0	1
0.998909	0.0257097	0.0387278	0.637522	0.0275331	-0.998425	-0.0481058	-0.219145	0.037404	0.0491053	-0.998089	0.234345	0	0	0	1
0.998909	0.0255795	0.0388099	0.637461	0.0274137	-0.99842	-0.0482843	-0.21966	0.0374875	0.0492813	-0.998077	0.234387	0	0	0	1
0.998906	0.0255738	0.0388914	0.637397	0.0274174	-0.998413	-0.048426	-0.220174	0.0375652	0.049425	-0.998067	0.234421	0	0	0	1
0.998905	0.0254796	0.0389752	0.637329	0.0273326	-0.998409	-0.0485653	-0.220686	0.0376497	0.0495632	-0.998057	0.234457	0	0	0	1
0.9989	0.0254268	0.0391583	0.637312	0.0272857	-0.998414	-0.0484798	-0.220966	0.0378375	0.0494806	-0.998054	0.234508	0	0	0	1
0.998897	0.0254878	0.0391864	0.637292	0.0273447	-0.998417	-0.0483915	-0.221084	0.037865	0.0493954	-0.998057	0.234484	0	0	0	1
0.9989	0.0252834	0.0392352	0.637292	0.0271475	-0.998416	-0.0485164	-0.221308	0.0379204	0.0495139	-0.998049	0.234505	0	0	0	1
0.998905	0.0250479	0.0392659	0.637268	0.0269218	-0.998412	-0.0487289	-0.221719	0.037957	0.0497184	-0.998038	0.23452	0	0	0	1
0.998901	0.0251504	0.0393109	0.637191	0.0270345	-0.998398	-0.0489404	-0.222242	0.0379911	0.0499351	-0.998025	0.234552	0	0	0	1
0.998891	0.025293	0.0394545	0.63714	0.0271919	-0.998384	-0.0491432	-0.222749	0.0381218	0.0501473	-0.99801	0.234636	0	0	0	1
0.998888	0.025231	0.0395823	0.637089	0.027143	-0.998377	-0.0493156	-0.223209	0.0382478	0.0503209	-0.997996	0.234713	0	0	0	1
0.998887	0.0251526	0.0396641	0.637044	0.0270771	-0.998368	-0.0495351	-0.22369	0.0383275	0.0505396	-0.997982	0.234761	0	0	0	1
0.998884	0.0252372	0.0396791	0.637003	0.027172	-0.998353	-0.0497835	-0.22417	0.0383315	0.0507918	-0.997969	0.234767	0	0	0	1
0.998878	0.0253714	0.0397306	0.636976	0.0273194	-0.998335	-0.0500591	-0.224673	0.0383685	0.0510741	-0.997953	0.234788	0	0	0	1
0.998878	0.02532	0.0397857	0.636938	0.0272817	-0.998322	-0.0503431	-0.225238	0.0384183	0.0513577	-0.997937	0.234814	0	0	0	1
0.998874	0.0253084	0.039892	0.6369	0.0272809	-0.998315	-0.0504787	-0.225772	0.0385213	0.0514958	-0.997926	0.234837	0	0	0	1
0.998863	0.0254472	0.040078	0.636868	0.0274262	-0.998315	-0.0503995	-0.226298	0.038702	0.0514271	-0.997922	0.234837	0	0	0	1
0.998848	0.0256596	0.0403153	0.636853	0.0276431	-0.998319	-0.0502055	-0.226834	0.0389334	0.0512478	-0.997923	0.234823	0	0	0	1
0.99883	0.0257796	0.0406767	0.636901	0.0277647	-0.998337	-0.0497769	-0.227394	0.0392999	0.0508338	-0.997929	0.234768	0	0	0	1
0.998808	0.0260625	0.041024	0.636967	0.0280442	-0.998355	-0.0492507	-0.228023	0.039647	0.0503283	-0.997941	0.23464	0	0	0	1
0.998791	0.0261387	0.0413902	0.637034	0.0281063	-0.998393	-0.0484374	-0.228641	0.0400317	0.049528	-0.997966	0.234439	0	0	0	1
0.998784	0.0260468	0.0416351	0.637069	0.0280029	-0.998424	-0.0478527	-0.229206	0.0402971	0.0489462	-0.997984	0.234256	0	0	0	1
0.998782	0.0259124	0.0417528	0.637081	0.0278736	-0.998429	-0.0478334	-0.22974	0.0404217	0.0489248	-0.99798	0.234238	0	0	0	1
0.998778	0.0257273	0.0419544	0.637102	0.0277059	-0.998425	-0.0480171	-0.230234	0.040627	0.0491066	-0.997963	0.234363	0	0	0	1
0.998777	0.025596	0.0420767	0.637061	0.0275881	-0.998419	-0.0482003	-0.230721	0.0407506	0.049288	-0.997949	0.234478	0	0	0	1
0.998774	0.0255934	0.0421466	0.637007	0.027598	-0.998408	-0.0484202	-0.231227	0.0408143	0.0495098	-0.997935	0.234523	0	0	0	1
0.998772	0.0255982	0.0421943	0.636971	0.027615	-0.998396	-0.0486621	-0.231697	0.040855	0.0497533	-0.997921	0.234552	0	0	0	1
0.998767	0.0256863	0.0422453	0.636931	0.0277171	-0.99838	-0.0489409	-0.232224	0.0408939	0.0500373	-0.997905	0.234578	0	0	0	1
0.998762	0.0256904	0.0423688	0.636875	0.0277379	-0.998367	-0.0491971	-0.232809	0.0410098	0.0502973	-0.997888	0.234649	0	0	0	1
0.998752	0.0256718	0.0426071	0.636812	0.0277286	-0.99837	-0.0491308	-0.233304	0.0412505	0.0502368	-0.997881	0.23472	0	0	0	1
0.998741	0.0257091	0.0428426	0.636732	0.0277746	-0.998373	-0.049055	-0.23382	0.0414859	0.050169	-0.997874	0.234789	0	0	0	1
0.998728	0.0258699	0.0430593	0.636677	0.0279485	-0.998365	-0.0491091	-0.234325	0.0416925	0.0502359	-0.997862	0.234871	0	0	0	1
0.998723	0.0258159	0.0432021	0.636597	0.0279033	-0.998364	-0.0491479	-0.234855	0.0418368	0.0502764	-0.997854	0.234909	0	0	0	1
