# Supplementary material for: Axially rigid steerable needle with compliant active tip control
Source: PLoS One. 2021 Dec 16;16(12):e0261089. doi: 10.1371/journal.pone.0261089 (PMC8675730; doi:10.1371/journal.pone.0261089)
Supplement: S1 File — (ZIP) [file pone.0261089.s001.zip › Exp.1/PhantomScan_018.csvf]

4.29627	3.84979	8.86174
4.22754	3.97921	8.83524
4.13295	3.73736	8.88089
4.15312	3.40047	8.92248
4.10226	3.05078	8.96669
4.19438	2.70812	9.04952
4.06406	2.44504	9.08386
3.94768	2.24801	9.14065
3.87656	2.19661	9.22186
3.83029	1.92659	9.25149
3.69768	1.81737	9.31314
3.62637	1.67376	9.39498
3.62052	1.56921	9.47308
3.63762	1.45912	9.61002
3.557	1.4528	9.59988
3.57405	1.42533	9.75925
3.52233	1.39242	9.84034
3.55916	1.19716	9.94496
3.66746	0.861721	10.0874
3.4441	1.12463	10.2085
3.38868	1.06332	10.3244
3.44896	0.873275	10.4858
3.44008	0.537824	10.4877
3.31872	0.662881	10.518
3.35693	0.475256	10.4704
3.38003	0.381594	10.506
3.49391	-0.0367475	10.4642
3.2301	0.0894309	10.3604
3.37442	0.141417	10.3248
3.44066	0.224831	10.2039
3.51136	0.0628293	10.3058
3.59943	0.0636867	10.4728
3.53933	0.476032	10.2983
3.51253	0.320388	10.2828
3.55966	0.163108	10.2749
3.47515	0.311144	10.0278
3.59578	0.113636	10.1963
3.28523	0.0713786	10.1863
3.4219	-0.254458	10.1508
3.02137	0.167484	10.0887
3.13457	-0.251256	10.5034
2.88963	-0.378296	10.4996
2.49492	-0.345268	10.279
2.44458	-0.249506	10.3298
2.41897	-0.339258	10.4569
2.382	-0.353737	10.5636
2.16174	-0.389036	10.4348
2.09895	-0.703497	10.4558
2.01393	-0.711332	10.5312
1.8767	-0.65432	10.4321
1.71888	-0.773849	10.5695
1.60471	-0.746583	10.6888
1.50217	-0.687552	10.5938
1.50242	-0.782006	10.7531
1.19251	-0.913473	10.5905
1.01835	-0.870075	10.5693
0.987693	-0.788212	10.6589
0.823669	-0.934782	10.6003
0.883512	-1.07643	10.5773
0.956097	-1.0695	10.6523
1.05954	-1.10183	10.5639
0.946838	-1.16168	10.2737
0.838831	-0.450287	10.3183
0.790428	-0.88389	10.4128
0.840976	-1.07297	10.2794
1.03503	-0.833062	10.2486
1.16202	-1.14567	10.2636
0.890269	-0.990527	10.1064
0.924606	-1.08381	10.3151
0.837814	-0.9998	10.2314
0.848801	-1.22042	10.1479
0.896753	-1.10698	10.183
0.86855	-1.11467	10.178
0.714231	-1.18558	9.99907
0.660023	-0.94696	10.1221
0.705928	-1.18227	10.1088
0.607551	-1.11264	10.1045
0.644077	-1.42212	9.99595
0.62342	-1.32371	10.0568
0.555806	-1.1796	10.1161
0.414688	-1.34103	10.0288
0.31341	-1.29848	10.0857
0.147374	-1.3835	10.0603
0.124731	-1.35167	10.3344
0.207007	-1.16833	10.4472
0.301958	-1.53969	10.4263
-0.0207652	-1.54855	10.0987
0.0239045	-1.61128	10.4219
0.0373239	-1.52761	10.5591
-0.104704	-1.45855	10.6241
-0.171025	-1.73865	10.5963
-0.485481	-2.01169	10.5453
-0.41771	-1.32174	10.61
-0.518799	-1.40912	10.6005
-0.288532	-1.42072	10.7473
-0.303435	-1.76202	10.6699
-0.146479	-1.62616	10.8457
-0.551875	-1.89028	10.4654
-0.531073	-1.7509	10.7991
-0.33519	-1.71845	10.7176
-0.168526	-1.83635	10.9683
-0.451759	-1.7385	10.5316
-0.36722	-2.01045	10.5366
-0.518984	-1.93323	10.574
-0.651557	-1.97447	10.2568
-0.559589	-1.97502	10.1995
-0.4756	-1.7109	10.3993
-0.65652	-1.5942	9.88692
-0.388737	-2.00586	9.85468
-0.414355	-1.93047	9.84513
-0.319088	-1.68496	9.94904
-0.383048	-2.03787	9.82452
-0.182362	-2.02482	10.0111
-0.212625	-2.00598	10.1151
-0.18013	-1.94213	10.2152
-0.349509	-1.89771	10.061
-0.0245589	-2.09421	10.2758
0.17675	-2.03632	10.4237
0.309297	-2.09832	10.5909
0.491322	-2.30942	10.4812
0.608956	-1.93683	10.6929
0.627243	-2.44655	10.4754
0.555387	-1.47458	10.6347
0.619699	-1.90689	10.5768
0.533479	-2.11141	10.5146
0.541342	-2.01517	10.7281
0.667898	-2.04079	10.5305
0.666733	-2.07689	10.4576
1.07122	-2.05105	10.5444
0.862944	-2.14511	10.5975
0.899278	-1.91565	10.5995
0.978542	-2.33021	10.4498
0.619679	-1.85368	10.4555
0.718372	-1.6443	10.6448
0.587909	-1.48551	10.3036
0.373535	-1.72938	10.3746
-0.0290696	-1.52276	10.4316
-0.932329	-1.54889	10.2373
-1.70011	-1.60898	9.92839
-1.79317	-1.75738	10.0935
-1.84388	-2.00939	10.2336
-2.07318	-1.75508	10.4197
-1.84428	-2.02748	10.5136
-2.17183	-1.9334	10.4269
-1.9909	-1.96918	10.4986
-2.0541	-2.16203	10.3048
-1.91113	-2.20726	10.6353
-2.30574	-2.12688	10.1596
-2.12183	-2.20712	10.5587
-2.22944	-1.98161	10.4108
-2.23815	-1.89379	10.4043
-2.35551	-2.12318	10.4173
-2.14836	-1.80187	10.1202
-2.22244	-1.95656	10.1701
-2.2513	-2.05613	9.8058
-2.03099	-2.80732	9.83243
-1.81291	-3.27345	9.89648
-1.60643	-3.75239	9.87722
-1.23597	-3.53782	9.31242
-0.842264	-2.72576	9.67971
-0.757301	-2.84233	9.31835
-0.165444	-2.90935	9.55358
0.385435	-2.76887	10.1131
0.567086	-3.16334	10.0276
0.661046	-3.02322	10.1924
0.720091	-3.09679	9.90124
1.00935	-2.8451	10.0074
1.108	-3.05835	10.0024
1.12857	-3.10514	9.99773
1.15484	-2.89549	9.94171
1.17091	-2.91379	9.91467
1.40187	-2.93724	9.99881
1.25243	-3.29906	10.1568
1.03303	-3.30186	9.79465
1.11141	-3.47586	9.90346
1.03331	-3.02485	9.85835
1.33781	-3.31575	9.95236
1.2657	-3.32666	9.9218
1.04942	-3.08764	9.90416
1.27812	-3.37173	9.93604
0.888324	-3.26358	9.62089
0.896104	-3.28453	9.68674
1.13248	-2.80947	9.8497
0.876001	-3.14583	9.45548
0.879663	-2.99146	9.68501
1.0177	-3.25263	9.84183
0.888758	-3.13169	9.49806
0.683085	-3.31312	9.29641
0.798577	-3.36015	9.39327
0.611066	-3.11006	9.24588
0.665368	-3.1863	9.20843
0.619327	-3.28831	9.34043
0.307179	-3.33275	9.03474
0.675277	-3.32249	9.27632
0.507227	-3.24241	9.10023
0.623125	-3.48009	8.99543
0.934715	-3.52014	9.19476
1.13873	-3.60418	9.34953
1.36227	-3.70853	9.46324
1.41956	-3.5413	9.5757
1.60803	-3.67319	9.54972
1.47939	-3.63563	9.55327
1.83391	-3.56303	9.76572
1.67624	-3.40125	9.71218
1.70646	-3.70543	9.60581
1.66611	-3.53128	9.95067
1.91991	-3.64492	10.2687
1.8037	-3.52918	10.1186
1.48833	-3.51312	9.85453
1.67005	-3.44014	9.8624
1.72084	-3.43376	9.90257
1.56543	-3.09237	9.88192
1.41037	-3.16193	9.72104
1.32564	-3.19778	9.78324
1.70736	-3.11686	10.1937
1.18234	-3.16166	9.69219
1.15391	-3.05614	9.95923
0.729747	-2.96358	9.86157
0.13894	-2.56684	9.72766
-1.28529	-2.07908	9.56395
-2.76924	-2.57566	9.23707
-3.33799	-3.042	9.35527
-3.28805	-3.42082	9.3793
-3.45598	-3.42657	9.55757
-3.0708	-3.18767	10.0392
-2.73854	-3.37166	10.3278
-3.2001	-3.35786	10.1627
-3.08957	-3.65109	10.2301
-3.00604	-3.41485	10.4421
-2.92584	-3.60649	10.2075
-3.08739	-3.50747	10.218
-3.40535	-3.66846	9.73631
-3.29505	-3.67885	9.8982
-3.35273	-3.58249	10.0155
-3.58769	-3.85162	9.41151
-3.33607	-4.96671	9.53319
-3.03783	-5.95241	9.86871
-2.4344	-6.8983	9.77388
-1.78746	-7.85674	9.78726
-1.01175	-8.4481	9.47855
0.0441567	-7.71274	9.33082
0.34289	-5.71149	9.15864
0.504567	-3.87787	9.0232
0.287506	-4.00529	9.13664
1.20822	-3.86413	9.63824
1.06452	-4.25462	9.48656
1.24141	-3.94594	9.59751
1.21456	-4.06881	9.41292
1.68176	-4.04152	9.92295
1.76132	-4.29297	9.94509
1.66241	-4.18356	9.89168
1.37311	-4.32138	9.69788
1.64792	-4.19033	9.9774
1.63226	-3.9359	10.0465
1.90595	-4.26311	10.2164
1.91078	-4.42519	9.85211
2.00903	-3.97861	10.1947
2.0265	-4.31172	10.0222
2.0587	-4.30538	10.0172
1.93716	-4.35227	9.97003
1.97889	-4.33692	9.88846
2.05887	-4.3835	10.2389
1.79225	-4.39581	9.7057
2.22139	-4.44464	10.1505
2.32712	-4.27466	10.0393
2.32106	-4.52753	9.82252
2.02161	-4.28331	9.53346
2.41036	-4.36766	9.84334
2.26513	-4.33253	9.82025
2.31623	-4.54261	9.57717
2.32225	-4.45782	9.68938
1.99402	-4.59714	9.45484
1.43238	-4.26845	9.51515
-0.135445	-4.11407	9.5322
-2.54843	-3.70582	9.28418
-4.82279	-3.40428	8.95266
-4.99797	-3.13154	9.52888
-5.28355	-3.12026	10.3377
-5.42826	-3.05951	10.2559
-5.49958	-3.1406	9.94229
-5.64262	-3.18897	9.8446
-6.02413	-3.30544	9.56783
-5.72137	-3.19318	9.37769
-6.00373	-3.11828	8.56168
-6.34335	-3.03985	8.55941
-6.20159	-3.12439	8.95374
-6.5596	-3.11986	9.14624
-5.79904	-2.93351	8.94434
-6.30188	-3.07548	8.82897
-6.09234	-2.92844	9.4559
-6.15778	-3.00904	9.49885
-6.65447	-2.67443	9.18713
-6.28276	-3.07253	9.55682
-6.65815	-3.00385	8.91323
-6.39885	-3.09132	8.21081
-6.67718	-3.19404	8.34917
-6.57753	-2.91987	8.21096
-6.14093	-2.95657	8.66886
-6.91782	-2.99254	8.69051
-6.78195	-3.03754	9.25868
-6.74104	-3.20039	9.20942
-6.39664	-3.04141	9.75925
-6.49396	-3.07421	8.55877
-6.69492	-2.55674	7.90142
-5.78855	-2.57401	7.61893
-5.36503	-2.12562	7.57617
-5.79505	-1.89821	7.70289
-5.25277	-1.67805	8.14354
-5.23704	-1.35885	8.19901
-5.51019	-1.39656	8.52474
-5.32296	-1.34413	8.57129
-5.38539	-1.10234	8.63252
-5.4415	-1.17585	8.95638
-5.7116	-1.05373	8.63768
-5.65165	-1.11023	9.29776
-5.55302	-0.703151	9.701
-5.5429	-0.975206	9.62408
-5.19767	-0.884236	9.82229
-5.05898	-0.461514	9.46647
-4.85788	-0.504884	9.44516
-4.77148	-0.283876	9.43069
-4.78652	-0.173474	9.452
-4.72741	-0.22495	9.3081
-4.57082	-0.197838	9.30469
-4.5854	-0.0887733	9.36827
-4.69067	-0.019204	9.28293
-4.63236	-0.0352219	9.17543
-4.59786	0.0553932	9.10634
-4.56107	0.0505105	9.06474
-4.49695	0.0257455	9.00743
-4.47434	0.224392	8.99127
-4.47055	0.288224	8.97575
-4.34022	-0.0107336	8.81964
-4.28195	-0.0634437	8.95413
-4.29278	0.24731	8.77597
-4.22507	0.0433524	8.8132
-4.23432	0.243662	8.68343
-4.22451	0.332364	8.53859
-4.19647	0.272837	8.41346
-4.19355	0.353988	8.43499
-4.1413	0.472705	8.33693
-4.06764	0.408453	8.26181
-4.00694	0.42384	8.2129
-4.04546	0.321456	8.01618
-4.03245	0.492647	7.88196
-3.94711	0.248922	7.8818
-3.81825	0.27853	7.81969
-3.77452	0.394371	7.73898
-3.79535	0.38735	7.55048
-3.69498	0.332617	7.52224
-3.71958	0.274437	7.36963
-3.51709	0.208088	7.39987
-3.58707	0.406079	7.28858
-3.50356	0.472384	7.30145
-3.48864	0.305767	7.16082
-3.31896	0.579583	7.18226
-3.26482	0.288373	7.18
-3.20934	0.365343	7.08299
-3.23602	0.600654	7.11356
-3.27371	0.377868	7.16433
-3.21394	0.399874	7.16737
-3.30927	0.565817	7.14409
-3.26722	0.0575626	7.16806
-3.20691	0.0577599	7.09006
-3.23303	0.231332	7.17418
-3.06562	0.4045	7.28163
-3.0911	0.428825	7.13545
-3.0073	0.378986	7.09089
-3.00361	0.405097	7.05644
-3.08343	0.353916	7.03205
-3.00837	0.43233	7.04149
-2.90199	0.568337	7.07586
-2.79171	0.232341	7.10995
-2.85051	0.565326	6.98044
-2.85226	0.262409	6.84932
-2.72407	0.291336	6.99626
-2.59863	0.637442	7.04537
-2.58663	0.588195	7.0154
-2.64202	0.597176	7.07236
-2.71731	0.340531	6.96185
-2.79283	0.500303	6.99369
-2.86698	0.520708	7.03731
-2.89564	0.410063	7.04035
-2.8064	0.421673	7.20134
-2.96575	0.320721	7.06333
-3.12307	0.416836	7.11735
-3.13331	0.39087	7.29553
-3.04354	0.377316	7.42357
-3.05527	0.531119	7.51093
-2.81573	0.399441	7.47572
-2.79936	0.489624	7.44407
-2.70334	0.391823	7.34236
-2.69828	0.231783	7.34639
-2.63537	0.463518	7.31057
-2.71994	0.526114	7.26603
-2.62446	0.599696	7.35083
-2.65226	0.692937	7.30184
-2.49521	0.557465	7.3036
-2.51958	0.695157	7.25878
-2.64127	0.579263	7.12662
-2.422	0.754866	7.27594
-2.3452	0.70889	7.25184
-2.31885	0.686916	7.23805
-2.21158	0.591397	7.20939
-2.27804	0.758843	7.18162
-2.32563	0.646787	7.1108
-2.21766	0.85262	7.13731
-2.07422	0.696525	7.16573
-2.07051	0.801879	7.07761
-2.09044	0.821155	7.00519
-2.03921	0.871699	7.00024
-1.89975	1.04416	7.051
-1.67829	0.742493	7.07352
-1.61471	0.806732	6.98694
-1.58404	0.819879	6.88167
-1.56399	1.03667	6.88823
-1.35965	0.768122	6.90838
-1.43154	1.26324	6.86919
-1.39933	1.13687	6.86394
-1.31493	1.07171	6.921
-1.18426	0.967643	6.79074
-1.36526	1.2277	6.88333
-1.36746	0.75292	6.81905
-1.25332	1.04115	6.91211
-1.02626	1.1679	7.08115
-1.05227	1.05908	7.04395
-1.09116	0.949698	7.00234
-1.04348	1.18279	7.05298
-1.01517	0.999494	7.02413
-1.21759	1.14232	6.85365
-1.04314	1.28782	7.08057
-1.05219	1.23006	6.99232
-0.850374	1.04426	7.00633
-0.889453	1.3868	7.12203
-0.826294	1.32579	7.11047
-0.815703	1.4433	7.22171
-0.722009	1.5204	7.29861
-0.796057	1.28534	7.20077
-0.767789	1.27439	7.31049
-0.851039	1.11675	7.182
-0.790489	1.45899	7.36417
-0.918909	1.28363	7.26493
-0.872974	1.4456	7.49061
-0.891986	1.15383	7.67268
-0.850984	1.42395	7.56368
-0.910828	1.53401	7.54727
-0.648007	1.46652	7.78632
-0.889107	1.56763	7.63326
-0.599163	1.51389	7.95207
-0.650555	1.42907	7.85196
-0.534928	1.57469	7.94861
-0.632381	1.81402	7.94236
-0.62426	1.42366	7.81465
-0.56802	1.47905	7.81329
-0.377023	1.54316	8.18117
-0.406484	1.70665	8.06208
-0.470403	1.54873	8.14081
-0.319359	1.80131	7.99786
-0.409022	1.68741	7.71207
-0.277527	1.81814	8.01665
-0.210166	1.91552	7.97654
-0.0508302	1.94029	8.01412
-0.0414003	1.6055	7.93173
-0.0868045	2.08751	7.89984
-0.0136977	1.82274	7.78624
0.175693	1.79582	7.9929
0.297	1.99449	7.91586
0.143856	1.94194	7.93478
0.323004	1.77932	8.013
0.268675	1.95174	8.07
0.547594	1.96947	8.03041
0.382681	2.07259	7.92518
0.434613	2.07546	7.74351
0.410024	2.06111	7.74835
0.588553	2.00016	7.72869
0.446762	1.91073	7.64965
0.44918	2.02964	7.73308
0.539454	1.9625	7.57457
0.673352	2.04634	7.60824
0.737821	1.9508	7.71476
0.730522	2.29268	7.68675
0.792707	2.32204	8.03982
0.809981	1.77134	7.872
0.786326	2.26227	7.92768
1.00267	2.20317	7.92007
0.87718	2.20797	7.92949
0.633957	2.12612	7.63288
0.849875	2.23005	7.65546
0.856958	2.24706	7.7663
0.769361	2.27544	7.6494
1.18969	2.18373	8.032
0.819183	2.41156	7.85881
0.923405	2.23911	7.44707
1.00379	2.2016	7.80698
0.805614	2.42325	7.54081
1.10731	2.15729	7.43046
0.919373	2.52361	7.37506
1.09276	2.21949	7.40933
1.05343	2.39733	7.52648
1.13255	2.22672	7.49898
0.984846	2.43958	7.29356
1.11987	2.43182	7.39392
0.879974	2.44224	7.0739
1.15833	2.43213	7.239
1.05674	2.4512	7.20942
1.22945	2.33713	7.40126
1.21953	2.28945	7.4021
1.33424	2.17894	7.65842
1.24697	2.32495	7.61678
1.14835	2.39614	7.25555
1.44951	2.29886	7.48632
1.22836	2.52667	7.2525
1.26245	2.32835	7.41351
1.31173	2.23415	7.51664
1.39954	2.44514	7.58427
1.37699	2.51648	7.73566
1.41305	2.39018	7.80835
1.5695	2.39374	8.14295
1.38692	2.69669	8.26837
1.56463	2.79264	8.71249
1.49268	2.55937	8.49071
1.69051	2.69825	8.61601
1.59527	2.79611	8.67565
1.89692	2.54697	8.70285
1.52071	2.65919	8.4198
1.65986	2.82519	8.66752
1.49411	2.56192	8.11488
1.54966	2.86836	8.39105
1.55116	2.76076	8.38595
1.59379	2.93126	8.61359
1.71769	2.74528	8.26119
1.7038	2.80537	8.27602
2.0293	2.54545	8.31211
1.59764	2.9238	8.01323
1.90988	2.97062	8.29392
1.76735	2.77463	8.00326
1.97237	2.82254	8.2253
1.7311	2.66501	7.79134
1.93313	2.79899	7.97194
1.64222	2.90827	7.8174
1.75708	2.82164	7.67695
1.77039	2.8388	7.91651
1.70857	2.49929	7.72001
1.88662	2.67479	8.0361
1.72109	2.55237	7.93331
1.70867	2.74387	7.75954
1.81293	2.72617	7.89088
1.90012	2.82904	7.63309
1.87507	2.73427	7.56773
1.71413	2.86144	7.42052
1.65869	2.95418	7.35315
1.87335	2.9135	7.74348
2.02941	2.88363	7.69444
1.82005	3.03327	7.57014
2.00794	2.94624	7.733
1.83949	2.99639	7.629
2.14989	3.24344	8.06835
2.01108	2.91922	8.34027
2.15787	3.18195	8.8297
1.99519	2.91395	9.05649
2.22949	3.25227	8.92171
2.26379	3.17972	8.7404
2.1228	3.32102	8.54962
2.40991	3.06474	8.5367
1.97188	3.41342	8.58887
2.37943	3.40118	8.64573
2.32898	3.41665	8.70103
2.13436	3.30443	8.24023
2.20192	3.39824	8.50977
2.29902	3.22732	8.57711
