# Supplementary material for: Axially rigid steerable needle with compliant active tip control
Source: PLoS One. 2021 Dec 16;16(12):e0261089. doi: 10.1371/journal.pone.0261089 (PMC8675730; doi:10.1371/journal.pone.0261089)
Supplement: S1 File — (ZIP) [file pone.0261089.s001.zip › Exp.1/PhantomScan_019.csv]

0.996549	0.0206854	0.0802809	0.672641	0.0271501	-0.996333	-0.0806892	-0.24064	0.0782936	0.0825766	-0.993499	0.236331	0	0	0	1
0.996549	0.0207237	0.0802726	0.672637	0.02719	-0.996329	-0.0807178	-0.240686	0.0782814	0.0826081	-0.993497	0.236328	0	0	0	1
0.996546	0.0208631	0.0802713	0.672659	0.0273279	-0.996327	-0.0807007	-0.240641	0.078269	0.0826017	-0.993498	0.236315	0	0	0	1
0.99654	0.0212574	0.080246	0.672744	0.0277037	-0.996333	-0.0804933	-0.240365	0.0782168	0.082424	-0.993517	0.236242	0	0	0	1
0.996537	0.0217371	0.0801522	0.672831	0.0281529	-0.996344	-0.0802049	-0.240021	0.0780919	0.0821698	-0.993548	0.236146	0	0	0	1
0.99654	0.0222119	0.0799865	0.672897	0.028587	-0.996359	-0.0798607	-0.239662	0.0778976	0.0818571	-0.993589	0.236044	0	0	0	1
0.996544	0.0227402	0.0797844	0.672964	0.0290681	-0.996376	-0.0794707	-0.239265	0.0776643	0.0815015	-0.993637	0.23593	0	0	0	1
0.996551	0.0233046	0.0795325	0.673029	0.0295764	-0.996397	-0.0790175	-0.238823	0.0773806	0.0810834	-0.993693	0.235803	0	0	0	1
0.996552	0.0238502	0.0793578	0.673114	0.0300757	-0.996415	-0.0786051	-0.238393	0.0771747	0.080707	-0.99374	0.235689	0	0	0	1
0.996561	0.0243716	0.0790813	0.673163	0.0305408	-0.996435	-0.0781688	-0.237972	0.0768704	0.0803014	-0.993796	0.235569	0	0	0	1
0.99657	0.0248123	0.078835	0.673221	0.0309204	-0.996465	-0.0776336	-0.237517	0.0766062	0.0797912	-0.993858	0.235458	0	0	0	1
0.996586	0.0250243	0.0785655	0.673265	0.0310687	-0.996503	-0.0770871	-0.237076	0.0763377	0.0792511	-0.993922	0.23536	0	0	0	1
0.996605	0.0252154	0.078267	0.673324	0.0312047	-0.99653	-0.0766782	-0.236613	0.076038	0.0788464	-0.993977	0.235265	0	0	0	1
0.996627	0.0254199	0.077915	0.673375	0.0313498	-0.996558	-0.0762656	-0.236117	0.0756841	0.0784372	-0.994036	0.23517	0	0	0	1
0.996647	0.0256014	0.0776034	0.673446	0.0314803	-0.99658	-0.0759173	-0.235609	0.0753704	0.0780919	-0.994087	0.235096	0	0	0	1
0.996672	0.0257784	0.0772145	0.673483	0.0315989	-0.996604	-0.075546	-0.235129	0.0749809	0.0777207	-0.994146	0.235006	0	0	0	1
0.996693	0.0258268	0.0769279	0.673543	0.0315965	-0.996633	-0.0751689	-0.234695	0.0747035	0.0773372	-0.994197	0.234938	0	0	0	1
0.996717	0.0259902	0.0765603	0.673598	0.0316933	-0.996668	-0.0746602	-0.234224	0.0743406	0.0768278	-0.994263	0.23485	0	0	0	1
0.996748	0.026197	0.0760889	0.673636	0.0318198	-0.996708	-0.0740691	-0.233732	0.073874	0.0762356	-0.994344	0.234763	0	0	0	1
0.996786	0.0262967	0.0755526	0.673671	0.0318323	-0.996754	-0.0734453	-0.233262	0.0733518	0.0756004	-0.994431	0.234752	0	0	0	1
0.996818	0.0263111	0.0751305	0.673749	0.0317731	-0.996797	-0.0728801	-0.232799	0.0729481	0.0750215	-0.994504	0.23479	0	0	0	1
0.996856	0.0264599	0.0745745	0.673779	0.0318355	-0.99684	-0.0722687	-0.232338	0.0724024	0.0744018	-0.994591	0.2348	0	0	0	1
0.996885	0.0265232	0.0741631	0.673843	0.0318304	-0.996878	-0.071749	-0.231876	0.0720043	0.0738723	-0.994659	0.234793	0	0	0	1
0.996909	0.0266102	0.0738022	0.67391	0.0318544	-0.996913	-0.071246	-0.231371	0.0716542	0.0733629	-0.994722	0.234699	0	0	0	1
0.996926	0.0266518	0.0735553	0.673997	0.0318456	-0.996945	-0.0707982	-0.230892	0.0714194	0.0729092	-0.994773	0.234596	0	0	0	1
0.996938	0.0267561	0.0733537	0.674094	0.0319045	-0.996973	-0.0703701	-0.230421	0.0712245	0.0724811	-0.994818	0.234494	0	0	0	1
0.996954	0.0269034	0.0730836	0.674163	0.032	-0.997002	-0.069919	-0.229968	0.0709591	0.0720309	-0.99487	0.234386	0	0	0	1
0.996973	0.0269382	0.0728109	0.674242	0.0319816	-0.997036	-0.0694483	-0.229494	0.0706999	0.0715529	-0.994922	0.234281	0	0	0	1
0.996994	0.0270476	0.0724797	0.674311	0.0320311	-0.997069	-0.0689383	-0.229009	0.0703782	0.0710389	-0.994982	0.23419	0	0	0	1
0.997006	0.0271986	0.0722677	0.674409	0.0321368	-0.997096	-0.0685092	-0.228552	0.07017	0.0706127	-0.995027	0.234139	0	0	0	1
0.997028	0.0271359	0.0719867	0.674495	0.0320196	-0.997133	-0.0680181	-0.228055	0.0699101	0.0701071	-0.995081	0.234051	0	0	0	1
0.997037	0.0270849	0.0718702	0.674568	0.0319411	-0.997154	-0.0677429	-0.227743	0.0698064	0.069824	-0.995108	0.233985	0	0	0	1
0.997047	0.0270217	0.0717535	0.674575	0.0318572	-0.997169	-0.0675653	-0.227615	0.0697002	0.0696379	-0.995129	0.233961	0	0	0	1
0.997052	0.0271722	0.0716368	0.674621	0.0319812	-0.997183	-0.0673029	-0.227362	0.0695817	0.0693817	-0.995155	0.233912	0	0	0	1
0.997058	0.027411	0.0714568	0.674704	0.0321797	-0.997203	-0.0669046	-0.226934	0.0693985	0.0689935	-0.995195	0.233812	0	0	0	1
0.997065	0.0275263	0.0713115	0.674826	0.0322535	-0.997231	-0.0664523	-0.226419	0.0692603	0.0685436	-0.995236	0.233695	0	0	0	1
0.99708	0.0274331	0.0711382	0.674904	0.0321202	-0.997262	-0.0660459	-0.226009	0.0691071	0.0681242	-0.995275	0.233594	0	0	0	1
0.99709	0.0276804	0.0709087	0.674974	0.0323222	-0.997284	-0.0656175	-0.225552	0.0688752	0.0677047	-0.99532	0.233502	0	0	0	1
0.997101	0.0278947	0.0706727	0.675045	0.032491	-0.997307	-0.0651897	-0.225057	0.0686394	0.0672831	-0.995365	0.233433	0	0	0	1
0.997111	0.0279204	0.0705133	0.67514	0.0324823	-0.997329	-0.0648468	-0.224541	0.0684899	0.0669362	-0.995398	0.233421	0	0	0	1
0.997128	0.0280541	0.0702157	0.675209	0.0325757	-0.997345	-0.0645496	-0.22401	0.0681938	0.0666378	-0.995439	0.233377	0	0	0	1
0.997146	0.0280789	0.0699497	0.675304	0.0325654	-0.997362	-0.0642972	-0.223441	0.0679352	0.0663779	-0.995474	0.233335	0	0	0	1
0.99716	0.028108	0.0697413	0.675416	0.0325656	-0.997376	-0.0640764	-0.222879	0.0677327	0.0661518	-0.995503	0.233296	0	0	0	1
0.997181	0.0279991	0.0694871	0.675484	0.0324247	-0.997395	-0.063853	-0.22241	0.0674936	0.0659123	-0.995535	0.233258	0	0	0	1
0.997196	0.0281655	0.0692043	0.675551	0.0325559	-0.997406	-0.0636104	-0.221915	0.0672086	0.0656713	-0.99557	0.23321	0	0	0	1
0.99721	0.0282723	0.0689531	0.675634	0.0326303	-0.997419	-0.0633733	-0.221396	0.0669587	0.0654327	-0.995603	0.233167	0	0	0	1
0.997231	0.0281245	0.068719	0.675746	0.0324508	-0.99744	-0.06313	-0.220801	0.0667429	0.0651714	-0.995634	0.233129	0	0	0	1
0.997253	0.0279602	0.0684589	0.675852	0.032253	-0.997462	-0.0628842	-0.22021	0.0665023	0.0649057	-0.995668	0.233084	0	0	0	1
0.997273	0.0279343	0.0681776	0.67594	0.0321922	-0.99748	-0.0626369	-0.219648	0.0662313	0.0646471	-0.995703	0.233036	0	0	0	1
0.997294	0.0278494	0.067904	0.676001	0.0320745	-0.997498	-0.0624088	-0.219177	0.0659713	0.0644041	-0.995736	0.232993	0	0	0	1
0.997319	0.0277291	0.0675878	0.676051	0.0319165	-0.997519	-0.0621481	-0.218694	0.0656721	0.0641249	-0.995773	0.23295	0	0	0	1
0.99734	0.0276574	0.0673013	0.67613	0.0318074	-0.997541	-0.061859	-0.218118	0.0654002	0.0638213	-0.995811	0.232928	0	0	0	1
0.997361	0.0276649	0.0669902	0.676203	0.0317751	-0.99756	-0.0615555	-0.217526	0.065099	0.0635079	-0.995851	0.232911	0	0	0	1
0.997375	0.0278324	0.0667188	0.676276	0.0319097	-0.997571	-0.061317	-0.217003	0.0648254	0.0632712	-0.995884	0.232874	0	0	0	1
0.997396	0.0277563	0.066432	0.676338	0.0317999	-0.997589	-0.0610776	-0.216509	0.0645517	0.0630172	-0.995917	0.232829	0	0	0	1
0.997415	0.0278007	0.0661265	0.676401	0.0318082	-0.997605	-0.0608172	-0.215983	0.0642525	0.0627495	-0.995954	0.232789	0	0	0	1
0.997434	0.0278168	0.0658343	0.676456	0.031789	-0.997621	-0.0605541	-0.215484	0.0639685	0.0624777	-0.995989	0.232761	0	0	0	1
0.997452	0.0278874	0.0655206	0.676505	0.0318212	-0.997638	-0.0602612	-0.214959	0.0636605	0.0621788	-0.996028	0.23274	0	0	0	1
0.997473	0.0279617	0.0651743	0.676561	0.0318542	-0.997656	-0.0599521	-0.214384	0.0633202	0.0618628	-0.996069	0.23271	0	0	0	1
0.997494	0.0279385	0.0648663	0.676627	0.0317931	-0.997675	-0.0596537	-0.213812	0.063024	0.0615527	-0.996107	0.232692	0	0	0	1
0.997517	0.0280202	0.0644664	0.676664	0.0318303	-0.997693	-0.0593387	-0.213261	0.06263	0.0612296	-0.996152	0.232645	0	0	0	1
0.997529	0.0279773	0.0642982	0.676703	0.0317664	-0.997705	-0.0591702	-0.212938	0.0624702	0.0610527	-0.996173	0.232637	0	0	0	1
0.997539	0.0280008	0.0641419	0.676684	0.0317733	-0.997712	-0.0590567	-0.212815	0.0623165	0.0609355	-0.996189	0.232633	0	0	0	1
0.997548	0.0282457	0.0638882	0.676663	0.0319883	-0.997718	-0.0588257	-0.212552	0.0620559	0.0607113	-0.996219	0.232644	0	0	0	1
0.997561	0.028364	0.0636308	0.67669	0.0320718	-0.997734	-0.0585176	-0.212096	0.0618018	0.0604018	-0.996254	0.232677	0	0	0	1
0.997574	0.0283543	0.0634333	0.676776	0.0320333	-0.997751	-0.0582463	-0.211531	0.0616141	0.0601231	-0.996283	0.232697	0	0	0	1
0.997596	0.0283354	0.0631037	0.67683	0.0319788	-0.997768	-0.0579902	-0.211009	0.0612946	0.059855	-0.996318	0.232648	0	0	0	1
0.997612	0.0284263	0.0627975	0.676876	0.0320376	-0.997779	-0.0577655	-0.210539	0.0609909	0.0596257	-0.996351	0.2326	0	0	0	1
0.99763	0.0285288	0.0624745	0.676919	0.0321048	-0.997792	-0.0575047	-0.210042	0.0606709	0.0593603	-0.996386	0.232562	0	0	0	1
0.997642	0.028604	0.062239	0.676995	0.0321497	-0.997806	-0.0572353	-0.209482	0.0604402	0.0590875	-0.996416	0.232563	0	0	0	1
0.997669	0.0285784	0.0618213	0.677019	0.0320789	-0.997827	-0.0568962	-0.20893	0.0600359	0.0587329	-0.996462	0.232531	0	0	0	1
0.997688	0.0285774	0.0615047	0.677066	0.0320409	-0.997846	-0.05659	-0.208384	0.05973	0.058416	-0.996499	0.232526	0	0	0	1
0.997699	0.0287189	0.0612655	0.677142	0.0321536	-0.997856	-0.0563412	-0.207828	0.059491	0.0581676	-0.996528	0.232518	0	0	0	1
0.997719	0.0287639	0.0609248	0.6772	0.0321619	-0.997872	-0.0560585	-0.207255	0.0591576	0.0578762	-0.996565	0.232477	0	0	0	1
0.99774	0.0287222	0.0605966	0.677241	0.0320856	-0.997889	-0.0557962	-0.206756	0.0588409	0.0576006	-0.996599	0.232442	0	0	0	1
0.997756	0.0288909	0.0602509	0.677267	0.0322185	-0.9979	-0.055527	-0.206278	0.0584949	0.0573297	-0.996635	0.232408	0	0	0	1
0.997768	0.0289173	0.0600311	0.677329	0.0322173	-0.997914	-0.0552711	-0.205768	0.0582824	0.0570679	-0.996663	0.23242	0	0	0	1
0.997786	0.0289287	0.0597402	0.677393	0.0321953	-0.997931	-0.0549812	-0.205188	0.0580008	0.0567689	-0.996696	0.23241	0	0	0	1
0.997812	0.0286688	0.0594245	0.677467	0.0319007	-0.997956	-0.0546931	-0.204576	0.0577098	0.0564552	-0.996731	0.232383	0	0	0	1
0.997832	0.0284725	0.0591837	0.677558	0.0316781	-0.997975	-0.0544753	-0.204008	0.0574876	0.0562181	-0.996757	0.232345	0	0	0	1
0.997847	0.02852	0.0588994	0.677619	0.0316969	-0.997987	-0.054255	-0.203493	0.0572082	0.0559913	-0.996786	0.232304	0	0	0	1
0.997866	0.0284561	0.0586163	0.677681	0.0316037	-0.998002	-0.0540198	-0.202969	0.0569367	0.0557432	-0.996816	0.232268	0	0	0	1
0.997876	0.0285936	0.0583743	0.677756	0.031715	-0.998011	-0.0537977	-0.202428	0.0566946	0.0555209	-0.996842	0.232245	0	0	0	1
0.997895	0.0284346	0.0581281	0.677846	0.0315293	-0.998029	-0.0535696	-0.201837	0.056465	0.0552757	-0.996868	0.232216	0	0	0	1
0.997904	0.0286235	0.0578856	0.677937	0.031693	-0.998035	-0.0533597	-0.201245	0.0562192	0.0550686	-0.996894	0.232179	0	0	0	1
0.997915	0.0286665	0.05766	0.678011	0.0317131	-0.998044	-0.0531739	-0.200737	0.0559976	0.0548778	-0.996917	0.232145	0	0	0	1
0.997929	0.0287251	0.0573886	0.678068	0.0317453	-0.998054	-0.0529692	-0.200242	0.0557301	0.0546675	-0.996943	0.232102	0	0	0	1
0.99794	0.0288614	0.0571299	0.678124	0.0318556	-0.998062	-0.0527549	-0.199745	0.0554712	0.0544523	-0.99697	0.232073	0	0	0	1
0.997948	0.0290433	0.0569042	0.678205	0.0320133	-0.998068	-0.0525409	-0.199183	0.055243	0.0542409	-0.996994	0.232049	0	0	0	1
0.997959	0.0290866	0.0566829	0.678288	0.0320326	-0.998079	-0.0523232	-0.19861	0.0550268	0.0540183	-0.997018	0.232024	0	0	0	1
0.997972	0.0291241	0.0564444	0.678356	0.0320446	-0.99809	-0.0520949	-0.198031	0.054794	0.0537841	-0.997043	0.231973	0	0	0	1
0.997983	0.0289729	0.0563131	0.678408	0.0318808	-0.998101	-0.0519941	-0.197686	0.0546743	0.0536707	-0.997056	0.231931	0	0	0	1
0.997988	0.0289567	0.0562353	0.678419	0.0318575	-0.998104	-0.0519418	-0.19754	0.0545992	0.053615	-0.997063	0.231932	0	0	0	1
0.997994	0.0292019	0.0560136	0.678406	0.0320828	-0.998105	-0.0517942	-0.197308	0.0543696	0.0534734	-0.997083	0.231907	0	0	0	1
0.997996	0.0293845	0.0558683	0.678458	0.0322484	-0.998108	-0.0516253	-0.196907	0.0542203	0.0533096	-0.9971	0.231912	0	0	0	1
0.998002	0.0294811	0.0557149	0.678556	0.0323261	-0.998116	-0.051427	-0.196342	0.0540684	0.0531114	-0.997119	0.231903	0	0	0	1
0.998017	0.0294313	0.0554768	0.678606	0.0322537	-0.998128	-0.0512441	-0.195842	0.0538394	0.0529179	-0.997142	0.231832	0	0	0	1
0.998027	0.0294844	0.0552607	0.678667	0.0322857	-0.998136	-0.0510642	-0.195326	0.0536266	0.0527337	-0.997163	0.231763	0	0	0	1
0.998038	0.0295317	0.055037	0.678723	0.0323104	-0.998145	-0.0508626	-0.194796	0.0534074	0.0525272	-0.997186	0.231706	0	0	0	1
0.998044	0.0296	0.0548954	0.678797	0.0323606	-0.998154	-0.0506629	-0.19425	0.053269	0.0523263	-0.997204	0.231688	0	0	0	1
0.998056	0.0295912	0.0546864	0.678839	0.0323289	-0.998166	-0.0504392	-0.193738	0.0530681	0.0520952	-0.997226	0.231649	0	0	0	1
0.998064	0.0296334	0.0545071	0.678883	0.0323486	-0.998178	-0.0501914	-0.193176	0.0528949	0.0518436	-0.997249	0.231615	0	0	0	1
0.998069	0.0296692	0.0543955	0.678962	0.0323685	-0.998187	-0.0500021	-0.192606	0.0527879	0.0516524	-0.997264	0.231588	0	0	0	1
0.998078	0.0296139	0.0542695	0.679033	0.0322962	-0.998199	-0.0498032	-0.192	0.0526714	0.0514463	-0.997281	0.231551	0	0	0	1
0.998097	0.0294368	0.0540095	0.679062	0.0321063	-0.998205	-0.0498159	-0.191469	0.0524206	0.0514413	-0.997295	0.231499	0	0	0	1
0.998101	0.0295221	0.0538962	0.679119	0.0321771	-0.998211	-0.0496504	-0.19093	0.0523085	0.0512764	-0.997309	0.231462	0	0	0	1
0.998111	0.0294964	0.0537266	0.679166	0.0321319	-0.998222	-0.0494441	-0.190394	0.0521472	0.0510632	-0.997328	0.23142	0	0	0	1
0.998127	0.0292523	0.053564	0.679231	0.0318693	-0.99824	-0.0492508	-0.189838	0.0520035	0.0508517	-0.997347	0.231386	0	0	0	1
0.998136	0.0292583	0.0533848	0.679305	0.0318575	-0.998249	-0.049082	-0.189228	0.0518297	0.0506773	-0.997365	0.23134	0	0	0	1
0.998151	0.0292124	0.0531355	0.679354	0.0318007	-0.998249	-0.0491181	-0.188735	0.0515821	0.0507031	-0.997376	0.2313	0	0	0	1
0.998159	0.0292592	0.0529565	0.679402	0.0318284	-0.998258	-0.048923	-0.188233	0.0514072	0.0505045	-0.997395	0.231278	0	0	0	1
0.998174	0.0291155	0.0527563	0.679442	0.0316623	-0.998275	-0.0486842	-0.187723	0.0512222	0.0502517	-0.997418	0.231273	0	0	0	1
0.998178	0.0292281	0.0526139	0.679502	0.0317563	-0.998283	-0.0484604	-0.187125	0.0510816	0.050029	-0.997436	0.231251	0	0	0	1
0.998187	0.029249	0.0524294	0.679564	0.0317575	-0.998293	-0.0482558	-0.186499	0.0509028	0.0498194	-0.997456	0.23119	0	0	0	1
0.998198	0.0292155	0.0522394	0.679619	0.0317064	-0.998302	-0.0480962	-0.185973	0.0507199	0.0496519	-0.997473	0.231125	0	0	0	1
0.998205	0.029347	0.052032	0.679664	0.0318188	-0.998307	-0.0479227	-0.185488	0.0505119	0.0494783	-0.997493	0.231073	0	0	0	1
0.99821	0.0294673	0.0518559	0.679711	0.0319205	-0.998313	-0.0477265	-0.184994	0.0503363	0.0492825	-0.997511	0.231056	0	0	0	1
0.998218	0.029594	0.0516339	0.679751	0.0320228	-0.998322	-0.0474609	-0.184408	0.050117	0.0490158	-0.997535	0.231042	0	0	0	1
0.998223	0.029626	0.051526	0.679813	0.0320376	-0.998333	-0.0472215	-0.183799	0.0500155	0.0487745	-0.997552	0.231039	0	0	0	1
0.998228	0.0295579	0.0514544	0.679862	0.0319546	-0.998346	-0.0469944	-0.183225	0.0499546	0.0485415	-0.997567	0.231043	0	0	0	1
0.99823	0.0297252	0.0513333	0.679862	0.0321032	-0.998354	-0.0467371	-0.182703	0.0498338	0.0482885	-0.997585	0.231027	0	0	0	1
0.998233	0.0297424	0.0512504	0.679828	0.0321117	-0.998358	-0.0466437	-0.182391	0.0497532	0.0481932	-0.997594	0.231051	0	0	0	1
0.998231	0.0298076	0.0512692	0.679803	0.0321818	-0.998352	-0.046723	-0.182219	0.0497663	0.0482763	-0.997589	0.231153	0	0	0	1
0.998225	0.0299419	0.051301	0.679773	0.0323061	-0.998359	-0.046492	-0.181927	0.049799	0.0480529	-0.997598	0.231214	0	0	0	1
0.99822	0.0301696	0.0512711	0.679741	0.0325178	-0.998365	-0.046199	-0.181466	0.0497678	0.0477701	-0.997613	0.231231	0	0	0	1
0.998229	0.0299611	0.0512037	0.679724	0.0322894	-0.998388	-0.0458639	-0.180864	0.0497213	0.0474222	-0.997632	0.231227	0	0	0	1
0.998236	0.02987	0.0511333	0.679687	0.0321791	-0.998406	-0.045546	-0.180323	0.0496656	0.0470972	-0.99765	0.231226	0	0	0	1
0.998234	0.0299092	0.0511435	0.679656	0.0322037	-0.998419	-0.0452444	-0.179854	0.0496837	0.0467976	-0.997664	0.231267	0	0	0	1
0.99823	0.0301542	0.0510794	0.67962	0.0324317	-0.998425	-0.0449629	-0.179401	0.0496173	0.046526	-0.99768	0.23126	0	0	0	1
0.998229	0.0302902	0.051021	0.679637	0.0325534	-0.998431	-0.0447278	-0.178877	0.0495603	0.0462957	-0.997693	0.231239	0	0	0	1
0.998232	0.0303023	0.0509556	0.679709	0.0325533	-0.998439	-0.0445442	-0.178273	0.0495006	0.0461103	-0.997705	0.231203	0	0	0	1
0.998244	0.0301207	0.0508128	0.679762	0.0323554	-0.998455	-0.0443472	-0.177658	0.0493728	0.0458996	-0.997721	0.23112	0	0	0	1
0.998246	0.0302304	0.0507147	0.679804	0.032453	-0.998458	-0.0441934	-0.177137	0.0492747	0.0457479	-0.997733	0.231068	0	0	0	1
0.998248	0.0302175	0.0506772	0.67984	0.0324281	-0.998468	-0.0439852	-0.176619	0.0492446	0.0455377	-0.997744	0.231059	0	0	0	1
0.998252	0.0302193	0.0506081	0.679862	0.0324151	-0.998479	-0.0437505	-0.176062	0.0491833	0.0453006	-0.997757	0.231034	0	0	0	1
0.998262	0.0300361	0.0505145	0.679888	0.0322166	-0.998495	-0.0435267	-0.175462	0.0491053	0.0450646	-0.997772	0.231	0	0	0	1
0.998273	0.0299123	0.0503687	0.679934	0.0320864	-0.998499	-0.0435303	-0.174896	0.0489652	0.0450575	-0.997779	0.230968	0	0	0	1
0.998281	0.0298592	0.0502562	0.679985	0.0320251	-0.998504	-0.0434676	-0.174356	0.0488573	0.0449884	-0.997788	0.23093	0	0	0	1
0.998289	0.0297615	0.0501399	0.680025	0.0319159	-0.998513	-0.0433383	-0.173835	0.0487497	0.0448505	-0.997799	0.230877	0	0	0	1
0.998291	0.0298339	0.0500549	0.680072	0.031977	-0.998518	-0.0431846	-0.173302	0.0486665	0.0446976	-0.99781	0.230835	0	0	0	1
0.998289	0.0300195	0.049988	0.680107	0.0321499	-0.998521	-0.0429851	-0.172741	0.0485978	0.0445049	-0.997822	0.230808	0	0	0	1
0.998292	0.0300457	0.0499224	0.680138	0.0321633	-0.998529	-0.042781	-0.172153	0.0485377	0.0442998	-0.997834	0.23079	0	0	0	1
0.998295	0.0299839	0.049897	0.680193	0.0320975	-0.998534	-0.0427233	-0.17164	0.0485169	0.0442381	-0.997838	0.230809	0	0	0	1
0.998303	0.0298779	0.0497983	0.680229	0.0319833	-0.998541	-0.0426456	-0.171144	0.0484256	0.0441521	-0.997846	0.230783	0	0	0	1
0.9983	0.0301596	0.0496952	0.680285	0.0322536	-0.998538	-0.0425035	-0.170589	0.0483148	0.0440202	-0.997857	0.230722	0	0	0	1
0.998302	0.0302359	0.0496035	0.680349	0.0323195	-0.998541	-0.0423713	-0.170043	0.0482242	0.0438887	-0.997867	0.230668	0	0	0	1
0.998307	0.0301959	0.0495264	0.680417	0.0322689	-0.998549	-0.0422226	-0.169464	0.0481537	0.0437354	-0.997878	0.230625	0	0	0	1
0.99831	0.0302259	0.0494381	0.680463	0.0322877	-0.998555	-0.0420686	-0.168924	0.0480692	0.0435799	-0.997888	0.230579	0	0	0	1
0.998305	0.0304934	0.0493711	0.680488	0.0325431	-0.998555	-0.0418761	-0.168401	0.047997	0.043398	-0.9979	0.230553	0	0	0	1
0.998303	0.0306205	0.0493334	0.680516	0.0326587	-0.99856	-0.0416695	-0.167887	0.0479606	0.0431961	-0.99791	0.230544	0	0	0	1
0.998303	0.0306726	0.04931	0.680552	0.032699	-0.998568	-0.0414462	-0.167317	0.0479423	0.0429744	-0.997921	0.230544	0	0	0	1
0.99831	0.030606	0.0492146	0.680559	0.0326308	-0.998568	-0.0414988	-0.166958	0.0478481	0.0430207	-0.997923	0.230543	0	0	0	1
0.998317	0.0304744	0.0491428	0.680564	0.0325077	-0.998562	-0.0417411	-0.166715	0.0477742	0.0432545	-0.997917	0.230586	0	0	0	1
0.998315	0.0306306	0.0491006	0.680582	0.0326584	-0.99856	-0.0416642	-0.166391	0.0477278	0.0431836	-0.997922	0.230575	0	0	0	1
0.998309	0.0308321	0.0490867	0.680598	0.0328517	-0.998561	-0.0415037	-0.166003	0.0477105	0.0430322	-0.997929	0.23058	0	0	0	1
0.998308	0.0308786	0.0490701	0.680649	0.0328905	-0.998565	-0.0413582	-0.165537	0.0476967	0.0428884	-0.997936	0.230575	0	0	0	1
0.998314	0.030798	0.0490073	0.680693	0.0327987	-0.998576	-0.0411811	-0.165007	0.0476433	0.0427052	-0.997947	0.230543	0	0	0	1
0.998319	0.0307083	0.0489556	0.680772	0.0327011	-0.998584	-0.0410622	-0.164456	0.0475994	0.0425803	-0.997954	0.230512	0	0	0	1
0.998325	0.0306431	0.0488753	0.680846	0.0326276	-0.99859	-0.0409578	-0.163902	0.0475254	0.04247	-0.997962	0.230466	0	0	0	1
0.998329	0.0306493	0.0487921	0.680914	0.0326253	-0.998595	-0.0408535	-0.163379	0.0474455	0.0423632	-0.997971	0.230416	0	0	0	1
0.998334	0.0306278	0.0487146	0.680968	0.0325947	-0.998601	-0.0407325	-0.162901	0.0473729	0.0422386	-0.997979	0.230369	0	0	0	1
0.998336	0.0306134	0.0486781	0.681029	0.0325716	-0.998608	-0.040582	-0.162371	0.047342	0.0420861	-0.997987	0.230352	0	0	0	1
0.998342	0.0304433	0.0486618	0.681092	0.0323915	-0.998621	-0.040388	-0.16178	0.0473392	0.0418834	-0.997996	0.230348	0	0	0	1
0.998349	0.0303714	0.0485563	0.681135	0.0323122	-0.998626	-0.0403255	-0.161197	0.0472389	0.041814	-0.998004	0.230324	0	0	0	1
0.998356	0.0304137	0.0483946	0.681175	0.0323549	-0.998619	-0.0404766	-0.160669	0.0470708	0.041962	-0.998005	0.230308	0	0	0	1
0.99836	0.0303749	0.0483335	0.681229	0.0323079	-0.998625	-0.0403568	-0.160097	0.0470153	0.0418384	-0.998013	0.230293	0	0	0	1
0.998365	0.0303494	0.0482347	0.681238	0.0322703	-0.998633	-0.0401875	-0.159569	0.0469231	0.0416645	-0.998025	0.230263	0	0	0	1
0.998361	0.0305031	0.0482364	0.681276	0.0324144	-0.998637	-0.0399817	-0.15897	0.0469251	0.0414659	-0.998033	0.230286	0	0	0	1
0.99836	0.0305261	0.048228	0.681306	0.0324286	-0.998644	-0.0398001	-0.158389	0.0469217	0.0412849	-0.998041	0.230316	0	0	0	1
0.998369	0.0304766	0.0480859	0.681307	0.032372	-0.998647	-0.0397745	-0.157826	0.0467826	0.0412524	-0.998049	0.230302	0	0	0	1
0.998371	0.0305782	0.0479738	0.681334	0.0324692	-0.998643	-0.0397812	-0.157311	0.0466663	0.0412602	-0.998054	0.230288	0	0	0	1
0.998372	0.0306793	0.0478852	0.681366	0.0325607	-0.998645	-0.0396532	-0.156765	0.0465778	0.041134	-0.998063	0.230257	0	0	0	1
0.998373	0.0307748	0.0478085	0.681407	0.0326461	-0.998648	-0.0395038	-0.156187	0.0465021	0.0409865	-0.998073	0.230227	0	0	0	1
0.998376	0.0307899	0.0477387	0.681449	0.0326515	-0.998654	-0.0393541	-0.155615	0.0464367	0.0408351	-0.998082	0.230203	0	0	0	1
0.998375	0.0309083	0.0476829	0.681483	0.0327608	-0.998656	-0.0392085	-0.15511	0.0463809	0.040693	-0.99809	0.230181	0	0	0	1
0.998373	0.0310645	0.0476205	0.681489	0.0329056	-0.998659	-0.0390161	-0.154628	0.0463186	0.0405057	-0.998101	0.230161	0	0	0	1
0.998369	0.031195	0.047626	0.681487	0.033024	-0.998665	-0.0387492	-0.154095	0.0463276	0.0402449	-0.998111	0.230192	0	0	0	1
0.998367	0.0311763	0.0476728	0.681496	0.0329925	-0.998679	-0.0384337	-0.153472	0.0463856	0.03993	-0.998121	0.230252	0	0	0	1
0.99837	0.0310644	0.0476755	0.681488	0.0328681	-0.998693	-0.0381638	-0.152851	0.0464016	0.0396548	-0.998131	0.230306	0	0	0	1
0.998373	0.031106	0.0476011	0.68146	0.0329009	-0.998697	-0.0380366	-0.15233	0.0463298	0.039527	-0.99814	0.230329	0	0	0	1
0.998371	0.0312013	0.0475777	0.681444	0.0329837	-0.998704	-0.0377867	-0.151813	0.046311	0.0392806	-0.99815	0.230351	0	0	0	1
0.998367	0.0313014	0.0475847	0.681415	0.0330759	-0.998707	-0.0376086	-0.15144	0.0463199	0.0391073	-0.998157	0.230397	0	0	0	1
0.998367	0.0312788	0.0475977	0.68139	0.0330575	-0.998705	-0.0376913	-0.151277	0.0463311	0.0391895	-0.998153	0.230482	0	0	0	1
0.998364	0.0313416	0.0476203	0.681357	0.0331123	-0.99871	-0.0374993	-0.151009	0.0463575	0.039001	-0.998159	0.230525	0	0	0	1
0.998359	0.0315595	0.0475906	0.681357	0.0333196	-0.998711	-0.0372923	-0.150523	0.0463262	0.038803	-0.998168	0.23053	0	0	0	1
0.998358	0.0315675	0.0476068	0.681442	0.0333223	-0.998716	-0.0371631	-0.149914	0.0463465	0.0386746	-0.998172	0.230545	0	0	0	1
0.998376	0.0312728	0.0474253	0.681478	0.0330287	-0.998719	-0.0373416	-0.149445	0.0461707	0.0388335	-0.998174	0.230504	0	0	0	1
0.998395	0.030949	0.0472358	0.681525	0.0327058	-0.998723	-0.0375268	-0.148952	0.0459879	0.0389977	-0.998176	0.230457	0	0	0	1
0.998398	0.0310004	0.0471317	0.681582	0.0327556	-0.998719	-0.0375792	-0.148366	0.0458803	0.039049	-0.998179	0.23044	0	0	0	1
0.998407	0.0308931	0.0470019	0.681626	0.0326507	-0.998716	-0.0377415	-0.147776	0.0457496	0.0392023	-0.998179	0.230451	0	0	0	1
0.998417	0.0308199	0.0468463	0.681649	0.0325816	-0.99871	-0.0379652	-0.147225	0.0455897	0.0394176	-0.998178	0.230464	0	0	0	1
0.998414	0.0309711	0.0468025	0.6817	0.0327322	-0.998704	-0.0379917	-0.146706	0.0455391	0.0394496	-0.998179	0.230481	0	0	0	1
0.998416	0.0310779	0.046696	0.681715	0.0328291	-0.998706	-0.0378646	-0.146218	0.0454327	0.0393238	-0.998189	0.230434	0	0	0	1
0.998415	0.03124	0.0466057	0.681742	0.0329814	-0.998706	-0.0377244	-0.145721	0.0453408	0.0391879	-0.998198	0.230386	0	0	0	1
0.998414	0.0313775	0.0465506	0.681798	0.0331101	-0.998707	-0.0375802	-0.145132	0.0452851	0.0390481	-0.998206	0.230357	0	0	0	1
0.998419	0.0313349	0.0464715	0.681855	0.0330582	-0.998714	-0.0374441	-0.144517	0.0452123	0.0389073	-0.998215	0.230316	0	0	0	1
0.998419	0.031402	0.0464071	0.681904	0.0331176	-0.998717	-0.0373274	-0.143979	0.0451492	0.0387914	-0.998223	0.230285	0	0	0	1
0.998418	0.0315236	0.0463549	0.681943	0.0332314	-0.998718	-0.0371984	-0.143489	0.0450967	0.0386662	-0.99823	0.23026	0	0	0	1
0.998419	0.0315937	0.0462914	0.681974	0.0332918	-0.998722	-0.0370369	-0.142951	0.045036	0.0385056	-0.998239	0.230231	0	0	0	1
0.998417	0.0317128	0.0462581	0.682029	0.0334023	-0.998724	-0.0368755	-0.142348	0.0450035	0.0383485	-0.998246	0.230217	0	0	0	1
0.998418	0.0317428	0.0461994	0.682091	0.0334261	-0.998726	-0.0367852	-0.141771	0.0449467	0.0382575	-0.998252	0.230189	0	0	0	1
0.998426	0.0317003	0.04607	0.682131	0.0333779	-0.998729	-0.0367702	-0.141262	0.0448197	0.0382362	-0.998259	0.230134	0	0	0	1
0.998428	0.0317501	0.045989	0.68217	0.03342	-0.998731	-0.0366684	-0.140753	0.0447402	0.0381339	-0.998266	0.230095	0	0	0	1
0.998425	0.0318641	0.0459691	0.682223	0.0335273	-0.998732	-0.0365339	-0.140205	0.0447205	0.0380038	-0.998272	0.230089	0	0	0	1
0.998426	0.0319011	0.0459172	0.682264	0.0335557	-0.998737	-0.0363857	-0.139632	0.0446723	0.0378554	-0.99828	0.230067	0	0	0	1
0.998429	0.0319039	0.045866	0.682311	0.0335502	-0.998742	-0.0362409	-0.139042	0.0446259	0.0377089	-0.998288	0.230049	0	0	0	1
0.998435	0.0317861	0.0458086	0.682356	0.0334253	-0.99875	-0.0361353	-0.138532	0.0445766	0.0375961	-0.998294	0.230023	0	0	0	1
0.998437	0.0318445	0.0457291	0.682384	0.0334751	-0.998753	-0.0360075	-0.138039	0.0444992	0.0374682	-0.998302	0.229983	0	0	0	1
0.998433	0.0319895	0.0457141	0.682438	0.0336143	-0.998753	-0.0358878	-0.137535	0.0444829	0.0373544	-0.998307	0.229976	0	0	0	1
0.998434	0.0320179	0.0456704	0.68248	0.0336341	-0.998758	-0.0357304	-0.136963	0.0444435	0.0371967	-0.998315	0.229958	0	0	0	1
0.998443	0.0317855	0.0456237	0.682546	0.0333943	-0.99877	-0.0356067	-0.136355	0.0444097	0.0370611	-0.998322	0.229934	0	0	0	1
0.998465	0.0314581	0.0453729	0.682553	0.033079	-0.998763	-0.036092	-0.136029	0.0441552	0.0375237	-0.998316	0.229906	0	0	0	1
0.998478	0.031291	0.045212	0.682567	0.0329276	-0.99875	-0.0365882	-0.135806	0.0439844	0.0380073	-0.998305	0.229926	0	0	0	1
0.998474	0.0314072	0.0452089	0.682609	0.0330436	-0.998746	-0.0365842	-0.135493	0.0439771	0.0380084	-0.998305	0.229937	0	0	0	1
0.998468	0.0316771	0.0451667	0.682624	0.0333059	-0.998743	-0.0364464	-0.135054	0.0439292	0.037881	-0.998312	0.229924	0	0	0	1
0.998477	0.0314686	0.0450976	0.682657	0.033089	-0.998755	-0.0363184	-0.134558	0.0438723	0.0377415	-0.99832	0.229888	0	0	0	1
0.998481	0.0314463	0.0450337	0.682689	0.0330581	-0.998761	-0.0361762	-0.133965	0.0438141	0.0375961	-0.998328	0.229865	0	0	0	1
0.998484	0.0314555	0.0449666	0.682742	0.0330631	-0.998762	-0.0361382	-0.133415	0.043748	0.0375564	-0.998332	0.229838	0	0	0	1
0.998485	0.0315636	0.0448589	0.682768	0.0331679	-0.998758	-0.0361553	-0.132908	0.0436358	0.0375745	-0.998336	0.229807	0	0	0	1
0.998485	0.0316726	0.0447775	0.682795	0.0332699	-0.998758	-0.0360644	-0.13242	0.0435534	0.0374857	-0.998343	0.229771	0	0	0	1
0.998486	0.0317301	0.0447192	0.682815	0.0333178	-0.998762	-0.0358935	-0.131855	0.0434988	0.0373153	-0.998352	0.229752	0	0	0	1
0.998487	0.0316868	0.0447204	0.682857	0.0332674	-0.99877	-0.0357291	-0.131268	0.0435071	0.037149	-0.998358	0.229767	0	0	0	1
0.998485	0.0318124	0.0446812	0.682864	0.0333837	-0.998773	-0.0355473	-0.130703	0.0434693	0.0369712	-0.998366	0.229771	0	0	0	1
0.99848	0.0319632	0.0446781	0.682873	0.0335262	-0.998775	-0.035358	-0.130187	0.043467	0.0367884	-0.998373	0.229789	0	0	0	1
0.998479	0.0319926	0.044683	0.682896	0.0335483	-0.99878	-0.0351863	-0.129691	0.0434766	0.036618	-0.998379	0.229807	0	0	0	1
0.998472	0.0323018	0.0446326	0.682923	0.0338494	-0.998775	-0.0350408	-0.129161	0.0434198	0.0364842	-0.998386	0.229785	0	0	0	1
0.998473	0.0323144	0.044587	0.682974	0.0338543	-0.998779	-0.0349027	-0.128571	0.0433785	0.0363451	-0.998393	0.22976	0	0	0	1
0.99848	0.0322138	0.0445038	0.68301	0.0337441	-0.998788	-0.0347526	-0.127968	0.0433041	0.0361877	-0.998402	0.229718	0	0	0	1
0.998485	0.0321345	0.0444492	0.683042	0.0336568	-0.998796	-0.0346149	-0.127429	0.0432571	0.0360446	-0.998409	0.229696	0	0	0	1
0.998483	0.0321846	0.0444586	0.683091	0.0337016	-0.998799	-0.0344826	-0.12691	0.0432692	0.0359148	-0.998414	0.229706	0	0	0	1
0.998482	0.0322421	0.0444393	0.683124	0.0337518	-0.998803	-0.0343313	-0.126383	0.0432529	0.0357653	-0.99842	0.229702	0	0	0	1
0.998479	0.0324528	0.0443457	0.683131	0.0339511	-0.998802	-0.0341422	-0.12577	0.0431583	0.035582	-0.99843	0.229664	0	0	0	1
0.998487	0.0323162	0.0442785	0.683137	0.0338044	-0.998813	-0.0339643	-0.125163	0.0431021	0.035396	-0.998439	0.22965	0	0	0	1
0.998486	0.0323359	0.0442857	0.683158	0.0338203	-0.998816	-0.0338711	-0.124622	0.0431118	0.0353038	-0.998442	0.229685	0	0	0	1
0.998484	0.0323573	0.0443043	0.683171	0.0338342	-0.998822	-0.0336813	-0.124086	0.043136	0.0351154	-0.998448	0.229721	0	0	0	1
0.998484	0.032352	0.0443148	0.68316	0.033819	-0.998831	-0.0334425	-0.123561	0.0431547	0.0348767	-0.998455	0.229755	0	0	0	1
0.998489	0.0322144	0.0443127	0.683147	0.0336705	-0.998844	-0.0331951	-0.12297	0.0431658	0.0346232	-0.998464	0.229792	0	0	0	1
0.998491	0.0321556	0.0442957	0.683131	0.0336141	-0.998843	-0.0332639	-0.122409	0.0431485	0.0346889	-0.998462	0.229883	0	0	0	1
0.998496	0.0320031	0.0442999	0.683115	0.0334607	-0.998849	-0.0332407	-0.121833	0.0431588	0.0346592	-0.998463	0.229975	0	0	0	1
0.998496	0.031916	0.044352	0.683104	0.0333751	-0.998852	-0.0332344	-0.121321	0.0432141	0.0346509	-0.998461	0.230096	0	0	0	1
0.99849	0.0320394	0.0444083	0.6831	0.0334977	-0.99885	-0.0331712	-0.120728	0.0432682	0.0345949	-0.99846	0.23021	0	0	0	1
0.998501	0.0320397	0.0441596	0.683013	0.0335135	-0.998831	-0.0337304	-0.120399	0.043001	0.035146	-0.998453	0.230245	0	0	0	1
0.998541	0.0319091	0.0433331	0.682673	0.0334099	-0.998789	-0.0350601	-0.120314	0.0421356	0.0364428	-0.998443	0.230189	0	0	0	1
0.998592	0.0319251	0.0421476	0.681929	0.0334111	-0.998764	-0.0357549	-0.120166	0.0409277	0.0370988	-0.998469	0.230047	0	0	0	1
0.998633	0.0318346	0.041217	0.681029	0.0332886	-0.998766	-0.035818	-0.119978	0.0399996	0.0371271	-0.998506	0.230101	0	0	0	1
0.998663	0.03203	0.0403271	0.679913	0.0334324	-0.998778	-0.0353471	-0.119768	0.0391193	0.0366341	-0.998559	0.230245	0	0	0	1
0.998704	0.0320926	0.0392561	0.678651	0.0334227	-0.998809	-0.0344779	-0.119623	0.0380764	0.0357313	-0.998632	0.230263	0	0	0	1
0.998735	0.032267	0.0383034	0.677375	0.033525	-0.99884	-0.0334541	-0.119454	0.037153	0.0346819	-0.998704	0.230344	0	0	0	1
0.998756	0.0324485	0.0375949	0.676135	0.0336426	-0.998872	-0.0323756	-0.11927	0.0364754	0.0335862	-0.998766	0.230496	0	0	0	1
0.998787	0.0325473	0.0366806	0.674851	0.0336782	-0.9989	-0.0314665	-0.119119	0.0355895	0.0326497	-0.998829	0.230455	0	0	0	1
0.998818	0.03269	0.0357054	0.673688	0.0337655	-0.998918	-0.0307874	-0.119047	0.0346337	0.0319427	-0.998886	0.230326	0	0	0	1
0.998842	0.0329545	0.0347672	0.672586	0.0339768	-0.998932	-0.0300974	-0.118899	0.0337115	0.0312298	-0.99894	0.230339	0	0	0	1
0.998869	0.0333493	0.0335884	0.671295	0.0343223	-0.998931	-0.0297119	-0.118785	0.0325349	0.0308171	-0.998992	0.230373	0	0	0	1
0.998907	0.0332984	0.0325033	0.670001	0.0342273	-0.998944	-0.0293764	-0.118561	0.031464	0.0304428	-0.999037	0.230479	0	0	0	1
0.998936	0.0333181	0.0315909	0.668762	0.0342051	-0.998959	-0.0289138	-0.118323	0.0305679	0.0299496	-0.99908	0.230553	0	0	0	1
0.998953	0.0335096	0.0308319	0.667332	0.0343741	-0.998953	-0.0289244	-0.118159	0.0298035	0.0299399	-0.999104	0.230588	0	0	0	1
0.998981	0.0332872	0.0301375	0.665973	0.0341337	-0.998958	-0.0290176	-0.118061	0.0291134	0.0300027	-0.999122	0.230562	0	0	0	1
0.998999	0.0332741	0.029565	0.664791	0.0340906	-0.998973	-0.0285686	-0.117823	0.0285572	0.0295338	-0.999152	0.230645	0	0	0	1
0.999023	0.0333881	0.0286104	0.663533	0.034161	-0.998986	-0.0280132	-0.117665	0.0276192	0.0289491	-0.999196	0.230692	0	0	0	1
0.999048	0.0333779	0.0277383	0.662292	0.0341028	-0.999011	-0.0271625	-0.117513	0.0267773	0.0280685	-0.999244	0.230755	0	0	0	1
0.99907	0.0334675	0.0268167	0.661021	0.0341463	-0.999031	-0.0263819	-0.117383	0.0258808	0.0272589	-0.99929	0.230756	0	0	0	1
0.999086	0.0335586	0.0260829	0.659787	0.0341977	-0.999049	-0.0255976	-0.117164	0.025172	0.0264521	-0.99933	0.23058	0	0	0	1
0.999103	0.0335055	0.0254974	0.658492	0.0341196	-0.999062	-0.0252097	-0.117052	0.0246018	0.0260429	-0.999355	0.230597	0	0	0	1
0.999117	0.0336176	0.0248	0.657275	0.0342086	-0.999064	-0.0250093	-0.116927	0.0239089	0.0258215	-0.999377	0.230827	0	0	0	1
0.999143	0.0337037	0.0236081	0.655966	0.0342691	-0.999056	-0.0252362	-0.116733	0.0227082	0.0260094	-0.9994	0.230902	0	0	0	1
0.999175	0.0335025	0.022511	0.654694	0.0340501	-0.999051	-0.0257303	-0.116415	0.0216005	0.0264614	-0.999413	0.230978	0	0	0	1
0.999199	0.0333442	0.0216717	0.653379	0.0338811	-0.999042	-0.0262824	-0.116126	0.0207474	0.0269813	-0.999417	0.231071	0	0	0	1
0.999206	0.0332286	0.0215091	0.652059	0.0337602	-0.999048	-0.0262399	-0.115856	0.0205896	0.026931	-0.999422	0.231081	0	0	0	1
0.999203	0.0332048	0.0216903	0.650779	0.0337288	-0.999064	-0.0256369	-0.115759	0.0207915	0.0263338	-0.999434	0.230974	0	0	0	1
0.999189	0.0332522	0.0222521	0.649455	0.0337696	-0.999088	-0.0246388	-0.115696	0.0213854	0.025356	-0.999446	0.230928	0	0	0	1
0.999172	0.0334894	0.0226678	0.648226	0.0340025	-0.999097	-0.0239582	-0.115608	0.0218178	0.0246949	-0.999454	0.230713	0	0	0	1
0.999104	0.0336882	0.0252325	0.6474	0.0342756	-0.999077	-0.0244002	-0.115533	0.0243601	0.0252291	-0.999381	0.230737	0	0	0	1
0.999038	0.033446	0.0280107	0.646831	0.0341286	-0.999059	-0.0253209	-0.115616	0.0271105	0.0262384	-0.999284	0.2308	0	0	0	1
0.998984	0.0332029	0.0301478	0.646579	0.0339898	-0.99902	-0.026967	-0.115895	0.029196	0.0279503	-0.999179	0.231264	0	0	0	1
0.998965	0.0331855	0.0307833	0.646488	0.0340238	-0.998988	-0.0280906	-0.116178	0.0297931	0.0290949	-0.999129	0.231446	0	0	0	1
0.998973	0.0331162	0.0306162	0.646441	0.0339746	-0.998966	-0.0289349	-0.116409	0.0295995	0.0299313	-0.99911	0.231385	0	0	0	1
0.998984	0.0328733	0.0305172	0.646366	0.0337503	-0.998952	-0.0296647	-0.116839	0.0294832	0.0306504	-0.999092	0.231369	0	0	0	1
0.998998	0.0324547	0.0305085	0.646281	0.0333471	-0.99895	-0.0301963	-0.117324	0.0294696	0.0311693	-0.999076	0.231422	0	0	0	1
0.999019	0.0318093	0.0304748	0.646173	0.0327129	-0.998958	-0.0306139	-0.117878	0.0294424	0.0315667	-0.999064	0.231474	0	0	0	1
0.999035	0.0313783	0.0304209	0.646092	0.0322904	-0.998961	-0.0309623	-0.118272	0.029391	0.0319005	-0.999055	0.231488	0	0	0	1
0.999048	0.0309988	0.0303546	0.645988	0.0319248	-0.998956	-0.0315056	-0.118757	0.0293195	0.0324306	-0.99904	0.231515	0	0	0	1
0.999064	0.0305575	0.0302999	0.645891	0.0314978	-0.998952	-0.032053	-0.119261	0.0292619	0.0329632	-0.999024	0.231552	0	0	0	1
0.999078	0.0301365	0.0302468	0.645792	0.0310909	-0.998947	-0.0325925	-0.119758	0.029206	0.0334887	-0.999009	0.231572	0	0	0	1
0.999089	0.0297812	0.0302207	0.645705	0.0307506	-0.99894	-0.0331355	-0.120222	0.0291751	0.0340205	-0.998991	0.231602	0	0	0	1
0.999101	0.0294746	0.030143	0.645603	0.0304611	-0.998926	-0.0338115	-0.120732	0.0290874	0.0346851	-0.998971	0.231624	0	0	0	1
0.999114	0.0290474	0.0301385	0.645511	0.0300497	-0.99892	-0.0343587	-0.121237	0.0290812	0.0352196	-0.998953	0.231652	0	0	0	1
0.999125	0.0287067	0.0300876	0.645406	0.0297236	-0.99891	-0.0349186	-0.121741	0.0290257	0.0357681	-0.998935	0.231681	0	0	0	1
0.999134	0.0283846	0.0300835	0.645318	0.0294201	-0.998897	-0.0355652	-0.122268	0.0290142	0.0364053	-0.998912	0.231715	0	0	0	1
0.999142	0.0282157	0.0299972	0.645205	0.0292652	-0.99888	-0.0361551	-0.122759	0.0289168	0.0369877	-0.998894	0.231731	0	0	0	1
0.999147	0.0280397	0.0299989	0.645119	0.029105	-0.998865	-0.0366983	-0.12323	0.0289092	0.0375258	-0.998874	0.231746	0	0	0	1
0.999152	0.0278461	0.029994	0.645022	0.0289263	-0.998851	-0.0372178	-0.123729	0.0288965	0.0380396	-0.998855	0.231757	0	0	0	1
0.99916	0.0275052	0.030057	0.644924	0.0286025	-0.998841	-0.037722	-0.124266	0.028958	0.0385357	-0.998834	0.231756	0	0	0	1
0.999163	0.0272839	0.0301473	0.644827	0.0283977	-0.99883	-0.0381679	-0.124767	0.0290441	0.0389778	-0.998814	0.231729	0	0	0	1
0.999162	0.0270234	0.0303985	0.644755	0.0281599	-0.99882	-0.0386054	-0.125283	0.0292929	0.0394148	-0.99879	0.231693	0	0	0	1
0.999157	0.0268375	0.03075	0.644693	0.0280011	-0.998807	-0.0390477	-0.125807	0.0296388	0.0398615	-0.998762	0.231634	0	0	0	1
0.999154	0.026536	0.0310846	0.64461	0.0277253	-0.998799	-0.0394585	-0.126334	0.0299737	0.0402727	-0.998735	0.231529	0	0	0	1
0.999147	0.0262751	0.0315373	0.644558	0.0274962	-0.998788	-0.0399011	-0.126847	0.0304242	0.0407199	-0.998703	0.231425	0	0	0	1
0.999143	0.0260391	0.0318535	0.644471	0.0272887	-0.998773	-0.0404044	-0.127366	0.0307358	0.0412247	-0.998673	0.231304	0	0	0	1
0.999142	0.0257765	0.0320913	0.644388	0.0270484	-0.998763	-0.0408057	-0.127861	0.0309733	0.0416244	-0.998649	0.231241	0	0	0	1
0.999142	0.0255881	0.0322452	0.644301	0.0268772	-0.998754	-0.0411478	-0.128382	0.0311257	0.0419649	-0.99863	0.231258	0	0	0	1
0.999147	0.0254276	0.0322366	0.644181	0.0267266	-0.998745	-0.0414732	-0.128916	0.0311152	0.042285	-0.998617	0.231294	0	0	0	1
0.999146	0.0254052	0.0322659	0.64411	0.0267111	-0.998737	-0.0416575	-0.129261	0.0311404	0.0424695	-0.998608	0.23133	0	0	0	1
0.999145	0.0253712	0.0323345	0.644104	0.0266835	-0.998734	-0.0417688	-0.12938	0.0312074	0.0425815	-0.998602	0.231336	0	0	0	1
0.999145	0.025193	0.0324594	0.644087	0.0265215	-0.998723	-0.0421125	-0.129665	0.0313306	0.042923	-0.998583	0.231378	0	0	0	1
0.999149	0.0249004	0.0325796	0.644039	0.0262476	-0.998713	-0.0425401	-0.130097	0.031452	0.0433447	-0.998561	0.231425	0	0	0	1
0.999146	0.0248261	0.0327187	0.643959	0.0261904	-0.998699	-0.0428902	-0.130645	0.031585	0.0436961	-0.998542	0.231475	0	0	0	1
0.999142	0.0247545	0.0328955	0.643904	0.0261362	-0.998688	-0.0431891	-0.131124	0.0317569	0.0439975	-0.998523	0.231539	0	0	0	1
0.999143	0.0245089	0.033041	0.643831	0.0259069	-0.99868	-0.0434981	-0.131628	0.0319049	0.0443025	-0.998505	0.23159	0	0	0	1
0.999136	0.0245243	0.0332464	0.643766	0.0259425	-0.998664	-0.0438441	-0.132183	0.0321004	0.0446544	-0.998483	0.231653	0	0	0	1
0.999128	0.0245459	0.0334648	0.643707	0.0259851	-0.998648	-0.0441898	-0.132754	0.0323085	0.0450066	-0.99846	0.231711	0	0	0	1
0.999126	0.024406	0.0336251	0.643651	0.0258624	-0.998637	-0.0444975	-0.133269	0.032467	0.0453139	-0.998441	0.231734	0	0	0	1
0.999121	0.0243888	0.0337909	0.643611	0.0258637	-0.998622	-0.0448336	-0.133777	0.0326247	0.0456539	-0.99842	0.231742	0	0	0	1
0.999113	0.0244701	0.0339804	0.643567	0.0259669	-0.998602	-0.0452351	-0.134348	0.0327997	0.0460629	-0.998396	0.231745	0	0	0	1
0.999108	0.0244911	0.034108	0.643506	0.0260063	-0.998583	-0.0456157	-0.134907	0.0329163	0.0464477	-0.998374	0.23176	0	0	0	1
0.999105	0.0243654	0.0342866	0.643451	0.0259019	-0.998568	-0.0460043	-0.135486	0.0330903	0.0468369	-0.99835	0.2318	0	0	0	1
0.999098	0.0244431	0.0344332	0.643396	0.0259976	-0.99855	-0.046341	-0.135992	0.0332244	0.0471801	-0.99833	0.231846	0	0	0	1
0.999092	0.0244155	0.0346241	0.643351	0.0259902	-0.998535	-0.0466762	-0.136543	0.0334076	0.0475194	-0.998307	0.231882	0	0	0	1
0.999085	0.0244899	0.0347811	0.643297	0.0260831	-0.998517	-0.0470047	-0.137106	0.0335522	0.0478545	-0.998287	0.231892	0	0	0	1
0.999076	0.0246502	0.0349161	0.643236	0.0262615	-0.998496	-0.047351	-0.13771	0.0336702	0.0482098	-0.998265	0.231888	0	0	0	1
0.999069	0.0247162	0.0350673	0.643186	0.0263437	-0.998481	-0.0476147	-0.138243	0.0338111	0.0484799	-0.998248	0.231898	0	0	0	1
0.999068	0.0245285	0.035233	0.643132	0.0261715	-0.998475	-0.0478289	-0.138795	0.03398	0.0486921	-0.998232	0.231909	0	0	0	1
0.99906	0.0245261	0.0354548	0.643089	0.0261869	-0.998465	-0.0480327	-0.139364	0.0341962	0.0489017	-0.998214	0.231929	0	0	0	1
0.999053	0.0245646	0.0356389	0.643029	0.0262422	-0.998453	-0.0482626	-0.139969	0.034372	0.0491378	-0.998196	0.23194	0	0	0	1
0.999044	0.0246716	0.035812	0.642979	0.0263649	-0.998439	-0.0484705	-0.140485	0.0345341	0.0493539	-0.99818	0.231963	0	0	0	1
0.999042	0.0244993	0.0359779	0.642926	0.0262088	-0.998432	-0.0486997	-0.141017	0.0347023	0.0495816	-0.998163	0.231987	0	0	0	1
0.999037	0.0244307	0.0361754	0.642878	0.026159	-0.998421	-0.048954	-0.141579	0.0348962	0.0498388	-0.998143	0.232009	0	0	0	1
0.999033	0.0242648	0.0364047	0.642836	0.0260135	-0.998413	-0.0492041	-0.142182	0.0351269	0.0500891	-0.998123	0.232012	0	0	0	1
0.999032	0.0240504	0.0365491	0.642772	0.0258126	-0.998409	-0.0493802	-0.142765	0.0352773	0.0502615	-0.998109	0.232003	0	0	0	1
0.999025	0.0239881	0.036792	0.642737	0.0257696	-0.998401	-0.0495768	-0.143321	0.0355179	0.0504622	-0.99809	0.23201	0	0	0	1
0.99902	0.0238887	0.0370033	0.6427	0.0256872	-0.998394	-0.0497532	-0.143845	0.0357293	0.0506406	-0.998073	0.232015	0	0	0	1
0.999014	0.0238021	0.0372214	0.64266	0.0256188	-0.998386	-0.0499514	-0.144403	0.0359463	0.0508414	-0.998055	0.232018	0	0	0	1
0.999007	0.0239445	0.0372964	0.642601	0.0257696	-0.998375	-0.0500792	-0.144826	0.0360106	0.0509763	-0.998046	0.23201	0	0	0	1
0.999001	0.024027	0.037402	0.642595	0.0258602	-0.998369	-0.0501529	-0.145011	0.03611	0.0510557	-0.998039	0.232015	0	0	0	1
0.999	0.0238359	0.0375714	0.642608	0.0256818	-0.998369	-0.0502614	-0.145221	0.0362861	0.0511617	-0.998027	0.232018	0	0	0	1
0.998997	0.0235983	0.0377828	0.642599	0.0254628	-0.998364	-0.050471	-0.145663	0.0365039	0.0513681	-0.998008	0.231997	0	0	0	1
0.998985	0.0237532	0.0380118	0.642561	0.0256384	-0.998347	-0.0507169	-0.14625	0.0367183	0.0516257	-0.997987	0.231981	0	0	0	1
0.998972	0.0239427	0.0382427	0.642522	0.0258473	-0.998331	-0.05092	-0.146785	0.0369337	0.0518417	-0.997968	0.231995	0	0	0	1
0.998964	0.0238617	0.0385025	0.642505	0.025788	-0.998321	-0.0511407	-0.147255	0.0371917	0.0520663	-0.997947	0.232023	0	0	0	1
0.998957	0.0237306	0.0387676	0.642479	0.0256813	-0.99831	-0.0514207	-0.147786	0.0374559	0.0523483	-0.997922	0.232054	0	0	0	1
0.998944	0.0238283	0.0390331	0.642448	0.0258049	-0.99829	-0.0517383	-0.14839	0.0377076	0.0526765	-0.997895	0.232047	0	0	0	1
0.998931	0.0239439	0.0392943	0.642405	0.0259434	-0.998274	-0.0519781	-0.149004	0.037956	0.0529276	-0.997872	0.232052	0	0	0	1
0.998921	0.0239165	0.0395619	0.642376	0.0259385	-0.998263	-0.0521962	-0.14955	0.0382189	0.0531517	-0.997851	0.232063	0	0	0	1
0.998907	0.0240574	0.0398237	0.64235	0.0261012	-0.998248	-0.0524006	-0.150055	0.0384674	0.0533684	-0.997829	0.232081	0	0	0	1
0.998896	0.0240399	0.0401099	0.642324	0.0261092	-0.998234	-0.0526657	-0.150624	0.0387471	0.0536404	-0.997804	0.232094	0	0	0	1
0.998888	0.0239493	0.0403551	0.642276	0.0260417	-0.998222	-0.052917	-0.151255	0.0389902	0.0538948	-0.997781	0.232082	0	0	0	1
0.998873	0.024102	0.0406523	0.642237	0.0262202	-0.998204	-0.0531673	-0.151884	0.039272	0.054159	-0.997755	0.232093	0	0	0	1
0.998858	0.0241092	0.04102	0.642229	0.026257	-0.99819	-0.0534113	-0.15244	0.0396322	0.054413	-0.997727	0.232121	0	0	0	1
0.998852	0.023923	0.0412683	0.642201	0.0260922	-0.998184	-0.0536055	-0.152945	0.0398852	0.0546064	-0.997707	0.232132	0	0	0	1
0.998839	0.0237751	0.0416623	0.642213	0.0259771	-0.998172	-0.0538799	-0.15348	0.0402794	0.0548853	-0.997676	0.232148	0	0	0	1
0.998827	0.0236875	0.0419995	0.642202	0.0259203	-0.998157	-0.0541804	-0.154089	0.040613	0.0551911	-0.997645	0.232134	0	0	0	1
0.998813	0.0238084	0.042252	0.642155	0.0260662	-0.998139	-0.0544511	-0.154727	0.0408512	0.0554736	-0.99762	0.232114	0	0	0	1
0.998798	0.0238263	0.042601	0.642137	0.0261134	-0.998125	-0.0546909	-0.155289	0.0411923	0.0557233	-0.997592	0.232145	0	0	0	1
0.998788	0.0237315	0.0428858	0.642119	0.0260429	-0.998115	-0.0548914	-0.155776	0.0414766	0.0559274	-0.997569	0.232165	0	0	0	1
0.998783	0.0234564	0.0431549	0.6421	0.0257923	-0.99811	-0.0551138	-0.156277	0.0417549	0.0561455	-0.997545	0.232168	0	0	0	1
0.99878	0.0232672	0.0433367	0.642054	0.0256232	-0.998101	-0.0553444	-0.156829	0.041941	0.056373	-0.997524	0.232135	0	0	0	1
0.998769	0.0231174	0.0436538	0.64202	0.0255029	-0.998089	-0.0556168	-0.157462	0.042259	0.0566474	-0.997495	0.23214	0	0	0	1
0.998761	0.0230115	0.0439093	0.641972	0.0254207	-0.998079	-0.0558314	-0.158043	0.0425146	0.0568641	-0.997472	0.232157	0	0	0	1
0.998753	0.0228653	0.0441676	0.641935	0.0252968	-0.998073	-0.056006	-0.158548	0.0427762	0.0570392	-0.997451	0.232185	0	0	0	1
0.998739	0.0229	0.0444492	0.641906	0.0253564	-0.99806	-0.0562117	-0.159055	0.0430501	0.0572536	-0.997427	0.232211	0	0	0	1
0.998732	0.0227327	0.0446965	0.641859	0.0252136	-0.99805	-0.0564442	-0.159644	0.0433007	0.0574853	-0.997402	0.232212	0	0	0	1
0.998721	0.0227673	0.0449323	0.641789	0.0252717	-0.998036	-0.0566746	-0.160297	0.0435282	0.0577233	-0.997379	0.232219	0	0	0	1
0.998707	0.0231163	0.0450602	0.641727	0.0256338	-0.998019	-0.056808	-0.160722	0.0436321	0.0578753	-0.997365	0.232234	0	0	0	1
0.998699	0.0233096	0.045149	0.641729	0.0258347	-0.99801	-0.0568677	-0.160829	0.043708	0.0579459	-0.997358	0.23224	0	0	0	1
0.998696	0.0230511	0.0453315	0.641741	0.0255921	-0.99801	-0.0569856	-0.161047	0.0439022	0.0580572	-0.997343	0.232244	0	0	0	1
0.998695	0.0227913	0.045483	0.641698	0.0253493	-0.998006	-0.0571666	-0.1615	0.0440638	0.0582306	-0.997326	0.232226	0	0	0	1
0.998681	0.0229926	0.0456917	0.64162	0.0255714	-0.997989	-0.0573642	-0.162107	0.0442553	0.0584427	-0.997305	0.232248	0	0	0	1
0.99867	0.0230618	0.045907	0.641553	0.0256607	-0.997977	-0.057531	-0.162662	0.0444618	0.0586182	-0.997285	0.232281	0	0	0	1
0.998656	0.0232258	0.0461195	0.641493	0.025844	-0.997963	-0.0576878	-0.163166	0.0446602	0.0587879	-0.997266	0.232315	0	0	0	1
0.998646	0.0232718	0.0463169	0.641429	0.0259092	-0.997952	-0.0578546	-0.163694	0.0448501	0.058962	-0.997248	0.232339	0	0	0	1
0.998632	0.0233019	0.0466102	0.641381	0.0259656	-0.997939	-0.0580526	-0.164249	0.0451359	0.0591691	-0.997222	0.232382	0	0	0	1
0.998618	0.0233998	0.0468503	0.64133	0.0260857	-0.997925	-0.0582304	-0.164766	0.045365	0.0593577	-0.997201	0.232416	0	0	0	1
0.998611	0.0231895	0.0471007	0.641277	0.0258993	-0.997919	-0.0584233	-0.165318	0.0456224	0.0595477	-0.997178	0.232441	0	0	0	1
0.998601	0.0231932	0.0473077	0.6412	0.0259245	-0.997906	-0.0586235	-0.165919	0.0458235	0.0597537	-0.997156	0.232455	0	0	0	1
0.998588	0.0232902	0.0475508	0.641132	0.0260457	-0.997891	-0.0588334	-0.166519	0.0460549	0.0599745	-0.997132	0.232479	0	0	0	1
0.998573	0.0233769	0.0478135	0.641077	0.0261573	-0.997876	-0.0590305	-0.167066	0.0463066	0.0601827	-0.997108	0.232511	0	0	0	1
0.998557	0.0233408	0.0481677	0.641067	0.0261528	-0.997863	-0.0592488	-0.167544	0.0466565	0.0604087	-0.997078	0.232559	0	0	0	1
0.99855	0.0232043	0.0483663	0.64101	0.0260375	-0.997855	-0.0594441	-0.168073	0.0468578	0.060603	-0.997057	0.232563	0	0	0	1
0.99854	0.0231759	0.0485881	0.640932	0.0260337	-0.997841	-0.059678	-0.168716	0.0470747	0.0608416	-0.997032	0.232568	0	0	0	1
0.99853	0.0231541	0.0488057	0.64085	0.0260354	-0.997828	-0.0598926	-0.169347	0.0472876	0.061061	-0.997009	0.232584	0	0	0	1
0.998521	0.0231006	0.0490191	0.640788	0.0260031	-0.997819	-0.060062	-0.169864	0.0474993	0.0612336	-0.996988	0.232613	0	0	0	1
0.998508	0.0230442	0.0493111	0.640754	0.0259738	-0.997808	-0.0602535	-0.170352	0.0477891	0.0614302	-0.996962	0.232653	0	0	0	1
0.998497	0.0228029	0.0496486	0.640726	0.0257657	-0.997798	-0.060507	-0.170915	0.0481342	0.0616811	-0.99693	0.232684	0	0	0	1
0.998484	0.0227071	0.0499503	0.640672	0.0257019	-0.997783	-0.0607808	-0.171555	0.0484341	0.0619582	-0.996898	0.23269	0	0	0	1
0.998466	0.0228845	0.0502314	0.640617	0.025908	-0.997764	-0.0610138	-0.172135	0.0486975	0.0622073	-0.99687	0.232718	0	0	0	1
0.998454	0.0228615	0.0504745	0.640565	0.0259096	-0.997752	-0.0612053	-0.172643	0.0489365	0.0624042	-0.996846	0.232747	0	0	0	1
0.998439	0.0228366	0.050782	0.640537	0.0259154	-0.997737	-0.0614379	-0.17315	0.0492388	0.0626438	-0.996816	0.232776	0	0	0	1
0.998425	0.0227162	0.0511134	0.640512	0.025829	-0.997723	-0.0617021	-0.173694	0.0495701	0.0629109	-0.996783	0.232793	0	0	0	1
0.998417	0.0226435	0.0513068	0.640444	0.0257802	-0.99771	-0.0619341	-0.174268	0.0497617	0.0631445	-0.996758	0.232783	0	0	0	1
0.998401	0.0226875	0.051597	0.640385	0.0258559	-0.997692	-0.0622006	-0.174898	0.0500415	0.0634209	-0.996727	0.232802	0	0	0	1
0.998382	0.0228366	0.0518836	0.640331	0.0260349	-0.997672	-0.0624338	-0.175467	0.0503118	0.0636694	-0.996697	0.232836	0	0	0	1
0.998365	0.0228211	0.0522175	0.640315	0.0260529	-0.997657	-0.0626727	-0.175997	0.0506397	0.0639164	-0.996665	0.232905	0	0	0	1
0.998356	0.0231253	0.0522701	0.640269	0.0263663	-0.997641	-0.0627918	-0.176316	0.0506696	0.0640525	-0.996655	0.232918	0	0	0	1
0.998348	0.0232088	0.0523714	0.640273	0.0264622	-0.997631	-0.0629092	-0.176485	0.0507621	0.064177	-0.996642	0.23291	0	0	0	1
0.998341	0.023064	0.0525735	0.640291	0.0263405	-0.997622	-0.0631023	-0.176755	0.050968	0.0643682	-0.996619	0.232896	0	0	0	1
0.998333	0.0229316	0.0527776	0.640246	0.026239	-0.997603	-0.0634485	-0.177372	0.0511709	0.0647134	-0.996586	0.232833	0	0	0	1
0.998316	0.0231099	0.0530206	0.640197	0.0264478	-0.997579	-0.0637346	-0.177994	0.0513942	0.0650154	-0.996555	0.232851	0	0	0	1
0.998303	0.0232348	0.053222	0.640146	0.0265951	-0.997564	-0.0639156	-0.178491	0.0515821	0.0652084	-0.996533	0.232905	0	0	0	1
0.998289	0.0231146	0.0535375	0.640128	0.0265064	-0.997553	-0.0641225	-0.17897	0.0518992	0.0654177	-0.996503	0.232974	0	0	0	1
0.998278	0.0229006	0.0538205	0.640098	0.0263249	-0.997541	-0.0643871	-0.179509	0.0521886	0.0656789	-0.99647	0.232986	0	0	0	1
0.998263	0.0227762	0.0541668	0.640068	0.0262411	-0.997521	-0.064722	-0.18013	0.0525334	0.0660167	-0.99643	0.232985	0	0	0	1
0.99824	0.0227579	0.0545966	0.640062	0.0262693	-0.997498	-0.065062	-0.180712	0.0529542	0.0663675	-0.996384	0.233006	0	0	0	1
0.998218	0.0227861	0.0549714	0.64005	0.0263385	-0.997477	-0.06536	-0.181238	0.0533184	0.0666772	-0.996344	0.233027	0	0	0	1
0.9982	0.0227068	0.0553337	0.640038	0.0262987	-0.997459	-0.0656445	-0.181747	0.0536776	0.0669674	-0.996305	0.233047	0	0	0	1
0.998187	0.0225475	0.0556322	0.640012	0.0261753	-0.997444	-0.0659348	-0.182267	0.0539783	0.0672572	-0.996269	0.233041	0	0	0	1
0.998169	0.0223828	0.0560164	0.640006	0.0260557	-0.997424	-0.0662842	-0.182832	0.0543635	0.0676082	-0.996225	0.233034	0	0	0	1
0.998151	0.0222599	0.0563884	0.639984	0.0259768	-0.997403	-0.0666226	-0.183426	0.054734	0.0679501	-0.996181	0.233035	0	0	0	1
0.998134	0.0221132	0.0567445	0.639949	0.0258706	-0.997386	-0.0669149	-0.184006	0.0550916	0.0682439	-0.996141	0.23306	0	0	0	1
0.99812	0.0221162	0.0569993	0.639889	0.025903	-0.997371	-0.0671297	-0.184529	0.0553398	0.0684658	-0.996112	0.23309	0	0	0	1
0.998103	0.0219705	0.0573506	0.639856	0.0257953	-0.997357	-0.067377	-0.185057	0.0556938	0.0687144	-0.996076	0.233136	0	0	0	1
0.998091	0.0219581	0.0575566	0.63978	0.0258088	-0.997343	-0.0675865	-0.185597	0.0558947	0.0689288	-0.996049	0.233152	0	0	0	1
0.998074	0.0218982	0.0578821	0.639719	0.025787	-0.997324	-0.0678614	-0.186222	0.0562163	0.0692091	-0.996012	0.233186	0	0	0	1
0.998058	0.0219883	0.0581234	0.639631	0.0259072	-0.997305	-0.0680974	-0.186835	0.0564446	0.0694568	-0.995982	0.233214	0	0	0	1
0.998038	0.0221337	0.0584138	0.639574	0.0260853	-0.997286	-0.0683166	-0.187368	0.0567183	0.0696921	-0.99595	0.233264	0	0	0	1
0.998021	0.0221601	0.0586939	0.63953	0.026144	-0.997269	-0.0685401	-0.187864	0.0569899	0.0699248	-0.995918	0.233306	0	0	0	1
0.998009	0.0220042	0.0589505	0.639484	0.0260201	-0.997255	-0.0687822	-0.188408	0.0572504	0.070165	-0.995886	0.233347	0	0	0	1
0.997996	0.0219888	0.0591701	0.639436	0.0260361	-0.997236	-0.0690582	-0.189019	0.0574632	0.0704462	-0.995854	0.233401	0	0	0	1
0.997986	0.0220846	0.0593031	0.639363	0.026156	-0.997215	-0.0693123	-0.189639	0.0575824	0.0707097	-0.995828	0.233436	0	0	0	1
0.99797	0.0222688	0.0595158	0.639339	0.0263706	-0.997191	-0.0695794	-0.190178	0.0577744	0.0709934	-0.995797	0.233496	0	0	0	1
0.997963	0.0223137	0.0596058	0.639295	0.0264359	-0.997172	-0.0698206	-0.190685	0.0578545	0.07124	-0.995775	0.233518	0	0	0	1
0.997956	0.02219	0.0597724	0.639281	0.0263408	-0.997155	-0.0701053	-0.191175	0.0580219	0.0715222	-0.995745	0.233529	0	0	0	1
0.997951	0.0221173	0.0598899	0.639243	0.0262942	-0.997135	-0.0704076	-0.191745	0.0581363	0.0718239	-0.995716	0.233537	0	0	0	1
0.997939	0.0222538	0.0600305	0.639214	0.026441	-0.997131	-0.0704124	-0.192149	0.0582665	0.0718404	-0.995708	0.233562	0	0	0	1
0.997924	0.0225217	0.0601826	0.63921	0.0267068	-0.997139	-0.0701922	-0.192351	0.0584048	0.0716396	-0.995714	0.23356	0	0	0	1
0.997922	0.0223761	0.0602759	0.639213	0.0265762	-0.997133	-0.0703305	-0.192604	0.0585047	0.071772	-0.995699	0.233584	0	0	0	1
0.997921	0.0222419	0.0603311	0.639197	0.0264596	-0.99712	-0.0705608	-0.193002	0.0585632	0.0719963	-0.995679	0.233586	0	0	0	1
0.997917	0.0222948	0.0603898	0.639145	0.0265327	-0.997098	-0.0708336	-0.193553	0.0586106	0.0722742	-0.995656	0.233591	0	0	0	1
0.99791	0.0222493	0.0605074	0.639144	0.0265141	-0.997077	-0.0711443	-0.194103	0.0587229	0.0725858	-0.995627	0.233643	0	0	0	1
0.99791	0.0221962	0.0605305	0.639126	0.0264819	-0.997054	-0.0714686	-0.194679	0.0587412	0.072908	-0.995602	0.233656	0	0	0	1
0.997911	0.0221186	0.060539	0.63914	0.0264272	-0.997029	-0.0718467	-0.195255	0.0587453	0.0732823	-0.995574	0.23366	0	0	0	1
0.997916	0.0219791	0.0605066	0.639191	0.0263117	-0.997	-0.0722907	-0.195816	0.0587115	0.0737179	-0.995544	0.233635	0	0	0	1
0.99793	0.0218276	0.0603295	0.639227	0.0261737	-0.99697	-0.072742	-0.196316	0.0585343	0.0741563	-0.995522	0.233526	0	0	0	1
0.997942	0.0217559	0.060162	0.639303	0.0261217	-0.996932	-0.0732887	-0.196859	0.0583583	0.0746951	-0.995492	0.233417	0	0	0	1
0.99795	0.0215894	0.0600844	0.639397	0.0259832	-0.996893	-0.0738639	-0.197466	0.0582784	0.0752594	-0.995454	0.233362	0	0	0	1
0.997955	0.0216257	0.0599888	0.639439	0.0260399	-0.996856	-0.0743373	-0.198057	0.058168	0.0757331	-0.995425	0.233299	0	0	0	1
0.997957	0.0214936	0.0600063	0.639455	0.0259297	-0.996833	-0.0746865	-0.198595	0.0581864	0.0760756	-0.995398	0.233313	0	0	0	1
0.997951	0.0214448	0.0601261	0.639431	0.0259025	-0.996818	-0.0748985	-0.199078	0.058304	0.0762882	-0.995374	0.233395	0	0	0	1
0.997944	0.0215043	0.0602229	0.639346	0.0259794	-0.996803	-0.0750687	-0.199629	0.0583915	0.0764646	-0.995356	0.233479	0	0	0	1
0.997929	0.021694	0.0604002	0.639273	0.0261926	-0.996784	-0.0752405	-0.200233	0.0585491	0.0766525	-0.995332	0.2336	0	0	0	1
0.997913	0.0216944	0.0606658	0.639226	0.0262061	-0.996793	-0.0751166	-0.200843	0.0588171	0.0765354	-0.995325	0.233684	0	0	0	1
0.9979	0.0219401	0.0607875	0.639167	0.0264656	-0.996781	-0.0751952	-0.201413	0.0589175	0.0766318	-0.995312	0.233731	0	0	0	1
0.997895	0.0218077	0.0609272	0.639163	0.0263532	-0.996772	-0.0753503	-0.201917	0.0590628	0.076783	-0.995292	0.233793	0	0	0	1
0.997893	0.0217786	0.060961	0.639151	0.0263445	-0.996749	-0.0756501	-0.202447	0.0590908	0.0770825	-0.995267	0.233822	0	0	0	1
0.997892	0.0217181	0.0610066	0.639139	0.026308	-0.996724	-0.0759928	-0.203048	0.0591318	0.0774232	-0.995238	0.23386	0	0	0	1
0.997879	0.021947	0.0611394	0.639116	0.0265636	-0.996696	-0.0762719	-0.203681	0.059239	0.0777199	-0.995208	0.23394	0	0	0	1
0.997865	0.0220362	0.0613299	0.639057	0.0266617	-0.996701	-0.0761743	-0.204234	0.0594244	0.0776325	-0.995204	0.23399	0	0	0	1
0.997855	0.0220534	0.0614826	0.638993	0.0266957	-0.996694	-0.0762561	-0.204786	0.0595731	0.0777196	-0.995188	0.234071	0	0	0	1
0.997845	0.0220349	0.0616479	0.63894	0.0266994	-0.996682	-0.0764121	-0.205336	0.0597351	0.0778792	-0.995166	0.234175	0	0	0	1
0.997844	0.0219287	0.0617112	0.638852	0.0266083	-0.996672	-0.0765781	-0.205903	0.059802	0.0780407	-0.99515	0.234228	0	0	0	1
0.997838	0.0218118	0.0618391	0.63881	0.0265141	-0.996658	-0.0767859	-0.206442	0.0599332	0.0782453	-0.995126	0.234316	0	0	0	1
0.997838	0.0216704	0.0618924	0.638738	0.0263875	-0.996648	-0.0769595	-0.206957	0.0599927	0.0784121	-0.995109	0.234364	0	0	0	1
0.997833	0.0216635	0.0619854	0.638693	0.0264003	-0.996632	-0.077164	-0.20745	0.0600806	0.078619	-0.995087	0.234431	0	0	0	1
0.997824	0.0218548	0.0620578	0.638659	0.026604	-0.996618	-0.0772787	-0.207781	0.0601345	0.0787473	-0.995074	0.234475	0	0	0	1
0.997823	0.021792	0.0620986	0.63864	0.0265404	-0.996625	-0.0772101	-0.207941	0.0601819	0.0786758	-0.995077	0.234468	0	0	0	1
0.997825	0.0215955	0.062128	0.638625	0.0263547	-0.996619	-0.077347	-0.208221	0.0602232	0.0788019	-0.995064	0.23449	0	0	0	1
0.997825	0.0214265	0.0621867	0.638587	0.0262043	-0.996605	-0.0775744	-0.208694	0.060289	0.079021	-0.995043	0.234528	0	0	0	1
0.997823	0.0213009	0.0622606	0.638493	0.0260968	-0.996593	-0.0777737	-0.209292	0.0603674	0.079215	-0.995023	0.234591	0	0	0	1
0.997817	0.0211692	0.0624077	0.63845	0.0259889	-0.99658	-0.0779713	-0.209785	0.0605193	0.0794087	-0.994998	0.234678	0	0	0	1
0.997809	0.0211401	0.0625505	0.638424	0.025984	-0.996564	-0.0781784	-0.210212	0.0606585	0.0796182	-0.994973	0.234749	0	0	0	1
0.997806	0.0209172	0.0626672	0.638395	0.0257892	-0.996545	-0.0784836	-0.210754	0.0607846	0.0799133	-0.994941	0.23478	0	0	0	1
0.997805	0.0208376	0.0627156	0.638339	0.0257325	-0.996522	-0.0787931	-0.211368	0.0608312	0.0802197	-0.994914	0.234812	0	0	0	1
0.997796	0.0208512	0.062848	0.63831	0.0257755	-0.996497	-0.0790972	-0.211955	0.0609542	0.0805285	-0.994881	0.234895	0	0	0	1
0.997792	0.0207906	0.0629327	0.638263	0.0257366	-0.996479	-0.0793392	-0.212472	0.0610372	0.0807694	-0.994857	0.234945	0	0	0	1
0.997785	0.0207186	0.0630673	0.638236	0.0256932	-0.996457	-0.0796257	-0.212995	0.0611697	0.0810554	-0.994825	0.234996	0	0	0	1
0.997784	0.0206573	0.0631023	0.638199	0.0256543	-0.996433	-0.0799404	-0.213556	0.0612015	0.0813678	-0.994798	0.235019	0	0	0	1
0.997778	0.0208059	0.0631513	0.638155	0.0258269	-0.996402	-0.0802706	-0.214171	0.0612297	0.0817089	-0.994768	0.235046	0	0	0	1
0.997768	0.0209394	0.0632561	0.638149	0.025987	-0.996374	-0.0805651	-0.214764	0.0613154	0.0820148	-0.994738	0.235093	0	0	0	1
0.997759	0.020946	0.0633986	0.638155	0.0260016	-0.996378	-0.0805045	-0.215265	0.0614584	0.0819583	-0.994734	0.235077	0	0	0	1
0.997751	0.0210414	0.0634926	0.638179	0.0261126	-0.996365	-0.0806326	-0.215821	0.0615409	0.0820949	-0.994717	0.235057	0	0	0	1
0.997744	0.02121	0.0635547	0.638243	0.026298	-0.996344	-0.0808256	-0.216438	0.0615838	0.0823003	-0.994698	0.234995	0	0	0	1
0.997742	0.021197	0.0635898	0.638289	0.026293	-0.996338	-0.080909	-0.217069	0.0616176	0.0823839	-0.994689	0.234895	0	0	0	1
0.997739	0.0212712	0.06361	0.638335	0.026373	-0.99633	-0.080976	-0.217681	0.0616298	0.0824561	-0.994682	0.234777	0	0	0	1
0.997729	0.0214252	0.0637148	0.638381	0.0265411	-0.996319	-0.0810658	-0.21822	0.0617191	0.0825584	-0.994668	0.234745	0	0	0	1
0.997721	0.0213984	0.0638501	0.638402	0.0265423	-0.996297	-0.0813357	-0.218812	0.0618489	0.0828307	-0.994637	0.2348	0	0	0	1
0.997713	0.0214248	0.0639622	0.638372	0.0265941	-0.996274	-0.0815941	-0.219414	0.0619514	0.0830942	-0.994609	0.234867	0	0	0	1
0.997705	0.0214028	0.064088	0.638333	0.0265905	-0.996264	-0.0817212	-0.220023	0.0620753	0.0832235	-0.99459	0.234909	0	0	0	1
0.997699	0.0213014	0.0642184	0.638315	0.0265095	-0.996254	-0.0818712	-0.220592	0.0622096	0.0833709	-0.994569	0.23495	0	0	0	1
0.997698	0.0211922	0.0642716	0.638285	0.026418	-0.996239	-0.0820796	-0.221098	0.0622661	0.0835742	-0.994549	0.234976	0	0	0	1
0.997696	0.0210871	0.0643434	0.638266	0.0263357	-0.996219	-0.0823451	-0.2216	0.0623394	0.0838356	-0.994522	0.235028	0	0	0	1
0.997696	0.0209495	0.0643881	0.638199	0.026219	-0.9962	-0.0826148	-0.222201	0.0623885	0.0840983	-0.994497	0.235074	0	0	0	1
0.997691	0.0208634	0.0644878	0.638132	0.026154	-0.996185	-0.0828157	-0.222805	0.0624898	0.0842968	-0.994474	0.235135	0	0	0	1
0.997679	0.0210637	0.0646172	0.638087	0.0263733	-0.996168	-0.0829487	-0.223341	0.0625982	0.084446	-0.994454	0.235193	0	0	0	1
0.997672	0.021022	0.0647345	0.638073	0.0263368	-0.996175	-0.0828719	-0.22363	0.0627205	0.0843696	-0.994453	0.235205	0	0	0	1
0.997668	0.0211437	0.064758	0.638076	0.0264608	-0.996172	-0.0828775	-0.223748	0.0627335	0.0843835	-0.994451	0.235196	0	0	0	1
0.997668	0.0208947	0.0648293	0.63808	0.0262283	-0.996164	-0.0830388	-0.224021	0.0628214	0.0845312	-0.994433	0.235243	0	0	0	1
0.99767	0.0207229	0.0648546	0.638026	0.0260729	-0.99615	-0.0832601	-0.224488	0.0628553	0.0847428	-0.994413	0.235279	0	0	0	1
0.997662	0.0207767	0.0649619	0.637943	0.0261514	-0.996127	-0.0835073	-0.225103	0.0629511	0.0849966	-0.994385	0.235366	0	0	0	1
0.997651	0.0208418	0.0651147	0.637903	0.0262437	-0.996106	-0.083732	-0.225618	0.0630919	0.0852298	-0.994356	0.235471	0	0	0	1
0.997644	0.0208878	0.0652088	0.637864	0.0263107	-0.996087	-0.0839372	-0.226057	0.0631762	0.0854408	-0.994333	0.235541	0	0	0	1
0.997647	0.0206563	0.0652361	0.637819	0.0260989	-0.99607	-0.0842036	-0.226563	0.0632163	0.0856937	-0.994308	0.235577	0	0	0	1
0.99764	0.0208825	0.0652712	0.63779	0.0263512	-0.996032	-0.084574	-0.22716	0.063222	0.08608	-0.994275	0.235617	0	0	0	1
0.997633	0.0209955	0.065339	0.637752	0.0264907	-0.996001	-0.0848997	-0.227804	0.063271	0.0864153	-0.994242	0.235664	0	0	0	1
0.997616	0.0212361	0.065527	0.637735	0.0267451	-0.995997	-0.0848674	-0.228367	0.0634382	0.0864032	-0.994233	0.235682	0	0	0	1
0.997593	0.0213122	0.0658427	0.637732	0.0268333	-0.996014	-0.0846308	-0.228926	0.0637525	0.0861796	-0.994232	0.235717	0	0	0	1
0.997576	0.0213402	0.0661008	0.637714	0.0268741	-0.996026	-0.0844828	-0.229517	0.0640111	0.0860401	-0.994228	0.235744	0	0	0	1
0.99756	0.0212914	0.0663496	0.637682	0.0268369	-0.99604	-0.0843281	-0.230153	0.0642673	0.0858886	-0.994224	0.235763	0	0	0	1
0.997545	0.0212165	0.0665978	0.6377	0.0267781	-0.996049	-0.0842443	-0.230722	0.0645232	0.0858066	-0.994215	0.235782	0	0	0	1
0.997536	0.0211721	0.0667508	0.63771	0.026743	-0.996055	-0.0841838	-0.231243	0.064681	0.0857472	-0.99421	0.235755	0	0	0	1
0.997534	0.0210563	0.0668212	0.637707	0.0266483	-0.996038	-0.0844128	-0.231797	0.0647549	0.085971	-0.994185	0.235768	0	0	0	1
0.997532	0.0209381	0.066878	0.637722	0.026558	-0.99601	-0.0847622	-0.232385	0.0648124	0.0863149	-0.994152	0.23579	0	0	0	1
0.997529	0.0207428	0.0669926	0.637757	0.0263821	-0.996003	-0.0849025	-0.232955	0.0649396	0.0864458	-0.994132	0.235777	0	0	0	1
0.99752	0.0205915	0.0671642	0.637867	0.0262458	-0.996007	-0.0849015	-0.233543	0.0651237	0.0864394	-0.994121	0.235703	0	0	0	1
0.997523	0.020478	0.0671559	0.637975	0.0261407	-0.995998	-0.0850375	-0.234149	0.0651217	0.0865681	-0.99411	0.235552	0	0	0	1
0.997534	0.0204947	0.0669925	0.638053	0.0261582	-0.995978	-0.085268	-0.234734	0.0649515	0.0867958	-0.994101	0.235381	0	0	0	1
0.997536	0.0204426	0.0669745	0.638079	0.0261189	-0.99596	-0.0854854	-0.235304	0.0649324	0.0870098	-0.994083	0.235336	0	0	0	1
0.997526	0.0204002	0.0671434	0.638021	0.0261	-0.995949	-0.0856185	-0.235894	0.0651007	0.0871448	-0.994061	0.235427	0	0	0	1
0.997506	0.0205873	0.0673776	0.637914	0.0263081	-0.995943	-0.0856304	-0.236446	0.0653173	0.0871751	-0.994044	0.235553	0	0	0	1
0.997489	0.0205337	0.0676512	0.637832	0.0262773	-0.995945	-0.0856131	-0.236988	0.0655949	0.0871615	-0.994027	0.235684	0	0	0	1
0.997473	0.0205401	0.0678752	0.637769	0.0263082	-0.995938	-0.0856856	-0.237533	0.0658155	0.0872405	-0.994005	0.235792	0	0	0	1
0.997455	0.0208135	0.068066	0.637715	0.026606	-0.99592	-0.0858077	-0.238125	0.0659783	0.087386	-0.993982	0.235872	0	0	0	1
0.997437	0.020864	0.0683081	0.637661	0.0266659	-0.995933	-0.0856312	-0.238669	0.0662197	0.087219	-0.99398	0.235901	0	0	0	1
