# Supplementary material for: Axially rigid steerable needle with compliant active tip control
Source: PLoS One. 2021 Dec 16;16(12):e0261089. doi: 10.1371/journal.pone.0261089 (PMC8675730; doi:10.1371/journal.pone.0261089)
Supplement: S1 File — (ZIP) [file pone.0261089.s001.zip › Exp.1/PhantomScan_019.csvf]

4.14652	3.47866	9.37673
4.08854	3.45764	9.15148
3.97175	3.26887	9.24766
3.90115	2.87756	9.21275
3.87549	2.43921	9.29188
3.84085	2.28889	9.42147
3.71196	2.02298	9.4879
3.53978	1.7522	9.51444
3.30898	1.7539	9.54921
3.35327	1.56576	9.82421
3.25378	1.3067	9.72742
3.28822	1.28945	9.8196
3.19116	1.38764	9.7842
3.25742	1.0777	9.78052
3.45619	1.17177	9.77618
3.44331	1.12278	9.62157
3.64477	1.05756	9.56203
3.80325	0.750875	9.52703
3.71107	1.05093	9.47478
3.87091	0.979149	9.48795
3.9874	0.876444	9.49877
4.15636	0.711919	9.30622
4.15143	0.857775	9.16967
4.04097	0.693444	9.1623
4.06196	0.565896	9.18352
3.83754	0.532858	9.2708
3.69119	0.390927	9.27489
3.63887	0.272927	9.31875
3.47034	0.245869	9.48981
3.609	0.1334	9.37177
3.4672	0.0286946	9.5984
3.48577	0.0328936	9.61519
3.23041	0.447977	9.68671
3.25323	0.227049	9.66592
3.21344	-0.00121507	9.74983
3.1196	-0.105448	9.97229
3.05944	-0.108853	10.0595
3.01391	-0.272615	10.1748
3.00467	-0.0184564	10.5325
2.68108	-0.327513	10.1617
2.57626	-0.345246	10.1804
2.60057	-0.641729	10.3333
2.39095	-0.397996	10.3514
2.46587	-0.522145	10.376
2.30681	-0.586453	10.3908
2.18487	-0.443972	10.4189
2.17311	-0.56269	10.5078
2.05581	-0.794504	10.5707
1.95665	-0.718023	10.6133
1.94578	-0.639681	10.692
1.94326	-0.833757	10.7985
1.71643	-0.891242	10.6852
1.73745	-0.788471	10.7074
1.73151	-0.916088	10.6626
1.55382	-0.840396	10.7039
1.60411	-0.958472	10.7825
1.55557	-0.824237	10.747
1.6395	-1.01519	10.7677
1.69312	-1.02188	11.0002
1.45978	-0.884575	10.7436
1.56042	-0.982165	10.7489
1.68421	-0.978777	10.8096
1.72207	-0.519937	11.009
1.35854	-0.746874	10.7132
1.32458	-0.797658	10.6007
1.44905	-1.07296	10.5527
1.44613	-1.19223	10.5686
1.27168	-1.13769	10.5295
1.47973	-1.25928	10.5834
1.4492	-1.28594	10.6246
1.32905	-1.0902	10.495
1.39768	-0.997478	10.643
1.25402	-1.29126	10.5132
1.23482	-1.12446	10.4045
1.25254	-1.09809	10.5006
1.19691	-1.06969	10.442
1.30456	-1.36081	10.4778
1.05538	-1.15451	10.3669
1.21749	-1.45159	10.3994
1.10003	-1.30383	10.3541
1.06224	-1.16216	10.33
1.0987	-1.17518	10.4821
1.03929	-1.27004	10.3871
0.977234	-1.36686	10.4403
0.789722	-1.44761	10.3411
0.70467	-1.29499	10.4777
0.610419	-1.35017	10.4618
0.504235	-1.36231	10.5101
0.400249	-1.3406	10.4192
0.296583	-1.67818	10.4928
0.0963927	-1.50658	10.6836
-0.0652784	-1.54362	10.5864
0.0385537	-1.23084	10.7716
-0.0877096	-1.0782	10.5697
0.0210103	-1.28023	10.5725
-0.0197768	-1.3422	10.5799
-0.106144	-1.53527	10.6653
-0.254918	-1.47388	10.6682
-0.110579	-1.52219	10.893
-0.374846	-1.45014	10.7245
-0.306611	-1.68858	10.5452
-0.44092	-1.59785	10.6264
-0.543706	-1.67654	10.6017
-0.794085	-1.35243	10.7435
-0.471047	-1.66843	11.1265
-0.911396	-1.72942	10.8141
-0.898573	-1.56789	10.7423
-0.960516	-1.77036	10.7483
-1.13007	-1.69633	10.5773
-1.07717	-1.71464	10.9737
-1.22706	-1.54734	10.798
-1.26989	-1.67211	10.76
-1.1308	-1.92863	10.9506
-1.31359	-1.74409	10.6037
-1.4068	-1.85026	10.7671
-1.30182	-1.79921	10.9238
-1.40767	-1.74532	10.9858
-1.5172	-1.9189	10.6938
-1.37255	-2.08166	10.7906
-1.47023	-1.99883	10.7752
-1.5841	-1.87066	10.8305
-1.76567	-2.10695	10.559
-1.64844	-1.56414	10.3436
-1.78443	-1.75408	10.3098
-1.93112	-1.72453	9.86231
-1.96239	-2.14499	9.76066
-1.80524	-1.9246	9.97317
-1.71196	-1.95868	10.011
-1.71849	-2.05138	9.76993
-1.8151	-2.05811	9.52203
-1.65488	-1.99564	9.57725
-1.70048	-1.79542	9.63219
-1.81611	-1.80588	9.82196
-1.56944	-2.08723	9.70711
-1.74595	-2.18002	10.0115
-1.61105	-2.02791	9.81804
-2.01137	-1.83672	9.60297
-1.72052	-2.12533	9.97681
-1.86819	-2.08764	9.88489
-1.79668	-2.31239	9.85781
-1.86833	-2.37608	10.005
-1.84859	-2.48461	9.99481
-2.00924	-2.35075	9.96083
-1.98983	-2.58247	9.85405
-1.90182	-2.33486	10.0823
-1.96451	-2.3416	9.97178
-1.99558	-2.34709	9.91763
-1.93261	-2.46017	10.2381
-1.91668	-2.45861	10.1458
-1.97959	-2.36808	10.324
-1.90842	-2.42684	10.303
-2.09175	-2.42874	10.4382
-2.01997	-2.28175	10.1532
-2.17371	-2.15859	10.1464
-2.03335	-2.16606	10.2289
-2.23218	-2.51823	10.0127
-2.0659	-2.68929	10.1119
-2.09729	-2.41313	9.97338
-1.86334	-2.56572	10.3133
-1.94691	-2.47463	10.2729
-1.93192	-2.54605	10.3864
-1.89893	-2.76417	10.5063
-1.98365	-2.65086	10.4799
-2.12646	-2.60505	10.5426
-1.92552	-2.96052	10.5152
-2.11185	-2.52968	10.5578
-2.03622	-2.83351	10.4357
-2.22687	-2.51285	10.3405
-2.04538	-2.75765	10.3498
-2.35889	-2.5944	10.0278
-2.09619	-2.66113	10.6299
-2.32328	-2.64857	10.2738
-2.10335	-2.66615	10.6093
-2.07411	-2.66481	10.5215
-2.14869	-2.73478	10.591
-2.26571	-2.77195	10.2745
-2.27987	-2.88102	10.4292
-2.21828	-2.68716	10.2912
-2.32618	-2.78605	10.2233
-2.47117	-2.81034	9.99919
-2.2631	-2.80138	10.0586
-2.47797	-2.96736	9.88144
-2.40704	-2.31277	9.67514
-2.6174	-2.49944	9.67103
-2.48836	-2.92318	9.29125
-2.46472	-2.78511	9.25342
-2.24681	-2.90824	9.51886
-2.63906	-2.8468	9.43474
-2.4539	-2.9115	9.41059
-2.55438	-2.90819	9.44418
-2.42192	-3.09743	9.45428
-2.38392	-2.89172	9.66406
-2.59089	-2.61894	9.57369
-2.43882	-3.06823	9.53055
-2.52097	-3.17252	9.49339
-2.51209	-3.0409	9.62963
-2.46246	-3.10544	9.86424
-2.61113	-3.08143	9.7306
-2.55963	-3.16445	9.84828
-2.48108	-3.2214	9.78919
-2.6227	-3.20152	9.86925
-2.47005	-3.27098	10.0898
-2.52252	-3.45338	9.91978
-2.66109	-3.38027	9.94188
-2.63649	-3.37587	9.93923
-2.55669	-3.45765	10.2031
-2.54879	-3.35067	10.099
-2.57782	-3.38898	9.87338
-2.55358	-3.31733	10.2926
-2.52456	-3.39059	10.2198
-2.40796	-3.51786	10.4447
-2.55512	-3.55423	10.3414
-2.50494	-3.29432	10.3482
-2.53023	-3.27293	10.3917
-2.45675	-3.37486	10.3746
-2.76922	-3.49415	10.2771
-2.52698	-3.67111	10.4868
-2.67081	-3.54189	10.4172
-2.71453	-3.53296	10.4921
-2.70271	-3.59919	10.6466
-2.78041	-3.65706	10.4817
-2.70232	-3.90707	10.6948
-2.85716	-3.86765	10.5488
-2.80767	-3.76514	10.4932
-2.8409	-3.78326	10.5764
-2.60265	-3.85032	10.8097
-2.62488	-3.83277	10.6802
-2.79823	-3.75051	10.6576
-2.60117	-3.71815	10.8578
-2.70838	-3.63278	10.7205
-2.72805	-3.60352	10.8609
-2.69774	-3.99583	10.9683
-2.9525	-3.74129	10.9794
-2.92303	-3.8278	10.9728
-2.95353	-3.70122	10.8487
-2.88086	-3.80702	11.0134
-2.9394	-3.78445	10.7953
-3.09383	-3.95279	10.8684
-3.05279	-3.7236	10.6883
-3.13883	-3.85666	10.3095
-3.11753	-3.89035	10.2879
-3.16362	-4.21333	10.0849
-3.14854	-3.26662	10.3361
-4.07087	-3.54517	10.4186
-4.30197	-3.18798	10.7117
-4.42294	-3.39031	10.6917
-4.89411	-3.20268	10.1861
-4.99947	-3.43359	10.0828
-5.46023	-3.22363	10.1701
-5.37518	-3.11342	9.6829
-5.57346	-3.14675	9.88925
-5.52919	-3.27319	10.2299
-5.92235	-3.30064	10.1984
-5.50645	-3.21896	10.0875
-5.84132	-3.37196	9.72936
-6.34466	-3.37744	9.75558
-5.80263	-3.34621	9.65427
-5.38793	-3.32351	9.8266
-6.4437	-3.4727	9.32117
-5.78632	-3.28441	9.29586
-6.03944	-3.26276	9.5209
-6.44738	-3.39127	9.42796
-6.37582	-3.36527	9.4477
-5.95077	-3.34894	9.77335
-6.00227	-3.51483	9.189
-6.23878	-3.35814	8.79083
-6.36039	-3.55331	9.08654
-6.24409	-3.48263	8.98256
-6.18752	-3.21248	8.78756
-6.72793	-3.38764	8.67476
-5.72399	-3.15392	9.48136
-6.93881	-3.47723	9.36295
-6.22876	-3.35551	9.40098
-5.54262	-2.91386	9.31804
-6.57535	-2.85769	8.35065
-4.97693	-2.55066	8.64873
-5.37751	-2.2544	8.5493
-5.25138	-1.78601	8.62738
-4.77984	-1.768	8.66917
-5.02278	-1.68475	8.46441
-4.96031	-1.60073	8.51267
-4.78962	-1.42605	8.53654
-4.986	-1.58039	8.38852
-4.85087	-1.33189	8.41378
-4.86967	-1.24527	8.30089
-4.9745	-1.27561	8.33069
-4.84273	-1.08945	8.26362
-4.86111	-1.1543	8.19751
-4.81064	-1.08989	8.05365
-4.84001	-0.952585	8.14097
-4.8852	-1.01244	8.14484
-4.87867	-1.07458	8.17686
-4.99467	-0.892766	8.13195
-4.77869	-1.16337	7.99583
-4.91747	-1.01905	8.19795
-5.01064	-0.898832	8.39037
-4.98534	-0.940943	8.43148
-5.07137	-0.79059	8.68884
-4.91042	-0.824524	8.75597
-4.96497	-0.651733	8.93614
-4.84337	-0.685698	8.77218
-4.89066	-0.520197	8.71782
-4.63674	-0.8866	8.62703
-4.63911	-0.814541	8.68974
-4.77366	-0.510289	8.60363
-4.54673	-0.652075	8.52533
-4.64191	-0.4014	8.45065
-4.63118	-0.251423	8.29123
-4.46677	-0.424908	8.11516
-4.55808	-0.292096	8.07321
-4.35577	-0.38	8.07229
-4.25201	-0.331145	8.1018
-4.17167	-0.265953	8.00833
-4.17253	0.00388144	8.01022
-4.07003	-0.217869	7.87435
-3.91279	-0.404475	7.92371
-4.04205	-0.0088455	7.6709
-3.73875	0.0778917	7.70055
-3.5393	0.232346	7.83341
-3.68355	0.0879424	7.54047
-3.54068	0.338117	7.68454
-3.18581	0.115412	7.74651
-3.28149	0.0251334	7.58685
-3.37122	0.294673	7.47475
-3.13539	0.279613	7.61811
-3.14634	0.352454	7.55577
-3.00723	0.182846	7.54414
-2.92125	0.332339	7.55844
-2.89959	0.4387	7.55289
-2.89479	0.502931	7.47167
-2.85596	0.542156	7.49581
-2.7443	0.385338	7.55486
-2.65243	0.0350874	7.52482
-2.45197	0.189935	7.46667
-2.53641	0.426443	7.44254
-2.51325	0.527823	7.69697
-2.57053	0.487454	7.68756
-2.60194	0.501957	7.61156
-2.74194	0.509881	7.421
-2.67634	0.639925	7.60715
-2.6143	0.462712	7.58265
-2.71962	0.337952	7.49715
-2.70863	0.459456	7.558
-2.5577	0.458762	7.63906
-2.54039	0.521856	7.61111
-2.61057	0.578051	7.5931
-2.58622	0.659781	7.67443
-2.5531	0.501062	7.66826
-2.69845	0.544145	7.62029
-2.51148	0.549958	7.84946
-2.83448	0.466702	7.47329
-2.66237	0.696335	7.90023
-2.61306	0.628291	7.83089
-2.61814	0.659035	7.82493
-2.56217	0.47141	7.75921
-2.7116	0.735331	7.72758
-2.57309	0.720563	7.93566
-2.57027	0.550342	7.79075
-2.49997	0.52754	7.82147
-2.59672	0.696886	7.81147
-2.6214	0.828381	7.724
-2.52972	0.655318	7.82886
-2.49541	0.435067	7.68698
-2.24763	0.327401	7.80307
-2.26755	0.586406	7.76628
-2.33185	0.579851	7.84024
-2.28178	0.734746	7.73935
-2.0485	0.597912	7.72714
-2.02858	0.831178	7.70844
-2.1317	0.739582	7.53556
-1.99216	0.717885	7.55115
-1.96318	0.77198	7.48317
-1.8314	1.019	7.52529
-1.69672	0.879063	7.4343
-1.68187	0.726401	7.39129
-1.68312	0.92037	7.32614
-1.70203	0.967854	7.23109
-1.42583	1.10841	7.38495
-1.34698	0.889273	7.34262
-1.26049	0.843134	7.20506
-1.25	1.19145	7.18789
-1.31096	1.23759	7.06214
-1.1105	1.0336	7.13472
-1.18111	1.12139	7.09447
-1.10038	1.06526	7.07244
-1.00914	1.031	7.13524
-1.08217	1.18675	7.07121
-1.00813	1.2112	7.09204
-0.853187	1.19161	7.10095
-0.852342	1.31036	7.01976
-0.552388	1.15107	7.05939
-0.586305	1.29768	6.83795
-0.604506	1.06962	6.79972
-0.333233	1.1555	7.11399
-0.339813	1.24214	7.14563
-0.442704	1.38585	7.10642
-0.389723	1.41218	7.12383
-0.163067	1.52303	7.20133
-0.250257	1.58629	7.22792
-0.248946	1.3599	7.22496
-0.535566	1.48628	7.19467
-0.512716	1.53327	7.31699
-0.625698	1.34492	7.17767
-0.450302	1.34185	7.35794
-0.607227	1.35049	7.18619
-0.586049	1.46768	7.45088
-0.571792	1.39095	7.45116
-0.560147	1.57328	7.48025
-0.646839	1.3547	7.28878
-0.582722	1.48084	7.41135
-0.412569	1.40272	7.43464
-0.333798	1.38782	7.46682
-0.292823	1.3657	7.3706
-0.246106	1.50196	7.37489
-0.238995	1.50246	7.32715
-0.0542497	1.6424	7.35022
-0.0658485	1.63306	7.19205
0.140017	1.68946	7.33969
0.0398834	1.69418	7.23935
-0.0181082	1.77885	7.29478
0.173683	1.71711	7.23646
0.324318	1.90524	7.34307
0.305406	1.71742	7.31667
0.574073	1.59242	7.51276
0.287246	1.51917	7.45149
0.713282	1.9607	7.62981
0.543383	1.82485	7.66446
0.623486	2.05822	7.5018
0.814786	1.93115	7.55015
0.932744	1.95261	7.80235
0.871234	2.17087	8.10455
0.843745	1.97757	8.0629
0.962652	2.14238	8.59368
1.18779	2.13681	8.99161
0.963836	2.01707	8.75447
0.942685	2.15209	8.73083
0.850123	2.01605	8.62058
1.00098	2.26645	8.54391
0.962811	2.07369	8.3823
1.07621	2.11503	8.43851
1.22004	2.17368	8.56749
1.0598	2.25011	8.33369
1.17526	2.15434	8.20938
1.18229	2.29855	8.17712
1.28387	2.15161	8.28594
1.13444	2.2315	8.04252
1.22311	2.4576	7.91715
1.40945	2.34948	7.97242
1.21823	2.40635	7.87005
1.08498	2.33911	7.44287
1.359	2.26117	7.58303
1.38539	2.24822	7.61703
1.22925	2.05429	7.64695
1.39328	2.24513	7.78305
1.0927	2.40908	7.56419
1.43514	2.40483	7.77394
1.33289	2.23677	7.48221
1.45763	2.43773	7.4663
1.35915	2.55232	7.41698
1.55794	2.35737	7.52723
1.43033	2.40185	7.18393
1.36299	2.45238	7.02717
1.45783	2.52944	7.15601
1.45418	2.47584	7.07599
1.44532	2.58836	7.15206
1.59117	2.2879	7.24433
1.7004	2.59293	7.35788
1.73475	2.48762	7.22626
1.58066	2.63213	7.08697
1.80072	2.6034	7.8096
1.78721	2.4702	8.07163
1.71118	2.63705	8.25908
1.62599	2.78994	8.19754
2.02426	2.57825	8.18977
1.84157	2.75885	7.84357
1.98942	2.52747	8.14065
1.92362	2.56603	7.98554
1.95529	2.6332	7.99548
1.88246	2.88796	8.11414
2.06491	2.62655	8.06871
1.92907	2.90107	8.04467
2.00709	2.78869	7.78271
1.74056	2.38522	7.5965
2.16771	2.49251	8.10015
2.08869	2.53373	7.65603
2.0275	2.83613	7.67518
1.97339	2.61893	7.38686
2.17155	2.78701	7.60917
2.01533	2.62146	7.30214
2.19462	2.62239	7.08875
2.10695	2.8207	7.46221
2.38391	2.70881	7.38861
2.19948	2.87658	7.19774
2.02104	2.72367	7.17986
2.01837	2.85532	7.18108
2.37328	2.69053	7.44973
2.02919	2.84291	7.52807
2.19952	2.86735	7.62598
2.35643	2.74245	7.75228
2.32475	2.98279	7.78882
2.18057	3.08614	7.9943
2.42317	3.13596	8.27457
2.49588	3.10844	8.9538
2.55918	3.25712	9.3671
2.40354	3.44358	9.43763
2.5104	3.19956	9.15732
2.4036	3.3026	8.91745
2.39953	3.56705	8.63514
2.63091	3.58691	8.66788
2.76314	3.50886	8.83719
