# Supplementary material for: Axially rigid steerable needle with compliant active tip control
Source: PLoS One. 2021 Dec 16;16(12):e0261089. doi: 10.1371/journal.pone.0261089 (PMC8675730; doi:10.1371/journal.pone.0261089)
Supplement: S1 File — (ZIP) [file pone.0261089.s001.zip › Exp.1/PhantomScan_020.csv]

0.994701	0.032135	0.0975734	0.681333	0.0417601	-0.994214	-0.0986004	-0.236115	0.0938176	0.102139	-0.99033	0.237303	0	0	0	1
0.994699	0.0321427	0.0975946	0.681341	0.0417751	-0.994208	-0.0986545	-0.23617	0.0938355	0.102195	-0.990322	0.237316	0	0	0	1
0.994697	0.0322977	0.0975675	0.681364	0.0419237	-0.994205	-0.0986166	-0.236103	0.0937943	0.10217	-0.990329	0.237282	0	0	0	1
0.994686	0.0326761	0.0975485	0.681446	0.0422801	-0.994211	-0.0984066	-0.235831	0.0937455	0.101994	-0.990351	0.237208	0	0	0	1
0.994675	0.0331473	0.0975049	0.681544	0.0427218	-0.994218	-0.0981446	-0.235496	0.0936651	0.101774	-0.990382	0.237109	0	0	0	1
0.994677	0.0335721	0.0973401	0.681597	0.0430989	-0.994233	-0.0978201	-0.235171	0.093472	0.101481	-0.99043	0.237004	0	0	0	1
0.994687	0.033981	0.0970952	0.681623	0.0434474	-0.994255	-0.0974468	-0.234849	0.0932033	0.101134	-0.990491	0.236893	0	0	0	1
0.994689	0.0344457	0.0969106	0.681681	0.0438559	-0.994276	-0.0970507	-0.234476	0.0929901	0.100772	-0.990548	0.236778	0	0	0	1
0.994693	0.0349463	0.0966918	0.681741	0.0442931	-0.994299	-0.0966142	-0.234065	0.0927414	0.10037	-0.990612	0.236651	0	0	0	1
0.994698	0.0352557	0.0965308	0.681794	0.0445251	-0.994352	-0.0959606	-0.233654	0.0925796	0.0997361	-0.990691	0.236534	0	0	0	1
0.994708	0.0355865	0.0963022	0.681822	0.0447837	-0.994391	-0.0954332	-0.23329	0.0923431	0.0992271	-0.990764	0.236425	0	0	0	1
0.994717	0.0359375	0.0960734	0.681864	0.0450537	-0.994438	-0.0948104	-0.232864	0.0921089	0.0986243	-0.990846	0.236299	0	0	0	1
0.994724	0.0363444	0.0958533	0.681914	0.0453863	-0.994477	-0.0942465	-0.232429	0.0918757	0.0980859	-0.990921	0.236189	0	0	0	1
0.994733	0.0367239	0.0956131	0.68195	0.0456955	-0.99451	-0.0937428	-0.232028	0.0916227	0.0976044	-0.990992	0.236083	0	0	0	1
0.994746	0.0371039	0.0953299	0.681974	0.0460025	-0.994542	-0.093254	-0.231633	0.0913266	0.0971357	-0.991066	0.235981	0	0	0	1
0.994792	0.036644	0.0950314	0.682021	0.0454678	-0.994613	-0.0927578	-0.231176	0.0910975	0.0965818	-0.991141	0.235879	0	0	0	1
0.994806	0.0370426	0.0947234	0.682069	0.0458039	-0.99463	-0.0924045	-0.23072	0.0907688	0.0962496	-0.991203	0.235784	0	0	0	1
0.994831	0.0373142	0.0943582	0.682089	0.0460057	-0.994656	-0.0920271	-0.230294	0.090397	0.0958787	-0.991273	0.235691	0	0	0	1
0.994853	0.0374939	0.0940519	0.682115	0.0461228	-0.994684	-0.0916644	-0.229904	0.090092	0.0955168	-0.991336	0.235597	0	0	0	1
0.994869	0.0378255	0.0937462	0.682157	0.0463872	-0.99471	-0.0912488	-0.229461	0.0897756	0.0951155	-0.991403	0.235493	0	0	0	1
0.994895	0.0379792	0.0934148	0.682186	0.0464717	-0.994744	-0.0908344	-0.229038	0.0894509	0.0946981	-0.991473	0.235391	0	0	0	1
0.994915	0.0382654	0.0930813	0.682219	0.0466899	-0.99477	-0.0904319	-0.228592	0.089111	0.0943043	-0.991541	0.235293	0	0	0	1
0.994944	0.0384204	0.0927063	0.682225	0.0467749	-0.994801	-0.0900483	-0.228194	0.0887415	0.0939156	-0.991611	0.235202	0	0	0	1
0.994976	0.0386037	0.0922811	0.682234	0.0468758	-0.994839	-0.0895755	-0.22771	0.0883238	0.0934375	-0.991693	0.235119	0	0	0	1
0.995007	0.0387672	0.0918845	0.682233	0.046961	-0.994876	-0.0891137	-0.227235	0.0879359	0.0929699	-0.991772	0.235084	0	0	0	1
0.995042	0.0388813	0.0914578	0.682221	0.0469965	-0.994914	-0.0886762	-0.226783	0.0875215	0.0925209	-0.99185	0.235045	0	0	0	1
0.99508	0.0388891	0.0910363	0.682222	0.0469283	-0.994954	-0.0882594	-0.226309	0.0871213	0.0920835	-0.991926	0.235002	0	0	0	1
0.995117	0.038946	0.0906035	0.682224	0.0469135	-0.994987	-0.0878981	-0.225853	0.0867027	0.0917057	-0.991998	0.234937	0	0	0	1
0.99514	0.0391362	0.0902756	0.682247	0.0470456	-0.995009	-0.0875795	-0.225417	0.0863742	0.0913871	-0.992056	0.2349	0	0	0	1
0.995176	0.0392595	0.0898224	0.682237	0.0470921	-0.995042	-0.0871748	-0.22495	0.0859314	0.0909704	-0.992133	0.234854	0	0	0	1
0.995207	0.0393567	0.0894312	0.682237	0.0471191	-0.995076	-0.0867766	-0.224488	0.0855522	0.0905608	-0.992203	0.234834	0	0	0	1
0.995229	0.039188	0.0892593	0.682251	0.0469141	-0.995106	-0.0865359	-0.22421	0.0854079	0.0902968	-0.99224	0.234856	0	0	0	1
0.99524	0.0392275	0.0891164	0.68224	0.0469269	-0.995119	-0.0863781	-0.224051	0.0852697	0.0901351	-0.992266	0.234867	0	0	0	1
0.995261	0.0394093	0.0888022	0.682212	0.0470571	-0.995137	-0.0861079	-0.223781	0.0849535	0.0898648	-0.992318	0.234849	0	0	0	1
0.99528	0.0396526	0.0884875	0.682227	0.0472445	-0.995155	-0.0857863	-0.223351	0.0846338	0.0895482	-0.992374	0.234833	0	0	0	1
0.99531	0.0395244	0.0882077	0.682287	0.0470636	-0.995192	-0.0854637	-0.222828	0.0843823	0.0892004	-0.992427	0.234815	0	0	0	1
0.995344	0.0394748	0.0878357	0.682314	0.0469528	-0.995225	-0.0851353	-0.222345	0.0840322	0.0888493	-0.992488	0.234771	0	0	0	1
0.995371	0.0395068	0.0875205	0.682328	0.0469331	-0.99525	-0.0848572	-0.221952	0.0837288	0.0885582	-0.99254	0.234735	0	0	0	1
0.995402	0.0394645	0.0871905	0.682347	0.0468338	-0.995282	-0.0845299	-0.221504	0.0834198	0.0882109	-0.992596	0.234718	0	0	0	1
0.995429	0.039481	0.0868656	0.682385	0.0467906	-0.995316	-0.0841605	-0.220975	0.0831124	0.0878265	-0.992656	0.234713	0	0	0	1
0.995459	0.0394156	0.086554	0.682441	0.0466696	-0.99535	-0.083825	-0.220422	0.082824	0.08747	-0.992712	0.234694	0	0	0	1
0.99548	0.0394974	0.0862737	0.682495	0.0467042	-0.995371	-0.0835539	-0.219933	0.0825506	0.0871918	-0.992759	0.234658	0	0	0	1
0.995517	0.0394099	0.0858923	0.68252	0.0465578	-0.995403	-0.0832465	-0.219465	0.0821932	0.0868584	-0.992818	0.234599	0	0	0	1
0.995545	0.0394754	0.0855285	0.682536	0.0465666	-0.995428	-0.0829453	-0.219019	0.0818396	0.0865448	-0.992875	0.234549	0	0	0	1
0.995564	0.0396011	0.0852522	0.682573	0.0466435	-0.99545	-0.0826446	-0.218554	0.0815679	0.0862407	-0.992924	0.23454	0	0	0	1
0.995591	0.0396455	0.0849128	0.6826	0.0466303	-0.995479	-0.0823006	-0.218059	0.0812424	0.0858835	-0.992981	0.234522	0	0	0	1
0.995612	0.0397886	0.0846052	0.682649	0.046721	-0.995501	-0.0819844	-0.217529	0.0809388	0.0855637	-0.993034	0.234499	0	0	0	1
0.995642	0.03972	0.0842796	0.682706	0.0465987	-0.995532	-0.0816691	-0.216977	0.0806356	0.0852267	-0.993087	0.234462	0	0	0	1
0.995667	0.0398769	0.0839057	0.682743	0.0466972	-0.995554	-0.0813427	-0.216439	0.0802653	0.0848946	-0.993146	0.234413	0	0	0	1
0.995699	0.0397748	0.0835751	0.682773	0.0465422	-0.995586	-0.0810368	-0.215968	0.0799593	0.0845642	-0.993199	0.234378	0	0	0	1
0.995721	0.0398581	0.0832723	0.682795	0.0465745	-0.995611	-0.0807219	-0.215514	0.0796657	0.0842411	-0.99325	0.234371	0	0	0	1
0.99574	0.0399546	0.0830013	0.68283	0.046622	-0.995635	-0.0803968	-0.21503	0.079403	0.0839102	-0.993299	0.234381	0	0	0	1
0.995765	0.040094	0.0826334	0.682851	0.0467013	-0.99566	-0.0800324	-0.214503	0.0790422	0.0835387	-0.993359	0.234363	0	0	0	1
0.995787	0.0402183	0.0823073	0.682891	0.0467729	-0.995683	-0.0797127	-0.213977	0.0787222	0.0832128	-0.993412	0.234337	0	0	0	1
0.995813	0.0402984	0.0819492	0.682934	0.0467972	-0.995707	-0.0793867	-0.213426	0.0783745	0.0828755	-0.993467	0.234298	0	0	0	1
0.995836	0.0404235	0.0816086	0.682967	0.0468702	-0.995728	-0.079085	-0.212921	0.0780393	0.0825669	-0.993519	0.234259	0	0	0	1
0.995865	0.0405139	0.0812046	0.682968	0.0468992	-0.995755	-0.078728	-0.21244	0.0776465	0.0821971	-0.993581	0.23423	0	0	0	1
0.995902	0.0405794	0.0807189	0.682935	0.0468902	-0.99579	-0.0782871	-0.211948	0.0771783	0.0817374	-0.993655	0.234216	0	0	0	1
0.995923	0.040743	0.0803747	0.682935	0.0469935	-0.995818	-0.0778724	-0.211443	0.0768419	0.0813182	-0.993716	0.234257	0	0	0	1
0.995957	0.0407781	0.0799374	0.682924	0.0469561	-0.995857	-0.0773966	-0.210884	0.0764262	0.0808234	-0.993788	0.234281	0	0	0	1
0.995985	0.0408971	0.0795254	0.682919	0.0470079	-0.995888	-0.0769551	-0.210338	0.0760273	0.0803706	-0.993856	0.2343	0	0	0	1
0.996009	0.0407187	0.0793161	0.68292	0.0467899	-0.995921	-0.0766581	-0.210004	0.0758472	0.0800495	-0.993895	0.234344	0	0	0	1
0.996022	0.0406816	0.0791758	0.682894	0.0467295	-0.995936	-0.0765005	-0.209879	0.0757179	0.0798822	-0.993919	0.23437	0	0	0	1
0.996045	0.0408808	0.0787855	0.682827	0.0468756	-0.995951	-0.0762144	-0.209644	0.0753268	0.0795922	-0.993972	0.234349	0	0	0	1
0.996056	0.0411237	0.0785198	0.682838	0.0470749	-0.995965	-0.0759188	-0.209237	0.0750569	0.0793018	-0.994015	0.234359	0	0	0	1
0.996089	0.0410464	0.0781403	0.682857	0.0469389	-0.996	-0.0755399	-0.208696	0.0747031	0.0788984	-0.994074	0.234346	0	0	0	1
0.996123	0.0409035	0.0777718	0.682865	0.0467417	-0.996035	-0.0752048	-0.208231	0.0743632	0.0785346	-0.994128	0.234321	0	0	0	1
0.99615	0.0409829	0.0773869	0.682856	0.0467665	-0.996058	-0.0748805	-0.207803	0.073989	0.0781975	-0.994183	0.234297	0	0	0	1
0.996179	0.0409932	0.0770104	0.682867	0.0467194	-0.996088	-0.0745041	-0.20728	0.0736309	0.0778034	-0.99424	0.234295	0	0	0	1
0.996209	0.0408327	0.0767031	0.682903	0.0465059	-0.996128	-0.0741111	-0.206704	0.0733558	0.0773834	-0.994293	0.234325	0	0	0	1
0.996241	0.0407397	0.0763433	0.682932	0.0463582	-0.996161	-0.073747	-0.206151	0.0730217	0.0769951	-0.994348	0.234314	0	0	0	1
0.996275	0.0406092	0.0759684	0.682943	0.0461744	-0.996194	-0.0734158	-0.205668	0.0726737	0.0766362	-0.994401	0.234285	0	0	0	1
0.996301	0.0406512	0.0756019	0.682961	0.046165	-0.996218	-0.0730976	-0.205168	0.0723203	0.0763035	-0.994453	0.234254	0	0	0	1
0.996327	0.0407647	0.0751992	0.682973	0.0462208	-0.996243	-0.0727259	-0.204622	0.0719278	0.0759206	-0.994511	0.234234	0	0	0	1
0.996354	0.040706	0.0748611	0.682994	0.0461112	-0.996273	-0.0723782	-0.204103	0.0716117	0.0755525	-0.994561	0.234236	0	0	0	1
0.996369	0.0407606	0.0746406	0.683043	0.0461272	-0.996295	-0.0720728	-0.203584	0.071402	0.0752402	-0.9946	0.234265	0	0	0	1
0.996396	0.0407104	0.0742965	0.683063	0.0460255	-0.996325	-0.0717161	-0.203039	0.0710797	0.0748634	-0.994652	0.234258	0	0	0	1
0.996413	0.0407412	0.0740558	0.683099	0.04602	-0.996344	-0.0714613	-0.202551	0.0708493	0.0745992	-0.994688	0.234224	0	0	0	1
0.996429	0.0408632	0.073778	0.683121	0.0461015	-0.99636	-0.0711845	-0.202073	0.0705763	0.0743177	-0.994729	0.234195	0	0	0	1
0.996445	0.0409618	0.0735023	0.683141	0.046159	-0.996378	-0.0708951	-0.201587	0.0703077	0.074022	-0.99477	0.234171	0	0	0	1
0.996463	0.0410271	0.0732247	0.683159	0.0461801	-0.996401	-0.0705593	-0.201053	0.070042	0.0736773	-0.994814	0.234156	0	0	0	1
0.996479	0.0409954	0.0730187	0.683193	0.046111	-0.996426	-0.0702449	-0.200496	0.0698537	0.0733507	-0.994851	0.234157	0	0	0	1
0.996495	0.0410765	0.0727597	0.683206	0.0461541	-0.996443	-0.0699734	-0.199962	0.0696023	0.0730724	-0.994889	0.234128	0	0	0	1
0.996505	0.0412178	0.0725365	0.683217	0.0462604	-0.996457	-0.0697071	-0.199492	0.0693819	0.0728052	-0.994924	0.234091	0	0	0	1
0.99652	0.041266	0.0723002	0.683211	0.046271	-0.996477	-0.0694159	-0.199036	0.0691565	0.0725059	-0.994962	0.23406	0	0	0	1
0.996524	0.0414293	0.0721594	0.683236	0.0464035	-0.996491	-0.0691191	-0.198542	0.0690183	0.0722134	-0.994993	0.234073	0	0	0	1
0.996534	0.0415166	0.0719717	0.683242	0.0464535	-0.996512	-0.068777	-0.198002	0.0688409	0.071868	-0.99503	0.234064	0	0	0	1
0.996545	0.0415109	0.0718253	0.683252	0.0464152	-0.996536	-0.0684578	-0.197447	0.0687104	0.0715412	-0.995063	0.234032	0	0	0	1
0.996547	0.0415917	0.0717431	0.683238	0.0464661	-0.996558	-0.0681103	-0.196912	0.0686389	0.0711949	-0.995093	0.234017	0	0	0	1
0.996547	0.0416518	0.0717097	0.683206	0.0464978	-0.996582	-0.0677329	-0.196416	0.0686189	0.0708195	-0.995121	0.234042	0	0	0	1
0.99654	0.0417854	0.071727	0.683162	0.0466038	-0.996605	-0.0673154	-0.195916	0.0686462	0.0704114	-0.995148	0.234103	0	0	0	1
0.996543	0.0416422	0.0717745	0.683095	0.0464375	-0.996639	-0.0669319	-0.195557	0.0687216	0.0700197	-0.99517	0.234181	0	0	0	1
0.996534	0.0415105	0.0719666	0.683057	0.046301	-0.996663	-0.0666676	-0.195372	0.0689345	0.0697549	-0.995174	0.234329	0	0	0	1
0.996524	0.0416592	0.0720247	0.682994	0.0464335	-0.996676	-0.0663745	-0.195137	0.0689957	0.0694744	-0.995189	0.234413	0	0	0	1
0.996521	0.0418908	0.0719282	0.682938	0.0466347	-0.99669	-0.0660313	-0.194682	0.0688995	0.0691422	-0.995219	0.234385	0	0	0	1
0.996527	0.0419534	0.0718163	0.68296	0.0466703	-0.996706	-0.0657543	-0.194091	0.0687966	0.0688638	-0.995246	0.234321	0	0	0	1
0.996543	0.0418337	0.0716631	0.682969	0.0465323	-0.99672	-0.0656417	-0.193631	0.0686575	0.0687356	-0.995264	0.234253	0	0	0	1
0.996545	0.0420163	0.0715315	0.68297	0.0466934	-0.996724	-0.065462	-0.193192	0.0685222	0.0685621	-0.995285	0.234182	0	0	0	1
0.996544	0.0421737	0.0714403	0.682947	0.0468247	-0.996737	-0.0651716	-0.192725	0.0684342	0.0682778	-0.995311	0.234143	0	0	0	1
0.996546	0.0423098	0.0713421	0.68289	0.0469256	-0.996759	-0.0647573	-0.192155	0.0683465	0.0678676	-0.995345	0.234111	0	0	0	1
0.99655	0.0422654	0.0713082	0.682852	0.0468518	-0.996788	-0.0643636	-0.191586	0.0683343	0.0674687	-0.995373	0.23412	0	0	0	1
0.99656	0.0421521	0.071238	0.682823	0.046717	-0.99681	-0.06412	-0.191114	0.0682834	0.0672137	-0.995394	0.234115	0	0	0	1
0.99657	0.042118	0.0711207	0.68284	0.0466602	-0.996827	-0.0639043	-0.190621	0.0681789	0.0669898	-0.995416	0.234047	0	0	0	1
0.996591	0.0419075	0.0709488	0.682851	0.0464235	-0.996852	-0.0636916	-0.190141	0.0680317	0.0667544	-0.995442	0.233944	0	0	0	1
0.996599	0.0418624	0.0708558	0.682898	0.0463577	-0.996868	-0.0634792	-0.189588	0.0679519	0.0665342	-0.995462	0.233887	0	0	0	1
0.996624	0.0418687	0.070498	0.682867	0.0463621	-0.996847	-0.0638028	-0.189041	0.0675797	0.0668421	-0.995467	0.233858	0	0	0	1
0.996646	0.0416546	0.0703255	0.682868	0.0461365	-0.996858	-0.0638056	-0.188448	0.0674221	0.0668223	-0.995479	0.233857	0	0	0	1
0.996657	0.0415891	0.0701969	0.682861	0.0460519	-0.996871	-0.063651	-0.187888	0.0673054	0.0666572	-0.995498	0.23384	0	0	0	1
0.996658	0.0417616	0.0700858	0.68284	0.0462004	-0.99688	-0.0634061	-0.187429	0.0671946	0.0664184	-0.995521	0.233792	0	0	0	1
0.996657	0.0419057	0.0700158	0.682823	0.0463216	-0.996892	-0.0631335	-0.186972	0.0671279	0.0661519	-0.995544	0.233762	0	0	0	1
0.996655	0.0420561	0.0699484	0.682828	0.0464465	-0.996906	-0.0628215	-0.186381	0.0670653	0.0658464	-0.995568	0.233734	0	0	0	1
0.996658	0.0420934	0.0698917	0.682842	0.0464676	-0.996916	-0.0626352	-0.185807	0.067015	0.0656597	-0.995584	0.233733	0	0	0	1
0.996664	0.0420589	0.0698182	0.682833	0.0464163	-0.99693	-0.0624594	-0.185307	0.0669523	0.065478	-0.9956	0.233727	0	0	0	1
0.996665	0.0421857	0.0697296	0.682827	0.0465214	-0.99694	-0.062223	-0.184822	0.0668666	0.0652456	-0.995621	0.233689	0	0	0	1
0.996669	0.0422529	0.0696356	0.682814	0.0465648	-0.996954	-0.0619588	-0.184332	0.0667809	0.0649812	-0.995644	0.233646	0	0	0	1
0.996669	0.0423329	0.0695828	0.682816	0.0466252	-0.996966	-0.0617175	-0.183817	0.0667344	0.0647425	-0.995663	0.233633	0	0	0	1
0.996671	0.0424086	0.069511	0.682813	0.0466798	-0.996979	-0.0614706	-0.183256	0.0666694	0.064497	-0.995683	0.233617	0	0	0	1
0.996675	0.0423995	0.0694542	0.682811	0.0466498	-0.996996	-0.0612146	-0.182786	0.0666254	0.0642373	-0.995703	0.233595	0	0	0	1
0.996672	0.0425759	0.069398	0.682814	0.0468062	-0.997004	-0.0609678	-0.182324	0.0665696	0.0639993	-0.995722	0.233573	0	0	0	1
0.99667	0.0427381	0.069322	0.682834	0.0469472	-0.997012	-0.0607235	-0.181804	0.0664949	0.063762	-0.995742	0.233538	0	0	0	1
0.99668	0.0426842	0.0692157	0.682867	0.0468701	-0.997031	-0.0604778	-0.181216	0.066404	0.0635073	-0.995764	0.233492	0	0	0	1
0.996695	0.0426927	0.0689826	0.682855	0.0468829	-0.997013	-0.0607655	-0.180909	0.0661576	0.063785	-0.995763	0.233467	0	0	0	1
0.996709	0.0425309	0.0688796	0.682847	0.0467298	-0.997006	-0.0609979	-0.18071	0.0660543	0.0640021	-0.995756	0.233509	0	0	0	1
0.996715	0.0425595	0.0687775	0.682811	0.0467403	-0.997016	-0.0608241	-0.180473	0.0659588	0.0638252	-0.995774	0.233492	0	0	0	1
0.996707	0.0428017	0.0687416	0.682806	0.0469641	-0.99702	-0.0605782	-0.18008	0.0659192	0.0635934	-0.995791	0.233511	0	0	0	1
0.996709	0.0429441	0.068634	0.682813	0.0470815	-0.997031	-0.0603027	-0.17956	0.0658159	0.0633219	-0.995815	0.233491	0	0	0	1
0.996722	0.0428344	0.0685091	0.682794	0.0469439	-0.997056	-0.0600017	-0.179001	0.0657125	0.0630074	-0.995842	0.233448	0	0	0	1
0.996723	0.0428713	0.0684651	0.682779	0.0469644	-0.997067	-0.0597956	-0.178477	0.065676	0.0628013	-0.995858	0.233466	0	0	0	1
0.996728	0.0428808	0.0683865	0.682709	0.0469547	-0.997081	-0.0595786	-0.177965	0.0656073	0.062581	-0.995876	0.233499	0	0	0	1
0.996733	0.0428206	0.0683603	0.682624	0.0468728	-0.997103	-0.0592745	-0.177445	0.0655993	0.0622713	-0.995896	0.233569	0	0	0	1
0.996725	0.0429262	0.0684009	0.682529	0.0469585	-0.997119	-0.0589348	-0.176908	0.0656492	0.0619401	-0.995913	0.233696	0	0	0	1
0.996734	0.0427591	0.0683767	0.682374	0.0467618	-0.997153	-0.0585083	-0.17632	0.0656555	0.061501	-0.99594	0.233811	0	0	0	1
0.996742	0.0425922	0.0683649	0.682246	0.0465849	-0.99717	-0.0583678	-0.175762	0.0656606	0.0613487	-0.995949	0.233989	0	0	0	1
0.996753	0.0424353	0.0683007	0.682164	0.0464243	-0.997177	-0.0583741	-0.175227	0.0656059	0.0613416	-0.995953	0.234126	0	0	0	1
0.996766	0.0425608	0.0680389	0.682111	0.0465324	-0.997173	-0.058355	-0.1747	0.065338	0.0613186	-0.995972	0.234064	0	0	0	1
0.996781	0.0424933	0.0678573	0.682165	0.0464522	-0.997178	-0.058331	-0.174189	0.0651623	0.0612817	-0.995986	0.23397	0	0	0	1
0.996797	0.0425029	0.0676241	0.682223	0.0464575	-0.997169	-0.0584853	-0.173658	0.064922	0.0614258	-0.995993	0.233887	0	0	0	1
0.996816	0.0425262	0.0673274	0.682265	0.0464834	-0.997149	-0.0588069	-0.173123	0.0646098	0.0617355	-0.995994	0.233819	0	0	0	1
0.996838	0.0424685	0.0670307	0.682285	0.04643	-0.99713	-0.059159	-0.172583	0.0643011	0.0620704	-0.995993	0.233781	0	0	0	1
0.996851	0.0424795	0.0668274	0.682293	0.0464345	-0.997125	-0.0592552	-0.172028	0.0640932	0.062158	-0.996001	0.233754	0	0	0	1
0.996853	0.0426251	0.0667018	0.682282	0.0465719	-0.997119	-0.0592484	-0.171479	0.0639593	0.0621546	-0.99601	0.233768	0	0	0	1
0.996861	0.0426732	0.0665549	0.682255	0.0466068	-0.997121	-0.0591857	-0.170959	0.0638128	0.062088	-0.996023	0.233762	0	0	0	1
0.996864	0.0427369	0.0664702	0.682213	0.0466473	-0.997135	-0.0589044	-0.170427	0.0637375	0.0618066	-0.996046	0.233752	0	0	0	1
0.996865	0.0428183	0.0664057	0.682188	0.0467081	-0.997148	-0.0586449	-0.169962	0.0636804	0.061549	-0.996065	0.233735	0	0	0	1
0.99686	0.0430524	0.0663293	0.68218	0.0469216	-0.997152	-0.0583965	-0.169454	0.0636015	0.0613117	-0.996085	0.233705	0	0	0	1
0.996867	0.0430257	0.06624	0.682183	0.0468724	-0.99717	-0.0581284	-0.1689	0.0635266	0.0610373	-0.996107	0.233661	0	0	0	1
0.99688	0.0429248	0.0661138	0.682183	0.0467524	-0.997186	-0.0579507	-0.168316	0.0634153	0.060847	-0.996125	0.233624	0	0	0	1
0.996888	0.0430284	0.065927	0.68218	0.0468559	-0.997171	-0.0581282	-0.167823	0.0632144	0.0610225	-0.996128	0.233624	0	0	0	1
0.996891	0.0431436	0.0658	0.682188	0.0469558	-0.997173	-0.0580084	-0.167313	0.0630864	0.060904	-0.996143	0.233578	0	0	0	1
0.996899	0.0431206	0.0656995	0.682189	0.0469151	-0.997186	-0.0578263	-0.166844	0.0629961	0.0607155	-0.99616	0.233536	0	0	0	1
0.996901	0.0432144	0.0655986	0.68218	0.0469876	-0.997196	-0.0575861	-0.166342	0.0629012	0.0604762	-0.996181	0.233488	0	0	0	1
0.99692	0.0430318	0.0654391	0.682141	0.0467926	-0.997208	-0.057544	-0.165964	0.0627552	0.060415	-0.996194	0.233458	0	0	0	1
0.99692	0.0431201	0.0653778	0.682125	0.0468937	-0.997188	-0.0578071	-0.165754	0.0626764	0.0606811	-0.996182	0.233536	0	0	0	1
0.99692	0.0431323	0.0653725	0.682081	0.0468957	-0.997197	-0.0576482	-0.165467	0.0626778	0.0605225	-0.996192	0.233577	0	0	0	1
0.996919	0.0432312	0.0653131	0.682005	0.0469705	-0.997212	-0.0573233	-0.165059	0.0626279	0.0602007	-0.996215	0.23358	0	0	0	1
0.996928	0.0431605	0.0652264	0.681935	0.0468717	-0.997238	-0.0569589	-0.164537	0.0625629	0.0598274	-0.996241	0.233567	0	0	0	1
0.99694	0.043083	0.0650882	0.681884	0.0467832	-0.997244	-0.0569162	-0.164052	0.0624318	0.0597733	-0.996253	0.233581	0	0	0	1
0.996955	0.0428837	0.0650018	0.681867	0.0465773	-0.997255	-0.0568949	-0.163509	0.0623585	0.0597355	-0.996259	0.233626	0	0	0	1
0.996973	0.0428142	0.0647608	0.681819	0.0465071	-0.997246	-0.0571153	-0.162922	0.0621121	0.0599404	-0.996263	0.233646	0	0	0	1
0.996996	0.0427717	0.0644388	0.681744	0.0464731	-0.997222	-0.0575659	-0.162315	0.0617726	0.0603739	-0.996258	0.233688	0	0	0	1
0.997013	0.0426337	0.0642623	0.681663	0.0463358	-0.997217	-0.0577514	-0.161774	0.0615963	0.0605428	-0.996258	0.233759	0	0	0	1
0.997016	0.0425422	0.064281	0.681541	0.0462458	-0.997221	-0.0577563	-0.161204	0.0616204	0.0605429	-0.996257	0.23388	0	0	0	1
0.997002	0.0428081	0.064314	0.681343	0.046513	-0.99721	-0.0577435	-0.16064	0.0616376	0.0605481	-0.996255	0.234015	0	0	0	1
0.996985	0.0428118	0.0645765	0.68126	0.0465163	-0.997225	-0.0574804	-0.160063	0.0619115	0.0602972	-0.996254	0.234263	0	0	0	1
0.996982	0.0428707	0.0645859	0.681226	0.0465657	-0.997232	-0.0573184	-0.159615	0.0619248	0.0601391	-0.996262	0.234335	0	0	0	1
0.996988	0.0430981	0.0643418	0.681222	0.0467718	-0.997228	-0.0572105	-0.15915	0.0616728	0.0600338	-0.996284	0.234193	0	0	0	1
0.996988	0.043332	0.0641861	0.681266	0.0469887	-0.997225	-0.0570856	-0.158606	0.0615094	0.0599159	-0.996301	0.234089	0	0	0	1
0.996997	0.0433144	0.0640567	0.681322	0.0469555	-0.997234	-0.0569608	-0.158034	0.0613873	0.0597838	-0.996317	0.234004	0	0	0	1
0.997008	0.0432833	0.0639112	0.68135	0.0469079	-0.997243	-0.0568336	-0.157531	0.06125	0.0596477	-0.996334	0.233918	0	0	0	1
0.99701	0.0433803	0.0638062	0.681377	0.0469905	-0.997247	-0.0567014	-0.157075	0.0611457	0.0595163	-0.996348	0.233856	0	0	0	1
0.997009	0.0435511	0.063711	0.681373	0.0471421	-0.997252	-0.0564803	-0.15657	0.0610512	0.0593011	-0.996366	0.233809	0	0	0	1
0.997009	0.0435844	0.0636844	0.681386	0.0471577	-0.997266	-0.0562178	-0.156017	0.061035	0.0590391	-0.996383	0.233803	0	0	0	1
0.997019	0.0435087	0.0635859	0.68139	0.0470632	-0.997283	-0.0560046	-0.155441	0.0609514	0.0588164	-0.996401	0.233764	0	0	0	1
0.997036	0.043325	0.0634381	0.681411	0.0468728	-0.99729	-0.0560404	-0.154923	0.0608132	0.058834	-0.996409	0.23373	0	0	0	1
0.997048	0.0432851	0.0632734	0.68144	0.0468217	-0.997294	-0.0560156	-0.154404	0.0606524	0.058799	-0.996421	0.233662	0	0	0	1
0.99706	0.0432748	0.063096	0.681448	0.0467949	-0.9973	-0.0559164	-0.153923	0.0604809	0.0586908	-0.996437	0.23357	0	0	0	1
0.997066	0.0432821	0.0629947	0.681469	0.0467855	-0.997311	-0.0557394	-0.153388	0.0603877	0.0585093	-0.996454	0.23352	0	0	0	1
0.99708	0.0431304	0.0628791	0.681475	0.0466172	-0.997328	-0.0555788	-0.152841	0.0602888	0.0583339	-0.99647	0.233475	0	0	0	1
0.9971	0.0429345	0.0626937	0.681469	0.0464143	-0.997334	-0.055642	-0.152315	0.0601125	0.0583767	-0.996478	0.233441	0	0	0	1
0.997113	0.0429246	0.0624999	0.681461	0.0463939	-0.997334	-0.0556562	-0.151812	0.0599192	0.0583813	-0.99649	0.233387	0	0	0	1
0.997118	0.0430194	0.0623527	0.681467	0.0464734	-0.997336	-0.0555451	-0.151317	0.059772	0.058269	-0.996505	0.233331	0	0	0	1
0.997135	0.0428937	0.0621685	0.681443	0.0463412	-0.997338	-0.0556161	-0.151013	0.0595923	0.0583239	-0.996513	0.233287	0	0	0	1
0.997142	0.0428059	0.062113	0.68144	0.0462573	-0.997336	-0.055736	-0.15081	0.0595366	0.0584361	-0.996509	0.233312	0	0	0	1
0.997138	0.04301	0.0620431	0.681408	0.0464485	-0.997335	-0.05559	-0.150511	0.0594617	0.0582988	-0.996522	0.233296	0	0	0	1
0.997136	0.0431092	0.0619927	0.681394	0.0465328	-0.997342	-0.0553869	-0.1501	0.0594152	0.0580991	-0.996536	0.23328	0	0	0	1
0.997138	0.0432298	0.0618914	0.681395	0.0466355	-0.997349	-0.0551858	-0.149574	0.0593165	0.0579003	-0.996554	0.233233	0	0	0	1
0.997148	0.0431458	0.0617743	0.6814	0.0465356	-0.997362	-0.0550346	-0.149118	0.0592117	0.0577385	-0.996569	0.233169	0	0	0	1
0.997155	0.0431555	0.0616675	0.681416	0.0465302	-0.99737	-0.0548826	-0.148667	0.0591117	0.057582	-0.996584	0.23311	0	0	0	1
0.997156	0.0433232	0.0615285	0.6814	0.0466765	-0.997376	-0.0546565	-0.148143	0.058974	0.0573591	-0.996605	0.233046	0	0	0	1
0.997158	0.0433635	0.0614608	0.6814	0.0466989	-0.997388	-0.0544195	-0.147549	0.0589153	0.0571212	-0.996622	0.233024	0	0	0	1
0.997166	0.0433696	0.0613372	0.681362	0.0466976	-0.997388	-0.0544149	-0.147044	0.0587918	0.0571111	-0.99663	0.233023	0	0	0	1
0.997166	0.0434898	0.0612454	0.681326	0.0468096	-0.997386	-0.0543626	-0.146519	0.0586959	0.0570616	-0.996639	0.233041	0	0	0	1
0.997169	0.0435618	0.0611483	0.681279	0.0468636	-0.997395	-0.0541512	-0.145974	0.0586048	0.0568497	-0.996656	0.233031	0	0	0	1
0.997166	0.043717	0.0610847	0.681224	0.0470032	-0.997399	-0.0539475	-0.145436	0.0585422	0.056652	-0.996671	0.233047	0	0	0	1
0.997172	0.0436878	0.061007	0.681141	0.0469584	-0.997411	-0.053757	-0.144916	0.0584753	0.0564559	-0.996686	0.233071	0	0	0	1
0.997173	0.0436755	0.0610015	0.681087	0.0469282	-0.997429	-0.0534562	-0.144387	0.0584848	0.056154	-0.996703	0.233112	0	0	0	1
0.997166	0.0437503	0.0610571	0.681062	0.0469883	-0.997442	-0.0531529	-0.143894	0.0585503	0.0558575	-0.996716	0.233177	0	0	0	1
0.997161	0.0438669	0.0610556	0.681018	0.0470864	-0.997454	-0.0528392	-0.143401	0.058557	0.0555503	-0.996732	0.233208	0	0	0	1
0.99716	0.0439578	0.0610026	0.680966	0.0471557	-0.997468	-0.0525204	-0.142831	0.0585143	0.0552341	-0.996752	0.233218	0	0	0	1
0.997161	0.0440751	0.0609054	0.680891	0.0472609	-0.997469	-0.0524044	-0.142259	0.0584163	0.0551202	-0.996765	0.233262	0	0	0	1
0.997164	0.0439866	0.0609229	0.680803	0.0471572	-0.997488	-0.0521313	-0.141705	0.0584515	0.0548427	-0.996778	0.233368	0	0	0	1
0.997156	0.0440982	0.0609689	0.680705	0.0472612	-0.997493	-0.051957	-0.14119	0.0584996	0.054677	-0.996784	0.233523	0	0	0	1
0.997156	0.0441401	0.0609398	0.680619	0.0472956	-0.997496	-0.0518553	-0.140648	0.0584731	0.0545763	-0.996791	0.233627	0	0	0	1
0.997186	0.0437789	0.0607214	0.680572	0.046939	-0.997498	-0.0521412	-0.140079	0.0582615	0.0548309	-0.99679	0.233654	0	0	0	1
0.997223	0.0434935	0.0603078	0.680576	0.0466765	-0.997469	-0.0529312	-0.139495	0.0578277	0.0555854	-0.996773	0.233613	0	0	0	1
0.997252	0.0433019	0.0599666	0.680619	0.0464987	-0.997447	-0.0534987	-0.138887	0.0574717	0.0561262	-0.996763	0.233539	0	0	0	1
0.997264	0.0434545	0.0596512	0.680642	0.0466567	-0.997418	-0.0539024	-0.138311	0.0571296	0.0565242	-0.996761	0.233453	0	0	0	1
0.997279	0.0433875	0.059448	0.680646	0.0465852	-0.997414	-0.0540264	-0.137783	0.056925	0.0566349	-0.996766	0.233389	0	0	0	1
0.997283	0.0434645	0.0593362	0.680646	0.0466509	-0.997416	-0.0539391	-0.137308	0.0568133	0.0565468	-0.996777	0.233346	0	0	0	1
0.99728	0.0436154	0.059269	0.68062	0.046785	-0.997422	-0.0537106	-0.136841	0.0567484	0.0563235	-0.996794	0.233322	0	0	0	1
0.997279	0.0437361	0.0591936	0.680558	0.0468842	-0.997434	-0.053407	-0.136366	0.0566807	0.056023	-0.996814	0.233305	0	0	0	1
0.997282	0.0437495	0.0591369	0.680482	0.0468805	-0.997447	-0.0531629	-0.135977	0.0566348	0.0557769	-0.996831	0.233301	0	0	0	1
0.997283	0.0437083	0.0591456	0.680434	0.0468402	-0.997449	-0.0531694	-0.135788	0.0566455	0.0557815	-0.99683	0.233344	0	0	0	1
0.997276	0.0438598	0.0591535	0.6804	0.0469819	-0.997451	-0.0529888	-0.135524	0.0566534	0.0556097	-0.996839	0.23337	0	0	0	1
0.997272	0.0440692	0.0590674	0.680363	0.0471746	-0.997454	-0.0527784	-0.135119	0.0565658	0.0554071	-0.996855	0.233334	0	0	0	1
0.997274	0.0440902	0.0590101	0.680378	0.0471819	-0.997463	-0.0525918	-0.134596	0.0565163	0.0552188	-0.996869	0.233299	0	0	0	1
0.997279	0.0441352	0.0588916	0.680375	0.0472109	-0.99747	-0.0524265	-0.134105	0.0564035	0.0550504	-0.996884	0.233235	0	0	0	1
0.997287	0.0440979	0.0587923	0.680372	0.0471586	-0.997482	-0.0522582	-0.133646	0.0563144	0.0548751	-0.996899	0.233181	0	0	0	1
0.997285	0.0442489	0.0587043	0.680362	0.0472927	-0.997487	-0.0520438	-0.13312	0.0562285	0.0546649	-0.996915	0.233139	0	0	0	1
0.997295	0.0441628	0.0586115	0.680354	0.0471914	-0.997501	-0.0518644	-0.132533	0.0561492	0.0544762	-0.99693	0.233105	0	0	0	1
0.997298	0.0442309	0.058505	0.680343	0.0472517	-0.9975	-0.051828	-0.132003	0.056041	0.0544386	-0.996938	0.233079	0	0	0	1
0.997304	0.0442703	0.0583793	0.680319	0.0472781	-0.997504	-0.0517202	-0.131505	0.0559186	0.054327	-0.996951	0.233035	0	0	0	1
0.997302	0.0443841	0.0583162	0.680305	0.0473795	-0.997508	-0.0515579	-0.130996	0.0558572	0.054168	-0.996964	0.233024	0	0	0	1
0.997304	0.0444362	0.0582455	0.680269	0.0474157	-0.997517	-0.0513421	-0.130449	0.055794	0.0539515	-0.996979	0.233016	0	0	0	1
0.997311	0.0443381	0.0582095	0.680244	0.0473055	-0.997531	-0.0511624	-0.12988	0.0557721	0.0537646	-0.99699	0.23303	0	0	0	1
0.997316	0.0443121	0.0581292	0.680191	0.0472684	-0.99754	-0.0510399	-0.129396	0.0556992	0.0536367	-0.997001	0.233025	0	0	0	1
0.997315	0.0444366	0.0580564	0.680157	0.0473784	-0.997544	-0.0508499	-0.128868	0.0556288	0.0534502	-0.997015	0.233001	0	0	0	1
0.997321	0.044355	0.0580173	0.680157	0.0472857	-0.997557	-0.0506891	-0.128374	0.0556018	0.0532829	-0.997026	0.232994	0	0	0	1
0.997334	0.0441513	0.0579465	0.680158	0.0470735	-0.997571	-0.0506069	-0.12781	0.055546	0.0531859	-0.997034	0.232994	0	0	0	1
0.997346	0.0441298	0.0577549	0.680134	0.0470514	-0.997563	-0.0507799	-0.127241	0.0553479	0.0533487	-0.997036	0.232979	0	0	0	1
0.997356	0.0442078	0.0575267	0.6801	0.0471485	-0.997529	-0.0513466	-0.126733	0.0550893	0.0539092	-0.99702	0.233027	0	0	0	1
0.997388	0.0438492	0.0572496	0.680053	0.0468096	-0.997513	-0.0519771	-0.126169	0.0548027	0.0545073	-0.997004	0.233074	0	0	0	1
0.997397	0.0440728	0.056922	0.679997	0.0470618	-0.997456	-0.0528291	-0.125556	0.0544235	0.0553565	-0.996978	0.233134	0	0	0	1
0.997421	0.0439605	0.0565777	0.679948	0.0469891	-0.997402	-0.0539115	-0.12494	0.0540354	0.0564171	-0.996939	0.233223	0	0	0	1
0.997431	0.0439985	0.056367	0.679887	0.047049	-0.997365	-0.054538	-0.124302	0.0537936	0.057036	-0.996917	0.233321	0	0	0	1
0.997434	0.0439697	0.0563418	0.679831	0.0470271	-0.997357	-0.0546927	-0.123752	0.0537628	0.057188	-0.99691	0.233427	0	0	0	1
0.997429	0.0439952	0.0564037	0.679766	0.0470453	-0.997367	-0.0544927	-0.123254	0.0538325	0.0569922	-0.996917	0.233525	0	0	0	1
0.997424	0.0440316	0.056465	0.679695	0.0470668	-0.997385	-0.0541525	-0.122774	0.0539076	0.0566567	-0.996933	0.233615	0	0	0	1
0.997414	0.0441999	0.056514	0.679641	0.0472193	-0.997396	-0.0538087	-0.122286	0.0539632	0.0563242	-0.996948	0.233679	0	0	0	1
0.99741	0.0443179	0.0564947	0.679601	0.0473211	-0.997407	-0.0535279	-0.121796	0.0539506	0.0560487	-0.996965	0.233692	0	0	0	1
0.997412	0.0443909	0.0564014	0.679588	0.0473782	-0.997414	-0.0533314	-0.121284	0.0538628	0.0558516	-0.99698	0.23364	0	0	0	1
0.997428	0.0441942	0.0562788	0.679594	0.047172	-0.997427	-0.0532829	-0.120872	0.0537538	0.0557867	-0.99699	0.233561	0	0	0	1
0.997432	0.0442029	0.0561904	0.679597	0.0471901	-0.997412	-0.0535508	-0.120688	0.0536525	0.056051	-0.996981	0.23355	0	0	0	1
0.997432	0.044278	0.0561349	0.679592	0.0472585	-0.997412	-0.053483	-0.120439	0.0535962	0.0559846	-0.996987	0.233521	0	0	0	1
0.997428	0.0444584	0.0560718	0.679574	0.0474266	-0.997413	-0.0533206	-0.12005	0.0535308	0.0558288	-0.997	0.233493	0	0	0	1
0.997426	0.0445788	0.056008	0.67957	0.0475327	-0.997418	-0.053119	-0.11952	0.05347	0.0556305	-0.997014	0.233461	0	0	0	1
0.997441	0.0443522	0.0559199	0.679544	0.04729	-0.997441	-0.0529115	-0.11902	0.0534047	0.0554066	-0.99703	0.233425	0	0	0	1
0.99745	0.0442523	0.0558382	0.679524	0.0471752	-0.997457	-0.0527171	-0.11853	0.0533379	0.0552029	-0.997045	0.233388	0	0	0	1
0.997455	0.0442593	0.0557459	0.679512	0.0471667	-0.997467	-0.0525226	-0.117952	0.0532547	0.0550043	-0.99706	0.233347	0	0	0	1
0.99746	0.0442681	0.0556363	0.679518	0.0471677	-0.997469	-0.0524904	-0.117395	0.0531464	0.0549674	-0.997068	0.233307	0	0	0	1
0.997484	0.0439818	0.0554408	0.679506	0.0468746	-0.997479	-0.0525668	-0.116885	0.0529637	0.0550193	-0.997075	0.233238	0	0	0	1
0.997492	0.0439716	0.055299	0.679513	0.0468569	-0.997479	-0.0525712	-0.116372	0.0528226	0.0550165	-0.997083	0.233177	0	0	0	1
0.997495	0.0440552	0.0551802	0.679498	0.0469274	-0.997483	-0.0524471	-0.115818	0.0527053	0.0548913	-0.997096	0.233128	0	0	0	1
0.997493	0.0441986	0.0551026	0.679487	0.0470595	-0.997483	-0.0523139	-0.115266	0.0526263	0.0547619	-0.997107	0.233104	0	0	0	1
0.997506	0.0440504	0.0549828	0.679462	0.0469025	-0.997493	-0.0522711	-0.11474	0.052517	0.0547056	-0.997116	0.233078	0	0	0	1
0.997515	0.0440381	0.0548379	0.679431	0.0468826	-0.997494	-0.0522794	-0.114248	0.0523728	0.0547064	-0.997123	0.233044	0	0	0	1
0.997514	0.0441454	0.0547596	0.679419	0.0469783	-0.997496	-0.0521394	-0.113745	0.0522954	0.0545683	-0.997135	0.233015	0	0	0	1
0.997514	0.0442742	0.0546593	0.67939	0.0470929	-0.9975	-0.0519738	-0.113262	0.0521961	0.0544047	-0.997149	0.232974	0	0	0	1
0.997518	0.0443294	0.0545399	0.679356	0.0471319	-0.997507	-0.0517877	-0.112754	0.0520828	0.0542158	-0.997165	0.232917	0	0	0	1
0.997518	0.0444172	0.0544719	0.679351	0.0472061	-0.997514	-0.0515968	-0.112125	0.0520192	0.0540262	-0.997179	0.232882	0	0	0	1
0.997521	0.0444919	0.0543548	0.679337	0.0472694	-0.997516	-0.0515005	-0.111605	0.051903	0.0539282	-0.99719	0.232832	0	0	0	1
0.997524	0.0445694	0.0542326	0.679317	0.0473343	-0.997519	-0.051385	-0.111117	0.0517824	0.0538109	-0.997203	0.232775	0	0	0	1
0.997523	0.0447034	0.0541519	0.679307	0.0474565	-0.99752	-0.0512422	-0.11063	0.0517014	0.0536711	-0.997215	0.232736	0	0	0	1
0.997523	0.0447647	0.0541005	0.679322	0.0475076	-0.997525	-0.0510963	-0.110051	0.0516539	0.053526	-0.997225	0.232711	0	0	0	1
0.997525	0.0448248	0.0540071	0.679332	0.0475587	-0.997527	-0.0510196	-0.109477	0.0515611	0.0534478	-0.997234	0.232672	0	0	0	1
0.997541	0.0446676	0.0538489	0.679325	0.0473943	-0.997533	-0.0510437	-0.108973	0.0514106	0.0534564	-0.997241	0.232608	0	0	0	1
0.997551	0.0445903	0.0537246	0.679322	0.0473063	-0.997541	-0.0509674	-0.108459	0.0512943	0.0533701	-0.997252	0.232549	0	0	0	1
0.997554	0.0446316	0.0536362	0.679324	0.0473378	-0.997545	-0.0508678	-0.107944	0.0512087	0.0532685	-0.997262	0.232505	0	0	0	1
0.997559	0.0446137	0.0535468	0.679316	0.0473084	-0.997553	-0.0507367	-0.107383	0.0511268	0.0531321	-0.997273	0.232473	0	0	0	1
0.997575	0.0444349	0.0534003	0.679282	0.0471236	-0.99756	-0.0507733	-0.106827	0.0509883	0.0531527	-0.997279	0.232447	0	0	0	1
0.997592	0.0442181	0.0532681	0.679241	0.0469033	-0.997567	-0.0508419	-0.106295	0.0508648	0.0532039	-0.997283	0.232443	0	0	0	1
0.997614	0.0439055	0.0531067	0.679203	0.0466018	-0.997561	-0.0512285	-0.105955	0.0507025	0.0535672	-0.997272	0.232461	0	0	0	1
0.997621	0.0438543	0.0530279	0.679193	0.0465644	-0.997545	-0.0515846	-0.105796	0.05061	0.053917	-0.997257	0.232496	0	0	0	1
0.997616	0.0440349	0.0529628	0.679175	0.046738	-0.99754	-0.0515181	-0.105534	0.0505384	0.0538566	-0.997264	0.232469	0	0	0	1
0.99761	0.0442713	0.0528878	0.679156	0.046963	-0.997537	-0.051371	-0.105105	0.0504577	0.053718	-0.997276	0.232433	0	0	0	1
0.997618	0.0441782	0.0528155	0.679155	0.0468577	-0.99755	-0.0512081	-0.104535	0.0503983	0.0535469	-0.997288	0.2324	0	0	0	1
0.997631	0.0440074	0.0527099	0.679152	0.0466783	-0.997562	-0.0511493	-0.104002	0.0503049	0.0534745	-0.997297	0.232356	0	0	0	1
0.997638	0.0439897	0.0525968	0.679143	0.0466533	-0.997564	-0.0511235	-0.103544	0.0501943	0.0534426	-0.997304	0.232311	0	0	0	1
0.997635	0.0441672	0.0525021	0.679135	0.0468202	-0.997562	-0.051015	-0.103078	0.0500953	0.0533385	-0.997315	0.23226	0	0	0	1
0.997634	0.0442846	0.0524126	0.679121	0.0469245	-0.997566	-0.0508483	-0.102523	0.0500077	0.0531734	-0.997328	0.232218	0	0	0	1
0.997636	0.0443392	0.0523385	0.679123	0.0469699	-0.997569	-0.0507441	-0.10192	0.0499358	0.0530685	-0.997337	0.232188	0	0	0	1
0.997641	0.0443746	0.0522097	0.679097	0.0470037	-0.997562	-0.0508479	-0.101374	0.0498005	0.053168	-0.997338	0.232168	0	0	0	1
0.997643	0.0444301	0.0521167	0.679077	0.0470518	-0.997562	-0.0508006	-0.100885	0.049707	0.053119	-0.997346	0.232142	0	0	0	1
0.997642	0.0445578	0.0520367	0.679055	0.0471675	-0.997564	-0.0506451	-0.100368	0.0496278	0.0529661	-0.997358	0.232108	0	0	0	1
0.99764	0.0446906	0.0519579	0.679026	0.0472872	-0.997568	-0.0504667	-0.0998857	0.0495506	0.0527906	-0.997371	0.232077	0	0	0	1
0.997649	0.0445814	0.0518764	0.67899	0.0471635	-0.997584	-0.0502594	-0.0993252	0.0494848	0.0525739	-0.997386	0.232049	0	0	0	1
0.997653	0.0446022	0.0517849	0.678941	0.0471703	-0.997593	-0.0500738	-0.0987631	0.0494013	0.0523849	-0.9974	0.232027	0	0	0	1
0.997651	0.0447045	0.0517226	0.678899	0.0472636	-0.997594	-0.0499586	-0.0982486	0.0493392	0.0522719	-0.997409	0.232031	0	0	0	1
0.997655	0.0447477	0.0516243	0.678837	0.0472949	-0.9976	-0.0498221	-0.0977702	0.0492454	0.0521328	-0.997421	0.232017	0	0	0	1
0.997652	0.0448627	0.0515816	0.67877	0.0473947	-0.997608	-0.049559	-0.0972441	0.0492092	0.0518733	-0.997436	0.232026	0	0	0	1
0.997647	0.0449803	0.0515757	0.678699	0.0474966	-0.997619	-0.0492478	-0.096671	0.0492121	0.0515676	-0.997452	0.232054	0	0	0	1
0.997641	0.0450419	0.0516231	0.678614	0.0475487	-0.997628	-0.0490033	-0.0961244	0.0492678	0.0513283	-0.997461	0.232092	0	0	0	1
0.997639	0.0449899	0.0517237	0.67851	0.0474907	-0.997642	-0.0487804	-0.09561	0.0493814	0.0511076	-0.997467	0.232161	0	0	0	1
0.997629	0.0450164	0.0518877	0.678368	0.0475111	-0.997655	-0.0484856	-0.0950968	0.0495578	0.0508219	-0.997473	0.232255	0	0	0	1
0.99761	0.0450225	0.0522464	0.678176	0.0475126	-0.997677	-0.0480309	-0.0945063	0.049937	0.0503845	-0.997476	0.232352	0	0	0	1
0.9976	0.0447465	0.0526784	0.678025	0.0472634	-0.997684	-0.0481296	-0.0939409	0.0503771	0.0504899	-0.997449	0.232457	0	0	0	1
0.997596	0.0446309	0.0528493	0.677945	0.0471962	-0.997649	-0.0489147	-0.0934028	0.0505163	0.0512774	-0.997401	0.232574	0	0	0	1
0.997623	0.0443277	0.052584	0.677885	0.046943	-0.997599	-0.0501781	-0.0927956	0.0502079	0.0525134	-0.997353	0.23262	0	0	0	1
0.997641	0.0442269	0.0523287	0.677901	0.0468732	-0.997557	-0.0510647	-0.0921104	0.0499169	0.0533831	-0.997321	0.232575	0	0	0	1
0.997655	0.0441907	0.0520949	0.677906	0.046851	-0.99753	-0.0515984	-0.091561	0.0496605	0.0539041	-0.997306	0.232492	0	0	0	1
0.997658	0.0442855	0.0519541	0.677905	0.0469429	-0.997521	-0.0516912	-0.0911195	0.0495106	0.053995	-0.997308	0.232416	0	0	0	1
0.997658	0.044373	0.0518769	0.677881	0.0470232	-0.997521	-0.0516328	-0.0908939	0.0494317	0.0539372	-0.997315	0.232377	0	0	0	1
0.997685	0.0442658	0.0514508	0.677646	0.0468846	-0.997536	-0.0514621	-0.0908712	0.0490204	0.0537412	-0.997346	0.232214	0	0	0	1
0.997738	0.0441866	0.050484	0.677082	0.0467316	-0.997566	-0.0510112	-0.0908554	0.0480815	0.053241	-0.997419	0.231892	0	0	0	1
0.99778	0.0442021	0.0496329	0.676374	0.0466682	-0.997605	-0.0503037	-0.0907671	0.0472649	0.0524942	-0.997498	0.231699	0	0	0	1
0.997801	0.0447271	0.0487235	0.675441	0.0471216	-0.997609	-0.0497937	-0.090631	0.0463542	0.0519661	-0.997568	0.231651	0	0	0	1
0.997824	0.0452731	0.0477365	0.67425	0.0476033	-0.9976	-0.0495133	-0.0904649	0.0453546	0.0516639	-0.99763	0.231769	0	0	0	1
0.997853	0.0453818	0.0470362	0.67295	0.0476674	-0.997607	-0.0493266	-0.0903049	0.0446593	0.0514486	-0.997672	0.23219	0	0	0	1
0.99787	0.0455864	0.0464683	0.671735	0.0478185	-0.997626	-0.0487786	-0.0901	0.0441086	0.0508826	-0.997726	0.232558	0	0	0	1
0.997899	0.0455971	0.045831	0.670522	0.0477691	-0.997659	-0.0481453	-0.0899939	0.0435027	0.0502193	-0.997786	0.232575	0	0	0	1
0.997907	0.0456556	0.0455928	0.669434	0.0477906	-0.997686	-0.047568	-0.0899424	0.0432897	0.0496332	-0.997825	0.232465	0	0	0	1
0.997915	0.0458597	0.0452207	0.668413	0.0479435	-0.997715	-0.0468084	-0.0898085	0.0429449	0.0488647	-0.997877	0.23241	0	0	0	1
0.997942	0.0459812	0.044494	0.667384	0.0480102	-0.997733	-0.0463555	-0.0896905	0.0422357	0.0483821	-0.997931	0.232343	0	0	0	1
0.99798	0.0462461	0.0433558	0.666363	0.0482199	-0.997723	-0.0463546	-0.089584	0.0410874	0.0483374	-0.997981	0.232166	0	0	0	1
0.99802	0.046355	0.0422946	0.665276	0.0482828	-0.997713	-0.0464898	-0.0894654	0.0400169	0.0484257	-0.998021	0.232156	0	0	0	1
0.998054	0.046476	0.0413541	0.664131	0.0483762	-0.997687	-0.0469492	-0.0893462	0.0390505	0.0488442	-0.998039	0.232295	0	0	0	1
0.998112	0.0456917	0.0408192	0.662923	0.0475829	-0.997705	-0.0473901	-0.0891177	0.0385341	0.0492287	-0.99804	0.232368	0	0	0	1
0.998123	0.0454166	0.0408503	0.661776	0.0473306	-0.997691	-0.0479355	-0.0888843	0.038553	0.0497647	-0.998012	0.232322	0	0	0	1
0.998089	0.0453651	0.0417371	0.660703	0.0473275	-0.997686	-0.0480409	-0.0887226	0.0394352	0.0499101	-0.997971	0.23231	0	0	0	1
0.998052	0.0453809	0.0426018	0.659441	0.0473755	-0.997696	-0.0477682	-0.0887299	0.0403099	0.0496792	-0.997947	0.232109	0	0	0	1
0.998003	0.0456101	0.0434868	0.658082	0.0476339	-0.997701	-0.0474092	-0.0886252	0.0411986	0.0493718	-0.997926	0.231922	0	0	0	1
0.997962	0.0457897	0.0442311	0.65674	0.0478436	-0.997699	-0.0472494	-0.088494	0.0419399	0.0492551	-0.997901	0.232011	0	0	0	1
0.997957	0.0459914	0.0441381	0.655557	0.0480514	-0.997677	-0.0475051	-0.0883013	0.0418248	0.0495148	-0.997893	0.232386	0	0	0	1
0.997988	0.0458007	0.0436241	0.654385	0.0478378	-0.997684	-0.0475673	-0.0881398	0.0413185	0.0495443	-0.997913	0.232757	0	0	0	1
0.998018	0.0458767	0.0428591	0.653308	0.0478594	-0.997702	-0.0471622	-0.0879597	0.040571	0.0491057	-0.997965	0.232836	0	0	0	1
0.998051	0.0460076	0.0419369	0.652219	0.0479292	-0.997717	-0.0467693	-0.0878905	0.0396634	0.048674	-0.998023	0.232607	0	0	0	1
0.998077	0.0459876	0.0413394	0.651272	0.0478619	-0.997742	-0.0463036	-0.087805	0.0390907	0.0481789	-0.998069	0.232097	0	0	0	1
0.998072	0.0461762	0.0412486	0.650315	0.0480289	-0.997754	-0.0458637	-0.087732	0.0390121	0.0477422	-0.998093	0.231653	0	0	0	1
0.998057	0.0462814	0.0414881	0.649228	0.0481169	-0.997783	-0.0451363	-0.087622	0.0392811	0.0470307	-0.998117	0.231576	0	0	0	1
0.998041	0.0463146	0.0418425	0.648026	0.0481391	-0.997814	-0.0444382	-0.0875958	0.0396668	0.0463513	-0.998133	0.231702	0	0	0	1
0.998003	0.0465436	0.0424823	0.646762	0.0483905	-0.997809	-0.0442593	-0.0875337	0.0403032	0.0462125	-0.998114	0.231772	0	0	0	1
0.997922	0.0462325	0.0446803	0.645757	0.048231	-0.997765	-0.0454266	-0.0874572	0.0424543	0.0474731	-0.997966	0.232071	0	0	0	1
0.997831	0.0454275	0.0474416	0.645207	0.0476526	-0.997695	-0.0475254	-0.0873732	0.0451475	0.049669	-0.99774	0.232596	0	0	0	1
0.997745	0.0450261	0.0496029	0.644955	0.047448	-0.997613	-0.0494058	-0.0874552	0.0472343	0.0516339	-0.997544	0.233093	0	0	0	1
0.997697	0.0448761	0.0506784	0.644821	0.0474301	-0.997535	-0.050985	-0.0878402	0.0482399	0.0532572	-0.99741	0.233177	0	0	0	1
0.997652	0.0446524	0.051758	0.644846	0.0472989	-0.997505	-0.0516868	-0.0881546	0.0492954	0.0539995	-0.997319	0.232852	0	0	0	1
0.997609	0.0444997	0.052715	0.644841	0.0472344	-0.99747	-0.0524095	-0.0884839	0.050224	0.0547601	-0.997231	0.23234	0	0	0	1
0.997598	0.0441872	0.0531851	0.644766	0.0469781	-0.997451	-0.0530061	-0.0888917	0.0506819	0.0553633	-0.997174	0.232032	0	0	0	1
0.99761	0.0436077	0.0534268	0.644724	0.0464313	-0.997456	-0.0533825	-0.0894009	0.0509376	0.0557216	-0.997141	0.23211	0	0	0	1
0.99763	0.0430273	0.0535219	0.644671	0.045871	-0.997467	-0.0536708	-0.0898769	0.0510515	0.0559847	-0.997121	0.232228	0	0	0	1
0.997646	0.0427589	0.0534416	0.644598	0.0456243	-0.99745	-0.0541836	-0.0903057	0.0509631	0.0564802	-0.997097	0.232268	0	0	0	1
0.997659	0.0425803	0.0533385	0.644527	0.0454678	-0.997428	-0.0547313	-0.0907174	0.0508454	0.0570143	-0.997073	0.232296	0	0	0	1
0.997678	0.042348	0.0531807	0.64444	0.0452586	-0.997402	-0.0553598	-0.0912094	0.0506728	0.0576241	-0.997047	0.232305	0	0	0	1
0.997686	0.0423122	0.0530497	0.644357	0.0452539	-0.99736	-0.0561239	-0.0916759	0.0505096	0.0583807	-0.997011	0.232352	0	0	0	1
0.997696	0.0421809	0.0529609	0.644291	0.0451491	-0.997329	-0.0567513	-0.0920908	0.0504003	0.0589976	-0.99698	0.232399	0	0	0	1
0.997712	0.0419516	0.0528455	0.644209	0.0449472	-0.9973	-0.057426	-0.0925666	0.0502683	0.0596557	-0.996948	0.232439	0	0	0	1
0.997731	0.0415825	0.0527803	0.644134	0.0445999	-0.997286	-0.0579348	-0.093038	0.0502026	0.0601432	-0.996922	0.232488	0	0	0	1
0.997753	0.0411717	0.0526927	0.644049	0.0442065	-0.997277	-0.0583828	-0.0935036	0.0501202	0.0605667	-0.9969	0.232518	0	0	0	1
0.997772	0.0408198	0.0525971	0.643964	0.0438721	-0.997265	-0.0588442	-0.0939431	0.0500259	0.0610064	-0.996878	0.232545	0	0	0	1
0.997788	0.0405549	0.0524999	0.643883	0.0436333	-0.997238	-0.0594822	-0.0944249	0.0499173	0.0616272	-0.996845	0.232591	0	0	0	1
0.997803	0.0403004	0.0524075	0.643804	0.0434042	-0.997211	-0.0601018	-0.0948993	0.0498139	0.0622303	-0.996813	0.232638	0	0	0	1
0.997816	0.0400912	0.052323	0.643736	0.0432188	-0.997183	-0.0606837	-0.0953244	0.0497175	0.0627983	-0.996782	0.232682	0	0	0	1
0.997832	0.0397762	0.0522543	0.643661	0.0429229	-0.997168	-0.0611481	-0.0957746	0.0496488	0.0632442	-0.996758	0.232724	0	0	0	1
0.997845	0.0395399	0.0521989	0.643574	0.0427061	-0.997149	-0.0616081	-0.096303	0.0495888	0.0636903	-0.996732	0.232776	0	0	0	1
0.997854	0.0393748	0.0521523	0.643482	0.0425531	-0.997137	-0.0619101	-0.0967938	0.04954	0.0639822	-0.996716	0.232813	0	0	0	1
0.997865	0.0391077	0.0521243	0.643395	0.0422959	-0.997133	-0.0621404	-0.0972602	0.0495194	0.0641982	-0.996703	0.232852	0	0	0	1
0.997879	0.0387818	0.0521135	0.643317	0.0419816	-0.997131	-0.0623824	-0.0977213	0.0495195	0.0644236	-0.996688	0.232898	0	0	0	1
0.997891	0.0385026	0.0520775	0.643234	0.0417151	-0.997124	-0.0626834	-0.0981937	0.0494891	0.0647094	-0.996671	0.232941	0	0	0	1
0.997899	0.0383841	0.0520253	0.64315	0.0416109	-0.997106	-0.0630365	-0.0986542	0.0494299	0.0650546	-0.996652	0.232978	0	0	0	1
0.997912	0.0381053	0.0519758	0.643061	0.0413457	-0.997096	-0.063374	-0.0991335	0.0493847	0.0653763	-0.996633	0.233017	0	0	0	1
0.99792	0.0379329	0.0519522	0.642978	0.0411862	-0.997084	-0.0636615	-0.0996137	0.0493607	0.0656544	-0.996616	0.233063	0	0	0	1
0.997915	0.0380612	0.0519578	0.642925	0.0413229	-0.997068	-0.0638251	-0.0999343	0.049351	0.0658248	-0.996605	0.233101	0	0	0	1
0.997916	0.0380142	0.0519635	0.642904	0.0412798	-0.997065	-0.0638977	-0.100063	0.0493567	0.0658953	-0.9966	0.233115	0	0	0	1
0.997924	0.0377367	0.0520175	0.642879	0.0410146	-0.997065	-0.0640673	-0.100324	0.049422	0.0660535	-0.996587	0.233155	0	0	0	1
0.997926	0.0375894	0.0520763	0.642834	0.0408869	-0.99705	-0.0643833	-0.100743	0.0494774	0.0663648	-0.996563	0.233218	0	0	0	1
0.997923	0.0375499	0.0521615	0.64278	0.0408672	-0.997032	-0.0646646	-0.10125	0.0495535	0.0666477	-0.99654	0.233287	0	0	0	1
0.997921	0.0374495	0.0522717	0.64274	0.0407856	-0.997021	-0.0648944	-0.101698	0.0496606	0.0668771	-0.99652	0.23335	0	0	0	1
0.997919	0.037334	0.0524068	0.642703	0.0406916	-0.997009	-0.0651407	-0.102164	0.049793	0.0671233	-0.996497	0.233428	0	0	0	1
0.997912	0.0373443	0.052533	0.642655	0.0407236	-0.99699	-0.0654038	-0.10267	0.0499073	0.0673923	-0.996473	0.233508	0	0	0	1
0.997905	0.0373467	0.0526581	0.642599	0.0407489	-0.99697	-0.0656918	-0.103224	0.05002	0.0676856	-0.996447	0.233594	0	0	0	1
0.9979	0.0373128	0.0527719	0.642547	0.0407358	-0.996953	-0.0659521	-0.103723	0.0501251	0.067949	-0.996424	0.233675	0	0	0	1
0.997896	0.0372579	0.0528862	0.642497	0.0407018	-0.996938	-0.06621	-0.104223	0.0502323	0.0682089	-0.996401	0.233753	0	0	0	1
0.997885	0.0373708	0.0530238	0.642453	0.0408372	-0.996915	-0.0664718	-0.104712	0.050351	0.0684822	-0.996376	0.233833	0	0	0	1
0.997877	0.0374306	0.0531328	0.642394	0.0409186	-0.996893	-0.0667507	-0.105247	0.0504442	0.0687687	-0.996352	0.233915	0	0	0	1
0.997872	0.0373726	0.0532673	0.642343	0.0408836	-0.996876	-0.0670187	-0.105762	0.0505712	0.0690394	-0.996326	0.234001	0	0	0	1
0.997867	0.0373476	0.0533786	0.642289	0.0408801	-0.996858	-0.06729	-0.10627	0.0506728	0.0693142	-0.996302	0.23408	0	0	0	1
0.997862	0.0372326	0.0535376	0.64225	0.0407892	-0.996845	-0.0675458	-0.106759	0.0508287	0.0695709	-0.996276	0.234161	0	0	0	1
0.99786	0.0371074	0.0536647	0.642203	0.0406852	-0.996833	-0.0677822	-0.10726	0.0509545	0.0698062	-0.996253	0.234232	0	0	0	1
0.997859	0.0369465	0.0538027	0.642159	0.040546	-0.996823	-0.068015	-0.107763	0.0510939	0.0700365	-0.99623	0.234293	0	0	0	1
0.997855	0.0368381	0.0539537	0.642117	0.0404603	-0.99681	-0.0682494	-0.108269	0.0512424	0.0702716	-0.996206	0.234364	0	0	0	1
0.997851	0.0367654	0.054074	0.642063	0.0404088	-0.996795	-0.0684938	-0.108786	0.0513575	0.0705173	-0.996183	0.234433	0	0	0	1
0.997846	0.0367313	0.0541928	0.642004	0.0403962	-0.996779	-0.0687473	-0.109309	0.0514681	0.070774	-0.996159	0.234493	0	0	0	1
0.997839	0.0366787	0.0543576	0.641948	0.0403689	-0.996762	-0.0690083	-0.109805	0.0516255	0.0710391	-0.996132	0.234532	0	0	0	1
0.99783	0.0366045	0.054562	0.641921	0.0403219	-0.996747	-0.0692492	-0.110296	0.0518247	0.0712846	-0.996104	0.23459	0	0	0	1
0.997834	0.0363334	0.0546737	0.64187	0.0400688	-0.996744	-0.0694353	-0.110803	0.0519479	0.0714612	-0.996085	0.234633	0	0	0	1
0.997827	0.036242	0.0548638	0.641837	0.0400007	-0.996734	-0.0696191	-0.111355	0.0521365	0.0716481	-0.996061	0.234676	0	0	0	1
0.997825	0.0361551	0.0549618	0.641784	0.0399279	-0.996728	-0.069752	-0.111902	0.0522351	0.0717804	-0.996047	0.234692	0	0	0	1
0.997819	0.0361119	0.0550832	0.641744	0.0399004	-0.996719	-0.0698836	-0.112408	0.052354	0.0719147	-0.996031	0.234703	0	0	0	1
0.997819	0.0358803	0.0552449	0.641719	0.0396883	-0.996718	-0.0700276	-0.112902	0.0525261	0.072053	-0.996012	0.234722	0	0	0	1
0.997819	0.0356714	0.0553848	0.641684	0.0394977	-0.996715	-0.0701786	-0.113393	0.0526746	0.0721987	-0.995993	0.234752	0	0	0	1
0.997809	0.0356762	0.0555466	0.641649	0.0395239	-0.996701	-0.070359	-0.113907	0.0528283	0.0723859	-0.995972	0.234789	0	0	0	1
0.997797	0.0358379	0.0556645	0.641622	0.0396999	-0.996686	-0.0704719	-0.114285	0.0529296	0.0725122	-0.995957	0.234817	0	0	0	1
0.997792	0.0359213	0.0556991	0.641609	0.039788	-0.99668	-0.0705144	-0.114437	0.0529563	0.0725605	-0.995952	0.234818	0	0	0	1
0.997796	0.0356491	0.0558036	0.641605	0.0395273	-0.996685	-0.0705822	-0.114669	0.0530776	0.0726181	-0.995941	0.234831	0	0	0	1
0.997798	0.0354245	0.0559072	0.641573	0.0393169	-0.996685	-0.0707021	-0.115089	0.0531924	0.0727302	-0.995927	0.234844	0	0	0	1
0.997784	0.0354965	0.0561159	0.641538	0.0394124	-0.99667	-0.0708578	-0.115672	0.053389	0.0728981	-0.995904	0.234883	0	0	0	1
0.997766	0.0358191	0.0562384	0.641491	0.0397509	-0.996647	-0.0709941	-0.11619	0.0534821	0.0730567	-0.995888	0.234899	0	0	0	1
0.997753	0.0358265	0.0564629	0.64148	0.0397819	-0.996636	-0.0711262	-0.116646	0.0536999	0.0731983	-0.995866	0.234938	0	0	0	1
0.997751	0.0356429	0.0566101	0.641447	0.0396158	-0.996634	-0.0712463	-0.117133	0.0538554	0.0733144	-0.995849	0.23496	0	0	0	1
0.997735	0.0358236	0.0567702	0.641398	0.0398168	-0.996615	-0.071408	-0.117731	0.0539951	0.0734923	-0.995828	0.234981	0	0	0	1
0.997716	0.0359943	0.0570028	0.641376	0.0400128	-0.996596	-0.0715614	-0.118261	0.0542081	0.0736645	-0.995804	0.235024	0	0	0	1
0.997701	0.0360808	0.0572123	0.641362	0.0401227	-0.996581	-0.0717069	-0.11872	0.0544047	0.0738232	-0.995781	0.235051	0	0	0	1
0.997693	0.0359981	0.0574089	0.64135	0.0400629	-0.996573	-0.0718578	-0.11915	0.0546006	0.0739776	-0.995759	0.235081	0	0	0	1
0.997685	0.0359236	0.0575854	0.64132	0.0400156	-0.996556	-0.0721114	-0.119711	0.0547718	0.0742345	-0.99573	0.235094	0	0	0	1
0.99767	0.0360338	0.057778	0.641282	0.0401509	-0.996536	-0.0723109	-0.120277	0.0549475	0.074448	-0.995705	0.235126	0	0	0	1
0.997659	0.0359689	0.0580137	0.64126	0.0401128	-0.996526	-0.072474	-0.120822	0.0551807	0.074617	-0.995679	0.23516	0	0	0	1
0.997641	0.0360982	0.0582306	0.641239	0.0402666	-0.996509	-0.0726264	-0.121317	0.0553808	0.0747856	-0.995655	0.235197	0	0	0	1
0.997631	0.0360438	0.0584341	0.641217	0.0402363	-0.996499	-0.0727807	-0.12181	0.0555815	0.0749452	-0.995632	0.235224	0	0	0	1
0.997622	0.0359761	0.0586422	0.641195	0.0401947	-0.996487	-0.0729677	-0.122309	0.0557864	0.075137	-0.995606	0.235252	0	0	0	1
0.997613	0.0358869	0.0588399	0.641171	0.0401328	-0.996473	-0.0731865	-0.122849	0.0559813	0.0753589	-0.995579	0.23527	0	0	0	1
0.997607	0.035792	0.0590057	0.64113	0.0400611	-0.996462	-0.0733735	-0.123427	0.056146	0.0755474	-0.995555	0.235276	0	0	0	1
0.997596	0.0357475	0.0592094	0.641095	0.040041	-0.996451	-0.0735314	-0.123985	0.0563461	0.0757111	-0.995531	0.235306	0	0	0	1
0.997585	0.0356799	0.0594323	0.641073	0.039999	-0.996442	-0.0736831	-0.124483	0.0565672	0.0758682	-0.995507	0.235341	0	0	0	1
0.997577	0.0355609	0.0596475	0.641059	0.0399053	-0.996434	-0.0738356	-0.124946	0.0567846	0.0760227	-0.995483	0.235367	0	0	0	1
0.997566	0.0355957	0.0598009	0.641026	0.0399613	-0.99642	-0.0740031	-0.125438	0.056928	0.0761985	-0.995461	0.23537	0	0	0	1
0.997558	0.0354094	0.0600513	0.641011	0.0398059	-0.996411	-0.0742044	-0.125994	0.0571836	0.0763993	-0.995431	0.235388	0	0	0	1
0.997549	0.0353936	0.0602093	0.640964	0.0398133	-0.996396	-0.074396	-0.126586	0.0573345	0.0765965	-0.995407	0.235392	0	0	0	1
0.997525	0.0355198	0.0605294	0.640964	0.0399755	-0.996375	-0.0745942	-0.127114	0.0576359	0.076815	-0.995373	0.235434	0	0	0	1
0.997516	0.0355387	0.0606702	0.640925	0.0400129	-0.996364	-0.0747278	-0.127569	0.0577693	0.0769555	-0.995354	0.235447	0	0	0	1
0.997507	0.0353588	0.0609285	0.640924	0.0398638	-0.996356	-0.0749093	-0.128032	0.0580332	0.0771371	-0.995325	0.235474	0	0	0	1
0.997491	0.035244	0.0612444	0.640937	0.039789	-0.996339	-0.0751735	-0.128571	0.0583462	0.0774075	-0.995286	0.235472	0	0	0	1
0.997478	0.0354432	0.0613464	0.640898	0.0400059	-0.996318	-0.0753425	-0.128986	0.0584256	0.0775924	-0.995266	0.235445	0	0	0	1
0.99746	0.0356735	0.0615152	0.640907	0.0402549	-0.9963	-0.0754424	-0.129137	0.0585718	0.0777128	-0.995248	0.235427	0	0	0	1
0.997452	0.0355215	0.0617234	0.640929	0.0401255	-0.996297	-0.0755468	-0.129303	0.0587868	0.0778167	-0.995228	0.235416	0	0	0	1
0.997446	0.0351879	0.0620081	0.640936	0.0398285	-0.996291	-0.0757815	-0.129765	0.0590871	0.0780434	-0.995192	0.23539	0	0	0	1
0.997428	0.0352638	0.062258	0.640896	0.0399375	-0.99627	-0.0760102	-0.130323	0.0593209	0.0782869	-0.995159	0.235354	0	0	0	1
0.9974	0.0354498	0.0625981	0.640878	0.040162	-0.996245	-0.0762099	-0.130845	0.059637	0.0785116	-0.995122	0.235368	0	0	0	1
0.997382	0.0356174	0.0627872	0.640844	0.0403528	-0.996227	-0.0763518	-0.131269	0.0598064	0.0786713	-0.9951	0.235368	0	0	0	1
0.997367	0.0355402	0.0630676	0.640818	0.0403092	-0.996214	-0.0765405	-0.131811	0.0600841	0.078867	-0.995067	0.235387	0	0	0	1
0.997346	0.035709	0.0633028	0.640762	0.0405083	-0.996191	-0.0767343	-0.132425	0.0602971	0.0790807	-0.995038	0.2354	0	0	0	1
0.997327	0.0358715	0.0635126	0.640713	0.0406976	-0.99617	-0.0769061	-0.132969	0.0604862	0.0792711	-0.995011	0.235415	0	0	0	1
0.997319	0.0356946	0.0637453	0.640692	0.0405485	-0.996165	-0.0770535	-0.133428	0.060726	0.0794174	-0.994985	0.235443	0	0	0	1
0.997307	0.0355781	0.0639937	0.640676	0.0404615	-0.996156	-0.0772102	-0.133878	0.0609763	0.0795773	-0.994957	0.235469	0	0	0	1
0.997302	0.0354539	0.064141	0.640622	0.040359	-0.996148	-0.0773708	-0.134407	0.0611265	0.0797365	-0.994935	0.235475	0	0	0	1
0.997292	0.0353524	0.0643594	0.640576	0.0402874	-0.996135	-0.0775692	-0.135011	0.0613441	0.0799377	-0.994905	0.235493	0	0	0	1
0.997275	0.0354887	0.0645441	0.640533	0.0404488	-0.996116	-0.0777378	-0.135535	0.0615102	0.0801224	-0.99488	0.235517	0	0	0	1
0.997267	0.0353571	0.0647374	0.640507	0.0403418	-0.996109	-0.0778818	-0.135969	0.0617074	0.0802663	-0.994856	0.235538	0	0	0	1
0.997256	0.0352238	0.0649732	0.640496	0.0402381	-0.9961	-0.0780503	-0.136415	0.0619462	0.0804363	-0.994828	0.235563	0	0	0	1
0.997258	0.0349522	0.0650943	0.640443	0.0399881	-0.996096	-0.0782331	-0.136957	0.0620814	0.0806073	-0.994805	0.235559	0	0	0	1
0.997243	0.0349961	0.0652962	0.640396	0.0400612	-0.996076	-0.0784403	-0.137545	0.0622706	0.0808256	-0.994776	0.235572	0	0	0	1
0.997237	0.0349311	0.065426	0.640333	0.0400161	-0.996066	-0.078589	-0.138086	0.0623991	0.0809757	-0.994755	0.235592	0	0	0	1
0.997226	0.0348894	0.0656202	0.640298	0.0399991	-0.996056	-0.0787278	-0.138552	0.0625903	0.0811199	-0.994732	0.235631	0	0	0	1
0.99722	0.034721	0.0658028	0.640267	0.0398554	-0.99605	-0.078883	-0.139014	0.0627796	0.081272	-0.994707	0.235649	0	0	0	1
0.997211	0.0346511	0.065973	0.640229	0.0398093	-0.996039	-0.0790381	-0.139488	0.0629487	0.0814297	-0.994684	0.23567	0	0	0	1
0.997199	0.0346807	0.0661331	0.640175	0.0398642	-0.996022	-0.0792298	-0.140052	0.063098	0.08163	-0.994658	0.23568	0	0	0	1
0.997193	0.0346174	0.066266	0.640106	0.0398238	-0.996008	-0.0794171	-0.140645	0.063228	0.0818188	-0.994634	0.235685	0	0	0	1
0.997178	0.0346988	0.0664487	0.640055	0.039931	-0.995991	-0.0795881	-0.141187	0.0633964	0.0820026	-0.994608	0.235711	0	0	0	1
0.997165	0.0347941	0.0665853	0.639999	0.0400469	-0.995974	-0.0797368	-0.14168	0.0635186	0.082163	-0.994587	0.235731	0	0	0	1
0.997148	0.0348505	0.0668186	0.639974	0.040134	-0.995956	-0.079916	-0.142164	0.063739	0.0823555	-0.994557	0.235763	0	0	0	1
0.99714	0.0347389	0.0669937	0.63993	0.040049	-0.995945	-0.0801025	-0.142688	0.0639151	0.0825422	-0.99453	0.235772	0	0	0	1
0.997125	0.0348243	0.0671705	0.639884	0.0401629	-0.995923	-0.0803179	-0.143242	0.0640754	0.0827705	-0.994501	0.235776	0	0	0	1
0.997108	0.0351228	0.0672645	0.639836	0.0404775	-0.995899	-0.0804527	-0.143644	0.0641387	0.0829285	-0.994484	0.23578	0	0	0	1
0.997096	0.0352881	0.067353	0.639838	0.0406539	-0.995887	-0.0805129	-0.143769	0.0642106	0.083003	-0.994473	0.235789	0	0	0	1
0.997092	0.03509	0.0675227	0.639859	0.0404776	-0.995885	-0.0806284	-0.143954	0.0643914	0.0831128	-0.994452	0.235792	0	0	0	1
0.997096	0.0348304	0.0675924	0.639828	0.0402362	-0.995879	-0.0808152	-0.144345	0.0644748	0.0832859	-0.994432	0.235749	0	0	0	1
0.997085	0.0349015	0.0677124	0.639773	0.0403321	-0.995857	-0.0810434	-0.144892	0.0645791	0.0835239	-0.994405	0.235727	0	0	0	1
0.997065	0.0350563	0.0679406	0.63974	0.0405178	-0.995835	-0.0812258	-0.145388	0.064786	0.0837259	-0.994375	0.23576	0	0	0	1
0.997051	0.0350146	0.0681659	0.639719	0.0405055	-0.995822	-0.0813853	-0.145818	0.0650072	0.0838922	-0.994347	0.235795	0	0	0	1
0.99704	0.0348648	0.0683992	0.639687	0.0403892	-0.99581	-0.0815944	-0.146357	0.0652437	0.0841012	-0.994313	0.235814	0	0	0	1
0.997025	0.0350205	0.0685356	0.639621	0.0405719	-0.995783	-0.0818319	-0.146959	0.0653566	0.0843549	-0.994284	0.235798	0	0	0	1
0.997006	0.0351207	0.0687629	0.639589	0.0407033	-0.995762	-0.0820141	-0.147448	0.065567	0.0845532	-0.994254	0.235831	0	0	0	1
0.996988	0.035155	0.0690102	0.639571	0.0407703	-0.995745	-0.0821908	-0.147889	0.065803	0.0847426	-0.994222	0.235865	0	0	0	1
0.996977	0.0350115	0.0692326	0.639549	0.0406593	-0.995733	-0.0823933	-0.148365	0.0660284	0.084945	-0.99419	0.235876	0	0	0	1
0.996971	0.034905	0.0693735	0.639497	0.0405833	-0.995713	-0.0826687	-0.148966	0.0661665	0.0852194	-0.994157	0.23584	0	0	0	1
0.996966	0.0347391	0.0695254	0.639449	0.0404472	-0.995698	-0.0829184	-0.149531	0.0663217	0.0854647	-0.994126	0.235816	0	0	0	1
0.996952	0.0346759	0.0697618	0.639433	0.0404202	-0.995679	-0.083154	-0.150023	0.0665529	0.0857061	-0.99409	0.235818	0	0	0	1
0.996942	0.0345113	0.0699842	0.639417	0.0402897	-0.995666	-0.0833742	-0.150486	0.0667795	0.0859247	-0.994055	0.235824	0	0	0	1
0.996933	0.0343777	0.0701792	0.639386	0.0401884	-0.995651	-0.0836014	-0.150987	0.066976	0.0861512	-0.994023	0.235818	0	0	0	1
0.996924	0.034329	0.070332	0.639337	0.0401687	-0.995633	-0.0838324	-0.151528	0.0671229	0.0863854	-0.993992	0.235805	0	0	0	1
0.996904	0.0342529	0.0706588	0.639324	0.0401399	-0.99561	-0.0841112	-0.152113	0.0674436	0.0866727	-0.993946	0.235827	0	0	0	1
0.996884	0.0343588	0.0708777	0.639292	0.0402809	-0.995585	-0.084349	-0.152632	0.0676427	0.086927	-0.99391	0.235833	0	0	0	1
0.996865	0.0344521	0.0711002	0.639276	0.0404088	-0.99556	-0.0845725	-0.153076	0.0678469	0.0871662	-0.993875	0.235835	0	0	0	1
0.99685	0.0343519	0.0713585	0.639275	0.04035	-0.99554	-0.0848436	-0.153545	0.0681017	0.0874415	-0.993833	0.235822	0	0	0	1
0.996831	0.0343259	0.0716472	0.639278	0.0403714	-0.995512	-0.085164	-0.154067	0.0683783	0.0877723	-0.993785	0.235801	0	0	0	1
0.99682	0.0342499	0.0718341	0.639248	0.0403332	-0.995487	-0.0854725	-0.154625	0.0685585	0.0880838	-0.993745	0.235755	0	0	0	1
0.996794	0.034417	0.0721154	0.63924	0.0405469	-0.995451	-0.0857886	-0.15517	0.0688108	0.0884234	-0.993698	0.235739	0	0	0	1
0.996775	0.0343827	0.0723829	0.639222	0.0405551	-0.995427	-0.0860568	-0.155695	0.0690691	0.0887006	-0.993655	0.235744	0	0	0	1
0.996756	0.0344265	0.0726285	0.6392	0.0406366	-0.995404	-0.0862843	-0.156175	0.0693004	0.0889415	-0.993617	0.235754	0	0	0	1
0.996739	0.0342898	0.0729209	0.63919	0.0405425	-0.995388	-0.0865167	-0.15666	0.0695941	0.0891768	-0.993576	0.23578	0	0	0	1
0.996719	0.0344276	0.0731355	0.639148	0.0407173	-0.995359	-0.0867715	-0.15721	0.0697848	0.0894504	-0.993538	0.235781	0	0	0	1
0.996699	0.0346585	0.0733058	0.639084	0.0409821	-0.995324	-0.0870403	-0.157816	0.0699225	0.089743	-0.993502	0.235762	0	0	0	1
0.996677	0.0347968	0.0735362	0.63907	0.041153	-0.995302	-0.0872097	-0.158218	0.0701323	0.0899319	-0.99347	0.235776	0	0	0	1
0.996665	0.034817	0.0736917	0.639083	0.0411687	-0.995325	-0.0869489	-0.158292	0.070296	0.0896785	-0.993481	0.235758	0	0	0	1
0.996657	0.0346556	0.0738742	0.639107	0.0410363	-0.995315	-0.0871218	-0.158511	0.070485	0.0898478	-0.993452	0.235744	0	0	0	1
0.996656	0.0343524	0.0740214	0.639099	0.0407674	-0.995301	-0.0874125	-0.158941	0.0706469	0.0901237	-0.993416	0.235676	0	0	0	1
0.996636	0.0344162	0.0742635	0.639083	0.0408765	-0.995267	-0.0877412	-0.159484	0.0708685	0.0904674	-0.993369	0.23564	0	0	0	1
0.996626	0.034385	0.0744122	0.63904	0.0408746	-0.995248	-0.0879611	-0.159954	0.0710103	0.0906917	-0.993338	0.235629	0	0	0	1
0.996609	0.0342468	0.0747026	0.639029	0.0407771	-0.995235	-0.0881562	-0.160395	0.0713038	0.0908892	-0.993299	0.235673	0	0	0	1
0.996597	0.0342055	0.0748797	0.638956	0.0407661	-0.995218	-0.0883512	-0.160976	0.0714758	0.0910889	-0.993269	0.235697	0	0	0	1
0.996576	0.0343274	0.0751085	0.638907	0.0409232	-0.995194	-0.088551	-0.161497	0.071684	0.0913072	-0.993233	0.235732	0	0	0	1
0.996559	0.034214	0.0753853	0.638887	0.040849	-0.99518	-0.0887404	-0.161955	0.0719621	0.0915002	-0.993196	0.235778	0	0	0	1
0.996541	0.0341302	0.0756561	0.638882	0.0408069	-0.995161	-0.0889682	-0.162381	0.0722298	0.0917336	-0.993155	0.235798	0	0	0	1
0.996535	0.0339847	0.075799	0.638836	0.0406928	-0.995144	-0.0892169	-0.16289	0.0723752	0.0919781	-0.993121	0.235774	0	0	0	1
0.996535	0.0337252	0.0759188	0.638772	0.0404639	-0.995129	-0.0894786	-0.163478	0.0725077	0.0922263	-0.993089	0.235752	0	0	0	1
0.996522	0.0337232	0.0760918	0.638748	0.0404966	-0.995105	-0.0897337	-0.164024	0.0726696	0.0924889	-0.993052	0.235799	0	0	0	1
0.996514	0.0336106	0.0762503	0.638731	0.0404132	-0.995091	-0.089928	-0.164443	0.0728298	0.0926817	-0.993023	0.235837	0	0	0	1
0.996512	0.0333584	0.0763857	0.638702	0.0401898	-0.99508	-0.0901443	-0.164898	0.0729792	0.0928855	-0.992993	0.235842	0	0	0	1
0.996503	0.0332782	0.0765395	0.638662	0.0401424	-0.99506	-0.0903933	-0.165421	0.0731296	0.0931354	-0.992958	0.235848	0	0	0	1
0.996487	0.0333924	0.0766919	0.638613	0.0402911	-0.995029	-0.0906687	-0.166016	0.0732594	0.0934259	-0.992921	0.235868	0	0	0	1
0.996481	0.0332239	0.0768369	0.638555	0.0401524	-0.995015	-0.0908843	-0.166571	0.0734107	0.0936355	-0.99289	0.2359	0	0	0	1
0.996464	0.03327	0.0770384	0.638531	0.040234	-0.994991	-0.0911082	-0.167061	0.0735977	0.0938715	-0.992854	0.235952	0	0	0	1
0.996457	0.0331597	0.0771816	0.63849	0.0401521	-0.994976	-0.0913064	-0.167537	0.0737426	0.0940677	-0.992825	0.235981	0	0	0	1
0.996444	0.0332176	0.0773276	0.638447	0.0402425	-0.994949	-0.0915583	-0.168036	0.0738722	0.0943303	-0.99279	0.235971	0	0	0	1
0.99643	0.0333268	0.0774552	0.638414	0.0403851	-0.994917	-0.0918463	-0.168595	0.073977	0.0946322	-0.992754	0.235986	0	0	0	1
0.996423	0.0333182	0.0775541	0.638387	0.0404051	-0.994892	-0.0921041	-0.169145	0.0740657	0.094894	-0.992722	0.236031	0	0	0	1
0.996419	0.0333604	0.07759	0.638343	0.0404676	-0.994869	-0.0923302	-0.169639	0.0740882	0.0951251	-0.992698	0.236043	0	0	0	1
0.996402	0.0335254	0.0777252	0.638317	0.0406614	-0.994841	-0.0925459	-0.17008	0.074198	0.0953592	-0.992668	0.236074	0	0	0	1
0.996391	0.0335658	0.0778564	0.63829	0.0407337	-0.994814	-0.0928055	-0.170592	0.074314	0.0956277	-0.992633	0.236103	0	0	0	1
0.996384	0.0335455	0.0779478	0.638236	0.0407396	-0.994792	-0.0930367	-0.17112	0.0743974	0.0958616	-0.992604	0.236112	0	0	0	1
0.996372	0.0335974	0.0780898	0.638199	0.0408245	-0.994764	-0.0932954	-0.171675	0.0745229	0.0961306	-0.992569	0.236148	0	0	0	1
0.996365	0.0335041	0.0782168	0.638155	0.040759	-0.994748	-0.0934996	-0.17221	0.0746498	0.0963336	-0.99254	0.236202	0	0	0	1
0.996353	0.0334559	0.078388	0.638135	0.0407093	-0.994772	-0.0932581	-0.172477	0.0748347	0.0960948	-0.992549	0.236222	0	0	0	1
0.996332	0.0338211	0.0784925	0.63813	0.0410777	-0.994765	-0.0931734	-0.172641	0.0749069	0.0960418	-0.992549	0.236218	0	0	0	1
0.99633	0.0337209	0.0785709	0.63812	0.0409962	-0.994755	-0.0933202	-0.172894	0.0749885	0.0961846	-0.992529	0.236211	0	0	0	1
0.996329	0.0333824	0.0787277	0.638109	0.0406898	-0.994747	-0.0935367	-0.173297	0.0751682	0.0963825	-0.992496	0.236228	0	0	0	1
0.996316	0.0335294	0.0788199	0.638054	0.040862	-0.994719	-0.0937549	-0.173801	0.0752367	0.0966161	-0.992468	0.236254	0	0	0	1
0.996305	0.0335497	0.0789603	0.638019	0.0409137	-0.994695	-0.0939876	-0.174341	0.0753647	0.0968566	-0.992435	0.236314	0	0	0	1
0.9963	0.0334767	0.0790473	0.637975	0.0408633	-0.99468	-0.0941724	-0.174836	0.0754508	0.0970399	-0.99241	0.236363	0	0	0	1
0.996297	0.0334266	0.0791111	0.637928	0.0408367	-0.99466	-0.094398	-0.17536	0.0755098	0.0972648	-0.992384	0.236394	0	0	0	1
0.996291	0.0333671	0.0792141	0.637904	0.0408054	-0.994639	-0.0946334	-0.175852	0.0756084	0.0975005	-0.992353	0.236431	0	0	0	1
0.996287	0.0332233	0.0793165	0.637887	0.0406907	-0.99462	-0.094881	-0.176321	0.075714	0.0977419	-0.992321	0.236459	0	0	0	1
0.996282	0.0330784	0.0794374	0.637878	0.0405788	-0.994598	-0.0951542	-0.176832	0.0758374	0.0980097	-0.992286	0.236514	0	0	0	1
0.99628	0.0330723	0.0794736	0.637834	0.0405962	-0.994572	-0.0954145	-0.177397	0.0758632	0.0982717	-0.992258	0.236548	0	0	0	1
0.996276	0.0330017	0.0795533	0.637794	0.0405501	-0.994554	-0.0956301	-0.177927	0.0759407	0.0984856	-0.992231	0.236591	0	0	0	1
0.99627	0.0329175	0.079654	0.63777	0.0404863	-0.994543	-0.0957641	-0.178386	0.0760437	0.0986176	-0.99221	0.236616	0	0	0	1
0.99626	0.0329085	0.0797924	0.637761	0.0405054	-0.994525	-0.0959513	-0.17884	0.0761745	0.0988102	-0.99218	0.236652	0	0	0	1
0.996252	0.0329056	0.079889	0.637729	0.0405312	-0.9945	-0.0961992	-0.179346	0.0762607	0.0990624	-0.992149	0.236682	0	0	0	1
0.996245	0.0328429	0.0799983	0.637692	0.0405003	-0.994475	-0.0964706	-0.179901	0.0763645	0.0993341	-0.992113	0.236714	0	0	0	1
0.99624	0.0328436	0.0800656	0.637635	0.0405257	-0.994451	-0.0967047	-0.180443	0.0764219	0.0995716	-0.992085	0.236733	0	0	0	1
0.996229	0.0328741	0.0801869	0.637606	0.0405878	-0.994424	-0.0969568	-0.180961	0.076529	0.0998316	-0.992051	0.236763	0	0	0	1
0.996219	0.0328588	0.0803141	0.637588	0.0406048	-0.994398	-0.0972086	-0.181434	0.0766467	0.100088	-0.992016	0.236797	0	0	0	1
0.996213	0.0328692	0.0803832	0.637579	0.0406445	-0.994368	-0.097498	-0.181911	0.0767026	0.100382	-0.991982	0.236817	0	0	0	1
0.996206	0.0327889	0.0805104	0.637575	0.0406009	-0.99434	-0.0978033	-0.182434	0.0768245	0.100687	-0.991941	0.236861	0	0	0	1
0.996198	0.0329031	0.0805591	0.637538	0.0407408	-0.994308	-0.0980746	-0.183007	0.0768504	0.10097	-0.991911	0.236897	0	0	0	1
0.996176	0.033174	0.0807246	0.637506	0.0410166	-0.994311	-0.097927	-0.183531	0.0769935	0.100849	-0.991912	0.236918	0	0	0	1
0.996152	0.0332812	0.0809745	0.637481	0.041123	-0.994339	-0.0975946	-0.184092	0.0772448	0.100535	-0.991924	0.236949	0	0	0	1
0.996132	0.0333355	0.0811949	0.637461	0.0411793	-0.994362	-0.0973352	-0.184655	0.0774692	0.100288	-0.991932	0.236976	0	0	0	1
0.996131	0.0331844	0.0812729	0.637447	0.041036	-0.994369	-0.0973309	-0.185223	0.0775621	0.100275	-0.991926	0.236971	0	0	0	1
0.996131	0.0331677	0.0812761	0.637441	0.0410287	-0.994358	-0.0974466	-0.185746	0.0775622	0.10039	-0.991914	0.236942	0	0	0	1
0.99613	0.0331306	0.0813107	0.637493	0.0410126	-0.994337	-0.0976697	-0.186219	0.0775911	0.100612	-0.991889	0.23693	0	0	0	1
0.996139	0.032954	0.0812695	0.637528	0.0408569	-0.994312	-0.0979857	-0.18671	0.077555	0.100914	-0.991862	0.236903	0	0	0	1
0.996148	0.0328499	0.081204	0.637611	0.0407624	-0.994295	-0.0981911	-0.187033	0.0774919	0.101109	-0.991847	0.236817	0	0	0	1
0.996164	0.0328233	0.081013	0.637689	0.0407189	-0.994294	-0.0982241	-0.187181	0.0773034	0.101132	-0.991859	0.236619	0	0	0	1
0.996186	0.0327894	0.0807609	0.637815	0.0407005	-0.994242	-0.098753	-0.187491	0.0770346	0.101649	-0.991827	0.236455	0	0	0	1
0.996212	0.0325651	0.0805305	0.637963	0.0405039	-0.994185	-0.0994089	-0.187978	0.0768017	0.10228	-0.99178	0.236309	0	0	0	1
0.996239	0.0322715	0.0803051	0.637999	0.0402052	-0.994174	-0.0996362	-0.18848	0.0765987	0.102476	-0.991776	0.236122	0	0	0	1
0.996233	0.032329	0.0803561	0.638027	0.0402471	-0.9942	-0.0993683	-0.188921	0.0766542	0.102214	-0.991798	0.236013	0	0	0	1
0.996217	0.0324951	0.0804866	0.637977	0.0404141	-0.994209	-0.0992097	-0.189448	0.0767734	0.102073	-0.991804	0.236028	0	0	0	1
0.996205	0.0323616	0.0806949	0.637892	0.0402928	-0.994226	-0.0990883	-0.190032	0.076999	0.101949	-0.991799	0.236126	0	0	0	1
0.996189	0.0324244	0.0808653	0.637799	0.0403695	-0.994227	-0.0990432	-0.190595	0.0771638	0.101916	-0.99179	0.236223	0	0	0	1
0.99617	0.0326501	0.0810053	0.637728	0.0406025	-0.994226	-0.0989594	-0.191081	0.0772833	0.101855	-0.991786	0.23628	0	0	0	1
0.996171	0.0325151	0.0810462	0.637655	0.0404809	-0.994219	-0.0990732	-0.19159	0.0773331	0.10196	-0.991772	0.236323	0	0	0	1
0.996163	0.0325424	0.0811328	0.637625	0.0405315	-0.994199	-0.0992593	-0.192047	0.0774088	0.102153	-0.991746	0.236391	0	0	0	1
0.996163	0.0325187	0.0811507	0.637601	0.0405307	-0.994172	-0.0995269	-0.192537	0.0774181	0.10242	-0.991718	0.236427	0	0	0	1
0.996162	0.0325942	0.0811292	0.637571	0.0406284	-0.994137	-0.099842	-0.193105	0.0773761	0.102741	-0.991688	0.236438	0	0	0	1
0.996155	0.0327426	0.0811524	0.637557	0.0407909	-0.994114	-0.0999967	-0.193674	0.0773774	0.102908	-0.99167	0.236428	0	0	0	1
0.996143	0.0328086	0.0812722	0.637563	0.040868	-0.994113	-0.0999817	-0.194169	0.0774903	0.102903	-0.991662	0.236439	0	0	0	1
0.99614	0.0328597	0.0812978	0.637527	0.0409291	-0.994101	-0.100077	-0.194636	0.0775065	0.103004	-0.99165	0.236443	0	0	0	1
0.996139	0.0327853	0.0813404	0.637469	0.040872	-0.994086	-0.10024	-0.195113	0.0775498	0.103164	-0.99163	0.23649	0	0	0	1
0.99613	0.0327805	0.0814456	0.637412	0.0408933	-0.994066	-0.100434	-0.195655	0.0776468	0.103362	-0.991602	0.236578	0	0	0	1
0.996114	0.0329375	0.0815801	0.637343	0.0410635	-0.99406	-0.100427	-0.196187	0.0777645	0.103372	-0.991592	0.236641	0	0	0	1
0.996103	0.0327867	0.0817808	0.637298	0.0409209	-0.994082	-0.100262	-0.196704	0.0779864	0.103203	-0.991592	0.236684	0	0	0	1
0.996089	0.0327156	0.081971	0.637288	0.04086	-0.994097	-0.100139	-0.197188	0.0781879	0.103082	-0.991589	0.236712	0	0	0	1
0.99609	0.0324422	0.0820639	0.637269	0.040595	-0.99411	-0.100117	-0.197718	0.0783095	0.103042	-0.991583	0.236707	0	0	0	1
0.996088	0.0323613	0.0821307	0.637256	0.0405303	-0.994101	-0.100232	-0.198299	0.0783794	0.103155	-0.991566	0.236704	0	0	0	1
0.996079	0.0322139	0.0822968	0.637263	0.0403929	-0.994117	-0.100136	-0.198848	0.0785636	0.103053	-0.991562	0.236717	0	0	0	1
0.99606	0.0324217	0.0824474	0.637253	0.0406062	-0.99412	-0.100015	-0.199351	0.0786968	0.102954	-0.991562	0.236723	0	0	0	1
0.996043	0.0324725	0.082626	0.637228	0.0406621	-0.994135	-0.0998478	-0.199872	0.0788759	0.102798	-0.991564	0.236743	0	0	0	1
0.996031	0.0324895	0.082762	0.637171	0.0406868	-0.994142	-0.0997669	-0.200449	0.0790126	0.102724	-0.991561	0.236771	0	0	0	1
0.996017	0.032525	0.0829137	0.637129	0.040732	-0.994147	-0.0996939	-0.201	0.0791628	0.10266	-0.991555	0.236804	0	0	0	1
0.996002	0.0327357	0.0830211	0.637102	0.0409606	-0.994129	-0.0997823	-0.201512	0.079244	0.10277	-0.991537	0.236845	0	0	0	1
0.995993	0.0328064	0.0830942	0.637097	0.0410362	-0.994129	-0.0997517	-0.201782	0.0793107	0.102748	-0.991534	0.23685	0	0	0	1
0.995992	0.0328116	0.0831035	0.637108	0.0410404	-0.994131	-0.0997268	-0.201882	0.0793204	0.102723	-0.991536	0.236823	0	0	0	1
0.995998	0.0326096	0.0831165	0.637139	0.0408576	-0.994117	-0.0999457	-0.202128	0.0793452	0.102927	-0.991513	0.236834	0	0	0	1
0.996005	0.0324893	0.0830784	0.637142	0.0407608	-0.994086	-0.100286	-0.202576	0.0793058	0.103257	-0.991482	0.23683	0	0	0	1
0.995997	0.0327432	0.0830714	0.63713	0.0410435	-0.994037	-0.100662	-0.203176	0.0792569	0.103654	-0.991444	0.236846	0	0	0	1
0.995987	0.0328559	0.0831519	0.637178	0.041178	-0.994014	-0.100832	-0.203702	0.0793181	0.103837	-0.99142	0.236839	0	0	0	1
0.995993	0.0328181	0.0830944	0.637257	0.0411625	-0.993979	-0.101184	-0.204204	0.0792503	0.104185	-0.991389	0.236773	0	0	0	1
0.996008	0.0327959	0.0829173	0.63735	0.0411579	-0.993933	-0.101638	-0.20467	0.0790579	0.104631	-0.991358	0.236644	0	0	0	1
0.996038	0.0327168	0.0825942	0.63742	0.0410897	-0.993878	-0.102201	-0.205175	0.0787218	0.105176	-0.991327	0.236449	0	0	0	1
0.996055	0.0326087	0.082425	0.637456	0.0410011	-0.993833	-0.102671	-0.20571	0.0785457	0.105632	-0.991292	0.236357	0	0	0	1
0.996062	0.0324094	0.0824246	0.637442	0.0408225	-0.993814	-0.102927	-0.206282	0.0785559	0.105872	-0.991266	0.236356	0	0	0	1
0.996045	0.0324905	0.0825985	0.63737	0.0409137	-0.993821	-0.102823	-0.206807	0.0787243	0.105782	-0.991262	0.236418	0	0	0	1
0.996023	0.0326199	0.0828138	0.637283	0.0410535	-0.993831	-0.102668	-0.207337	0.0789309	0.105646	-0.99126	0.236501	0	0	0	1
0.996016	0.0324549	0.0829592	0.637204	0.0409008	-0.993842	-0.102625	-0.207834	0.0790946	0.105595	-0.991252	0.236572	0	0	0	1
0.996014	0.0323077	0.0830363	0.637164	0.0407756	-0.99383	-0.102794	-0.208325	0.0791799	0.105756	-0.991228	0.23663	0	0	0	1
0.996019	0.0320921	0.0830599	0.637153	0.0405867	-0.993807	-0.10309	-0.208845	0.0792141	0.106037	-0.991196	0.236662	0	0	0	1
0.996022	0.0320834	0.0830316	0.637147	0.040601	-0.993772	-0.103416	-0.209367	0.0791735	0.106361	-0.991164	0.236658	0	0	0	1
0.996031	0.0319056	0.0829918	0.637135	0.0404424	-0.993749	-0.103705	-0.209849	0.0791412	0.106636	-0.991137	0.236649	0	0	0	1
0.996033	0.0317614	0.0830227	0.637121	0.0403232	-0.993726	-0.103972	-0.210301	0.0791765	0.106893	-0.991107	0.23669	0	0	0	1
0.996033	0.0316391	0.0830649	0.637065	0.0402219	-0.993708	-0.104176	-0.210763	0.0792233	0.107089	-0.991082	0.236746	0	0	0	1
0.99603	0.0315303	0.0831428	0.636998	0.0401407	-0.993687	-0.104412	-0.211316	0.0793027	0.10732	-0.99105	0.236831	0	0	0	1
0.996021	0.0315699	0.0832389	0.636937	0.0402108	-0.993658	-0.104664	-0.211904	0.0793837	0.10758	-0.991016	0.236921	0	0	0	1
0.996015	0.0314847	0.0833422	0.636897	0.0401433	-0.993652	-0.104743	-0.212387	0.0794924	0.107656	-0.990999	0.23697	0	0	0	1
0.996006	0.0316182	0.0834038	0.636887	0.0403	-0.993624	-0.104953	-0.212873	0.0795306	0.10788	-0.990971	0.237003	0	0	0	1
0.996002	0.0317668	0.0833867	0.636867	0.0404677	-0.993589	-0.105218	-0.213364	0.0794867	0.108158	-0.990945	0.237001	0	0	0	1
0.996005	0.031664	0.0833933	0.636864	0.0403933	-0.993555	-0.10556	-0.213937	0.0794905	0.108492	-0.990908	0.237019	0	0	0	1
0.996	0.0316027	0.0834794	0.636881	0.0403551	-0.993539	-0.105728	-0.214478	0.0795758	0.10866	-0.990882	0.237033	0	0	0	1
0.995983	0.0320187	0.083527	0.636857	0.0407745	-0.993523	-0.105719	-0.215008	0.0795781	0.108686	-0.990879	0.236988	0	0	0	1
0.995963	0.0320732	0.0837371	0.636846	0.0408348	-0.993543	-0.105507	-0.215569	0.0797895	0.108486	-0.990884	0.236991	0	0	0	1
0.995944	0.0321701	0.0839317	0.636816	0.0409392	-0.993556	-0.10534	-0.21614	0.0799792	0.108334	-0.990886	0.237004	0	0	0	1
0.99591	0.0321822	0.084324	0.636838	0.0409278	-0.993643	-0.104523	-0.216468	0.0804012	0.107533	-0.990939	0.236971	0	0	0	1
0.995854	0.0325929	0.0848299	0.636879	0.0412794	-0.993773	-0.103139	-0.216638	0.0809171	0.106198	-0.991041	0.236851	0	0	0	1
0.995833	0.0325346	0.0850999	0.63689	0.0412061	-0.993832	-0.102601	-0.217072	0.0812139	0.105666	-0.991073	0.2368	0	0	0	1
0.995814	0.0324699	0.0853435	0.636928	0.0411401	-0.993869	-0.102269	-0.217495	0.0814766	0.105338	-0.991087	0.236775	0	0	0	1
0.995808	0.0324393	0.0854241	0.636968	0.041114	-0.993875	-0.102218	-0.217949	0.081562	0.105288	-0.991085	0.236713	0	0	0	1
0.99582	0.0322192	0.0853718	0.63704	0.0409048	-0.993864	-0.102413	-0.218482	0.0815252	0.105463	-0.991069	0.236597	0	0	0	1
0.995834	0.032245	0.0851983	0.637106	0.0409306	-0.993839	-0.102639	-0.219037	0.0813408	0.105684	-0.991061	0.236399	0	0	0	1
0.995848	0.032289	0.0850153	0.637186	0.0409654	-0.993825	-0.102766	-0.219577	0.0811491	0.105808	-0.991063	0.236151	0	0	0	1
0.995865	0.0321751	0.0848585	0.637289	0.0408561	-0.993803	-0.103023	-0.220099	0.0809949	0.10605	-0.99105	0.235955	0	0	0	1
0.995872	0.0322377	0.0847553	0.637337	0.0409355	-0.993764	-0.103366	-0.220634	0.0808715	0.106395	-0.991023	0.235859	0	0	0	1
0.995861	0.032315	0.0848515	0.637307	0.0410349	-0.993744	-0.103512	-0.221212	0.0809527	0.106551	-0.991	0.235891	0	0	0	1
0.99584	0.0324393	0.0850467	0.637192	0.0411656	-0.993757	-0.103337	-0.221734	0.0811406	0.106394	-0.991001	0.23596	0	0	0	1
0.995795	0.0327478	0.0854579	0.637124	0.0414849	-0.993785	-0.10294	-0.222234	0.0815327	0.106038	-0.991007	0.236083	0	0	0	1
0.995762	0.0329344	0.0857724	0.637041	0.0416713	-0.993819	-0.102536	-0.222745	0.0818423	0.105662	-0.991022	0.236141	0	0	0	1
0.995747	0.0328595	0.0859792	0.636955	0.0416005	-0.993845	-0.102317	-0.223345	0.0820649	0.105445	-0.991027	0.23617	0	0	0	1
0.995728	0.0328611	0.0861969	0.636897	0.0416087	-0.993865	-0.102119	-0.223889	0.0822894	0.105255	-0.991028	0.236201	0	0	0	1
0.995716	0.0328022	0.0863545	0.636852	0.0415603	-0.993874	-0.102044	-0.224369	0.0824553	0.105181	-0.991022	0.236233	0	0	0	1
0.995711	0.0327341	0.0864343	0.636838	0.0415201	-0.993852	-0.102276	-0.2248	0.0825321	0.105412	-0.990991	0.236295	0	0	0	1
0.995716	0.0325169	0.0864599	0.636806	0.041328	-0.993833	-0.10254	-0.225253	0.0825695	0.105659	-0.990962	0.236337	0	0	0	1
0.995717	0.0323348	0.0865227	0.636781	0.0411808	-0.993805	-0.102873	-0.225799	0.0826374	0.105982	-0.990922	0.236406	0	0	0	1
0.995711	0.0322856	0.0866014	0.636751	0.0411687	-0.99377	-0.103216	-0.226381	0.0827065	0.106325	-0.990879	0.236485	0	0	0	1
0.99571	0.032242	0.0866399	0.636721	0.0411515	-0.993743	-0.103482	-0.226848	0.0827384	0.106589	-0.990848	0.23653	0	0	0	1
0.995713	0.0321325	0.0866393	0.636704	0.0410668	-0.993716	-0.103777	-0.227282	0.0827373	0.106876	-0.990817	0.236555	0	0	0	1
0.995719	0.0319486	0.0866428	0.636688	0.0409106	-0.993688	-0.1041	-0.22775	0.0827472	0.107184	-0.990783	0.236586	0	0	0	1
0.995718	0.0318401	0.0866957	0.636655	0.0408371	-0.993655	-0.104448	-0.228316	0.0827971	0.107527	-0.990742	0.236653	0	0	0	1
0.995715	0.0316951	0.0867826	0.636593	0.0407236	-0.993632	-0.104708	-0.228877	0.0828884	0.107779	-0.990707	0.236736	0	0	0	1
0.995705	0.0317026	0.0868906	0.636531	0.0407571	-0.993613	-0.104879	-0.229363	0.0829878	0.107955	-0.990679	0.23682	0	0	0	1
0.995693	0.031645	0.0870439	0.636499	0.0407294	-0.993597	-0.105034	-0.229828	0.0831399	0.108113	-0.990649	0.236916	0	0	0	1
0.995688	0.0316537	0.0870991	0.636464	0.0407681	-0.993565	-0.105321	-0.230342	0.083182	0.108403	-0.990614	0.236973	0	0	0	1
