# Supplementary material for: Axially rigid steerable needle with compliant active tip control
Source: PLoS One. 2021 Dec 16;16(12):e0261089. doi: 10.1371/journal.pone.0261089 (PMC8675730; doi:10.1371/journal.pone.0261089)
Supplement: S1 File — (ZIP) [file pone.0261089.s001.zip › Exp.1/PhantomScan_020.csvf]

4.76325	2.92263	7.80299
4.74869	2.94863	7.81036
4.50504	2.80472	7.72935
4.52944	2.35524	7.90384
4.37016	2.10872	8.02059
4.29485	2.0629	8.14122
4.27667	1.69774	8.22761
4.16064	1.46445	8.26354
3.96742	1.35545	8.36476
3.96507	1.22498	8.53324
3.9184	1.09808	8.78255
3.84392	0.861359	8.85247
3.78585	0.925278	9.02427
3.73252	0.771496	9.12386
3.72811	0.507566	9.29169
3.42332	0.724759	9.26343
3.50996	0.187315	9.42714
3.47642	0.19263	9.5334
3.31264	0.247021	9.65896
3.34749	0.0269102	9.68133
3.42245	-0.150118	9.76763
3.26876	0.0786664	9.85419
3.28351	-0.587421	9.92007
2.95609	-0.169995	9.97539
2.86309	-0.407981	9.87527
2.95711	-0.728145	9.8128
2.9331	-0.704497	9.65306
3.06165	-0.606203	9.76956
3.1431	-0.870007	9.7446
3.00526	-0.708461	9.78141
3.07903	-0.796856	10.0135
2.95952	-1.01197	9.68703
3.00333	-0.864352	9.87834
2.66332	-0.86826	9.72176
2.76727	-1.03606	9.63963
2.89272	-1.25518	9.64928
2.8557	-1.13299	9.60936
2.59437	-1.24506	9.64871
2.526	-1.39727	9.76572
2.38462	-1.38879	9.68678
2.30758	-1.53617	9.74526
2.29484	-1.69913	9.64133
2.07889	-1.79556	9.7195
2.126	-1.61628	9.6808
2.30337	-1.74258	10.2078
1.96516	-1.83131	9.90469
1.79881	-1.79705	9.8376
1.74322	-2.17048	9.87884
1.65562	-1.93012	10.0753
1.46897	-1.77379	10.0694
1.46972	-1.91454	10.1757
1.21162	-1.91335	10.0943
1.19568	-2.23585	10.1975
1.10688	-2.1071	10.1884
0.932813	-2.3272	10.1019
0.922376	-2.25025	10.3521
0.852032	-2.25087	10.4138
0.797318	-2.11934	10.4933
0.833632	-2.33567	10.3474
0.673266	-1.99119	10.116
0.896789	-2.31662	10.3926
0.692704	-2.24593	9.95031
0.822841	-1.80086	10.2045
0.587835	-2.0786	10.0711
0.798352	-2.08733	10.2471
0.886436	-2.13318	10.0252
0.948062	-2.10277	9.94064
0.815765	-2.04694	9.95994
0.73048	-1.81269	9.97923
0.891536	-2.22861	10.0385
0.730226	-1.85106	9.90958
0.76249	-1.89597	9.93792
0.713149	-2.15723	9.9749
0.56302	-1.61823	9.95031
0.859961	-1.90812	10.2376
0.497129	-2.08655	9.99097
0.0436126	-2.14847	10.0681
-0.351554	-2.3007	10.1568
-0.449068	-2.12913	10.2033
-0.583685	-2.30758	10.2049
-0.576185	-2.2254	10.476
-0.703845	-2.49519	10.1905
-0.760421	-2.55505	10.3115
-0.970829	-2.23018	10.5245
-1.00282	-2.68575	10.4657
-1.05905	-2.39695	10.6871
-1.10729	-2.36708	10.5556
-1.29679	-2.55237	10.4861
-1.54284	-2.67071	10.5041
-1.7486	-2.67541	10.6134
-1.61712	-2.72154	10.547
-1.881	-2.84429	10.2186
-1.56466	-2.48609	10.2549
-1.8895	-2.41078	9.82682
-1.76983	-2.44389	9.90772
-1.84564	-2.77991	9.7901
-1.7787	-2.71204	9.89639
-1.95208	-2.6613	10.3029
-1.97099	-2.727	10.3007
-2.04146	-2.87647	10.0595
-2.09055	-2.57191	10.4161
-2.215	-2.82638	9.97395
-2.06578	-2.64847	10.6894
-2.22009	-2.86071	10.5249
-2.0503	-2.8456	10.8178
-2.34158	-2.66159	10.4157
-2.56447	-2.92176	10.5422
-2.38564	-2.73134	10.6145
-2.61221	-2.81783	10.604
-2.61679	-2.70681	10.8733
-2.74061	-2.86045	10.7787
-2.61181	-2.7922	10.7728
-2.85024	-2.6396	10.8808
-2.66245	-2.79532	11.0421
-2.82858	-2.98811	10.8706
-2.73939	-3.09322	11.0971
-2.73219	-3.03318	11.0737
-2.99971	-2.77092	10.8184
-2.63	-2.85627	10.9917
-2.72893	-2.83918	10.9435
-2.58822	-2.90185	11.1406
-2.65974	-2.90192	11.2928
-2.70956	-2.55164	11.0684
-2.80406	-2.721	10.8915
-2.55889	-2.63797	11.0602
-2.6818	-2.87591	10.8412
-2.54431	-2.67707	10.9418
-2.84442	-2.68256	11.0083
-2.93582	-2.96495	10.701
-2.94178	-2.74311	10.8316
-2.99826	-2.90785	10.7517
-3.08272	-2.89934	10.3905
-3.55846	-2.96523	9.77771
-3.3085	-2.77564	9.97584
-3.36884	-2.90467	9.74528
-3.2309	-2.75765	9.85779
-3.16262	-2.95914	9.92873
-3.11167	-2.79945	10.2556
-3.14359	-2.93426	10.4286
-3.24796	-3.06906	10.1886
-3.20158	-3.20763	10.2253
-3.41846	-2.93698	10.1498
-3.61075	-2.79985	10.2599
-3.43778	-3.05238	10.3352
-3.39006	-2.99943	10.1564
-3.7112	-3.01259	10.1644
-3.60281	-2.97789	10.3428
-3.35016	-3.19172	10.4218
-3.52149	-3.04303	10.1581
-3.48052	-2.94366	10.3104
-3.55998	-3.02183	10.2733
-3.32572	-3.32223	10.6858
-3.34745	-2.74771	10.5334
-3.77798	-2.94043	10.2571
-3.594	-2.85751	10.3249
-3.65078	-3.03853	10.3776
-3.70007	-2.98736	10.3601
-3.92081	-3.03462	10.1198
-3.6371	-3.15715	10.1726
-3.89502	-3.18972	10.1285
-3.83026	-2.97562	10.1431
-4.091	-3.00939	10.0314
-4.33033	-3.35286	9.70491
-4.27567	-2.93871	9.73907
-3.98171	-3.11271	9.59509
-3.95986	-3.09656	9.29377
-4.12549	-3.06245	9.59737
-3.79102	-3.13603	10.2197
-4.03424	-3.00951	9.88417
-4.10499	-2.98524	10.2757
-4.16311	-3.15184	10.1538
-4.27697	-3.02285	10.2035
-4.27922	-3.12827	10.2521
-4.26444	-3.12254	10.2865
-4.21503	-3.24185	10.2054
-4.19968	-3.34272	10.5438
-4.256	-3.11906	10.7525
-4.15381	-3.31536	10.7099
-4.28951	-3.1611	10.7387
-4.06513	-3.14849	10.6531
-4.12116	-3.16616	10.7401
-4.17991	-3.1913	10.7478
-4.03084	-3.12222	10.8057
-4.34629	-3.13919	10.6652
-4.22545	-3.21604	10.7399
-4.37746	-3.12744	10.6425
-4.06366	-3.24351	10.7969
-4.29369	-3.26913	10.8707
-4.14678	-3.282	10.7139
-4.40122	-3.10563	10.7673
-4.39722	-3.38487	10.6925
-4.37125	-3.41971	10.998
-4.22661	-3.45212	10.8921
-4.51922	-3.40985	10.72
-4.52512	-3.36152	10.8919
-4.41147	-3.30725	10.7075
-4.5148	-3.22808	10.5804
-4.42866	-3.17783	10.3888
-4.36222	-3.39697	10.4499
-4.47163	-3.39554	10.3393
-4.65589	-3.14251	10.2563
-4.35163	-3.12979	10.1897
-4.74689	-3.27827	9.55772
-4.64015	-3.1832	9.38511
-4.55879	-3.31156	9.37365
-4.45956	-3.12367	9.55605
-4.4236	-3.12156	9.63966
-4.46512	-3.2077	9.77285
-4.58515	-3.03923	9.74802
-4.53334	-3.10721	9.74362
-4.59276	-3.27326	10.035
-4.62564	-3.34674	9.83403
-4.79994	-3.2609	9.69766
-4.74593	-2.96764	9.80714
-4.87421	-3.17311	9.51888
-4.82314	-3.23595	9.82533
-4.42056	-3.16277	10.2022
-4.6913	-3.2353	9.94927
-4.71176	-3.45484	10.1365
-4.63312	-3.49031	10.1133
-5.01891	-3.23419	9.82044
-4.83032	-3.50475	9.90212
-4.81549	-3.24126	10.3636
-4.88275	-3.27454	10.0494
-5.09491	-2.9606	10.173
-4.86249	-3.52447	10.3738
-5.00828	-3.35945	10.2767
-4.81993	-3.25303	10.4364
-5.05332	-3.2426	10.1916
-4.85521	-3.24353	10.3592
-4.75407	-3.16046	10.3685
-4.91237	-3.19905	10.1327
-5.09707	-3.36666	9.76262
-5.02984	-3.26826	9.89449
-5.05282	-3.40737	9.80504
-5.08713	-3.31043	9.66386
-5.14213	-3.22077	9.53585
-4.96994	-3.35675	9.25926
-4.96172	-3.16938	9.30319
-5.03794	-3.01276	8.99632
-4.89051	-3.4054	8.876
-4.98126	-3.3487	8.98955
-4.7988	-3.07009	9.24434
-5.06214	-3.10252	8.85344
-4.94957	-3.15494	9.13478
-5.09132	-3.41929	9.01657
-4.9761	-3.17346	9.06809
-4.95232	-3.31324	9.38216
-4.96386	-3.25464	9.24982
-5.15164	-3.28895	9.32709
-4.87617	-3.31556	9.58245
-5.09344	-3.25396	9.36379
-5.17898	-3.33332	9.29159
-5.31494	-3.35372	9.50986
-5.1644	-3.12908	9.46795
-5.22206	-3.39243	9.48696
-5.08614	-3.32781	9.50395
-5.15577	-3.1548	9.64953
-5.07497	-3.37223	9.59933
-5.34596	-3.22554	9.75755
-5.15111	-3.16928	9.73922
-5.0203	-3.22658	9.88457
-5.09916	-3.32659	9.81919
-5.02865	-3.21186	9.77743
-5.1913	-3.23958	9.83071
-5.14192	-3.06127	9.77122
-4.99382	-3.36821	9.89632
-4.9316	-3.00263	10.1548
-5.1225	-3.1084	10.085
-5.07292	-3.15856	10.034
-5.27402	-3.22356	10.0176
-5.17226	-3.22302	9.88825
-5.18147	-2.92961	9.59807
-5.05321	-3.03175	9.8151
-4.97972	-2.99703	9.98234
-5.24607	-3.17341	9.70307
-4.90292	-3.15975	9.95235
-4.99492	-3.12303	9.95548
-5.03798	-2.98279	9.92677
-5.00142	-3.17432	10.1408
-4.83759	-3.33198	10.274
-5.11677	-3.04861	10.2582
-4.96474	-3.36809	10.0989
-5.26867	-2.93574	9.94148
-5.21754	-3.10739	9.83566
-4.99972	-3.15815	10.2511
-5.12702	-3.28772	10.0898
-4.95783	-3.16752	10.2306
-5.14114	-3.13654	9.82745
-5.15796	-3.13601	9.8666
-4.96895	-3.4147	10.0566
-5.30918	-3.13599	9.60093
-5.43072	-3.02155	9.66338
-5.53605	-3.02102	9.47434
-5.53208	-3.15856	9.26222
-5.78095	-3.07631	9.12362
-5.49905	-3.09012	8.97258
-5.47735	-2.96247	8.7596
-5.26835	-3.24779	8.71314
-5.03799	-2.84124	9.0459
-5.02396	-3.04683	8.98254
-4.87467	-3.01363	9.08519
-4.91897	-2.74209	9.71809
-5.74663	-2.51075	9.43112
-5.71593	-2.64928	10.4179
-6.05691	-2.61493	10.3837
-6.11374	-2.38744	10.3698
-6.42833	-2.70326	9.68506
-5.69529	-2.50463	9.15854
-6.09242	-2.40968	8.75215
-6.68525	-2.42369	8.6494
-5.85333	-2.43391	9.11105
-6.56026	-2.48152	9.08829
-6.40327	-2.41551	9.18571
-6.38455	-2.60457	9.1805
-6.90085	-2.30008	9.22915
-6.26677	-2.49211	9.3255
-6.33641	-2.75592	8.73316
-6.61921	-2.3477	8.86421
-6.15247	-2.32334	9.11766
-6.57164	-2.26951	9.91849
-7.00058	-2.63427	9.2332
-5.50929	-2.14296	9.92498
-7.00905	-2.4556	8.20024
-6.44561	-2.44698	8.08755
-6.3713	-2.31499	8.25443
-7.04833	-2.47625	8.28888
-6.4418	-2.53571	9.6961
-6.85593	-2.44963	9.96312
-6.16425	-2.45025	10.4546
-6.22469	-2.28318	9.92967
-7.10868	-2.62016	9.92814
-6.06846	-2.44665	9.06632
-5.93881	-2.3727	8.16362
-6.39688	-1.87552	7.41539
-5.37672	-1.73347	7.95421
-5.53945	-1.37837	8.46183
-5.6924	-1.21184	9.15651
-5.26326	-1.06917	9.73812
-5.42094	-1.07644	9.32638
-5.22565	-0.895388	9.30374
-5.20346	-0.80227	9.36435
-5.32227	-0.659048	9.23906
-5.14452	-0.684836	9.29766
-5.27562	-0.959352	9.20277
-5.24178	-0.541597	9.24368
-5.23663	-0.548962	9.17887
-5.27339	-0.665241	9.10376
-5.18242	-0.553134	9.17492
-5.27738	-0.458782	9.09782
-5.19983	-0.512998	9.10377
-5.23441	-0.420729	8.96583
-5.15778	-0.340345	8.94885
-5.13128	-0.416458	8.9659
-5.19408	-0.444073	9.02845
-5.12608	-0.435689	9.0035
-5.15399	-0.241677	8.9766
-5.03214	-0.271242	8.86395
-4.98102	-0.372682	8.93399
-4.99143	-0.423159	8.93356
-4.99827	-0.0443296	8.88205
-4.95175	-0.0908325	8.87023
-4.76635	-0.329782	8.8811
-4.64222	-0.240534	8.92444
-4.6489	-0.161086	8.89876
-4.65549	-0.0950879	8.79205
-4.59577	0.0989863	8.76829
-4.44625	-0.0668465	8.76968
-4.38672	0.262834	8.64284
-4.43995	0.0606171	8.57484
-4.40756	0.108286	8.48824
-4.25968	-0.154741	8.4834
-4.3281	0.0940972	8.36494
-4.31799	0.259978	8.23166
-4.21536	0.070801	8.21717
-4.26952	0.300866	8.01268
-4.24077	0.142882	8.00142
-4.17887	0.194429	7.92563
-4.13244	0.206773	7.85193
-4.01789	0.0388157	7.80284
-4.13286	0.270374	7.71634
-4.13382	0.349164	7.55829
-4.23346	0.0706881	7.7027
-4.16501	0.0472719	7.55225
-4.11886	0.330434	7.48344
-3.79025	-0.00830082	7.49299
-3.77578	0.23381	7.54931
-3.66541	0.217437	7.43758
-3.5897	0.458643	7.45266
-3.62866	0.232349	7.30191
-3.4604	0.204217	7.42432
-3.67783	0.467797	7.30875
-3.66645	0.0641166	7.28589
-3.37644	0.0864309	7.30822
-3.38122	0.215112	7.28914
-3.42134	0.276374	7.31615
-3.47076	0.346313	7.28278
-3.40919	0.343048	7.22792
-3.23985	0.44633	7.32179
-3.28996	0.389729	7.17314
-3.33758	0.366343	7.25496
-3.33616	0.172771	7.22629
-3.27939	0.217075	7.25898
-3.42117	0.308002	7.08723
-3.33997	0.446274	7.19937
-3.28402	0.395022	7.19014
-3.15347	0.25767	7.20055
-3.27901	0.251252	7.13582
-3.26284	0.318531	7.23567
-3.27177	0.185471	7.18445
-3.44858	0.422263	6.95171
-3.20292	0.289879	7.22675
-3.10103	0.155763	7.20768
-3.15875	0.220749	7.19752
-3.19915	0.2011	7.07407
-3.1807	0.449331	7.15769
-3.09932	0.353603	7.2658
-3.13901	0.373371	7.2598
-3.06625	0.128395	7.21354
-3.16654	0.319887	7.05129
-3.01119	0.302814	7.31894
-3.20138	0.205559	7.41098
-3.34689	-0.120401	7.40716
-3.19866	-0.0649968	7.40331
-3.35581	0.112646	7.43705
-3.22462	0.118872	7.51714
-3.27656	0.0443009	7.48975
-3.19979	0.0236663	7.58844
-3.13044	-0.0451699	7.63533
-3.31134	0.224782	7.68318
-3.12281	0.310068	7.54653
-3.04338	0.163813	7.67841
-3.02897	0.294115	7.62415
-2.94081	0.105736	7.63048
-2.9787	0.301794	7.5356
-2.93646	0.205972	7.49662
-2.8934	0.269164	7.5043
-2.81566	0.247789	7.48051
-2.79581	0.384448	7.46497
-2.69052	0.322991	7.39861
-2.5339	-0.00721131	7.39885
-2.54987	0.314093	7.39255
-2.6178	0.291621	7.24702
-2.60229	0.313951	7.33092
-2.42581	0.317161	7.33914
-2.34476	0.34592	7.32634
-2.2915	0.402858	7.21758
-2.04135	0.237594	7.25879
-2.10666	0.363828	7.16309
-1.91678	0.265045	7.21615
-1.9687	0.30614	7.03382
-1.92706	0.491184	7.17329
-1.80046	0.0646565	7.13919
-1.66057	0.282304	7.0971
-1.79367	0.418297	6.87696
-1.59434	0.631783	7.26009
-1.53979	0.367544	7.16655
-1.3751	0.525643	7.14992
-1.40385	0.694065	7.16177
-1.40906	0.620345	7.14456
-1.45334	0.48699	7.05003
-1.43438	0.58409	7.02011
-1.32397	0.75648	7.06375
-1.20461	0.650565	7.06846
-1.17402	0.712528	7.22076
-1.02581	0.701323	7.23745
-0.9388	0.669048	7.25213
-0.945415	0.82154	7.33417
-0.935207	0.751673	7.22687
-0.876235	0.942391	7.20391
-0.800649	0.768612	7.28525
-0.731772	0.648663	7.30163
-0.725227	0.749927	7.30381
-0.796546	0.715186	7.43352
-0.921648	0.757817	7.34075
-0.882838	0.732648	7.51691
-0.994199	0.721646	7.46736
-0.976524	0.84581	7.63625
-0.949409	0.588627	7.57716
-0.951632	0.775775	7.53806
-0.73825	0.793833	7.75557
-0.901506	0.926217	7.72759
-0.511032	0.319812	7.71905
-0.399457	0.844945	7.97271
-0.486707	0.682361	7.84895
-0.433538	0.884204	8.22557
-0.655616	0.901094	7.94237
-0.488188	1.09989	8.07514
-0.458484	1.05021	8.06576
-0.474193	0.846306	7.885
-0.328495	0.968377	7.97318
-0.334939	0.87433	7.78208
-0.300121	1.12092	8.00582
-0.308178	1.01499	7.79304
-0.0687404	1.2179	7.97623
-0.00262252	1.16148	7.89277
0.0744792	1.21982	7.96001
0.0443538	1.22341	7.6419
0.143948	1.237	7.89177
0.128703	1.401	7.63449
0.24157	1.14938	7.93735
0.310826	1.31024	7.70318
0.32581	1.20116	7.60259
0.543512	1.28742	7.75649
0.47252	1.27424	7.58221
0.522159	1.2985	7.53242
0.666485	1.38107	7.64051
0.592475	1.58464	7.62486
0.678562	1.35292	7.5222
0.564556	1.40937	7.29317
0.760787	1.51532	7.66098
0.81738	1.59369	7.42
0.717792	1.32016	7.40562
0.953423	1.30295	7.49778
0.812459	1.49201	7.47932
0.821176	1.36864	7.29191
0.892916	1.63813	7.34332
0.901659	1.70136	7.22122
1.0848	1.34185	7.26839
0.97067	1.65019	7.10175
0.990592	1.42222	6.96872
1.04495	1.72506	7.11965
1.24017	1.64215	6.99153
1.19043	1.51179	7.18462
1.17739	1.52799	7.14623
1.25218	1.47416	7.1107
1.04874	1.49174	6.88186
1.18826	1.61182	7.03912
0.977358	1.67349	6.72297
1.13333	1.68512	6.98091
1.04858	1.5842	6.80946
1.08102	1.63212	6.74925
1.0564	1.78819	6.63501
1.22938	1.61379	6.92604
1.2693	1.56041	6.85162
1.28988	1.8279	6.82279
1.23086	1.83891	6.87876
1.38137	1.86107	6.72643
1.22736	1.83396	6.73348
1.55537	1.73425	6.94949
1.34553	1.88828	7.02074
1.2252	1.84288	6.93333
1.58252	1.51369	7.25528
1.63711	1.79007	7.5614
1.5874	1.82183	7.64285
1.82579	1.79074	8.14747
1.65794	1.86813	8.5858
1.53709	2.23135	8.39384
1.43345	2.05208	8.4554
1.66324	1.87031	8.40626
1.51927	2.01621	8.21015
1.62598	1.98658	8.10326
1.49817	2.00128	8.02455
1.68211	2.03145	7.70458
1.75781	2.1366	7.87747
1.88181	2.00888	7.78935
1.96366	2.07839	7.91602
1.90687	2.07073	7.91245
1.80015	2.03926	7.77274
1.95	1.94554	7.5725
2.07234	2.01445	7.68577
1.8107	2.05876	7.32611
2.14329	2.0682	7.5862
2.06222	2.06169	7.34875
2.01215	2.16443	7.33271
2.10588	1.95919	7.17093
2.01653	2.26912	7.17069
2.09086	2.14853	7.35775
2.0684	2.14368	7.15574
2.18875	2.10706	7.23987
1.98943	2.11167	7.08379
2.03533	2.02304	7.20814
1.75218	1.89807	6.87575
2.04983	2.0567	7.01291
1.98688	1.97321	6.96909
2.18669	2.01417	7.17904
2.00504	2.26033	7.05857
2.2958	2.24855	7.16023
2.23948	2.19512	7.52351
2.1545	2.22149	7.56101
2.2562	2.04939	8.24652
2.05109	2.40394	8.08218
2.35372	2.14202	8.13525
2.25723	2.27574	7.90005
2.14582	2.1311	7.76217
2.15025	2.1936	7.48224
2.32558	2.36547	7.46607
2.48527	2.20282	7.71811
2.22998	2.28241	7.16207
2.20771	2.22223	7.29885
2.29666	2.13684	7.29052
2.25081	2.23992	6.93322
2.17406	2.36149	6.86403
2.42303	2.22302	6.70552
2.31215	2.2958	6.94313
2.32505	2.25863	6.59126
2.43229	2.38012	6.55261
2.49242	2.41289	6.64042
2.53163	2.36024	6.76081
2.44535	2.17316	6.8506
2.05377	2.43981	6.77554
2.36161	2.25519	6.37267
2.08296	2.34822	6.78428
2.32253	2.37289	7.0189
2.28585	2.23779	7.05727
2.42971	2.30627	7.53164
2.32687	2.57409	7.10283
2.57901	2.55776	7.63097
2.275	2.35998	7.93041
2.56822	2.45326	8.778
2.27568	2.39238	8.49432
2.41443	2.47521	8.89422
2.25085	2.48244	8.51055
2.32581	2.29769	8.49311
2.08429	2.54683	8.08186
2.40905	2.54862	8.0629
2.33356	2.56781	8.11504
2.49171	2.57062	8.00086
2.43161	2.48923	8.02302
2.44632	2.55583	7.88486
2.64453	2.55244	7.79515
2.58174	2.58543	7.64004
2.53561	2.52916	7.27822
2.5354	2.69807	7.36705
2.63579	2.71825	7.38902
2.69272	2.73491	7.22969
2.64095	2.81501	7.24056
2.64813	2.67187	7.00993
2.66931	2.8237	6.89999
2.67323	2.90108	6.66691
