# Supplementary material for: Axially rigid steerable needle with compliant active tip control
Source: PLoS One. 2021 Dec 16;16(12):e0261089. doi: 10.1371/journal.pone.0261089 (PMC8675730; doi:10.1371/journal.pone.0261089)
Supplement: S1 File — (ZIP) [file pone.0261089.s001.zip › Exp.1/PhantomScan_021.csv]

0.991379	0.0352195	0.12615	0.681713	0.050748	-0.991152	-0.122349	-0.232835	0.120704	0.127682	-0.984435	0.237559	0	0	0	1
0.991382	0.035319	0.126095	0.681726	0.0508468	-0.99114	-0.122402	-0.232882	0.120634	0.127745	-0.984435	0.237562	0	0	0	1
0.991397	0.035496	0.125926	0.681734	0.050988	-0.991147	-0.122289	-0.232792	0.120449	0.127644	-0.984471	0.237533	0	0	0	1
0.99141	0.035836	0.125727	0.681771	0.0512675	-0.991168	-0.122005	-0.232537	0.120223	0.127389	-0.984532	0.237465	0	0	0	1
0.991422	0.0362205	0.125522	0.68181	0.0515868	-0.99119	-0.121689	-0.232247	0.119987	0.127107	-0.984597	0.237368	0	0	0	1
0.991438	0.0365995	0.125287	0.68184	0.051886	-0.991224	-0.121282	-0.231922	0.119728	0.126731	-0.984677	0.237258	0	0	0	1
0.991447	0.0367534	0.125171	0.681885	0.0519379	-0.991309	-0.120565	-0.231551	0.119631	0.126021	-0.98478	0.237142	0	0	0	1
0.991464	0.0370609	0.124948	0.681914	0.0521474	-0.991367	-0.119992	-0.231186	0.119401	0.12547	-0.984878	0.237018	0	0	0	1
0.991471	0.0373879	0.124794	0.681972	0.0523799	-0.99143	-0.119374	-0.230778	0.11924	0.124879	-0.984973	0.236892	0	0	0	1
0.991479	0.0376965	0.124638	0.682023	0.0525991	-0.991487	-0.118799	-0.2304	0.119077	0.124329	-0.985062	0.236774	0	0	0	1
0.991492	0.0380503	0.124427	0.682063	0.052858	-0.991541	-0.118233	-0.230011	0.118854	0.12379	-0.985157	0.236641	0	0	0	1
0.991502	0.0383912	0.124242	0.682111	0.0531011	-0.991602	-0.117613	-0.229598	0.118662	0.123198	-0.985254	0.236513	0	0	0	1
0.991511	0.0387013	0.124073	0.682159	0.0533189	-0.99166	-0.11702	-0.229208	0.118488	0.122629	-0.985346	0.236392	0	0	0	1
0.991525	0.0390229	0.123861	0.682197	0.0535407	-0.99172	-0.116408	-0.228798	0.118271	0.12204	-0.985446	0.236275	0	0	0	1
0.991536	0.0393522	0.123665	0.682236	0.0537822	-0.991769	-0.115878	-0.228415	0.118066	0.121535	-0.985533	0.236169	0	0	0	1
0.99155	0.0396933	0.123446	0.682273	0.0540263	-0.991824	-0.115291	-0.228003	0.117839	0.120973	-0.985629	0.236055	0	0	0	1
0.991564	0.0400639	0.123214	0.682308	0.0543089	-0.991867	-0.114792	-0.227604	0.117591	0.120501	-0.985716	0.235955	0	0	0	1
0.991572	0.0404461	0.123028	0.682358	0.0546064	-0.991911	-0.11427	-0.227179	0.11739	0.120012	-0.9858	0.235859	0	0	0	1
0.991595	0.0408015	0.122726	0.682375	0.0548604	-0.991959	-0.113725	-0.22676	0.117077	0.119488	-0.985901	0.235756	0	0	0	1
0.991618	0.041116	0.122431	0.682401	0.0550927	-0.991991	-0.113331	-0.226346	0.116769	0.119113	-0.985983	0.235677	0	0	0	1
0.991653	0.0412184	0.122111	0.682435	0.0551165	-0.992029	-0.112994	-0.225909	0.116458	0.118767	-0.986061	0.235594	0	0	0	1
0.991685	0.0415484	0.121738	0.68246	0.0553601	-0.992055	-0.11264	-0.225446	0.116069	0.118429	-0.986148	0.235508	0	0	0	1
0.991714	0.0417911	0.121419	0.682486	0.0555297	-0.992079	-0.112344	-0.22504	0.115741	0.118142	-0.986221	0.235433	0	0	0	1
0.991748	0.0421205	0.121031	0.682487	0.0557697	-0.992108	-0.111975	-0.22464	0.115337	0.117787	-0.986311	0.235338	0	0	0	1
0.991786	0.0423642	0.12063	0.682494	0.0559158	-0.992148	-0.111548	-0.224217	0.114935	0.117363	-0.986408	0.235217	0	0	0	1
0.991809	0.0426458	0.120344	0.682539	0.0561184	-0.99218	-0.111159	-0.223774	0.114641	0.116989	-0.986487	0.235124	0	0	0	1
0.991844	0.0429185	0.119955	0.68255	0.0562936	-0.992219	-0.110714	-0.223341	0.114249	0.116551	-0.986584	0.235011	0	0	0	1
0.991874	0.0431026	0.119645	0.682577	0.0563918	-0.992261	-0.110287	-0.222919	0.113944	0.116125	-0.98667	0.234926	0	0	0	1
0.991896	0.0433584	0.119364	0.682614	0.0565624	-0.992302	-0.109835	-0.222479	0.113661	0.115683	-0.986754	0.234837	0	0	0	1
0.991932	0.0434296	0.119039	0.682631	0.0565424	-0.992354	-0.109371	-0.222068	0.113358	0.115206	-0.986845	0.234751	0	0	0	1
0.991974	0.0436673	0.118607	0.682633	0.0566677	-0.992407	-0.108829	-0.221611	0.112932	0.114663	-0.986957	0.234662	0	0	0	1
0.992007	0.0437236	0.11831	0.682649	0.0566504	-0.992445	-0.108487	-0.221339	0.112651	0.114309	-0.98703	0.234674	0	0	0	1
0.992046	0.0438244	0.117941	0.682613	0.056677	-0.992474	-0.10821	-0.22119	0.112289	0.11402	-0.987105	0.234714	0	0	0	1
0.992099	0.0440516	0.117411	0.682578	0.0567947	-0.992514	-0.107782	-0.220932	0.111762	0.113585	-0.987215	0.234749	0	0	0	1
0.992144	0.0443616	0.116914	0.682613	0.0569911	-0.992557	-0.107281	-0.220496	0.111263	0.113088	-0.987328	0.234804	0	0	0	1
0.992188	0.0444109	0.116515	0.682662	0.0569512	-0.992601	-0.106894	-0.220037	0.110884	0.112681	-0.987417	0.234819	0	0	0	1
0.992231	0.0444498	0.116137	0.682682	0.0569117	-0.992637	-0.106579	-0.2196	0.110522	0.112347	-0.987496	0.234753	0	0	0	1
0.992265	0.0446224	0.115784	0.682706	0.0570116	-0.992662	-0.106287	-0.219167	0.110169	0.112052	-0.987569	0.234686	0	0	0	1
0.992298	0.0446982	0.115464	0.682738	0.0570177	-0.992694	-0.105986	-0.218725	0.109861	0.11174	-0.987639	0.234626	0	0	0	1
0.992332	0.0448113	0.11513	0.682779	0.0570556	-0.992728	-0.105649	-0.218234	0.109536	0.111394	-0.987714	0.234561	0	0	0	1
0.992374	0.044913	0.114728	0.682791	0.0570702	-0.992767	-0.10527	-0.217762	0.109148	0.111001	-0.987801	0.234487	0	0	0	1
0.992393	0.044978	0.114542	0.682854	0.0570775	-0.992802	-0.104937	-0.217276	0.108975	0.110663	-0.987858	0.234489	0	0	0	1
0.99243	0.045027	0.114199	0.682882	0.0570478	-0.992843	-0.10457	-0.216767	0.108651	0.110279	-0.987937	0.234457	0	0	0	1
0.99247	0.0449052	0.113898	0.682936	0.0568534	-0.992891	-0.104215	-0.216224	0.108386	0.109892	-0.988009	0.234426	0	0	0	1
0.992506	0.04492	0.113582	0.682975	0.0568004	-0.992925	-0.103917	-0.215754	0.108088	0.109576	-0.988077	0.234369	0	0	0	1
0.992544	0.0449494	0.113234	0.683	0.0567568	-0.992961	-0.103601	-0.215289	0.107758	0.109242	-0.98815	0.234314	0	0	0	1
0.99257	0.0451704	0.112916	0.683026	0.0569105	-0.992983	-0.103304	-0.214839	0.107436	0.108949	-0.988217	0.234266	0	0	0	1
0.992596	0.0452414	0.112661	0.683076	0.0569217	-0.993013	-0.103012	-0.214361	0.107192	0.108648	-0.988277	0.234239	0	0	0	1
0.992632	0.0452673	0.112336	0.683123	0.0568753	-0.99305	-0.102675	-0.213828	0.106885	0.108294	-0.988349	0.234193	0	0	0	1
0.992667	0.0453097	0.112001	0.683165	0.0568466	-0.993085	-0.102355	-0.213311	0.106567	0.107958	-0.98842	0.234139	0	0	0	1
0.992695	0.0453624	0.111733	0.683219	0.0568416	-0.993113	-0.10209	-0.212835	0.10631	0.107682	-0.988478	0.234089	0	0	0	1
0.992726	0.0454649	0.11142	0.68324	0.0568807	-0.993138	-0.101817	-0.212416	0.106004	0.1074	-0.988541	0.234035	0	0	0	1
0.992767	0.0455735	0.11101	0.683238	0.0569081	-0.993172	-0.101473	-0.211967	0.105605	0.107043	-0.988623	0.233971	0	0	0	1
0.992795	0.045654	0.110718	0.683274	0.0569212	-0.993205	-0.101137	-0.211473	0.105327	0.106697	-0.98869	0.233955	0	0	0	1
0.992826	0.0456721	0.110439	0.683315	0.0568716	-0.993244	-0.100784	-0.210956	0.105068	0.106328	-0.988757	0.23394	0	0	0	1
0.992862	0.0457527	0.110078	0.683339	0.0568743	-0.993281	-0.100415	-0.210431	0.104722	0.105945	-0.988835	0.233905	0	0	0	1
0.992889	0.0459156	0.10977	0.683374	0.0569702	-0.993309	-0.100091	-0.209923	0.104418	0.105619	-0.988902	0.23387	0	0	0	1
0.992926	0.0459715	0.109413	0.683391	0.0569528	-0.993343	-0.0997572	-0.209447	0.104076	0.105269	-0.988975	0.233823	0	0	0	1
0.992958	0.0461707	0.109031	0.683388	0.0570727	-0.993373	-0.0993884	-0.208978	0.103697	0.104898	-0.989055	0.23379	0	0	0	1
0.992989	0.046321	0.10869	0.683392	0.0571475	-0.993407	-0.0990109	-0.208507	0.103365	0.104515	-0.98913	0.233781	0	0	0	1
0.993033	0.0463999	0.108254	0.683375	0.0571341	-0.993452	-0.098566	-0.207997	0.102949	0.104051	-0.989222	0.233765	0	0	0	1
0.993053	0.0464684	0.108041	0.683379	0.0571486	-0.993481	-0.0982617	-0.207656	0.102749	0.10374	-0.989276	0.233788	0	0	0	1
0.993073	0.0464319	0.107869	0.683347	0.0570776	-0.993501	-0.0981034	-0.207533	0.102591	0.103567	-0.98931	0.23379	0	0	0	1
0.993099	0.0466018	0.107552	0.683306	0.0571871	-0.99352	-0.0978394	-0.207289	0.102273	0.103301	-0.989371	0.233772	0	0	0	1
0.993124	0.0468463	0.107217	0.683311	0.0573603	-0.993545	-0.097486	-0.206831	0.101936	0.102952	-0.989442	0.23376	0	0	0	1
0.993155	0.0468874	0.106917	0.683362	0.0573312	-0.993584	-0.0971073	-0.206242	0.101655	0.102559	-0.989512	0.233749	0	0	0	1
0.993193	0.0468379	0.106577	0.683371	0.0572149	-0.993621	-0.0967985	-0.205812	0.101341	0.102224	-0.989579	0.233712	0	0	0	1
0.993237	0.0468945	0.106144	0.683333	0.0571902	-0.993657	-0.0964397	-0.20543	0.100926	0.101844	-0.989661	0.233669	0	0	0	1
0.993262	0.0471794	0.105781	0.683324	0.0573986	-0.993682	-0.0960531	-0.204965	0.100559	0.101464	-0.989737	0.233669	0	0	0	1
0.993294	0.0473365	0.105411	0.683325	0.0574684	-0.993725	-0.0955653	-0.204398	0.100203	0.100969	-0.989824	0.233702	0	0	0	1
0.993333	0.0472517	0.105087	0.683335	0.0573074	-0.993776	-0.0951391	-0.203878	0.0999147	0.100514	-0.989899	0.23373	0	0	0	1
0.993373	0.0472488	0.104705	0.683326	0.0572239	-0.99382	-0.0947226	-0.203386	0.0995594	0.100073	-0.98998	0.233727	0	0	0	1
0.993417	0.047237	0.104294	0.683318	0.0571309	-0.993863	-0.0943271	-0.202901	0.0991758	0.099651	-0.990061	0.233703	0	0	0	1
0.993447	0.0473793	0.103938	0.683321	0.0571996	-0.993895	-0.093949	-0.20241	0.0988291	0.099265	-0.990134	0.233692	0	0	0	1
0.993485	0.047369	0.103585	0.683317	0.0571153	-0.993937	-0.0935596	-0.201942	0.0985028	0.0988527	-0.990208	0.233694	0	0	0	1
0.993521	0.0473191	0.103261	0.683308	0.0569914	-0.993983	-0.0931395	-0.201475	0.0982097	0.0984074	-0.990282	0.233725	0	0	0	1
0.993544	0.0474029	0.102996	0.683317	0.0570071	-0.994022	-0.0927176	-0.200972	0.0979622	0.0979769	-0.990349	0.233778	0	0	0	1
0.993577	0.0473633	0.102699	0.683333	0.0568967	-0.994067	-0.0922982	-0.200426	0.0976952	0.0975351	-0.990419	0.233802	0	0	0	1
0.993618	0.0471217	0.102415	0.683336	0.0565897	-0.99412	-0.091919	-0.199897	0.097459	0.0971145	-0.990483	0.23377	0	0	0	1
0.993631	0.0471818	0.102258	0.683375	0.0566067	-0.994145	-0.0916374	-0.199381	0.0973124	0.0968287	-0.990526	0.233733	0	0	0	1
0.993651	0.0471229	0.102089	0.683389	0.0565019	-0.994178	-0.0913385	-0.198905	0.0971674	0.0965133	-0.990571	0.233698	0	0	0	1
0.993663	0.047276	0.101904	0.683368	0.0566001	-0.994207	-0.09096	-0.198401	0.0969908	0.0961378	-0.990625	0.233668	0	0	0	1
0.99366	0.0474173	0.101865	0.683358	0.056701	-0.994236	-0.0905844	-0.197905	0.0969599	0.0957724	-0.990663	0.23369	0	0	0	1
0.993663	0.0473875	0.101846	0.683342	0.0566261	-0.99428	-0.0901431	-0.197348	0.0969689	0.0953255	-0.990705	0.233717	0	0	0	1
0.993669	0.0473413	0.101818	0.683281	0.0565299	-0.994329	-0.0896604	-0.196808	0.0969727	0.094835	-0.990752	0.233731	0	0	0	1
0.993665	0.0473736	0.101836	0.683201	0.0565146	-0.994375	-0.0891561	-0.196301	0.0970171	0.0943331	-0.990796	0.233764	0	0	0	1
0.993651	0.0475107	0.101911	0.683104	0.0566048	-0.99442	-0.0886032	-0.1958	0.09711	0.0937958	-0.990837	0.233839	0	0	0	1
0.99363	0.0476648	0.102046	0.683041	0.0567223	-0.994458	-0.0880989	-0.195317	0.0972587	0.0933125	-0.990868	0.233943	0	0	0	1
0.993618	0.0478262	0.102088	0.683034	0.056851	-0.994484	-0.0877246	-0.194811	0.0973059	0.092955	-0.990897	0.233974	0	0	0	1
0.993636	0.0478107	0.101917	0.683049	0.0567948	-0.994509	-0.0874729	-0.194282	0.0971524	0.0926911	-0.990937	0.233859	0	0	0	1
0.993652	0.0477569	0.101783	0.683124	0.0567121	-0.994528	-0.0873063	-0.193735	0.0970339	0.0925109	-0.990966	0.233754	0	0	0	1
0.993669	0.047691	0.101646	0.683139	0.0566304	-0.994536	-0.0872763	-0.193451	0.0969052	0.0924666	-0.990982	0.233684	0	0	0	1
0.993678	0.0477326	0.101545	0.683127	0.0566801	-0.994517	-0.0874555	-0.19335	0.0967904	0.0926446	-0.990977	0.233705	0	0	0	1
0.99368	0.047911	0.101441	0.683093	0.0568297	-0.994526	-0.0872589	-0.19312	0.0966822	0.0924587	-0.991005	0.23369	0	0	0	1
0.993682	0.0481276	0.101319	0.683069	0.0570068	-0.994541	-0.0869681	-0.192716	0.0965569	0.092181	-0.991043	0.233655	0	0	0	1
0.993684	0.0482119	0.101256	0.683105	0.0570604	-0.99456	-0.0867119	-0.192217	0.096502	0.0919285	-0.991072	0.233625	0	0	0	1
0.993694	0.0482386	0.101141	0.683129	0.057053	-0.994582	-0.0864703	-0.191732	0.0963992	0.091682	-0.991105	0.23356	0	0	0	1
0.993705	0.0483245	0.101001	0.68314	0.0571023	-0.9946	-0.0862264	-0.191272	0.0962661	0.0914375	-0.99114	0.233494	0	0	0	1
0.993716	0.0484305	0.100843	0.683151	0.0571657	-0.994622	-0.0859373	-0.190768	0.0961154	0.0911485	-0.991181	0.233444	0	0	0	1
0.993726	0.0484833	0.100714	0.683158	0.0571768	-0.994648	-0.0856283	-0.190276	0.0960001	0.090836	-0.991221	0.233417	0	0	0	1
0.993736	0.0485612	0.100581	0.683142	0.0572136	-0.994671	-0.0853288	-0.18982	0.0958784	0.0905354	-0.991261	0.233373	0	0	0	1
0.993744	0.0486167	0.10047	0.683149	0.057229	-0.994697	-0.0850182	-0.189309	0.0957813	0.0902227	-0.991299	0.233347	0	0	0	1
0.993757	0.0486292	0.100337	0.683144	0.0571974	-0.994727	-0.0846858	-0.188771	0.0956671	0.0898827	-0.99134	0.233309	0	0	0	1
0.993765	0.0487347	0.100211	0.683146	0.0572656	-0.994746	-0.0844167	-0.188213	0.0955473	0.0896155	-0.991376	0.23326	0	0	0	1
0.993771	0.0487969	0.100118	0.683129	0.0572986	-0.994762	-0.084201	-0.187706	0.0954614	0.0893997	-0.991404	0.23324	0	0	0	1
0.99377	0.049001	0.100023	0.683103	0.0574632	-0.99478	-0.0838761	-0.187203	0.0953682	0.0890878	-0.991441	0.233203	0	0	0	1
0.993778	0.0490005	0.09995	0.683055	0.0574234	-0.994811	-0.0835367	-0.186766	0.0953149	0.088743	-0.991477	0.233173	0	0	0	1
0.993783	0.0490507	0.0998704	0.682998	0.057428	-0.994844	-0.0831353	-0.186256	0.0952546	0.0883404	-0.991519	0.23314	0	0	0	1
0.993781	0.0491754	0.099836	0.682961	0.0575108	-0.994874	-0.0827288	-0.185678	0.0952329	0.0879425	-0.991556	0.233133	0	0	0	1
0.993795	0.0491452	0.0997042	0.682906	0.0574604	-0.994884	-0.0826414	-0.185154	0.0951095	0.0878443	-0.991577	0.233157	0	0	0	1
0.99381	0.0488805	0.0996832	0.682881	0.0571737	-0.994917	-0.0824354	-0.18463	0.095124	0.087611	-0.991596	0.23321	0	0	0	1
0.993832	0.0486811	0.0995658	0.682816	0.0569428	-0.994949	-0.0822167	-0.184148	0.0950373	0.0873657	-0.991626	0.233209	0	0	0	1
0.993836	0.0487185	0.0995074	0.682777	0.0569458	-0.994974	-0.0819113	-0.183634	0.0949935	0.0870595	-0.991657	0.233207	0	0	0	1
0.993836	0.0487921	0.0994737	0.682743	0.0569843	-0.994999	-0.081574	-0.183086	0.0949729	0.0867262	-0.991688	0.233213	0	0	0	1
0.993838	0.0488447	0.0994215	0.682684	0.0570044	-0.995022	-0.0812817	-0.182557	0.0949332	0.0864349	-0.991718	0.23324	0	0	0	1
0.993851	0.0486876	0.0993723	0.682614	0.0568175	-0.995054	-0.0810164	-0.182062	0.0949131	0.0861509	-0.991744	0.233282	0	0	0	1
0.993843	0.0488969	0.0993499	0.68252	0.0569929	-0.995072	-0.0806811	-0.181522	0.094892	0.0858332	-0.991774	0.233349	0	0	0	1
0.993824	0.0489934	0.0994877	0.682445	0.0570545	-0.995108	-0.0801906	-0.181	0.095049	0.0853583	-0.9918	0.233479	0	0	0	1
0.993808	0.0491361	0.0995849	0.682359	0.057165	-0.995135	-0.0797653	-0.180461	0.0951579	0.0849507	-0.991824	0.233607	0	0	0	1
0.99381	0.0491198	0.0995653	0.682262	0.0571099	-0.99517	-0.0793786	-0.179913	0.0951621	0.0845601	-0.991857	0.233664	0	0	0	1
0.993816	0.0491985	0.0994725	0.682238	0.0571683	-0.995177	-0.0792484	-0.179386	0.0950706	0.0844316	-0.991877	0.233676	0	0	0	1
0.993836	0.0491665	0.0992844	0.682248	0.0571426	-0.995159	-0.0794827	-0.1791	0.0948727	0.0846528	-0.991877	0.233643	0	0	0	1
0.993856	0.0491248	0.0991079	0.682253	0.0571194	-0.995132	-0.0798353	-0.17897	0.0946804	0.0849924	-0.991867	0.23363	0	0	0	1
0.993855	0.0492605	0.0990529	0.682284	0.0572431	-0.995132	-0.0797558	-0.178688	0.0946187	0.0849224	-0.991878	0.233589	0	0	0	1
0.993851	0.0494736	0.0989805	0.682319	0.0574366	-0.995132	-0.0796125	-0.178283	0.0945367	0.0847947	-0.991897	0.233531	0	0	0	1
0.993861	0.0494676	0.0988816	0.682366	0.0574061	-0.995147	-0.0794446	-0.177775	0.0944485	0.0846199	-0.99192	0.233461	0	0	0	1
0.993875	0.0494565	0.0987543	0.682401	0.057375	-0.995157	-0.0793485	-0.177294	0.0943285	0.0845151	-0.991941	0.233392	0	0	0	1
0.993882	0.0495382	0.098639	0.68242	0.0574418	-0.995157	-0.079295	-0.176896	0.09421	0.0844625	-0.991957	0.233346	0	0	0	1
0.993883	0.0496318	0.0985874	0.68245	0.0575133	-0.995168	-0.0791063	-0.176452	0.0941616	0.084279	-0.991977	0.23331	0	0	0	1
0.993884	0.0497862	0.0984986	0.682443	0.0576354	-0.995182	-0.0788438	-0.175971	0.0940754	0.0840252	-0.992007	0.233259	0	0	0	1
0.993887	0.0498392	0.0984337	0.682449	0.0576561	-0.995203	-0.0785591	-0.175438	0.0940229	0.0837408	-0.992036	0.233219	0	0	0	1
0.993895	0.0498719	0.0983426	0.682448	0.0576561	-0.995224	-0.078295	-0.174897	0.0939449	0.0834737	-0.992065	0.233173	0	0	0	1
0.993903	0.0500622	0.0981665	0.682438	0.0578318	-0.995214	-0.078295	-0.17441	0.0937537	0.0834814	-0.992083	0.233132	0	0	0	1
0.993926	0.0499261	0.0980016	0.682447	0.0576844	-0.99522	-0.0783245	-0.173928	0.0935994	0.0834885	-0.992097	0.233099	0	0	0	1
0.993952	0.0498895	0.0977533	0.682432	0.0576342	-0.995217	-0.0784032	-0.173434	0.0933509	0.0835496	-0.992115	0.233042	0	0	0	1
0.993973	0.0499106	0.0975332	0.68244	0.0576461	-0.995208	-0.0785032	-0.172873	0.0931243	0.083639	-0.992129	0.232999	0	0	0	1
0.994006	0.0496538	0.0973199	0.68246	0.0573851	-0.995211	-0.0786538	-0.172293	0.0929251	0.0837537	-0.992138	0.232969	0	0	0	1
0.994061	0.0493261	0.096928	0.682433	0.0570659	-0.995194	-0.0791038	-0.171733	0.0925369	0.0841519	-0.992141	0.232921	0	0	0	1
0.994095	0.049165	0.0966544	0.682435	0.0569167	-0.995172	-0.0794836	-0.171189	0.0922567	0.0845021	-0.992137	0.232917	0	0	0	1
0.994125	0.0491352	0.0963662	0.682397	0.0568839	-0.995156	-0.079716	-0.17065	0.0919592	0.0847159	-0.992146	0.23289	0	0	0	1
0.99416	0.0489869	0.0960749	0.682358	0.0567325	-0.995145	-0.0799545	-0.170132	0.0916684	0.0849247	-0.992155	0.232857	0	0	0	1
0.994173	0.0490978	0.0958885	0.682349	0.0568408	-0.995127	-0.0800976	-0.169598	0.0914653	0.0850677	-0.992162	0.232852	0	0	0	1
0.994189	0.0491739	0.0956783	0.682318	0.0569075	-0.995116	-0.0801905	-0.169123	0.0912444	0.0851559	-0.992175	0.232823	0	0	0	1
0.994194	0.0492441	0.0955967	0.68231	0.0569539	-0.995128	-0.0800078	-0.168615	0.0911677	0.0849743	-0.992197	0.232803	0	0	0	1
0.994191	0.0494009	0.0955417	0.682266	0.0570757	-0.995148	-0.0796759	-0.168127	0.0911187	0.0846528	-0.992229	0.232785	0	0	0	1
0.994195	0.04945	0.0954803	0.682192	0.057081	-0.995181	-0.0792562	-0.167586	0.0910776	0.0842328	-0.992269	0.232772	0	0	0	1
0.994187	0.0494893	0.0955426	0.68215	0.0570886	-0.995213	-0.0788519	-0.167035	0.0911595	0.0838345	-0.992295	0.232837	0	0	0	1
0.994177	0.0497076	0.0955343	0.682084	0.0572817	-0.995223	-0.078583	-0.166558	0.0911484	0.0835843	-0.992317	0.232895	0	0	0	1
0.994169	0.049836	0.0955493	0.682008	0.0573779	-0.995246	-0.0782173	-0.166049	0.0911737	0.0832301	-0.992345	0.232954	0	0	0	1
0.994164	0.0500184	0.0955074	0.681935	0.0575299	-0.99526	-0.0779222	-0.165526	0.0911337	0.0829485	-0.992372	0.232989	0	0	0	1
0.994172	0.0499312	0.0954714	0.681847	0.0574062	-0.995296	-0.0775582	-0.164922	0.0911263	0.0825734	-0.992404	0.23304	0	0	0	1
0.994194	0.0497758	0.0953213	0.681718	0.0572673	-0.995279	-0.0778759	-0.164597	0.0909715	0.0828691	-0.992393	0.233179	0	0	0	1
0.994192	0.0497255	0.0953676	0.681642	0.0572585	-0.995247	-0.0782876	-0.164383	0.090998	0.08328	-0.992356	0.233442	0	0	0	1
0.994186	0.0497447	0.0954156	0.68157	0.0572627	-0.995263	-0.0780806	-0.16406	0.0910562	0.083077	-0.992368	0.233541	0	0	0	1
0.994184	0.0500262	0.095297	0.68151	0.0575129	-0.995267	-0.0778444	-0.163677	0.0909284	0.082859	-0.992398	0.233492	0	0	0	1
0.994187	0.0501572	0.0951915	0.68155	0.0576246	-0.99527	-0.077727	-0.163232	0.0908193	0.0827471	-0.992417	0.233413	0	0	0	1
0.994204	0.0500713	0.0950593	0.681593	0.0575151	-0.995287	-0.0775901	-0.162719	0.0907028	0.0825943	-0.992441	0.233318	0	0	0	1
0.994214	0.0501614	0.0949112	0.681623	0.057579	-0.995295	-0.0774388	-0.162187	0.0905568	0.0824421	-0.992467	0.233221	0	0	0	1
0.994241	0.049913	0.0947595	0.681641	0.057321	-0.995307	-0.0774747	-0.161718	0.0904244	0.0824467	-0.992478	0.233176	0	0	0	1
0.994262	0.0497349	0.0946334	0.681649	0.0571248	-0.995325	-0.0773927	-0.161239	0.0903184	0.082341	-0.992497	0.233128	0	0	0	1
0.994271	0.0497813	0.0945054	0.681629	0.0571419	-0.99534	-0.0771861	-0.160763	0.0901991	0.0821307	-0.992525	0.233063	0	0	0	1
0.99428	0.0497435	0.0944342	0.68161	0.0570733	-0.995365	-0.0769124	-0.160252	0.0901472	0.0818487	-0.992553	0.23303	0	0	0	1
0.994283	0.0498873	0.094329	0.681565	0.057179	-0.995384	-0.0765867	-0.15969	0.0900494	0.081529	-0.992588	0.232986	0	0	0	1
0.994303	0.0497115	0.0942086	0.681498	0.0569726	-0.995413	-0.0763602	-0.159163	0.0899571	0.0812791	-0.992617	0.232972	0	0	0	1
0.994308	0.0498293	0.0940883	0.681426	0.0570703	-0.995417	-0.0762462	-0.158654	0.0898343	0.0811684	-0.992637	0.232988	0	0	0	1
0.994309	0.0499289	0.0940278	0.681382	0.0571495	-0.995425	-0.0760736	-0.158142	0.0897759	0.0810009	-0.992656	0.23301	0	0	0	1
0.994319	0.0498837	0.093949	0.681354	0.0570764	-0.995448	-0.0758372	-0.157614	0.0897148	0.0807552	-0.992682	0.232993	0	0	0	1
0.99433	0.0498809	0.0938294	0.681354	0.0570519	-0.995459	-0.0757046	-0.15706	0.0896036	0.0806151	-0.992703	0.232948	0	0	0	1
0.994351	0.0498733	0.0936117	0.681338	0.0570324	-0.995455	-0.0757687	-0.156523	0.089384	0.0806661	-0.992719	0.232882	0	0	0	1
0.994362	0.0499466	0.0934596	0.681318	0.0570905	-0.995454	-0.075736	-0.155998	0.0892285	0.0806312	-0.992736	0.232838	0	0	0	1
0.994365	0.0500323	0.0933821	0.681292	0.057158	-0.995461	-0.0756027	-0.155497	0.0891521	0.0805007	-0.992753	0.232833	0	0	0	1
0.994365	0.0501599	0.0933098	0.681234	0.0572545	-0.995477	-0.0753204	-0.154994	0.0890861	0.080225	-0.992782	0.23282	0	0	0	1
0.994366	0.0502363	0.0932625	0.681175	0.0573022	-0.995495	-0.0750425	-0.154472	0.0890489	0.0799504	-0.992807	0.232825	0	0	0	1
0.994359	0.0503877	0.0932514	0.681124	0.0574336	-0.995503	-0.0748272	-0.153959	0.0890381	0.0797475	-0.992824	0.232861	0	0	0	1
0.994354	0.050488	0.093257	0.681099	0.0575109	-0.995519	-0.0745639	-0.153458	0.0890509	0.0794927	-0.992844	0.232885	0	0	0	1
0.994353	0.050566	0.0932252	0.681077	0.057562	-0.995536	-0.0742913	-0.152992	0.0890289	0.0792246	-0.992867	0.232878	0	0	0	1
0.994351	0.050634	0.0932014	0.681082	0.0576064	-0.995552	-0.0740483	-0.152514	0.0890139	0.0789856	-0.992888	0.232863	0	0	0	1
0.994353	0.0507308	0.0931331	0.681076	0.0576738	-0.995568	-0.0737788	-0.15195	0.0889538	0.0787201	-0.992914	0.232826	0	0	0	1
0.994363	0.0506939	0.0930398	0.68106	0.0576099	-0.995588	-0.0735603	-0.15142	0.0888766	0.0784923	-0.992939	0.232787	0	0	0	1
0.99437	0.0507027	0.0929635	0.681047	0.0576062	-0.995593	-0.0734889	-0.150933	0.0888042	0.078417	-0.992951	0.232792	0	0	0	1
0.994376	0.0507016	0.0928995	0.681027	0.0575799	-0.995611	-0.0732642	-0.15043	0.0887536	0.0781879	-0.992974	0.232775	0	0	0	1
0.994396	0.0505432	0.0927773	0.680974	0.0574187	-0.995615	-0.0733419	-0.150115	0.0886399	0.0782446	-0.99298	0.232794	0	0	0	1
0.9944	0.0505636	0.0927159	0.680955	0.0574738	-0.995579	-0.0737855	-0.149921	0.0885515	0.0786876	-0.992953	0.232911	0	0	0	1
0.994411	0.0504537	0.0926605	0.680902	0.0573666	-0.995579	-0.0738669	-0.149572	0.0885004	0.0787563	-0.992952	0.232989	0	0	0	1
0.994426	0.0503511	0.0925593	0.680847	0.0572646	-0.995578	-0.0739651	-0.14909	0.0884021	0.0788397	-0.992954	0.233055	0	0	0	1
0.994453	0.050029	0.0924418	0.680811	0.0569579	-0.995574	-0.0742475	-0.148577	0.0882945	0.0790875	-0.992944	0.233153	0	0	0	1
0.994462	0.0500655	0.0923208	0.680749	0.0570046	-0.995555	-0.0744705	-0.148067	0.0881584	0.0793074	-0.992938	0.233246	0	0	0	1
0.994471	0.0500884	0.0922178	0.680663	0.0570174	-0.995556	-0.0744497	-0.147543	0.0880553	0.0792826	-0.992949	0.233308	0	0	0	1
0.994483	0.0500598	0.0921022	0.680581	0.0569686	-0.995568	-0.0743256	-0.147002	0.0879496	0.079149	-0.992969	0.233331	0	0	0	1
0.994486	0.0500682	0.0920585	0.680556	0.0569663	-0.995574	-0.074244	-0.146554	0.0879101	0.0790654	-0.99298	0.23336	0	0	0	1
0.994486	0.0502239	0.0919814	0.680548	0.0570976	-0.995582	-0.0740355	-0.146084	0.087833	0.0788657	-0.993002	0.233316	0	0	0	1
0.994494	0.050286	0.0918538	0.680538	0.0571321	-0.995595	-0.0738378	-0.145618	0.0877125	0.0786656	-0.993029	0.233236	0	0	0	1
0.994498	0.0504039	0.0917531	0.680544	0.0572228	-0.995606	-0.0736186	-0.145085	0.0876156	0.0784505	-0.993054	0.23317	0	0	0	1
0.994504	0.0504687	0.0916493	0.680547	0.0572602	-0.99562	-0.0733986	-0.144527	0.0875199	0.0782296	-0.99308	0.233104	0	0	0	1
0.994511	0.0505196	0.0915491	0.680555	0.0572863	-0.995632	-0.0732062	-0.143988	0.0874273	0.0780354	-0.993104	0.233043	0	0	0	1
0.994515	0.0506557	0.0914227	0.680546	0.0574076	-0.995629	-0.0731503	-0.143559	0.087294	0.077984	-0.993119	0.232994	0	0	0	1
0.99452	0.0507321	0.091327	0.68053	0.0574585	-0.995642	-0.0729439	-0.14309	0.0872047	0.0777783	-0.993143	0.232942	0	0	0	1
0.994517	0.0509288	0.0912571	0.680522	0.0576287	-0.995649	-0.0727024	-0.14257	0.0871337	0.0775494	-0.993168	0.232901	0	0	0	1
0.994522	0.0509493	0.0911836	0.680521	0.0576219	-0.995668	-0.0724556	-0.142016	0.0870733	0.0772995	-0.993192	0.232856	0	0	0	1
0.994536	0.0509352	0.0910437	0.680502	0.0575842	-0.995681	-0.0723114	-0.141448	0.0869436	0.0771455	-0.993216	0.232801	0	0	0	1
0.994553	0.050878	0.0908928	0.680472	0.0575166	-0.995683	-0.0723267	-0.140965	0.0867969	0.0771471	-0.993228	0.232772	0	0	0	1
0.994556	0.0510216	0.0907748	0.680451	0.0576501	-0.995676	-0.0723149	-0.140452	0.086669	0.0771409	-0.99324	0.232761	0	0	0	1
0.994569	0.05104	0.0906263	0.680417	0.0576553	-0.995678	-0.0722953	-0.13996	0.0865209	0.0771143	-0.993255	0.23273	0	0	0	1
0.99458	0.0511201	0.0904576	0.680383	0.0577222	-0.995674	-0.0722924	-0.139403	0.0863469	0.0771085	-0.993271	0.232696	0	0	0	1
0.994599	0.0510902	0.0902645	0.680364	0.0576945	-0.995661	-0.072491	-0.138884	0.0861455	0.0772938	-0.993274	0.232677	0	0	0	1
0.994632	0.0508099	0.0900521	0.680369	0.0574301	-0.995649	-0.0728702	-0.138378	0.085934	0.0776373	-0.993265	0.23267	0	0	0	1
0.994671	0.0505451	0.089779	0.680368	0.0571867	-0.995626	-0.0733688	-0.137895	0.0856541	0.0780985	-0.993253	0.232646	0	0	0	1
0.994706	0.0504156	0.0894571	0.680358	0.0570778	-0.995593	-0.0739051	-0.137324	0.0853132	0.0786064	-0.993243	0.232607	0	0	0	1
0.994735	0.0505501	0.0890555	0.680321	0.05725	-0.995522	-0.0747171	-0.136728	0.0848561	0.0794086	-0.993218	0.232595	0	0	0	1
0.994768	0.0503235	0.0888166	0.680313	0.0570618	-0.995482	-0.0753944	-0.136133	0.0845976	0.0800545	-0.993188	0.232656	0	0	0	1
0.994782	0.0503387	0.088652	0.680284	0.0570843	-0.995462	-0.0756365	-0.135552	0.0844186	0.0802888	-0.993184	0.232684	0	0	0	1
0.994798	0.0503528	0.0884664	0.680208	0.0570945	-0.995452	-0.0757671	-0.135262	0.0842253	0.0804103	-0.993191	0.232663	0	0	0	1
0.994798	0.0503081	0.0884871	0.680202	0.0570546	-0.995451	-0.075805	-0.13514	0.0842473	0.0804457	-0.993186	0.232707	0	0	0	1
0.99479	0.0505291	0.0884512	0.680184	0.0572616	-0.995449	-0.0756716	-0.134886	0.0842014	0.0803287	-0.9932	0.23269	0	0	0	1
0.994785	0.0507843	0.0883705	0.680168	0.0574928	-0.995452	-0.0754645	-0.134433	0.0841124	0.080138	-0.993223	0.23264	0	0	0	1
0.994783	0.0508878	0.0883276	0.680194	0.0575779	-0.99546	-0.0752863	-0.133931	0.0840717	0.0799657	-0.99324	0.232602	0	0	0	1
0.994793	0.0508905	0.0882156	0.680181	0.0575567	-0.995475	-0.0751103	-0.133483	0.0839703	0.079783	-0.993263	0.232532	0	0	0	1
0.994792	0.0510152	0.0881565	0.680189	0.057663	-0.995481	-0.0749471	-0.133051	0.0839109	0.0796265	-0.993281	0.23249	0	0	0	1
0.994791	0.0510921	0.08812	0.680182	0.057715	-0.995498	-0.0746871	-0.132525	0.0838836	0.0793703	-0.993304	0.232465	0	0	0	1
0.994804	0.0510051	0.088029	0.680151	0.0575981	-0.995524	-0.0744189	-0.131968	0.0838155	0.0790889	-0.993332	0.232419	0	0	0	1
0.994803	0.0510832	0.0879846	0.680148	0.0576554	-0.995536	-0.0742134	-0.131449	0.0837771	0.0788869	-0.993351	0.232397	0	0	0	1
0.994801	0.051184	0.0879489	0.680138	0.0577357	-0.995547	-0.0740034	-0.130999	0.0837458	0.078683	-0.99337	0.23238	0	0	0	1
0.994801	0.0513271	0.0878704	0.680097	0.057851	-0.99556	-0.073745	-0.130547	0.0836714	0.0784314	-0.993396	0.23234	0	0	0	1
0.994804	0.0513699	0.087808	0.68005	0.0578626	-0.995582	-0.0734334	-0.130041	0.083624	0.0781191	-0.993425	0.232314	0	0	0	1
0.994803	0.051402	0.0878	0.680012	0.0578645	-0.995608	-0.0730821	-0.129456	0.083634	0.0777692	-0.993451	0.232323	0	0	0	1
0.994811	0.0514014	0.0877079	0.679909	0.0578314	-0.995632	-0.0727811	-0.128912	0.0835599	0.0774622	-0.993481	0.232326	0	0	0	1
0.994816	0.0513246	0.0876975	0.679784	0.057724	-0.995664	-0.0724278	-0.128378	0.0835761	0.0771011	-0.993508	0.232394	0	0	0	1
0.994797	0.0513241	0.0879205	0.679649	0.057709	-0.995692	-0.0720506	-0.127866	0.08382	0.076736	-0.993516	0.232539	0	0	0	1
0.994787	0.0511941	0.0881014	0.679457	0.0575624	-0.995727	-0.0716904	-0.127332	0.0840309	0.0763746	-0.993526	0.232724	0	0	0	1
0.99478	0.0510295	0.0882778	0.679281	0.0573963	-0.995749	-0.071514	-0.126717	0.0842293	0.076194	-0.993523	0.232934	0	0	0	1
0.994772	0.0510805	0.0883369	0.67915	0.05747	-0.995729	-0.0717274	-0.126121	0.084272	0.0764156	-0.993502	0.233011	0	0	0	1
0.99479	0.0507776	0.0883075	0.679105	0.0571825	-0.995731	-0.07194	-0.125586	0.0842537	0.0766013	-0.99349	0.232991	0	0	0	1
0.9948	0.0508546	0.0881534	0.679115	0.057258	-0.995717	-0.0720614	-0.125074	0.0840874	0.0767207	-0.993495	0.23292	0	0	0	1
0.994804	0.0510175	0.0880175	0.679131	0.0574051	-0.995714	-0.0719982	-0.124587	0.0839432	0.0766633	-0.993511	0.232831	0	0	0	1
0.99481	0.0510705	0.0879203	0.679154	0.0574409	-0.99572	-0.0718824	-0.124071	0.0838491	0.0765461	-0.993528	0.232762	0	0	0	1
0.994823	0.0510108	0.0878084	0.679154	0.0573619	-0.995734	-0.0717557	-0.123564	0.0837496	0.0764075	-0.993547	0.232698	0	0	0	1
0.994826	0.0510908	0.0877264	0.679159	0.0574255	-0.995739	-0.0716358	-0.123079	0.0836688	0.0762894	-0.993563	0.232653	0	0	0	1
0.994822	0.0512731	0.0876603	0.679164	0.0575901	-0.99574	-0.0714824	-0.122604	0.0835979	0.0761471	-0.99358	0.232609	0	0	0	1
0.994824	0.0513702	0.087587	0.679152	0.0576646	-0.99575	-0.0712797	-0.122123	0.0835293	0.0759479	-0.993601	0.232565	0	0	0	1
0.994825	0.0514437	0.0875275	0.679131	0.0577121	-0.995766	-0.071024	-0.121593	0.0834793	0.0756944	-0.993625	0.232532	0	0	0	1
0.994825	0.0515655	0.0874542	0.679088	0.0578044	-0.995781	-0.0707384	-0.121039	0.0834137	0.0754141	-0.993651	0.232499	0	0	0	1
0.994842	0.0514012	0.0873563	0.679053	0.0576402	-0.995784	-0.0708302	-0.120755	0.0833233	0.0754866	-0.993653	0.232502	0	0	0	1
0.994844	0.0513504	0.0873705	0.679055	0.0576028	-0.995775	-0.0709767	-0.120612	0.0833328	0.07563	-0.993642	0.232562	0	0	0	1
0.994835	0.0515816	0.0873379	0.679032	0.0578209	-0.995772	-0.0708473	-0.120339	0.0832904	0.0755178	-0.993654	0.23255	0	0	0	1
0.994832	0.051681	0.0873079	0.679017	0.0579003	-0.995782	-0.0706354	-0.119916	0.0832653	0.075312	-0.993672	0.232533	0	0	0	1
0.994837	0.0516794	0.0872571	0.679029	0.057881	-0.995795	-0.0704689	-0.119401	0.0832245	0.0751421	-0.993688	0.2325	0	0	0	1
0.994846	0.0516895	0.087143	0.679034	0.0578768	-0.9958	-0.0704025	-0.118893	0.083114	0.0750697	-0.993703	0.232441	0	0	0	1
0.994851	0.0517961	0.0870222	0.679037	0.057971	-0.995798	-0.0703611	-0.118393	0.0829882	0.07503	-0.993716	0.232381	0	0	0	1
0.994859	0.0517626	0.086949	0.679054	0.0579251	-0.995806	-0.0702799	-0.117892	0.0829226	0.0749417	-0.993728	0.232343	0	0	0	1
0.994865	0.0518102	0.0868585	0.679057	0.0579636	-0.995806	-0.0702517	-0.117412	0.0828305	0.074912	-0.993738	0.232311	0	0	0	1
0.994869	0.051866	0.0867764	0.679066	0.0580055	-0.99581	-0.0701587	-0.116905	0.08275	0.0748187	-0.993752	0.23227	0	0	0	1
0.994873	0.0519364	0.0866864	0.67906	0.0580575	-0.995817	-0.0700177	-0.11638	0.0826634	0.074678	-0.99377	0.232224	0	0	0	1
0.994888	0.051785	0.0866082	0.679059	0.0578949	-0.995831	-0.0699565	-0.115854	0.0826005	0.0745995	-0.993781	0.232201	0	0	0	1
0.994906	0.0516625	0.0864677	0.679038	0.0577753	-0.995826	-0.0701191	-0.115352	0.0824603	0.0747441	-0.993782	0.232191	0	0	0	1
0.994925	0.051506	0.0863448	0.679023	0.0576198	-0.995826	-0.0702442	-0.114838	0.0823425	0.0748494	-0.993783	0.232187	0	0	0	1
0.994949	0.0512721	0.0862152	0.678985	0.0573775	-0.995839	-0.0702642	-0.114312	0.0822299	0.0748425	-0.993793	0.232172	0	0	0	1
0.994949	0.0515207	0.0860575	0.678933	0.0576352	-0.995806	-0.0705152	-0.113768	0.0820397	0.0751055	-0.993789	0.232192	0	0	0	1
0.994976	0.0513321	0.0858603	0.678875	0.0574902	-0.995764	-0.071228	-0.113216	0.0818165	0.0757927	-0.993755	0.23229	0	0	0	1
0.994997	0.0512407	0.0856748	0.678802	0.0574255	-0.995732	-0.0717259	-0.112581	0.08161	0.0762734	-0.993736	0.232366	0	0	0	1
0.99501	0.0512408	0.0855254	0.678727	0.0574281	-0.99572	-0.0718971	-0.112007	0.0814513	0.0764363	-0.993736	0.232397	0	0	0	1
0.995005	0.0514796	0.0854399	0.678653	0.0576561	-0.99571	-0.0718439	-0.111503	0.081351	0.0763976	-0.993747	0.232417	0	0	0	1
0.995003	0.0516133	0.085379	0.678586	0.0577638	-0.995723	-0.0715817	-0.111006	0.0812954	0.0761423	-0.993771	0.232409	0	0	0	1
0.995002	0.0516819	0.0853466	0.678523	0.0578043	-0.995743	-0.0712674	-0.110501	0.0812762	0.0758311	-0.993797	0.232409	0	0	0	1
0.994998	0.0517558	0.0853556	0.678486	0.0578544	-0.995762	-0.0709669	-0.109985	0.081297	0.0755366	-0.993818	0.232428	0	0	0	1
0.994994	0.0518176	0.0853551	0.678432	0.05789	-0.995782	-0.0706479	-0.109491	0.0813104	0.0752219	-0.99384	0.232447	0	0	0	1
0.99499	0.0519327	0.0853313	0.678341	0.0579715	-0.995805	-0.0702571	-0.108964	0.0813008	0.0748384	-0.99387	0.232461	0	0	0	1
0.994982	0.0520078	0.0853838	0.678259	0.0580223	-0.995826	-0.0699114	-0.108414	0.0813675	0.0745013	-0.99389	0.232541	0	0	0	1
0.994985	0.0518894	0.085417	0.678156	0.0578877	-0.99585	-0.0696845	-0.107907	0.0814227	0.0742661	-0.993903	0.232643	0	0	0	1
0.994989	0.051913	0.0853666	0.678062	0.0579037	-0.995853	-0.0696374	-0.107427	0.0813735	0.0742179	-0.993911	0.2327	0	0	0	1
0.994998	0.0517957	0.0853284	0.678029	0.0577818	-0.995861	-0.0696181	-0.106942	0.0813453	0.0741868	-0.993915	0.232725	0	0	0	1
0.995014	0.0517449	0.0851754	0.678042	0.0577318	-0.995853	-0.0697669	-0.106425	0.0811881	0.0743228	-0.993918	0.232665	0	0	0	1
0.995062	0.0513615	0.0848371	0.678024	0.057377	-0.995827	-0.070434	-0.106042	0.0808415	0.0749403	-0.9939	0.232575	0	0	0	1
0.995097	0.0511437	0.0845625	0.678026	0.0572366	-0.995749	-0.0716473	-0.105804	0.0805147	0.0761224	-0.993837	0.232613	0	0	0	1
0.995122	0.0509158	0.0844013	0.67804	0.0570514	-0.99571	-0.0723306	-0.105436	0.0803325	0.0767794	-0.993801	0.232643	0	0	0	1
0.995138	0.0508894	0.0842368	0.678027	0.0570358	-0.99569	-0.0726219	-0.10499	0.0801541	0.0770597	-0.993793	0.232614	0	0	0	1
0.995149	0.0509217	0.0840846	0.678025	0.0570639	-0.995681	-0.0727152	-0.1045	0.0799947	0.077147	-0.9938	0.23255	0	0	0	1
0.995155	0.0509464	0.0839965	0.678027	0.0570759	-0.995686	-0.0726435	-0.10399	0.0799092	0.0770721	-0.993812	0.232498	0	0	0	1
0.995155	0.0510892	0.0839071	0.678021	0.0572039	-0.995686	-0.0725434	-0.103521	0.079815	0.0769781	-0.993827	0.232446	0	0	0	1
0.995158	0.0512035	0.083802	0.677992	0.0572977	-0.995691	-0.0723896	-0.103035	0.0797104	0.0768271	-0.993847	0.232387	0	0	0	1
0.99516	0.0513085	0.0837161	0.677968	0.0573829	-0.995698	-0.0722247	-0.10256	0.0796263	0.0766654	-0.993866	0.232339	0	0	0	1
0.995154	0.0515098	0.0836657	0.677955	0.0575653	-0.995702	-0.0720358	-0.102057	0.0795716	0.0764893	-0.993884	0.232304	0	0	0	1
0.995148	0.0516698	0.0836321	0.677951	0.0577066	-0.995708	-0.0718328	-0.101508	0.0795376	0.0762968	-0.993902	0.232279	0	0	0	1
0.995165	0.0515152	0.083535	0.677923	0.0575288	-0.995732	-0.0716381	-0.100988	0.0794641	0.0760837	-0.993924	0.232223	0	0	0	1
0.995166	0.0516342	0.0834467	0.67791	0.0576284	-0.995738	-0.0714775	-0.100467	0.0793764	0.0759272	-0.993943	0.232167	0	0	0	1
0.995166	0.051704	0.0833955	0.677907	0.0576827	-0.995745	-0.0713321	-0.100016	0.0793286	0.0757842	-0.993958	0.23213	0	0	0	1
0.995173	0.051694	0.0833286	0.677904	0.0576565	-0.995757	-0.0711925	-0.0995804	0.0792709	0.0756396	-0.993973	0.232081	0	0	0	1
0.995174	0.0518398	0.0832245	0.677885	0.05778	-0.995763	-0.0710112	-0.099049	0.0791666	0.0754636	-0.993995	0.232014	0	0	0	1
0.995169	0.05203	0.0831641	0.677889	0.0579519	-0.995765	-0.0708375	-0.098481	0.0791022	0.0753011	-0.994013	0.231965	0	0	0	1
0.995176	0.0520435	0.0830686	0.677877	0.0579461	-0.995776	-0.0706861	-0.0979295	0.079015	0.075145	-0.994031	0.231906	0	0	0	1
0.995184	0.0520923	0.0829462	0.677863	0.0579839	-0.995776	-0.0706633	-0.097477	0.0788908	0.0751189	-0.994043	0.231844	0	0	0	1
0.995191	0.0520577	0.0828773	0.677852	0.057932	-0.995789	-0.0705123	-0.0969908	0.0788336	0.0749609	-0.99406	0.2318	0	0	0	1
0.99519	0.0521644	0.0828222	0.677843	0.0580198	-0.995797	-0.0703253	-0.096456	0.0787817	0.0747788	-0.994077	0.231764	0	0	0	1
0.995208	0.0520247	0.0826991	0.67781	0.0578571	-0.995819	-0.0701523	-0.0959087	0.0786797	0.0745872	-0.9941	0.231696	0	0	0	1
0.995239	0.0516691	0.0825523	0.677805	0.0574984	-0.995833	-0.0702551	-0.0953404	0.0785542	0.0746536	-0.994105	0.231638	0	0	0	1
0.995259	0.0514865	0.0824182	0.677815	0.0573297	-0.995821	-0.0705599	-0.0948123	0.0784169	0.0749368	-0.994094	0.231614	0	0	0	1
0.995281	0.0513436	0.0822446	0.677796	0.0571876	-0.995816	-0.0707386	-0.0942785	0.0782445	0.0750945	-0.994096	0.231559	0	0	0	1
0.995296	0.0512942	0.0820953	0.677773	0.0571387	-0.995808	-0.0708889	-0.0937777	0.0780909	0.0752326	-0.994098	0.231516	0	0	0	1
0.995295	0.0514281	0.0820173	0.677756	0.0572624	-0.995805	-0.070833	-0.0932389	0.0780064	0.0751826	-0.994108	0.231488	0	0	0	1
0.995304	0.0514626	0.0818907	0.677702	0.0572782	-0.995813	-0.0707165	-0.0927057	0.0778845	0.0750613	-0.994127	0.231437	0	0	0	1
0.995309	0.0515496	0.0817702	0.677647	0.0573494	-0.995815	-0.0706307	-0.0921957	0.0777629	0.0749752	-0.994143	0.231394	0	0	0	1
0.995311	0.0515605	0.0817419	0.677619	0.0573429	-0.995829	-0.0704355	-0.0917193	0.0777452	0.0747789	-0.994159	0.231385	0	0	0	1
0.995325	0.0515199	0.081602	0.677553	0.0572893	-0.995834	-0.0704026	-0.091459	0.0776108	0.0747347	-0.994173	0.231333	0	0	0	1
0.995367	0.0514775	0.0811061	0.677299	0.057221	-0.995828	-0.070551	-0.0914809	0.0771118	0.0748514	-0.994203	0.231164	0	0	0	1
0.995438	0.051481	0.0802306	0.676743	0.0571314	-0.995858	-0.0701963	-0.0914681	0.0762604	0.074446	-0.994299	0.230833	0	0	0	1
0.995507	0.0516261	0.0792821	0.675889	0.0571465	-0.995912	-0.0694168	-0.0913738	0.0753501	0.0736218	-0.99443	0.230599	0	0	0	1
0.995522	0.0521373	0.0787533	0.67487	0.0575704	-0.995932	-0.0687739	-0.0912921	0.0748231	0.072986	-0.994517	0.230857	0	0	0	1
0.995514	0.0524795	0.0786206	0.673701	0.057846	-0.995968	-0.0680144	-0.0911972	0.07471	0.0722435	-0.994579	0.231531	0	0	0	1
0.995538	0.0528208	0.078096	0.672302	0.0581087	-0.99599	-0.0674692	-0.091147	0.0741948	0.0716924	-0.994658	0.232081	0	0	0	1
0.995555	0.0530014	0.0777528	0.671039	0.0582702	-0.995975	-0.0675437	-0.0910574	0.0738357	0.0717604	-0.99468	0.232384	0	0	0	1
0.995594	0.0528521	0.0773562	0.669987	0.0581154	-0.995963	-0.0678591	-0.0908607	0.0734331	0.072042	-0.994689	0.232495	0	0	0	1
0.995649	0.052908	0.0765965	0.669005	0.0581459	-0.995933	-0.0682642	-0.0907139	0.072649	0.0724072	-0.99472	0.232257	0	0	0	1
0.995704	0.0526552	0.0760535	0.668181	0.0578689	-0.995935	-0.0684767	-0.0906049	0.0721144	0.0725699	-0.994747	0.231742	0	0	0	1
0.995753	0.0525632	0.0754821	0.66734	0.0577211	-0.995957	-0.0682803	-0.0905734	0.0715636	0.0723334	-0.994804	0.231266	0	0	0	1
0.995782	0.0527697	0.0749554	0.666401	0.0578408	-0.995996	-0.0676008	-0.0905552	0.0710637	0.0716373	-0.99489	0.231247	0	0	0	1
0.995794	0.0530696	0.0745798	0.665337	0.0580474	-0.996047	-0.0666669	-0.0905325	0.0707226	0.0707019	-0.994982	0.23157	0	0	0	1
0.995825	0.0534288	0.0739105	0.664047	0.058323	-0.996065	-0.0661546	-0.0905915	0.0700607	0.0701752	-0.995066	0.231881	0	0	0	1
0.995855	0.0532732	0.0736174	0.662858	0.0581177	-0.996105	-0.0657406	-0.0904562	0.069804	0.0697328	-0.995115	0.232146	0	0	0	1
0.995866	0.0531358	0.0735631	0.661694	0.0580221	-0.996067	-0.0663916	-0.0903404	0.0697216	0.0703716	-0.995076	0.232281	0	0	0	1
0.995819	0.0524229	0.0747072	0.660735	0.0574899	-0.996004	-0.0677952	-0.0902005	0.0708303	0.0717928	-0.994896	0.232049	0	0	0	1
0.995754	0.0523725	0.0755969	0.659564	0.0575578	-0.995948	-0.0685459	-0.0900197	0.0716764	0.0725923	-0.994777	0.231305	0	0	0	1
0.995697	0.0523338	0.0763734	0.658381	0.0575894	-0.995934	-0.0687322	-0.0899151	0.0724416	0.072821	-0.994705	0.230979	0	0	0	1
0.995655	0.0526557	0.0767029	0.657272	0.057887	-0.995962	-0.0680695	-0.0898104	0.0727846	0.0722	-0.994725	0.23134	0	0	0	1
0.995667	0.052911	0.0763648	0.656	0.0580789	-0.995987	-0.0675342	-0.0898839	0.0724608	0.071663	-0.994788	0.231838	0	0	0	1
0.995673	0.0531859	0.0760968	0.654832	0.05832	-0.995987	-0.0673334	-0.0899007	0.0721859	0.0714662	-0.994822	0.232252	0	0	0	1
0.995729	0.0530494	0.0754513	0.653721	0.058127	-0.996007	-0.0671923	-0.0897494	0.0715612	0.0712773	-0.994881	0.232437	0	0	0	1
0.995785	0.0531568	0.0746393	0.652764	0.0581741	-0.996007	-0.0671617	-0.0896359	0.0707467	0.0712068	-0.994944	0.232237	0	0	0	1
0.995851	0.0531767	0.0737386	0.651833	0.0581136	-0.996026	-0.0669351	-0.0895096	0.0698617	0.0709288	-0.995026	0.231821	0	0	0	1
0.995907	0.0530272	0.0730803	0.650924	0.0578793	-0.996076	-0.0663914	-0.0894949	0.0692485	0.0703357	-0.995111	0.231612	0	0	0	1
0.995944	0.0532515	0.0724135	0.649968	0.057997	-0.996126	-0.065528	-0.0894349	0.068619	0.0694482	-0.995217	0.231584	0	0	0	1
0.995985	0.0535177	0.0716459	0.64885	0.058155	-0.996169	-0.0647258	-0.0894215	0.0678829	0.0686187	-0.995325	0.231541	0	0	0	1
0.995993	0.0536861	0.0714047	0.647722	0.0582713	-0.996196	-0.0642041	-0.0894095	0.0676617	0.0680939	-0.995377	0.231525	0	0	0	1
0.995895	0.0531204	0.073176	0.647031	0.0578425	-0.996206	-0.0644298	-0.0893951	0.0694514	0.0683843	-0.995233	0.231946	0	0	0	1
0.995678	0.0527279	0.0763528	0.646801	0.057758	-0.996131	-0.0656562	-0.0895078	0.0725711	0.0697687	-0.994914	0.232369	0	0	0	1
0.995563	0.0522836	0.0781388	0.646389	0.0575939	-0.996002	-0.0677315	-0.0897328	0.0742609	0.0719175	-0.994637	0.2321	0	0	0	1
0.995481	0.0519699	0.079377	0.646298	0.0574873	-0.995901	-0.069283	-0.089906	0.0754269	0.0735193	-0.994432	0.231781	0	0	0	1
0.995469	0.0519113	0.0795671	0.646299	0.0575062	-0.995842	-0.0701169	-0.0901544	0.0755723	0.0743611	-0.994358	0.231749	0	0	0	1
0.995493	0.0515456	0.0795036	0.646236	0.0571814	-0.995818	-0.0707199	-0.0906214	0.0755017	0.0749335	-0.99432	0.231801	0	0	0	1
0.99552	0.0509533	0.079542	0.64618	0.0566152	-0.995828	-0.0710291	-0.0910944	0.0755669	0.0752005	-0.994295	0.231889	0	0	0	1
0.995546	0.0504972	0.079511	0.646114	0.0561858	-0.995825	-0.0714126	-0.0915367	0.0755488	0.0755482	-0.99427	0.231945	0	0	0	1
0.995571	0.0501365	0.0794269	0.646039	0.0558525	-0.995812	-0.0718592	-0.0919583	0.0754674	0.0759634	-0.994245	0.231976	0	0	0	1
0.995598	0.0497989	0.0793056	0.645946	0.05555	-0.995786	-0.0724455	-0.0924477	0.0753397	0.0765182	-0.994212	0.232007	0	0	0	1
0.995626	0.0493609	0.0792208	0.645861	0.0551431	-0.995773	-0.0729452	-0.0929387	0.0752612	0.0769809	-0.994182	0.232048	0	0	0	1
0.995651	0.0490099	0.0791296	0.645779	0.0548228	-0.995754	-0.0734447	-0.0933896	0.07517	0.0774496	-0.994153	0.232083	0	0	0	1
0.995677	0.0486864	0.0790034	0.645685	0.0545331	-0.995727	-0.0740241	-0.0938702	0.0750378	0.0779986	-0.99412	0.232112	0	0	0	1
0.9957	0.0483947	0.0788867	0.6456	0.0542753	-0.995698	-0.0745944	-0.0943268	0.0749133	0.0785414	-0.994086	0.232142	0	0	0	1
0.995723	0.0480789	0.0787876	0.645517	0.0539898	-0.995676	-0.0751016	-0.0947694	0.0748121	0.0790203	-0.994056	0.232174	0	0	0	1
0.995748	0.0477213	0.078693	0.645434	0.0536592	-0.995659	-0.0755622	-0.0952084	0.0747214	0.0794496	-0.994029	0.232205	0	0	0	1
0.995773	0.0473621	0.0785926	0.645339	0.0533314	-0.995636	-0.0760863	-0.0957093	0.0746221	0.0799423	-0.993997	0.232242	0	0	0	1
0.995795	0.0470366	0.0785037	0.645253	0.0530294	-0.995621	-0.0764947	-0.0961517	0.0745379	0.0803222	-0.993972	0.232272	0	0	0	1
0.995814	0.0467678	0.0784303	0.645171	0.0527869	-0.995601	-0.0769234	-0.0966138	0.0744638	0.0807276	-0.993945	0.232311	0	0	0	1
0.995831	0.0465671	0.0783384	0.645077	0.0526126	-0.995575	-0.0773768	-0.097095	0.0743646	0.0811619	-0.993917	0.232343	0	0	0	1
0.995848	0.0463363	0.0782524	0.644985	0.052404	-0.995556	-0.0777658	-0.0975564	0.0742773	0.0815298	-0.993893	0.232372	0	0	0	1
0.995868	0.0460458	0.0781717	0.644893	0.0521367	-0.995539	-0.0781649	-0.0980301	0.0741998	0.0819036	-0.993869	0.232407	0	0	0	1
0.99588	0.0459588	0.0780731	0.644798	0.0520741	-0.995508	-0.0786005	-0.0984976	0.0740861	0.0823283	-0.993842	0.232436	0	0	0	1
0.9959	0.0456405	0.077993	0.644701	0.0517798	-0.995491	-0.0790105	-0.0989997	0.0740113	0.0827111	-0.993816	0.232475	0	0	0	1
0.995916	0.0454105	0.0779269	0.64461	0.0515722	-0.995472	-0.0793849	-0.0994826	0.0739452	0.0830656	-0.993791	0.232514	0	0	0	1
0.995928	0.0452634	0.0778601	0.644512	0.0514434	-0.995453	-0.0797041	-0.0999725	0.0738744	0.0833709	-0.993771	0.232549	0	0	0	1
0.995939	0.0451053	0.0778086	0.644418	0.0513023	-0.995437	-0.0799907	-0.100462	0.0738217	0.0836436	-0.993752	0.232588	0	0	0	1
0.99595	0.044957	0.0777511	0.644324	0.0511709	-0.99542	-0.0802822	-0.100939	0.0737619	0.0839218	-0.993733	0.232623	0	0	0	1
0.995961	0.0448386	0.0776822	0.64423	0.0510703	-0.9954	-0.0806	-0.101394	0.0736869	0.0842277	-0.993712	0.232653	0	0	0	1
0.995975	0.0446872	0.0775953	0.644124	0.0509358	-0.99538	-0.080927	-0.101882	0.0735965	0.0845396	-0.993693	0.23268	0	0	0	1
0.995978	0.0446523	0.0775728	0.644058	0.0509116	-0.995368	-0.0810974	-0.102214	0.0735684	0.0847066	-0.99368	0.23271	0	0	0	1
0.995975	0.0447151	0.0775791	0.644036	0.0509796	-0.995359	-0.0811604	-0.102331	0.0735661	0.0847747	-0.993675	0.232728	0	0	0	1
0.995982	0.0445433	0.0775901	0.644004	0.0508269	-0.995347	-0.0814044	-0.102592	0.0735792	0.0850069	-0.993654	0.232769	0	0	0	1
0.995986	0.0445	0.0775579	0.643942	0.0508162	-0.995308	-0.0818817	-0.103021	0.0735265	0.0854802	-0.993617	0.232822	0	0	0	1
0.995992	0.0442943	0.0776012	0.643878	0.0506376	-0.995291	-0.082196	-0.103521	0.0735711	0.0857821	-0.993588	0.232897	0	0	0	1
0.995984	0.0443675	0.0776626	0.643826	0.0507353	-0.995265	-0.0824551	-0.103959	0.0736127	0.0860502	-0.993562	0.232969	0	0	0	1
0.995984	0.0442506	0.0777251	0.643773	0.0506423	-0.995249	-0.0827033	-0.104404	0.0736723	0.0862933	-0.993536	0.233035	0	0	0	1
0.995988	0.0440293	0.0777984	0.643713	0.050449	-0.995235	-0.0829928	-0.104926	0.0737497	0.0865706	-0.993506	0.233113	0	0	0	1
0.995973	0.0442329	0.0778733	0.643646	0.0506802	-0.995199	-0.0832783	-0.10546	0.0737921	0.0868755	-0.993477	0.23319	0	0	0	1
0.99597	0.044136	0.0779738	0.643591	0.0506121	-0.99518	-0.0835477	-0.105971	0.0738867	0.0871433	-0.993446	0.23327	0	0	0	1
0.995961	0.0442137	0.0780379	0.643535	0.0507114	-0.995157	-0.0837625	-0.106443	0.0739327	0.0873675	-0.993423	0.233329	0	0	0	1
0.995953	0.0441364	0.0781888	0.6435	0.0506633	-0.995142	-0.0839756	-0.106944	0.0740788	0.087583	-0.993393	0.233388	0	0	0	1
0.995948	0.0440991	0.0782686	0.643445	0.0506462	-0.995128	-0.0841515	-0.107453	0.0741525	0.0877605	-0.993372	0.233429	0	0	0	1
0.995946	0.0439296	0.0783942	0.643398	0.0505041	-0.995116	-0.0843684	-0.107991	0.0742813	0.0879716	-0.993344	0.233485	0	0	0	1
0.995942	0.0438302	0.0785027	0.64335	0.0504314	-0.995101	-0.0845953	-0.108463	0.0743865	0.0881969	-0.993316	0.233546	0	0	0	1
0.99594	0.043675	0.0786161	0.643296	0.0503055	-0.995086	-0.08485	-0.108959	0.0745002	0.0884463	-0.993285	0.233616	0	0	0	1
0.995926	0.0436088	0.0788217	0.643241	0.0502818	-0.995059	-0.0851712	-0.109491	0.0746943	0.0887735	-0.993241	0.233651	0	0	0	1
0.995909	0.0435628	0.0790608	0.643183	0.0502808	-0.995033	-0.0854836	-0.110013	0.0749205	0.0890951	-0.993195	0.233671	0	0	0	1
0.995892	0.0435106	0.0793102	0.643124	0.0502754	-0.995005	-0.0858059	-0.11053	0.0751569	0.0894267	-0.993148	0.23367	0	0	0	1
0.995869	0.0432738	0.0797249	0.643102	0.0501007	-0.994986	-0.0861287	-0.111017	0.0755744	0.0897531	-0.993087	0.233671	0	0	0	1
0.995832	0.0432432	0.080206	0.643078	0.0501435	-0.99495	-0.0865202	-0.111535	0.0760359	0.0901673	-0.993014	0.233632	0	0	0	1
0.995806	0.0430404	0.0806314	0.643016	0.0500094	-0.994923	-0.0869096	-0.112108	0.0764578	0.0905634	-0.992945	0.233567	0	0	0	1
0.995741	0.0429879	0.0814598	0.643059	0.0500693	-0.994878	-0.0873825	-0.112645	0.0772627	0.091075	-0.992836	0.233535	0	0	0	1
0.995688	0.0427675	0.0822147	0.643028	0.0499526	-0.994846	-0.08782	-0.11315	0.0780116	0.0915341	-0.992735	0.233348	0	0	0	1
0.995616	0.0425843	0.0831851	0.643003	0.0499001	-0.994803	-0.0883359	-0.113659	0.0789675	0.0920855	-0.992609	0.233052	0	0	0	1
0.99556	0.0424169	0.0839363	0.642941	0.0498398	-0.994764	-0.0888016	-0.114181	0.0797067	0.0925767	-0.992504	0.23279	0	0	0	1
0.99554	0.0422159	0.084268	0.642883	0.0496941	-0.994745	-0.0891018	-0.114681	0.0800402	0.0928781	-0.992449	0.232796	0	0	0	1
0.995521	0.0421675	0.0845169	0.642831	0.0496831	-0.99473	-0.0892761	-0.115178	0.0802835	0.0930613	-0.992412	0.232984	0	0	0	1
0.995511	0.0420911	0.0846715	0.642752	0.049637	-0.994715	-0.0894697	-0.115708	0.0804347	0.093257	-0.992382	0.233144	0	0	0	1
0.995504	0.0421114	0.0847438	0.642665	0.0496831	-0.994691	-0.0897039	-0.116232	0.0804929	0.093497	-0.992354	0.233253	0	0	0	1
0.995494	0.0423185	0.0847681	0.642617	0.049904	-0.994667	-0.0898487	-0.116523	0.0804904	0.0936601	-0.992339	0.233302	0	0	0	1
0.995489	0.0423549	0.0847992	0.642605	0.0499475	-0.99466	-0.0898996	-0.116616	0.0805153	0.0937156	-0.992332	0.233325	0	0	0	1
0.995496	0.0420829	0.0848535	0.642569	0.0496926	-0.99466	-0.090046	-0.116896	0.0805876	0.093843	-0.992314	0.233371	0	0	0	1
0.995493	0.0420178	0.0849245	0.642508	0.0496547	-0.994639	-0.0902977	-0.117359	0.0806518	0.0940937	-0.992285	0.233442	0	0	0	1
0.995482	0.0421313	0.0849941	0.642429	0.0497978	-0.994606	-0.0905804	-0.1179	0.080696	0.0943897	-0.992253	0.233534	0	0	0	1
0.995472	0.0421835	0.0850835	0.642374	0.0498792	-0.994579	-0.0908353	-0.118343	0.0807671	0.0946539	-0.992222	0.23361	0	0	0	1
0.995465	0.0421812	0.0851676	0.642314	0.0499056	-0.994554	-0.0910895	-0.118804	0.0808382	0.0949128	-0.992192	0.233688	0	0	0	1
0.995457	0.0421884	0.0852603	0.642246	0.0499454	-0.994525	-0.0913796	-0.119323	0.0809151	0.0952088	-0.992157	0.233772	0	0	0	1
0.995446	0.0422263	0.085367	0.64218	0.050017	-0.994495	-0.0916684	-0.119847	0.0810029	0.0955067	-0.992121	0.233863	0	0	0	1
0.995431	0.042404	0.085458	0.642115	0.0502261	-0.994459	-0.091947	-0.120331	0.0810623	0.0958051	-0.992088	0.233945	0	0	0	1
0.995426	0.0423022	0.0855663	0.642047	0.0501586	-0.994436	-0.092237	-0.120861	0.081165	0.096093	-0.992051	0.234034	0	0	0	1
0.995422	0.0422053	0.0856657	0.641982	0.0500947	-0.994412	-0.0925213	-0.121369	0.0812589	0.096375	-0.992016	0.234118	0	0	0	1
0.995411	0.0422437	0.0857653	0.641918	0.0501652	-0.994383	-0.0927967	-0.121863	0.0813402	0.0966593	-0.991982	0.234203	0	0	0	1
0.995407	0.0421559	0.0858639	0.641858	0.050108	-0.994362	-0.0930505	-0.122336	0.081434	0.0969115	-0.99195	0.234275	0	0	0	1
0.995398	0.0421789	0.085954	0.641797	0.0501591	-0.994338	-0.0932865	-0.122816	0.0815093	0.0971545	-0.99192	0.234336	0	0	0	1
0.995387	0.0421042	0.0861135	0.641746	0.0501217	-0.994315	-0.0935475	-0.123343	0.081662	0.0974181	-0.991881	0.234413	0	0	0	1
0.99538	0.0420963	0.0862021	0.641672	0.0501446	-0.994289	-0.0938161	-0.123868	0.0817372	0.0976912	-0.991848	0.234483	0	0	0	1
0.99537	0.0420368	0.0863484	0.641601	0.0501243	-0.994261	-0.0941167	-0.124386	0.0818733	0.097995	-0.991807	0.234541	0	0	0	1
0.995357	0.0419726	0.086521	0.641546	0.0501006	-0.994236	-0.0943987	-0.124862	0.0820369	0.0982811	-0.991765	0.234598	0	0	0	1
0.995353	0.041787	0.0866585	0.641487	0.0499498	-0.994219	-0.0946516	-0.125358	0.0821792	0.0985263	-0.991729	0.234656	0	0	0	1
0.99535	0.0416347	0.0867688	0.641422	0.049827	-0.994204	-0.0948736	-0.125875	0.0822927	0.0987419	-0.991698	0.234705	0	0	0	1
0.995338	0.0415669	0.0869387	0.641377	0.0497938	-0.994186	-0.0950867	-0.126401	0.0824575	0.0989584	-0.991663	0.234758	0	0	0	1
0.99533	0.0415259	0.087056	0.641318	0.0497782	-0.994171	-0.0952504	-0.126944	0.08257	0.099125	-0.991637	0.234784	0	0	0	1
0.995321	0.0414015	0.0872087	0.641268	0.0496825	-0.99416	-0.09541	-0.127491	0.0827262	0.0992823	-0.991608	0.234816	0	0	0	1
0.995309	0.0414084	0.087347	0.641221	0.0497161	-0.994144	-0.0955642	-0.127995	0.0828552	0.0994444	-0.991581	0.234844	0	0	0	1
0.995299	0.0414061	0.0874642	0.64117	0.0497377	-0.994129	-0.0957091	-0.128485	0.0829646	0.0995954	-0.991557	0.234871	0	0	0	1
0.995286	0.0414141	0.0876074	0.641127	0.0497738	-0.994111	-0.095874	-0.128975	0.0830979	0.0997685	-0.991528	0.234904	0	0	0	1
0.99528	0.0413113	0.0877189	0.641064	0.0496952	-0.9941	-0.0960264	-0.129526	0.0832113	0.0999184	-0.991504	0.234934	0	0	0	1
0.995266	0.0414043	0.0878373	0.641002	0.0498142	-0.994078	-0.0961949	-0.130088	0.0833111	0.100101	-0.991477	0.234959	0	0	0	1
0.995247	0.0414376	0.0880355	0.640966	0.0498814	-0.994059	-0.0963606	-0.130603	0.0834964	0.10028	-0.991443	0.235	0	0	0	1
0.995238	0.0415586	0.0880812	0.640926	0.0500147	-0.994043	-0.0964532	-0.130908	0.083525	0.100385	-0.99143	0.235014	0	0	0	1
0.99523	0.0415388	0.0881799	0.640939	0.0500093	-0.994038	-0.0965054	-0.131	0.0836224	0.100441	-0.991416	0.235028	0	0	0	1
0.995232	0.0412794	0.088275	0.640927	0.0497682	-0.99404	-0.0966052	-0.131237	0.0837381	0.100524	-0.991398	0.235045	0	0	0	1
0.995231	0.0411256	0.0883667	0.640875	0.0496423	-0.994026	-0.096823	-0.131693	0.0838338	0.100734	-0.991369	0.235082	0	0	0	1
0.995213	0.0413064	0.0884847	0.640812	0.0498535	-0.993994	-0.0970426	-0.132213	0.0839217	0.100975	-0.991337	0.235138	0	0	0	1
0.995198	0.0414791	0.0885736	0.640751	0.0500506	-0.993966	-0.0972264	-0.132693	0.0839832	0.101179	-0.991311	0.235174	0	0	0	1
0.995179	0.041549	0.0887455	0.640715	0.0501522	-0.993944	-0.0973947	-0.133156	0.0841383	0.101362	-0.991279	0.235212	0	0	0	1
0.995169	0.0416032	0.088841	0.640645	0.05023	-0.993924	-0.0975591	-0.133712	0.0842194	0.101536	-0.991254	0.235239	0	0	0	1
0.995144	0.0418523	0.0890034	0.640594	0.0505105	-0.993892	-0.097736	-0.134244	0.0843463	0.101743	-0.991222	0.235278	0	0	0	1
0.99514	0.0416843	0.0891204	0.640544	0.0503671	-0.993885	-0.0978815	-0.134712	0.0844723	0.101881	-0.991197	0.235303	0	0	0	1
0.995126	0.0415484	0.0893466	0.640522	0.0502708	-0.993872	-0.0980714	-0.135181	0.0847013	0.102071	-0.991158	0.235355	0	0	0	1
0.995121	0.0413697	0.0894837	0.640463	0.0501222	-0.993861	-0.0982552	-0.135733	0.0848466	0.102247	-0.991128	0.235393	0	0	0	1
0.995109	0.0413747	0.089618	0.640395	0.0501561	-0.993842	-0.0984312	-0.136313	0.0849706	0.102431	-0.991098	0.235424	0	0	0	1
0.995098	0.0413324	0.0897594	0.640334	0.0501431	-0.993826	-0.0986011	-0.136874	0.0851068	0.102605	-0.991068	0.235456	0	0	0	1
0.995086	0.0412626	0.0899194	0.640293	0.0501034	-0.993812	-0.0987581	-0.13735	0.085265	0.102764	-0.991038	0.235488	0	0	0	1
0.995078	0.0410355	0.0901162	0.640262	0.049911	-0.993806	-0.0989209	-0.137826	0.0854758	0.102918	-0.991004	0.235524	0	0	0	1
0.995067	0.0410195	0.0902441	0.640211	0.0499223	-0.993789	-0.099084	-0.138317	0.0855962	0.103086	-0.990976	0.235546	0	0	0	1
0.995062	0.0408433	0.0903796	0.640148	0.0497762	-0.993778	-0.0992654	-0.13889	0.08574	0.10326	-0.990946	0.23557	0	0	0	1
0.995047	0.0407878	0.0905643	0.640111	0.0497598	-0.993756	-0.0994939	-0.139431	0.0859178	0.103494	-0.990906	0.235582	0	0	0	1
0.995032	0.0407014	0.0907654	0.640092	0.0497144	-0.993735	-0.0997234	-0.139908	0.086115	0.103726	-0.990864	0.235587	0	0	0	1
0.99502	0.0405764	0.0909605	0.640076	0.0496273	-0.99372	-0.099922	-0.140344	0.0863118	0.103924	-0.990826	0.235603	0	0	0	1
0.995009	0.0403869	0.0911604	0.640054	0.0494799	-0.993703	-0.100162	-0.140845	0.0865182	0.104159	-0.990784	0.235606	0	0	0	1
0.994995	0.0404081	0.0913009	0.639995	0.0495375	-0.993675	-0.10041	-0.141445	0.0866432	0.104416	-0.990746	0.235608	0	0	0	1
0.994974	0.0404566	0.0915163	0.639957	0.0496291	-0.993647	-0.100644	-0.14201	0.0868403	0.104666	-0.990702	0.235632	0	0	0	1
0.994956	0.0404296	0.091723	0.639921	0.0496406	-0.993627	-0.100833	-0.142513	0.0870389	0.104864	-0.990664	0.235666	0	0	0	1
0.994935	0.0405682	0.0918815	0.639882	0.0498114	-0.9936	-0.10101	-0.142976	0.0871728	0.105061	-0.990631	0.235692	0	0	0	1
0.994907	0.0406456	0.0921506	0.639869	0.049938	-0.99357	-0.101245	-0.143473	0.0874201	0.105318	-0.990582	0.235723	0	0	0	1
0.994897	0.0405229	0.0923162	0.639828	0.0498558	-0.993548	-0.101504	-0.144024	0.0875845	0.105574	-0.99054	0.235717	0	0	0	1
0.994879	0.0404546	0.0925354	0.639801	0.0498367	-0.993519	-0.101795	-0.1446	0.0877949	0.105871	-0.99049	0.235713	0	0	0	1
0.994861	0.0406286	0.0926565	0.639749	0.0500467	-0.993482	-0.102057	-0.145149	0.0878833	0.106156	-0.990452	0.23569	0	0	0	1
0.994835	0.0409194	0.0928087	0.639731	0.0503707	-0.993445	-0.102252	-0.145514	0.0879935	0.106384	-0.990417	0.235691	0	0	0	1
0.994824	0.0409728	0.0929056	0.639743	0.050441	-0.993434	-0.102326	-0.145619	0.0880803	0.106468	-0.990401	0.235693	0	0	0	1
0.994819	0.0407405	0.0930593	0.63976	0.0502395	-0.993428	-0.102483	-0.145837	0.0882498	0.106613	-0.99037	0.235685	0	0	0	1
0.99482	0.040546	0.0931345	0.63973	0.0500771	-0.993409	-0.102748	-0.146279	0.0883319	0.106866	-0.990335	0.235631	0	0	0	1
0.994802	0.0406288	0.0932927	0.63969	0.0502054	-0.993369	-0.103068	-0.14686	0.0884639	0.107202	-0.990287	0.235595	0	0	0	1
0.994777	0.040636	0.0935515	0.639672	0.0502621	-0.993341	-0.103309	-0.147371	0.0887078	0.107458	-0.990238	0.235622	0	0	0	1
0.994755	0.0406532	0.0937825	0.639649	0.050322	-0.993318	-0.103506	-0.147824	0.0889253	0.107669	-0.990195	0.235654	0	0	0	1
0.994742	0.0406468	0.0939233	0.639593	0.0503475	-0.993297	-0.103691	-0.148333	0.0890564	0.10786	-0.990163	0.235674	0	0	0	1
0.994725	0.0406693	0.0940889	0.639546	0.0504067	-0.993273	-0.103898	-0.148838	0.0892078	0.108078	-0.990125	0.235691	0	0	0	1
0.994705	0.0406799	0.0942967	0.63952	0.0504585	-0.993248	-0.104104	-0.149294	0.0894025	0.108297	-0.990084	0.235714	0	0	0	1
0.994693	0.0405301	0.094481	0.639487	0.0503511	-0.993228	-0.104347	-0.1498	0.0895894	0.108537	-0.990041	0.235715	0	0	0	1
0.994676	0.0406215	0.0946208	0.63944	0.0504817	-0.993194	-0.104612	-0.150332	0.0897047	0.108818	-0.989999	0.235698	0	0	0	1
0.994675	0.0404222	0.0947165	0.639369	0.0503167	-0.993175	-0.104871	-0.150933	0.0898083	0.109065	-0.989963	0.235679	0	0	0	1
0.994667	0.0402838	0.0948611	0.639326	0.0502116	-0.99316	-0.105061	-0.151394	0.0899574	0.10925	-0.989929	0.235689	0	0	0	1
0.994656	0.0401354	0.0950399	0.639291	0.0501016	-0.993144	-0.105265	-0.151857	0.0901409	0.10945	-0.98989	0.235705	0	0	0	1
0.994647	0.0398811	0.0952428	0.639262	0.0498901	-0.993132	-0.105484	-0.152342	0.0903593	0.109657	-0.989847	0.235723	0	0	0	1
0.994638	0.0398086	0.0953728	0.6392	0.0498547	-0.993107	-0.105731	-0.152907	0.0904839	0.109904	-0.989808	0.235718	0	0	0	1
0.994631	0.0397321	0.0954723	0.639124	0.0498083	-0.993087	-0.105938	-0.153463	0.0905806	0.11011	-0.989776	0.235723	0	0	0	1
0.994608	0.0398082	0.0956798	0.639082	0.0499264	-0.993059	-0.106145	-0.153969	0.0907677	0.110335	-0.989734	0.235754	0	0	0	1
0.994594	0.0398108	0.0958262	0.639023	0.0499621	-0.993038	-0.106329	-0.154473	0.0909034	0.110528	-0.9897	0.235781	0	0	0	1
0.994573	0.0399444	0.095991	0.638973	0.0501323	-0.993008	-0.106528	-0.154961	0.0910421	0.110748	-0.989663	0.235805	0	0	0	1
0.994561	0.0398785	0.0961432	0.638914	0.0501036	-0.992986	-0.106747	-0.155496	0.0911894	0.110969	-0.989625	0.235821	0	0	0	1
0.994551	0.039806	0.0962701	0.638837	0.0500639	-0.992966	-0.106947	-0.156067	0.0913134	0.11117	-0.989591	0.235841	0	0	0	1
0.994527	0.0399403	0.0964609	0.638786	0.0502383	-0.992935	-0.107152	-0.156583	0.0914773	0.111398	-0.98955	0.235872	0	0	0	1
0.99451	0.0399171	0.0966468	0.638747	0.050252	-0.992916	-0.107325	-0.15702	0.0916556	0.111578	-0.989513	0.235908	0	0	0	1
0.994495	0.0399842	0.096777	0.638695	0.0503504	-0.992892	-0.107504	-0.157466	0.0917682	0.111771	-0.989481	0.235925	0	0	0	1
0.994489	0.0397618	0.0969278	0.638641	0.0501635	-0.99288	-0.1077	-0.157963	0.0919329	0.111955	-0.989445	0.235942	0	0	0	1
0.99447	0.0399167	0.0970597	0.638568	0.0503549	-0.992845	-0.107935	-0.158531	0.0920343	0.112212	-0.989406	0.235949	0	0	0	1
0.994449	0.0400916	0.0972066	0.638497	0.0505669	-0.99281	-0.108158	-0.159098	0.092149	0.112459	-0.989368	0.235973	0	0	0	1
0.994438	0.0400105	0.0973443	0.638432	0.0505178	-0.992793	-0.108331	-0.159594	0.0922859	0.112632	-0.989335	0.235999	0	0	0	1
0.994419	0.0402249	0.097458	0.638398	0.0507554	-0.992769	-0.108445	-0.159891	0.0923687	0.112773	-0.989311	0.236026	0	0	0	1
0.99441	0.0403083	0.0975112	0.638398	0.0508494	-0.992758	-0.108496	-0.159977	0.0924093	0.112834	-0.9893	0.236028	0	0	0	1
0.994414	0.0400077	0.097599	0.638383	0.0505719	-0.992758	-0.108631	-0.160226	0.0925237	0.112945	-0.989277	0.236019	0	0	0	1
0.994413	0.0397118	0.0977241	0.638343	0.0503112	-0.992747	-0.108849	-0.160668	0.0926703	0.113144	-0.989241	0.236009	0	0	0	1
0.9944	0.0397918	0.0978286	0.63826	0.0504223	-0.992719	-0.109055	-0.161221	0.0927544	0.113363	-0.989208	0.236021	0	0	0	1
0.99439	0.0397397	0.0979454	0.638181	0.0503987	-0.992703	-0.109214	-0.16174	0.0928682	0.113524	-0.989179	0.23606	0	0	0	1
0.994371	0.0397618	0.0981291	0.638137	0.0504586	-0.99268	-0.109393	-0.162188	0.0930388	0.113715	-0.989141	0.236097	0	0	0	1
0.99436	0.0396149	0.0983017	0.638085	0.0503491	-0.992665	-0.109577	-0.162663	0.0932174	0.113894	-0.989103	0.236127	0	0	0	1
0.994345	0.0396016	0.09846	0.638027	0.0503711	-0.992644	-0.109758	-0.163142	0.0933668	0.114083	-0.989067	0.236159	0	0	0	1
0.994327	0.039458	0.0987025	0.637982	0.0502759	-0.992625	-0.109972	-0.163663	0.093613	0.114297	-0.989019	0.236207	0	0	0	1
0.994305	0.0394715	0.098919	0.637929	0.0503357	-0.992597	-0.110196	-0.164197	0.0938148	0.114534	-0.988973	0.236244	0	0	0	1
0.994294	0.0393492	0.0990744	0.637863	0.0502512	-0.992579	-0.110404	-0.164724	0.0939725	0.114738	-0.988934	0.236266	0	0	0	1
0.994279	0.0391863	0.0992893	0.637819	0.0501362	-0.992558	-0.110643	-0.165247	0.0941924	0.114974	-0.988886	0.236292	0	0	0	1
0.994264	0.0390696	0.0994848	0.637788	0.0500651	-0.992535	-0.11088	-0.165699	0.0943878	0.115211	-0.988839	0.236302	0	0	0	1
0.994258	0.0388014	0.0996473	0.637756	0.0498382	-0.992521	-0.11111	-0.166137	0.0945685	0.115425	-0.988797	0.236302	0	0	0	1
0.994242	0.0386443	0.0998748	0.637727	0.0497353	-0.992494	-0.111396	-0.166644	0.0947981	0.115708	-0.988742	0.236305	0	0	0	1
0.994221	0.0386058	0.100096	0.637676	0.049751	-0.99246	-0.11169	-0.167227	0.0950075	0.11601	-0.988687	0.236316	0	0	0	1
0.994197	0.0386519	0.100316	0.63762	0.0498463	-0.992428	-0.111935	-0.167776	0.0952073	0.116272	-0.988637	0.236348	0	0	0	1
0.994179	0.0384963	0.100555	0.637583	0.0497398	-0.992409	-0.11215	-0.168254	0.0954517	0.116485	-0.988588	0.23639	0	0	0	1
0.994152	0.0384546	0.100831	0.637565	0.0497548	-0.99238	-0.1124	-0.168718	0.095718	0.116745	-0.988532	0.236423	0	0	0	1
0.994142	0.0382932	0.100994	0.637513	0.0496385	-0.992356	-0.112664	-0.169234	0.0958852	0.117003	-0.988485	0.23642	0	0	0	1
0.994118	0.0384951	0.101156	0.637455	0.049888	-0.992309	-0.112959	-0.169785	0.0960079	0.117327	-0.988435	0.236409	0	0	0	1
0.994087	0.0386766	0.101391	0.6374	0.0501259	-0.992263	-0.113257	-0.170373	0.0962036	0.117655	-0.988376	0.236426	0	0	0	1
0.994065	0.038617	0.101624	0.637353	0.0501176	-0.992237	-0.113497	-0.170889	0.0964305	0.117902	-0.988325	0.23646	0	0	0	1
0.994039	0.0387473	0.101829	0.637307	0.0502925	-0.992204	-0.113705	-0.171355	0.0966077	0.118134	-0.98828	0.236493	0	0	0	1
0.994012	0.0388203	0.102068	0.637268	0.0504189	-0.992168	-0.113962	-0.17186	0.0968221	0.118411	-0.988226	0.236519	0	0	0	1
0.993985	0.0388786	0.10231	0.637223	0.0505266	-0.992138	-0.11417	-0.172379	0.0970449	0.118639	-0.988177	0.236535	0	0	0	1
0.993934	0.0389062	0.10279	0.637209	0.0505889	-0.992162	-0.11394	-0.172942	0.0975295	0.118435	-0.988153	0.236537	0	0	0	1
0.993904	0.03895	0.10307	0.637145	0.0506527	-0.992174	-0.113804	-0.173518	0.097809	0.118317	-0.98814	0.236508	0	0	0	1
0.993871	0.039026	0.103358	0.6371	0.0507695	-0.992161	-0.113868	-0.174058	0.0980822	0.118404	-0.988102	0.236506	0	0	0	1
0.993828	0.0391782	0.103713	0.637117	0.050954	-0.992163	-0.11377	-0.174326	0.0984207	0.118338	-0.988077	0.236539	0	0	0	1
0.993814	0.0393011	0.103801	0.637122	0.0510866	-0.992157	-0.113764	-0.174433	0.0984941	0.118349	-0.988068	0.236517	0	0	0	1
0.993807	0.0389817	0.103989	0.63713	0.0508149	-0.992142	-0.11401	-0.174746	0.0987059	0.118574	-0.98802	0.236494	0	0	0	1
0.993793	0.0387536	0.104203	0.637114	0.0506466	-0.992112	-0.114349	-0.175224	0.0989273	0.118903	-0.987958	0.236464	0	0	0	1
0.993772	0.0388405	0.104368	0.637059	0.0507806	-0.992073	-0.114622	-0.175733	0.0990668	0.119194	-0.987909	0.236455	0	0	0	1
0.993753	0.0387107	0.104605	0.637014	0.0507013	-0.992053	-0.114838	-0.176226	0.0993062	0.11941	-0.987859	0.236492	0	0	0	1
0.993731	0.0386438	0.104838	0.636982	0.0506825	-0.992031	-0.115034	-0.176642	0.0995356	0.119613	-0.987811	0.236536	0	0	0	1
0.993718	0.0384231	0.105041	0.636937	0.0505106	-0.992012	-0.115272	-0.17712	0.0997507	0.11984	-0.987762	0.236555	0	0	0	1
0.993696	0.0384779	0.105231	0.636885	0.0506158	-0.991975	-0.115543	-0.177625	0.0999188	0.120127	-0.98771	0.236565	0	0	0	1
0.993682	0.0382742	0.105434	0.636819	0.0504636	-0.991952	-0.115805	-0.178186	0.100131	0.12038	-0.987658	0.236589	0	0	0	1
0.993663	0.0382404	0.105627	0.636746	0.0504765	-0.991925	-0.116033	-0.178731	0.100315	0.120615	-0.987611	0.236622	0	0	0	1
0.993634	0.0383431	0.10586	0.636694	0.0506317	-0.991889	-0.11627	-0.179236	0.100522	0.120876	-0.987558	0.23666	0	0	0	1
0.993612	0.038276	0.106086	0.636642	0.0506159	-0.991863	-0.116502	-0.179735	0.100742	0.121113	-0.987506	0.236694	0	0	0	1
0.993593	0.0382819	0.106263	0.636582	0.0506664	-0.991834	-0.116725	-0.180215	0.100905	0.121347	-0.987461	0.236719	0	0	0	1
0.993572	0.0381777	0.106498	0.63653	0.0506152	-0.991809	-0.116961	-0.180719	0.101139	0.121585	-0.987407	0.236761	0	0	0	1
0.993558	0.0381643	0.106639	0.636441	0.0506414	-0.991782	-0.117177	-0.181266	0.101269	0.121809	-0.987367	0.236783	0	0	0	1
0.993535	0.038199	0.106839	0.636368	0.0507231	-0.991752	-0.117395	-0.181803	0.101452	0.122042	-0.987319	0.236822	0	0	0	1
0.993515	0.0382455	0.107002	0.636301	0.0508095	-0.991725	-0.117589	-0.182276	0.101598	0.122249	-0.987278	0.236851	0	0	0	1
0.993497	0.0381584	0.107206	0.636254	0.0507701	-0.991701	-0.117805	-0.182729	0.1018	0.122468	-0.98723	0.236891	0	0	0	1
0.993481	0.0381387	0.107359	0.636221	0.0507952	-0.99167	-0.118055	-0.183197	0.101941	0.122725	-0.987184	0.236939	0	0	0	1
0.993473	0.0381871	0.10742	0.636123	0.0508738	-0.99164	-0.118275	-0.183735	0.101984	0.122954	-0.987151	0.236948	0	0	0	1
0.993436	0.0383974	0.107685	0.636071	0.0511096	-0.991636	-0.118208	-0.184283	0.102223	0.122922	-0.98713	0.236989	0	0	0	1
0.993402	0.0385318	0.107945	0.636	0.0512408	-0.99167	-0.117866	-0.18484	0.102483	0.122606	-0.987143	0.237026	0	0	0	1
0.993379	0.0385309	0.108158	0.635931	0.0512495	-0.991688	-0.117706	-0.185365	0.102702	0.122456	-0.987138	0.237049	0	0	0	1
0.993362	0.0384216	0.108358	0.635877	0.0511799	-0.991675	-0.117847	-0.185868	0.102906	0.122596	-0.9871	0.237098	0	0	0	1
0.993354	0.038264	0.108482	0.635822	0.0510587	-0.991658	-0.118046	-0.186337	0.103038	0.122787	-0.987062	0.237141	0	0	0	1
0.993345	0.0382467	0.108572	0.635763	0.0510789	-0.991627	-0.118298	-0.186849	0.103116	0.123043	-0.987022	0.237175	0	0	0	1
0.993338	0.0382038	0.108648	0.635684	0.0510689	-0.991601	-0.118521	-0.187401	0.103186	0.123266	-0.986987	0.237215	0	0	0	1
0.99333	0.0380824	0.108769	0.635627	0.0509845	-0.99158	-0.118728	-0.18791	0.10331	0.123468	-0.986949	0.237265	0	0	0	1
0.993321	0.0379811	0.108884	0.635586	0.0509197	-0.991558	-0.118937	-0.188349	0.103426	0.123673	-0.986911	0.23732	0	0	0	1
0.993315	0.0379917	0.108939	0.635547	0.0509511	-0.991541	-0.119071	-0.188677	0.103472	0.123811	-0.986889	0.237345	0	0	0	1
0.993314	0.0379223	0.108967	0.63553	0.0508811	-0.991549	-0.119031	-0.188823	0.10351	0.123765	-0.986891	0.237324	0	0	0	1
0.993309	0.0377142	0.109087	0.635531	0.0507083	-0.991535	-0.11922	-0.189105	0.103646	0.12394	-0.986855	0.237348	0	0	0	1
0.993316	0.0375291	0.109084	0.635476	0.0505469	-0.991516	-0.119447	-0.189532	0.103654	0.124148	-0.986827	0.237352	0	0	0	1
0.993304	0.0375417	0.109195	0.635411	0.0505968	-0.991487	-0.119669	-0.190033	0.103751	0.124378	-0.986788	0.237391	0	0	0	1
0.993294	0.0374741	0.109308	0.635357	0.0505611	-0.991468	-0.119836	-0.190446	0.103863	0.124546	-0.986755	0.23744	0	0	0	1
0.993272	0.0373903	0.109531	0.635348	0.0505282	-0.991444	-0.12005	-0.190825	0.104083	0.124763	-0.986705	0.237508	0	0	0	1
0.993266	0.0372761	0.109628	0.635287	0.0504535	-0.991417	-0.120306	-0.191322	0.104181	0.125013	-0.986663	0.237534	0	0	0	1
0.993258	0.0372016	0.109723	0.635216	0.0504222	-0.991383	-0.120601	-0.191892	0.104269	0.125306	-0.986616	0.237561	0	0	0	1
0.993247	0.0372205	0.10982	0.635152	0.0504773	-0.991353	-0.120827	-0.192389	0.104351	0.12554	-0.986578	0.237613	0	0	0	1
0.993221	0.0373118	0.110019	0.635116	0.0506199	-0.991315	-0.121074	-0.19289	0.104524	0.125809	-0.986525	0.237699	0	0	0	1
0.993212	0.0373841	0.110081	0.635055	0.0507223	-0.991284	-0.121286	-0.193346	0.104565	0.126032	-0.986492	0.237742	0	0	0	1
0.993203	0.0373139	0.110183	0.635018	0.0506941	-0.991252	-0.121557	-0.19383	0.104661	0.126303	-0.986448	0.237791	0	0	0	1
0.993203	0.0371843	0.11023	0.63497	0.0506053	-0.991217	-0.121882	-0.19438	0.104708	0.126617	-0.986402	0.237822	0	0	0	1
0.993196	0.0372583	0.110266	0.634908	0.0507129	-0.991178	-0.122157	-0.194927	0.10472	0.126903	-0.986364	0.237863	0	0	0	1
0.99318	0.0373245	0.110388	0.634861	0.0508094	-0.991155	-0.122295	-0.195456	0.104826	0.127056	-0.986333	0.237925	0	0	0	1
0.993146	0.0375132	0.110628	0.634825	0.0509978	-0.991181	-0.122006	-0.195931	0.105054	0.126798	-0.986342	0.237958	0	0	0	1
0.993127	0.0375039	0.110805	0.634782	0.0509859	-0.991211	-0.121769	-0.196478	0.105243	0.126568	-0.986352	0.237961	0	0	0	1
0.9931	0.0376971	0.110976	0.63475	0.0511814	-0.991223	-0.121589	-0.197059	0.105397	0.126416	-0.986355	0.237966	0	0	0	1
0.993075	0.0378942	0.111137	0.634706	0.0513702	-0.991246	-0.121323	-0.197643	0.105545	0.126178	-0.986369	0.23795	0	0	0	1
0.993065	0.0378655	0.111236	0.634698	0.0513489	-0.991253	-0.121273	-0.198164	0.105649	0.12613	-0.986364	0.237941	0	0	0	1
0.993076	0.0377559	0.111175	0.63469	0.0512598	-0.991226	-0.121535	-0.198637	0.105589	0.126379	-0.986339	0.237908	0	0	0	1
0.993099	0.0374838	0.111063	0.634723	0.0510201	-0.991185	-0.121967	-0.199092	0.105491	0.126778	-0.986298	0.237862	0	0	0	1
0.993124	0.0372832	0.110902	0.634785	0.0508638	-0.991118	-0.122573	-0.199631	0.105325	0.127357	-0.986241	0.237807	0	0	0	1
0.99315	0.0371566	0.110711	0.634854	0.0507796	-0.991045	-0.123198	-0.200229	0.10512	0.127962	-0.986185	0.237726	0	0	0	1
0.99317	0.0371666	0.110533	0.634932	0.050813	-0.990989	-0.123635	-0.200732	0.10492	0.128393	-0.98615	0.237607	0	0	0	1
0.9932	0.0370356	0.110309	0.634944	0.0506967	-0.990944	-0.124045	-0.201212	0.104694	0.128779	-0.986124	0.237493	0	0	0	1
0.993214	0.036924	0.110214	0.634947	0.050615	-0.990898	-0.124441	-0.201717	0.104594	0.129161	-0.986084	0.23747	0	0	0	1
0.993214	0.0369171	0.110218	0.634897	0.0506382	-0.990862	-0.12472	-0.202257	0.104585	0.129441	-0.986049	0.237515	0	0	0	1
0.9932	0.0370788	0.110292	0.634812	0.0508175	-0.990843	-0.124797	-0.202805	0.104634	0.129539	-0.986031	0.237573	0	0	0	1
0.993168	0.0371563	0.110551	0.634774	0.0508833	-0.990894	-0.12437	-0.203142	0.104902	0.129131	-0.986056	0.237623	0	0	0	1
0.993137	0.0374617	0.110728	0.634747	0.0511548	-0.990946	-0.123841	-0.203309	0.105065	0.128641	-0.986102	0.237593	0	0	0	1
0.993135	0.0373683	0.110781	0.634722	0.0510587	-0.990962	-0.123749	-0.203645	0.105134	0.128542	-0.986108	0.237579	0	0	0	1
0.993136	0.0373374	0.110784	0.634684	0.0510384	-0.990951	-0.123845	-0.204061	0.105136	0.128635	-0.986096	0.237577	0	0	0	1
0.993122	0.0373866	0.110889	0.63463	0.05111	-0.990937	-0.123927	-0.204643	0.105229	0.128729	-0.986073	0.237634	0	0	0	1
0.993088	0.0377493	0.111071	0.634587	0.0514821	-0.990934	-0.1238	-0.205094	0.105369	0.128648	-0.986069	0.237694	0	0	0	1
0.993074	0.0377116	0.111204	0.634512	0.0514451	-0.990955	-0.123644	-0.205605	0.105514	0.128495	-0.986074	0.237726	0	0	0	1
0.993056	0.0376087	0.111405	0.634458	0.0513342	-0.991001	-0.123324	-0.206106	0.105743	0.128173	-0.986091	0.237747	0	0	0	1
0.993033	0.0376136	0.111604	0.634448	0.0513403	-0.991029	-0.123095	-0.206599	0.105951	0.127954	-0.986097	0.237765	0	0	0	1
0.993015	0.0375029	0.1118	0.634428	0.0512128	-0.991085	-0.1227	-0.207126	0.10618	0.127555	-0.986124	0.237736	0	0	0	1
0.992996	0.0375059	0.111972	0.634381	0.0511997	-0.991129	-0.122346	-0.207757	0.106369	0.127208	-0.986149	0.2377	0	0	0	1
0.992987	0.0373319	0.112106	0.634344	0.0510394	-0.991142	-0.12231	-0.208297	0.106526	0.12716	-0.986138	0.237737	0	0	0	1
0.992985	0.0373493	0.112118	0.634295	0.0510762	-0.991119	-0.122476	-0.208669	0.106526	0.127329	-0.986116	0.237773	0	0	0	1
0.992992	0.0370011	0.112174	0.634264	0.0507621	-0.991106	-0.122719	-0.209109	0.106614	0.127539	-0.986079	0.237844	0	0	0	1
0.992998	0.0368401	0.112173	0.634218	0.0506414	-0.991066	-0.123089	-0.209699	0.106615	0.127894	-0.986033	0.237897	0	0	0	1
0.993005	0.0367995	0.112122	0.63416	0.0506347	-0.99102	-0.123464	-0.210314	0.10655	0.128264	-0.985992	0.237921	0	0	0	1
0.993001	0.0368752	0.112133	0.634145	0.0507428	-0.990978	-0.123752	-0.210753	0.106536	0.128562	-0.985955	0.237958	0	0	0	1
0.993016	0.0365866	0.1121	0.63413	0.0504858	-0.99095	-0.124079	-0.211211	0.106525	0.128858	-0.985917	0.237979	0	0	0	1
0.993024	0.0364638	0.112063	0.634095	0.0503958	-0.990911	-0.124426	-0.211718	0.106486	0.129191	-0.985878	0.238006	0	0	0	1
0.993022	0.0365765	0.112045	0.63406	0.0505446	-0.990859	-0.124782	-0.212257	0.106436	0.129561	-0.985835	0.238042	0	0	0	1
0.993021	0.0366401	0.112032	0.634007	0.0506344	-0.990822	-0.125043	-0.212794	0.106401	0.129829	-0.985803	0.238066	0	0	0	1
0.993014	0.0367539	0.112063	0.633971	0.050766	-0.990799	-0.125173	-0.213291	0.10641	0.129973	-0.985783	0.238076	0	0	0	1
0.993007	0.0367657	0.112117	0.633955	0.0508031	-0.990775	-0.125341	-0.213792	0.106453	0.130147	-0.985756	0.238102	0	0	0	1
0.993002	0.0369044	0.11212	0.633934	0.0509604	-0.990745	-0.125513	-0.214262	0.106429	0.130334	-0.985734	0.238098	0	0	0	1
0.992992	0.0369908	0.112179	0.63392	0.0510665	-0.990726	-0.125624	-0.21478	0.106471	0.130459	-0.985713	0.238106	0	0	0	1
0.992973	0.0370417	0.11233	0.633924	0.0511178	-0.990746	-0.125445	-0.215358	0.106622	0.130292	-0.985718	0.238072	0	0	0	1
0.992929	0.0372407	0.112653	0.634012	0.0512767	-0.990833	-0.124687	-0.215969	0.106955	0.129568	-0.985778	0.237926	0	0	0	1
0.992901	0.0375537	0.112797	0.634129	0.0515281	-0.990913	-0.123952	-0.21669	0.107096	0.12887	-0.985854	0.23762	0	0	0	1
0.99294	0.0375111	0.112461	0.634242	0.0514311	-0.99093	-0.123853	-0.217389	0.106774	0.128749	-0.985905	0.237166	0	0	0	1
0.992988	0.0374365	0.112063	0.634351	0.0513273	-0.990909	-0.124063	-0.217894	0.106378	0.128931	-0.985924	0.236787	0	0	0	1
0.992998	0.0374775	0.11196	0.634464	0.0513915	-0.990863	-0.124403	-0.218156	0.106253	0.129271	-0.985893	0.236709	0	0	0	1
0.993001	0.0373592	0.111979	0.634443	0.0512798	-0.990864	-0.124438	-0.218285	0.106286	0.129296	-0.985886	0.236739	0	0	0	1
0.993003	0.0371497	0.112032	0.634378	0.0510877	-0.990863	-0.124532	-0.2186	0.10636	0.12937	-0.985868	0.2368	0	0	0	1
0.992997	0.0371371	0.112089	0.6343	0.0511005	-0.990841	-0.124698	-0.219028	0.10641	0.129538	-0.985841	0.236877	0	0	0	1
0.992989	0.0370744	0.11218	0.63421	0.0510662	-0.990824	-0.124848	-0.21949	0.106501	0.129687	-0.985811	0.236975	0	0	0	1
0.992974	0.0371021	0.112305	0.634142	0.05113	-0.990798	-0.125031	-0.219961	0.106611	0.129881	-0.985774	0.237093	0	0	0	1
0.992964	0.0370526	0.112403	0.634073	0.0511132	-0.990776	-0.125213	-0.220416	0.106706	0.130063	-0.98574	0.237195	0	0	0	1
0.992967	0.0369002	0.112431	0.633979	0.0509839	-0.99076	-0.12539	-0.220876	0.106744	0.130226	-0.985714	0.237258	0	0	0	1
0.992957	0.036977	0.112494	0.633907	0.0510909	-0.990729	-0.125594	-0.221327	0.106785	0.130443	-0.985681	0.237337	0	0	0	1
0.992946	0.0368813	0.112618	0.633878	0.0510392	-0.990699	-0.125846	-0.221785	0.106908	0.130692	-0.985634	0.237449	0	0	0	1
0.992949	0.0368965	0.11259	0.633774	0.0510773	-0.990666	-0.126092	-0.222318	0.106865	0.13094	-0.985606	0.237489	0	0	0	1
0.992946	0.0369407	0.112601	0.633688	0.0511509	-0.990629	-0.12635	-0.222839	0.106857	0.131204	-0.985572	0.237542	0	0	0	1
0.992928	0.0371799	0.112684	0.633628	0.0514275	-0.990583	-0.126598	-0.223343	0.106894	0.131484	-0.985531	0.237632	0	0	0	1
0.992916	0.0372444	0.112766	0.633556	0.0515251	-0.990552	-0.126805	-0.223852	0.106956	0.131703	-0.985495	0.237717	0	0	0	1
0.992917	0.0371541	0.112789	0.63349	0.0514527	-0.990538	-0.126939	-0.224329	0.106984	0.131829	-0.985475	0.237741	0	0	0	1
0.992912	0.0371748	0.112825	0.633444	0.0515048	-0.990504	-0.127184	-0.224891	0.107004	0.132079	-0.985439	0.237777	0	0	0	1
0.992901	0.0371767	0.112921	0.633422	0.0515387	-0.99048	-0.12736	-0.22547	0.10709	0.132262	-0.985405	0.237821	0	0	0	1
0.992888	0.0371542	0.113039	0.633398	0.0515368	-0.990474	-0.127405	-0.226012	0.107207	0.13231	-0.985386	0.237846	0	0	0	1
0.992885	0.0370318	0.113112	0.633362	0.0514325	-0.99047	-0.127478	-0.226509	0.107292	0.132375	-0.985368	0.237863	0	0	0	1
0.99288	0.0370866	0.11313	0.633327	0.0515136	-0.990438	-0.127698	-0.226983	0.107291	0.132603	-0.985338	0.237889	0	0	0	1
0.992879	0.0369447	0.113188	0.633302	0.0514089	-0.990408	-0.127966	-0.227496	0.107353	0.13286	-0.985296	0.237949	0	0	0	1
0.992873	0.0367676	0.113295	0.633271	0.0512724	-0.990385	-0.128201	-0.228049	0.107471	0.133082	-0.985253	0.238031	0	0	0	1
0.992871	0.0366528	0.113358	0.633194	0.0511764	-0.990378	-0.128293	-0.228576	0.107544	0.133166	-0.985234	0.238069	0	0	0	1
0.992859	0.0365534	0.113489	0.63316	0.0510979	-0.990379	-0.128321	-0.229032	0.107685	0.13319	-0.985215	0.238119	0	0	0	1
0.992855	0.036465	0.113553	0.633147	0.0510375	-0.990359	-0.128496	-0.229508	0.107752	0.133359	-0.985185	0.238151	0	0	0	1
0.992863	0.0362582	0.113553	0.633142	0.0508596	-0.990334	-0.128756	-0.230032	0.107766	0.133598	-0.985151	0.23815	0	0	0	1
0.992867	0.0361017	0.11357	0.63319	0.0507324	-0.990309	-0.128999	-0.230601	0.107791	0.133826	-0.985118	0.238114	0	0	0	1
0.992853	0.0360583	0.113705	0.633301	0.0506893	-0.990333	-0.128833	-0.231171	0.107939	0.133662	-0.985124	0.237988	0	0	0	1
0.992842	0.0364457	0.113675	0.633371	0.051022	-0.990375	-0.128381	-0.23174	0.10788	0.133248	-0.985186	0.237664	0	0	0	1
