# Supplementary material for: Axially rigid steerable needle with compliant active tip control
Source: PLoS One. 2021 Dec 16;16(12):e0261089. doi: 10.1371/journal.pone.0261089 (PMC8675730; doi:10.1371/journal.pone.0261089)
Supplement: S1 File — (ZIP) [file pone.0261089.s001.zip › Exp.1/PhantomScan_021.csvf]

4.04769	3.0154	8.73147
4.17691	2.99828	8.86927
4.10163	2.77343	8.76668
4.0247	2.55345	8.75063
3.94136	2.32689	8.83025
3.90175	1.93376	8.91436
3.77189	1.82486	8.98224
3.65696	1.45979	9.11459
3.51409	1.38404	9.17667
3.2821	1.27222	9.23795
3.0503	1.11078	9.2998
2.84631	1.00876	9.38005
2.74115	0.793916	9.53024
2.64864	0.746548	9.64408
2.56684	0.564068	9.72742
2.55756	0.614423	9.84777
2.44162	0.586086	9.94875
2.37505	0.389621	10.0541
2.39393	0.123229	10.0619
2.24078	0.256198	10.0928
2.28778	-0.149569	10.1151
2.19574	0.127829	10.1218
2.16215	-0.0282146	10.1367
2.29025	-0.450732	10.1732
2.24014	-0.473699	10.1487
2.14984	-0.427255	10.4109
2.05053	-0.410462	10.4412
1.99672	-0.637155	10.399
1.93759	-0.486795	10.4052
2.06079	-0.796866	10.6025
2.0274	-0.993906	10.3779
2.18754	-0.725475	10.5443
2.31125	-0.631253	10.4812
2.29174	-0.756814	10.2993
2.34551	-0.730092	10.2738
2.28443	-0.73193	10.1063
2.20625	-0.801002	10.1634
2.11512	-1.11941	10.2336
1.96602	-1.04242	10.2864
1.80669	-0.758899	10.3519
1.74154	-1.24478	10.3462
1.65765	-1.20471	10.5131
1.43663	-1.40161	10.4249
1.35462	-1.56276	10.395
1.28527	-1.40894	10.4249
1.35173	-1.58001	10.6232
1.18628	-1.53777	10.6464
0.993197	-1.47638	10.6836
0.871333	-1.81055	10.6626
0.729708	-1.73908	10.7739
0.487794	-1.72488	10.8162
0.43238	-1.7811	11.0453
0.286524	-1.95296	10.9197
0.295829	-1.87663	11.1627
0.171084	-1.99258	11.1493
-0.0689464	-2.04239	11.0061
-0.31422	-2.0177	11.126
-0.425545	-2.34002	11.0866
-0.533624	-2.2261	11.1412
-0.610291	-2.29843	11.1297
-0.595268	-2.3144	11.1293
-0.393628	-2.49967	11.0589
-0.369342	-1.91724	11.1428
-0.590105	-2.02208	11.0308
-0.642444	-2.32501	10.9055
-0.595655	-1.92936	10.7618
-0.379714	-2.08186	11.0204
-0.455038	-2.33516	11.0027
-0.488989	-2.22267	11.0822
-0.655024	-2.18088	10.8143
-0.558442	-2.4247	10.868
-0.816242	-2.07724	10.7717
-0.855076	-2.30368	10.7018
-0.646288	-2.30575	11.0332
-0.839631	-2.30256	10.7909
-0.979882	-2.39386	10.6116
-1.12651	-2.47216	10.5834
-1.33867	-2.2838	10.4325
-1.50489	-2.59409	10.2716
-1.43445	-2.67659	10.6346
-1.63702	-2.56091	10.4789
-1.70435	-2.66582	10.7524
-1.72303	-2.67871	10.8946
-2.1031	-2.68408	10.6418
-2.30365	-2.62507	10.7934
-2.25686	-2.88986	10.4842
-2.3859	-2.76375	10.4659
-2.69592	-2.78056	10.0141
-2.52729	-2.86602	10.2839
-2.66754	-2.88986	10.2108
-2.55028	-2.92191	10.4424
-2.54346	-3.13972	10.7454
-2.70627	-2.64532	10.7383
-2.61083	-2.83212	10.8128
-2.8205	-2.67764	10.5917
-2.74414	-3.07049	10.7243
-2.69197	-2.94318	10.7572
-3.04335	-3.00768	10.8298
-2.83879	-2.94398	10.7799
-2.87783	-3.01458	11.0729
-2.81217	-3.10087	10.9442
-2.85175	-3.00119	11.1416
-2.83444	-3.23388	11.1319
-3.10069	-2.89276	11.3099
-3.18518	-3.32947	11.0746
-3.12228	-2.97225	10.9755
-3.22119	-2.95884	11.1514
-3.32432	-3.25462	10.8502
-3.26168	-3.1847	11.4591
-3.39735	-3.10926	11.1954
-3.41246	-3.26265	11.1731
-3.3445	-3.00975	11.0609
-3.43357	-3.25424	10.9956
-3.3182	-3.14972	11.3306
-3.55728	-3.10512	11.0822
-3.58147	-3.13901	10.8913
-3.47654	-3.12909	11.1035
-3.5402	-3.1429	10.6838
-3.53759	-3.1793	10.4541
-3.76841	-3.1872	10.3058
-3.763	-3.15361	10.0094
-3.53665	-3.11948	10.3511
-3.49485	-2.87039	10.3256
-3.40002	-2.92716	10.4927
-3.377	-2.9711	10.6439
-3.61148	-3.27662	10.442
-3.69108	-3.02616	10.9613
-3.86239	-3.28667	10.8262
-3.72575	-3.14708	10.919
-3.74195	-3.42876	10.9921
-3.76001	-3.08322	11.3085
-3.82676	-3.32227	11.1349
-3.93332	-3.34262	11.0991
-3.94475	-3.35848	11.3658
-4.00832	-3.30534	11.0638
-3.9912	-3.51713	11.0689
-3.97268	-3.25908	11.5586
-4.09832	-3.29013	11.2141
-3.91566	-3.38365	11.7801
-4.22595	-3.25029	11.2474
-3.99351	-3.60007	11.437
-3.85508	-3.44768	11.7383
-4.05534	-3.42147	11.4103
-3.88504	-3.43747	11.6197
-3.8403	-3.36746	11.7016
-4.11726	-3.52434	11.3918
-3.9924	-3.58664	11.4368
-4.01878	-3.32636	11.2539
-4.20013	-3.47204	11.0964
-3.99026	-3.4432	10.9451
-4.03751	-3.59743	10.828
-4.23752	-3.25563	10.6507
-4.21322	-3.30843	10.1715
-4.06192	-3.19335	9.69716
-4.08518	-3.21877	9.96816
-3.93009	-3.15042	9.88637
-3.98709	-3.16613	10.0115
-3.97784	-3.40485	10.2951
-3.93426	-3.34621	10.4431
-4.12246	-3.29046	10.3453
-4.17381	-3.35945	10.52
-4.18357	-3.40743	10.5222
-4.32838	-3.32058	10.3478
-4.24249	-3.42046	10.6203
-4.34936	-3.35107	10.3524
-4.22096	-3.46783	10.3769
-4.30476	-3.59079	10.2942
-4.29482	-3.4341	10.6247
-4.37768	-3.48004	10.5168
-4.50812	-3.50996	10.4248
-4.51952	-3.19713	10.7692
-4.58779	-3.50286	10.6882
-4.68237	-3.15707	10.755
-4.58009	-3.67074	10.7147
-4.70219	-3.44739	10.5671
-4.40472	-3.43658	10.7203
-4.39672	-3.29605	10.7855
-4.35135	-3.48989	10.8761
-4.65599	-3.30805	10.7199
-4.32387	-3.56898	11.0233
-4.64821	-3.25094	10.7817
-4.60427	-3.49264	10.862
-4.57854	-2.9794	10.8827
-4.70631	-3.32759	10.4381
-4.50875	-3.32987	10.4382
-4.54846	-3.31459	10.2054
-4.55459	-3.35416	10.1834
-4.42805	-3.4443	10.155
-4.53776	-3.49381	9.75595
-4.49427	-3.35156	9.60386
-4.53968	-3.22618	9.76251
-4.44193	-3.35443	9.97955
-4.45014	-3.28771	10.097
-4.56083	-3.73084	10.2287
-4.477	-3.25842	10.1995
-4.38258	-3.43265	10.4243
-4.25985	-3.62579	10.4574
-4.49991	-3.52898	10.5518
-4.50516	-3.39886	10.4864
-4.61349	-3.44167	10.4778
-4.79491	-3.57142	10.371
-4.65399	-3.47223	10.5589
-4.79596	-3.72454	10.5677
-4.89613	-3.4754	10.5791
-5.0304	-3.5521	10.3845
-4.62508	-3.50812	10.6791
-4.56553	-3.59299	10.6803
-4.80821	-3.23448	10.7144
-4.97898	-3.60933	10.3395
-4.8331	-3.43754	10.5735
-4.74616	-3.58829	10.6256
-4.98457	-3.52371	10.2973
-4.57048	-3.36941	10.6757
-4.78636	-3.30861	10.3497
-4.86608	-3.32991	10.3171
-4.80488	-3.36274	10.5611
-4.51647	-3.485	10.7475
-4.75178	-3.54205	10.5526
-4.8942	-3.425	10.6327
-4.71561	-3.8261	10.7337
-4.85472	-3.5879	10.5709
-4.88775	-3.45452	10.471
-4.96284	-3.48534	10.5311
-4.86651	-3.44515	10.5192
-4.80689	-3.48209	10.7198
-4.94367	-3.54122	10.4629
-4.94513	-3.62614	10.5122
-5.0635	-3.71219	10.463
-5.2701	-3.61376	9.9219
-5.4798	-3.57982	9.6455
-5.22263	-3.60393	9.37386
-5.212	-3.60263	9.59148
-5.35286	-3.48495	9.84173
-5.06467	-3.54295	9.69324
-5.14403	-3.40931	10.0537
-5.03931	-3.41944	10.176
-5.23845	-3.51936	9.94622
-5.16119	-3.32581	10.1636
-5.13223	-3.45454	10.1518
-5.21696	-3.66087	10.365
-5.0324	-3.72778	10.6096
-5.33916	-3.69694	10.3204
-5.1809	-3.30503	10.3541
-5.43751	-3.29094	9.91961
-5.28582	-3.40526	10.3157
-5.3126	-3.40342	10.2396
-5.09808	-3.69064	10.4885
-5.37599	-3.49571	10.4343
-5.21514	-3.54875	10.7449
-5.37939	-3.69821	10.4655
-5.22865	-3.52215	10.7277
-5.4357	-3.63602	10.2215
-5.39939	-3.68332	10.797
-5.22714	-3.50258	10.6783
-5.33971	-3.62276	10.7651
-5.30647	-3.56922	10.7147
-5.47642	-3.5782	10.4088
-5.39055	-3.4177	10.5208
-5.37539	-3.48259	10.3301
-5.23731	-3.36882	10.349
-5.24932	-3.32306	10.121
-5.2938	-3.28657	10.0754
-5.17845	-3.57461	9.9656
-5.13489	-3.2726	10.1487
-4.82315	-3.4945	10.1457
-5.18945	-3.42507	9.70418
-5.16037	-3.46157	9.72005
-5.19461	-3.54468	9.73248
-5.34686	-3.45897	9.38442
-5.3345	-3.11165	9.32615
-4.99438	-3.41163	9.27447
-4.94489	-3.49132	9.36601
-4.77752	-3.1336	9.58211
-4.91801	-3.20122	9.33758
-4.75631	-3.47683	9.5203
-5.07423	-3.19263	9.2951
-4.99718	-3.20734	9.54383
-5.06869	-3.21071	9.60397
-4.986	-3.39551	9.58717
-5.0763	-3.25239	9.73528
-4.8354	-3.5411	9.93646
-5.07631	-3.26702	9.70297
-5.0313	-3.41203	9.62157
-5.18435	-3.49631	9.65626
-5.0919	-3.33997	9.7923
-5.19247	-3.39502	9.79513
-4.93741	-3.58866	9.88164
-4.94028	-3.61367	10.0802
-5.13448	-3.54836	9.99805
-5.304	-3.06445	9.98696
-5.19861	-3.65884	9.95157
-5.18748	-3.29431	10.2581
-5.08937	-3.37931	10.1312
-5.259	-3.34518	10.0261
-5.35199	-3.41335	10.0775
-5.32699	-3.42775	9.98517
-5.17242	-3.54129	10.3243
-5.33574	-3.319	10.2081
-5.17684	-3.48633	10.3822
-5.38976	-3.5795	10.1732
-5.19155	-3.42483	10.4443
-5.33291	-3.55666	10.26
-5.33337	-3.22986	10.6892
-5.84269	-3.23795	10.8302
-5.83757	-3.00269	11.7695
-6.34357	-2.98121	11.6792
-6.1354	-3.26995	11.2139
-5.95712	-2.7894	9.98782
-6.55868	-2.97925	8.75918
-6.49425	-2.70927	8.50966
-6.09063	-2.75877	8.6604
-6.75303	-2.72259	8.7783
-6.14991	-2.92886	10.1125
-6.54625	-2.71538	10.539
-6.65003	-2.63296	10.692
-6.74117	-2.71686	9.80198
-6.87546	-2.84429	9.2043
-6.86523	-2.83588	8.99901
-6.59299	-2.81852	8.9921
-6.5568	-2.83698	9.45266
-7.11055	-3.00412	10.5703
-6.34503	-2.61262	11.4143
-6.91342	-2.61472	10.28
-7.33127	-2.86922	9.096
-5.88976	-2.86309	9.21112
-6.87089	-3.08464	8.36423
-6.79131	-2.67419	8.80575
-6.89674	-3.12534	9.23865
-7.06232	-2.74242	9.59019
-6.85775	-2.75512	9.79656
-7.32663	-2.71913	9.7996
-7.19754	-2.84629	9.40573
-6.10557	-2.57441	9.29076
-6.36452	-2.59142	8.67058
-6.70675	-2.58706	9.04825
-5.85497	-1.9591	9.79909
-5.64979	-1.82505	9.49875
-5.37576	-1.51131	9.61241
-5.43419	-1.56812	9.4957
-5.60313	-1.45268	9.39693
-5.65452	-1.33584	9.39616
-5.56794	-1.42825	9.48096
-5.71202	-1.16652	9.41484
-5.6726	-1.16322	9.39109
-5.67079	-1.21832	9.31092
-5.69462	-1.2444	9.35441
-5.69843	-1.15258	9.32356
-5.79145	-0.957244	9.37826
-5.59451	-1.06926	9.25489
-5.59484	-1.03685	9.44259
-5.63999	-1.03081	9.30997
-5.68019	-0.908909	9.28836
-5.65928	-0.980932	9.32796
-5.7784	-0.777423	9.25024
-5.62419	-1.00258	9.25273
-5.67436	-0.877815	9.2432
-5.67949	-0.811742	9.23173
-5.71435	-0.691792	9.23785
-5.63791	-0.869302	9.25429
-5.6413	-0.802573	9.30454
-5.63426	-0.788532	9.31131
-5.66155	-0.508721	9.19531
-5.47736	-1.05119	9.22414
-5.30046	-0.930379	9.28334
-5.39185	-0.570449	9.22217
-5.23495	-0.758595	9.19509
-5.3184	-0.378866	9.10876
-5.18008	-0.407781	9.07903
-5.10738	-0.523963	9.04397
-5.11061	-0.3957	8.97762
-4.98589	-0.495969	8.9281
-4.96054	-0.433243	8.86464
-4.85263	-0.507478	8.82415
-4.99938	-0.0870843	8.80147
-4.82524	-0.268652	8.77295
-4.83853	-0.379744	8.7585
-4.86908	-0.276625	8.67435
-4.98625	-0.291661	8.81593
-5.02879	-0.476874	8.62727
-5.11584	-0.421032	8.69396
-5.22084	-0.232818	8.82658
-5.0796	-0.315876	8.73651
-5.16794	-0.0949311	8.76592
-5.19337	-0.333451	9.08977
-5.30493	-0.45717	9.36456
-5.1931	-0.48971	9.72277
-5.29663	-0.510242	10.0723
-5.46045	-0.336751	10.4513
-5.13511	-0.364268	10.2719
-5.17901	-0.388604	9.93051
-5.12164	-0.367496	9.80209
-5.1771	-0.479793	9.59948
-5.11783	-0.566237	9.57804
-4.91987	-0.470347	9.64919
-4.82491	-0.406956	9.59796
-4.84972	-0.375464	9.54065
-4.69463	-0.47657	9.46926
-4.66398	-0.437284	9.45853
-4.73328	-0.0906278	9.32216
-4.52946	-0.477868	9.28745
-4.59602	-0.247018	9.16424
-4.56638	-0.240409	9.06392
-4.58945	-0.11564	8.96164
-4.50997	-0.246	8.8619
-4.39312	-0.413709	8.78712
-4.41653	-0.17788	8.63658
-4.40621	-0.24848	8.64992
-4.43367	-0.268148	8.56166
-4.57025	-0.292734	8.41981
-4.53577	-0.185253	8.51647
-4.41878	-0.21732	8.33617
-4.46739	-0.160897	8.25037
-4.27701	-0.48349	8.23081
-4.24811	-0.153	8.22792
-4.15746	-0.183434	8.24434
-4.07702	-0.0721046	8.19146
-3.96644	-0.241689	8.18542
-3.8853	-0.0929043	8.15923
-3.90717	0.096435	8.1504
-3.79702	-0.0980591	8.11064
-3.77403	0.00549021	8.11236
-3.84681	0.0712228	7.99921
-3.68571	-0.353414	8.0271
-3.66944	0.0904696	8.01215
-3.61932	-0.109391	7.95848
-3.55692	-0.188137	8.02425
-3.66496	0.0638838	7.9015
-3.68908	0.244099	7.87935
-3.48541	-0.0553236	7.90985
-3.58855	0.0123789	7.91977
-3.46366	-0.115548	7.80231
-3.55837	0.154064	7.85218
-3.50261	0.0586676	7.78444
-3.48499	0.080593	7.79551
-3.55718	0.163319	7.76604
-3.41506	-0.0680359	7.74949
-3.42795	0.00905773	7.69498
-3.4339	0.0766064	7.70348
-3.38177	0.00253844	7.62015
-3.27411	0.079015	7.68876
-3.11051	-0.170754	7.76052
-3.23	0.0912739	7.59036
-3.08981	0.0485742	7.66503
-3.08325	-0.0707389	7.64693
-3.17909	0.0640407	7.76273
-3.10389	0.106584	7.73332
-3.08269	0.139739	7.72989
-2.95338	-0.276549	7.73268
-3.18165	-0.0221876	7.57133
-3.31675	0.0936348	7.47701
-2.85942	0.036574	7.88754
-2.91328	0.199302	7.97195
-2.80612	-0.218302	7.91413
-2.60662	-0.151613	8.19028
-2.71276	-0.11615	7.90411
-2.63624	-0.011701	8.33575
-2.66771	-0.0533608	8.27138
-2.76463	0.225911	8.32745
-2.71534	0.0535538	8.24668
-2.84753	0.13477	8.22289
-2.79928	0.093192	8.23727
-2.78044	0.083591	8.2021
-2.86588	0.124965	8.04675
-2.41238	0.077528	8.4127
-2.56736	0.278292	8.34234
-2.4738	0.271492	8.34336
-2.26035	0.0383329	8.44972
-2.21371	0.243857	8.47884
-2.28911	0.259587	8.38536
-2.34226	0.362446	8.30349
-2.14595	0.123681	8.29415
-2.18731	0.362385	8.31733
-2.09039	0.354549	8.35403
-1.99952	0.483531	8.35586
-1.89254	0.268426	8.26071
-1.9007	0.319839	8.23285
-1.9091	0.465042	8.23972
-1.83299	0.632948	8.23753
-1.69493	0.440176	8.18455
-1.69229	0.643664	8.135
-1.53563	0.479019	8.1421
-1.66714	0.726106	8.11972
-1.6806	0.349241	8.02502
-1.62199	0.472408	7.96769
-1.36981	0.4727	8.18726
-1.40664	0.645048	8.16073
-1.40827	0.827847	8.16722
-1.28392	0.837452	8.08597
-1.22498	0.765977	8.08729
-1.24577	0.816346	7.99663
-1.21642	1.05135	8.04286
-1.29552	1.00864	8.00144
-1.2452	1.0752	7.94646
-1.20683	0.900812	7.93246
-1.27227	0.874618	7.78971
-1.18236	0.837493	7.89303
-1.38156	0.929903	7.67451
-1.26373	0.791244	7.86109
-1.16099	0.964027	7.97041
-1.2478	0.754542	7.81904
-1.29026	0.920594	7.81315
-1.2335	0.863769	7.76703
-1.12134	0.845844	7.84248
-1.11187	1.02916	8.01838
-1.07261	0.903742	7.96152
-1.08185	1.06238	7.89015
-1.05462	0.882511	7.88726
-1.01006	1.15972	7.94899
-0.813712	1.0916	8.1372
-0.818767	1.38373	8.38668
-0.754374	0.805734	8.1425
-0.873415	1.29054	8.34091
-0.675053	0.958907	8.37435
-0.887574	1.09733	8.04868
-0.500041	0.929473	8.51281
-0.666923	1.03135	8.55233
-0.813422	1.20537	8.56069
-0.699176	1.06651	8.56248
-0.834295	1.10529	8.38679
-0.767319	0.961162	8.51936
-0.867172	1.01739	8.34319
-0.850167	1.13111	8.3573
-0.830379	1.17156	8.39382
-0.826623	1.11166	8.33579
-0.872861	1.05217	8.26508
-0.798398	0.989249	8.31611
-0.748821	1.28813	8.27972
-0.583283	1.10932	8.16487
-0.455802	1.155	8.03937
-0.249728	1.34487	8.08724
0.00856329	1.31564	7.89082
0.0951537	1.34308	7.93688
0.1579	1.45646	7.80717
0.463342	1.72915	7.97325
0.501733	1.71761	7.82616
0.5261	1.74066	7.81814
0.62746	1.8497	7.84838
0.58705	1.75361	7.44965
0.676197	1.92359	7.90018
0.800995	1.88571	7.65142
0.807901	1.90225	7.34576
0.893835	2.01056	7.51308
0.890134	1.57761	7.35382
0.945252	1.93807	7.3832
0.943159	1.81829	7.31254
0.883181	1.99669	7.58809
0.941132	1.99122	7.47154
1.00224	2.11258	7.20655
1.07733	2.11583	7.37074
0.98475	2.19656	7.09984
1.02663	2.36626	7.15451
1.10815	2.29897	7.088
1.13777	2.45163	6.8887
1.24687	2.30614	6.97076
1.30197	2.34603	7.01287
1.3534	2.45842	6.83304
1.2806	2.53331	6.71743
1.40591	2.50273	6.86032
1.53087	2.63108	6.81974
1.34719	2.69348	6.69432
1.38599	2.68281	6.6486
1.43524	2.66921	6.8889
1.56364	2.65367	6.88106
1.25297	2.53673	6.56111
1.27797	2.71146	6.61475
1.61961	2.56665	6.91908
1.61324	2.81885	7.33998
1.83514	2.63779	7.59184
1.63784	2.57332	7.36055
1.80062	2.71749	7.71354
1.64512	2.79669	7.78565
1.75286	2.85223	7.42407
1.54067	2.56592	7.28925
1.71673	2.72989	7.62518
1.66119	2.6831	7.40045
1.8898	2.42181	7.32164
1.57545	3.0473	7.20922
1.85991	2.92384	7.48703
1.54595	2.95534	6.95302
1.68115	3.14765	7.0979
2.03581	2.95608	7.22444
2.02768	3.18494	7.41519
1.7476	3.13888	7.19175
1.78043	3.06452	7.06182
1.70383	3.11546	6.69904
1.95554	3.10339	6.91248
1.83747	2.96159	6.75362
1.98171	3.22182	7.03747
1.76321	3.34178	6.77309
1.99592	3.17756	6.90351
2.00244	3.30736	6.65127
1.8231	3.43762	6.25294
2.08082	3.38404	6.8326
2.09836	3.25878	6.6781
1.7661	3.53533	6.33716
2.03387	3.31804	6.58473
1.98106	3.46386	6.72653
1.96819	3.70497	6.72326
2.20336	3.58004	7.26812
2.12321	3.59632	7.75049
2.06516	3.41714	8.19012
1.9983	3.74119	8.7013
1.94086	3.11795	8.58316
2.0617	3.36714	8.61228
1.74805	3.30236	8.38628
1.75186	3.36826	8.13809
1.92753	3.56979	8.01643
1.7731	3.51736	7.99099
1.73547	3.4648	7.73024
1.93143	3.41351	7.56558
1.85747	3.27183	7.34927
1.88586	3.48297	7.40485
2.04501	3.33734	7.29804
1.91707	3.50583	7.32298
1.8985	3.36171	7.11061
2.01528	3.34788	6.82271
2.02254	3.41217	6.92028
2.11006	3.34229	6.8249
2.28507	3.2953	6.68299
2.25885	3.18211	6.95495
2.25581	3.30547	6.52336
2.30924	3.14072	6.45665
2.18901	3.27359	6.70481
2.34218	3.35527	6.6961
2.31115	3.15802	6.59462
2.51891	3.13597	6.7707
2.23077	3.0597	6.46165
2.33136	3.07744	6.31219
2.34191	3.07163	6.89581
2.25818	2.97982	6.7844
