# Supplementary material for: Axially rigid steerable needle with compliant active tip control
Source: PLoS One. 2021 Dec 16;16(12):e0261089. doi: 10.1371/journal.pone.0261089 (PMC8675730; doi:10.1371/journal.pone.0261089)
Supplement: S1 File — (ZIP) [file pone.0261089.s001.zip › Exp.1/PhantomScan_022.csv]

0.995424	0.0852361	0.0430153	0.662687	0.0886985	-0.992201	-0.0871365	-0.2405	0.0352279	0.0905379	-0.995265	0.23701	0	0	0	1
0.995421	0.085265	0.0430249	0.662727	0.0887334	-0.992185	-0.0872818	-0.240586	0.0352218	0.0906846	-0.995252	0.237014	0	0	0	1
0.995396	0.0855653	0.0429985	0.662799	0.0890264	-0.992169	-0.0871696	-0.240411	0.0351783	0.090581	-0.995263	0.236952	0	0	0	1
0.995371	0.0859235	0.0428744	0.66286	0.0893642	-0.992158	-0.0869436	-0.240147	0.0350429	0.0903573	-0.995288	0.236852	0	0	0	1
0.995346	0.0862453	0.0428061	0.662934	0.0896647	-0.992167	-0.0865403	-0.239829	0.0349823	0.0899604	-0.995326	0.236756	0	0	0	1
0.99534	0.0863806	0.0426723	0.662969	0.0897635	-0.992217	-0.0858561	-0.239487	0.034899	0.0892711	-0.995391	0.236646	0	0	0	1
0.995327	0.0866088	0.0424993	0.663005	0.0899546	-0.992251	-0.0852563	-0.239141	0.0347612	0.0886657	-0.99545	0.23653	0	0	0	1
0.995304	0.0869683	0.0423154	0.66306	0.0902769	-0.992271	-0.0846882	-0.23875	0.0345982	0.0880954	-0.995506	0.236406	0	0	0	1
0.995274	0.0873995	0.0421329	0.66313	0.090673	-0.992278	-0.0841758	-0.238341	0.0344257	0.0875831	-0.995557	0.236275	0	0	0	1
0.995247	0.0878016	0.041919	0.663181	0.0910365	-0.992291	-0.0836313	-0.23794	0.034228	0.0870348	-0.995612	0.236146	0	0	0	1
0.995227	0.0881496	0.0416722	0.663214	0.0913428	-0.99231	-0.0830698	-0.23756	0.0340042	0.0864646	-0.99567	0.236021	0	0	0	1
0.995203	0.088533	0.0414367	0.663264	0.0916845	-0.992328	-0.0824733	-0.237145	0.0337922	0.0858616	-0.995729	0.235881	0	0	0	1
0.995175	0.0889597	0.0411943	0.66332	0.0920676	-0.992345	-0.0818366	-0.236691	0.0335738	0.0852192	-0.995792	0.235742	0	0	0	1
0.995149	0.0893538	0.0409617	0.663367	0.092423	-0.992356	-0.0813049	-0.236292	0.0333587	0.0846811	-0.995845	0.235618	0	0	0	1
0.99513	0.0897071	0.0406514	0.663388	0.0927291	-0.992377	-0.0807025	-0.235895	0.0330768	0.0840639	-0.995907	0.235485	0	0	0	1
0.995111	0.0900401	0.0403838	0.663425	0.093019	-0.992398	-0.0801062	-0.235492	0.0328389	0.0834558	-0.995966	0.235374	0	0	0	1
0.995128	0.0899825	0.0400947	0.663488	0.092921	-0.992447	-0.0796041	-0.235036	0.0326038	0.0829267	-0.996017	0.235293	0	0	0	1
0.995118	0.0902371	0.0397526	0.663532	0.0931334	-0.99246	-0.0792006	-0.234586	0.0322809	0.0825011	-0.996063	0.235194	0	0	0	1
0.995128	0.0903104	0.0393346	0.663547	0.0931594	-0.992489	-0.078805	-0.234145	0.0318971	0.0820704	-0.996111	0.235098	0	0	0	1
0.995119	0.0905851	0.0389392	0.663573	0.0933896	-0.992495	-0.0784505	-0.233695	0.0315153	0.0816889	-0.996155	0.235008	0	0	0	1
0.995116	0.0907646	0.0386067	0.663606	0.0935294	-0.992512	-0.0780648	-0.233272	0.0312069	0.0812792	-0.996198	0.234919	0	0	0	1
0.995113	0.0909661	0.0382005	0.663622	0.0936841	-0.992531	-0.0776369	-0.232831	0.0308277	0.0808211	-0.996247	0.234812	0	0	0	1
0.99512	0.0910754	0.0377593	0.663621	0.0937439	-0.992561	-0.0771916	-0.232416	0.0304229	0.0803394	-0.996299	0.234715	0	0	0	1
0.995128	0.0911769	0.037294	0.663627	0.0937936	-0.992592	-0.0767244	-0.231971	0.0299969	0.0798333	-0.996352	0.23466	0	0	0	1
0.995125	0.0914329	0.0367294	0.66363	0.0939892	-0.992612	-0.0762276	-0.231494	0.029463	0.079293	-0.996411	0.234611	0	0	0	1
0.995145	0.0914644	0.0361089	0.663631	0.0939546	-0.992659	-0.0756491	-0.231037	0.0288993	0.0786592	-0.996478	0.234611	0	0	0	1
0.995175	0.0913748	0.0355064	0.663654	0.0938005	-0.99272	-0.075038	-0.23057	0.028366	0.0779913	-0.996546	0.234649	0	0	0	1
0.995194	0.0914038	0.0348988	0.663678	0.0937648	-0.99277	-0.0744226	-0.230098	0.0278185	0.077322	-0.996614	0.234681	0	0	0	1
0.99521	0.091473	0.0342611	0.66367	0.0937676	-0.992816	-0.0738054	-0.229662	0.0272383	0.0766493	-0.996682	0.234651	0	0	0	1
0.995215	0.0915572	0.0338761	0.663727	0.0938088	-0.992848	-0.0733128	-0.229192	0.026896	0.0761247	-0.996731	0.234574	0	0	0	1
0.995225	0.0915686	0.0335492	0.663777	0.0937837	-0.992883	-0.0728805	-0.228756	0.0266114	0.0756637	-0.996774	0.234452	0	0	0	1
0.995236	0.0915042	0.0333969	0.663831	0.0937016	-0.992908	-0.0726434	-0.228468	0.0264873	0.0754115	-0.996796	0.234383	0	0	0	1
0.995242	0.0915002	0.0332297	0.663824	0.0936812	-0.99292	-0.072499	-0.228331	0.0263353	0.0752519	-0.996812	0.234356	0	0	0	1
0.995233	0.0916842	0.032993	0.663832	0.093841	-0.992921	-0.0722736	-0.228067	0.0261075	0.0750099	-0.996837	0.234308	0	0	0	1
0.995255	0.0915564	0.0326935	0.66387	0.0936839	-0.992956	-0.0719976	-0.227665	0.0258458	0.0747036	-0.996866	0.234248	0	0	0	1
0.995253	0.0916571	0.0324574	0.663971	0.0937611	-0.992965	-0.0717795	-0.227128	0.0256244	0.0744669	-0.99689	0.234202	0	0	0	1
0.995265	0.0916438	0.0321314	0.664017	0.093717	-0.992987	-0.0715235	-0.226666	0.0253258	0.0741809	-0.996919	0.234151	0	0	0	1
0.995271	0.0917062	0.031761	0.664033	0.0937452	-0.993004	-0.0712577	-0.226257	0.0249784	0.073883	-0.99695	0.234093	0	0	0	1
0.995276	0.0917628	0.0314326	0.664061	0.0937707	-0.993021	-0.070986	-0.225836	0.0246737	0.073583	-0.99698	0.234039	0	0	0	1
0.995275	0.0918732	0.0311543	0.664123	0.093852	-0.993038	-0.0706418	-0.225311	0.0244216	0.0732167	-0.997013	0.234018	0	0	0	1
0.995272	0.0920127	0.0308323	0.664179	0.0939599	-0.99305	-0.0703278	-0.224777	0.0241213	0.0728771	-0.997045	0.233988	0	0	0	1
0.995268	0.0921714	0.0304836	0.664222	0.0940854	-0.99306	-0.0700184	-0.224258	0.0237927	0.0725399	-0.997077	0.233957	0	0	0	1
0.995273	0.0922235	0.0301657	0.664262	0.094108	-0.993077	-0.0697474	-0.223798	0.0234988	0.0722413	-0.997106	0.233924	0	0	0	1
0.995265	0.0924224	0.0298074	0.664288	0.0942733	-0.993083	-0.0694354	-0.223322	0.0231581	0.0719015	-0.997139	0.233886	0	0	0	1
0.995272	0.0924519	0.0294724	0.664315	0.0942714	-0.993105	-0.069116	-0.222858	0.0228536	0.0715525	-0.997171	0.233861	0	0	0	1
0.995272	0.0925669	0.0291084	0.664338	0.0943507	-0.993126	-0.068704	-0.22235	0.0225228	0.0711104	-0.99721	0.233831	0	0	0	1
0.995264	0.0927416	0.0288308	0.664376	0.0944962	-0.993141	-0.0682964	-0.221868	0.0222734	0.0706822	-0.997246	0.233808	0	0	0	1
0.995269	0.0927716	0.0285672	0.664415	0.0944981	-0.99317	-0.0678699	-0.221373	0.0220498	0.0702332	-0.997283	0.233809	0	0	0	1
0.995268	0.0928739	0.0282527	0.664445	0.0945691	-0.993191	-0.0674571	-0.22086	0.0217695	0.0697945	-0.99732	0.233813	0	0	0	1
0.995279	0.0928303	0.0280225	0.6645	0.094502	-0.993221	-0.0671089	-0.220339	0.021577	0.069425	-0.99735	0.233848	0	0	0	1
0.99529	0.0928119	0.027705	0.664544	0.0944538	-0.99325	-0.0667482	-0.219791	0.0212971	0.0690354	-0.997383	0.233852	0	0	0	1
0.995299	0.0928295	0.0273023	0.664556	0.0944357	-0.993277	-0.0663682	-0.219277	0.0209319	0.0686193	-0.997419	0.233834	0	0	0	1
0.995311	0.09283	0.0268656	0.664549	0.0943985	-0.993306	-0.0659918	-0.218797	0.0205338	0.0682032	-0.997456	0.233805	0	0	0	1
0.995302	0.0930484	0.0264491	0.664554	0.0945795	-0.993316	-0.0655708	-0.218254	0.0201451	0.0677491	-0.997495	0.233804	0	0	0	1
0.995315	0.093025	0.0260118	0.664553	0.094517	-0.993354	-0.0650918	-0.217684	0.0197578	0.0672302	-0.997538	0.233825	0	0	0	1
0.99532	0.0931016	0.0255709	0.664549	0.0945546	-0.993381	-0.0646144	-0.217115	0.01936	0.0667146	-0.99758	0.233847	0	0	0	1
0.995336	0.093032	0.0251754	0.66454	0.09445	-0.993421	-0.0641558	-0.216602	0.0190152	0.0662192	-0.99762	0.23388	0	0	0	1
0.995341	0.0930845	0.0247722	0.664524	0.0944675	-0.993448	-0.0637204	-0.216117	0.0186524	0.0657485	-0.997658	0.233903	0	0	0	1
0.995357	0.0930181	0.0243765	0.664526	0.0943677	-0.993484	-0.0633057	-0.215603	0.0183029	0.0652969	-0.997694	0.233915	0	0	0	1
0.995368	0.0929913	0.0240348	0.664554	0.0943124	-0.99351	-0.0629635	-0.21509	0.0179977	0.0649235	-0.997724	0.233909	0	0	0	1
0.99539	0.0928626	0.0236357	0.664583	0.094152	-0.993547	-0.0626205	-0.214549	0.0176419	0.0645419	-0.997755	0.23388	0	0	0	1
0.995408	0.0927223	0.0233959	0.664621	0.0939927	-0.993576	-0.0624056	-0.214162	0.0174331	0.0643029	-0.997774	0.233858	0	0	0	1
0.995426	0.0925677	0.0232818	0.664625	0.0938293	-0.993598	-0.0623038	-0.214017	0.0173393	0.0641881	-0.997783	0.233856	0	0	0	1
0.995421	0.0926939	0.0229866	0.664591	0.0939326	-0.993601	-0.0620893	-0.213793	0.017058	0.063949	-0.997803	0.233836	0	0	0	1
0.995411	0.0928698	0.0226755	0.664592	0.0940831	-0.993607	-0.0617758	-0.213383	0.0167672	0.0636105	-0.99783	0.233839	0	0	0	1
0.995416	0.0928965	0.0223684	0.664636	0.0940845	-0.993628	-0.0614323	-0.212836	0.0164928	0.06324	-0.997858	0.233849	0	0	0	1
0.995441	0.0926873	0.0220932	0.664673	0.093854	-0.993666	-0.0611668	-0.212396	0.0162577	0.0629463	-0.997881	0.233837	0	0	0	1
0.99544	0.0928055	0.0216448	0.664654	0.0939384	-0.993679	-0.0608321	-0.21196	0.0158361	0.0625728	-0.997911	0.233796	0	0	0	1
0.995444	0.0928505	0.0212628	0.664658	0.0939543	-0.993697	-0.0604995	-0.211489	0.0154851	0.0622065	-0.997939	0.23378	0	0	0	1
0.995432	0.0930518	0.0209355	0.664703	0.0941291	-0.993704	-0.0601247	-0.21089	0.0151827	0.0618055	-0.997969	0.233797	0	0	0	1
0.995458	0.0928492	0.0206233	0.664751	0.0939028	-0.993745	-0.0598009	-0.210346	0.0149155	0.0614506	-0.997995	0.233797	0	0	0	1
0.995464	0.0928561	0.0202922	0.664793	0.0938853	-0.993763	-0.0595246	-0.209831	0.0146121	0.0611445	-0.998018	0.233769	0	0	0	1
0.995465	0.0929106	0.01997	0.664823	0.0939165	-0.993774	-0.0592845	-0.209379	0.0143112	0.0608759	-0.998039	0.23373	0	0	0	1
0.995456	0.0930792	0.01965	0.664858	0.0940617	-0.993776	-0.0590217	-0.208892	0.0140076	0.0605866	-0.998061	0.233698	0	0	0	1
0.995444	0.0932671	0.0193803	0.664912	0.0942294	-0.993776	-0.0587624	-0.208366	0.0137527	0.0603057	-0.998081	0.233685	0	0	0	1
0.995457	0.0931944	0.0190456	0.664954	0.0941324	-0.993803	-0.0584517	-0.207806	0.0134538	0.0599638	-0.998106	0.233659	0	0	0	1
0.995447	0.0933596	0.0187789	0.665005	0.0942779	-0.993805	-0.0581898	-0.20725	0.0132035	0.0596801	-0.998127	0.233623	0	0	0	1
0.995449	0.0933898	0.0185165	0.665039	0.0942889	-0.993819	-0.0579246	-0.206735	0.0129661	0.0593917	-0.998147	0.233586	0	0	0	1
0.99544	0.0935365	0.0182564	0.665062	0.0944166	-0.993822	-0.0576655	-0.206268	0.0127233	0.0591111	-0.998167	0.233557	0	0	0	1
0.995434	0.093654	0.0179682	0.66507	0.0945132	-0.993831	-0.0573595	-0.205787	0.0124589	0.0587806	-0.99819	0.233535	0	0	0	1
0.995423	0.0938171	0.0176957	0.665093	0.0946563	-0.993834	-0.0570576	-0.205284	0.0122071	0.0584562	-0.998212	0.233522	0	0	0	1
0.995426	0.0938276	0.0174677	0.66514	0.0946504	-0.99385	-0.0567987	-0.204743	0.0120045	0.058177	-0.99823	0.233493	0	0	0	1
0.995436	0.0937895	0.0171346	0.665138	0.0945894	-0.993873	-0.0564943	-0.204208	0.0117046	0.0578419	-0.998253	0.233413	0	0	0	1
0.995443	0.0937487	0.0169368	0.665138	0.0945334	-0.993897	-0.056166	-0.203709	0.0115414	0.0574959	-0.998275	0.233398	0	0	0	1
0.995444	0.0937713	0.0167272	0.66511	0.0945395	-0.993918	-0.055785	-0.203231	0.0113679	0.057097	-0.9983	0.233397	0	0	0	1
0.995438	0.0938764	0.0165321	0.665093	0.0946294	-0.993929	-0.0554291	-0.202747	0.0112017	0.0567255	-0.998323	0.233384	0	0	0	1
0.995447	0.093809	0.0163852	0.665115	0.0945507	-0.993952	-0.0551483	-0.202264	0.0110861	0.0564312	-0.998341	0.233377	0	0	0	1
0.995456	0.0937536	0.0161229	0.665119	0.0944765	-0.99398	-0.0547794	-0.201717	0.0108635	0.0560385	-0.998366	0.233375	0	0	0	1
0.995463	0.0937167	0.0159357	0.665123	0.0944254	-0.994004	-0.0544239	-0.201182	0.0107132	0.0556664	-0.998388	0.233375	0	0	0	1
0.995466	0.0937027	0.0157718	0.66514	0.0943992	-0.994022	-0.0541336	-0.200668	0.0105785	0.0553618	-0.998407	0.233358	0	0	0	1
0.995482	0.0935699	0.0155633	0.665136	0.0942513	-0.994055	-0.0537832	-0.200181	0.0104117	0.0549918	-0.998429	0.233368	0	0	0	1
0.995514	0.0932601	0.0153928	0.665126	0.0939303	-0.994098	-0.0535582	-0.199867	0.0102805	0.0547486	-0.998444	0.233365	0	0	0	1
0.995526	0.0931477	0.0152995	0.665116	0.0938119	-0.994115	-0.0534546	-0.199712	0.0102037	0.0546355	-0.998451	0.233358	0	0	0	1
0.99551	0.0933397	0.0151572	0.665105	0.0939939	-0.994108	-0.0532639	-0.199463	0.0100696	0.0544343	-0.998463	0.233369	0	0	0	1
0.995501	0.0934719	0.0149676	0.66511	0.094113	-0.994111	-0.0529943	-0.199024	0.00989927	0.0541493	-0.99848	0.233359	0	0	0	1
0.995511	0.0933887	0.0148012	0.665144	0.0940181	-0.994135	-0.0527095	-0.198459	0.00976528	0.0538492	-0.998498	0.233346	0	0	0	1
0.995521	0.0933063	0.0146206	0.665152	0.0939244	-0.994153	-0.052537	-0.197944	0.00960643	0.0536598	-0.99851	0.233347	0	0	0	1
0.995522	0.0933281	0.0144253	0.665135	0.0939332	-0.994166	-0.0522761	-0.197473	0.00943561	0.0533818	-0.998526	0.233341	0	0	0	1
0.995519	0.093391	0.014242	0.665137	0.0939832	-0.994178	-0.0519472	-0.196971	0.00928101	0.0530377	-0.998546	0.23334	0	0	0	1
0.995509	0.0935197	0.0140584	0.665141	0.094099	-0.994184	-0.0516208	-0.196457	0.00912236	0.0526967	-0.998565	0.233347	0	0	0	1
0.995516	0.0934705	0.0138746	0.665141	0.0940373	-0.994207	-0.0512984	-0.195956	0.00897261	0.052358	-0.998585	0.23335	0	0	0	1
0.995521	0.0934659	0.0136054	0.665106	0.0940178	-0.994214	-0.0511983	-0.195455	0.00871463	0.0522329	-0.998593	0.233353	0	0	0	1
0.99552	0.0934934	0.0134424	0.665105	0.0940354	-0.99422	-0.0510394	-0.194873	0.00856613	0.0520596	-0.998604	0.233354	0	0	0	1
0.995526	0.0934433	0.0133367	0.665095	0.0939776	-0.994239	-0.0507782	-0.194357	0.00848825	0.0517892	-0.998619	0.233342	0	0	0	1
0.995519	0.0935337	0.0132839	0.66506	0.0940621	-0.994249	-0.0504245	-0.193892	0.00846431	0.0514328	-0.998637	0.233349	0	0	0	1
0.995501	0.0937314	0.0132339	0.665026	0.0942539	-0.99425	-0.0500497	-0.19338	0.00843975	0.0510567	-0.998657	0.233342	0	0	0	1
0.99549	0.0938518	0.0132095	0.665008	0.0943691	-0.994261	-0.0496082	-0.192739	0.00845111	0.0506158	-0.998679	0.233348	0	0	0	1
0.995495	0.0938027	0.0131308	0.664975	0.0943132	-0.994284	-0.0492542	-0.192155	0.00840877	0.0502556	-0.998698	0.233342	0	0	0	1
0.995483	0.0939477	0.0130628	0.664924	0.0944523	-0.994284	-0.0489839	-0.191647	0.00835942	0.0499813	-0.998712	0.233368	0	0	0	1
0.995477	0.0940066	0.013034	0.664889	0.0945067	-0.994297	-0.0486281	-0.191173	0.00836151	0.0496248	-0.99873	0.23337	0	0	0	1
0.995473	0.0940605	0.0130095	0.664877	0.0945562	-0.99431	-0.0482557	-0.190619	0.0083697	0.0492523	-0.998748	0.233371	0	0	0	1
0.995473	0.0940604	0.0129724	0.664898	0.0945517	-0.994325	-0.0479524	-0.189996	0.00836149	0.0489467	-0.998763	0.233371	0	0	0	1
0.99549	0.0939044	0.0128181	0.664878	0.0943881	-0.994342	-0.0479159	-0.189499	0.00821924	0.0488946	-0.998767	0.23338	0	0	0	1
0.995483	0.0939805	0.0127507	0.66488	0.0944591	-0.994346	-0.0477009	-0.188991	0.00816875	0.0486748	-0.998778	0.233376	0	0	0	1
0.995471	0.0941129	0.0127205	0.664886	0.0945877	-0.994347	-0.0474276	-0.188498	0.00815816	0.0484009	-0.998791	0.233372	0	0	0	1
0.995467	0.0941641	0.0126491	0.664869	0.0946327	-0.994358	-0.0471063	-0.187983	0.00811508	0.0480747	-0.998807	0.233347	0	0	0	1
0.99546	0.0942488	0.0125755	0.664847	0.094711	-0.994367	-0.0467624	-0.187427	0.00807042	0.0477261	-0.998824	0.233327	0	0	0	1
0.995473	0.0941205	0.0125059	0.664831	0.0945771	-0.994393	-0.0464642	-0.186884	0.0080356	0.0474216	-0.998839	0.233317	0	0	0	1
0.995466	0.0942089	0.012414	0.664803	0.0946593	-0.994396	-0.046238	-0.186411	0.00796148	0.0471884	-0.998851	0.233306	0	0	0	1
0.995475	0.0941194	0.0123554	0.664781	0.094565	-0.994418	-0.0459678	-0.185948	0.00793301	0.0469131	-0.998864	0.233302	0	0	0	1
0.995492	0.0939518	0.0122928	0.664766	0.094392	-0.994449	-0.0456438	-0.185413	0.0079093	0.0465833	-0.99888	0.233288	0	0	0	1
0.995513	0.0937576	0.0120968	0.664707	0.0941892	-0.994466	-0.0456907	-0.185004	0.00771901	0.0466099	-0.99888	0.233299	0	0	0	1
0.995536	0.0935217	0.0120081	0.664725	0.0939502	-0.994484	-0.0457941	-0.184745	0.00763212	0.0467028	-0.998876	0.233308	0	0	0	1
0.995529	0.0935984	0.0119889	0.664752	0.0940258	-0.994478	-0.0457616	-0.184523	0.00761252	0.0466692	-0.998878	0.233305	0	0	0	1
0.995507	0.0938308	0.0119686	0.664745	0.0942553	-0.994466	-0.0455468	-0.184168	0.00760173	0.0464552	-0.998888	0.233304	0	0	0	1
0.9955	0.0939149	0.0119425	0.664751	0.0943359	-0.994472	-0.0452604	-0.183669	0.00759889	0.0461682	-0.998901	0.233299	0	0	0	1
0.99552	0.0937013	0.011884	0.664752	0.0941179	-0.994504	-0.0449958	-0.183148	0.00757559	0.0458977	-0.998914	0.23329	0	0	0	1
0.99551	0.0938288	0.0117494	0.66471	0.0942381	-0.994499	-0.0448589	-0.18261	0.00744877	0.0457497	-0.998922	0.233302	0	0	0	1
0.995508	0.0938589	0.0116529	0.664679	0.094262	-0.994507	-0.0446331	-0.182061	0.00737264	0.045516	-0.998933	0.233293	0	0	0	1
0.995503	0.0939326	0.0115117	0.664681	0.0943282	-0.994507	-0.0444899	-0.181514	0.00724241	0.0453607	-0.998941	0.233243	0	0	0	1
0.995493	0.0940545	0.0113673	0.664719	0.0944428	-0.9945	-0.0444007	-0.180985	0.00710173	0.0452591	-0.998947	0.233176	0	0	0	1
0.995493	0.0940812	0.011205	0.664711	0.094461	-0.994506	-0.0442419	-0.180484	0.00695407	0.0450859	-0.998956	0.233108	0	0	0	1
0.995482	0.0941967	0.0111404	0.664719	0.0945727	-0.994501	-0.0441167	-0.179917	0.0068965	0.0449559	-0.998962	0.233112	0	0	0	1
0.995481	0.0942219	0.0110556	0.664743	0.0945938	-0.9945	-0.0440899	-0.179378	0.00681357	0.0449214	-0.998964	0.233109	0	0	0	1
0.995473	0.0943127	0.0110004	0.664777	0.0946807	-0.9945	-0.0438977	-0.178812	0.0067727	0.0447254	-0.998973	0.233092	0	0	0	1
0.995475	0.0942911	0.010981	0.664867	0.0946578	-0.994505	-0.043827	-0.178275	0.00676114	0.0446531	-0.998976	0.23308	0	0	0	1
0.995468	0.0943794	0.0108372	0.664903	0.0947393	-0.9945	-0.0437678	-0.177841	0.00661975	0.0445811	-0.998981	0.233002	0	0	0	1
0.995453	0.0945637	0.0106568	0.664915	0.0949144	-0.99449	-0.0436242	-0.177349	0.00644579	0.0444222	-0.998989	0.232903	0	0	0	1
0.995451	0.0945867	0.0106434	0.66495	0.0949351	-0.994499	-0.0433684	-0.176784	0.00645575	0.0441665	-0.999	0.232905	0	0	0	1
0.995456	0.0945372	0.0105856	0.66494	0.0948813	-0.994516	-0.0430987	-0.176271	0.00642603	0.0438922	-0.999012	0.232893	0	0	0	1
0.995442	0.0946959	0.0105311	0.664907	0.0950358	-0.994513	-0.0428325	-0.175755	0.00639014	0.043623	-0.999024	0.232898	0	0	0	1
0.995442	0.0947009	0.0104803	0.664867	0.0950378	-0.994518	-0.0426945	-0.175211	0.00635256	0.0434809	-0.999031	0.23294	0	0	0	1
0.995445	0.0946603	0.0104849	0.664855	0.0949974	-0.994522	-0.0427056	-0.174652	0.00635786	0.043492	-0.99903	0.233036	0	0	0	1
0.995446	0.0946598	0.0104693	0.664867	0.094996	-0.994524	-0.0426633	-0.174083	0.00634641	0.0434485	-0.999032	0.233092	0	0	0	1
0.995449	0.0946432	0.0103417	0.664855	0.0949739	-0.994526	-0.0426574	-0.173554	0.00622074	0.0434304	-0.999034	0.233083	0	0	0	1
0.995451	0.09463	0.010228	0.66486	0.0949552	-0.994531	-0.0425873	-0.173035	0.00611497	0.0433497	-0.999038	0.233058	0	0	0	1
0.995458	0.0945697	0.0101421	0.664868	0.0948901	-0.994546	-0.0423885	-0.172523	0.00605104	0.0431433	-0.999047	0.23303	0	0	0	1
0.995453	0.0946209	0.0100732	0.66486	0.0949368	-0.994551	-0.0421481	-0.172011	0.00600314	0.0428977	-0.999058	0.233018	0	0	0	1
0.995468	0.0944873	0.00993186	0.664818	0.0947972	-0.994565	-0.0421343	-0.171498	0.00586961	0.0428698	-0.99906	0.233057	0	0	0	1
0.995493	0.0942363	0.00977678	0.664734	0.0945398	-0.99459	-0.0421302	-0.17088	0.00572657	0.0428495	-0.999062	0.233154	0	0	0	1
0.995496	0.094229	0.00955951	0.664634	0.094525	-0.994576	-0.0424805	-0.170303	0.00547766	0.0431777	-0.999049	0.233316	0	0	0	1
0.995522	0.0939875	0.00920477	0.664523	0.0942726	-0.994566	-0.043269	-0.169945	0.00506089	0.0439279	-0.999019	0.23347	0	0	0	1
0.99554	0.0938311	0.00879025	0.664472	0.0941029	-0.994536	-0.0443246	-0.169645	0.0045561	0.044939	-0.998976	0.233586	0	0	0	1
0.995538	0.0938696	0.00858517	0.664518	0.0941332	-0.994522	-0.0445712	-0.169233	0.00432717	0.0451653	-0.998967	0.233542	0	0	0	1
0.995531	0.0939684	0.00838728	0.664536	0.094223	-0.994514	-0.044571	-0.168852	0.0041259	0.045147	-0.998969	0.233445	0	0	0	1
0.995516	0.0941324	0.00827071	0.664571	0.0943813	-0.994501	-0.0445109	-0.168472	0.00400822	0.0450767	-0.998972	0.233377	0	0	0	1
0.995499	0.094324	0.00818663	0.664582	0.0945683	-0.994492	-0.0443299	-0.16802	0.00393305	0.0448894	-0.998981	0.233333	0	0	0	1
0.995484	0.0944889	0.00806524	0.664592	0.0947267	-0.994486	-0.0441115	-0.167476	0.0038256	0.0446612	-0.998992	0.233269	0	0	0	1
0.995492	0.0944222	0.00789735	0.664562	0.0946518	-0.994503	-0.0438907	-0.166948	0.00368255	0.0444252	-0.999003	0.233206	0	0	0	1
0.995496	0.094382	0.00780118	0.664493	0.0946063	-0.994521	-0.0435918	-0.166501	0.00361701	0.0441183	-0.999017	0.23319	0	0	0	1
0.995482	0.0945291	0.00782848	0.664456	0.0947531	-0.994522	-0.0432372	-0.166047	0.00367127	0.0437685	-0.999032	0.233228	0	0	0	1
0.995464	0.0947292	0.00776713	0.664412	0.0949492	-0.994517	-0.0429134	-0.165583	0.00363223	0.0434411	-0.999046	0.233215	0	0	0	1
0.995448	0.0949001	0.00770011	0.664425	0.0951163	-0.994511	-0.0426954	-0.165068	0.00357888	0.0432183	-0.999056	0.233189	0	0	0	1
0.995454	0.0948424	0.00756876	0.664416	0.0950521	-0.994527	-0.0424523	-0.164512	0.00347388	0.0429636	-0.999067	0.233138	0	0	0	1
0.995461	0.0947797	0.0074697	0.664378	0.0949843	-0.994545	-0.0421939	-0.163978	0.00340264	0.0426967	-0.999079	0.233125	0	0	0	1
0.995473	0.0946651	0.00736679	0.664325	0.0948647	-0.994565	-0.0419813	-0.163459	0.00332539	0.042475	-0.999089	0.233133	0	0	0	1
0.99546	0.0948054	0.00729154	0.664291	0.0950007	-0.994564	-0.0416983	-0.162937	0.00327147	0.0421866	-0.999101	0.233122	0	0	0	1
0.995455	0.0948618	0.00725136	0.6643	0.0950547	-0.994568	-0.0414811	-0.162429	0.00324978	0.0419667	-0.999111	0.233119	0	0	0	1
0.995444	0.0949777	0.00717611	0.664305	0.0951668	-0.994565	-0.041304	-0.161877	0.00318692	0.0417837	-0.999118	0.233104	0	0	0	1
0.995456	0.0948658	0.00704107	0.664289	0.0950493	-0.994577	-0.0412767	-0.161351	0.00305991	0.0417433	-0.999121	0.233087	0	0	0	1
0.995438	0.0950594	0.00693853	0.664286	0.0952383	-0.994561	-0.0412258	-0.160799	0.00295466	0.0416834	-0.999123	0.233081	0	0	0	1
0.995452	0.0949289	0.00682842	0.664273	0.095103	-0.994578	-0.0411261	-0.160253	0.0028601	0.0415734	-0.999128	0.233073	0	0	0	1
0.995466	0.0947928	0.00667382	0.664225	0.0949605	-0.994593	-0.0410926	-0.159725	0.0027152	0.0415249	-0.999131	0.233065	0	0	0	1
0.995473	0.0947288	0.00654695	0.664215	0.0948911	-0.994603	-0.0410185	-0.159187	0.00259873	0.041439	-0.999135	0.233042	0	0	0	1
0.995482	0.0946356	0.00646012	0.664244	0.0947943	-0.994614	-0.0409773	-0.158687	0.00252016	0.0413894	-0.999137	0.233034	0	0	0	1
0.995474	0.0947283	0.00638004	0.664207	0.094883	-0.994614	-0.0407612	-0.158201	0.00245717	0.041167	-0.999146	0.233038	0	0	0	1
0.995486	0.094607	0.00629711	0.664155	0.0947575	-0.994641	-0.0404041	-0.157641	0.00241357	0.0408033	-0.999161	0.23302	0	0	0	1
0.995486	0.0946122	0.00618933	0.664106	0.0947577	-0.994652	-0.0401268	-0.157047	0.00233246	0.040517	-0.999173	0.233009	0	0	0	1
0.995486	0.0946175	0.00603977	0.664053	0.0947567	-0.994658	-0.0399851	-0.15646	0.00219692	0.0403618	-0.99918	0.233003	0	0	0	1
0.995483	0.0946631	0.00590933	0.664006	0.0947967	-0.994658	-0.0398801	-0.155917	0.00207529	0.040245	-0.999185	0.233012	0	0	0	1
0.995478	0.0947246	0.0058025	0.663973	0.0948537	-0.994658	-0.039751	-0.155338	0.0019788	0.0401065	-0.99919	0.233022	0	0	0	1
0.995494	0.0945619	0.0057071	0.663939	0.0946881	-0.994657	-0.0401753	-0.154984	0.00185025	0.0405195	-0.999174	0.233053	0	0	0	1
0.995501	0.094493	0.00561937	0.663894	0.0946165	-0.994643	-0.0406836	-0.154753	0.00171766	0.0410171	-0.999154	0.23311	0	0	0	1
0.995487	0.0946348	0.00564657	0.663892	0.0947593	-0.99463	-0.0406573	-0.154415	0.00174136	0.0409938	-0.999155	0.233145	0	0	0	1
0.995465	0.0948604	0.00567623	0.663876	0.0949855	-0.994618	-0.0404192	-0.15402	0.00178421	0.04076	-0.999164	0.233171	0	0	0	1
0.995451	0.095004	0.00572238	0.663876	0.0951304	-0.994615	-0.0401707	-0.153505	0.00184789	0.0405172	-0.999174	0.233171	0	0	0	1
0.995447	0.0950551	0.00569484	0.663844	0.0951799	-0.99462	-0.0399159	-0.152966	0.00184269	0.040261	-0.999184	0.233149	0	0	0	1
0.995442	0.0950956	0.00576304	0.663813	0.0952228	-0.994623	-0.0397413	-0.152471	0.00192551	0.0400939	-0.999191	0.233166	0	0	0	1
0.995429	0.0952364	0.00578698	0.6638	0.0953641	-0.994617	-0.0395477	-0.151985	0.00196213	0.0399037	-0.999199	0.233178	0	0	0	1
0.995424	0.0952924	0.00575452	0.66382	0.0954184	-0.994619	-0.0393756	-0.151521	0.00194403	0.0397294	-0.999206	0.233168	0	0	0	1
0.995416	0.0953764	0.00565629	0.663822	0.095498	-0.994619	-0.0391852	-0.151034	0.00186119	0.0395306	-0.999214	0.233124	0	0	0	1
0.995413	0.0954155	0.00556813	0.663828	0.0955333	-0.994623	-0.0389774	-0.150469	0.00179181	0.0393154	-0.999222	0.233091	0	0	0	1
0.995406	0.0954868	0.00550924	0.663828	0.0956019	-0.994624	-0.0387952	-0.149919	0.00174785	0.0391286	-0.99923	0.233093	0	0	0	1
0.995407	0.0954862	0.00539807	0.663809	0.0955969	-0.994625	-0.0387898	-0.14946	0.00163781	0.0391126	-0.99923	0.233104	0	0	0	1
0.99542	0.0953529	0.00534866	0.663796	0.0954615	-0.994645	-0.038601	-0.148898	0.00161195	0.0389197	-0.999238	0.233128	0	0	0	1
0.995418	0.0953803	0.00522827	0.663793	0.0954841	-0.994643	-0.0385831	-0.14833	0.00149283	0.0388905	-0.999239	0.233133	0	0	0	1
0.995429	0.095275	0.00503637	0.663797	0.0953717	-0.994645	-0.0388293	-0.147748	0.00128259	0.039117	-0.999231	0.23315	0	0	0	1
0.995481	0.0947494	0.00472656	0.663806	0.094835	-0.994673	-0.0394187	-0.14717	0.000939126	0.0396737	-0.999209	0.233169	0	0	0	1
0.995476	0.0948095	0.00442084	0.66383	0.0948834	-0.994642	-0.0400649	-0.146599	0.000571276	0.040288	-0.999185	0.233194	0	0	0	1
0.995494	0.0946348	0.00418395	0.663839	0.0946994	-0.994644	-0.0404487	-0.146028	0.000306345	0.0406475	-0.99917	0.233212	0	0	0	1
0.995488	0.0947076	0.00404484	0.663829	0.0947665	-0.994635	-0.04053	-0.145476	0.000157296	0.0407152	-0.999168	0.23323	0	0	0	1
0.995495	0.0946358	0.0039654	0.663817	0.0946914	-0.994646	-0.0404277	-0.144984	9.091e-05	0.0406059	-0.999172	0.233232	0	0	0	1
0.995485	0.0947449	0.00392834	0.663822	0.094799	-0.994643	-0.0402547	-0.144511	6.60083e-05	0.0404302	-0.999179	0.233234	0	0	0	1
0.995479	0.0948073	0.00390283	0.663816	0.0948602	-0.994647	-0.0400079	-0.144018	6.15424e-05	0.040182	-0.999189	0.233242	0	0	0	1
0.995464	0.0949676	0.00388386	0.663794	0.0950197	-0.994644	-0.0397022	-0.143471	6.52571e-05	0.039876	-0.999202	0.233252	0	0	0	1
0.995451	0.0950968	0.00383603	0.663769	0.0951469	-0.994644	-0.039394	-0.142883	4.18583e-05	0.0395647	-0.999214	0.23325	0	0	0	1
0.995465	0.094957	0.00375037	0.663737	0.0950037	-0.994668	-0.0391279	-0.142357	-1.24787e-05	0.0392916	-0.999225	0.233226	0	0	0	1
0.995453	0.0950918	0.00357627	0.663713	0.0951316	-0.994663	-0.0389555	-0.141852	-0.000174564	0.0391035	-0.999232	0.233143	0	0	0	1
0.995442	0.0952088	0.00342881	0.6637	0.0952428	-0.994659	-0.0387745	-0.141339	-0.000308589	0.0389092	-0.99924	0.233073	0	0	0	1
0.99543	0.0953457	0.00329238	0.663695	0.0953745	-0.994654	-0.0385812	-0.140775	-0.000431193	0.0387038	-0.999248	0.23301	0	0	0	1
0.995431	0.0953307	0.00324212	0.663708	0.0953576	-0.994661	-0.0384555	-0.140204	-0.000468609	0.0385738	-0.999253	0.233012	0	0	0	1
0.995451	0.0951324	0.00306936	0.663696	0.0951525	-0.994666	-0.0388143	-0.139878	-0.000666928	0.0389146	-0.999239	0.233025	0	0	0	1
0.99547	0.0949369	0.00298718	0.663701	0.0949538	-0.994677	-0.0390288	-0.13968	-0.000761407	0.0391205	-0.999231	0.23303	0	0	0	1
0.995447	0.0951742	0.00294532	0.663723	0.0951893	-0.994656	-0.0389864	-0.139397	-0.000808336	0.0390741	-0.999233	0.233008	0	0	0	1
0.995423	0.0954301	0.00286987	0.663738	0.0954422	-0.994636	-0.0388885	-0.139004	-0.000884077	0.0389692	-0.999237	0.232967	0	0	0	1
0.995415	0.095514	0.00272905	0.663765	0.0955206	-0.994632	-0.0387851	-0.138475	-0.00101755	0.0388528	-0.999241	0.232882	0	0	0	1
0.995412	0.0955486	0.00262928	0.663819	0.0955514	-0.994631	-0.0387257	-0.137929	-0.00111246	0.0387841	-0.999244	0.232821	0	0	0	1
0.995419	0.0954805	0.00250501	0.66385	0.0954786	-0.99464	-0.0386756	-0.137467	-0.00122862	0.0387225	-0.999246	0.232753	0	0	0	1
0.995408	0.0956004	0.00237488	0.663846	0.0955936	-0.994635	-0.0385189	-0.136992	-0.00134773	0.0385539	-0.999253	0.232685	0	0	0	1
0.995407	0.0956099	0.00231793	0.663844	0.0956012	-0.994642	-0.038322	-0.136517	-0.0013859	0.0383524	-0.99926	0.232662	0	0	0	1
0.995399	0.0956936	0.00229716	0.663822	0.0956845	-0.994647	-0.0380011	-0.135941	-0.00137906	0.0380309	-0.999273	0.232672	0	0	0	1
0.995438	0.0952888	0.00226205	0.663775	0.0952791	-0.994699	-0.0376364	-0.135351	-0.00136375	0.0376651	-0.999287	0.232687	0	0	0	1
0.995447	0.0952003	0.00215961	0.663704	0.0951869	-0.994712	-0.0375302	-0.134795	-0.00145218	0.0375498	-0.999291	0.232727	0	0	0	1
0.995438	0.0952931	0.00215228	0.663655	0.0952796	-0.994709	-0.0373914	-0.134285	-0.00144973	0.0374107	-0.999296	0.23281	0	0	0	1
0.995446	0.0952062	0.00221548	0.663611	0.0951955	-0.994727	-0.0371145	-0.133736	-0.00135722	0.0371413	-0.999306	0.232918	0	0	0	1
0.995449	0.0951768	0.00221485	0.663534	0.0951665	-0.99474	-0.0368343	-0.133177	-0.00133006	0.0368623	-0.999317	0.233002	0	0	0	1
0.995439	0.0952774	0.00211709	0.66345	0.0952635	-0.994732	-0.0368055	-0.132592	-0.0014283	0.0368242	-0.999318	0.233068	0	0	0	1
0.995437	0.0953092	0.00197933	0.663391	0.09529	-0.994725	-0.0369298	-0.132062	-0.00157837	0.0369348	-0.999314	0.233085	0	0	0	1
0.995437	0.095303	0.00194173	0.663411	0.0952822	-0.994722	-0.0370163	-0.131514	-0.00162379	0.0370173	-0.99931	0.233099	0	0	0	1
0.995431	0.0953763	0.00175841	0.663424	0.0953486	-0.994713	-0.0370953	-0.130996	-0.00181641	0.0370783	-0.999308	0.233035	0	0	0	1
0.995422	0.0954727	0.00158251	0.663451	0.0954384	-0.994705	-0.0370796	-0.130451	-0.00199347	0.0370457	-0.999309	0.232944	0	0	0	1
0.995414	0.0955516	0.0014194	0.663476	0.0955111	-0.994697	-0.037117	-0.129944	-0.00216223	0.0370672	-0.999308	0.232877	0	0	0	1
0.995416	0.0955332	0.00133272	0.66351	0.0954897	-0.994701	-0.0370584	-0.129448	-0.00224217	0.0370006	-0.99931	0.232837	0	0	0	1
0.995407	0.0956293	0.00122296	0.663515	0.095582	-0.994697	-0.0369351	-0.12898	-0.00234314	0.0368672	-0.999315	0.232783	0	0	0	1
0.995394	0.0957682	0.00110116	0.663502	0.0957167	-0.99469	-0.0367598	-0.128482	-0.00245264	0.0366807	-0.999321	0.232724	0	0	0	1
0.995397	0.0957384	0.000983101	0.663502	0.095683	-0.994699	-0.0366001	-0.127915	-0.00255369	0.0365106	-0.999327	0.232681	0	0	0	1
0.995395	0.0957571	0.000785833	0.663429	0.0956949	-0.994704	-0.036447	-0.127415	-0.00273594	0.0363392	-0.999333	0.232629	0	0	0	1
0.995394	0.095774	0.000713879	0.663369	0.0957096	-0.994708	-0.0362919	-0.126938	-0.00279328	0.0361779	-0.999339	0.232657	0	0	0	1
0.995388	0.095836	0.000710392	0.663321	0.0957723	-0.994713	-0.0359853	-0.126425	-0.00276962	0.0358722	-0.99935	0.2327	0	0	0	1
0.995381	0.0959018	0.000562911	0.663239	0.0958337	-0.994718	-0.035674	-0.125863	-0.00288884	0.035548	-0.999361	0.232655	0	0	0	1
0.995378	0.095939	0.000327123	0.663168	0.0958627	-0.994718	-0.0356008	-0.12531	-0.0031177	0.0354524	-0.999364	0.232584	0	0	0	1
0.995398	0.0957295	0.000119504	0.663116	0.0956448	-0.994728	-0.0359245	-0.12497	-0.00334775	0.0357555	-0.999352	0.232564	0	0	0	1
0.995401	0.0956986	6.83945e-05	0.663116	0.0956112	-0.99472	-0.0362196	-0.124749	-0.00342571	0.0360444	-0.999341	0.232601	0	0	0	1
0.995398	0.0957315	-2.49378e-05	0.663102	0.0956405	-0.994715	-0.0362761	-0.124492	-0.00352516	0.0360916	-0.999339	0.232574	0	0	0	1
0.995371	0.0960157	-0.000100217	0.663073	0.0959224	-0.994694	-0.0361228	-0.124057	-0.00359563	0.0359308	-0.999345	0.232555	0	0	0	1
0.995396	0.0957543	-0.000218639	0.663043	0.0956572	-0.994722	-0.0360409	-0.123561	-0.00369615	0.0358389	-0.999348	0.232526	0	0	0	1
0.995411	0.0955996	-0.000330049	0.663032	0.0954988	-0.994739	-0.0359851	-0.123009	-0.00379607	0.0357732	-0.99935	0.232504	0	0	0	1
0.99543	0.0953977	-0.000399029	0.663014	0.0952948	-0.994762	-0.0359149	-0.122577	-0.00385074	0.0356976	-0.999352	0.232511	0	0	0	1
0.995418	0.0955243	-0.000450123	0.662994	0.0954201	-0.994755	-0.0357565	-0.122072	-0.00389098	0.0355345	-0.999358	0.232518	0	0	0	1
0.995404	0.0956678	-0.000525173	0.662991	0.0955613	-0.994746	-0.0356308	-0.121543	-0.00395875	0.0354017	-0.999363	0.232501	0	0	0	1
0.995408	0.0956244	-0.000593822	0.662987	0.095516	-0.994754	-0.0355314	-0.120973	-0.004016	0.0352964	-0.999366	0.232502	0	0	0	1
0.995435	0.0953459	-0.000738696	0.662959	0.0952321	-0.994778	-0.0356217	-0.120456	-0.00415884	0.0353736	-0.999363	0.232505	0	0	0	1
0.995432	0.0953738	-0.000855335	0.662946	0.0952555	-0.994773	-0.0357016	-0.119922	-0.00428348	0.0354418	-0.99936	0.232516	0	0	0	1
0.995426	0.0954303	-0.000952271	0.662919	0.095309	-0.994771	-0.0356145	-0.119346	-0.00437362	0.0353456	-0.999363	0.23252	0	0	0	1
0.995411	0.0955884	-0.00105345	0.662885	0.0954633	-0.994755	-0.0356446	-0.118728	-0.00448277	0.0353653	-0.999362	0.232543	0	0	0	1
0.995409	0.0956101	-0.00113806	0.662858	0.0954814	-0.994749	-0.0357581	-0.118175	-0.00457855	0.0354701	-0.999357	0.232545	0	0	0	1
0.9954	0.0956991	-0.00117197	0.662862	0.0955691	-0.99474	-0.0357846	-0.117623	-0.00461799	0.0354929	-0.999356	0.232553	0	0	0	1
0.995401	0.0956898	-0.00124274	0.662835	0.0955574	-0.994742	-0.0357466	-0.117141	-0.00468443	0.0354483	-0.999358	0.232558	0	0	0	1
0.995385	0.0958572	-0.0012683	0.662823	0.0957246	-0.994732	-0.0355797	-0.116605	-0.00469983	0.0352789	-0.999364	0.232565	0	0	0	1
0.995379	0.095918	-0.00130956	0.66282	0.0957844	-0.99473	-0.0354783	-0.116072	-0.00473331	0.0351738	-0.999367	0.232565	0	0	0	1
0.995381	0.0959002	-0.0013634	0.662808	0.0957653	-0.994737	-0.0353405	-0.115561	-0.00477303	0.0350315	-0.999372	0.232562	0	0	0	1
0.995381	0.0958943	-0.00138573	0.662782	0.0957598	-0.994746	-0.0351029	-0.115063	-0.00477228	0.0347929	-0.99938	0.232576	0	0	0	1
0.995376	0.0959489	-0.00139962	0.662751	0.0958153	-0.99475	-0.0348192	-0.114489	-0.0047608	0.0345089	-0.99939	0.232588	0	0	0	1
0.995373	0.0959841	-0.00139034	0.662719	0.095852	-0.994755	-0.0345762	-0.113898	-0.00472948	0.0342678	-0.999399	0.232592	0	0	0	1
0.995365	0.0960659	-0.00131818	0.662683	0.0959359	-0.994746	-0.0346157	-0.1134	-0.00466431	0.0343136	-0.999397	0.232611	0	0	0	1
0.99536	0.0961168	-0.00121176	0.662652	0.0959909	-0.994744	-0.0345194	-0.112828	-0.00455095	0.0342278	-0.999401	0.23264	0	0	0	1
0.995362	0.0961001	-0.00112402	0.662647	0.095977	-0.994743	-0.0345725	-0.112289	-0.00446819	0.0342891	-0.999399	0.232667	0	0	0	1
0.995365	0.0960656	-0.00122661	0.662644	0.0959382	-0.994741	-0.0347418	-0.1117	-0.00458532	0.034448	-0.999393	0.232673	0	0	0	1
0.995394	0.095757	-0.00147132	0.662642	0.0956184	-0.994751	-0.0353496	-0.111147	-0.00487621	0.0350309	-0.999372	0.232692	0	0	0	1
0.99541	0.0955861	-0.00179401	0.662642	0.0954321	-0.994739	-0.0361634	-0.110571	-0.00526893	0.035811	-0.999342	0.232699	0	0	0	1
0.995418	0.0955018	-0.00211945	0.662638	0.0953315	-0.994719	-0.0369903	-0.109984	-0.00566852	0.0366035	-0.999311	0.232708	0	0	0	1
0.995418	0.0954823	-0.00258865	0.662571	0.0952872	-0.994676	-0.0382205	-0.109657	-0.00625185	0.0377834	-0.999264	0.232717	0	0	0	1
0.995438	0.095254	-0.00325434	0.662351	0.0950265	-0.994659	-0.0392942	-0.109555	-0.00700748	0.0387904	-0.99922	0.232639	0	0	0	1
0.995436	0.095235	-0.0042679	0.66184	0.0949678	-0.994663	-0.0393401	-0.109549	-0.00801931	0.0387399	-0.999214	0.232293	0	0	0	1
0.995451	0.0950245	-0.0054556	0.660978	0.0947193	-0.99472	-0.0384957	-0.10956	-0.00911251	0.0377884	-0.999241	0.231903	0	0	0	1
0.995442	0.0950635	-0.00635056	0.660007	0.0947333	-0.994753	-0.0376073	-0.109587	-0.00992005	0.0368189	-0.99927	0.231831	0	0	0	1
0.995403	0.0954272	-0.00693777	0.659005	0.0950847	-0.994753	-0.0367084	-0.109544	-0.0104321	0.0358646	-0.9993	0.232041	0	0	0	1
0.995372	0.0956935	-0.00767655	0.657783	0.0953388	-0.994776	-0.0354059	-0.109471	-0.0110524	0.0344948	-0.999341	0.232224	0	0	0	1
0.995347	0.0958958	-0.00829604	0.656432	0.0955361	-0.994806	-0.0339899	-0.109467	-0.0115403	0.0330239	-0.999385	0.232451	0	0	0	1
0.995321	0.0961598	-0.0084206	0.655211	0.095808	-0.994815	-0.0329431	-0.109517	-0.0115727	0.0319669	-0.999419	0.232598	0	0	0	1
0.995258	0.0967681	-0.00890049	0.653986	0.0964046	-0.994768	-0.0326197	-0.109541	-0.0120384	0.0315917	-0.999426	0.232624	0	0	0	1
0.995241	0.0968907	-0.00937991	0.652828	0.0965137	-0.994762	-0.0324838	-0.109443	-0.0125061	0.0314086	-0.999426	0.2328	0	0	0	1
0.995208	0.0971514	-0.0101822	0.651681	0.0967433	-0.994725	-0.032925	-0.109408	-0.0133552	0.0317668	-0.999404	0.232995	0	0	0	1
0.995186	0.0972711	-0.0111785	0.650618	0.0968287	-0.994711	-0.0331025	-0.109298	-0.0143673	0.0318453	-0.999387	0.233071	0	0	0	1
0.99517	0.0973197	-0.0121367	0.649489	0.0968541	-0.994724	-0.0326278	-0.109148	-0.015276	0.0312793	-0.999392	0.232958	0	0	0	1
0.995172	0.0972356	-0.0126384	0.648346	0.0967619	-0.994749	-0.0321457	-0.109165	-0.0157258	0.0307522	-0.999401	0.232786	0	0	0	1
0.995155	0.0973127	-0.013333	0.647216	0.0968264	-0.99476	-0.031614	-0.109239	-0.0163677	0.0301544	-0.999409	0.232601	0	0	0	1
0.99514	0.0973813	-0.013943	0.6463	0.0968906	-0.994779	-0.0307867	-0.109241	-0.0168965	0.0292708	-0.999426	0.232658	0	0	0	1
0.995097	0.0976866	-0.0148522	0.645171	0.0971841	-0.994776	-0.0299513	-0.109202	-0.0177286	0.0283457	-0.999439	0.232683	0	0	0	1
0.995074	0.0977707	-0.0158106	0.643902	0.0972548	-0.994791	-0.0292132	-0.109252	-0.0186127	0.0275162	-0.999446	0.232763	0	0	0	1
0.995034	0.0980539	-0.01652	0.642754	0.0975218	-0.99477	-0.0290376	-0.109322	-0.0193092	0.027267	-0.999439	0.23306	0	0	0	1
0.995016	0.0980565	-0.0175851	0.641523	0.0974895	-0.994765	-0.02933	-0.109211	-0.0203974	0.027454	-0.999413	0.233188	0	0	0	1
0.995083	0.0973353	-0.0177583	0.640357	0.0967508	-0.994818	-0.0299536	-0.109033	-0.0206101	0.0280727	-0.999391	0.233208	0	0	0	1
0.995119	0.0969611	-0.0178141	0.639184	0.0963644	-0.99484	-0.0304727	-0.108911	-0.0207051	0.0285918	-0.999374	0.233011	0	0	0	1
0.995124	0.0969583	-0.0175621	0.638092	0.0963664	-0.994836	-0.0305884	-0.108884	-0.0204655	0.0287314	-0.999375	0.232798	0	0	0	1
0.995104	0.0972309	-0.0171452	0.636936	0.0966451	-0.9948	-0.0308858	-0.108955	-0.0200873	0.0290621	-0.999373	0.232654	0	0	0	1
0.995117	0.0972545	-0.0162841	0.635707	0.0967061	-0.994814	-0.0302383	-0.10883	-0.0191687	0.0285004	-0.999408	0.23261	0	0	0	1
0.995115	0.0973548	-0.0157603	0.634252	0.0968188	-0.994799	-0.030374	-0.108855	-0.0186636	0.0286843	-0.999412	0.232595	0	0	0	1
0.995118	0.0974001	-0.0152714	0.63298	0.096881	-0.994798	-0.0302164	-0.10873	-0.0181633	0.028574	-0.999424	0.232826	0	0	0	1
0.995119	0.0973802	-0.0153837	0.631775	0.0968669	-0.994814	-0.0297214	-0.10867	-0.0182264	0.0280707	-0.999437	0.233146	0	0	0	1
0.995106	0.0974234	-0.0158977	0.630608	0.0969045	-0.994824	-0.0292556	-0.108661	-0.0186938	0.0275565	-0.999443	0.233383	0	0	0	1
0.995136	0.0972251	-0.0152515	0.629895	0.0967341	-0.994857	-0.0286949	-0.108748	-0.0179911	0.0270646	-0.999469	0.233496	0	0	0	1
0.99519	0.0970349	-0.0127311	0.62989	0.0966101	-0.994864	-0.0288503	-0.109007	-0.0154934	0.0274663	-0.9995	0.233404	0	0	0	1
0.995235	0.096846	-0.0104725	0.629985	0.0964715	-0.994851	-0.0297571	-0.10935	-0.0133285	0.0285897	-0.9995	0.232724	0	0	0	1
0.995248	0.0967951	-0.00961858	0.629816	0.0964338	-0.994828	-0.0306553	-0.109646	-0.0125641	0.0295668	-0.999481	0.231872	0	0	0	1
0.995231	0.0970121	-0.00922321	0.629765	0.0966513	-0.994778	-0.0315698	-0.109964	-0.0122657	0.0305125	-0.999457	0.231736	0	0	0	1
0.995218	0.0971699	-0.00892795	0.629715	0.0968073	-0.994734	-0.0324579	-0.110386	-0.0120628	0.0314231	-0.999431	0.23212	0	0	0	1
0.995222	0.0971556	-0.00864225	0.629565	0.0967936	-0.994712	-0.0331696	-0.110868	-0.0118471	0.0321593	-0.99941	0.232534	0	0	0	1
0.995233	0.0970502	-0.00862126	0.629291	0.0966826	-0.994705	-0.0337035	-0.11134	-0.0118745	0.032694	-0.999392	0.232799	0	0	0	1
0.995239	0.0970012	-0.0084682	0.629061	0.0966331	-0.994694	-0.0341788	-0.111782	-0.0117666	0.0331825	-0.999377	0.233059	0	0	0	1
0.995262	0.0967884	-0.00822676	0.628885	0.0964234	-0.994699	-0.0346037	-0.112239	-0.0115603	0.0336311	-0.999365	0.233277	0	0	0	1
0.995303	0.0963769	-0.00803033	0.628748	0.0960146	-0.994726	-0.0349733	-0.112724	-0.0113865	0.0340226	-0.999354	0.233383	0	0	0	1
0.995345	0.0959441	-0.00802625	0.628636	0.0955767	-0.994751	-0.0354483	-0.11321	-0.011413	0.0345008	-0.999337	0.233406	0	0	0	1
0.995379	0.0955914	-0.00806174	0.628538	0.0952167	-0.994766	-0.0359924	-0.113669	-0.0114879	0.0350431	-0.999317	0.233406	0	0	0	1
0.995417	0.0951867	-0.00809821	0.628436	0.0948051	-0.994787	-0.0365057	-0.114144	-0.0115587	0.0355553	-0.999298	0.233421	0	0	0	1
0.995457	0.0947656	-0.00810297	0.628345	0.0943771	-0.994805	-0.037106	-0.114664	-0.0116051	0.0361573	-0.999276	0.233474	0	0	0	1
0.995491	0.0944002	-0.00818862	0.628239	0.0940022	-0.99482	-0.0376705	-0.11515	-0.0117301	0.0367155	-0.999254	0.233515	0	0	0	1
0.995527	0.094012	-0.00823941	0.628144	0.0936062	-0.994837	-0.0381925	-0.115622	-0.0118152	0.037235	-0.999234	0.233559	0	0	0	1
0.99556	0.0936602	-0.00828854	0.628055	0.0932468	-0.994851	-0.0386975	-0.11607	-0.0118981	0.0377374	-0.999214	0.23361	0	0	0	1
0.995594	0.0932908	-0.00836284	0.627954	0.0928682	-0.994865	-0.0392495	-0.116557	-0.0120093	0.0382844	-0.999192	0.233651	0	0	0	1
0.995634	0.0928608	-0.00839367	0.627861	0.0924315	-0.994887	-0.0397279	-0.117039	-0.0120677	0.0387632	-0.999173	0.233699	0	0	0	1
0.995677	0.0923929	-0.0084199	0.627765	0.0919579	-0.994914	-0.0401489	-0.117516	-0.0121143	0.0391856	-0.999156	0.233744	0	0	0	1
0.995684	0.0923222	-0.00845283	0.627662	0.09188	-0.994901	-0.0406314	-0.11802	-0.0121886	0.0396639	-0.999136	0.233795	0	0	0	1
0.99572	0.0919252	-0.00844746	0.627557	0.0914803	-0.994927	-0.0409006	-0.118511	-0.0121921	0.0399373	-0.999125	0.233838	0	0	0	1
0.995739	0.0917276	-0.00840546	0.627451	0.091281	-0.994934	-0.0411885	-0.119041	-0.0121687	0.0402302	-0.999114	0.233901	0	0	0	1
0.995759	0.0915069	-0.00839264	0.627347	0.0910581	-0.994944	-0.0414252	-0.119521	-0.0121686	0.0404698	-0.999104	0.233943	0	0	0	1
0.995788	0.0911987	-0.00836687	0.627243	0.0907482	-0.994962	-0.0416742	-0.12002	-0.012153	0.0407238	-0.999094	0.233983	0	0	0	1
0.995808	0.0909829	-0.00836283	0.627132	0.0905286	-0.994968	-0.0420135	-0.120526	-0.0121709	0.0410648	-0.99908	0.234021	0	0	0	1
0.995824	0.0908117	-0.0083413	0.627023	0.0903544	-0.99497	-0.0423357	-0.121031	-0.0121716	0.0413897	-0.999066	0.234056	0	0	0	1
0.995853	0.0904946	-0.00828964	0.626918	0.0900363	-0.994987	-0.0426161	-0.121546	-0.0121323	0.0416774	-0.999055	0.234101	0	0	0	1
0.995886	0.0901284	-0.00825622	0.626807	0.0896689	-0.99501	-0.0428589	-0.122055	-0.0121055	0.0419267	-0.999045	0.234144	0	0	0	1
0.995881	0.0901916	-0.00820945	0.626741	0.0897323	-0.994998	-0.0430034	-0.122375	-0.0120746	0.042074	-0.999039	0.234173	0	0	0	1
0.995888	0.090125	-0.00813048	0.626731	0.089668	-0.995	-0.0430894	-0.122495	-0.0120009	0.0421676	-0.999036	0.234179	0	0	0	1
0.995906	0.0899293	-0.00800122	0.626713	0.0894742	-0.995004	-0.0434024	-0.122764	-0.011892	0.0424933	-0.999023	0.234201	0	0	0	1
0.995926	0.0897272	-0.00784117	0.626668	0.0892732	-0.995	-0.0439058	-0.123203	-0.0117691	0.0430114	-0.999003	0.23425	0	0	0	1
0.995943	0.0895573	-0.00764014	0.626601	0.0891086	-0.995001	-0.0442052	-0.123712	-0.0115884	0.0433295	-0.998991	0.234296	0	0	0	1
0.995945	0.0895577	-0.00738989	0.626552	0.0891166	-0.994988	-0.0444939	-0.124194	-0.0113652	0.0436393	-0.99898	0.234354	0	0	0	1
0.99597	0.0892966	-0.00714107	0.626501	0.0888634	-0.994998	-0.0447765	-0.12468	-0.0111313	0.0439459	-0.998969	0.234411	0	0	0	1
0.995976	0.0892507	-0.00682066	0.626456	0.0888282	-0.994987	-0.0450935	-0.125214	-0.0108386	0.0442906	-0.998957	0.234462	0	0	0	1
0.995972	0.0893156	-0.00655193	0.626397	0.0889021	-0.994967	-0.0453681	-0.125728	-0.0105986	0.0445873	-0.998946	0.23448	0	0	0	1
0.995983	0.0892092	-0.00632793	0.626339	0.0888035	-0.994966	-0.0455911	-0.126216	-0.0103907	0.0448305	-0.998938	0.234505	0	0	0	1
0.995998	0.0890643	-0.00609142	0.626282	0.0886669	-0.994968	-0.0458242	-0.126742	-0.0101696	0.0450851	-0.998929	0.234543	0	0	0	1
0.996	0.0890533	-0.00580388	0.626236	0.0886662	-0.994955	-0.0460886	-0.12728	-0.00990643	0.0453741	-0.998918	0.234599	0	0	0	1
0.996011	0.0889498	-0.00557152	0.626161	0.0885706	-0.99495	-0.0463802	-0.127833	-0.00969637	0.0456862	-0.998906	0.234654	0	0	0	1
0.996004	0.0890476	-0.00530297	0.626094	0.0886776	-0.994926	-0.0466882	-0.128381	-0.00946099	0.0460158	-0.998893	0.234723	0	0	0	1
0.996015	0.0889377	-0.00502845	0.626043	0.088578	-0.994922	-0.0469613	-0.128877	-0.00920699	0.0463132	-0.998882	0.234778	0	0	0	1
0.996013	0.0889784	-0.0046904	0.626007	0.0886316	-0.994904	-0.0472588	-0.129374	-0.00889893	0.0466391	-0.998869	0.234818	0	0	0	1
0.996012	0.0890005	-0.00444704	0.62592	0.0886625	-0.994886	-0.0475615	-0.12994	-0.00868471	0.046962	-0.998856	0.234836	0	0	0	1
0.996005	0.089092	-0.00416172	0.625843	0.0887646	-0.994862	-0.0478725	-0.130509	-0.00843277	0.0472962	-0.998842	0.23487	0	0	0	1
0.995993	0.0892467	-0.00382666	0.625794	0.0889326	-0.994833	-0.0481716	-0.131025	-0.00813341	0.0476227	-0.998829	0.234897	0	0	0	1
0.995999	0.0891964	-0.00333213	0.625779	0.0889032	-0.994819	-0.0485225	-0.131547	-0.00767024	0.0480165	-0.998814	0.234907	0	0	0	1
0.996012	0.089065	-0.0028003	0.625753	0.0887949	-0.99481	-0.0488989	-0.132098	-0.00716826	0.0484397	-0.998797	0.234874	0	0	0	1
0.996002	0.0891968	-0.00215245	0.625745	0.0889551	-0.994775	-0.0493188	-0.132651	-0.00656757	0.0489146	-0.998778	0.2348	0	0	0	1
0.996	0.0892308	-0.00163999	0.625683	0.089012	-0.994752	-0.0496775	-0.133204	-0.0060914	0.0493173	-0.998762	0.234658	0	0	0	1
0.996001	0.0892346	-0.0011397	0.62564	0.0890386	-0.994733	-0.0500064	-0.133754	-0.00562323	0.0496894	-0.998746	0.234561	0	0	0	1
0.996017	0.0890598	-0.000755958	0.625594	0.0888817	-0.994734	-0.0502583	-0.134322	-0.00525519	0.0499754	-0.998734	0.234548	0	0	0	1
0.996019	0.089037	-0.000563359	0.625531	0.0888677	-0.994727	-0.0504314	-0.134843	-0.00507785	0.050165	-0.998725	0.234592	0	0	0	1
0.996033	0.0888832	-0.000349008	0.625471	0.088724	-0.99473	-0.0506191	-0.135384	-0.00487355	0.0503717	-0.998716	0.234658	0	0	0	1
0.99604	0.0887979	-0.000131343	0.625418	0.0886487	-0.994726	-0.05084	-0.135897	-0.00467232	0.0506115	-0.998704	0.234733	0	0	0	1
0.99606	0.0885794	0.000102445	0.625356	0.0884412	-0.994731	-0.0511002	-0.13645	-0.00445168	0.0508924	-0.998691	0.234835	0	0	0	1
0.996069	0.0884771	0.000293623	0.625287	0.0883477	-0.994726	-0.0513448	-0.136964	-0.00427792	0.0511534	-0.998679	0.234926	0	0	0	1
0.996051	0.0886722	0.000395963	0.62524	0.0885471	-0.994701	-0.0514921	-0.137267	-0.0041992	0.0513084	-0.998671	0.234975	0	0	0	1
0.996051	0.0886807	0.000471181	0.625228	0.0885592	-0.994696	-0.0515705	-0.13739	-0.00413177	0.051393	-0.998667	0.234973	0	0	0	1
0.99608	0.088351	0.000605862	0.6252	0.0882363	-0.994717	-0.0517208	-0.137675	-0.00399405	0.0515559	-0.998659	0.234999	0	0	0	1
0.996089	0.0882485	0.000744286	0.62514	0.0881403	-0.994716	-0.0519057	-0.138095	-0.00386737	0.0517527	-0.998649	0.235049	0	0	0	1
0.996086	0.0882838	0.00091839	0.625051	0.0881838	-0.994701	-0.0521207	-0.13868	-0.003715	0.0519821	-0.998638	0.235122	0	0	0	1
0.99607	0.0884607	0.00111705	0.624996	0.08837	-0.994674	-0.0523171	-0.139165	-0.003544	0.0521946	-0.998628	0.235183	0	0	0	1
0.996062	0.0885431	0.00132507	0.624954	0.0884625	-0.994656	-0.052508	-0.13963	-0.00335832	0.0524029	-0.998617	0.235233	0	0	0	1
0.996078	0.0883567	0.00153521	0.624891	0.0882869	-0.994661	-0.0526927	-0.140195	-0.00315582	0.052606	-0.998607	0.235289	0	0	0	1
0.996071	0.0884312	0.00169892	0.624813	0.0883695	-0.994647	-0.052824	-0.140786	-0.00300853	0.0527511	-0.9986	0.235315	0	0	0	1
0.996052	0.0886425	0.0019224	0.624763	0.0885919	-0.99462	-0.0529588	-0.141316	-0.0028094	0.0529046	-0.998592	0.235349	0	0	0	1
0.99607	0.0884425	0.00213378	0.624721	0.088403	-0.994629	-0.0531138	-0.141804	-0.00260225	0.0530782	-0.998584	0.235387	0	0	0	1
0.996061	0.0885373	0.00231554	0.624665	0.0885068	-0.994609	-0.0533151	-0.142283	-0.00244435	0.0532945	-0.998573	0.235446	0	0	0	1
0.996068	0.0884521	0.00248294	0.6246	0.0884299	-0.994599	-0.0536215	-0.14283	-0.00230043	0.0536147	-0.998556	0.235503	0	0	0	1
0.996056	0.0885807	0.00268787	0.624538	0.0885687	-0.994571	-0.0539169	-0.143378	-0.00212972	0.0539268	-0.998539	0.235575	0	0	0	1
0.996041	0.088749	0.00286862	0.624474	0.088746	-0.99454	-0.0541927	-0.143907	-0.00198359	0.0542172	-0.998524	0.235635	0	0	0	1
0.996054	0.0885892	0.0030463	0.624411	0.0885955	-0.994538	-0.0544684	-0.144447	-0.00182264	0.0545078	-0.998508	0.235689	0	0	0	1
0.996042	0.0887178	0.00321104	0.624344	0.0887325	-0.994511	-0.0547403	-0.144984	-0.00169	0.0547931	-0.998493	0.235739	0	0	0	1
0.996055	0.0885619	0.00343861	0.624298	0.0885889	-0.994509	-0.0550092	-0.14551	-0.00147894	0.0550813	-0.998478	0.235798	0	0	0	1
0.996054	0.0885761	0.00357991	0.624228	0.0886105	-0.994493	-0.0552644	-0.146051	-0.00136185	0.0553479	-0.998463	0.235833	0	0	0	1
0.996071	0.0883798	0.0037223	0.624157	0.088422	-0.994496	-0.0555213	-0.1466	-0.00123208	0.0556167	-0.998448	0.235867	0	0	0	1
0.996071	0.0883682	0.00391016	0.624106	0.0884206	-0.99448	-0.0558076	-0.147129	-0.00106997	0.0559185	-0.998432	0.235898	0	0	0	1
0.996071	0.0883626	0.00408596	0.624056	0.0884246	-0.994464	-0.0560848	-0.147648	-0.000919363	0.0562102	-0.998415	0.235917	0	0	0	1
0.996079	0.0882631	0.0043162	0.624019	0.088338	-0.994456	-0.0563618	-0.148179	-0.000709292	0.0565065	-0.998399	0.23595	0	0	0	1
0.996088	0.0881413	0.00453257	0.62398	0.0882285	-0.994451	-0.0566159	-0.148691	-0.000509658	0.0567788	-0.998383	0.235972	0	0	0	1
0.996096	0.0880529	0.00465298	0.623915	0.088147	-0.994443	-0.056875	-0.149208	-0.000407755	0.0570476	-0.998368	0.235984	0	0	0	1
0.996122	0.0877464	0.00490152	0.623882	0.0878551	-0.994452	-0.057183	-0.14975	-0.000170132	0.0573763	-0.998349	0.236017	0	0	0	1
0.99611	0.0878683	0.00508247	0.623839	0.0879871	-0.994425	-0.0574475	-0.150256	-2.0517e-05	0.0576557	-0.998333	0.23602	0	0	0	1
0.996128	0.0876487	0.00525462	0.623779	0.0877779	-0.994429	-0.0577007	-0.150875	0.000141134	0.057923	-0.998318	0.235996	0	0	0	1
0.996135	0.0875594	0.00543568	0.623724	0.0876994	-0.994423	-0.0579108	-0.151445	0.000307914	0.0581481	-0.998305	0.235981	0	0	0	1
0.996139	0.0874981	0.00565668	0.623686	0.087651	-0.994416	-0.0581107	-0.151967	0.000513721	0.0583666	-0.998292	0.235983	0	0	0	1
0.996122	0.0876895	0.00580797	0.623663	0.0878511	-0.994391	-0.0582311	-0.152278	0.000642344	0.0585	-0.998284	0.235997	0	0	0	1
0.99612	0.0876971	0.00590451	0.623675	0.0878643	-0.994385	-0.0583085	-0.152384	0.000731093	0.0585855	-0.998279	0.235994	0	0	0	1
0.996143	0.087428	0.00605127	0.623685	0.0876045	-0.994397	-0.0585018	-0.152649	0.000875894	0.0587907	-0.998267	0.235967	0	0	0	1
0.996162	0.0872136	0.00612887	0.623654	0.0873953	-0.994397	-0.05882	-0.153117	0.000937859	0.0591143	-0.998247	0.23588	0	0	0	1
0.996153	0.0873069	0.00625511	0.623598	0.0874963	-0.994369	-0.0591457	-0.153726	0.0010293	0.0594499	-0.998227	0.235808	0	0	0	1
0.996116	0.0877017	0.00648187	0.623552	0.0879041	-0.994319	-0.0593697	-0.15428	0.00121148	0.0596933	-0.998213	0.235807	0	0	0	1
0.996114	0.0877112	0.00674323	0.623527	0.0879294	-0.994308	-0.0595226	-0.154731	0.00145732	0.0598686	-0.998202	0.235845	0	0	0	1
0.996128	0.0875234	0.00703219	0.623511	0.0877596	-0.994312	-0.0597008	-0.155194	0.00174025	0.0600713	-0.998189	0.235875	0	0	0	1
0.996116	0.0876479	0.00727189	0.623475	0.0878987	-0.994285	-0.0599495	-0.155714	0.00194919	0.0603403	-0.998173	0.235886	0	0	0	1
0.996105	0.0877461	0.00749352	0.623426	0.0880108	-0.994256	-0.0602616	-0.156308	0.00213608	0.0606708	-0.998152	0.23588	0	0	0	1
0.99608	0.0880157	0.00772499	0.623377	0.0882946	-0.994215	-0.0605172	-0.15689	0.00232716	0.0609465	-0.998135	0.235873	0	0	0	1
0.99608	0.0879987	0.00794283	0.623331	0.0882915	-0.994203	-0.0607278	-0.157426	0.00252616	0.0611754	-0.99812	0.235872	0	0	0	1
0.996085	0.0879171	0.0082263	0.623313	0.0882279	-0.994196	-0.0609379	-0.157911	0.00279443	0.0614095	-0.998105	0.235894	0	0	0	1
0.996078	0.0879634	0.00856774	0.623308	0.088296	-0.994172	-0.061222	-0.158431	0.00310589	0.0617228	-0.998085	0.235909	0	0	0	1
0.996083	0.0878884	0.00874599	0.623259	0.0882332	-0.994158	-0.0615381	-0.159001	0.0032598	0.0620532	-0.998064	0.235875	0	0	0	1
0.996077	0.0879347	0.00893721	0.623214	0.0882923	-0.994134	-0.0618507	-0.15959	0.00341936	0.0623816	-0.998043	0.235832	0	0	0	1
0.996066	0.0880292	0.00923253	0.623195	0.0884063	-0.994103	-0.0621727	-0.160176	0.0036785	0.0627288	-0.99802	0.235807	0	0	0	1
0.996071	0.0879388	0.00953251	0.623179	0.088336	-0.994092	-0.0624493	-0.16071	0.00395791	0.0630305	-0.998	0.235802	0	0	0	1
0.996067	0.0879558	0.00980764	0.623157	0.0883713	-0.994073	-0.0626986	-0.161224	0.00420826	0.0633032	-0.997982	0.235803	0	0	0	1
0.996079	0.0877921	0.0100799	0.623137	0.0882264	-0.99407	-0.0629575	-0.161739	0.00446639	0.0635844	-0.997963	0.235797	0	0	0	1
0.996083	0.0877156	0.0103032	0.623097	0.0881653	-0.99406	-0.0632063	-0.16228	0.00467127	0.0638516	-0.997945	0.235784	0	0	0	1
0.996079	0.087728	0.0105606	0.623053	0.0881954	-0.994042	-0.0634378	-0.162843	0.00490595	0.0641049	-0.997928	0.235788	0	0	0	1
0.996074	0.0877526	0.0108491	0.623012	0.0882395	-0.994024	-0.0636562	-0.163396	0.00517179	0.064348	-0.997911	0.235812	0	0	0	1
0.996089	0.087559	0.0110855	0.622975	0.0880625	-0.994028	-0.0638436	-0.163884	0.00540277	0.0645545	-0.997896	0.235829	0	0	0	1
0.996088	0.0875333	0.011366	0.622957	0.0880564	-0.994013	-0.0640914	-0.164373	0.00566133	0.0648259	-0.997877	0.235833	0	0	0	1
0.996088	0.0875108	0.0115178	0.622899	0.0880452	-0.993998	-0.064335	-0.164909	0.00579217	0.0650819	-0.99786	0.235802	0	0	0	1
0.996077	0.0876044	0.0117379	0.62284	0.0881546	-0.993971	-0.0646007	-0.165512	0.00598137	0.0653665	-0.99784	0.235787	0	0	0	1
0.996074	0.0876008	0.0119902	0.622781	0.0881687	-0.993956	-0.0648092	-0.166089	0.006214	0.0655964	-0.997823	0.235805	0	0	0	1
0.996075	0.0875583	0.0122472	0.622742	0.0881443	-0.993947	-0.064977	-0.16657	0.0064574	0.0657859	-0.997809	0.235839	0	0	0	1
0.996082	0.0874459	0.012486	0.622704	0.088049	-0.993944	-0.0651505	-0.167036	0.00668681	0.0659791	-0.997795	0.235865	0	0	0	1
0.996064	0.0876265	0.012622	0.622664	0.0882392	-0.993918	-0.0652985	-0.167391	0.00679696	0.0661398	-0.997784	0.235865	0	0	0	1
0.996059	0.0876817	0.0126977	0.622649	0.0882998	-0.993908	-0.0653672	-0.167556	0.00686247	0.0662152	-0.997778	0.235868	0	0	0	1
0.996072	0.0875029	0.0128475	0.622647	0.0881322	-0.993914	-0.0655057	-0.1678	0.00701103	0.0663652	-0.997767	0.235863	0	0	0	1
0.99608	0.0873983	0.0129507	0.622595	0.0880363	-0.993907	-0.065731	-0.168257	0.00710064	0.0665979	-0.997751	0.235823	0	0	0	1
0.996072	0.087474	0.0130413	0.622479	0.0881193	-0.993887	-0.0659235	-0.168899	0.00716864	0.0667983	-0.997737	0.235805	0	0	0	1
0.996028	0.0879479	0.01325	0.622395	0.0886072	-0.993834	-0.0660745	-0.169461	0.00733079	0.0669705	-0.997724	0.235838	0	0	0	1
0.996011	0.0881081	0.0134776	0.622352	0.0887834	-0.993809	-0.0662097	-0.169886	0.00753418	0.0671266	-0.997712	0.235876	0	0	0	1
0.996028	0.0878819	0.0136811	0.622303	0.0885725	-0.993818	-0.0663564	-0.170338	0.00773867	0.0672891	-0.9977	0.235897	0	0	0	1
0.996027	0.0878663	0.0138549	0.622215	0.0885699	-0.993807	-0.0665242	-0.170919	0.00789759	0.0674715	-0.997686	0.235912	0	0	0	1
0.996019	0.0879104	0.0141108	0.622137	0.0886325	-0.99379	-0.0666973	-0.171522	0.00813343	0.067667	-0.997671	0.235954	0	0	0	1
0.996017	0.0879005	0.0143189	0.622063	0.088638	-0.993779	-0.0668471	-0.172052	0.0083276	0.0678345	-0.997658	0.235983	0	0	0	1
0.996024	0.0877763	0.0145905	0.622036	0.0885339	-0.993778	-0.0670095	-0.172482	0.0085916	0.0680194	-0.997643	0.236024	0	0	0	1
0.996042	0.0875383	0.014794	0.621998	0.0883121	-0.993784	-0.0672056	-0.172931	0.00879267	0.0682306	-0.997627	0.236026	0	0	0	1
0.996039	0.0875332	0.0150381	0.621951	0.0883262	-0.993764	-0.0674907	-0.173501	0.00901044	0.0685361	-0.997604	0.236013	0	0	0	1
0.996032	0.0875937	0.0151787	0.621851	0.0883983	-0.993741	-0.0677256	-0.17414	0.00912517	0.0687831	-0.997586	0.235996	0	0	0	1
0.996032	0.0875573	0.0153758	0.621775	0.0883771	-0.993732	-0.0678892	-0.17468	0.00930898	0.0689631	-0.997572	0.236024	0	0	0	1
0.996041	0.0874131	0.0156209	0.621732	0.0882517	-0.993732	-0.0680457	-0.175145	0.00954871	0.0691394	-0.997558	0.236063	0	0	0	1
0.996058	0.0871739	0.0158808	0.621697	0.0880328	-0.993739	-0.0682304	-0.175616	0.00980722	0.069344	-0.997541	0.236101	0	0	0	1
0.996058	0.0871399	0.016045	0.621649	0.0880127	-0.993724	-0.0684761	-0.176161	0.00995114	0.0696028	-0.997521	0.236121	0	0	0	1
0.996062	0.0870701	0.0161895	0.621564	0.0879555	-0.993714	-0.0687034	-0.176772	0.0100795	0.0698412	-0.997503	0.236123	0	0	0	1
0.996065	0.0869847	0.0164446	0.621519	0.0878907	-0.993702	-0.0689517	-0.177338	0.0103172	0.0701101	-0.997482	0.236151	0	0	0	1
0.996072	0.0868584	0.0166893	0.621476	0.0877839	-0.993697	-0.0691557	-0.17784	0.0105512	0.0703335	-0.997464	0.236183	0	0	0	1
0.996062	0.086922	0.0169193	0.621434	0.087866	-0.993674	-0.0693888	-0.178335	0.0107547	0.0705867	-0.997444	0.236198	0	0	0	1
0.996067	0.0868198	0.0171731	0.621394	0.0877848	-0.993663	-0.0696428	-0.178863	0.0109917	0.0708609	-0.997422	0.236206	0	0	0	1
0.996065	0.0868033	0.0173708	0.621323	0.0877854	-0.993644	-0.0699119	-0.179462	0.0111657	0.0711461	-0.9974	0.236199	0	0	0	1
0.996045	0.086989	0.0176074	0.621272	0.0879904	-0.993609	-0.0701622	-0.180039	0.0113654	0.0714185	-0.997378	0.23622	0	0	0	1
0.996037	0.0870119	0.0179202	0.621235	0.0880335	-0.993617	-0.0699823	-0.180505	0.0116904	0.0712671	-0.997385	0.236236	0	0	0	1
0.996036	0.0869768	0.0181385	0.621183	0.0880162	-0.993606	-0.0701617	-0.181026	0.011894	0.0714646	-0.997368	0.236243	0	0	0	1
0.996033	0.0869538	0.018402	0.621154	0.088015	-0.993589	-0.0704026	-0.181515	0.0121362	0.0717275	-0.997347	0.236263	0	0	0	1
0.996017	0.0870941	0.0186255	0.621093	0.0881742	-0.993557	-0.0706645	-0.182079	0.012325	0.0720098	-0.997324	0.236265	0	0	0	1
0.995987	0.0873743	0.0189089	0.621068	0.0884741	-0.99353	-0.0706578	-0.182458	0.0125869	0.0720317	-0.997319	0.236275	0	0	0	1
0.995978	0.0874445	0.0190486	0.621044	0.0885524	-0.993533	-0.0705263	-0.182657	0.0127322	0.071914	-0.997326	0.236271	0	0	0	1
0.995978	0.0874053	0.0192299	0.621046	0.0885284	-0.993524	-0.0706796	-0.182902	0.0129016	0.0720823	-0.997311	0.236281	0	0	0	1
0.995999	0.0871469	0.0193566	0.621019	0.0882828	-0.99353	-0.0709096	-0.183274	0.0130258	0.0723192	-0.997293	0.236248	0	0	0	1
0.99599	0.0871903	0.019588	0.620968	0.0883466	-0.993503	-0.0711949	-0.183814	0.0132272	0.0726245	-0.997268	0.236237	0	0	0	1
0.995964	0.0874321	0.019856	0.620911	0.0886106	-0.993462	-0.0714385	-0.184356	0.0134542	0.0728941	-0.997245	0.236257	0	0	0	1
0.995953	0.0874958	0.0201086	0.620848	0.0886949	-0.993442	-0.0716147	-0.184872	0.0136848	0.0730929	-0.997227	0.236298	0	0	0	1
0.995947	0.0874996	0.0203762	0.620781	0.088721	-0.993426	-0.0718059	-0.18544	0.0139333	0.0733072	-0.997208	0.236342	0	0	0	1
0.995946	0.0874632	0.0206111	0.620726	0.0887046	-0.993414	-0.0719898	-0.185972	0.014153	0.0735108	-0.99719	0.236399	0	0	0	1
0.995952	0.0873335	0.0208698	0.620686	0.0885975	-0.993407	-0.0722188	-0.186462	0.0143992	0.0737599	-0.997168	0.23642	0	0	0	1
0.995955	0.0872148	0.0212221	0.620682	0.0885099	-0.993391	-0.0725461	-0.186963	0.0147289	0.0741155	-0.997137	0.236427	0	0	0	1
0.995963	0.0870496	0.0215044	0.620644	0.0883707	-0.993381	-0.072855	-0.187505	0.0149942	0.0744457	-0.997108	0.236419	0	0	0	1
0.995966	0.0869364	0.0218398	0.620603	0.0882875	-0.993366	-0.0731635	-0.18809	0.0153084	0.074781	-0.997078	0.236434	0	0	0	1
0.995965	0.0868721	0.022128	0.620552	0.0882495	-0.993348	-0.0734513	-0.188655	0.0155741	0.0750922	-0.997051	0.236437	0	0	0	1
0.995968	0.0867575	0.0224454	0.62052	0.0881625	-0.993339	-0.0736697	-0.189128	0.0158787	0.075336	-0.997028	0.236478	0	0	0	1
0.99596	0.0867627	0.0227528	0.620507	0.0881957	-0.993314	-0.0739675	-0.189581	0.0161572	0.0756599	-0.996999	0.236481	0	0	0	1
0.995964	0.0866331	0.0230837	0.62049	0.0880976	-0.993296	-0.0743353	-0.190123	0.0164633	0.0760534	-0.996964	0.236465	0	0	0	1
0.995946	0.0867785	0.0233246	0.620429	0.0882666	-0.993255	-0.074678	-0.190717	0.016661	0.0764185	-0.996933	0.236439	0	0	0	1
0.995924	0.0869639	0.0235669	0.620363	0.0884749	-0.993214	-0.0749682	-0.191289	0.0168617	0.0767322	-0.996905	0.236427	0	0	0	1
0.995926	0.086853	0.0238874	0.620316	0.0883926	-0.993206	-0.0751772	-0.1918	0.01717	0.0769669	-0.996882	0.236471	0	0	0	1
0.995916	0.0868921	0.0241742	0.620268	0.0884574	-0.993184	-0.0753921	-0.192282	0.0174327	0.0772071	-0.996859	0.236511	0	0	0	1
0.995921	0.0867542	0.0244655	0.620218	0.0883467	-0.993175	-0.0756395	-0.192807	0.0177107	0.0774769	-0.996833	0.236534	0	0	0	1
0.9959	0.0869322	0.0246581	0.62013	0.0885438	-0.993138	-0.0758923	-0.193377	0.0178657	0.077749	-0.996809	0.23653	0	0	0	1
0.995899	0.0868815	0.0248764	0.620036	0.0885137	-0.993126	-0.0760865	-0.193966	0.0180691	0.0779609	-0.996788	0.236544	0	0	0	1
0.995876	0.0870313	0.0252867	0.619992	0.0886929	-0.993119	-0.075967	-0.194472	0.0184755	0.0778809	-0.996787	0.236561	0	0	0	1
0.995852	0.0872298	0.0255493	0.619911	0.0889135	-0.99309	-0.0760867	-0.195046	0.01871	0.0780273	-0.996771	0.236568	0	0	0	1
0.995841	0.0872814	0.0258112	0.619858	0.088989	-0.993069	-0.076272	-0.195591	0.0189495	0.0782362	-0.996751	0.236588	0	0	0	1
0.995845	0.0871851	0.0259828	0.619809	0.0889106	-0.99306	-0.0764899	-0.196104	0.019108	0.0784667	-0.996729	0.23663	0	0	0	1
0.995845	0.0871207	0.0261729	0.61978	0.0888672	-0.99304	-0.076796	-0.196641	0.0192746	0.0787874	-0.996701	0.236662	0	0	0	1
0.995852	0.0870084	0.026281	0.619745	0.0887697	-0.993025	-0.0771061	-0.197155	0.0193632	0.0791038	-0.996674	0.236668	0	0	0	1
0.995842	0.0871163	0.0263168	0.619705	0.0888816	-0.993009	-0.0771812	-0.197476	0.0193835	0.0791839	-0.996667	0.236637	0	0	0	1
0.99584	0.0871047	0.0264103	0.619731	0.0888773	-0.99301	-0.0771708	-0.197583	0.0194781	0.0791816	-0.996666	0.2366	0	0	0	1
0.99586	0.0868685	0.0264442	0.619731	0.088649	-0.993012	-0.077407	-0.197845	0.0195096	0.0794153	-0.996646	0.236566	0	0	0	1
0.99587	0.0867317	0.0265103	0.619707	0.0885241	-0.992998	-0.0777232	-0.198296	0.019558	0.0797335	-0.99662	0.236551	0	0	0	1
0.995861	0.0867997	0.0266204	0.619629	0.0886056	-0.992972	-0.0779686	-0.198875	0.01964	0.0799892	-0.996598	0.236593	0	0	0	1
0.995846	0.0869246	0.0267962	0.619561	0.0887471	-0.992947	-0.078118	-0.199395	0.0197912	0.0801561	-0.996582	0.236682	0	0	0	1
0.995852	0.0867862	0.0270049	0.619514	0.0886289	-0.992946	-0.0782724	-0.199848	0.0199959	0.0803256	-0.996564	0.236765	0	0	0	1
0.995871	0.0865381	0.0271189	0.619449	0.0883948	-0.992951	-0.0784738	-0.200323	0.0201112	0.0805314	-0.996545	0.236791	0	0	0	1
0.995874	0.0864504	0.0272732	0.619419	0.0883258	-0.992934	-0.0787703	-0.200792	0.0202452	0.0808387	-0.996517	0.2368	0	0	0	1
0.995887	0.0862761	0.027356	0.619377	0.0881658	-0.99292	-0.0791181	-0.201336	0.0203108	0.0811891	-0.996487	0.236799	0	0	0	1
0.995888	0.0862488	0.0274056	0.61934	0.0881499	-0.992893	-0.0794772	-0.201917	0.0203304	0.0815507	-0.996458	0.236824	0	0	0	1
0.995903	0.0860592	0.0274435	0.619311	0.0879711	-0.992881	-0.0798239	-0.202489	0.0203531	0.0818957	-0.996429	0.236866	0	0	0	1
0.995905	0.086028	0.0274694	0.619284	0.0879486	-0.992857	-0.0801399	-0.203003	0.0203534	0.0822121	-0.996403	0.2369	0	0	0	1
0.99591	0.08598	0.027452	0.619258	0.0879063	-0.992833	-0.0804829	-0.203497	0.0203098	0.0825514	-0.996375	0.236903	0	0	0	1
0.995918	0.0859037	0.0273996	0.61924	0.0878341	-0.992807	-0.0808869	-0.20402	0.0202285	0.0829478	-0.996344	0.23689	0	0	0	1
0.995928	0.085822	0.0272877	0.619232	0.0877537	-0.992772	-0.081401	-0.204626	0.020079	0.0834486	-0.996305	0.236845	0	0	0	1
0.995918	0.0859645	0.0272168	0.619289	0.0878974	-0.992729	-0.0817761	-0.205164	0.0199636	0.083819	-0.996277	0.236768	0	0	0	1
0.995906	0.0861439	0.0270892	0.619375	0.0880715	-0.992688	-0.0820792	-0.205753	0.0197951	0.0841134	-0.996255	0.2366	0	0	0	1
0.995909	0.0861798	0.0268456	0.619497	0.0880951	-0.992651	-0.0824988	-0.2063	0.0195132	0.0845107	-0.996227	0.236365	0	0	0	1
0.995896	0.0864195	0.0265497	0.619587	0.0883177	-0.992594	-0.0829502	-0.206859	0.0191591	0.084939	-0.996198	0.236119	0	0	0	1
0.995873	0.0867068	0.02649	0.619612	0.0886026	-0.992553	-0.0831407	-0.207466	0.0190584	0.085129	-0.996183	0.236002	0	0	0	1
0.995872	0.0866369	0.026756	0.619577	0.0885537	-0.992565	-0.0830448	-0.208053	0.0193369	0.0850558	-0.996184	0.236086	0	0	0	1
0.995854	0.0867598	0.0270132	0.619482	0.088696	-0.992561	-0.0829391	-0.208608	0.019591	0.0849756	-0.996186	0.236202	0	0	0	1
0.995843	0.0868234	0.0272394	0.619398	0.0887761	-0.992565	-0.082809	-0.209103	0.0198217	0.0848674	-0.996191	0.236294	0	0	0	1
0.995848	0.0867071	0.0274086	0.619321	0.0886756	-0.992569	-0.0828658	-0.20964	0.0199944	0.0849366	-0.996181	0.236393	0	0	0	1
0.995846	0.0866768	0.0275636	0.61924	0.0886605	-0.992562	-0.08296	-0.21021	0.0201425	0.0850436	-0.996169	0.236488	0	0	0	1
0.995847	0.0866231	0.027699	0.619164	0.0886191	-0.992563	-0.082992	-0.210741	0.0202786	0.0850864	-0.996163	0.236553	0	0	0	1
0.995848	0.086573	0.0278174	0.619129	0.0885819	-0.992556	-0.0831162	-0.211239	0.0203893	0.0852197	-0.996149	0.236612	0	0	0	1
0.995849	0.086551	0.0278501	0.619078	0.0885674	-0.992539	-0.0833447	-0.211758	0.0204033	0.0854498	-0.996129	0.236648	0	0	0	1
0.995865	0.0863643	0.0278728	0.61902	0.0883886	-0.992533	-0.0836045	-0.212318	0.0204188	0.0857069	-0.996107	0.236686	0	0	0	1
0.995857	0.0864015	0.028052	0.618998	0.0884361	-0.992548	-0.0833672	-0.212631	0.0206145	0.085487	-0.996122	0.236702	0	0	0	1
0.99585	0.0864447	0.0281711	0.618978	0.0884825	-0.992572	-0.0830366	-0.212772	0.0207584	0.0851691	-0.996146	0.236669	0	0	0	1
0.995859	0.0863301	0.028209	0.61897	0.0883741	-0.992571	-0.0831579	-0.213029	0.020795	0.0852908	-0.996135	0.236693	0	0	0	1
0.995875	0.0861524	0.0281694	0.61893	0.0881982	-0.992569	-0.0833793	-0.213408	0.0207514	0.0855043	-0.996117	0.236696	0	0	0	1
0.995879	0.0860972	0.0281806	0.618851	0.0881489	-0.992553	-0.0836121	-0.213929	0.0207466	0.085736	-0.996097	0.236733	0	0	0	1
0.995867	0.086212	0.0282548	0.61877	0.0882735	-0.992527	-0.0837935	-0.214452	0.0207942	0.0859258	-0.99608	0.236797	0	0	0	1
0.995864	0.0862143	0.0283546	0.618676	0.0882869	-0.992516	-0.0839143	-0.214962	0.0208824	0.086055	-0.996067	0.236864	0	0	0	1
0.995854	0.0862932	0.0284943	0.618612	0.0883803	-0.992496	-0.0840448	-0.215455	0.0210026	0.0861991	-0.996052	0.236912	0	0	0	1
0.995854	0.0862406	0.0286443	0.618565	0.0883444	-0.992485	-0.0842158	-0.215938	0.0211409	0.0863816	-0.996033	0.236949	0	0	0	1
0.995847	0.0862677	0.0287933	0.618535	0.0883902	-0.992458	-0.0844905	-0.216437	0.021262	0.0866691	-0.996006	0.23699	0	0	0	1
0.995845	0.0862713	0.028864	0.61846	0.0884055	-0.992434	-0.0847521	-0.217022	0.0213086	0.0869361	-0.995982	0.23702	0	0	0	1
0.995832	0.0863366	0.029112	0.618417	0.08849	-0.992435	-0.0846508	-0.217598	0.021558	0.0868585	-0.995983	0.237047	0	0	0	1
0.995781	0.0867726	0.0295611	0.618398	0.0889498	-0.992447	-0.0840248	-0.218154	0.0220214	0.0862842	-0.996023	0.237035	0	0	0	1
0.995767	0.0867981	0.0299613	0.618371	0.0889938	-0.992503	-0.0833186	-0.21875	0.0224795	0.0856167	-0.99607	0.236964	0	0	0	1
0.995771	0.0866275	0.0303082	0.618365	0.0888351	-0.992584	-0.0825185	-0.219402	0.0229097	0.0848464	-0.996126	0.23681	0	0	0	1
0.995766	0.0866016	0.0305402	0.618409	0.0888131	-0.992642	-0.0818321	-0.220038	0.0232033	0.0841825	-0.996176	0.236579	0	0	0	1
0.995783	0.0864351	0.0304511	0.618498	0.088639	-0.99266	-0.0818065	-0.220632	0.0231313	0.0841453	-0.996181	0.236313	0	0	0	1
0.995811	0.0862031	0.0302195	0.618646	0.0884013	-0.992634	-0.0823734	-0.221196	0.0228707	0.0846843	-0.996141	0.236111	0	0	0	1
0.995831	0.0860607	0.0299379	0.618777	0.088252	-0.992587	-0.0831067	-0.221711	0.0225384	0.0853868	-0.996088	0.235955	0	0	0	1
0.995849	0.0859252	0.029734	0.618796	0.0881112	-0.992555	-0.0836294	-0.222187	0.0223015	0.0858866	-0.996051	0.235872	0	0	0	1
0.995857	0.0858253	0.0297566	0.618731	0.0880195	-0.992541	-0.0838893	-0.2227	0.0223095	0.0861453	-0.996028	0.23592	0	0	0	1
0.995853	0.0858167	0.0299298	0.618642	0.0880291	-0.992528	-0.0840378	-0.223237	0.022469	0.0863085	-0.996011	0.23605	0	0	0	1
0.995844	0.0858533	0.0301066	0.618549	0.0880845	-0.99251	-0.0841968	-0.223809	0.0226272	0.0864833	-0.995992	0.23618	0	0	0	1
0.995847	0.0857732	0.0302328	0.618449	0.0880172	-0.99251	-0.0842646	-0.224369	0.0227534	0.0865601	-0.995982	0.23625	0	0	0	1
0.995817	0.0860503	0.0304555	0.618405	0.0883113	-0.992489	-0.0842039	-0.224877	0.0229556	0.0865256	-0.995981	0.23631	0	0	0	1
0.995817	0.0859779	0.0306456	0.618375	0.0882561	-0.992492	-0.0842304	-0.225433	0.0231483	0.0865672	-0.995973	0.23636	0	0	0	1
0.995791	0.0862688	0.0306891	0.618342	0.0885541	-0.99245	-0.084412	-0.225974	0.0231499	0.0867588	-0.995956	0.236356	0	0	0	1
0.99579	0.0862358	0.030811	0.618327	0.0885337	-0.992445	-0.0844922	-0.226542	0.0232667	0.0868487	-0.995945	0.236361	0	0	0	1
0.995776	0.0863418	0.0309466	0.618306	0.0886509	-0.992435	-0.0844835	-0.227086	0.0233927	0.0868546	-0.995942	0.236352	0	0	0	1
0.995756	0.0865359	0.031046	0.618253	0.0888531	-0.992416	-0.0844898	-0.227614	0.0234739	0.0868743	-0.995938	0.236344	0	0	0	1
0.995743	0.0866044	0.0312855	0.618227	0.0889356	-0.992433	-0.0842084	-0.227929	0.0237306	0.0866168	-0.995955	0.236368	0	0	0	1
0.995721	0.0868108	0.0314059	0.618198	0.0891458	-0.992435	-0.0839642	-0.22808	0.023854	0.0863892	-0.995971	0.236354	0	0	0	1
0.99574	0.0865778	0.0314566	0.61816	0.0889206	-0.992446	-0.0840716	-0.228367	0.0239149	0.086495	-0.995961	0.236398	0	0	0	1
0.995748	0.0864789	0.0314756	0.618118	0.08883	-0.992431	-0.0843382	-0.228812	0.0239186	0.08676	-0.995938	0.236438	0	0	0	1
0.995738	0.0865678	0.0315369	0.618034	0.0889286	-0.992406	-0.0845334	-0.229341	0.0239542	0.0869621	-0.995919	0.236494	0	0	0	1
0.995736	0.0865504	0.0316637	0.617973	0.0889237	-0.992401	-0.0845887	-0.229812	0.0240766	0.0870282	-0.99591	0.236544	0	0	0	1
0.995748	0.0863828	0.031742	0.617942	0.088769	-0.992396	-0.0848157	-0.230263	0.0241487	0.0872572	-0.995889	0.236608	0	0	0	1
0.995763	0.0862038	0.0317453	0.61792	0.088599	-0.992383	-0.0851495	-0.230737	0.024138	0.0875858	-0.99586	0.236641	0	0	0	1
0.995773	0.086108	0.0316847	0.61788	0.0885078	-0.992356	-0.0855476	-0.231286	0.024051	0.0879748	-0.995828	0.236645	0	0	0	1
0.995777	0.0860619	0.0316923	0.617891	0.0884747	-0.992316	-0.0860519	-0.231891	0.0240177	0.0884769	-0.995784	0.236684	0	0	0	1
0.995783	0.0860121	0.0316539	0.617896	0.0884278	-0.992298	-0.0863065	-0.232434	0.0239615	0.088726	-0.995763	0.236623	0	0	0	1
0.995791	0.0859769	0.0315003	0.617929	0.0883887	-0.992266	-0.086712	-0.232986	0.0237763	0.0891156	-0.995733	0.236503	0	0	0	1
0.995796	0.0859539	0.031379	0.618016	0.0883639	-0.992235	-0.0870872	-0.233533	0.0236247	0.0894783	-0.995704	0.236359	0	0	0	1
0.995799	0.0859412	0.0313417	0.618164	0.088354	-0.992214	-0.0873418	-0.234153	0.0235662	0.0897284	-0.995683	0.236171	0	0	0	1
0.995767	0.0862801	0.0314249	0.618286	0.0886925	-0.992208	-0.0870627	-0.234783	0.023643	0.0894657	-0.995705	0.23589	0	0	0	1
0.99573	0.0865278	0.0318915	0.618377	0.0889529	-0.992286	-0.085899	-0.235336	0.0241876	0.0883536	-0.995791	0.235606	0	0	0	1
0.995681	0.0869502	0.0322878	0.618314	0.0893911	-0.992309	-0.0851764	-0.236136	0.0246081	0.0876792	-0.99584	0.235504	0	0	0	1
0.995666	0.0869364	0.0327934	0.618237	0.089405	-0.992365	-0.0845122	-0.23677	0.0251706	0.0870623	-0.99588	0.235616	0	0	0	1
0.995661	0.0868073	0.0332698	0.618152	0.089303	-0.992423	-0.083938	-0.237249	0.0257061	0.0865294	-0.995913	0.235713	0	0	0	1
0.995656	0.0867965	0.0334433	0.618059	0.0893055	-0.992428	-0.0838718	-0.237716	0.0258851	0.0864787	-0.995913	0.235774	0	0	0	1
0.995677	0.0865599	0.0334452	0.617991	0.0890772	-0.992424	-0.0841559	-0.238279	0.0258821	0.0867558	-0.995889	0.235797	0	0	0	1
0.995685	0.0864332	0.0335283	0.617946	0.0889627	-0.99242	-0.0843278	-0.238847	0.0259602	0.0869312	-0.995871	0.23582	0	0	0	1
0.995687	0.0864078	0.0335416	0.617912	0.088944	-0.992404	-0.0845401	-0.239372	0.0259567	0.0871433	-0.995853	0.235805	0	0	0	1
0.995703	0.0862207	0.0335306	0.617862	0.088762	-0.992402	-0.0847489	-0.239856	0.0259436	0.0873456	-0.995836	0.235797	0	0	0	1
0.995715	0.0860722	0.0335589	0.61779	0.0886223	-0.992396	-0.084973	-0.240346	0.0259647	0.0875675	-0.995816	0.235837	0	0	0	1
0.995738	0.0857917	0.0336114	0.617685	0.0883523	-0.992403	-0.0851623	-0.240891	0.0260247	0.0877535	-0.995798	0.235898	0	0	0	1
0.995745	0.0856742	0.0336986	0.617575	0.088245	-0.992406	-0.0852444	-0.241419	0.0261143	0.0878399	-0.995788	0.235943	0	0	0	1
0.995738	0.0857289	0.0337605	0.617487	0.0883068	-0.992395	-0.085314	-0.241916	0.0261647	0.0879162	-0.99578	0.235954	0	0	0	1
0.995745	0.0856482	0.0337586	0.617442	0.0882323	-0.992381	-0.0855476	-0.242388	0.0261492	0.0881467	-0.99576	0.235955	0	0	0	1
