# Supplementary material for: Axially rigid steerable needle with compliant active tip control
Source: PLoS One. 2021 Dec 16;16(12):e0261089. doi: 10.1371/journal.pone.0261089 (PMC8675730; doi:10.1371/journal.pone.0261089)
Supplement: S1 File — (ZIP) [file pone.0261089.s001.zip › Exp.1/PhantomScan_022.csvf]

4.97986	3.84397	8.40573
5.12561	3.772	8.70517
4.84813	3.17588	8.76
4.66084	3.08792	8.79056
4.51898	2.92058	8.90798
4.45894	2.66612	9.0749
4.29014	2.64877	9.117
4.19541	2.32088	9.26074
3.89318	2.11179	9.29731
3.72426	2.01303	9.3974
3.75246	1.85783	9.55138
3.68745	1.65992	9.69695
3.56413	1.57961	9.85452
3.66548	1.5424	10.0654
3.52793	1.58237	10.1266
3.54171	1.56173	10.1548
3.70769	1.22785	10.2303
3.59492	1.19717	10.2854
3.38435	1.29237	10.1992
3.40017	0.828682	10.2432
3.19041	1.11341	10.2168
3.26445	0.736782	10.3011
3.26753	0.5297	10.2623
3.3797	0.427108	10.2229
3.50639	0.352233	10.1147
3.59779	0.604412	9.77444
3.67857	0.25874	9.76591
3.75696	0.36274	9.54294
3.99426	-0.026748	9.4518
3.59886	0.167672	9.22691
3.63575	-0.129079	9.50948
3.42392	0.0730196	9.62216
3.36161	0.0830684	9.75594
3.03597	0.161556	9.60905
3.07005	-0.389405	9.65526
3.09438	-0.541932	9.65372
3.03224	-0.401439	9.65071
2.82133	-0.449234	9.62152
2.77465	-0.635102	9.65335
2.66329	-1.10499	9.66523
2.5219	-0.970569	9.65396
2.37773	-1.1138	9.74977
2.08707	-1.2234	9.71443
2.10558	-1.11101	9.89218
1.92956	-1.17026	9.82111
1.7657	-1.24367	9.77864
1.86222	-1.41189	9.83457
1.88279	-1.60867	10.0718
1.29655	-1.49202	9.8323
0.958244	-1.73581	9.62513
0.928156	-1.96203	9.74951
0.805567	-1.80008	9.83603
0.501994	-1.79579	9.65769
0.490818	-1.93153	9.61823
0.674395	-1.90022	9.69995
0.420918	-1.78454	9.48566
0.286094	-1.7799	9.41151
0.108243	-1.71707	9.17701
0.306595	-1.95452	9.36423
0.301992	-1.89249	9.31028
0.187601	-1.7291	9.19655
0.358452	-1.98774	9.15399
0.402544	-1.37217	9.26331
0.146667	-1.65336	9.24906
0.155628	-1.66503	9.30092
0.355215	-1.77167	8.94102
0.447516	-1.70427	9.15797
0.315207	-1.67239	9.15917
0.135549	-1.67453	9.19592
0.343114	-1.9486	9.17016
0.32584	-1.87095	9.08596
0.125629	-1.86046	9.15004
-0.0429847	-1.79324	9.30793
-0.236648	-1.84779	9.35694
-0.347017	-2.11103	9.33656
-0.560658	-1.97132	9.54238
-0.540862	-2.39104	9.49564
-0.855426	-2.1151	9.65732
-0.681058	-2.26483	9.75629
-0.759461	-2.17099	9.83296
-0.91215	-2.17897	9.82693
-0.916752	-2.3234	9.75592
-0.558686	-2.47693	10.0845
-0.481786	-2.42308	10.1905
-0.589467	-2.44891	10.1959
-0.454621	-2.27905	10.341
-0.645055	-2.61014	10.1096
-0.350539	-2.66017	10.2151
-0.329652	-2.65339	10.2063
-0.366699	-2.45526	10.5012
-0.0202825	-2.72068	10.6908
-0.115573	-2.86055	10.616
0.0812856	-2.44633	10.8183
-0.0797049	-2.5617	10.7349
-0.0557355	-2.63372	10.5885
-0.0319072	-2.53064	10.911
0.437538	-2.62652	11.3455
-0.0642365	-2.83936	10.915
0.203795	-2.76874	11.1084
0.0401436	-2.88716	11.0388
-0.0448024	-2.6345	10.9034
0.247332	-2.90519	11.2204
-0.233068	-3.02065	10.7251
0.117664	-2.85818	11.0301
-0.231462	-2.90749	10.8507
-0.360297	-2.9531	10.856
-0.449433	-3.10892	10.4514
-0.472517	-2.66709	10.6515
-0.652285	-2.81931	10.3403
-1.01111	-2.52993	10.3928
-1.21373	-2.74304	10.0049
-1.20331	-2.75653	10.1847
-1.02095	-2.83253	10.2026
-1.03205	-2.97924	10.1149
-1.05298	-2.62741	10.0206
-0.959481	-2.80337	10.1187
-1.15326	-2.85416	9.98931
-0.998801	-2.92128	10.0956
-0.964295	-2.74538	10.3765
-0.98669	-2.89416	10.485
-0.974176	-2.94619	10.5993
-1.14336	-3.09581	10.5819
-1.38881	-2.58127	10.1202
-1.21318	-2.59046	10.4164
-0.869799	-2.75217	10.5974
-0.997195	-2.75693	10.6292
-0.78343	-2.95574	10.6461
-0.750369	-3.03193	10.894
-1.39368	-2.84744	10.6009
-1.51325	-3.01491	10.3688
-1.57581	-2.74088	10.4798
-1.32752	-2.783	10.9833
-1.44875	-3.03385	10.9543
-1.99309	-2.57813	10.6203
-1.86078	-2.20103	10.6726
-2.43745	-2.59728	10.572
-2.82134	-2.60556	10.6733
-2.64723	-3.10148	10.856
-3.03868	-2.8227	10.9784
-2.9309	-3.02351	10.7778
-3.09029	-2.94812	11.0046
-3.30832	-3.0989	10.5781
-3.19521	-2.84297	10.6138
-3.08833	-2.86507	10.3528
-3.14618	-2.95219	10.2837
-3.15652	-2.82832	10.4417
-3.01408	-3.0549	10.3306
-3.0791	-2.93131	10.4186
-3.28122	-2.88414	10.3466
-3.33149	-3.08171	10.1225
-3.24795	-3.0707	9.93627
-3.29265	-3.09268	9.87265
-3.27391	-3.0019	9.63481
-3.25909	-2.94254	9.28711
-3.20377	-2.75942	9.59682
-3.33827	-2.8884	9.83164
-3.0971	-3.05657	9.87302
-3.34718	-3.30108	9.99466
-3.12897	-3.27291	10.0763
-2.81044	-3.31839	10.461
-2.77161	-3.06239	10.4347
-2.82347	-3.26867	9.91404
-2.19156	-3.27849	10.2734
-1.92672	-3.39398	10.5247
-1.28412	-3.48847	10.7765
-1.51276	-3.23501	10.5467
-1.58966	-3.44735	10.4146
-1.2515	-3.26561	10.5839
-1.47432	-3.34256	10.6146
-1.40527	-3.38382	10.5585
-1.43115	-3.33322	10.5534
-1.06399	-3.08629	10.6976
-1.299	-3.27137	10.6016
-1.27729	-3.59634	10.5689
-0.804473	-3.14714	10.9593
-0.950578	-3.31663	10.7979
-1.05004	-3.5636	10.6474
-1.19893	-3.43522	10.8223
-1.45117	-3.36515	10.6755
-1.82732	-3.24511	10.1225
-2.11099	-3.42154	9.99714
-2.70661	-3.45581	9.55913
-2.77617	-3.22705	9.96438
-3.33546	-3.32982	9.75697
-3.20701	-3.27797	9.83155
-3.63422	-3.2407	9.6461
-3.33938	-3.55105	10.0427
-3.86806	-3.226	10.028
-3.94285	-3.39723	9.76645
-3.71723	-3.27956	9.84746
-3.785	-3.24352	9.66697
-3.22445	-3.4129	10.3033
-3.10142	-3.44634	10.4592
-3.2855	-3.38902	10.0827
-3.30882	-3.41618	10.1785
-3.31583	-3.32126	10.2398
-3.31789	-3.58536	10.1506
-3.57637	-3.31263	10.1106
-3.31729	-3.62695	10.1427
-3.12448	-3.3264	10.4453
-3.00859	-3.65378	10.3626
-3.05873	-3.41826	10.3965
-2.94714	-3.59304	10.501
-2.56125	-3.39978	10.6859
-2.80812	-3.49193	10.6171
-2.72833	-3.42072	10.6138
-2.98044	-3.43625	10.2062
-3.34272	-3.36581	10.1037
-2.97364	-3.31264	10.4499
-2.98219	-3.24748	10.4919
-3.11413	-3.33291	10.4262
-3.5345	-3.20389	10.3183
-3.39124	-3.27418	10.1662
-3.60777	-3.16451	10.1843
-3.495	-3.11071	10.2571
-4.05906	-3.16365	9.98465
-4.14717	-3.31903	10.1175
-4.2641	-3.25399	10.1547
-4.33942	-3.24925	10.1181
-4.40392	-3.41371	10.3985
-4.37645	-3.49072	10.3889
-4.6119	-3.4687	10.4125
-4.5616	-3.40675	10.3201
-4.77317	-3.47045	10.0287
-4.688	-3.06776	9.90087
-4.50929	-3.51711	9.81775
-4.66226	-3.34807	9.68141
-4.72001	-3.48836	9.4029
-4.8324	-3.091	9.43652
-4.46924	-3.4044	9.61328
-4.59048	-3.23667	9.49224
-4.47246	-3.42476	9.63674
-4.46997	-3.25642	9.56595
-4.48652	-3.37378	9.59613
-4.4319	-3.22651	9.80027
-4.35577	-3.4018	9.77391
-3.73567	-3.48549	10.2443
-3.49682	-3.54727	10.2091
-3.33298	-3.69869	10.2022
-3.10543	-3.61785	10.2146
-3.0401	-3.43917	10.326
-2.98232	-3.57901	10.3839
-2.72919	-3.39456	10.1289
-2.78461	-3.17465	10.1553
-2.52506	-3.3863	10.4176
-2.39214	-3.67722	10.4857
-2.24778	-3.4935	10.6092
-1.96651	-3.70633	10.5436
-1.98008	-3.608	10.6182
-1.9165	-3.65817	10.8048
-1.9604	-3.50722	10.9346
-1.85975	-3.70814	10.9001
-2.23864	-3.54813	10.672
-2.1764	-3.43364	10.7909
-2.48534	-3.58272	10.5326
-2.69407	-3.6298	10.6676
-2.60833	-3.30042	10.6466
-2.8263	-3.60957	10.5177
-2.81301	-3.48027	10.604
-2.63293	-3.71923	10.6271
-2.54374	-3.73826	10.6395
-2.66923	-3.53853	10.369
-2.74115	-3.48498	10.4932
-3.14927	-3.36629	10.2854
-3.39501	-3.47427	9.89231
-3.82124	-3.37359	9.74619
-4.07879	-3.32345	9.366
-4.09175	-3.54852	9.55581
-4.12357	-3.40042	9.45256
-3.90492	-3.36247	9.26587
-3.76757	-3.57137	9.32217
-3.94749	-3.74636	9.36347
-4.24823	-3.35668	9.43642
-5.44423	-3.12852	9.34186
-5.28216	-2.89942	10.4161
-5.90867	-3.0071	10.7317
-5.45664	-2.7196	11.0694
-5.8416	-2.80351	10.2428
-6.03205	-2.70716	10.0532
-5.59645	-2.83485	9.77713
-5.51738	-2.47719	9.74156
-5.88016	-2.94449	9.72954
-5.49008	-2.72346	9.32819
-6.22859	-2.91553	8.67776
-6.24415	-2.85057	8.8083
-6.39675	-2.65075	9.10728
-5.71695	-2.68045	9.60494
-5.59988	-2.87657	9.68745
-5.9126	-2.76193	9.638
-6.02223	-2.76979	9.32263
-5.60993	-2.952	9.32941
-6.24999	-3.0574	8.74624
-6.40207	-2.95498	8.59617
-5.55159	-2.81801	8.4755
-5.68495	-2.69638	9.30949
-6.53706	-2.72906	9.11047
-5.60474	-2.72881	10.2777
-6.26122	-2.58483	9.62989
-6.38405	-2.84131	9.77907
-5.34814	-2.7357	9.40297
-6.71503	-2.72748	8.54323
-6.32883	-2.80831	8.24764
-5.93847	-2.72981	8.34715
-6.19047	-2.39268	8.70063
-5.79593	-2.25449	9.91153
-5.57751	-1.95471	11.4584
-5.19227	-1.8836	11.0459
-5.21202	-1.74679	10.2874
-5.52457	-1.87161	9.60745
-5.70658	-1.8958	9.1908
-5.70252	-1.97267	8.87615
-5.86654	-1.90246	8.69168
-5.50129	-1.79836	8.95251
-5.46062	-1.5297	8.98233
-5.43227	-1.59072	9.03057
-5.3658	-1.31598	9.05314
-5.36164	-1.33012	9.05298
-5.23157	-1.45311	9.0651
-5.15578	-1.27896	8.94546
-5.26342	-1.11555	8.90052
-5.22071	-1.21654	9.00735
-5.14334	-1.0998	8.87479
-5.06167	-1.15361	8.87326
-5.07935	-1.03648	8.90858
-5.09075	-0.967302	8.93314
-4.99533	-0.934417	8.71972
-5.01454	-0.859264	8.85165
-5.06473	-0.816619	8.91755
-4.88464	-0.951853	8.72448
-4.96369	-0.755239	8.84224
-4.91323	-0.880502	8.78088
-5.04505	-0.536232	8.71703
-4.7048	-1.01562	8.75542
-4.80799	-0.840924	8.69646
-4.88229	-0.612655	8.77689
-4.88194	-0.688126	8.80442
-4.79504	-0.680481	8.67301
-4.72204	-0.53262	8.55981
-4.6851	-0.777035	8.56003
-4.64638	-0.614766	8.42929
-4.59267	-0.606833	8.45858
-4.57949	-0.669511	8.34404
-4.64486	-0.386464	8.50444
-4.58142	-0.492583	8.32602
-4.53418	-0.512441	8.2576
-4.44192	-0.585198	8.33003
-4.48973	-0.28661	8.12326
-4.38887	-0.285498	8.24805
-4.44548	-0.286925	8.23995
-4.45015	-0.390395	8.23203
-4.39613	-0.502962	8.23286
-4.49052	-0.27109	8.18695
-4.50587	-0.398628	8.22565
-4.48135	-0.325566	8.48101
-4.49011	-0.357704	8.68783
-4.32475	-0.435935	8.70849
-4.42159	-0.0938281	8.81016
-4.19686	-0.313427	8.78959
-4.1618	-0.0199844	8.68883
-4.01993	-0.192103	8.64261
-3.84415	-0.279419	8.49542
-4.19221	-0.0146687	8.38968
-3.98019	-0.322755	8.31388
-3.86888	-0.361475	8.31057
-3.93568	-0.0680968	8.3657
-3.8032	-0.232924	8.33993
-3.71612	-0.272991	8.15173
-3.7285	0.0612526	8.17752
-3.61643	-0.111679	8.12935
-3.49744	-0.107769	8.0706
-3.35565	-0.174356	8.027
-3.503	-0.0502799	8.0352
-3.36861	-0.250667	7.94118
-3.52722	0.126893	7.83142
-3.341	-0.0605105	7.90048
-3.26495	0.00776504	7.66473
-3.27972	-0.0789906	7.63863
-3.1806	-0.0691165	7.63085
-3.18035	0.136291	7.61027
-3.12701	-0.0257747	7.4776
-2.93634	0.0195365	7.50821
-2.76984	-0.0305756	7.48076
-2.72537	0.13868	7.37161
-2.61817	0.0976078	7.49409
-2.79148	0.210853	7.42209
-2.65777	0.0431971	7.33006
-2.66292	0.124591	7.28503
-2.50849	0.093122	7.35028
-2.47443	0.358065	7.31494
-2.33334	0.177774	7.31464
-2.19526	0.240482	7.4451
-2.19845	0.306677	7.4985
-2.15116	-0.155327	7.29686
-1.94356	0.206434	7.40798
-1.94779	0.492746	7.40407
-1.61064	0.192105	7.70867
-1.50833	0.348657	7.83522
-1.47479	0.365206	7.83891
-1.58818	0.252323	7.79591
-1.76746	0.555556	7.82458
-1.68714	0.214046	7.67956
-1.50755	0.360195	7.89721
-1.67914	0.631542	7.85217
-1.6027	0.189393	7.73519
-1.55539	0.529304	7.98036
-1.57817	0.543604	7.86234
-1.30244	0.433874	8.05631
-1.32352	0.54179	7.99523
-1.36137	0.41023	8.03399
-1.29399	0.488333	8.04864
-1.41179	0.491787	7.93168
-1.28424	0.537672	8.0592
-1.26199	0.666102	8.19489
-1.27015	0.609893	8.19722
-1.20232	0.441528	8.19555
-1.28871	0.385789	8.12775
-1.21887	0.543297	8.16759
-1.24686	0.613902	8.14529
-1.24619	0.601578	8.24604
-1.11245	0.354269	8.19663
-1.21822	0.491693	8.1929
-1.44516	0.562157	8.10156
-1.23354	0.188689	8.15791
-1.03062	0.350057	8.12592
-1.00788	0.574221	8.24398
-0.948856	0.615929	8.35181
-0.951575	0.489209	8.18326
-0.839737	0.810109	8.22386
-0.90217	0.685236	8.07684
-0.668136	0.741917	8.18711
-0.654862	0.804559	8.10776
-0.827843	0.74328	7.99663
-0.789179	0.998279	8.01214
-0.669118	0.783121	7.91119
-0.579896	0.702146	7.95788
-0.559506	0.671744	7.95305
-0.47959	0.798899	7.98826
-0.363321	0.845327	7.92612
-0.307836	0.945057	7.82565
-0.223636	1.12068	7.69283
-0.168733	1.09759	7.66713
-0.021352	0.954726	7.67179
0.100126	1.08694	7.79951
0.0366232	1.03514	7.68339
-0.0035471	0.960526	7.73153
0.0281256	1.16432	7.64396
0.127666	1.19539	7.6133
0.654825	1.10632	7.97407
0.336082	1.30246	7.59952
0.344819	1.30632	7.66043
0.540707	1.19946	7.67259
0.41669	1.51458	7.8079
0.600105	1.06352	7.86381
0.74061	1.10706	7.85765
0.437765	1.22508	7.65617
0.588206	1.20503	7.8558
0.379502	1.23967	7.8233
0.617373	1.34444	7.94022
0.680552	1.20834	7.73965
0.704856	1.49093	7.89607
0.5818	1.43265	7.65223
0.456971	1.29286	7.61119
0.661392	1.14428	7.82317
0.404395	1.32277	7.69979
0.329708	1.35044	7.79927
0.411414	1.15158	7.82088
0.444289	1.05017	7.60909
0.55369	1.23931	7.95027
0.283947	1.30677	7.88348
0.133142	1.41492	7.78778
0.285101	1.10156	7.85436
0.347436	1.07851	7.82463
0.19819	1.0683	7.66702
0.327096	1.21391	7.72212
0.606459	1.20647	7.79743
0.531726	1.35428	7.65864
0.617672	1.70172	7.79341
0.520436	1.37846	7.31518
0.812756	1.47878	7.50782
1.03626	1.61962	7.69106
0.896232	1.56114	7.6071
0.80194	1.47534	7.45608
0.946993	1.49184	7.4968
1.2147	1.2797	7.81196
0.942079	1.51843	7.64033
1.21126	1.59486	7.77315
0.979813	1.6431	7.65023
1.16382	1.58903	7.55829
0.921022	1.59519	7.24693
1.11719	1.62126	7.48063
0.993816	1.63754	7.36269
1.16646	1.81781	7.30249
1.50247	1.76744	7.29955
1.30336	1.73793	7.17808
1.28828	1.72738	7.18767
1.30487	1.81572	7.17835
1.39993	1.80375	7.31426
1.76798	1.92885	7.62721
1.69781	1.94188	7.50374
1.85438	1.85136	8.01945
1.83404	1.64824	8.38853
1.77048	2.10099	8.7454
1.91009	2.14571	8.7873
1.63797	2.00741	8.51668
1.8464	1.7957	8.29517
1.86093	2.01964	8.09561
1.8763	2.07629	7.81255
1.95836	2.03653	7.84306
2.13936	1.93263	7.62034
1.96877	2.25406	7.50058
2.06254	2.25287	7.46693
2.35205	2.0583	7.60839
2.11958	1.99135	7.47287
2.15685	2.04086	7.53967
2.29441	2.07315	7.55113
2.18992	2.17582	7.59329
2.13574	2.17611	7.33498
2.21298	2.22562	7.29188
2.22776	2.22586	7.28214
2.17009	1.92073	6.9375
2.10018	2.24265	7.04198
2.21449	2.11955	6.80987
1.93201	2.25879	6.62379
2.29543	2.19262	6.67907
2.28983	2.34469	7.06943
2.08101	2.38428	6.96127
2.3726	2.55916	7.34677
2.30447	2.13844	7.65115
2.42138	2.1511	8.12166
2.53694	2.41831	8.17959
2.30919	2.40926	8.41321
2.55268	2.21064	8.63653
2.27961	2.36357	8.09538
2.468	2.34842	7.95006
2.19315	2.64814	7.701
2.56322	2.45122	7.51592
2.51484	2.63205	7.50322
2.68395	2.63403	7.33151
2.7314	2.67571	7.43582
2.76722	2.78063	7.56722
2.70766	2.62963	7.49081
2.50608	2.56074	7.51513
2.44291	2.26415	7.43653
2.59075	2.5465	7.55961
2.29074	2.33767	7.03525
2.78106	2.49388	7.4845
2.28223	2.65724	6.79785
2.65311	2.79099	7.03054
2.40362	2.6077	6.91692
2.4624	2.80583	6.80713
2.54706	2.92076	6.89381
2.71068	2.85611	6.98748
2.70192	2.84614	7.47952
2.49209	2.81995	7.39077
2.6602	2.88513	7.84355
2.80786	2.7113	8.06312
2.58849	2.50073	8.44045
2.71267	2.90165	8.97285
2.63387	2.80663	8.76977
2.68277	2.67945	8.21352
2.71804	2.69092	8.08457
2.75764	2.79567	7.92754
3.24926	2.632	8.22656
2.99652	2.69556	7.81599
2.96906	2.61518	7.78404
2.8245	2.73884	7.52889
2.87114	3.00618	7.57332
3.18228	2.53342	7.33805
3.07649	2.78194	7.23865
3.15073	2.70435	7.1988
