# Supplementary material for: Axially rigid steerable needle with compliant active tip control
Source: PLoS One. 2021 Dec 16;16(12):e0261089. doi: 10.1371/journal.pone.0261089 (PMC8675730; doi:10.1371/journal.pone.0261089)
Supplement: S1 File — (ZIP) [file pone.0261089.s001.zip › Exp.1/PhantomScan_023.csv]

0.99467	0.0803908	0.0644559	0.638566	0.0866211	-0.991062	-0.101076	-0.246888	0.0557305	0.106106	-0.992786	0.236492	0	0	0	1
0.994648	0.0807127	0.0643827	0.638596	0.0869437	-0.991017	-0.101248	-0.246938	0.0556086	0.106289	-0.992773	0.236454	0	0	0	1
0.994642	0.0808668	0.0642887	0.638618	0.0870913	-0.990996	-0.10132	-0.246916	0.0554927	0.106361	-0.992772	0.236397	0	0	0	1
0.994615	0.0812207	0.0642537	0.638699	0.0874315	-0.990982	-0.101165	-0.246682	0.0554338	0.106223	-0.99279	0.236322	0	0	0	1
0.99458	0.0816835	0.0642155	0.638802	0.0878764	-0.990965	-0.100946	-0.246369	0.055366	0.106027	-0.992815	0.236235	0	0	0	1
0.994553	0.0821378	0.0640544	0.63887	0.0882954	-0.990958	-0.100649	-0.246044	0.0551844	0.105741	-0.992856	0.236129	0	0	0	1
0.994525	0.0826261	0.0638562	0.638934	0.0887425	-0.990952	-0.100317	-0.245692	0.0549658	0.10542	-0.992902	0.236016	0	0	0	1
0.9945	0.0831037	0.0636282	0.63899	0.0891736	-0.990951	-0.0999419	-0.245314	0.0547231	0.105051	-0.992954	0.235915	0	0	0	1
0.994475	0.0835139	0.0634807	0.639065	0.0895429	-0.990961	-0.0995069	-0.24493	0.0545729	0.104626	-0.993007	0.235818	0	0	0	1
0.994453	0.0839399	0.0632617	0.639124	0.0899172	-0.990977	-0.0990093	-0.24452	0.0543562	0.104133	-0.993071	0.235704	0	0	0	1
0.994429	0.0843902	0.0630384	0.639184	0.090317	-0.990988	-0.0985372	-0.244118	0.0541309	0.103667	-0.993132	0.235589	0	0	0	1
0.994405	0.0848109	0.0628534	0.639253	0.090691	-0.991001	-0.098059	-0.243715	0.0539475	0.103196	-0.993191	0.235475	0	0	0	1
0.99439	0.0851765	0.0625971	0.639296	0.0909989	-0.991027	-0.0975066	-0.243304	0.0537063	0.102641	-0.993262	0.23536	0	0	0	1
0.994374	0.0855082	0.0623952	0.639352	0.0912793	-0.991055	-0.0969594	-0.242877	0.0535224	0.102094	-0.993328	0.23527	0	0	0	1
0.994375	0.0857131	0.0621041	0.639391	0.0914287	-0.991087	-0.0964925	-0.242464	0.0532559	0.101613	-0.993392	0.235179	0	0	0	1
0.994354	0.0861704	0.0617961	0.639443	0.0918289	-0.991094	-0.096039	-0.242004	0.0529461	0.101156	-0.993455	0.235075	0	0	0	1
0.994359	0.0863198	0.0615141	0.639498	0.0919295	-0.991121	-0.0956684	-0.241585	0.0526859	0.100769	-0.993508	0.234986	0	0	0	1
0.994356	0.0866297	0.0611281	0.639527	0.0921751	-0.991142	-0.0952054	-0.24113	0.052315	0.100288	-0.993577	0.234881	0	0	0	1
0.994343	0.086977	0.0608402	0.639587	0.09247	-0.991156	-0.0947793	-0.240673	0.0520345	0.099854	-0.993635	0.234784	0	0	0	1
0.994339	0.0872275	0.0605429	0.639637	0.0926673	-0.991179	-0.0943459	-0.240236	0.0517552	0.0994072	-0.993694	0.234695	0	0	0	1
0.994338	0.087537	0.0601188	0.639646	0.0929075	-0.991204	-0.0938417	-0.239774	0.0513513	0.0988809	-0.993768	0.234607	0	0	0	1
0.994337	0.0878518	0.0596743	0.639644	0.0931531	-0.991226	-0.0933681	-0.23932	0.050924	0.0983832	-0.993839	0.234547	0	0	0	1
0.994337	0.0881299	0.0592691	0.63966	0.0933695	-0.991244	-0.0929577	-0.23887	0.0505336	0.0979501	-0.993902	0.234494	0	0	0	1
0.994344	0.0883066	0.0588829	0.639678	0.0934873	-0.991271	-0.0925541	-0.238427	0.0501716	0.0975204	-0.993963	0.234446	0	0	0	1
0.99434	0.0886104	0.0584956	0.639694	0.0937306	-0.991288	-0.0921201	-0.237994	0.049799	0.0970665	-0.994026	0.234383	0	0	0	1
0.994339	0.0888902	0.0580856	0.639715	0.0939447	-0.991314	-0.0916194	-0.237522	0.0494128	0.0965426	-0.994096	0.234301	0	0	0	1
0.994349	0.0890035	0.0577387	0.639744	0.0940016	-0.991351	-0.091163	-0.237104	0.0491012	0.0960604	-0.994158	0.234224	0	0	0	1
0.994351	0.0892001	0.0573993	0.639785	0.0941394	-0.991385	-0.0906432	-0.236637	0.0487952	0.0955197	-0.994226	0.234144	0	0	0	1
0.994353	0.0894016	0.0570522	0.639811	0.094282	-0.991419	-0.0901297	-0.236202	0.0484806	0.0949848	-0.994292	0.234067	0	0	0	1
0.994346	0.0896368	0.0568044	0.639863	0.0944706	-0.991442	-0.0896703	-0.235764	0.0482562	0.0945146	-0.994348	0.234023	0	0	0	1
0.994347	0.089885	0.0563833	0.639873	0.094655	-0.991468	-0.0891874	-0.235298	0.0478613	0.0940052	-0.994415	0.233948	0	0	0	1
0.994368	0.0897564	0.0562184	0.639911	0.0945011	-0.991502	-0.0889743	-0.235028	0.0477303	0.0937709	-0.994444	0.233934	0	0	0	1
0.994372	0.0897981	0.0560918	0.639925	0.0945247	-0.991511	-0.0888504	-0.234863	0.0476126	0.0936374	-0.994462	0.23392	0	0	0	1
0.994371	0.0899627	0.0558386	0.639924	0.0946538	-0.99152	-0.0886106	-0.234605	0.0473691	0.0933821	-0.994498	0.233886	0	0	0	1
0.994368	0.0901588	0.0555744	0.639972	0.0948105	-0.991532	-0.0883141	-0.234178	0.0471171	0.0930708	-0.994539	0.233857	0	0	0	1
0.994393	0.0900508	0.0553032	0.640055	0.0946642	-0.991571	-0.0880323	-0.233675	0.0468852	0.092759	-0.994579	0.233809	0	0	0	1
0.994416	0.0899673	0.0550291	0.640122	0.0945436	-0.991604	-0.0877805	-0.233228	0.0466453	0.092478	-0.994616	0.233757	0	0	0	1
0.994424	0.0900883	0.0546745	0.640149	0.094618	-0.991623	-0.0874911	-0.232812	0.0463101	0.0921615	-0.994661	0.233696	0	0	0	1
0.994417	0.0903678	0.0543416	0.640188	0.0948533	-0.991625	-0.0872167	-0.23238	0.0459804	0.0918693	-0.994704	0.233636	0	0	0	1
0.994425	0.0904477	0.0540567	0.640253	0.0948947	-0.991644	-0.0869547	-0.231914	0.0457156	0.0915847	-0.994742	0.233585	0	0	0	1
0.994431	0.0905854	0.0537167	0.640319	0.0949874	-0.99166	-0.0866634	-0.231401	0.0453938	0.0912682	-0.994786	0.23352	0	0	0	1
0.994436	0.0907094	0.0534226	0.640393	0.0950719	-0.991676	-0.0863917	-0.2309	0.0451168	0.090975	-0.994825	0.233469	0	0	0	1
0.994457	0.0906596	0.0531025	0.640446	0.0949808	-0.991708	-0.0861182	-0.230445	0.0448302	0.0906696	-0.994866	0.233407	0	0	0	1
0.994454	0.0908925	0.052765	0.640479	0.0951702	-0.991714	-0.0858473	-0.23002	0.0445004	0.0903778	-0.994908	0.233349	0	0	0	1
0.994455	0.091109	0.0523715	0.640501	0.0953366	-0.991725	-0.0855339	-0.229578	0.0441206	0.0900376	-0.994955	0.233279	0	0	0	1
0.994458	0.0912565	0.0520587	0.64056	0.0954423	-0.99174	-0.0852367	-0.229097	0.0438257	0.0897179	-0.994997	0.23322	0	0	0	1
0.994456	0.0914592	0.0517457	0.640623	0.0956036	-0.99175	-0.084944	-0.2286	0.0435252	0.0894051	-0.995039	0.233158	0	0	0	1
0.994468	0.0915702	0.0513204	0.640656	0.0956612	-0.991774	-0.084599	-0.228091	0.0431268	0.0890253	-0.99509	0.233086	0	0	0	1
0.994468	0.0917136	0.0510631	0.640734	0.0957697	-0.991786	-0.0843291	-0.227586	0.0428849	0.0887379	-0.995126	0.233048	0	0	0	1
0.994479	0.091767	0.0507401	0.640777	0.0957803	-0.991813	-0.0840041	-0.227108	0.0425912	0.0883852	-0.99517	0.233005	0	0	0	1
0.994484	0.0918901	0.0504234	0.640806	0.0958606	-0.991834	-0.0836644	-0.226658	0.042299	0.0880215	-0.995215	0.23298	0	0	0	1
0.994481	0.0920748	0.0501382	0.640829	0.0960041	-0.991851	-0.0832967	-0.226197	0.0420353	0.0876354	-0.99526	0.232963	0	0	0	1
0.994475	0.0922693	0.0499017	0.640854	0.0961615	-0.991867	-0.0829185	-0.225706	0.0418203	0.087244	-0.995304	0.23294	0	0	0	1
0.994479	0.0923623	0.0496563	0.640909	0.0962177	-0.991892	-0.082557	-0.225166	0.0416037	0.086864	-0.995346	0.232914	0	0	0	1
0.994495	0.0923467	0.049361	0.640966	0.0961632	-0.991924	-0.0822378	-0.224625	0.0413432	0.0865167	-0.995387	0.232855	0	0	0	1
0.994505	0.0923904	0.0490776	0.641017	0.0961704	-0.991947	-0.0819519	-0.224125	0.041086	0.0862064	-0.995425	0.232787	0	0	0	1
0.994509	0.0924968	0.0487919	0.641053	0.0962398	-0.991964	-0.0816567	-0.223662	0.040822	0.085889	-0.995463	0.232735	0	0	0	1
0.994515	0.0926152	0.0484365	0.641055	0.0963112	-0.99199	-0.0812624	-0.223207	0.0404975	0.0854667	-0.995513	0.232705	0	0	0	1
0.994521	0.0927312	0.0480871	0.64106	0.0963776	-0.992022	-0.080781	-0.222703	0.0401877	0.084958	-0.995569	0.23272	0	0	0	1
0.994534	0.0928045	0.0476914	0.64106	0.0963945	-0.992067	-0.0802147	-0.222141	0.0398439	0.0843584	-0.995634	0.23275	0	0	0	1
0.994549	0.0928394	0.0473012	0.641061	0.0963747	-0.992113	-0.0796693	-0.221595	0.0395068	0.0837787	-0.995696	0.232779	0	0	0	1
0.994577	0.0926555	0.047081	0.641067	0.0961604	-0.992158	-0.0793582	-0.221279	0.039334	0.0834402	-0.995731	0.232795	0	0	0	1
0.994584	0.0926411	0.0469464	0.641056	0.0961296	-0.992172	-0.0792239	-0.221154	0.0392145	0.0832928	-0.995748	0.232792	0	0	0	1
0.994581	0.092839	0.046633	0.641016	0.0962906	-0.992177	-0.0789612	-0.220927	0.0389126	0.0830086	-0.995784	0.232763	0	0	0	1
0.994577	0.0930404	0.0463017	0.641011	0.0964482	-0.992194	-0.0785564	-0.220513	0.0386064	0.0825811	-0.995831	0.232769	0	0	0	1
0.994599	0.0929331	0.0460464	0.641058	0.0963047	-0.99224	-0.0781574	-0.22001	0.0384007	0.0821548	-0.995875	0.232789	0	0	0	1
0.994637	0.0927081	0.0456867	0.64107	0.096036	-0.992296	-0.0777768	-0.219561	0.0380991	0.0817323	-0.995921	0.232766	0	0	0	1
0.994653	0.0927206	0.0452978	0.641073	0.096002	-0.992329	-0.0773896	-0.21911	0.0377496	0.0813096	-0.995969	0.232739	0	0	0	1
0.994665	0.0927508	0.044983	0.64112	0.0959929	-0.992358	-0.0770266	-0.218583	0.0374699	0.0809187	-0.996011	0.232725	0	0	0	1
0.994679	0.0927933	0.0445811	0.641164	0.0959873	-0.992391	-0.0766132	-0.217994	0.0371076	0.0804698	-0.996061	0.232694	0	0	0	1
0.994698	0.0927711	0.044209	0.641189	0.0959234	-0.992421	-0.0762963	-0.217531	0.0367708	0.0801175	-0.996102	0.232645	0	0	0	1
0.994711	0.0927861	0.0438709	0.641223	0.0958995	-0.992448	-0.0759754	-0.217057	0.036465	0.0797658	-0.996142	0.232608	0	0	0	1
0.994728	0.0927798	0.0435102	0.641244	0.0958506	-0.992482	-0.0755922	-0.216565	0.0361446	0.0793491	-0.996187	0.23259	0	0	0	1
0.994732	0.0928619	0.0432308	0.641302	0.095897	-0.992506	-0.0752236	-0.216019	0.0358963	0.078958	-0.996227	0.232591	0	0	0	1
0.994748	0.0928474	0.0428927	0.641346	0.095843	-0.992538	-0.0748667	-0.215485	0.0355963	0.0785695	-0.996268	0.232568	0	0	0	1
0.994757	0.0929241	0.0425143	0.641373	0.0958769	-0.992562	-0.0745011	-0.21497	0.03525	0.0781717	-0.996312	0.232537	0	0	0	1
0.994763	0.0930083	0.042201	0.641416	0.0959253	-0.992581	-0.0741848	-0.214477	0.0349629	0.0778295	-0.996349	0.232512	0	0	0	1
0.994763	0.093127	0.0419187	0.641452	0.0960104	-0.992597	-0.0738581	-0.214008	0.034705	0.077481	-0.996385	0.232505	0	0	0	1
0.994763	0.0932612	0.0416382	0.641486	0.0961109	-0.992613	-0.0735234	-0.213535	0.0344484	0.0771252	-0.996422	0.232497	0	0	0	1
0.994751	0.093499	0.0413879	0.641531	0.0963177	-0.992617	-0.0731954	-0.213027	0.0342133	0.0767826	-0.996456	0.232482	0	0	0	1
0.994745	0.0936549	0.0411672	0.641569	0.0964455	-0.992628	-0.0728783	-0.212489	0.034013	0.0764507	-0.996488	0.232429	0	0	0	1
0.994757	0.093627	0.0409526	0.641597	0.096391	-0.992655	-0.0725768	-0.211965	0.0338314	0.0761287	-0.996519	0.232364	0	0	0	1
0.994757	0.0936975	0.0407802	0.641632	0.0964406	-0.992667	-0.0723524	-0.211497	0.0336766	0.075891	-0.996543	0.232334	0	0	0	1
0.994753	0.0938557	0.0405141	0.641646	0.0965671	-0.992678	-0.0720218	-0.211017	0.0334325	0.0755413	-0.996577	0.23229	0	0	0	1
0.994752	0.0939553	0.0403153	0.641658	0.0966404	-0.992695	-0.0716874	-0.210567	0.03326	0.0751922	-0.99661	0.232266	0	0	0	1
0.994742	0.0941354	0.0401358	0.641686	0.0967943	-0.992707	-0.0713164	-0.210057	0.0331043	0.0748114	-0.996644	0.232261	0	0	0	1
0.99476	0.0940203	0.0399577	0.641734	0.0966549	-0.992745	-0.0709808	-0.209515	0.0329688	0.074456	-0.996675	0.23224	0	0	0	1
0.99477	0.0939982	0.0397663	0.641782	0.096611	-0.992765	-0.0707494	-0.208975	0.0328029	0.0742063	-0.996699	0.232173	0	0	0	1
0.994778	0.0940681	0.0393931	0.641792	0.0966541	-0.992759	-0.0707797	-0.208476	0.0324244	0.0742026	-0.996711	0.232109	0	0	0	1
0.994776	0.0941416	0.0392624	0.641842	0.0967103	-0.99277	-0.0705512	-0.207964	0.0323113	0.0739648	-0.996733	0.232064	0	0	0	1
0.994782	0.0941457	0.0390952	0.641839	0.0966909	-0.992796	-0.0702057	-0.207459	0.0321786	0.0736046	-0.996764	0.232018	0	0	0	1
0.994785	0.0941662	0.0389747	0.641816	0.0967017	-0.992797	-0.0701825	-0.207178	0.0320597	0.0735705	-0.99677	0.232013	0	0	0	1
0.994783	0.0941946	0.0389726	0.641824	0.0967321	-0.992789	-0.070251	-0.206948	0.0320488	0.0736394	-0.996765	0.23208	0	0	0	1
0.994778	0.0942606	0.0389315	0.641822	0.0967894	-0.992796	-0.0700781	-0.206622	0.03202	0.0734653	-0.996779	0.232074	0	0	0	1
0.99477	0.094364	0.0388725	0.641818	0.0968792	-0.992807	-0.0697972	-0.206199	0.0319811	0.0731831	-0.996801	0.232038	0	0	0	1
0.994791	0.0941765	0.0387913	0.641846	0.0966792	-0.992841	-0.0695808	-0.205779	0.0319352	0.0729537	-0.996819	0.231992	0	0	0	1
0.994799	0.0941327	0.0387091	0.64186	0.09662	-0.992868	-0.0692865	-0.205315	0.0318854	0.0726513	-0.996843	0.231946	0	0	0	1
0.994803	0.0940995	0.038671	0.641879	0.0965736	-0.992895	-0.0689577	-0.204813	0.0318819	0.072319	-0.996867	0.231923	0	0	0	1
0.994795	0.0942519	0.0385255	0.641864	0.09671	-0.992893	-0.0687933	-0.204295	0.0317424	0.0721461	-0.996884	0.231912	0	0	0	1
0.994827	0.0939726	0.038365	0.641841	0.0964166	-0.992928	-0.0686974	-0.203753	0.0316125	0.0720261	-0.996897	0.231917	0	0	0	1
0.994835	0.0939383	0.0382345	0.641823	0.0963705	-0.992938	-0.068619	-0.203218	0.0314931	0.0719344	-0.996908	0.23194	0	0	0	1
0.994839	0.0939277	0.0381711	0.641784	0.0963477	-0.992957	-0.0683791	-0.2027	0.0314541	0.0716889	-0.996927	0.231973	0	0	0	1
0.994832	0.0939741	0.0382373	0.641742	0.0963853	-0.992983	-0.0679523	-0.202198	0.0315577	0.0712717	-0.996953	0.232033	0	0	0	1
0.994814	0.0941037	0.0383972	0.641698	0.0965094	-0.993006	-0.067428	-0.201665	0.0317579	0.0707691	-0.996983	0.232142	0	0	0	1
0.994805	0.0941593	0.0384773	0.641619	0.0965576	-0.993029	-0.0670212	-0.20114	0.0318728	0.0703734	-0.997007	0.232265	0	0	0	1
0.994808	0.0941156	0.038509	0.64153	0.0965064	-0.993055	-0.0667168	-0.200618	0.031937	0.0700718	-0.997026	0.232393	0	0	0	1
0.994785	0.0943616	0.0384913	0.641468	0.0967429	-0.993048	-0.0664687	-0.200081	0.031926	0.0698309	-0.997043	0.232479	0	0	0	1
0.994787	0.0943974	0.0383602	0.641456	0.0967661	-0.993053	-0.0663658	-0.199559	0.0318034	0.0697169	-0.997055	0.23248	0	0	0	1
0.99478	0.0945528	0.0381548	0.641514	0.0969072	-0.993038	-0.0663766	-0.198993	0.0315875	0.0697127	-0.997062	0.232407	0	0	0	1
0.994789	0.0945627	0.037892	0.641567	0.0968993	-0.993038	-0.0663909	-0.198481	0.0313245	0.0697018	-0.997072	0.232282	0	0	0	1
0.994785	0.0946709	0.0377304	0.641629	0.0969945	-0.993032	-0.0663418	-0.197985	0.0311613	0.0696406	-0.997081	0.232201	0	0	0	1
0.99478	0.0947673	0.0376157	0.641658	0.0970776	-0.993035	-0.0661773	-0.197539	0.0310567	0.0694686	-0.997096	0.232134	0	0	0	1
0.994773	0.0948771	0.0375251	0.641673	0.0971726	-0.993044	-0.0659105	-0.197029	0.0309851	0.0691975	-0.997117	0.232077	0	0	0	1
0.994779	0.094858	0.0374331	0.641699	0.097139	-0.993064	-0.0656473	-0.196484	0.0309207	0.0689258	-0.997138	0.23202	0	0	0	1
0.994794	0.0947475	0.0373153	0.641711	0.097015	-0.993088	-0.0654667	-0.195991	0.0308289	0.0687311	-0.997154	0.231975	0	0	0	1
0.994789	0.0948389	0.0371992	0.641731	0.0970938	-0.99309	-0.0653243	-0.195521	0.0307213	0.0685808	-0.997168	0.231932	0	0	0	1
0.994796	0.0948328	0.0370337	0.641728	0.0970698	-0.993106	-0.0651095	-0.195054	0.0305782	0.0683506	-0.997188	0.231856	0	0	0	1
0.994797	0.0948611	0.0369444	0.641757	0.0970839	-0.993122	-0.0648459	-0.194522	0.0305133	0.0680803	-0.997209	0.231803	0	0	0	1
0.994818	0.0947067	0.0367705	0.64176	0.096911	-0.993154	-0.0646205	-0.193962	0.0303731	0.0678342	-0.99723	0.23172	0	0	0	1
0.99484	0.0945809	0.0364957	0.641744	0.0967702	-0.99316	-0.0647359	-0.193425	0.0300976	0.0679186	-0.997232	0.231686	0	0	0	1
0.994887	0.0941589	0.0362867	0.641756	0.0963371	-0.993197	-0.0648143	-0.192882	0.0299113	0.0679637	-0.997235	0.231675	0	0	0	1
0.994899	0.0941348	0.0360323	0.641724	0.0963047	-0.993181	-0.0651139	-0.192541	0.0296314	0.0682369	-0.997225	0.231687	0	0	0	1
0.994915	0.0939893	0.0359661	0.641736	0.0961602	-0.993183	-0.0652945	-0.192343	0.0295582	0.068406	-0.997215	0.231737	0	0	0	1
0.994909	0.0940846	0.0358747	0.641707	0.0962438	-0.993186	-0.065117	-0.192062	0.0294781	0.0682233	-0.99723	0.231692	0	0	0	1
0.994891	0.0943014	0.035818	0.641706	0.0964486	-0.993184	-0.0648534	-0.191628	0.0294324	0.0679618	-0.997249	0.231651	0	0	0	1
0.994891	0.0943271	0.0357556	0.64173	0.0964663	-0.99319	-0.0647239	-0.191128	0.0293812	0.0678275	-0.99726	0.231636	0	0	0	1
0.994895	0.0943251	0.0356395	0.641707	0.096452	-0.993201	-0.0645771	-0.190656	0.0292803	0.06767	-0.997274	0.231603	0	0	0	1
0.994904	0.0942721	0.0355429	0.641695	0.0963869	-0.993221	-0.06438	-0.190166	0.029207	0.0674629	-0.99729	0.231565	0	0	0	1
0.994905	0.0942781	0.035486	0.641662	0.0963824	-0.993236	-0.0641531	-0.189665	0.029172	0.0672315	-0.997307	0.231561	0	0	0	1
0.994901	0.09434	0.035435	0.641626	0.0964329	-0.993248	-0.0638861	-0.189116	0.029143	0.0669625	-0.997326	0.231559	0	0	0	1
0.994901	0.0943435	0.0354226	0.641591	0.0964255	-0.993271	-0.0635391	-0.188656	0.029164	0.0666158	-0.997348	0.231559	0	0	0	1
0.994871	0.0946292	0.0354945	0.641602	0.0967055	-0.993265	-0.063198	-0.188191	0.0292493	0.0662915	-0.997367	0.231588	0	0	0	1
0.994855	0.0947954	0.0355015	0.641593	0.096861	-0.993274	-0.062827	-0.187704	0.0292813	0.0659276	-0.99739	0.231581	0	0	0	1
0.994845	0.0948841	0.0355509	0.641599	0.0969398	-0.993294	-0.0623842	-0.187096	0.0293675	0.0654941	-0.997416	0.231601	0	0	0	1
0.994837	0.0949892	0.0354908	0.641554	0.0970375	-0.993292	-0.0622704	-0.186608	0.0293119	0.065378	-0.997426	0.231666	0	0	0	1
0.994831	0.0950301	0.035553	0.641483	0.0970718	-0.993311	-0.0619144	-0.186073	0.0294057	0.0650307	-0.997446	0.231779	0	0	0	1
0.994827	0.0950501	0.0356066	0.641368	0.0970855	-0.99333	-0.0615806	-0.185551	0.02949	0.0647041	-0.997464	0.23193	0	0	0	1
0.994821	0.0950798	0.035713	0.641287	0.0971178	-0.993336	-0.0614383	-0.184944	0.0296076	0.0645736	-0.997469	0.23218	0	0	0	1
0.994827	0.0950269	0.03568	0.641214	0.0970667	-0.993332	-0.0615695	-0.184403	0.0295655	0.0646995	-0.997462	0.232393	0	0	0	1
0.994825	0.095106	0.0355329	0.641199	0.0971395	-0.993318	-0.0616808	-0.18386	0.0294035	0.0647984	-0.997461	0.232449	0	0	0	1
0.994832	0.0951285	0.0352719	0.64124	0.0971472	-0.993313	-0.0617565	-0.183353	0.0291354	0.064849	-0.997465	0.232344	0	0	0	1
0.994851	0.0950101	0.0350462	0.641301	0.0970144	-0.993326	-0.0617578	-0.182811	0.0289189	0.064825	-0.997473	0.232234	0	0	0	1
0.994889	0.0947136	0.0347791	0.641358	0.0967056	-0.993346	-0.0619171	-0.182267	0.0286575	0.0649491	-0.997473	0.232151	0	0	0	1
0.994911	0.0945829	0.0345016	0.641385	0.0965634	-0.993346	-0.0621436	-0.18177	0.0283685	0.065144	-0.997468	0.232095	0	0	0	1
0.994913	0.0946151	0.0343399	0.641406	0.0965861	-0.993341	-0.0621806	-0.181278	0.0282022	0.0651661	-0.997472	0.232071	0	0	0	1
0.994915	0.0946261	0.0342497	0.641399	0.096585	-0.993355	-0.0619624	-0.180762	0.028133	0.0649405	-0.997488	0.232043	0	0	0	1
0.994896	0.0948804	0.0341093	0.641367	0.0968244	-0.993344	-0.0617694	-0.180223	0.0279957	0.0647418	-0.997505	0.232011	0	0	0	1
0.994903	0.0948509	0.0339872	0.641346	0.0967849	-0.993352	-0.0616926	-0.179709	0.0278838	0.0646527	-0.997514	0.232016	0	0	0	1
0.994902	0.0948979	0.0338687	0.641348	0.0968245	-0.993348	-0.0617018	-0.179211	0.0277622	0.0646517	-0.997517	0.232031	0	0	0	1
0.994906	0.0948945	0.0337745	0.641361	0.0968121	-0.993355	-0.0615996	-0.178686	0.0276788	0.0645407	-0.997527	0.232024	0	0	0	1
0.994898	0.0950419	0.0335825	0.641358	0.0969458	-0.993345	-0.0615619	-0.17814	0.0274822	0.0644886	-0.997536	0.231977	0	0	0	1
0.9949	0.0951259	0.0332967	0.641338	0.0970234	-0.99331	-0.062005	-0.177768	0.0271498	0.0649044	-0.997518	0.231977	0	0	0	1
0.994919	0.0949761	0.0331497	0.641339	0.0968792	-0.993289	-0.0625568	-0.177597	0.02696	0.0654355	-0.997488	0.232057	0	0	0	1
0.994901	0.0952045	0.0330393	0.641333	0.0971021	-0.993262	-0.0626363	-0.177279	0.0268276	0.0655102	-0.997487	0.23206	0	0	0	1
0.994889	0.0953613	0.032961	0.64131	0.0972474	-0.993262	-0.0624082	-0.176896	0.0267617	0.0652796	-0.997504	0.232021	0	0	0	1
0.99488	0.0954645	0.0329307	0.641321	0.097342	-0.993268	-0.062168	-0.176443	0.0267483	0.0650403	-0.99752	0.231999	0	0	0	1
0.99488	0.0954996	0.0328298	0.641303	0.0973645	-0.99328	-0.0619403	-0.175926	0.0266681	0.0648046	-0.997537	0.231965	0	0	0	1
0.994889	0.0954352	0.0327452	0.641273	0.0972908	-0.993296	-0.0617971	-0.175411	0.0266022	0.0646521	-0.997549	0.231981	0	0	0	1
0.994882	0.0955198	0.0326864	0.641239	0.0973689	-0.993295	-0.0617019	-0.174896	0.0265476	0.0645538	-0.997557	0.232038	0	0	0	1
0.994882	0.0955268	0.0326803	0.641204	0.0973721	-0.993302	-0.0615742	-0.174427	0.0265535	0.0644262	-0.997565	0.23212	0	0	0	1
0.994877	0.0955767	0.0326943	0.641181	0.0974175	-0.99331	-0.0613709	-0.173916	0.0265841	0.0642266	-0.997577	0.23219	0	0	0	1
0.994876	0.0956216	0.0325996	0.641137	0.0974517	-0.993318	-0.0612014	-0.173343	0.0265037	0.0640498	-0.997591	0.232218	0	0	0	1
0.9949	0.0954219	0.0324496	0.641099	0.0972442	-0.993334	-0.0612564	-0.172802	0.0263622	0.0640846	-0.997592	0.232263	0	0	0	1
0.994933	0.095107	0.0323565	0.641062	0.096925	-0.993363	-0.0613053	-0.17225	0.0262853	0.0641158	-0.997592	0.232357	0	0	0	1
0.994943	0.095015	0.0323079	0.641008	0.0968303	-0.993371	-0.061315	-0.171682	0.0262419	0.0641184	-0.997593	0.232484	0	0	0	1
0.994933	0.0951424	0.032231	0.640925	0.096951	-0.993363	-0.0612517	-0.17107	0.0261636	0.0640512	-0.997599	0.232592	0	0	0	1
0.994968	0.094821	0.0321027	0.640879	0.096627	-0.993383	-0.0614507	-0.170553	0.0260375	0.0642286	-0.997591	0.232696	0	0	0	1
0.994964	0.0949223	0.0319199	0.640891	0.0967216	-0.993361	-0.0616517	-0.170031	0.0258299	0.0644136	-0.997585	0.232706	0	0	0	1
0.994965	0.0949988	0.0316834	0.640926	0.0967832	-0.993354	-0.0616691	-0.169502	0.0255885	0.06441	-0.997591	0.232595	0	0	0	1
0.994964	0.0950762	0.0314731	0.640968	0.0968455	-0.993351	-0.0616137	-0.168968	0.0253799	0.0643364	-0.997601	0.232474	0	0	0	1
0.994953	0.0952418	0.0313358	0.641005	0.096999	-0.993344	-0.0614968	-0.168478	0.0252443	0.0642109	-0.997613	0.23239	0	0	0	1
0.994951	0.0952847	0.0312676	0.641036	0.0970335	-0.99335	-0.0613355	-0.168025	0.0251894	0.0640449	-0.997625	0.232344	0	0	0	1
0.994941	0.0954151	0.0311585	0.641036	0.0971509	-0.993353	-0.0611075	-0.167566	0.0250949	0.0638105	-0.997642	0.232273	0	0	0	1
0.994939	0.0954766	0.0310612	0.641011	0.0971982	-0.993367	-0.0607936	-0.167081	0.0250248	0.06349	-0.997665	0.23221	0	0	0	1
0.994926	0.0956282	0.0310151	0.641009	0.0973379	-0.993375	-0.0604433	-0.166505	0.0250036	0.0631405	-0.997687	0.232172	0	0	0	1
0.994923	0.0956977	0.0308682	0.640965	0.097389	-0.993392	-0.0600843	-0.165945	0.0248883	0.0627706	-0.997714	0.232084	0	0	0	1
0.994937	0.0955697	0.0308103	0.640975	0.0972512	-0.993421	-0.0598281	-0.16546	0.0248639	0.0625066	-0.997731	0.232044	0	0	0	1
0.994935	0.0956237	0.0307306	0.640984	0.0972948	-0.993429	-0.0596135	-0.165005	0.0248022	0.0622865	-0.997746	0.23199	0	0	0	1
0.994942	0.0955763	0.0306297	0.640997	0.0972354	-0.993449	-0.0593794	-0.164494	0.0247278	0.0620425	-0.997763	0.231922	0	0	0	1
0.994924	0.0957936	0.0305632	0.641029	0.0974429	-0.993442	-0.0591611	-0.163954	0.0246695	0.061824	-0.997778	0.231873	0	0	0	1
0.994929	0.0957801	0.0304277	0.641053	0.0974166	-0.993455	-0.0589807	-0.163389	0.0245534	0.0616309	-0.997793	0.231793	0	0	0	1
0.994946	0.0956888	0.0301651	0.641029	0.0973187	-0.993442	-0.0593713	-0.163094	0.0242601	0.0619919	-0.997778	0.231766	0	0	0	1
0.994953	0.0956304	0.0301106	0.641044	0.0972624	-0.993434	-0.0595941	-0.162897	0.0241878	0.062207	-0.997766	0.231802	0	0	0	1
0.994941	0.0957667	0.0300614	0.641042	0.0973928	-0.993428	-0.0594835	-0.162622	0.0241413	0.0620954	-0.997774	0.231775	0	0	0	1
0.994935	0.0958531	0.0300127	0.641031	0.0974701	-0.993435	-0.0592404	-0.16223	0.0241112	0.0618507	-0.99779	0.231742	0	0	0	1
0.99493	0.0959154	0.0299671	0.641043	0.0975231	-0.993445	-0.0589764	-0.161716	0.0240879	0.0615849	-0.997807	0.231707	0	0	0	1
0.994951	0.09572	0.029888	0.641046	0.0973181	-0.993478	-0.0587637	-0.161216	0.0240422	0.0613607	-0.997822	0.231666	0	0	0	1
0.994955	0.0957139	0.0297724	0.641059	0.0973024	-0.993485	-0.0586616	-0.160731	0.0239377	0.0612476	-0.997831	0.231615	0	0	0	1
0.994973	0.0955737	0.0296361	0.641064	0.0971505	-0.993509	-0.0585126	-0.160249	0.0238254	0.0610827	-0.997844	0.231548	0	0	0	1
0.994963	0.0956901	0.0295755	0.641081	0.0972581	-0.993511	-0.0583073	-0.159778	0.0237781	0.0608751	-0.997858	0.231506	0	0	0	1
0.994968	0.0956576	0.0295197	0.64107	0.0972151	-0.993532	-0.058007	-0.159286	0.0237539	0.06057	-0.997877	0.231468	0	0	0	1
0.994963	0.0957301	0.0294594	0.64106	0.0972761	-0.993545	-0.057682	-0.158725	0.0237212	0.0602422	-0.997898	0.231432	0	0	0	1
0.994971	0.0956432	0.0294655	0.641071	0.0971846	-0.993567	-0.0574666	-0.158191	0.0237535	0.0600263	-0.99791	0.23146	0	0	0	1
0.994961	0.0957573	0.0294344	0.641064	0.0972939	-0.993563	-0.0573495	-0.157684	0.0237272	0.0599093	-0.997918	0.231495	0	0	0	1
0.994966	0.0957166	0.0293936	0.641037	0.0972444	-0.993583	-0.0570781	-0.15716	0.0237156	0.0596342	-0.997935	0.2315	0	0	0	1
0.994966	0.0957202	0.0293958	0.64102	0.0972422	-0.993598	-0.0568278	-0.156642	0.0237419	0.0593854	-0.997949	0.231533	0	0	0	1
0.994958	0.0958186	0.0293429	0.640968	0.0973316	-0.993603	-0.0565891	-0.156081	0.0237068	0.0591448	-0.997964	0.231562	0	0	0	1
0.994955	0.0958538	0.0293185	0.640906	0.097362	-0.993608	-0.0564512	-0.155524	0.0236939	0.059006	-0.997972	0.23165	0	0	0	1
0.994946	0.0959316	0.029366	0.640819	0.0974389	-0.993609	-0.0562971	-0.155016	0.0237515	0.0588591	-0.99798	0.231807	0	0	0	1
0.994912	0.0962318	0.0295316	0.640725	0.0977436	-0.99359	-0.0560946	-0.154473	0.0239181	0.0586808	-0.997986	0.232037	0	0	0	1
0.994893	0.0964022	0.0296335	0.640633	0.097919	-0.993575	-0.0560611	-0.153943	0.0240126	0.0586616	-0.997985	0.232264	0	0	0	1
0.994905	0.0963271	0.0294872	0.640553	0.0978442	-0.993561	-0.0564305	-0.153427	0.0238354	0.0590132	-0.997969	0.232393	0	0	0	1
0.994927	0.0961888	0.0291657	0.640543	0.0977026	-0.993538	-0.0570912	-0.152887	0.0234596	0.0596363	-0.99794	0.232422	0	0	0	1
0.994961	0.09595	0.0287865	0.640582	0.0974534	-0.993532	-0.0576032	-0.152294	0.0230472	0.0601033	-0.997922	0.232342	0	0	0	1
0.994994	0.0957153	0.0284245	0.640625	0.0972069	-0.993532	-0.0580287	-0.151693	0.0226603	0.0604863	-0.997908	0.232241	0	0	0	1
0.995043	0.0953046	0.0281018	0.640674	0.0967883	-0.993544	-0.0585239	-0.151158	0.0223167	0.0609387	-0.997888	0.232181	0	0	0	1
0.995028	0.0955324	0.0278454	0.640699	0.0970099	-0.993496	-0.0589606	-0.150651	0.0220056	0.0613538	-0.997869	0.232163	0	0	0	1
0.995049	0.0953617	0.027687	0.640695	0.0968307	-0.993511	-0.0590096	-0.150107	0.021854	0.0613834	-0.997871	0.232146	0	0	0	1
0.995042	0.0954958	0.0274877	0.640658	0.0969559	-0.993489	-0.0591712	-0.149527	0.021632	0.0615279	-0.997867	0.232157	0	0	0	1
0.995063	0.095326	0.0273103	0.640626	0.0967805	-0.993492	-0.0594074	-0.148956	0.0214434	0.0617422	-0.997858	0.232205	0	0	0	1
0.995056	0.0954403	0.0271644	0.640608	0.0968898	-0.99347	-0.0596005	-0.14843	0.0212727	0.0619228	-0.99785	0.232242	0	0	0	1
0.995068	0.0953774	0.0269542	0.640584	0.0968202	-0.993459	-0.0598968	-0.148137	0.021039	0.0621961	-0.997838	0.23222	0	0	0	1
0.995073	0.0953512	0.0268423	0.640591	0.0967909	-0.99345	-0.0600813	-0.147969	0.0209116	0.0623683	-0.99783	0.232199	0	0	0	1
0.995052	0.0955842	0.0267912	0.640606	0.097019	-0.993432	-0.0600159	-0.147705	0.0208526	0.0623032	-0.997835	0.232164	0	0	0	1
0.995036	0.0957693	0.0267365	0.640617	0.0971964	-0.993426	-0.0598235	-0.147256	0.0208053	0.0621101	-0.997848	0.232124	0	0	0	1
0.99502	0.095954	0.0266542	0.640632	0.0973717	-0.993421	-0.0596318	-0.146735	0.0207308	0.0619152	-0.997862	0.232069	0	0	0	1
0.995027	0.0959038	0.0265858	0.640645	0.0973137	-0.993437	-0.0594549	-0.146274	0.0206832	0.0617313	-0.997875	0.232027	0	0	0	1
0.995014	0.096055	0.0265126	0.64064	0.0974561	-0.993435	-0.0592606	-0.145859	0.0206202	0.0615339	-0.997888	0.231979	0	0	0	1
0.995001	0.096211	0.026453	0.640619	0.0976021	-0.993438	-0.058965	-0.145372	0.0205801	0.0612371	-0.997907	0.231939	0	0	0	1
0.995012	0.0960977	0.0264444	0.640619	0.0974817	-0.993469	-0.0586376	-0.144816	0.0206106	0.060908	-0.997927	0.231927	0	0	0	1
0.995017	0.0960707	0.026365	0.640605	0.0974468	-0.993481	-0.0584872	-0.1443	0.0205481	0.0607499	-0.997938	0.231913	0	0	0	1
0.995015	0.09611	0.0262972	0.640595	0.0974787	-0.993488	-0.0583309	-0.143781	0.0204935	0.0605885	-0.997949	0.231902	0	0	0	1
0.995002	0.0962532	0.0262558	0.640571	0.0976133	-0.993491	-0.058043	-0.143267	0.0204719	0.0603008	-0.997966	0.231884	0	0	0	1
0.994987	0.0963982	0.0262772	0.640556	0.0977526	-0.993497	-0.0577157	-0.142766	0.0205165	0.0599801	-0.997985	0.231898	0	0	0	1
0.994997	0.0962902	0.026302	0.640553	0.0976398	-0.993526	-0.057402	-0.14225	0.0205782	0.059668	-0.998002	0.231912	0	0	0	1
0.994996	0.0963262	0.0262345	0.640553	0.0976694	-0.99353	-0.0572843	-0.141692	0.0205205	0.0595449	-0.998011	0.23191	0	0	0	1
0.99503	0.0960053	0.0260902	0.640572	0.0973421	-0.993557	-0.0573711	-0.141151	0.020388	0.0596106	-0.99801	0.231888	0	0	0	1
0.99505	0.0958606	0.025873	0.640584	0.0971901	-0.993556	-0.0576419	-0.14063	0.0201545	0.0598562	-0.998	0.231857	0	0	0	1
0.995066	0.0957386	0.0257272	0.640601	0.0970601	-0.993567	-0.0576681	-0.140065	0.0200144	0.0598656	-0.998002	0.231819	0	0	0	1
0.995068	0.0957528	0.0255886	0.640586	0.0970657	-0.993567	-0.0576544	-0.139516	0.0198772	0.0598388	-0.998006	0.231798	0	0	0	1
0.995058	0.0958634	0.0255415	0.640557	0.0971705	-0.993565	-0.057518	-0.138989	0.019837	0.0597006	-0.998015	0.231823	0	0	0	1
0.99505	0.0959369	0.0255994	0.640514	0.0972413	-0.993576	-0.0572111	-0.138513	0.01992	0.0594022	-0.998031	0.231891	0	0	0	1
0.995037	0.0960289	0.0257448	0.640432	0.097331	-0.993598	-0.0566704	-0.138052	0.0201118	0.0588799	-0.998059	0.231995	0	0	0	1
0.995023	0.0961348	0.0258885	0.6403	0.0974308	-0.993628	-0.0559638	-0.137517	0.0203172	0.0581927	-0.998095	0.232101	0	0	0	1
0.995008	0.0962358	0.0260989	0.640236	0.0975327	-0.993649	-0.0554171	-0.136935	0.0205738	0.057671	-0.99812	0.232239	0	0	0	1
0.995005	0.0962637	0.0261027	0.640187	0.0975571	-0.993656	-0.0552429	-0.136408	0.020593	0.0574986	-0.998129	0.23229	0	0	0	1
0.995005	0.0962988	0.0259613	0.640174	0.097583	-0.993657	-0.0551908	-0.135916	0.0204556	0.0574335	-0.998136	0.232208	0	0	0	1
0.995	0.0963993	0.025813	0.640209	0.0976742	-0.99365	-0.0551569	-0.135406	0.0203057	0.0573874	-0.998142	0.232112	0	0	0	1
0.994997	0.0964731	0.025643	0.640239	0.097737	-0.993646	-0.0551036	-0.134875	0.0201378	0.0573192	-0.998149	0.232009	0	0	0	1
0.995	0.0964863	0.025465	0.640265	0.0977397	-0.993647	-0.0550877	-0.134308	0.0199618	0.0572862	-0.998154	0.231919	0	0	0	1
0.99502	0.0963261	0.0252837	0.640275	0.0975699	-0.993662	-0.0551195	-0.133787	0.0197877	0.057297	-0.998157	0.231848	0	0	0	1
0.995012	0.0964606	0.0250918	0.640285	0.0977003	-0.993629	-0.0554752	-0.133451	0.0195545	0.0576349	-0.998142	0.231815	0	0	0	1
0.995024	0.0963583	0.0249965	0.64028	0.097599	-0.993621	-0.0558046	-0.133316	0.0194335	0.0579516	-0.998126	0.231843	0	0	0	1
0.995011	0.0964977	0.0249759	0.640261	0.0977344	-0.993615	-0.0556671	-0.133033	0.0194184	0.0578154	-0.998135	0.231845	0	0	0	1
0.994994	0.0966928	0.0249085	0.640227	0.0979205	-0.993611	-0.0554158	-0.132601	0.0193648	0.0575625	-0.99815	0.231807	0	0	0	1
0.994994	0.0967057	0.0248506	0.640232	0.0979261	-0.993621	-0.0552182	-0.132076	0.0193259	0.0573603	-0.998163	0.231773	0	0	0	1
0.994998	0.0967046	0.0247025	0.640229	0.0979166	-0.993622	-0.0552199	-0.131584	0.0191786	0.0573475	-0.998166	0.231721	0	0	0	1
0.995012	0.0966045	0.0245438	0.64021	0.097807	-0.993634	-0.0551942	-0.131119	0.0190292	0.0573045	-0.998172	0.231662	0	0	0	1
0.995019	0.0965409	0.0244894	0.640235	0.0977386	-0.993646	-0.0550997	-0.130633	0.0189881	0.0572038	-0.998178	0.231637	0	0	0	1
0.995035	0.096402	0.0244011	0.640239	0.0975922	-0.993668	-0.0549618	-0.130152	0.0189218	0.0570553	-0.998188	0.231595	0	0	0	1
0.995041	0.0963659	0.0242851	0.640238	0.0975469	-0.993681	-0.0548212	-0.129614	0.0188225	0.0569033	-0.998198	0.231536	0	0	0	1
0.995046	0.0963618	0.0240992	0.64023	0.0975328	-0.99368	-0.0548551	-0.129047	0.0186346	0.0569188	-0.998201	0.231478	0	0	0	1
0.995054	0.0963258	0.0239261	0.64024	0.0974914	-0.993671	-0.0550942	-0.128529	0.0184414	0.0571393	-0.998192	0.231458	0	0	0	1
0.995077	0.0961269	0.0237752	0.640252	0.0972864	-0.993684	-0.0552173	-0.127948	0.0182908	0.0572434	-0.998189	0.231436	0	0	0	1
0.995082	0.0961183	0.0235976	0.64024	0.097269	-0.993682	-0.0552924	-0.127418	0.0181075	0.0573008	-0.998189	0.231389	0	0	0	1
0.995085	0.0961213	0.0234249	0.640214	0.0972621	-0.993682	-0.0552932	-0.126865	0.0179358	0.0572848	-0.998193	0.231332	0	0	0	1
0.995081	0.0961871	0.0233437	0.640205	0.0973229	-0.993677	-0.0552747	-0.126349	0.017853	0.0572597	-0.998196	0.231312	0	0	0	1
0.995076	0.096255	0.0232748	0.640164	0.0973839	-0.99368	-0.0551151	-0.125848	0.0177963	0.0570953	-0.998206	0.231301	0	0	0	1
0.995065	0.0963762	0.0232441	0.640119	0.0974987	-0.993683	-0.0548646	-0.12536	0.0177833	0.0568451	-0.998221	0.231278	0	0	0	1
0.995053	0.0964853	0.0232919	0.64009	0.0976046	-0.99369	-0.0545406	-0.124804	0.0178562	0.0565291	-0.998237	0.231278	0	0	0	1
0.995039	0.09662	0.0233354	0.640079	0.097738	-0.993688	-0.0543406	-0.124248	0.0179114	0.0563368	-0.998247	0.231276	0	0	0	1
0.995043	0.0965823	0.0233295	0.640078	0.0976983	-0.993698	-0.0542398	-0.123772	0.0179174	0.0562352	-0.998253	0.231294	0	0	0	1
0.995027	0.0967608	0.0232649	0.640083	0.0978705	-0.993688	-0.0541056	-0.123309	0.0178563	0.0560984	-0.998262	0.231259	0	0	0	1
0.995031	0.0967464	0.0231788	0.640088	0.0978483	-0.993699	-0.0539402	-0.122828	0.0177879	0.0559251	-0.998273	0.231203	0	0	0	1
0.995029	0.0967819	0.0231139	0.640108	0.0978768	-0.993706	-0.0537561	-0.122259	0.0177394	0.0557362	-0.998284	0.231157	0	0	0	1
0.995033	0.0967581	0.0230352	0.640129	0.0978466	-0.993715	-0.0536421	-0.121698	0.0176737	0.0556145	-0.998292	0.231117	0	0	0	1
0.995026	0.0968664	0.0228837	0.640131	0.0979471	-0.993704	-0.0536791	-0.121178	0.0175135	0.0556384	-0.998294	0.231064	0	0	0	1
0.995025	0.0968875	0.0228151	0.640129	0.0979617	-0.99371	-0.0535314	-0.120687	0.0174586	0.0554851	-0.998303	0.231032	0	0	0	1
0.995027	0.0968786	0.0227909	0.640111	0.0979472	-0.993725	-0.0532894	-0.120187	0.0174588	0.0552417	-0.998317	0.231026	0	0	0	1
0.99502	0.0969356	0.0228269	0.640103	0.0980016	-0.993733	-0.0530303	-0.119609	0.0175169	0.0549883	-0.99833	0.231065	0	0	0	1
0.995038	0.0967711	0.0227666	0.640037	0.0978342	-0.993749	-0.0530396	-0.119066	0.0174652	0.0549888	-0.99833	0.231123	0	0	0	1
0.995072	0.0964682	0.0225674	0.639911	0.0975321	-0.993743	-0.053696	-0.118813	0.0172198	0.0556174	-0.9983	0.231241	0	0	0	1
0.995089	0.096466	0.0217965	0.639509	0.0975111	-0.993665	-0.0551665	-0.118808	0.0163103	0.0570059	-0.998237	0.231301	0	0	0	1
0.995108	0.0965393	0.0205871	0.63873	0.0975346	-0.993591	-0.0564428	-0.118698	0.0149798	0.0581595	-0.998191	0.231294	0	0	0	1
0.995154	0.0962707	0.0195662	0.63772	0.0972137	-0.993596	-0.0569112	-0.11856	0.0139356	0.0585224	-0.998185	0.231424	0	0	0	1
0.995148	0.0964669	0.0188994	0.636644	0.0973671	-0.993595	-0.0566543	-0.118495	0.0132866	0.0582045	-0.998213	0.231695	0	0	0	1
0.995145	0.0966362	0.0181643	0.635417	0.0974805	-0.993642	-0.0556312	-0.118628	0.0126464	0.0571166	-0.998284	0.231805	0	0	0	1
0.995127	0.0969073	0.0177046	0.634215	0.0977093	-0.99369	-0.0543547	-0.118798	0.012299	0.0558045	-0.998362	0.231961	0	0	0	1
0.995101	0.0973121	0.0169515	0.632953	0.0980605	-0.993707	-0.0534049	-0.118914	0.0116213	0.0547903	-0.998427	0.231965	0	0	0	1
0.995081	0.0975967	0.0164531	0.631809	0.0983073	-0.993731	-0.0524973	-0.118928	0.0111998	0.0538414	-0.998483	0.231848	0	0	0	1
0.995048	0.098035	0.015821	0.630645	0.0987092	-0.9937	-0.0523324	-0.119047	0.0105643	0.0536198	-0.998502	0.231863	0	0	0	1
0.995051	0.0981147	0.0151749	0.629526	0.0987526	-0.993705	-0.0521613	-0.119079	0.00993493	0.0533865	-0.998521	0.23213	0	0	0	1
0.995064	0.0981029	0.0143229	0.628323	0.0986895	-0.993744	-0.0515236	-0.119073	0.00915191	0.0526676	-0.998567	0.23223	0	0	0	1
0.995058	0.0983056	0.0133812	0.627112	0.0988375	-0.99376	-0.0509358	-0.119171	0.00826367	0.0519914	-0.99861	0.232151	0	0	0	1
0.995061	0.0983694	0.012666	0.625978	0.0988574	-0.993802	-0.0500576	-0.119294	0.00763656	0.0510473	-0.998664	0.232157	0	0	0	1
0.995045	0.0986406	0.0117754	0.624832	0.0990766	-0.993826	-0.0491521	-0.119429	0.00682741	0.05006	-0.99872	0.232057	0	0	0	1
0.995034	0.0988702	0.0107329	0.623625	0.0992509	-0.993833	-0.048653	-0.119549	0.00582951	0.0494614	-0.998756	0.23178	0	0	0	1
0.995021	0.0990606	0.0101156	0.622484	0.09941	-0.993823	-0.0485367	-0.119621	0.00521814	0.0492854	-0.998768	0.231735	0	0	0	1
0.995075	0.0985586	0.0096657	0.621324	0.0988867	-0.993872	-0.048591	-0.119618	0.00479046	0.0492923	-0.99877	0.232039	0	0	0	1
0.995101	0.0983662	0.00898552	0.620037	0.098662	-0.993882	-0.048839	-0.119461	0.00409947	0.049471	-0.998764	0.232375	0	0	0	1
0.9951	0.0984137	0.00859308	0.61869	0.0986936	-0.993831	-0.0498065	-0.119546	0.00361147	0.0503952	-0.99872	0.232556	0	0	0	1
0.99509	0.0985106	0.00853712	0.617404	0.0987904	-0.993781	-0.0506072	-0.119608	0.00347175	0.0511868	-0.99868	0.232546	0	0	0	1
0.995081	0.0985433	0.00921363	0.616155	0.098858	-0.99377	-0.0506875	-0.119527	0.0041344	0.0513337	-0.99867	0.232336	0	0	0	1
0.995066	0.0985129	0.0110497	0.615046	0.0989226	-0.993759	-0.0507812	-0.119628	0.00595129	0.0516084	-0.998646	0.231961	0	0	0	1
0.995042	0.0986829	0.011671	0.613573	0.0991207	-0.993769	-0.050204	-0.119733	0.0066171	0.0510967	-0.998668	0.231512	0	0	0	1
0.995009	0.0989325	0.0123596	0.612231	0.0993977	-0.993793	-0.0491714	-0.119913	0.00739139	0.0501393	-0.998711	0.231596	0	0	0	1
0.994977	0.099282	0.0121132	0.610929	0.0997303	-0.993787	-0.0486181	-0.120092	0.00718419	0.0495668	-0.998742	0.231975	0	0	0	1
0.995025	0.0988277	0.0118606	0.609645	0.0992607	-0.993857	-0.0481392	-0.120104	0.00700335	0.0490618	-0.998768	0.232441	0	0	0	1
0.995051	0.0986132	0.0114831	0.608438	0.0990269	-0.993888	-0.0479752	-0.120056	0.00665504	0.0488597	-0.99878	0.232808	0	0	0	1
0.99502	0.0990179	0.010608	0.607225	0.0993899	-0.99384	-0.0482214	-0.120059	0.00574091	0.0490204	-0.998778	0.232817	0	0	0	1
0.995049	0.098808	0.00988283	0.60606	0.0991448	-0.993862	-0.0482664	-0.120067	0.00502611	0.048992	-0.998783	0.232586	0	0	0	1
0.995031	0.0988978	0.0107573	0.605514	0.0992795	-0.993831	-0.0486292	-0.120206	0.00585474	0.0494403	-0.998757	0.23257	0	0	0	1
0.995013	0.0988314	0.0127686	0.60543	0.0993156	-0.993811	-0.0489631	-0.120386	0.00782364	0.0499719	-0.998717	0.232623	0	0	0	1
0.995007	0.0986377	0.0146388	0.605482	0.0992255	-0.99377	-0.0499805	-0.120726	0.0095909	0.0511684	-0.998641	0.232166	0	0	0	1
0.995004	0.0985114	0.0156653	0.605324	0.0991612	-0.993732	-0.0508521	-0.121017	0.0105309	0.0521363	-0.998581	0.231325	0	0	0	1
0.995	0.0984694	0.0161969	0.605246	0.0991568	-0.993686	-0.0517484	-0.121338	0.0109723	0.0530806	-0.998526	0.230928	0	0	0	1
0.99501	0.0983071	0.0165155	0.605248	0.099018	-0.993671	-0.0523054	-0.121693	0.0112424	0.0536646	-0.998492	0.231118	0	0	0	1
0.995039	0.0979687	0.016826	0.60517	0.0987009	-0.993683	-0.0526726	-0.122192	0.0115328	0.0540569	-0.998468	0.231412	0	0	0	1
0.995073	0.0975896	0.016994	0.605018	0.0983333	-0.993711	-0.0528359	-0.122637	0.0117042	0.0542315	-0.998456	0.231613	0	0	0	1
0.995108	0.0972229	0.017037	0.604835	0.0979717	-0.993736	-0.0530346	-0.123077	0.0117475	0.0544291	-0.998445	0.231747	0	0	0	1
0.995133	0.0969601	0.0170812	0.604721	0.0977163	-0.99374	-0.0534287	-0.123507	0.0117672	0.0548226	-0.998423	0.231879	0	0	0	1
0.995168	0.0966071	0.0170245	0.604607	0.0973656	-0.993752	-0.0538476	-0.12395	0.0116894	0.0552298	-0.998402	0.231948	0	0	0	1
0.995207	0.0962175	0.0169646	0.60451	0.0969787	-0.993764	-0.0543159	-0.124417	0.0116061	0.0556856	-0.998377	0.232007	0	0	0	1
0.995244	0.0958459	0.0169063	0.60442	0.0966092	-0.993777	-0.054738	-0.124844	0.0115281	0.0560957	-0.998355	0.232058	0	0	0	1
0.995274	0.0955469	0.0168236	0.604326	0.0963123	-0.993775	-0.0552862	-0.125304	0.0114099	0.05663	-0.998326	0.232117	0	0	0	1
0.995298	0.0953165	0.0167204	0.604229	0.0960833	-0.993764	-0.0558882	-0.125756	0.0112625	0.0572167	-0.998295	0.232171	0	0	0	1
0.995323	0.0950643	0.0166396	0.604139	0.0958329	-0.993757	-0.0564419	-0.126194	0.0111436	0.0577574	-0.998265	0.232227	0	0	0	1
0.99535	0.0948023	0.0165294	0.604035	0.095572	-0.993746	-0.0570761	-0.126682	0.0109886	0.0583752	-0.998231	0.23228	0	0	0	1
0.995385	0.0944489	0.0164781	0.603948	0.0952215	-0.993751	-0.057568	-0.127135	0.0109114	0.0588561	-0.998203	0.23234	0	0	0	1
0.995433	0.0939376	0.0164532	0.603853	0.0947136	-0.993778	-0.0579312	-0.127608	0.0108824	0.0592097	-0.998183	0.232398	0	0	0	1
0.995472	0.0935395	0.0164039	0.603759	0.0943182	-0.993789	-0.0583863	-0.128074	0.0108141	0.0596538	-0.998157	0.232458	0	0	0	1
0.995507	0.0931748	0.0163486	0.603669	0.0939556	-0.993797	-0.0588428	-0.12852	0.0107381	0.0600992	-0.998131	0.23251	0	0	0	1
0.995533	0.0929016	0.016299	0.603583	0.0936852	-0.993793	-0.0593329	-0.12896	0.0106592	0.0605795	-0.998103	0.232563	0	0	0	1
0.995551	0.0927203	0.0162644	0.60349	0.0935071	-0.993782	-0.0598052	-0.129434	0.0105917	0.0610446	-0.998075	0.232623	0	0	0	1
0.995576	0.0924502	0.0162256	0.603392	0.0932396	-0.993781	-0.0602375	-0.129909	0.0105293	0.0614686	-0.99805	0.23268	0	0	0	1
0.995601	0.0921868	0.0162001	0.603301	0.0929795	-0.99378	-0.0606458	-0.130373	0.0104822	0.0618699	-0.998025	0.232738	0	0	0	1
0.995617	0.0920171	0.0161855	0.603209	0.0928132	-0.993773	-0.0610267	-0.130836	0.0104428	0.0622461	-0.998003	0.232799	0	0	0	1
0.995645	0.0917224	0.0161675	0.60311	0.0925216	-0.993778	-0.0613852	-0.13132	0.0104102	0.0625983	-0.997981	0.232858	0	0	0	1
0.995656	0.0916043	0.0161314	0.603016	0.0924057	-0.993763	-0.0617931	-0.131776	0.0103439	0.0629999	-0.997956	0.232912	0	0	0	1
0.995681	0.091344	0.0160901	0.602922	0.0921481	-0.993757	-0.0622672	-0.132242	0.0102755	0.0634655	-0.997927	0.23297	0	0	0	1
0.995687	0.0912888	0.0159828	0.60282	0.0920927	-0.993723	-0.0629012	-0.132709	0.0101139	0.0640864	-0.997889	0.233018	0	0	0	1
0.995702	0.0911279	0.015967	0.602768	0.091934	-0.993719	-0.0631841	-0.132981	0.0100825	0.0643651	-0.997872	0.233053	0	0	0	1
0.9957	0.0911462	0.0159914	0.602759	0.0919557	-0.993706	-0.0633654	-0.133091	0.0100889	0.0645481	-0.99786	0.233067	0	0	0	1
0.995702	0.0911225	0.0160227	0.602732	0.0919392	-0.993674	-0.0638815	-0.133372	0.0100739	0.0650646	-0.997826	0.233108	0	0	0	1
0.995727	0.0908419	0.0160657	0.602678	0.0916666	-0.99367	-0.0643384	-0.133769	0.0100931	0.0655208	-0.997796	0.233165	0	0	0	1
0.995745	0.0906229	0.0161683	0.60262	0.0914585	-0.993666	-0.0647027	-0.134223	0.010176	0.0658907	-0.997771	0.233231	0	0	0	1
0.995747	0.0905709	0.0163528	0.602591	0.0914213	-0.993653	-0.0649446	-0.134609	0.0103407	0.0661479	-0.997752	0.233294	0	0	0	1
0.995758	0.0904343	0.0164069	0.602532	0.0912931	-0.993636	-0.0653842	-0.135066	0.0103633	0.0665892	-0.997723	0.233337	0	0	0	1
0.995777	0.0902081	0.0165049	0.602481	0.0910795	-0.993621	-0.0659198	-0.135567	0.0104269	0.0671292	-0.997686	0.233386	0	0	0	1
0.995776	0.090211	0.0165608	0.602427	0.0910931	-0.993575	-0.0665832	-0.136071	0.0104217	0.067795	-0.997641	0.23343	0	0	0	1
0.995776	0.0901828	0.0167073	0.602411	0.0910821	-0.99353	-0.0672716	-0.136523	0.0105063	0.0684937	-0.997592	0.233481	0	0	0	1
0.995793	0.089973	0.0168505	0.602387	0.0908884	-0.993511	-0.0678099	-0.136968	0.0106139	0.0690406	-0.997554	0.233521	0	0	0	1
0.995793	0.0899437	0.0169769	0.60235	0.0908735	-0.993476	-0.0683362	-0.137445	0.0106936	0.069576	-0.997516	0.233563	0	0	0	1
0.995809	0.089733	0.0171818	0.602323	0.0906812	-0.99347	-0.0686752	-0.137909	0.010881	0.0699299	-0.997489	0.233609	0	0	0	1
0.995815	0.0896361	0.0173469	0.602274	0.0906007	-0.993449	-0.069087	-0.138418	0.0110144	0.070354	-0.997457	0.233676	0	0	0	1
0.995818	0.0895493	0.0175811	0.602238	0.0905345	-0.993431	-0.0694313	-0.138892	0.0112219	0.0707172	-0.997429	0.233765	0	0	0	1
0.995821	0.0894775	0.0177755	0.602183	0.0904801	-0.993415	-0.0697381	-0.139369	0.0113923	0.0710395	-0.997405	0.233838	0	0	0	1
0.995819	0.0894503	0.0180284	0.60212	0.0904747	-0.993393	-0.0700591	-0.139872	0.0116164	0.0713818	-0.997378	0.233878	0	0	0	1
0.995822	0.0893656	0.0182911	0.602063	0.0904121	-0.993379	-0.0703263	-0.140375	0.0118592	0.0716707	-0.997354	0.233942	0	0	0	1
0.995815	0.0893852	0.0185621	0.602016	0.0904542	-0.993358	-0.0705792	-0.140861	0.012104	0.0719474	-0.997331	0.234023	0	0	0	1
0.995821	0.0892647	0.0188217	0.601965	0.0903557	-0.993349	-0.0708249	-0.141354	0.0123483	0.072214	-0.997309	0.2341	0	0	0	1
0.99582	0.0892143	0.0190995	0.60191	0.0903288	-0.993333	-0.0710831	-0.141862	0.0126045	0.0724958	-0.997285	0.23417	0	0	0	1
0.995803	0.089346	0.0193801	0.601857	0.0904839	-0.9933	-0.0713428	-0.142362	0.01285	0.0727815	-0.997261	0.234241	0	0	0	1
0.995789	0.0894505	0.0196319	0.601796	0.0906098	-0.99327	-0.0716011	-0.142868	0.013069	0.0730629	-0.997238	0.23431	0	0	0	1
0.995788	0.0893831	0.0199921	0.601777	0.0905725	-0.993254	-0.0718679	-0.143333	0.0134075	0.0733604	-0.997211	0.234392	0	0	0	1
0.995786	0.0893552	0.0202252	0.601716	0.090565	-0.993238	-0.0721072	-0.143797	0.0136193	0.0736195	-0.997189	0.234434	0	0	0	1
0.995789	0.0892459	0.020565	0.601677	0.090485	-0.993225	-0.0723894	-0.144309	0.0139392	0.0739299	-0.997162	0.234505	0	0	0	1
0.995793	0.0891324	0.0208544	0.60162	0.0903968	-0.993214	-0.0726496	-0.144813	0.0142115	0.0742136	-0.997137	0.234557	0	0	0	1
0.995795	0.0890246	0.0211844	0.601577	0.0903179	-0.9932	-0.0729273	-0.145304	0.0145221	0.0745185	-0.99711	0.234611	0	0	0	1
0.995799	0.0888833	0.0216088	0.601556	0.0902134	-0.993187	-0.0732451	-0.145786	0.0149254	0.0748713	-0.997077	0.234643	0	0	0	1
0.995791	0.088835	0.0221474	0.601541	0.0902111	-0.99316	-0.0736032	-0.146266	0.0154315	0.0752759	-0.997039	0.234621	0	0	0	1
0.995774	0.0889067	0.0226242	0.601507	0.0903233	-0.993128	-0.0739078	-0.146637	0.015872	0.0756235	-0.997006	0.234515	0	0	0	1
0.995755	0.0889535	0.023272	0.601562	0.0904238	-0.993097	-0.0741964	-0.146779	0.0164855	0.0759703	-0.99697	0.234365	0	0	0	1
0.995761	0.0887657	0.0237469	0.601544	0.090277	-0.993091	-0.0744525	-0.14701	0.0169482	0.0762652	-0.996939	0.2342	0	0	0	1
0.995772	0.0885148	0.0242249	0.601496	0.0900687	-0.993087	-0.0747606	-0.147436	0.0174143	0.0766109	-0.996905	0.234108	0	0	0	1
0.995768	0.0884495	0.0246078	0.601425	0.0900384	-0.993067	-0.0750656	-0.147981	0.0177719	0.0769481	-0.996873	0.23412	0	0	0	1
0.995757	0.0885066	0.0248502	0.601372	0.0901183	-0.993041	-0.0753072	-0.148438	0.0179863	0.0772117	-0.996848	0.234194	0	0	0	1
0.99577	0.0883044	0.0250584	0.601326	0.0899363	-0.993042	-0.0755059	-0.148855	0.0181908	0.0774247	-0.996828	0.234276	0	0	0	1
0.995787	0.0880394	0.025301	0.601281	0.0896949	-0.993047	-0.075727	-0.149311	0.0184324	0.0776618	-0.996805	0.234366	0	0	0	1
0.995794	0.087917	0.0254458	0.601195	0.0895883	-0.99304	-0.0759513	-0.149814	0.0185656	0.0778961	-0.996784	0.234443	0	0	0	1
0.995786	0.0879369	0.0256913	0.601141	0.0896319	-0.993017	-0.0761953	-0.150301	0.0187859	0.0781615	-0.996759	0.23454	0	0	0	1
0.995789	0.0878272	0.0259648	0.601094	0.0895488	-0.993005	-0.0764575	-0.150795	0.0190424	0.0784451	-0.996732	0.234634	0	0	0	1
0.995785	0.0878073	0.0261784	0.601037	0.0895506	-0.992985	-0.0767061	-0.151267	0.0192337	0.0787116	-0.996708	0.234716	0	0	0	1
0.995785	0.0877548	0.0263471	0.60098	0.089517	-0.992967	-0.0769872	-0.151731	0.0193802	0.0790057	-0.996682	0.234767	0	0	0	1
0.995795	0.08758	0.026536	0.600943	0.0893647	-0.992952	-0.0773511	-0.152214	0.0195489	0.0793818	-0.996648	0.234795	0	0	0	1
0.995785	0.0876666	0.0266569	0.600899	0.0894687	-0.992911	-0.0777569	-0.152687	0.0196256	0.0797986	-0.996614	0.234793	0	0	0	1
0.995773	0.0877601	0.0267941	0.600855	0.0895806	-0.992871	-0.0781422	-0.153163	0.0197197	0.0801966	-0.99658	0.234801	0	0	0	1
0.995768	0.0877665	0.0269452	0.600804	0.089607	-0.992837	-0.0785399	-0.153676	0.0198334	0.0806065	-0.996544	0.23482	0	0	0	1
0.995771	0.0876765	0.0271301	0.600757	0.0895394	-0.992814	-0.0789052	-0.154182	0.0199914	0.0809852	-0.996511	0.234859	0	0	0	1
0.995769	0.087655	0.0272736	0.600707	0.0895355	-0.992791	-0.0791941	-0.154624	0.0201097	0.0812854	-0.996484	0.234889	0	0	0	1
0.995757	0.0877333	0.0274591	0.600667	0.0896353	-0.992756	-0.0795193	-0.155105	0.0202582	0.0816277	-0.996453	0.234916	0	0	0	1
0.995751	0.0877517	0.027614	0.600607	0.0896729	-0.992727	-0.079845	-0.155621	0.0203811	0.0819665	-0.996422	0.234937	0	0	0	1
0.995732	0.0879112	0.027781	0.600547	0.0898522	-0.992685	-0.0801648	-0.156134	0.0205049	0.0823034	-0.996392	0.234976	0	0	0	1
0.995726	0.0879129	0.0280093	0.600504	0.0898786	-0.99266	-0.0804451	-0.156611	0.0207061	0.0826032	-0.996363	0.235027	0	0	0	1
0.995728	0.0878223	0.0282147	0.600464	0.0898109	-0.992644	-0.0807128	-0.157086	0.0208933	0.0828865	-0.996336	0.235056	0	0	0	1
0.995723	0.0878168	0.0284218	0.600423	0.0898285	-0.99262	-0.0809931	-0.157607	0.021074	0.0831842	-0.996307	0.235062	0	0	0	1
0.995697	0.0880473	0.0285993	0.600372	0.0900785	-0.992576	-0.0812504	-0.158119	0.0212076	0.0834614	-0.996281	0.235055	0	0	0	1
0.995688	0.0880693	0.0288529	0.600345	0.0901272	-0.992551	-0.0815041	-0.158609	0.0214346	0.0837376	-0.996253	0.235077	0	0	0	1
0.995687	0.0879793	0.0291523	0.600334	0.0900681	-0.992535	-0.0817596	-0.159064	0.0217161	0.0840172	-0.996223	0.23511	0	0	0	1
0.99569	0.0878873	0.0293401	0.600296	0.089998	-0.99252	-0.082028	-0.159526	0.021886	0.0842995	-0.996196	0.235126	0	0	0	1
0.995679	0.0879314	0.0295833	0.600257	0.0900694	-0.992487	-0.0823389	-0.160054	0.0220955	0.0846322	-0.996163	0.235146	0	0	0	1
0.995673	0.0879431	0.029725	0.600218	0.0900966	-0.992472	-0.082495	-0.160421	0.022221	0.0848007	-0.996146	0.23516	0	0	0	1
0.99567	0.0879441	0.0298379	0.600216	0.0901087	-0.992465	-0.0825631	-0.160571	0.0223268	0.0848787	-0.996137	0.235175	0	0	0	1
0.995683	0.0877184	0.0300535	0.600235	0.0899056	-0.99247	-0.0827252	-0.160807	0.0225454	0.0850545	-0.996117	0.235188	0	0	0	1
0.995698	0.0875047	0.0301867	0.600204	0.0897095	-0.992468	-0.0829661	-0.161217	0.022674	0.0853017	-0.996093	0.235161	0	0	0	1
0.995704	0.0873698	0.0303809	0.600161	0.089597	-0.992458	-0.0832036	-0.161718	0.0228569	0.0855527	-0.996067	0.235162	0	0	0	1
0.995691	0.087413	0.0306756	0.600144	0.08967	-0.992435	-0.0834038	-0.162159	0.0231276	0.0857796	-0.996041	0.235196	0	0	0	1
0.995695	0.0872821	0.0309222	0.600121	0.0895651	-0.992428	-0.0835898	-0.162583	0.0233668	0.085984	-0.996018	0.235221	0	0	0	1
0.995701	0.0871102	0.0312307	0.600104	0.0894261	-0.99242	-0.0838357	-0.163081	0.0236657	0.0862525	-0.995988	0.235248	0	0	0	1
0.995679	0.0872729	0.0314471	0.600051	0.0896131	-0.992381	-0.0840959	-0.163625	0.023843	0.0865352	-0.995959	0.235249	0	0	0	1
0.995663	0.0873406	0.0317744	0.600034	0.0897146	-0.992353	-0.0843267	-0.164111	0.024141	0.0867961	-0.995929	0.235288	0	0	0	1
0.995642	0.0874875	0.0320473	0.600013	0.0898897	-0.99232	-0.0845276	-0.164542	0.0243808	0.0870244	-0.995903	0.235319	0	0	0	1
0.995645	0.0873544	0.0322974	0.599987	0.0897839	-0.992311	-0.0847363	-0.164984	0.0246218	0.0872516	-0.995877	0.235341	0	0	0	1
0.995632	0.0873684	0.0326611	0.599988	0.0898378	-0.992279	-0.0850614	-0.1655	0.0249521	0.0876086	-0.995838	0.235358	0	0	0	1
0.995631	0.087285	0.0329097	0.599948	0.0897831	-0.992261	-0.0853252	-0.166031	0.0251822	0.0878917	-0.995807	0.235365	0	0	0	1
0.995609	0.0874313	0.0331939	0.599911	0.0899604	-0.992223	-0.085576	-0.166556	0.0254286	0.0881708	-0.995776	0.235386	0	0	0	1
0.995601	0.0873957	0.0335183	0.599898	0.0899598	-0.992202	-0.0858205	-0.16703	0.0257315	0.0884428	-0.995744	0.235421	0	0	0	1
0.995592	0.0873696	0.0338432	0.599895	0.0899695	-0.992178	-0.0860853	-0.167483	0.0260321	0.0887352	-0.99571	0.235443	0	0	0	1
0.995578	0.0874231	0.0341428	0.599892	0.0900576	-0.992144	-0.0863953	-0.167942	0.0262965	0.0890726	-0.995673	0.235446	0	0	0	1
0.995554	0.0875838	0.034431	0.599879	0.0902533	-0.992094	-0.0867628	-0.168461	0.0265346	0.0894691	-0.995631	0.235431	0	0	0	1
0.995537	0.0876887	0.0346334	0.599823	0.090384	-0.992056	-0.0870614	-0.169024	0.0266989	0.0897876	-0.995598	0.235418	0	0	0	1
0.99553	0.0876716	0.0348987	0.599782	0.0903964	-0.992036	-0.0872678	-0.169517	0.0269448	0.0900169	-0.995571	0.235452	0	0	0	1
0.995513	0.0877498	0.0351833	0.599743	0.0905051	-0.99201	-0.0874548	-0.169996	0.027203	0.0902312	-0.995545	0.235496	0	0	0	1
0.995516	0.087577	0.0355198	0.599729	0.0903692	-0.992004	-0.087668	-0.170454	0.027533	0.0904693	-0.995514	0.235541	0	0	0	1
0.995514	0.0874817	0.0357985	0.599697	0.090306	-0.991989	-0.0879034	-0.170944	0.0277967	0.0907264	-0.995483	0.235567	0	0	0	1
0.995517	0.0873544	0.0360469	0.599652	0.0902079	-0.991978	-0.0881197	-0.171444	0.0280351	0.0909609	-0.995455	0.235591	0	0	0	1
0.995497	0.0874831	0.0362796	0.599593	0.0903631	-0.991946	-0.0883268	-0.171958	0.0282352	0.0911919	-0.995428	0.235616	0	0	0	1
0.995486	0.0874789	0.0365952	0.599559	0.0903936	-0.991925	-0.088533	-0.172453	0.0285299	0.0914258	-0.995398	0.235664	0	0	0	1
0.995488	0.0873594	0.0368215	0.599515	0.0903003	-0.991918	-0.0887046	-0.172896	0.0287497	0.0916139	-0.995375	0.235696	0	0	0	1
0.995489	0.0872069	0.0371488	0.599513	0.0901848	-0.991909	-0.0889241	-0.173302	0.0290685	0.0918577	-0.995343	0.235736	0	0	0	1
0.9955	0.0870101	0.0373034	0.599457	0.09001	-0.991903	-0.0891667	-0.173783	0.029218	0.0921077	-0.995316	0.235724	0	0	0	1
0.995491	0.0870643	0.0374367	0.599411	0.0900815	-0.99188	-0.0893432	-0.174157	0.0293292	0.0922972	-0.995295	0.235728	0	0	0	1
0.99549	0.0870343	0.0375164	0.599399	0.0900607	-0.991877	-0.0894019	-0.174301	0.0294057	0.092362	-0.995286	0.235741	0	0	0	1
0.9955	0.0868567	0.0376806	0.599395	0.0899024	-0.99188	-0.0895219	-0.174524	0.0295741	0.0924911	-0.995269	0.235756	0	0	0	1
0.995515	0.0866525	0.0377373	0.599324	0.0897104	-0.991879	-0.0897284	-0.174963	0.0296307	0.0926959	-0.995249	0.235729	0	0	0	1
0.995514	0.0865666	0.0379682	0.599266	0.0896521	-0.991867	-0.0899232	-0.17546	0.0298501	0.0929082	-0.995222	0.23576	0	0	0	1
0.995505	0.086583	0.0381669	0.599221	0.0896914	-0.99185	-0.0900704	-0.175856	0.0300324	0.0930733	-0.995201	0.235793	0	0	0	1
0.995509	0.0864413	0.038386	0.599192	0.0895751	-0.991847	-0.0902179	-0.176219	0.0302496	0.0932356	-0.99518	0.235826	0	0	0	1
0.995516	0.0862721	0.0385895	0.599128	0.0894315	-0.991842	-0.0904155	-0.176728	0.0304495	0.0934457	-0.995154	0.235849	0	0	0	1
0.995506	0.0862777	0.0388201	0.599047	0.0894647	-0.991821	-0.0906105	-0.177295	0.03066	0.0936609	-0.995127	0.235887	0	0	0	1
0.995487	0.0863918	0.0390712	0.598989	0.0896076	-0.991792	-0.0907923	-0.177782	0.0308819	0.0938681	-0.995101	0.235929	0	0	0	1
0.995476	0.0863751	0.0393874	0.598969	0.089627	-0.991772	-0.0909935	-0.178213	0.0311789	0.0940965	-0.99507	0.235978	0	0	0	1
0.995453	0.0865366	0.0396046	0.59891	0.0898147	-0.991736	-0.0911952	-0.178691	0.0313608	0.0943221	-0.995043	0.236004	0	0	0	1
0.995449	0.0864612	0.0398705	0.598855	0.0897719	-0.991719	-0.0914229	-0.179217	0.031611	0.0945706	-0.995011	0.236037	0	0	0	1
0.995435	0.0865114	0.0401132	0.598786	0.0898513	-0.991693	-0.0916212	-0.179745	0.031829	0.0947917	-0.994983	0.236076	0	0	0	1
0.995415	0.0866336	0.0403475	0.598727	0.0900012	-0.991663	-0.0918074	-0.18023	0.0320327	0.0950023	-0.994957	0.236115	0	0	0	1
0.995385	0.0868578	0.0405863	0.598678	0.0902534	-0.991622	-0.0919939	-0.180675	0.0322312	0.095217	-0.99493	0.236153	0	0	0	1
0.99537	0.0868506	0.0409857	0.598674	0.0902927	-0.991595	-0.0922506	-0.181139	0.0326045	0.0955087	-0.99489	0.23621	0	0	0	1
0.995363	0.0867949	0.0412543	0.598645	0.0902706	-0.991575	-0.0924837	-0.181579	0.0328549	0.0957635	-0.994857	0.236237	0	0	0	1
0.995372	0.0866191	0.0414241	0.598576	0.0901199	-0.991566	-0.0927282	-0.182089	0.033018	0.0960167	-0.994827	0.236237	0	0	0	1
0.995344	0.0868127	0.0416758	0.598517	0.0903457	-0.991521	-0.0929907	-0.182622	0.0332249	0.0963075	-0.994792	0.236259	0	0	0	1
0.995329	0.0868366	0.0419834	0.598473	0.0904072	-0.991493	-0.093229	-0.183135	0.0335059	0.0965737	-0.994757	0.236303	0	0	0	1
0.995319	0.0868212	0.0422598	0.598433	0.0904256	-0.991472	-0.0934321	-0.183587	0.0337628	0.0968006	-0.994726	0.236346	0	0	0	1
0.995307	0.0868566	0.0424638	0.598383	0.0904879	-0.991446	-0.093646	-0.184035	0.0339421	0.0970336	-0.994697	0.236369	0	0	0	1
0.99531	0.0867161	0.0426935	0.598331	0.0903793	-0.991431	-0.0939085	-0.184559	0.0341596	0.0973112	-0.994663	0.236396	0	0	0	1
0.995296	0.0867597	0.0429232	0.598281	0.0904552	-0.991397	-0.0942021	-0.1851	0.0343563	0.0976261	-0.994625	0.236424	0	0	0	1
0.995284	0.0867588	0.0431933	0.59823	0.0904898	-0.991369	-0.0944605	-0.185626	0.0346006	0.0979082	-0.994589	0.236457	0	0	0	1
0.995277	0.0867046	0.0434678	0.598194	0.0904714	-0.991347	-0.09471	-0.186103	0.0348553	0.0981798	-0.994553	0.236493	0	0	0	1
0.995275	0.0865684	0.0437864	0.598172	0.0903766	-0.99133	-0.0949789	-0.186571	0.03516	0.0984719	-0.994513	0.236528	0	0	0	1
0.995267	0.0864985	0.04411	0.59816	0.0903505	-0.991301	-0.0953043	-0.187044	0.0354581	0.0988231	-0.994468	0.236544	0	0	0	1
0.995262	0.0864113	0.0443909	0.598131	0.0903043	-0.991271	-0.0956617	-0.187563	0.0357126	0.0992017	-0.994421	0.236538	0	0	0	1
0.995244	0.0865286	0.0445564	0.598088	0.0904453	-0.991237	-0.095878	-0.187943	0.0358452	0.0994366	-0.994393	0.236538	0	0	0	1
0.995234	0.0865913	0.0446745	0.598088	0.0905225	-0.991222	-0.0959575	-0.18807	0.0359487	0.0995287	-0.99438	0.236555	0	0	0	1
0.995243	0.0863769	0.0448831	0.598102	0.0903363	-0.991222	-0.0961388	-0.188299	0.0361604	0.0997206	-0.994353	0.236568	0	0	0	1
0.995243	0.0862615	0.0450998	0.598079	0.0902554	-0.991196	-0.0964781	-0.188741	0.0363559	0.100074	-0.99431	0.236545	0	0	0	1
0.995227	0.0862938	0.0453863	0.598046	0.0903284	-0.991157	-0.0968075	-0.189243	0.0366066	0.10043	-0.994265	0.236554	0	0	0	1
0.995203	0.0864307	0.0456648	0.598028	0.0905009	-0.99112	-0.097026	-0.189619	0.0368488	0.100678	-0.994231	0.236586	0	0	0	1
0.995207	0.0862059	0.0459851	0.598026	0.0903185	-0.991113	-0.0972713	-0.189999	0.0371666	0.100943	-0.994193	0.236621	0	0	0	1
0.995206	0.0860603	0.0462916	0.597989	0.0902172	-0.991089	-0.0976096	-0.190537	0.0374544	0.101302	-0.994145	0.236635	0	0	0	1
0.995192	0.0860762	0.0465634	0.59793	0.0902732	-0.991051	-0.0979413	-0.19111	0.0376919	0.101658	-0.9941	0.236644	0	0	0	1
0.995155	0.0863138	0.0469132	0.597905	0.090555	-0.991001	-0.0981909	-0.191559	0.0379913	0.101948	-0.994059	0.236695	0	0	0	1
0.995151	0.0861613	0.0472718	0.597897	0.0904506	-0.990982	-0.0984712	-0.192001	0.0383368	0.102254	-0.994014	0.236736	0	0	0	1
0.995132	0.0862192	0.047565	0.59787	0.0905509	-0.990941	-0.0987953	-0.192475	0.0385917	0.102606	-0.993968	0.236744	0	0	0	1
0.995122	0.0862007	0.0478081	0.597823	0.0905711	-0.990904	-0.0991449	-0.193001	0.0388026	0.102976	-0.993921	0.236739	0	0	0	1
0.995094	0.086381	0.0480572	0.597763	0.0907884	-0.990853	-0.0994528	-0.193531	0.0390025	0.103313	-0.993879	0.236748	0	0	0	1
0.995067	0.0865543	0.0483222	0.5977	0.0909988	-0.990808	-0.0997143	-0.194055	0.039223	0.103604	-0.99384	0.236777	0	0	0	1
0.995058	0.0864646	0.0486563	0.597663	0.090954	-0.990787	-0.0999604	-0.194538	0.0395407	0.103876	-0.993799	0.236826	0	0	0	1
0.99503	0.0865995	0.0489851	0.597629	0.0911334	-0.990743	-0.100232	-0.195012	0.0398274	0.104182	-0.993755	0.236867	0	0	0	1
0.995036	0.0864233	0.049183	0.597569	0.090988	-0.990733	-0.100466	-0.195473	0.0400204	0.104427	-0.993722	0.236881	0	0	0	1
0.99503	0.0863811	0.049373	0.597506	0.0909768	-0.990706	-0.100737	-0.195955	0.0401881	0.104713	-0.993685	0.236885	0	0	0	1
0.995032	0.086237	0.0495781	0.597435	0.0908659	-0.990689	-0.101008	-0.196475	0.0403817	0.104996	-0.993647	0.236893	0	0	0	1
0.995015	0.0862529	0.0498935	0.597406	0.090927	-0.990653	-0.101303	-0.196945	0.0406652	0.105319	-0.993601	0.236925	0	0	0	1
0.995003	0.0862142	0.0501974	0.597378	0.0909315	-0.990626	-0.101568	-0.197387	0.040946	0.10561	-0.993559	0.236962	0	0	0	1
0.995003	0.0860867	0.0504306	0.597336	0.0908408	-0.990605	-0.101847	-0.197845	0.0411649	0.105904	-0.993519	0.236977	0	0	0	1
0.995003	0.0859662	0.0506284	0.597286	0.0907549	-0.990581	-0.102162	-0.198341	0.0413449	0.10623	-0.993476	0.236985	0	0	0	1
0.995004	0.0858863	0.0507453	0.597256	0.0907033	-0.990547	-0.102534	-0.198874	0.0414352	0.106609	-0.993432	0.237029	0	0	0	1
0.995005	0.0858578	0.0507739	0.597226	0.0906937	-0.990509	-0.10291	-0.199378	0.0414322	0.106985	-0.993392	0.237061	0	0	0	1
0.995018	0.0857214	0.0507435	0.597214	0.0905714	-0.990478	-0.103312	-0.199844	0.0413801	0.107378	-0.993351	0.237074	0	0	0	1
0.995036	0.0854687	0.0508243	0.597261	0.0903378	-0.990477	-0.103534	-0.2003	0.0414673	0.107596	-0.993324	0.237079	0	0	0	1
0.995052	0.0853924	0.0506266	0.597269	0.09026	-0.990435	-0.104003	-0.2008	0.0412372	0.108042	-0.993285	0.236997	0	0	0	1
0.995075	0.0852841	0.0503599	0.597292	0.0901479	-0.990382	-0.1046	-0.201301	0.0409307	0.108609	-0.993236	0.236888	0	0	0	1
0.995086	0.0852668	0.0501677	0.597345	0.0901228	-0.990351	-0.104918	-0.201634	0.0407136	0.108908	-0.993212	0.236764	0	0	0	1
0.995083	0.0854413	0.049933	0.597359	0.0902765	-0.990322	-0.105055	-0.201811	0.0404497	0.109031	-0.99321	0.236604	0	0	0	1
0.995102	0.0852763	0.0498387	0.597361	0.090116	-0.9903	-0.105399	-0.202124	0.0403431	0.109359	-0.993178	0.236574	0	0	0	1
0.99512	0.0850568	0.0498605	0.597328	0.08991	-0.990292	-0.105648	-0.202523	0.0403663	0.1096	-0.99315	0.236612	0	0	0	1
0.995105	0.0851561	0.0499936	0.597258	0.0900298	-0.990265	-0.105803	-0.202967	0.0404731	0.109771	-0.993127	0.236681	0	0	0	1
0.995084	0.085274	0.0502013	0.597206	0.090177	-0.990233	-0.105974	-0.203415	0.0406502	0.109965	-0.993098	0.236762	0	0	0	1
0.995068	0.0853492	0.0503858	0.597144	0.0902797	-0.990204	-0.106157	-0.203858	0.0408077	0.110167	-0.99307	0.236818	0	0	0	1
0.995067	0.0852479	0.0505756	0.597105	0.0902115	-0.99018	-0.106441	-0.204381	0.0409811	0.110463	-0.99303	0.236888	0	0	0	1
0.995056	0.0852455	0.0508018	0.597071	0.0902361	-0.990173	-0.106485	-0.204837	0.0412012	0.110528	-0.993013	0.236912	0	0	0	1
0.995023	0.0854882	0.0510383	0.597033	0.0905042	-0.990147	-0.106497	-0.205339	0.0414072	0.110571	-0.993	0.236906	0	0	0	1
0.995003	0.085555	0.0513103	0.597	0.0905929	-0.990159	-0.106307	-0.205811	0.0416862	0.110409	-0.993006	0.236871	0	0	0	1
0.99498	0.0856563	0.0515932	0.596979	0.0907209	-0.990158	-0.106209	-0.206318	0.041964	0.110341	-0.993002	0.236859	0	0	0	1
0.994947	0.0858946	0.0518341	0.59693	0.0909839	-0.990136	-0.106191	-0.206886	0.0421776	0.110355	-0.992991	0.236876	0	0	0	1
0.994928	0.0859589	0.0520961	0.59687	0.0910676	-0.990151	-0.105975	-0.207417	0.0424495	0.110166	-0.993001	0.236902	0	0	0	1
0.994918	0.0859096	0.0523577	0.596832	0.0910434	-0.990164	-0.105881	-0.207901	0.0427225	0.110095	-0.992997	0.236946	0	0	0	1
0.994921	0.0857572	0.0525646	0.596816	0.0909191	-0.990164	-0.105985	-0.208365	0.0429346	0.11021	-0.992975	0.236986	0	0	0	1
0.994929	0.0856208	0.0526294	0.596778	0.0908034	-0.990143	-0.106283	-0.208859	0.0429866	0.110507	-0.99294	0.237016	0	0	0	1
0.994944	0.0853959	0.0527055	0.596749	0.0906023	-0.990126	-0.106614	-0.209365	0.0430567	0.110835	-0.9929	0.237048	0	0	0	1
0.994946	0.0853131	0.0528023	0.596698	0.0905409	-0.990106	-0.106849	-0.209849	0.0431403	0.111075	-0.99287	0.237076	0	0	0	1
0.99495	0.085183	0.0529327	0.59665	0.0904342	-0.990095	-0.107039	-0.210324	0.0432665	0.11127	-0.992842	0.237115	0	0	0	1
0.994938	0.0851658	0.0531868	0.59664	0.0904582	-0.990061	-0.10733	-0.210821	0.0434934	0.111583	-0.992797	0.237181	0	0	0	1
0.994929	0.0851845	0.0533261	0.596597	0.0905028	-0.990032	-0.107567	-0.211309	0.0436075	0.111833	-0.992764	0.237209	0	0	0	1
0.994916	0.0852332	0.0535042	0.596562	0.0905778	-0.990009	-0.107715	-0.211811	0.0437648	0.111998	-0.992739	0.237213	0	0	0	1
0.994893	0.0853691	0.0537041	0.596524	0.0907321	-0.990003	-0.107639	-0.212325	0.0439542	0.111946	-0.992736	0.237197	0	0	0	1
0.994873	0.0854	0.0540273	0.59653	0.0907894	-0.990021	-0.107421	-0.212814	0.0442905	0.11176	-0.992742	0.237206	0	0	0	1
0.994857	0.0854448	0.0542585	0.596508	0.0908554	-0.990026	-0.10732	-0.213315	0.0445236	0.111682	-0.992741	0.237194	0	0	0	1
0.994845	0.0855003	0.0543818	0.596475	0.0909293	-0.990008	-0.107429	-0.21383	0.0446293	0.111805	-0.992722	0.237186	0	0	0	1
0.994829	0.0856077	0.0545058	0.596465	0.0910551	-0.989984	-0.107541	-0.214351	0.0447297	0.111932	-0.992703	0.237191	0	0	0	1
0.99481	0.085717	0.054685	0.596483	0.0911817	-0.989977	-0.107492	-0.214856	0.0448992	0.111905	-0.992698	0.237177	0	0	0	1
0.994821	0.0855534	0.0547365	0.596494	0.0910221	-0.989998	-0.107435	-0.215397	0.0449738	0.111845	-0.992702	0.237094	0	0	0	1
0.994822	0.0855904	0.0546548	0.596565	0.0910471	-0.990003	-0.107375	-0.215746	0.0448942	0.11178	-0.992713	0.236921	0	0	0	1
0.994831	0.085706	0.0543187	0.596679	0.0911324	-0.989976	-0.107552	-0.215973	0.0445324	0.11193	-0.992712	0.236636	0	0	0	1
0.994863	0.0856333	0.0538415	0.596855	0.0910381	-0.989907	-0.108263	-0.216343	0.0440033	0.112593	-0.992661	0.236357	0	0	0	1
0.994899	0.0854807	0.0534093	0.597057	0.0908765	-0.989824	-0.109153	-0.216812	0.0435115	0.113434	-0.992587	0.236142	0	0	0	1
0.994923	0.0853506	0.0531682	0.597179	0.0907417	-0.98978	-0.10966	-0.217255	0.0432415	0.113912	-0.992544	0.235997	0	0	0	1
0.99494	0.0852159	0.053084	0.597152	0.0906101	-0.989762	-0.109934	-0.217669	0.0431485	0.114172	-0.992518	0.235982	0	0	0	1
0.994941	0.0850732	0.0532794	0.597103	0.0904956	-0.989759	-0.110053	-0.2181	0.0433473	0.114303	-0.992494	0.236122	0	0	0	1
0.994938	0.0850031	0.0534502	0.597019	0.0904518	-0.989747	-0.110198	-0.218631	0.0435113	0.114459	-0.992469	0.236259	0	0	0	1
0.994938	0.0849461	0.0535346	0.596919	0.0904089	-0.989741	-0.11029	-0.219098	0.0435928	0.114556	-0.992454	0.236338	0	0	0	1
0.994946	0.0847406	0.0537147	0.596869	0.0902306	-0.989743	-0.110416	-0.219535	0.0437832	0.114689	-0.992431	0.236473	0	0	0	1
0.994947	0.0846462	0.0538495	0.596795	0.0901589	-0.989733	-0.110565	-0.220002	0.0439139	0.114846	-0.992407	0.236588	0	0	0	1
0.99494	0.0846713	0.053934	0.596736	0.0902015	-0.989709	-0.110745	-0.220419	0.0439782	0.115034	-0.992382	0.236672	0	0	0	1
0.994948	0.0845248	0.0540177	0.596696	0.090076	-0.989693	-0.110984	-0.220857	0.0440563	0.115273	-0.992351	0.236764	0	0	0	1
0.994958	0.0843968	0.0540285	0.596636	0.0899624	-0.989672	-0.111264	-0.221326	0.0440564	0.115548	-0.992319	0.236823	0	0	0	1
0.994947	0.0845054	0.0540653	0.596592	0.0900897	-0.989623	-0.111604	-0.221836	0.0440493	0.115895	-0.992279	0.2369	0	0	0	1
0.994927	0.0847107	0.0541247	0.596533	0.0903124	-0.989573	-0.111863	-0.222339	0.0440605	0.116168	-0.992246	0.236977	0	0	0	1
0.994915	0.0847281	0.0543167	0.59651	0.0903491	-0.989577	-0.111797	-0.222737	0.0442544	0.116121	-0.992243	0.237042	0	0	0	1
0.994917	0.0846571	0.0543904	0.596463	0.0902953	-0.989561	-0.111981	-0.223257	0.0443188	0.116308	-0.992218	0.237096	0	0	0	1
0.994886	0.0849173	0.0545429	0.596436	0.0905724	-0.989534	-0.111993	-0.223763	0.0444381	0.116345	-0.992209	0.237137	0	0	0	1
0.994861	0.0850462	0.0548024	0.596393	0.0907152	-0.989561	-0.111646	-0.224322	0.0447115	0.116028	-0.992233	0.237143	0	0	0	1
0.994823	0.0851706	0.0552969	0.596384	0.0908579	-0.989643	-0.110798	-0.224862	0.0452637	0.115233	-0.992301	0.237138	0	0	0	1
0.994778	0.0853162	0.0558763	0.596375	0.0910122	-0.989767	-0.109554	-0.225466	0.045934	0.114052	-0.992407	0.237051	0	0	0	1
0.994769	0.085294	0.0560675	0.596369	0.0909968	-0.989805	-0.109227	-0.226177	0.0461557	0.113742	-0.992432	0.236969	0	0	0	1
0.994783	0.0850059	0.056261	0.596489	0.0907123	-0.989877	-0.108802	-0.226625	0.0464188	0.113323	-0.992468	0.236824	0	0	0	1
0.994801	0.0849848	0.0559794	0.596611	0.0906757	-0.989842	-0.109154	-0.227123	0.0461106	0.113647	-0.992445	0.236581	0	0	0	1
0.994834	0.0849062	0.0555107	0.596746	0.0905703	-0.989789	-0.109726	-0.227647	0.0456037	0.114171	-0.992408	0.236265	0	0	0	1
0.994854	0.0848723	0.0551916	0.596831	0.0905236	-0.989736	-0.110242	-0.228228	0.0452448	0.114655	-0.992369	0.236058	0	0	0	1
0.994848	0.0849326	0.0552079	0.596848	0.0905973	-0.9897	-0.1105	-0.228743	0.0452305	0.114917	-0.992339	0.236058	0	0	0	1
0.994837	0.0849408	0.0553902	0.596787	0.0906299	-0.989688	-0.110576	-0.229214	0.0454028	0.11501	-0.992321	0.236171	0	0	0	1
0.994825	0.0849646	0.0555818	0.596722	0.0906815	-0.98967	-0.110702	-0.229679	0.0455781	0.115154	-0.992296	0.236304	0	0	0	1
0.994803	0.0850991	0.0557601	0.596674	0.0908328	-0.989663	-0.110635	-0.229972	0.0457451	0.115109	-0.992293	0.236386	0	0	0	1
0.994789	0.0852189	0.0558349	0.59664	0.0909549	-0.989666	-0.110512	-0.230101	0.0458165	0.114999	-0.992303	0.236395	0	0	0	1
0.994796	0.0850926	0.055905	0.596603	0.0908442	-0.989659	-0.110661	-0.230409	0.0458867	0.115149	-0.992282	0.236465	0	0	0	1
0.994778	0.085234	0.0560024	0.596562	0.0910079	-0.989616	-0.110914	-0.23086	0.0459435	0.115416	-0.992248	0.236563	0	0	0	1
0.994762	0.0853168	0.0561579	0.596479	0.0911093	-0.989604	-0.110936	-0.231324	0.0460856	0.115456	-0.992237	0.236648	0	0	0	1
0.994748	0.0853875	0.0563085	0.59641	0.0911985	-0.989592	-0.110968	-0.231778	0.0462235	0.115505	-0.992225	0.236727	0	0	0	1
0.994742	0.0853571	0.056452	0.596373	0.0911906	-0.98958	-0.111088	-0.2322	0.0463579	0.115636	-0.992204	0.236817	0	0	0	1
0.994749	0.085247	0.0564909	0.596336	0.0910982	-0.989558	-0.111359	-0.232662	0.0463843	0.115905	-0.992171	0.236876	0	0	0	1
0.994761	0.0851348	0.0564528	0.596277	0.090994	-0.989539	-0.111613	-0.233162	0.0463364	0.116149	-0.992145	0.236883	0	0	0	1
0.994762	0.0851099	0.0564691	0.596221	0.0909784	-0.989523	-0.111768	-0.233654	0.0463412	0.116305	-0.992126	0.236894	0	0	0	1
0.994751	0.0852014	0.0565336	0.596189	0.0910847	-0.989494	-0.111933	-0.234133	0.0463791	0.116479	-0.992104	0.236924	0	0	0	1
0.994765	0.0850263	0.0565531	0.596144	0.0909221	-0.989487	-0.112132	-0.234584	0.0464007	0.116672	-0.99208	0.236951	0	0	0	1
0.994779	0.0848464	0.0565748	0.596125	0.0907603	-0.989466	-0.112446	-0.235032	0.0464146	0.116978	-0.992044	0.237	0	0	0	1
0.994799	0.0846325	0.0565415	0.596089	0.0905633	-0.989436	-0.112867	-0.235561	0.0463684	0.117385	-0.991998	0.237043	0	0	0	1
0.994807	0.0845703	0.0564889	0.596043	0.0905124	-0.989399	-0.113234	-0.236083	0.0462902	0.117744	-0.991959	0.237062	0	0	0	1
0.994813	0.0845174	0.0564718	0.59602	0.0904685	-0.989376	-0.113464	-0.236574	0.0462585	0.117969	-0.991933	0.237048	0	0	0	1
0.994832	0.0843735	0.0563493	0.596017	0.0903309	-0.98934	-0.113894	-0.237072	0.0461153	0.11838	-0.991891	0.23701	0	0	0	1
0.994849	0.0843279	0.0561076	0.596064	0.0902836	-0.989277	-0.114472	-0.237544	0.0458291	0.118932	-0.991838	0.23691	0	0	0	1
0.994889	0.0841089	0.055726	0.59615	0.0900534	-0.989214	-0.115195	-0.238064	0.0454124	0.119609	-0.991776	0.236733	0	0	0	1
0.99492	0.0840301	0.0552929	0.596304	0.0899573	-0.989135	-0.115949	-0.238664	0.0449253	0.120318	-0.991713	0.236476	0	0	0	1
0.994921	0.0841647	0.0550632	0.596503	0.090071	-0.989105	-0.116118	-0.239222	0.0446666	0.120472	-0.991706	0.236136	0	0	0	1
0.99488	0.0844749	0.0553363	0.596615	0.0903656	-0.989199	-0.115085	-0.239785	0.0449932	0.11948	-0.991811	0.235787	0	0	0	1
0.994773	0.0851259	0.0562511	0.596609	0.0910326	-0.989362	-0.11314	-0.240522	0.0459979	0.117653	-0.991983	0.235606	0	0	0	1
0.994696	0.0852191	0.0574556	0.596499	0.0911679	-0.989586	-0.11105	-0.241353	0.0473699	0.115684	-0.99215	0.235632	0	0	0	1
0.994638	0.0854155	0.0581645	0.596304	0.0913846	-0.989706	-0.109794	-0.24202	0.048164	0.114505	-0.992249	0.23568	0	0	0	1
0.99461	0.0855417	0.0584613	0.596207	0.0915304	-0.989724	-0.109509	-0.242451	0.0484693	0.114255	-0.992263	0.235763	0	0	0	1
0.994624	0.0853552	0.0584916	0.596218	0.0913627	-0.989707	-0.109804	-0.242763	0.0484935	0.114542	-0.992228	0.23582	0	0	0	1
0.994666	0.0849915	0.0583146	0.596202	0.0910057	-0.989682	-0.110322	-0.243227	0.0483128	0.115025	-0.992181	0.235799	0	0	0	1
0.9947	0.0848326	0.0579713	0.596201	0.0908461	-0.989609	-0.11111	-0.243808	0.0479195	0.115772	-0.992113	0.23572	0	0	0	1
