# Supplementary material for: Axially rigid steerable needle with compliant active tip control
Source: PLoS One. 2021 Dec 16;16(12):e0261089. doi: 10.1371/journal.pone.0261089 (PMC8675730; doi:10.1371/journal.pone.0261089)
Supplement: S1 File — (ZIP) [file pone.0261089.s001.zip › Exp.1/PhantomScan_023.csvf]

5.19877	2.71802	8.36885
4.76555	2.91987	8.14284
4.91503	2.37056	8.57122
4.63013	2.09413	8.46977
4.54781	1.91021	8.6144
4.49347	1.67563	8.70814
4.2466	1.4444	8.80317
4.20334	1.09955	8.94216
4.18402	1.08614	9.21623
4.19587	0.949879	9.45104
4.04206	0.849285	9.64383
4.01833	0.812596	9.93498
4.12935	0.530026	10.1553
3.84869	0.79718	10.1804
3.94366	0.470349	10.3537
3.76911	0.580762	10.3624
3.70623	0.448474	10.5203
3.6265	0.451678	10.555
3.50221	0.662117	10.5755
3.53896	0.399997	10.7878
3.34671	0.447106	10.7103
3.36712	0.313009	10.5818
3.36145	0.395814	10.4239
3.36728	0.224696	10.2948
3.49867	0.105009	10.3771
3.21684	0.192827	10.0886
3.47413	0.0764911	10.3713
3.13989	0.0508823	10.1104
3.29196	-0.0871942	10.2459
3.23984	-0.240088	10.2477
2.93821	-0.0415846	10.2262
3.02334	-0.513339	10.0584
2.74757	0.0587869	10.1068
2.69733	-0.209139	10.141
2.55868	-0.359321	9.9962
2.46667	-0.60637	9.88732
2.34413	-0.538208	9.80684
2.15012	-0.723061	9.8207
2.10162	-0.776269	9.90064
2.02259	-0.897714	9.90436
1.74896	-1.11273	9.9715
1.61572	-1.30675	9.96267
1.40974	-1.28229	10.044
1.31312	-1.48154	10.0277
1.40641	-1.65892	10.0367
1.25731	-1.54605	10.1074
1.17166	-1.57288	10.2226
1.16189	-1.85327	10.2148
1.10762	-1.80156	10.2524
0.875705	-2.02683	10.2169
0.724878	-1.9264	10.3804
0.629615	-2.0814	10.3765
0.237265	-2.41151	10.2607
0.149385	-2.28109	10.5248
0.119564	-2.63313	10.2332
-0.181336	-2.62406	10.3685
-0.148556	-2.67035	10.5202
-0.0451524	-2.70917	10.6953
-0.198076	-2.64197	10.5762
-0.406515	-2.80901	10.4075
-0.181632	-2.60441	10.4152
-0.10599	-2.51757	10.2708
-0.152794	-2.18218	10.3214
-0.242381	-2.23649	10.4203
-0.0603982	-2.49508	10.4028
-0.0303356	-2.35194	10.2608
0.0178436	-2.52219	10.1616
-0.0788578	-2.39979	10.1981
0.0507286	-2.4545	10.3687
0.0983391	-2.32508	10.411
-0.000768296	-2.25304	10.2469
0.00204322	-2.32268	10.4269
0.0611163	-2.33893	10.497
-0.140197	-2.32821	10.3035
-0.18332	-2.29035	10.3506
-0.204607	-2.35954	10.4841
-0.323845	-2.41552	10.5022
-0.406968	-2.42752	10.6753
-0.686957	-2.64329	10.5673
-0.685839	-2.69455	10.6876
-1.04742	-2.73115	10.5959
-1.24629	-2.65235	10.659
-1.04132	-2.99564	10.9084
-1.19042	-2.78242	10.8389
-1.3195	-2.85971	10.8117
-1.30841	-2.79184	11.0534
-1.11245	-2.87537	11.1297
-1.53561	-2.99898	10.9302
-1.79394	-3.12562	11.1027
-1.8535	-3.06553	11.1102
-1.79981	-2.984	11.3954
-2.02824	-3.46028	11.1953
-2.17291	-2.86451	11.1183
-2.24912	-3.06892	11.0522
-2.15982	-3.05525	11.2561
-2.32662	-3.25357	11.1557
-2.20124	-3.22818	11.2535
-2.15572	-3.4648	11.5705
-2.3361	-3.18218	11.5137
-2.30889	-3.46204	11.5863
-2.44836	-3.19335	11.4992
-2.2422	-3.32438	11.6101
-2.56165	-3.60326	11.0383
-2.48195	-3.3372	11.1819
-2.50959	-3.47629	11.0806
-2.53743	-3.24934	10.9046
-2.57168	-3.24891	10.5884
-2.5775	-3.34856	10.2968
-2.73301	-3.40913	10.4925
-2.56463	-3.35001	10.5279
-2.64765	-3.3069	10.7383
-2.57195	-3.36434	11.102
-2.8163	-3.28263	10.959
-2.60562	-3.50164	11.3185
-2.82792	-3.43481	11.2487
-2.81672	-3.52911	11.1517
-2.82599	-3.3543	11.1737
-2.84938	-3.48073	11.294
-2.87359	-3.53943	11.4909
-3.03463	-3.46886	11.4469
-2.91114	-3.70277	11.4964
-3.22883	-3.57479	11.3506
-2.97287	-3.32877	11.45
-3.34508	-3.36237	11.3838
-3.07843	-3.7101	11.4164
-3.13307	-3.50284	11.5654
-3.02842	-3.58607	11.7535
-3.60918	-3.39092	11.6781
-3.1813	-3.74051	11.7341
-3.49898	-3.59342	11.8646
-3.35065	-3.63831	11.505
-3.23028	-3.61707	12.0695
-3.24954	-3.77734	11.6676
-3.41969	-3.27219	11.7488
-3.3648	-3.48455	11.6087
-3.67157	-3.54621	11.341
-3.4391	-3.91323	11.0236
-3.60696	-3.63256	11.0884
-3.67082	-3.61658	10.5217
-3.55396	-3.48804	10.1177
-3.28269	-3.47319	10.4176
-3.24547	-3.84169	10.5575
-3.31924	-3.44762	10.8725
-3.25825	-3.55188	11.1113
-3.52555	-3.54138	11.0534
-3.42247	-3.74205	11.0429
-3.81234	-3.79175	10.8357
-3.51276	-3.87939	11.1546
-3.84242	-3.63818	10.8086
-3.6601	-3.73408	11.0492
-3.93955	-3.77558	10.8723
-4.20146	-3.71725	10.9336
-3.67627	-3.60076	11.0327
-4.02939	-3.45423	10.8433
-3.9489	-3.81151	10.8701
-4.08019	-3.75283	10.8207
-3.7412	-3.78448	11.1263
-3.96604	-3.93951	11.1076
-4.13173	-3.85773	11.0738
-4.03084	-3.85105	10.909
-4.00767	-3.83806	10.8441
-4.12182	-3.90862	10.7817
-4.0315	-3.79622	10.5759
-4.29428	-3.8758	10.473
-3.89659	-3.86143	10.73
-4.22736	-3.69846	10.2622
-4.13938	-3.9022	9.95994
-4.29433	-3.83329	9.77451
-3.75857	-3.82756	9.93978
-4.02263	-3.86958	10.2932
-3.85907	-3.76302	10.3599
-3.87133	-3.80689	10.4199
-3.87951	-3.87645	10.778
-4.01777	-4.00006	10.5343
-3.99816	-3.87819	11.0483
-4.25733	-3.95154	10.3511
-4.33371	-3.91336	10.8396
-4.167	-3.91954	10.8487
-4.3094	-3.903	10.758
-4.15945	-4.00747	10.9392
-4.28399	-3.90226	11.0077
-4.26727	-3.99633	11.3024
-4.15734	-3.84122	11.2292
-4.34316	-3.70269	11.1751
-4.30014	-3.94684	11.0403
-4.32871	-3.81933	11.1825
-4.02563	-4.18323	11.5299
-4.32647	-3.93586	11.4429
-4.15331	-4.00987	11.4985
-4.35494	-3.97321	11.6384
-4.1032	-4.005	11.8183
-4.45449	-4.07015	11.596
-4.21608	-4.0464	11.7563
-4.43824	-4.10656	11.4839
-4.26592	-4.11786	11.3903
-4.67891	-4.02339	11.5059
-4.46567	-4.14819	11.6
-4.52863	-4.0106	11.517
-4.5433	-4.14158	11.377
-4.60023	-4.05076	11.0931
-4.67865	-3.97665	10.506
-4.79305	-3.99262	10.083
-4.75387	-4.11345	10.0404
-4.33157	-4.04406	10.2266
-4.34295	-3.96958	10.4592
-4.33033	-4.11952	10.4868
-4.41447	-3.91895	10.5882
-4.50645	-4.13111	10.6968
-4.75314	-3.94112	10.5667
-4.82983	-4.22237	10.4555
-4.85247	-3.91805	10.3131
-4.67742	-4.01948	10.4587
-4.64589	-3.78001	10.4317
-4.69731	-3.81324	10.2973
-4.62015	-3.91411	10.6173
-4.64325	-4.07843	10.606
-4.48529	-4.02443	10.76
-4.64144	-4.3257	10.7493
-4.79957	-3.85804	10.899
-4.73907	-3.98742	10.9596
-4.74232	-4.09892	10.8982
-4.676	-4.0393	11.1996
-4.78551	-4.16829	10.9583
-4.84145	-3.98446	10.977
-5.02662	-4.00072	10.8104
-4.94579	-4.22704	10.7451
-5.18772	-4.12546	10.4566
-4.88649	-4.1548	10.8368
-4.74692	-4.20976	11.1219
-5.02077	-4.17792	10.821
-5.09432	-4.20504	10.9802
-4.96024	-4.15292	10.8546
-5.10585	-4.17418	10.7792
-5.31116	-4.08745	10.2889
-5.34816	-4.12575	10.1495
-5.24555	-4.08387	10.0904
-5.2006	-3.97012	9.86045
-4.86711	-3.92584	10.2102
-4.91876	-3.81695	10.4316
-4.85664	-3.92812	10.4529
-4.73497	-4.1686	10.7127
-5.01452	-4.07206	10.5429
-4.98316	-3.71117	10.5437
-5.15431	-3.74785	10.5597
-5.05196	-3.7282	10.6399
-5.15303	-3.84081	10.6297
-5.14945	-4.08412	10.747
-5.00364	-4.13658	10.9722
-5.1802	-3.80052	10.6847
-5.11536	-3.96051	10.6706
-5.31432	-4.03487	10.7617
-5.48203	-3.9574	10.7856
-5.23314	-4.11107	10.9803
-5.21241	-4.06808	10.7997
-5.26447	-3.7217	11.0482
-5.33417	-4.06212	10.9049
-5.22436	-4.19574	11.1116
-5.11651	-4.08327	11.3054
-5.30986	-4.09272	11.24
-5.30336	-4.048	11.1922
-5.42093	-3.93262	11.1656
-5.25209	-4.05827	11.1659
-5.31053	-4.12613	11.0183
-5.05722	-4.12887	11.351
-5.2769	-3.99548	11.0683
-4.9924	-3.96517	11.3367
-5.42974	-3.86596	11.0998
-5.18333	-4.01952	11.412
-5.24634	-4.08627	11.4659
-5.22653	-4.16433	11.4923
-5.46123	-4.00502	11.0028
-5.46661	-4.05684	11.2598
-5.29859	-3.69707	10.9541
-6.051	-3.65418	10.6841
-6.08411	-3.76286	11.0656
-5.92706	-3.45563	10.9714
-6.37922	-3.32319	10.2098
-6.395	-3.27651	10.1935
-6.29524	-3.27253	9.91612
-5.73123	-3.25466	10.4271
-6.32885	-3.19627	10.1932
-5.92553	-3.1952	10.7628
-6.20867	-3.19125	10.0934
-6.62208	-3.14509	9.80271
-6.70336	-3.26966	9.87746
-6.42519	-3.33128	9.98174
-6.95886	-3.33116	10.0452
-6.62483	-3.40969	10.4845
-6.45913	-3.29167	10.6298
-6.26304	-3.25743	10.0169
-6.98382	-3.26882	9.097
-5.91704	-3.1679	9.58038
-6.01386	-3.31977	9.48278
-6.75704	-3.24104	9.73863
-5.99618	-3.13791	10.6019
-7.65825	-3.26848	10.8518
-6.62131	-3.29079	10.8879
-6.73732	-3.37984	9.9026
-7.18061	-3.37795	9.12433
-6.4068	-3.47678	9.06414
-7.83677	-3.81005	8.41942
-7.40942	-3.74375	8.90935
-6.77659	-3.392	9.08491
-7.12038	-3.32438	8.99816
-6.61537	-3.00327	10.3935
-6.73574	-2.95605	11.633
-5.87375	-2.53899	12.1159
-5.94023	-2.60451	11.6823
-6.57556	-2.41964	10.7541
-6.38911	-2.52466	10.818
-6.6734	-2.3283	10.399
-6.4445	-2.22738	10.2645
-6.30719	-2.39075	10.2989
-6.12817	-2.13393	10.4213
-6.0762	-2.12582	10.3789
-6.0853	-2.06548	10.3199
-6.06492	-1.90566	10.3167
-6.03375	-2.01367	10.2756
-5.99777	-2.00441	10.2347
-6.02692	-1.84526	10.1653
-5.99577	-1.85586	10.1317
-5.97542	-1.68865	10.0925
-5.89246	-1.57081	10.1026
-5.72008	-1.52064	10.1011
-5.63085	-1.53636	10.0839
-5.70161	-1.40147	9.98646
-5.61601	-1.39069	9.95686
-5.52955	-1.42465	9.91669
-5.47651	-1.41487	9.86384
-5.5344	-1.31778	9.8204
-5.51678	-1.30327	9.7198
-5.5126	-1.41158	9.66997
-5.30724	-1.64261	9.67074
-5.33647	-1.43826	9.68048
-5.33264	-1.29176	9.61771
-5.29179	-1.31984	9.53865
-5.18551	-1.19241	9.51391
-5.1355	-1.06857	9.47025
-4.97258	-1.18286	9.44285
-4.96975	-1.10375	9.37515
-4.83163	-1.09243	9.40688
-4.79386	-0.823659	9.37882
-4.70118	-0.823813	9.41174
-4.67818	-0.651045	9.37279
-4.53041	-0.821099	9.3571
-4.44906	-0.930448	9.24641
-4.72883	-0.567515	9.13454
-4.74381	-0.886563	9.02845
-4.85306	-0.684136	9.09371
-4.66123	-0.699991	8.98183
-4.51603	-0.731971	8.9847
-4.47959	-0.756026	8.91678
-4.36071	-0.670307	8.8387
-4.24817	-0.785754	8.69813
-4.42354	-0.615895	8.69942
-4.13978	-0.662146	8.38875
-4.22678	-0.584068	8.5655
-4.297	-0.491082	8.53137
-4.171	-0.565136	8.40185
-4.24522	-0.410304	8.35515
-4.12486	-0.506936	8.41167
-4.26788	-0.478792	8.39661
-4.283	-0.933555	8.56381
-4.16518	-0.907358	8.90131
-4.41464	-0.658916	9.06039
-4.36272	-0.705538	9.26832
-4.22669	-0.569891	9.09288
-4.04055	-0.602518	9.03298
-3.91507	-0.523246	9.00825
-4.01417	-0.42316	8.82077
-3.95015	-0.336363	8.69887
-3.72803	-0.586688	8.62584
-3.79244	-0.474267	8.51653
-3.87507	-0.434919	8.20882
-3.4851	-0.483963	8.47612
-3.51094	-0.539077	8.2753
-3.17757	-0.203485	8.43182
-3.31768	-0.240851	8.18275
-2.95165	-0.196694	8.46881
-2.85638	-0.23282	8.44815
-2.79666	-0.190969	8.32694
-2.76466	0.0247518	8.39458
-2.68269	-0.00684022	8.30733
-2.4222	-0.117765	8.29345
-2.49455	0.0717842	8.22131
-2.07679	0.00369362	8.451
-2.36044	0.288591	8.27347
-2.0017	0.110962	8.43347
-1.93691	-0.0168105	8.37811
-2.11392	0.264017	8.32784
-2.03783	0.1584	8.29312
-2.1515	0.316399	8.2483
-1.9142	-0.0634864	8.31353
-1.80489	-0.0158018	8.28645
-2.05156	0.23682	8.12054
-1.77763	0.215498	8.46779
-1.98931	0.379894	8.35276
-1.9719	0.383166	8.25918
-1.82806	0.266927	8.33853
-1.91813	0.565257	8.42236
-1.92825	0.398612	8.42105
-1.82258	0.26452	8.42466
-1.9656	0.527982	8.32774
-2.0616	0.513227	8.31061
-1.93378	0.527705	8.45178
-2.16129	0.74583	8.34028
-1.88825	0.652377	8.44738
-2.01457	0.5065	8.29163
-2.0324	0.646107	8.36531
-2.11598	0.769064	8.40766
-1.94926	0.776725	8.52491
-1.91303	0.838928	8.63852
-1.85911	1.07939	8.54505
-1.75714	0.879016	8.52405
-1.68764	0.947182	8.50358
-1.74126	1.13168	8.49791
-1.64371	1.13819	8.49964
-1.77552	1.38227	8.46426
-1.69417	1.10226	8.40126
-1.84114	1.39743	8.35209
-1.65806	1.25865	8.36524
-1.94077	1.43132	8.24952
-1.81739	1.25694	8.2325
-1.49432	1.22627	8.32153
-1.57209	1.34561	8.10679
-1.45816	1.33207	8.25685
-1.32842	1.29402	8.1832
-1.26346	1.54825	8.1642
-1.22273	1.60705	8.12087
-1.15286	1.79736	8.06945
-1.11965	1.94535	8.01487
-0.962267	1.88497	7.97581
-1.04919	2.025	7.8758
-0.929042	2.02586	7.88103
-0.748676	1.8496	7.79476
-0.882966	2.22441	7.81286
-0.751531	2.17429	7.68177
-0.790421	2.08445	7.55162
-0.931091	2.27074	7.53569
-0.877526	2.25871	7.5165
-0.787764	2.29675	7.43843
-0.542667	2.22138	7.48979
-0.516058	2.3312	7.43304
-0.424862	2.31426	7.30711
-0.430212	2.35532	7.22403
-0.306199	2.33462	7.11378
-0.179386	2.36491	7.19994
-0.270175	2.36116	7.03697
-0.183787	2.40112	7.17967
-0.317953	2.21231	7.02416
-0.144684	2.23897	7.20784
-0.357733	2.30774	7.13355
-0.274462	1.87509	7.07437
-0.156633	1.86459	7.06499
-0.242116	1.97663	7.17727
-0.507031	1.85926	7.03757
-0.648715	1.98142	7.01393
-0.459633	2.01689	7.15431
-0.321005	1.96125	7.22137
-0.556162	1.93009	7.06721
-0.642468	2.12898	7.15275
-0.580907	1.90795	7.1209
-0.685479	2.01177	7.1427
-0.701448	2.02621	7.21467
-0.561192	1.87436	7.12832
-0.491783	2.14128	7.22943
-0.507018	2.08906	7.09287
-0.424297	2.08735	7.043
-0.580682	2.05766	6.83369
-0.235282	2.19964	6.98189
-0.161497	2.28441	6.90227
-0.00854254	2.36952	6.92919
0.001259	2.35456	6.76426
-0.00277239	2.25412	6.63965
0.255764	2.30045	6.95746
0.468261	2.28458	6.90788
0.414794	2.51959	6.78303
0.522995	2.69118	6.41933
0.843371	2.55387	6.7827
1.13328	2.71175	6.59332
1.28598	2.77437	6.90485
1.24403	2.89263	7.13836
1.44899	2.66174	7.31596
1.6425	2.69494	7.6023
1.53627	2.64002	7.41484
1.53658	2.66618	7.36191
1.46619	2.71079	7.33243
1.2196	2.83362	7.17946
1.6575	2.92342	7.33035
1.41144	2.86798	6.77089
1.68395	3.16206	7.18946
1.83066	3.00371	7.21045
1.86325	3.18151	7.20061
2.35922	3.13204	7.45843
2.49148	3.27221	7.42743
2.2015	3.27396	7.20488
2.07211	3.39699	7.04441
2.37496	3.26105	6.98494
2.10443	3.34696	7.03835
2.29572	3.44568	6.8075
2.48003	3.50831	7.06473
2.27224	3.35692	6.79396
2.31889	3.23065	6.77526
2.21789	3.35676	6.65198
2.48543	3.47574	6.63508
2.67803	3.42695	6.91789
2.51578	3.49298	6.6477
2.25384	3.45417	6.39539
2.47728	3.48182	6.50003
2.22531	3.45329	6.43297
2.36026	3.41107	6.53569
2.48301	3.4323	6.82667
2.38311	3.19368	6.76611
2.9562	3.28825	7.59909
2.8427	3.24272	7.71388
2.93173	3.59272	8.31586
2.78316	3.32694	8.22363
2.4858	3.47538	8.30666
2.76811	3.39686	7.95413
2.3437	3.49263	7.63257
2.43905	3.53655	7.62025
2.57282	3.5257	7.41523
2.43594	3.61553	7.11643
2.55875	3.65291	7.26393
2.35613	3.6711	6.92356
2.57148	3.81763	6.943
2.60221	3.85894	6.81572
2.63471	3.83064	6.83421
2.59357	4.01317	6.52639
2.62599	3.91307	6.40899
2.74297	4.10346	6.6203
2.60732	4.0841	6.56295
2.81955	3.86181	6.64714
2.5919	4.1663	6.80428
2.70155	4.09541	6.87507
3.06869	4.09348	7.31763
2.64303	4.09041	7.24706
3.41325	4.08289	8.04257
2.78232	4.19169	8.01418
3.12762	3.98476	7.90424
2.89891	4.02066	7.71515
2.5526	3.99581	7.19876
2.77758	3.75911	7.25296
2.82889	3.72573	7.15436
3.00999	3.79075	7.1907
2.83605	4.1614	6.96871
2.85076	4.11842	6.94811
2.93308	4.05516	6.54776
3.02994	4.0855	6.67017
3.2957	4.22214	6.78382
3.07645	4.22783	6.676
3.28292	3.9286	6.58718
3.10275	4.00917	6.38085
3.01777	3.89172	6.13382
3.11196	3.83587	6.44435
3.09595	3.76407	6.3621
3.20939	3.80501	6.08835
3.28514	3.70789	6.19788
3.08994	3.69673	6.05059
3.36714	3.51531	6.19226
3.38492	3.78972	6.54494
3.42211	3.69235	6.80736
3.57275	3.33018	7.39417
3.38016	3.58984	7.65134
3.3829	3.27909	7.60627
2.9984	2.89583	7.00731
3.22722	2.9218	6.84376
3.15917	2.64057	6.33047
3.3113	2.61384	6.03315
3.00483	2.71524	5.88872
