# Supplementary material for: Axially rigid steerable needle with compliant active tip control
Source: PLoS One. 2021 Dec 16;16(12):e0261089. doi: 10.1371/journal.pone.0261089 (PMC8675730; doi:10.1371/journal.pone.0261089)
Supplement: S1 File — (ZIP) [file pone.0261089.s001.zip › Exp.1/PhantomScan_024.csv]

0.994023	0.0743186	0.079882	0.619165	0.0849361	-0.986542	-0.139447	-0.244796	0.0684214	0.145383	-0.987	0.237641	0	0	0	1
0.994021	0.0744245	0.079802	0.61917	0.0850339	-0.986525	-0.139512	-0.244841	0.0683215	0.145448	-0.986997	0.237638	0	0	0	1
0.994022	0.0745674	0.0796561	0.619178	0.0851385	-0.986548	-0.139281	-0.244711	0.0681766	0.145215	-0.987042	0.237594	0	0	0	1
0.994014	0.0747247	0.0796134	0.619245	0.0852566	-0.986603	-0.13882	-0.244429	0.0681514	0.144761	-0.98711	0.237518	0	0	0	1
0.993999	0.0750946	0.0794433	0.61931	0.0855669	-0.986642	-0.138355	-0.244066	0.0679702	0.144307	-0.987189	0.237405	0	0	0	1
0.993979	0.0755099	0.0793059	0.619393	0.0859292	-0.986671	-0.137917	-0.243689	0.0678126	0.143886	-0.987261	0.237297	0	0	0	1
0.993972	0.0758338	0.0790804	0.619441	0.0861767	-0.986734	-0.137313	-0.243292	0.0675962	0.143284	-0.987364	0.237164	0	0	0	1
0.993952	0.0762141	0.0789726	0.619538	0.0865002	-0.986784	-0.136749	-0.242868	0.0674845	0.142737	-0.98745	0.237048	0	0	0	1
0.993941	0.0764845	0.0788516	0.619614	0.0867075	-0.986855	-0.136106	-0.24246	0.0673828	0.142103	-0.987549	0.236931	0	0	0	1
0.993936	0.0767248	0.0786804	0.619676	0.0868714	-0.986942	-0.135367	-0.242029	0.0672447	0.141366	-0.987664	0.236795	0	0	0	1
0.993932	0.07695	0.078508	0.619732	0.0870223	-0.987026	-0.134657	-0.241619	0.0671052	0.140657	-0.987775	0.236673	0	0	0	1
0.993924	0.0772947	0.0782751	0.61979	0.0872888	-0.987088	-0.134024	-0.241196	0.0668828	0.140027	-0.987879	0.23655	0	0	0	1
0.993906	0.0777074	0.0780909	0.619877	0.0876336	-0.987136	-0.133444	-0.240758	0.0666945	0.139459	-0.987973	0.236445	0	0	0	1
0.993896	0.0781875	0.077736	0.619918	0.0880201	-0.987184	-0.13284	-0.2403	0.0663309	0.138856	-0.988082	0.236295	0	0	0	1
0.993878	0.0785869	0.0775663	0.620001	0.0883561	-0.987228	-0.132285	-0.239867	0.0661573	0.138313	-0.98817	0.236186	0	0	0	1
0.993883	0.0787409	0.0773374	0.620066	0.0884391	-0.987297	-0.131715	-0.239429	0.0659612	0.137733	-0.988264	0.236072	0	0	0	1
0.993883	0.0790622	0.0770134	0.620124	0.088682	-0.987338	-0.131242	-0.238973	0.0656395	0.137253	-0.988352	0.23595	0	0	0	1
0.993897	0.0792411	0.0766454	0.620182	0.0887795	-0.987389	-0.130794	-0.238483	0.0652921	0.136785	-0.98844	0.235837	0	0	0	1
0.993907	0.0794091	0.0763438	0.620256	0.0888826	-0.987424	-0.130455	-0.237994	0.0650019	0.13643	-0.988508	0.235758	0	0	0	1
0.993909	0.0797404	0.0759759	0.620306	0.0891378	-0.987449	-0.130096	-0.237503	0.0646259	0.13606	-0.988584	0.235675	0	0	0	1
0.99393	0.0798573	0.0755715	0.620337	0.0891729	-0.987498	-0.129698	-0.237045	0.0642468	0.135635	-0.988667	0.235579	0	0	0	1
0.993946	0.0800389	0.0751642	0.620378	0.0892699	-0.987545	-0.129267	-0.236572	0.0638592	0.135179	-0.988755	0.235467	0	0	0	1
0.993951	0.0803054	0.0748167	0.620452	0.0894592	-0.987586	-0.128826	-0.236104	0.0635199	0.134724	-0.988838	0.235386	0	0	0	1
0.993993	0.0803593	0.0742051	0.620476	0.089391	-0.987672	-0.128214	-0.235618	0.0629644	0.134062	-0.988964	0.235293	0	0	0	1
0.994025	0.0804962	0.0736231	0.620533	0.0894096	-0.98775	-0.127593	-0.235141	0.0624278	0.133398	-0.989088	0.235278	0	0	0	1
0.994054	0.0807533	0.0729383	0.620576	0.0895314	-0.987826	-0.126921	-0.23467	0.0617784	0.132682	-0.989225	0.235299	0	0	0	1
0.994115	0.0808123	0.0720356	0.620607	0.0894187	-0.987942	-0.126094	-0.234146	0.0609543	0.131778	-0.989397	0.235367	0	0	0	1
0.994143	0.0810402	0.0714002	0.620683	0.0895216	-0.988015	-0.125446	-0.233679	0.0603555	0.131087	-0.989525	0.235451	0	0	0	1
0.994165	0.0812291	0.0708791	0.620723	0.0896088	-0.988074	-0.124917	-0.233227	0.0598641	0.130524	-0.98963	0.235391	0	0	0	1
0.994185	0.0812448	0.0705717	0.620793	0.0895614	-0.988126	-0.12454	-0.232771	0.0595927	0.130121	-0.989699	0.235266	0	0	0	1
0.9942	0.0812784	0.070317	0.620877	0.0895424	-0.988168	-0.124221	-0.232306	0.0593656	0.129782	-0.989757	0.235171	0	0	0	1
0.994224	0.0811237	0.0701611	0.62094	0.0893569	-0.988209	-0.12403	-0.231985	0.0592492	0.129568	-0.989793	0.235122	0	0	0	1
0.994227	0.081188	0.070045	0.620954	0.0893999	-0.988217	-0.123933	-0.231835	0.0591349	0.129465	-0.989813	0.235101	0	0	0	1
0.994226	0.0814133	0.0698042	0.620963	0.0895806	-0.988226	-0.123731	-0.23158	0.0588861	0.129254	-0.989855	0.235048	0	0	0	1
0.994233	0.0815211	0.0695668	0.621029	0.0896425	-0.988251	-0.12349	-0.231164	0.0586595	0.128998	-0.989902	0.234986	0	0	0	1
0.994247	0.0815558	0.069331	0.621139	0.0896302	-0.988286	-0.123215	-0.23061	0.058447	0.128705	-0.989953	0.234924	0	0	0	1
0.994261	0.0816498	0.0690136	0.621195	0.0896664	-0.988317	-0.122936	-0.230147	0.0581466	0.128404	-0.99001	0.234858	0	0	0	1
0.994277	0.0817505	0.0686658	0.621225	0.0897047	-0.98835	-0.122647	-0.229731	0.0578164	0.12809	-0.99007	0.234788	0	0	0	1
0.994279	0.0819794	0.0683577	0.621291	0.0898735	-0.988375	-0.122317	-0.229243	0.0575126	0.127745	-0.990132	0.234695	0	0	0	1
0.994288	0.0821192	0.0680621	0.621381	0.0899537	-0.988413	-0.121956	-0.22871	0.0572355	0.127367	-0.990197	0.234588	0	0	0	1
0.994299	0.0822525	0.0677435	0.621459	0.090024	-0.988452	-0.121582	-0.22819	0.0569378	0.126972	-0.990265	0.234471	0	0	0	1
0.994318	0.0823042	0.0673977	0.621518	0.09001	-0.988499	-0.121211	-0.227703	0.0566234	0.126573	-0.990334	0.234362	0	0	0	1
0.994329	0.0824217	0.0670887	0.621593	0.0900688	-0.988534	-0.12088	-0.227193	0.0563333	0.126222	-0.990395	0.234271	0	0	0	1
0.994344	0.0824743	0.0668064	0.621679	0.0900673	-0.988573	-0.120562	-0.22666	0.0560767	0.125881	-0.990453	0.234193	0	0	0	1
0.994367	0.0825167	0.0664147	0.621738	0.0900392	-0.988621	-0.120192	-0.226119	0.055718	0.125479	-0.990524	0.234091	0	0	0	1
0.994371	0.0826797	0.0661485	0.621813	0.0901509	-0.988647	-0.119891	-0.225633	0.0554618	0.125164	-0.990579	0.234019	0	0	0	1
0.994395	0.0826861	0.0657835	0.621875	0.0900902	-0.988699	-0.11951	-0.225107	0.0551351	0.124751	-0.990649	0.233913	0	0	0	1
0.994424	0.0826129	0.0654339	0.621936	0.0899529	-0.988757	-0.119133	-0.224595	0.0548331	0.124339	-0.990717	0.233814	0	0	0	1
0.994448	0.0825805	0.0651094	0.622013	0.0898605	-0.988808	-0.118777	-0.224044	0.0545488	0.123953	-0.990781	0.233734	0	0	0	1
0.994475	0.0825505	0.0647252	0.622082	0.0897623	-0.988862	-0.1184	-0.223444	0.0542071	0.123541	-0.990852	0.233666	0	0	0	1
0.994517	0.0823077	0.0643842	0.622157	0.0894588	-0.988933	-0.118037	-0.222864	0.0539331	0.123134	-0.990917	0.233611	0	0	0	1
0.994555	0.0822244	0.0639128	0.622181	0.0892962	-0.988996	-0.117638	-0.222321	0.0535135	0.122689	-0.990995	0.233533	0	0	0	1
0.994575	0.0822384	0.0635785	0.62222	0.0892507	-0.98904	-0.117299	-0.221844	0.0532119	0.122322	-0.991057	0.233485	0	0	0	1
0.994598	0.0823234	0.0630997	0.622222	0.0892506	-0.989098	-0.11681	-0.221297	0.0527722	0.121796	-0.991145	0.23344	0	0	0	1
0.9946	0.0825062	0.0628334	0.622288	0.0893765	-0.989138	-0.11637	-0.220708	0.0525262	0.121342	-0.991214	0.23344	0	0	0	1
0.994639	0.0823888	0.0623756	0.622303	0.0891772	-0.989216	-0.115861	-0.220133	0.0521339	0.120787	-0.991303	0.233405	0	0	0	1
0.994671	0.0823048	0.0619766	0.622321	0.0890231	-0.98928	-0.115435	-0.219628	0.0517879	0.120322	-0.991377	0.233365	0	0	0	1
0.994689	0.0824251	0.0615208	0.62231	0.0890625	-0.989333	-0.11495	-0.219128	0.0513664	0.119803	-0.991462	0.233331	0	0	0	1
0.994691	0.0826579	0.0611723	0.622326	0.0892279	-0.989373	-0.114476	-0.218608	0.0510365	0.119311	-0.991538	0.23333	0	0	0	1
0.994708	0.0826944	0.0608485	0.622362	0.0891982	-0.989437	-0.113942	-0.218016	0.0507599	0.118751	-0.99162	0.233345	0	0	0	1
0.994722	0.0827345	0.0605566	0.622427	0.0891813	-0.989488	-0.11351	-0.217422	0.0505054	0.118296	-0.991687	0.233338	0	0	0	1
0.99475	0.0825835	0.0603073	0.622473	0.0889902	-0.989531	-0.113288	-0.217035	0.0502967	0.118045	-0.991728	0.233292	0	0	0	1
0.994763	0.0825291	0.0601593	0.622462	0.0889127	-0.989551	-0.113173	-0.216917	0.0501671	0.117914	-0.99175	0.233274	0	0	0	1
0.994757	0.0827562	0.0599593	0.622453	0.0891062	-0.989553	-0.112999	-0.216718	0.049958	0.117733	-0.991782	0.233253	0	0	0	1
0.994748	0.0830034	0.0597658	0.622497	0.0893132	-0.989571	-0.112678	-0.216289	0.0497663	0.117408	-0.99183	0.233256	0	0	0	1
0.994753	0.0831372	0.0594995	0.622575	0.0893978	-0.989603	-0.112335	-0.215719	0.0495181	0.117049	-0.991885	0.233226	0	0	0	1
0.994783	0.0830042	0.059173	0.622628	0.0892121	-0.989654	-0.11203	-0.215214	0.0492382	0.11671	-0.991939	0.233171	0	0	0	1
0.994776	0.083282	0.0589076	0.622692	0.0894449	-0.989661	-0.111777	-0.214721	0.048966	0.116447	-0.991983	0.233127	0	0	0	1
0.994786	0.0834167	0.058548	0.622751	0.0895191	-0.989696	-0.111414	-0.214134	0.0486273	0.116059	-0.992045	0.233076	0	0	0	1
0.994808	0.0833323	0.0582885	0.622823	0.0893877	-0.989747	-0.111062	-0.213579	0.0484122	0.11568	-0.9921	0.233057	0	0	0	1
0.994819	0.0833863	0.0580156	0.622886	0.0893968	-0.989777	-0.110792	-0.213083	0.0481603	0.115389	-0.992146	0.233011	0	0	0	1
0.994829	0.0835015	0.0576896	0.622931	0.0894588	-0.989806	-0.110483	-0.212582	0.0478523	0.115057	-0.9922	0.232964	0	0	0	1
0.994839	0.0835778	0.0573989	0.622994	0.089485	-0.989841	-0.110146	-0.212033	0.0475863	0.114698	-0.992254	0.232931	0	0	0	1
0.994848	0.0836478	0.0571424	0.623074	0.0895092	-0.989876	-0.109811	-0.211454	0.0473547	0.114345	-0.992306	0.232906	0	0	0	1
0.994861	0.083677	0.0568752	0.623142	0.0894929	-0.989911	-0.109503	-0.210919	0.0471147	0.114015	-0.992356	0.232873	0	0	0	1
0.994866	0.0838187	0.0565641	0.623183	0.0895843	-0.989936	-0.109204	-0.210435	0.0468178	0.113695	-0.992406	0.232827	0	0	0	1
0.994877	0.0838591	0.0563276	0.623242	0.0895829	-0.989971	-0.108892	-0.209935	0.0466074	0.113365	-0.992454	0.232806	0	0	0	1
0.994886	0.0839426	0.0560409	0.623288	0.0896168	-0.990007	-0.108536	-0.209414	0.0463463	0.112988	-0.992509	0.232785	0	0	0	1
0.994913	0.0837652	0.0558265	0.623374	0.089399	-0.990066	-0.108173	-0.208808	0.046187	0.112598	-0.992561	0.232771	0	0	0	1
0.994955	0.0834121	0.0556071	0.623458	0.0890068	-0.990139	-0.107826	-0.208204	0.0460409	0.112215	-0.992611	0.232738	0	0	0	1
0.994968	0.0833972	0.055383	0.62353	0.0889537	-0.990175	-0.107543	-0.20765	0.0458462	0.111913	-0.992654	0.232683	0	0	0	1
0.994977	0.0835061	0.0550599	0.623548	0.0890102	-0.990207	-0.107203	-0.207145	0.0455447	0.11155	-0.992709	0.232619	0	0	0	1
0.994975	0.0836402	0.0548989	0.623606	0.089109	-0.990237	-0.106838	-0.206612	0.0454031	0.111178	-0.992757	0.232619	0	0	0	1
0.994978	0.0836905	0.0547637	0.623657	0.0891231	-0.990285	-0.106378	-0.206019	0.045305	0.110709	-0.992814	0.232633	0	0	0	1
0.994983	0.0836997	0.0546493	0.623688	0.0890968	-0.990341	-0.10588	-0.205426	0.0452354	0.110202	-0.992874	0.232639	0	0	0	1
0.994981	0.0837983	0.0545483	0.623692	0.0891613	-0.990388	-0.105386	-0.204892	0.0451689	0.109705	-0.992932	0.232641	0	0	0	1
0.994981	0.0838254	0.0544962	0.623686	0.0891593	-0.990442	-0.104874	-0.204395	0.0451603	0.109191	-0.992989	0.232652	0	0	0	1
0.994968	0.0839895	0.0544847	0.623688	0.0892969	-0.990487	-0.104334	-0.203861	0.0451794	0.108659	-0.993046	0.232679	0	0	0	1
0.994955	0.0841778	0.0544387	0.623695	0.0894538	-0.990532	-0.103771	-0.203272	0.0451641	0.108102	-0.993108	0.232698	0	0	0	1
0.994953	0.0841759	0.0544797	0.62372	0.0894335	-0.990586	-0.103272	-0.202677	0.0452499	0.107607	-0.993158	0.232703	0	0	0	1
0.994955	0.0842353	0.0543441	0.623718	0.0894697	-0.990602	-0.103089	-0.202135	0.0451256	0.107415	-0.993184	0.232678	0	0	0	1
0.994961	0.0841595	0.0543455	0.623737	0.0893871	-0.990626	-0.102929	-0.201795	0.0451496	0.107253	-0.993201	0.232693	0	0	0	1
0.994959	0.0841791	0.0543514	0.623719	0.0894012	-0.990639	-0.102793	-0.201667	0.0451656	0.107119	-0.993214	0.232723	0	0	0	1
0.994952	0.0843408	0.0542332	0.623662	0.0895352	-0.990659	-0.102479	-0.201447	0.0450595	0.106802	-0.993253	0.232707	0	0	0	1
0.994926	0.0846668	0.0542125	0.623692	0.0898419	-0.990667	-0.102133	-0.201008	0.0450352	0.10647	-0.99329	0.232717	0	0	0	1
0.99492	0.084807	0.0540954	0.623778	0.0899556	-0.990687	-0.101837	-0.200417	0.0449311	0.10617	-0.993327	0.232683	0	0	0	1
0.994952	0.0845842	0.0538536	0.623834	0.0896972	-0.990735	-0.101595	-0.199864	0.0447372	0.105898	-0.993365	0.232583	0	0	0	1
0.994957	0.0846471	0.0536622	0.623894	0.0897316	-0.99075	-0.101421	-0.199373	0.0445568	0.105709	-0.993393	0.232494	0	0	0	1
0.994966	0.0847253	0.0533721	0.623912	0.089766	-0.990776	-0.101134	-0.198872	0.0442871	0.1054	-0.993438	0.232405	0	0	0	1
0.994969	0.0847907	0.0532069	0.623961	0.089799	-0.990807	-0.100803	-0.198336	0.0441465	0.105059	-0.99348	0.232375	0	0	0	1
0.994976	0.0848962	0.0529107	0.623985	0.0898556	-0.990842	-0.100413	-0.197774	0.0438773	0.104648	-0.993536	0.232336	0	0	0	1
0.994991	0.0848801	0.0526602	0.624048	0.0897974	-0.990883	-0.100051	-0.197164	0.0436636	0.104264	-0.993585	0.232326	0	0	0	1
0.995023	0.0847852	0.0522006	0.624057	0.089639	-0.990935	-0.0996853	-0.196576	0.0432514	0.103853	-0.993646	0.232278	0	0	0	1
0.995033	0.0848899	0.0518336	0.624083	0.0896905	-0.990964	-0.0993485	-0.196034	0.0429074	0.103489	-0.993699	0.232245	0	0	0	1
0.995054	0.084882	0.0514451	0.624079	0.0896252	-0.99101	-0.0989479	-0.195545	0.0425595	0.103054	-0.99376	0.232224	0	0	0	1
0.995075	0.0848311	0.0511171	0.624099	0.0895216	-0.991064	-0.0985005	-0.194991	0.0422802	0.102576	-0.993821	0.232232	0	0	0	1
0.995093	0.0848122	0.0508033	0.624134	0.0894522	-0.991113	-0.0980663	-0.194393	0.0420104	0.102114	-0.99388	0.232243	0	0	0	1
0.995131	0.0846491	0.0503193	0.624156	0.0892377	-0.991138	-0.0980066	-0.193821	0.041553	0.102005	-0.99391	0.232243	0	0	0	1
0.995163	0.0845186	0.0499043	0.624207	0.0890606	-0.991165	-0.0978933	-0.193215	0.0411653	0.101849	-0.993943	0.232226	0	0	0	1
0.99519	0.0844375	0.0495149	0.624234	0.0889301	-0.991201	-0.0976484	-0.192691	0.0408097	0.101567	-0.993986	0.232188	0	0	0	1
0.995214	0.0843515	0.0491689	0.624261	0.0887976	-0.991241	-0.0973646	-0.192189	0.0405011	0.101249	-0.994031	0.23215	0	0	0	1
0.995207	0.0845991	0.0488915	0.624315	0.0890009	-0.99126	-0.0969881	-0.191579	0.0402347	0.100859	-0.994082	0.232151	0	0	0	1
0.99522	0.0846102	0.0485943	0.624359	0.0889674	-0.991298	-0.0966276	-0.191003	0.0399714	0.100474	-0.994131	0.232149	0	0	0	1
0.995235	0.0846585	0.0482028	0.624368	0.0889621	-0.991333	-0.0962761	-0.190479	0.03961	0.10009	-0.994184	0.232119	0	0	0	1
0.995249	0.0846621	0.0479145	0.624401	0.0889249	-0.991365	-0.0959754	-0.189986	0.0393509	0.0997649	-0.994227	0.232097	0	0	0	1
0.995238	0.0849598	0.047622	0.624445	0.0891792	-0.991374	-0.0956449	-0.189421	0.0390608	0.0994209	-0.994273	0.232079	0	0	0	1
0.995235	0.0851561	0.0473354	0.624507	0.0893343	-0.99139	-0.0953393	-0.188822	0.0387846	0.0990983	-0.994316	0.232052	0	0	0	1
0.995271	0.0849063	0.0470114	0.62455	0.0890461	-0.991434	-0.0951515	-0.188293	0.0385052	0.0988724	-0.99435	0.232024	0	0	0	1
0.995272	0.0850884	0.0466608	0.624576	0.0891844	-0.991442	-0.0949335	-0.187739	0.0381592	0.0986307	-0.994387	0.232013	0	0	0	1
0.995269	0.0852999	0.04634	0.624577	0.0893514	-0.991457	-0.094621	-0.187217	0.0378484	0.0982986	-0.994432	0.232004	0	0	0	1
0.99527	0.0853745	0.0461805	0.624601	0.089398	-0.991483	-0.0943007	-0.186699	0.0377117	0.0979678	-0.99447	0.23201	0	0	0	1
0.995291	0.0852387	0.0459772	0.624577	0.0892446	-0.991492	-0.0943506	-0.186363	0.0375192	0.0979942	-0.994474	0.23203	0	0	0	1
0.995315	0.0849827	0.0459266	0.624573	0.0889869	-0.991509	-0.0944137	-0.186129	0.0374887	0.0980429	-0.994471	0.232068	0	0	0	1
0.995301	0.0851851	0.0458524	0.624582	0.0891757	-0.991507	-0.0942645	-0.185826	0.0374085	0.0978952	-0.994488	0.232048	0	0	0	1
0.995292	0.0853279	0.0457826	0.624578	0.0892996	-0.991525	-0.0939589	-0.18547	0.0373527	0.0975896	-0.99452	0.232044	0	0	0	1
0.995284	0.0854908	0.0456622	0.62459	0.0894363	-0.991547	-0.0935888	-0.184988	0.0372507	0.0972159	-0.994561	0.232039	0	0	0	1
0.995279	0.085601	0.045567	0.624613	0.0895222	-0.991577	-0.0931948	-0.184421	0.037181	0.0968188	-0.994602	0.232022	0	0	0	1
0.99528	0.0856571	0.0454408	0.62461	0.0895527	-0.991607	-0.0928441	-0.183865	0.0370821	0.0964599	-0.994641	0.23197	0	0	0	1
0.995288	0.0856073	0.0453525	0.624602	0.0894826	-0.991643	-0.0925241	-0.18332	0.0370281	0.096131	-0.994675	0.231929	0	0	0	1
0.995285	0.0856572	0.0453183	0.624604	0.0895178	-0.991668	-0.0922195	-0.18278	0.0370169	0.0958261	-0.994705	0.23191	0	0	0	1
0.995291	0.0856128	0.0452743	0.624596	0.0894572	-0.991704	-0.0918951	-0.18222	0.0370067	0.0954972	-0.994737	0.231878	0	0	0	1
0.995305	0.0854752	0.0452325	0.624607	0.0893086	-0.991736	-0.0916935	-0.181595	0.0369965	0.0952874	-0.994757	0.231879	0	0	0	1
0.995327	0.0852633	0.0451558	0.624613	0.0890913	-0.991752	-0.0917266	-0.180955	0.0369378	0.0953056	-0.994757	0.231913	0	0	0	1
0.995334	0.0852254	0.0450721	0.624644	0.0890532	-0.991737	-0.0919313	-0.180329	0.0368402	0.0955008	-0.994742	0.231973	0	0	0	1
0.99534	0.0852161	0.0449573	0.624674	0.0890405	-0.991719	-0.0921368	-0.179729	0.0367088	0.0956951	-0.994729	0.232005	0	0	0	1
0.995344	0.0852688	0.0447588	0.624703	0.089083	-0.991692	-0.0923818	-0.179164	0.0364851	0.0959236	-0.994715	0.231989	0	0	0	1
0.995353	0.0853031	0.0444912	0.624689	0.0891005	-0.991667	-0.0926307	-0.178646	0.0361942	0.0961491	-0.994704	0.231954	0	0	0	1
0.99535	0.0853741	0.0444299	0.624686	0.0891581	-0.991681	-0.0924307	-0.178035	0.0361444	0.0959468	-0.994725	0.231945	0	0	0	1
0.995345	0.0853903	0.0444959	0.624645	0.0891653	-0.991719	-0.0920103	-0.177432	0.0362461	0.0955342	-0.994761	0.231996	0	0	0	1
0.995321	0.0856058	0.0446366	0.624563	0.089375	-0.991747	-0.0915037	-0.176868	0.0364104	0.0950495	-0.994801	0.232101	0	0	0	1
0.9953	0.0857255	0.0448628	0.624479	0.089491	-0.991799	-0.0908303	-0.176313	0.0366837	0.094403	-0.994853	0.232226	0	0	0	1
0.995281	0.085845	0.0450649	0.624472	0.08961	-0.991835	-0.0903148	-0.175822	0.0369192	0.0939115	-0.994891	0.232307	0	0	0	1
0.995263	0.0860685	0.0450359	0.624513	0.0898197	-0.991842	-0.0900352	-0.175258	0.0368946	0.0936385	-0.994917	0.232254	0	0	0	1
0.99527	0.0860677	0.044875	0.624587	0.0897998	-0.991853	-0.0899281	-0.174647	0.0367448	0.0935173	-0.994934	0.232133	0	0	0	1
0.99528	0.0860322	0.0447247	0.624673	0.0897514	-0.991855	-0.0899558	-0.17408	0.0365966	0.0935301	-0.994939	0.232046	0	0	0	1
0.995301	0.0858589	0.0445836	0.624734	0.0895637	-0.991876	-0.0899078	-0.173563	0.0364773	0.0934632	-0.994949	0.231957	0	0	0	1
0.995301	0.0859169	0.0444789	0.624782	0.0896065	-0.991885	-0.0897654	-0.173044	0.0363809	0.0933139	-0.994967	0.231874	0	0	0	1
0.995307	0.0859059	0.0443552	0.624827	0.0895785	-0.991901	-0.0896148	-0.17242	0.0362728	0.0931522	-0.994986	0.23179	0	0	0	1
0.995331	0.0856913	0.0442469	0.624868	0.0893548	-0.991921	-0.0896237	-0.171861	0.0361848	0.0931436	-0.99499	0.231757	0	0	0	1
0.995359	0.085421	0.0441259	0.624906	0.089073	-0.991949	-0.0895921	-0.171327	0.0360929	0.0930914	-0.994998	0.231709	0	0	0	1
0.995373	0.0853375	0.043966	0.624926	0.0889734	-0.991962	-0.0895514	-0.170788	0.0359457	0.0930335	-0.995009	0.23164	0	0	0	1
0.99537	0.0854642	0.0437914	0.624951	0.0890938	-0.991924	-0.0898422	-0.170422	0.0357347	0.0933125	-0.99499	0.231622	0	0	0	1
0.995396	0.0852923	0.0435452	0.624946	0.0889197	-0.991889	-0.0904093	-0.17022	0.035456	0.0938498	-0.99495	0.231633	0	0	0	1
0.995404	0.0853146	0.0433123	0.624945	0.0889343	-0.991851	-0.0908115	-0.16992	0.0351871	0.0942308	-0.994923	0.231616	0	0	0	1
0.99541	0.0853154	0.0431626	0.624891	0.0889229	-0.991847	-0.0908665	-0.169622	0.0350336	0.0942722	-0.994925	0.231608	0	0	0	1
0.99541	0.085333	0.0431405	0.624869	0.0889309	-0.991865	-0.0906545	-0.169208	0.035029	0.0940595	-0.994945	0.231622	0	0	0	1
0.995399	0.085511	0.0430299	0.624797	0.0890875	-0.991878	-0.0903598	-0.168734	0.0349289	0.0937622	-0.994977	0.231606	0	0	0	1
0.995398	0.0855805	0.0429232	0.624717	0.0891303	-0.991917	-0.0898894	-0.168135	0.0348587	0.0932862	-0.995024	0.231587	0	0	0	1
0.995376	0.0858402	0.042926	0.624687	0.0893808	-0.991916	-0.0896457	-0.167464	0.034859	0.0930525	-0.995046	0.231639	0	0	0	1
0.995382	0.0858151	0.0428193	0.624654	0.0893508	-0.991906	-0.089787	-0.166925	0.0347429	0.0931829	-0.995038	0.231695	0	0	0	1
0.995376	0.085971	0.0426441	0.624609	0.0894902	-0.991893	-0.089798	-0.166339	0.0345536	0.0931837	-0.995044	0.231684	0	0	0	1
0.995367	0.0861143	0.0425637	0.624563	0.0896237	-0.991886	-0.0897442	-0.165755	0.0344653	0.0931278	-0.995053	0.231713	0	0	0	1
0.995387	0.0859082	0.0425163	0.624515	0.0894057	-0.991927	-0.0895085	-0.16516	0.0344588	0.0928815	-0.995076	0.231733	0	0	0	1
0.995363	0.0861375	0.0426236	0.624493	0.0896305	-0.991942	-0.0891151	-0.164577	0.0345791	0.0925069	-0.995107	0.231802	0	0	0	1
0.995346	0.0862834	0.0427174	0.624426	0.0897668	-0.991975	-0.0886036	-0.164009	0.0347048	0.0920106	-0.995148	0.231857	0	0	0	1
0.995323	0.0864709	0.0428769	0.624384	0.0899479	-0.992011	-0.0880204	-0.163371	0.0348984	0.0914501	-0.995193	0.231932	0	0	0	1
0.995321	0.086406	0.0430679	0.624363	0.0898867	-0.992051	-0.0876248	-0.162799	0.0351294	0.0910707	-0.99522	0.232062	0	0	0	1
0.995319	0.086378	0.0431623	0.624353	0.0898563	-0.992082	-0.0873117	-0.162228	0.0352539	0.0907662	-0.995243	0.232129	0	0	0	1
0.995356	0.0859572	0.0431431	0.624358	0.0894291	-0.992135	-0.0871408	-0.161624	0.0352886	0.0905791	-0.995259	0.232148	0	0	0	1
0.995373	0.0858618	0.0429413	0.62438	0.0893259	-0.992119	-0.0874293	-0.161008	0.0350713	0.0908453	-0.995242	0.232143	0	0	0	1
0.995395	0.0857084	0.0427301	0.624428	0.0891679	-0.992098	-0.0878323	-0.160434	0.0348397	0.0912227	-0.995216	0.232134	0	0	0	1
0.995393	0.0858065	0.0425858	0.624445	0.0892599	-0.992071	-0.0880449	-0.159908	0.0346685	0.0914252	-0.995203	0.232138	0	0	0	1
0.995375	0.0860693	0.0424827	0.624432	0.0895118	-0.992049	-0.0880292	-0.159345	0.0345435	0.0914094	-0.995209	0.232133	0	0	0	1
0.995375	0.0860834	0.0424475	0.624407	0.0895156	-0.992067	-0.087827	-0.158792	0.0345255	0.0912052	-0.995229	0.23214	0	0	0	1
0.995363	0.0862253	0.0424416	0.624405	0.0896487	-0.992075	-0.0876017	-0.158277	0.0345269	0.090985	-0.995249	0.232142	0	0	0	1
0.995349	0.0863723	0.0424624	0.624407	0.0897858	-0.992091	-0.0872743	-0.157775	0.0345637	0.0906657	-0.995277	0.232129	0	0	0	1
0.995339	0.0864819	0.0424879	0.624408	0.0898833	-0.992118	-0.0868695	-0.157201	0.0346155	0.0902683	-0.995311	0.232111	0	0	0	1
0.995341	0.0864571	0.0424783	0.624427	0.0898482	-0.992145	-0.0865958	-0.156605	0.0346329	0.0899938	-0.995335	0.232093	0	0	0	1
0.99534	0.0864903	0.0424487	0.624444	0.0898754	-0.992151	-0.0865029	-0.156097	0.034609	0.0898996	-0.995344	0.232098	0	0	0	1
0.995337	0.0865305	0.0424331	0.624443	0.0899066	-0.992167	-0.0862886	-0.155598	0.0346092	0.0896859	-0.995364	0.232096	0	0	0	1
0.995325	0.086659	0.0424503	0.624456	0.0900247	-0.992185	-0.085958	-0.155034	0.0346446	0.0893625	-0.995392	0.232084	0	0	0	1
0.995332	0.0866391	0.0423376	0.62444	0.0899992	-0.992176	-0.0860838	-0.154694	0.0345232	0.089477	-0.995386	0.232083	0	0	0	1
0.995343	0.0865597	0.0422219	0.624434	0.0899216	-0.992153	-0.0864298	-0.154471	0.0343844	0.0898087	-0.99536	0.232103	0	0	0	1
0.995342	0.0866031	0.0421698	0.624447	0.0899613	-0.992146	-0.0864625	-0.154146	0.0343259	0.0898381	-0.99536	0.232093	0	0	0	1
0.995329	0.0867599	0.0421479	0.624469	0.0901098	-0.992148	-0.0862917	-0.153681	0.0343054	0.0896713	-0.995376	0.232075	0	0	0	1
0.995333	0.0867292	0.0421166	0.62448	0.0900696	-0.992169	-0.0860949	-0.153181	0.0342949	0.0894712	-0.995394	0.23207	0	0	0	1
0.995337	0.0867048	0.0420839	0.624454	0.0900338	-0.992193	-0.085847	-0.152658	0.0342871	0.0892204	-0.995417	0.232072	0	0	0	1
0.995347	0.0866128	0.0420384	0.624436	0.0899294	-0.992224	-0.085598	-0.152131	0.0342727	0.0889649	-0.99544	0.232055	0	0	0	1
0.995357	0.086503	0.0420057	0.62444	0.0898107	-0.992251	-0.0854155	-0.15161	0.0342666	0.0887763	-0.995457	0.23205	0	0	0	1
0.995363	0.0864776	0.0419361	0.624415	0.0897725	-0.992271	-0.0852209	-0.151075	0.0342173	0.0885752	-0.995477	0.23204	0	0	0	1
0.995367	0.0864546	0.0418799	0.624379	0.0897365	-0.992295	-0.0849816	-0.150448	0.0341853	0.0883308	-0.9955	0.232039	0	0	0	1
0.995373	0.0864292	0.0417818	0.624325	0.0896991	-0.992306	-0.0848851	-0.149828	0.0340989	0.0882249	-0.995512	0.232052	0	0	0	1
0.995391	0.0863238	0.0415714	0.624261	0.0895839	-0.992296	-0.0851323	-0.149219	0.0338773	0.0884488	-0.9955	0.232074	0	0	0	1
0.995383	0.0865663	0.0412737	0.624213	0.0898189	-0.992224	-0.0857152	-0.148539	0.0335078	0.0890113	-0.995462	0.232105	0	0	0	1
0.995395	0.0865808	0.0409335	0.624163	0.0898248	-0.992167	-0.0863686	-0.147866	0.0331101	0.0896324	-0.99542	0.232121	0	0	0	1
0.995402	0.0866576	0.0406032	0.624134	0.0898998	-0.992085	-0.0872231	-0.147263	0.0326984	0.090457	-0.995359	0.232165	0	0	0	1
0.995435	0.0863749	0.0404008	0.624132	0.0896118	-0.992079	-0.0875936	-0.146619	0.03249	0.0907988	-0.995334	0.232174	0	0	0	1
0.995421	0.0865889	0.0402853	0.624135	0.0898183	-0.99205	-0.087707	-0.146016	0.0323457	0.0909084	-0.995329	0.23217	0	0	0	1
0.995411	0.0867211	0.0402406	0.624146	0.0899447	-0.992042	-0.0876665	-0.145547	0.032293	0.0908683	-0.995334	0.232161	0	0	0	1
0.99541	0.0867183	0.0402827	0.624144	0.089935	-0.992072	-0.0873363	-0.145097	0.0323647	0.0905428	-0.995362	0.232161	0	0	0	1
0.995384	0.0869912	0.0403232	0.624131	0.0901972	-0.992085	-0.0869212	-0.144553	0.0324177	0.0901418	-0.995396	0.23215	0	0	0	1
0.995384	0.0869758	0.040356	0.624142	0.0901716	-0.992123	-0.0865179	-0.143929	0.0324882	0.0897422	-0.99543	0.23213	0	0	0	1
0.995399	0.0868045	0.0403745	0.624188	0.0899956	-0.992157	-0.0863058	-0.143315	0.0325412	0.0895269	-0.995448	0.232125	0	0	0	1
0.995426	0.0865282	0.0402856	0.624184	0.0897088	-0.992192	-0.0861994	-0.14277	0.0324874	0.0894038	-0.995461	0.232093	0	0	0	1
0.995423	0.0865994	0.0402203	0.624207	0.0897694	-0.992198	-0.0860645	-0.142187	0.0324285	0.0892658	-0.995475	0.232053	0	0	0	1
0.995432	0.0865377	0.0401206	0.624236	0.0896957	-0.992214	-0.0859613	-0.14159	0.0323444	0.089152	-0.995488	0.231988	0	0	0	1
0.995431	0.0866155	0.039982	0.624278	0.0897636	-0.9922	-0.0860477	-0.140948	0.0321921	0.0892281	-0.995486	0.231935	0	0	0	1
0.995451	0.086464	0.0398025	0.624309	0.089604	-0.992195	-0.0862764	-0.140386	0.0320071	0.0894351	-0.995473	0.231883	0	0	0	1
0.995458	0.0864506	0.0396695	0.624361	0.0895866	-0.992175	-0.0865238	-0.139838	0.0318541	0.0896693	-0.995457	0.231857	0	0	0	1
0.995432	0.0867767	0.0395997	0.624396	0.0898986	-0.992165	-0.0863116	-0.139137	0.0317746	0.089462	-0.995478	0.23178	0	0	0	1
0.995429	0.0867381	0.0397622	0.624579	0.0898743	-0.992169	-0.0862985	-0.138408	0.0319405	0.0894623	-0.995473	0.231784	0	0	0	1
0.99543	0.0866779	0.0398692	0.624714	0.0898436	-0.992118	-0.0869138	-0.138105	0.0319965	0.0900833	-0.995415	0.231792	0	0	0	1
0.995442	0.0865568	0.0398333	0.624728	0.0897251	-0.992114	-0.0870819	-0.138019	0.0319567	0.0902437	-0.995402	0.231798	0	0	0	1
0.995424	0.0867705	0.0398219	0.62475	0.089936	-0.992098	-0.0870478	-0.137825	0.0319291	0.0902155	-0.995406	0.231779	0	0	0	1
0.995396	0.0871353	0.039733	0.624787	0.0902893	-0.992071	-0.0869794	-0.137384	0.0318141	0.090151	-0.995415	0.231701	0	0	0	1
0.995394	0.087194	0.0396488	0.624857	0.0903368	-0.992077	-0.0868723	-0.13676	0.031735	0.0900386	-0.995428	0.231616	0	0	0	1
0.995413	0.0870165	0.039551	0.624909	0.0901478	-0.992103	-0.0867682	-0.13621	0.0316634	0.0899203	-0.995441	0.231529	0	0	0	1
0.995411	0.0870872	0.0394488	0.624944	0.0902064	-0.992105	-0.0866839	-0.135746	0.0315633	0.0898293	-0.995452	0.231444	0	0	0	1
0.995403	0.0872163	0.0393656	0.624985	0.0903244	-0.992103	-0.0865816	-0.135247	0.0314785	0.0897239	-0.995464	0.231368	0	0	0	1
0.995398	0.0873212	0.0392711	0.625036	0.0904171	-0.992104	-0.0864742	-0.134677	0.031385	0.0896116	-0.995477	0.231281	0	0	0	1
0.995422	0.0870906	0.039168	0.625094	0.0901743	-0.992136	-0.0863564	-0.134068	0.0313142	0.0894776	-0.995492	0.231188	0	0	0	1
0.995427	0.0870844	0.0390563	0.62515	0.0901551	-0.992146	-0.0862641	-0.13345	0.0312124	0.0893753	-0.995504	0.231092	0	0	0	1
0.995451	0.0868344	0.0389866	0.625208	0.0898972	-0.992177	-0.0861815	-0.132925	0.0311731	0.0892789	-0.995514	0.231024	0	0	0	1
0.995459	0.0867905	0.0388994	0.625251	0.0898428	-0.992189	-0.0860924	-0.132421	0.0310986	0.0891809	-0.995525	0.230948	0	0	0	1
0.995462	0.086795	0.0388075	0.62529	0.0898352	-0.992201	-0.0859685	-0.131877	0.0310182	0.0890492	-0.995539	0.230866	0	0	0	1
0.995466	0.0867816	0.0387174	0.625341	0.08981	-0.992214	-0.0858431	-0.131256	0.0309414	0.0889158	-0.995554	0.230783	0	0	0	1
0.995483	0.0866494	0.0385786	0.625379	0.0896715	-0.992211	-0.0860237	-0.13082	0.0307992	0.0890792	-0.995543	0.230724	0	0	0	1
0.995521	0.08622	0.0385601	0.625395	0.0892451	-0.99224	-0.086133	-0.130603	0.0308095	0.0891731	-0.995535	0.230751	0	0	0	1
0.995525	0.086187	0.0385378	0.625377	0.0892059	-0.992256	-0.0859922	-0.130392	0.0308029	0.0890299	-0.995548	0.230745	0	0	0	1
0.995522	0.0862385	0.0385115	0.625334	0.089247	-0.992274	-0.0857383	-0.130111	0.030795	0.088776	-0.995571	0.230746	0	0	0	1
0.995539	0.0860328	0.038509	0.625318	0.0890356	-0.99231	-0.0855381	-0.129829	0.0308288	0.0885699	-0.995588	0.230744	0	0	0	1
0.995547	0.08594	0.0385192	0.625264	0.0889332	-0.992349	-0.0851895	-0.129498	0.0308783	0.0882205	-0.995618	0.230758	0	0	0	1
0.995551	0.0858764	0.0385523	0.625195	0.0888603	-0.99239	-0.0847909	-0.129173	0.0309524	0.0878242	-0.99565	0.23078	0	0	0	1
0.995565	0.0857426	0.0384875	0.625051	0.0887015	-0.992458	-0.0841553	-0.12878	0.0309564	0.0871807	-0.995707	0.230822	0	0	0	1
0.995556	0.0858527	0.0384808	0.624864	0.088785	-0.99252	-0.0833305	-0.128354	0.0310138	0.0863614	-0.995776	0.230868	0	0	0	1
0.995517	0.0863833	0.0383022	0.624528	0.089254	-0.992598	-0.0818914	-0.127597	0.0309195	0.0849277	-0.995903	0.230913	0	0	0	1
0.99538	0.0879314	0.0383527	0.624048	0.0907173	-0.992686	-0.0791689	-0.125803	0.0310856	0.0822672	-0.996121	0.231103	0	0	0	1
0.995365	0.087857	0.0388943	0.623863	0.0907077	-0.992637	-0.0797976	-0.124552	0.031572	0.0829406	-0.99605	0.231694	0	0	0	1
0.995447	0.0869891	0.0387436	0.623861	0.0899326	-0.992439	-0.0830705	-0.123875	0.0311993	0.0861614	-0.995788	0.232276	0	0	0	1
0.995538	0.0862798	0.037995	0.623877	0.0892478	-0.992258	-0.0859203	-0.123265	0.0302627	0.0889125	-0.995575	0.232359	0	0	0	1
0.99554	0.0864437	0.0375731	0.623962	0.0894111	-0.992134	-0.0871712	-0.122431	0.0297172	0.0901264	-0.995482	0.232301	0	0	0	1
0.99556	0.0863204	0.0373174	0.623974	0.089291	-0.992068	-0.0880452	-0.122193	0.0293963	0.090971	-0.995415	0.232299	0	0	0	1
0.995565	0.0862219	0.0374069	0.623956	0.0891967	-0.992089	-0.0879051	-0.122156	0.0295066	0.0908364	-0.995424	0.232363	0	0	0	1
0.995545	0.0864562	0.0374147	0.623922	0.0894253	-0.992085	-0.0877134	-0.121962	0.0295102	0.090653	-0.99544	0.232356	0	0	0	1
0.995499	0.0869672	0.0374326	0.623969	0.0899323	-0.992051	-0.087582	-0.121479	0.0294933	0.0905388	-0.995451	0.232336	0	0	0	1
0.995486	0.087127	0.037405	0.624009	0.0900842	-0.992051	-0.0874198	-0.120919	0.0294661	0.0903794	-0.995467	0.232291	0	0	0	1
0.995482	0.0871639	0.037447	0.624023	0.0901152	-0.992077	-0.087096	-0.120345	0.0295337	0.0900616	-0.995493	0.232288	0	0	0	1
0.995479	0.08717	0.0374905	0.624016	0.0901157	-0.992105	-0.0867743	-0.119888	0.0296054	0.0897451	-0.99552	0.23229	0	0	0	1
0.995469	0.0872667	0.0375528	0.623999	0.0902057	-0.992132	-0.0863752	-0.119387	0.0296946	0.0893559	-0.995552	0.232301	0	0	0	1
0.995452	0.0874368	0.03759	0.623973	0.0903655	-0.992155	-0.0859364	-0.118789	0.0297561	0.088927	-0.995589	0.232292	0	0	0	1
0.995447	0.0874797	0.0376207	0.623962	0.0903984	-0.992189	-0.0855147	-0.118147	0.029821	0.0885109	-0.995624	0.232277	0	0	0	1
0.99546	0.0873334	0.0376331	0.623974	0.0902456	-0.992226	-0.085248	-0.117599	0.0298705	0.0882418	-0.995646	0.232256	0	0	0	1
0.995459	0.0873399	0.0376353	0.623968	0.0902445	-0.992248	-0.0849886	-0.117154	0.0298956	0.0879837	-0.995668	0.232238	0	0	0	1
0.995444	0.087492	0.0376766	0.623941	0.0903881	-0.992268	-0.084598	-0.116663	0.0299585	0.0876027	-0.9957	0.232239	0	0	0	1
0.995424	0.0877056	0.037721	0.623927	0.0905932	-0.992282	-0.0842127	-0.116106	0.0300189	0.0872293	-0.995731	0.232236	0	0	0	1
0.995427	0.0876545	0.0377446	0.623917	0.0905322	-0.992322	-0.0838075	-0.115464	0.0300836	0.0868261	-0.995764	0.232219	0	0	0	1
0.995461	0.0872723	0.0377314	0.623909	0.0901406	-0.992384	-0.0834991	-0.114832	0.0301317	0.0865059	-0.995791	0.232197	0	0	0	1
0.995471	0.0871812	0.037679	0.623898	0.0900446	-0.992395	-0.0834742	-0.114301	0.0300899	0.0864737	-0.995795	0.232191	0	0	0	1
0.99548	0.0870939	0.0376482	0.623876	0.0899483	-0.992422	-0.0832573	-0.113744	0.0300866	0.086252	-0.995814	0.232172	0	0	0	1
0.995463	0.0872952	0.0376348	0.623847	0.0901399	-0.992426	-0.0829937	-0.113141	0.0300797	0.0859942	-0.995837	0.232162	0	0	0	1
0.995479	0.0871292	0.0375836	0.623816	0.0899669	-0.99245	-0.0828929	-0.112519	0.0300524	0.0858841	-0.995847	0.232161	0	0	0	1
0.995486	0.0870957	0.0374762	0.62378	0.0899279	-0.992444	-0.0830143	-0.111906	0.0299377	0.0859944	-0.995841	0.232161	0	0	0	1
0.995493	0.0870674	0.0373696	0.623747	0.0898948	-0.992435	-0.0831569	-0.111364	0.0298215	0.0861262	-0.995833	0.232159	0	0	0	1
0.995489	0.0871426	0.0372912	0.623729	0.0899646	-0.992424	-0.0832114	-0.110792	0.0297323	0.0861756	-0.995832	0.232151	0	0	0	1
0.995472	0.0873626	0.0372279	0.623695	0.0901747	-0.992416	-0.0830808	-0.110165	0.0296623	0.0860464	-0.995845	0.23213	0	0	0	1
0.995471	0.0874024	0.0371596	0.623672	0.0902075	-0.992415	-0.0830502	-0.109606	0.0295938	0.0860109	-0.99585	0.23211	0	0	0	1
0.995475	0.0873696	0.0371343	0.623683	0.0901708	-0.992424	-0.0829884	-0.109132	0.0295772	0.085946	-0.995856	0.232096	0	0	0	1
0.995469	0.0874388	0.037135	0.62367	0.0902327	-0.992439	-0.0827464	-0.108644	0.0295938	0.085707	-0.995876	0.232079	0	0	0	1
0.995462	0.0875069	0.037155	0.623675	0.0902937	-0.992457	-0.0824574	-0.108057	0.029634	0.0854228	-0.995899	0.232065	0	0	0	1
0.995463	0.0875202	0.0371191	0.62367	0.090297	-0.992476	-0.0822268	-0.107452	0.0296182	0.0851901	-0.99592	0.232027	0	0	0	1
0.995452	0.0876482	0.037095	0.623683	0.0904209	-0.992469	-0.0821716	-0.106901	0.0295883	0.0851368	-0.995925	0.232016	0	0	0	1
0.995474	0.0874476	0.0369756	0.623653	0.0902178	-0.992468	-0.0824081	-0.106636	0.0294656	0.0853557	-0.99591	0.232005	0	0	0	1
0.995487	0.0873705	0.0368234	0.623542	0.0901315	-0.992466	-0.0825326	-0.106621	0.0293099	0.0854637	-0.995905	0.231981	0	0	0	1
0.995488	0.0874141	0.0366736	0.623317	0.0901529	-0.99249	-0.0822136	-0.106609	0.0291864	0.0851336	-0.995937	0.231948	0	0	0	1
0.995494	0.08757	0.0361516	0.622867	0.0902408	-0.992548	-0.0814157	-0.106419	0.0287274	0.0842958	-0.996022	0.231723	0	0	0	1
0.995525	0.0877566	0.0348043	0.622251	0.0903069	-0.992561	-0.0811822	-0.106258	0.0273959	0.0839467	-0.996089	0.230907	0	0	0	1
0.995555	0.0878359	0.0337431	0.621799	0.0902967	-0.992562	-0.0811779	-0.106234	0.0263365	0.0838486	-0.996126	0.230319	0	0	0	1
0.995583	0.0879228	0.032668	0.62131	0.0902901	-0.992573	-0.0810558	-0.106247	0.0252733	0.083632	-0.996172	0.229836	0	0	0	1
0.995609	0.0880714	0.0314566	0.620659	0.090327	-0.992603	-0.0806475	-0.106246	0.0240958	0.0831193	-0.996244	0.229375	0	0	0	1
0.995613	0.0883776	0.0304457	0.619995	0.0905386	-0.992617	-0.0802328	-0.106281	0.0231047	0.0826219	-0.996309	0.229085	0	0	0	1
0.995591	0.0889236	0.0295583	0.619149	0.0910006	-0.992608	-0.079824	-0.106259	0.0222161	0.0821464	-0.996368	0.229003	0	0	0	1
0.995577	0.0893328	0.0288007	0.618023	0.0913494	-0.992564	-0.0799669	-0.106236	0.0214174	0.0822287	-0.996379	0.229222	0	0	0	1
0.99567	0.0884033	0.0284298	0.616787	0.0904006	-0.992619	-0.080364	-0.105976	0.02109	0.0825706	-0.996358	0.229851	0	0	0	1
0.99564	0.088835	0.0281501	0.615539	0.090821	-0.992529	-0.0809961	-0.105734	0.020719	0.0831841	-0.996314	0.230534	0	0	0	1
0.995634	0.0889494	0.0279917	0.614302	0.0909363	-0.992461	-0.0816981	-0.105629	0.0204882	0.0838713	-0.996262	0.231028	0	0	0	1
0.995669	0.0886307	0.0277512	0.613219	0.0905978	-0.992495	-0.081664	-0.10548	0.0202796	0.083809	-0.996271	0.231178	0	0	0	1
0.995671	0.0886543	0.0276284	0.612251	0.0905974	-0.99255	-0.080995	-0.105494	0.0202165	0.0831319	-0.996329	0.231253	0	0	0	1
0.995697	0.0884666	0.027276	0.611537	0.0903641	-0.99264	-0.0801478	-0.105522	0.0199593	0.0822522	-0.996407	0.231281	0	0	0	1
0.995717	0.0884969	0.0264412	0.610771	0.0903082	-0.992717	-0.0792476	-0.105554	0.0192099	0.0812805	-0.996502	0.230986	0	0	0	1
0.995734	0.0886481	0.0252491	0.610026	0.0903517	-0.992759	-0.0786687	-0.105547	0.0180668	0.0805989	-0.996579	0.230468	0	0	0	1
0.995739	0.0888393	0.0243559	0.609406	0.0904623	-0.992786	-0.0782033	-0.105552	0.017207	0.0800579	-0.996637	0.230118	0	0	0	1
0.995733	0.0891075	0.0236261	0.608673	0.090661	-0.992817	-0.0775811	-0.105577	0.0165176	0.0793765	-0.996704	0.22997	0	0	0	1
0.995719	0.0894461	0.0229271	0.607714	0.0909322	-0.992846	-0.0768874	-0.105564	0.0158601	0.0786275	-0.996774	0.229947	0	0	0	1
0.995715	0.0896373	0.0223405	0.606622	0.0910769	-0.992831	-0.0769034	-0.105629	0.0152612	0.078593	-0.996786	0.230161	0	0	0	1
0.995744	0.0894503	0.0217941	0.605523	0.0908469	-0.992855	-0.076864	-0.105418	0.0147371	0.0785012	-0.996801	0.230391	0	0	0	1
0.995738	0.0895817	0.0215099	0.604372	0.0909548	-0.99285	-0.0768066	-0.105189	0.0144498	0.0784201	-0.996812	0.230666	0	0	0	1
0.99573	0.0896928	0.0214199	0.603396	0.0910627	-0.992817	-0.0770976	-0.105178	0.0143251	0.0787034	-0.996791	0.231101	0	0	0	1
0.995715	0.0899696	0.0209457	0.602369	0.091303	-0.992787	-0.077212	-0.105159	0.013822	0.078778	-0.996792	0.231333	0	0	0	1
0.995722	0.0899734	0.0206221	0.601401	0.0912764	-0.992816	-0.0768574	-0.105037	0.013533	0.0783953	-0.996826	0.231431	0	0	0	1
0.995767	0.0896126	0.0199895	0.600496	0.0908636	-0.992875	-0.0765878	-0.104932	0.012958	0.0780643	-0.99686	0.231304	0	0	0	1
0.995783	0.0896059	0.0192194	0.599717	0.0907983	-0.992872	-0.0767117	-0.104966	0.0121827	0.0781177	-0.996866	0.231084	0	0	0	1
0.995792	0.0895343	0.0190861	0.599343	0.0907153	-0.992886	-0.0766184	-0.104882	0.0120645	0.0780118	-0.996875	0.23101	0	0	0	1
0.995789	0.0894558	0.0195919	0.599328	0.0906806	-0.992865	-0.0769356	-0.105023	0.012544	0.0783726	-0.996841	0.231262	0	0	0	1
0.995785	0.0895012	0.0196194	0.599226	0.0907356	-0.992813	-0.077541	-0.105312	0.0125125	0.0789786	-0.996794	0.231401	0	0	0	1
0.995802	0.0893135	0.0196063	0.599116	0.0905551	-0.992781	-0.0781527	-0.105703	0.0124589	0.0795844	-0.996746	0.231465	0	0	0	1
0.99581	0.0892059	0.0196727	0.599017	0.0904602	-0.992746	-0.0787152	-0.106127	0.0124823	0.0801493	-0.996701	0.231568	0	0	0	1
0.995825	0.0890322	0.0196906	0.598921	0.0902963	-0.99271	-0.0793468	-0.106607	0.0124569	0.0807778	-0.99665	0.23164	0	0	0	1
0.995834	0.0889197	0.0197684	0.598797	0.0901971	-0.992677	-0.079876	-0.107065	0.0124953	0.0813105	-0.996606	0.231729	0	0	0	1
0.995813	0.0891405	0.0198025	0.598674	0.0904325	-0.992575	-0.0808753	-0.107557	0.0124205	0.0823118	-0.996525	0.231819	0	0	0	1
0.995831	0.0888965	0.020027	0.598537	0.0902192	-0.99252	-0.0817839	-0.108099	0.0125812	0.083234	-0.996446	0.231893	0	0	0	1
0.995843	0.0886684	0.0204473	0.598449	0.0900351	-0.992484	-0.0824137	-0.108578	0.0129605	0.0838963	-0.996386	0.231926	0	0	0	1
0.995876	0.0882047	0.0208154	0.598328	0.0896099	-0.992485	-0.0828698	-0.109109	0.0133238	0.0843775	-0.996341	0.231854	0	0	0	1
0.995908	0.087669	0.0215424	0.598285	0.0891433	-0.992492	-0.0832828	-0.10964	0.0140538	0.0848466	-0.996291	0.231781	0	0	0	1
0.995933	0.0872256	0.0221586	0.598198	0.0887608	-0.992485	-0.083771	-0.110157	0.0146596	0.0853814	-0.996236	0.231633	0	0	0	1
0.995944	0.0868954	0.0229415	0.598128	0.0885077	-0.992459	-0.0843527	-0.11069	0.0154131	0.0860254	-0.996169	0.231506	0	0	0	1
0.995935	0.0866917	0.0241159	0.598093	0.0884164	-0.992413	-0.0849861	-0.111214	0.0165398	0.0867571	-0.996088	0.231377	0	0	0	1
0.995927	0.0864735	0.0251692	0.597967	0.0882994	-0.99238	-0.0854932	-0.111746	0.0175591	0.0873517	-0.996018	0.231212	0	0	0	1
0.995938	0.0861018	0.0260073	0.597816	0.0880084	-0.992377	-0.0858261	-0.112292	0.0183939	0.0877506	-0.995968	0.231143	0	0	0	1
0.995962	0.0856736	0.0264959	0.597714	0.0876297	-0.992387	-0.0860945	-0.112813	0.0188928	0.088053	-0.995932	0.231259	0	0	0	1
0.995984	0.0853545	0.0267237	0.597646	0.0873401	-0.992375	-0.0865282	-0.113341	0.019109	0.088499	-0.995889	0.231478	0	0	0	1
0.996014	0.0850273	0.0266464	0.597543	0.0870167	-0.99236	-0.0870221	-0.113818	0.0190183	0.0889781	-0.995848	0.231538	0	0	0	1
0.996042	0.0847204	0.0265657	0.597457	0.0867144	-0.992337	-0.0875841	-0.114298	0.0189166	0.0895254	-0.9958	0.23159	0	0	0	1
0.996062	0.0845202	0.0264479	0.597363	0.0865181	-0.99229	-0.0883135	-0.114808	0.0187544	0.0902382	-0.995739	0.23164	0	0	0	1
0.996078	0.0843525	0.0263703	0.597279	0.0863581	-0.992237	-0.0890601	-0.115319	0.0186279	0.0909724	-0.995675	0.231706	0	0	0	1
0.996106	0.0840516	0.0262951	0.597192	0.0860632	-0.992206	-0.0896871	-0.115828	0.0185265	0.0915851	-0.99562	0.231765	0	0	0	1
0.996134	0.0837411	0.026229	0.597107	0.0857589	-0.992178	-0.0902842	-0.11633	0.0184381	0.0921687	-0.995568	0.231825	0	0	0	1
0.996162	0.0834215	0.0261839	0.597023	0.0854478	-0.992148	-0.0909074	-0.116851	0.0183695	0.09278	-0.995513	0.231891	0	0	0	1
0.996199	0.0829769	0.0261583	0.596944	0.0850106	-0.992146	-0.0913415	-0.117334	0.0183484	0.0932023	-0.995474	0.231951	0	0	0	1
0.996206	0.0829026	0.0261555	0.596867	0.0849432	-0.992118	-0.0917082	-0.117801	0.0183213	0.0935661	-0.99544	0.232013	0	0	0	1
0.996234	0.0825565	0.0261771	0.596777	0.084607	-0.992114	-0.0920606	-0.118368	0.0183452	0.0939128	-0.995407	0.232086	0	0	0	1
0.996258	0.0822561	0.0261873	0.596687	0.0843142	-0.992112	-0.0923551	-0.118897	0.0183587	0.0942016	-0.995379	0.232148	0	0	0	1
0.996269	0.0821161	0.026223	0.596631	0.0841803	-0.992112	-0.0924738	-0.119232	0.0183973	0.0943204	-0.995367	0.232197	0	0	0	1
0.996271	0.0820786	0.0262504	0.596621	0.084147	-0.992107	-0.0925532	-0.119337	0.0184213	0.0944012	-0.995359	0.23221	0	0	0	1
0.996286	0.0818871	0.0262895	0.596586	0.0839673	-0.992086	-0.0929465	-0.119664	0.0184452	0.0947929	-0.995322	0.232259	0	0	0	1
0.996304	0.0816343	0.0263862	0.596542	0.083731	-0.992074	-0.0932827	-0.120088	0.0185369	0.0951315	-0.995288	0.232326	0	0	0	1
0.996317	0.0814491	0.0264862	0.596472	0.0835611	-0.992064	-0.0935457	-0.120622	0.0186316	0.0953985	-0.99526	0.232407	0	0	0	1
0.996331	0.0812417	0.0265985	0.596416	0.0833696	-0.992058	-0.0937804	-0.121093	0.0187433	0.095638	-0.995235	0.232476	0	0	0	1
0.996338	0.0811112	0.0267058	0.596357	0.083257	-0.992032	-0.0941492	-0.121605	0.0188314	0.096012	-0.995197	0.232557	0	0	0	1
0.996364	0.0807619	0.0268014	0.596288	0.0829251	-0.992027	-0.0945033	-0.122155	0.0189304	0.0963663	-0.995161	0.232638	0	0	0	1
0.996365	0.0807258	0.0268901	0.596219	0.0829061	-0.991986	-0.0949451	-0.122702	0.018985	0.0968134	-0.995117	0.232718	0	0	0	1
0.996362	0.0807083	0.0270473	0.596177	0.0829108	-0.991951	-0.0953001	-0.123182	0.019113	0.09718	-0.995079	0.232802	0	0	0	1
0.996367	0.08061	0.0271636	0.59612	0.082833	-0.991914	-0.0957566	-0.123717	0.0192	0.0976428	-0.995032	0.232883	0	0	0	1
0.996368	0.0805374	0.0273139	0.596067	0.0827825	-0.991883	-0.096118	-0.124243	0.0193261	0.0980141	-0.994993	0.232968	0	0	0	1
0.996359	0.0806126	0.0274526	0.596004	0.0828777	-0.991841	-0.0964704	-0.124791	0.0194268	0.0983784	-0.994955	0.233051	0	0	0	1
0.996348	0.0806936	0.0275967	0.595933	0.0829774	-0.991809	-0.0967162	-0.12536	0.0195412	0.098637	-0.994927	0.233141	0	0	0	1
0.996345	0.0806752	0.0277717	0.595873	0.0829806	-0.991788	-0.0969282	-0.125897	0.0196989	0.0988626	-0.994901	0.233223	0	0	0	1
0.996349	0.0805543	0.0279851	0.595828	0.0828852	-0.991777	-0.097117	-0.12643	0.0199068	0.0990661	-0.994877	0.233302	0	0	0	1
0.996356	0.0804003	0.0281519	0.595774	0.0827524	-0.991769	-0.0973146	-0.126948	0.0200711	0.0992737	-0.994853	0.233369	0	0	0	1
0.996368	0.080198	0.0283163	0.595707	0.0825717	-0.991763	-0.0975277	-0.127526	0.0202366	0.0994957	-0.994828	0.233449	0	0	0	1
0.996376	0.0800205	0.0285197	0.595652	0.0824193	-0.991757	-0.0977244	-0.128092	0.0204397	0.099705	-0.994802	0.233534	0	0	0	1
0.996373	0.0800009	0.0286848	0.595591	0.0824198	-0.991739	-0.0979	-0.128642	0.0205908	0.0998933	-0.99478	0.233595	0	0	0	1
0.996374	0.0799425	0.0288051	0.595524	0.0823768	-0.991728	-0.0980492	-0.129171	0.0207036	0.100051	-0.994762	0.233641	0	0	0	1
0.996386	0.0797349	0.0289929	0.595475	0.082192	-0.991729	-0.0981932	-0.129716	0.0208988	0.100205	-0.994743	0.233688	0	0	0	1
0.996384	0.0797007	0.029149	0.595416	0.0821769	-0.991715	-0.0983489	-0.130266	0.0210442	0.100373	-0.994723	0.233732	0	0	0	1
0.996395	0.0794623	0.0294081	0.595385	0.0819695	-0.991714	-0.0985274	-0.130798	0.0213103	0.100567	-0.994697	0.233796	0	0	0	1
0.996403	0.0792766	0.0296379	0.595348	0.0818124	-0.991706	-0.0987387	-0.131316	0.0215395	0.100792	-0.99467	0.23387	0	0	0	1
0.996403	0.0792387	0.0297591	0.595282	0.0817983	-0.991655	-0.0992633	-0.131893	0.0216204	0.101325	-0.994614	0.233955	0	0	0	1
0.996413	0.0790448	0.0299121	0.595225	0.0816288	-0.991632	-0.0996307	-0.132416	0.0217617	0.101699	-0.994572	0.234045	0	0	0	1
0.996421	0.0789025	0.0300223	0.595149	0.0815074	-0.991601	-0.100041	-0.132988	0.0218518	0.102114	-0.994528	0.234129	0	0	0	1
0.996411	0.0789502	0.0302321	0.595099	0.0815835	-0.991562	-0.100366	-0.133531	0.0220283	0.102457	-0.994489	0.234219	0	0	0	1
0.996412	0.078877	0.0303931	0.595033	0.0815328	-0.991541	-0.100617	-0.134065	0.0221748	0.102718	-0.994459	0.234302	0	0	0	1
0.996396	0.0790248	0.0305468	0.594995	0.0816993	-0.991511	-0.100779	-0.134435	0.0222986	0.102895	-0.994437	0.234366	0	0	0	1
0.996387	0.0791077	0.0306252	0.59499	0.081792	-0.991494	-0.100869	-0.134568	0.0223604	0.102994	-0.994426	0.234384	0	0	0	1
0.996405	0.0788572	0.0306944	0.594963	0.0815543	-0.991493	-0.101067	-0.134847	0.0224387	0.103191	-0.994404	0.234403	0	0	0	1
0.996414	0.0786649	0.0308725	0.594934	0.0813886	-0.991474	-0.101392	-0.135313	0.0226086	0.103525	-0.994365	0.23445	0	0	0	1
0.996395	0.0788584	0.0310153	0.594855	0.0816013	-0.991432	-0.101624	-0.135862	0.022711	0.103772	-0.994337	0.23453	0	0	0	1
0.996382	0.0789524	0.0311873	0.594787	0.0817175	-0.991402	-0.101831	-0.136388	0.0228546	0.103995	-0.99431	0.234616	0	0	0	1
0.996381	0.078894	0.0313544	0.594732	0.0816812	-0.991385	-0.102021	-0.136862	0.0230107	0.104197	-0.994286	0.234694	0	0	0	1
0.996379	0.0788242	0.0315939	0.594682	0.0816426	-0.991362	-0.102273	-0.137418	0.0232347	0.104466	-0.994252	0.234778	0	0	0	1
0.996373	0.0788369	0.0317485	0.594603	0.0816778	-0.991331	-0.102545	-0.138009	0.0233642	0.104751	-0.994219	0.234848	0	0	0	1
0.996345	0.0790813	0.0320206	0.594553	0.0819562	-0.991279	-0.102828	-0.138585	0.0235849	0.105061	-0.994181	0.234942	0	0	0	1
0.99633	0.0791657	0.0322712	0.594488	0.0820727	-0.991243	-0.103083	-0.139128	0.0238032	0.105338	-0.994147	0.234996	0	0	0	1
0.99633	0.0790495	0.0325526	0.594443	0.0819937	-0.991219	-0.103374	-0.139653	0.0240704	0.105648	-0.994107	0.235037	0	0	0	1
0.99632	0.0790573	0.0328489	0.594414	0.0820414	-0.991179	-0.103725	-0.140196	0.0243343	0.106022	-0.994061	0.235086	0	0	0	1
0.996309	0.0790843	0.033105	0.594364	0.0821041	-0.991137	-0.104075	-0.140755	0.0245563	0.106393	-0.994016	0.235113	0	0	0	1
0.996298	0.0790919	0.0334218	0.594314	0.0821536	-0.991098	-0.104402	-0.141325	0.0248423	0.106745	-0.993971	0.235146	0	0	0	1
0.996289	0.0790507	0.0338045	0.594285	0.0821619	-0.991062	-0.104734	-0.141871	0.0251984	0.107107	-0.993923	0.235183	0	0	0	1
0.996287	0.0789055	0.0341756	0.594235	0.0820655	-0.991036	-0.105055	-0.142434	0.0255553	0.107454	-0.993877	0.235194	0	0	0	1
0.996285	0.078731	0.034655	0.594217	0.0819525	-0.991009	-0.105399	-0.142974	0.0260207	0.107831	-0.993824	0.235188	0	0	0	1
0.996281	0.0785797	0.035097	0.594188	0.0818584	-0.990982	-0.105725	-0.143519	0.0264482	0.108189	-0.993773	0.235168	0	0	0	1
0.996278	0.0784294	0.0355309	0.594145	0.0817641	-0.990958	-0.106029	-0.144067	0.0268693	0.108524	-0.993726	0.235121	0	0	0	1
0.996253	0.0784508	0.0361677	0.594126	0.0818638	-0.990914	-0.106363	-0.144681	0.0274703	0.108909	-0.993667	0.23507	0	0	0	1
0.996248	0.0783112	0.0366039	0.594063	0.0817789	-0.990896	-0.106589	-0.145264	0.0278991	0.109167	-0.993627	0.234991	0	0	0	1
0.996231	0.0783511	0.0369897	0.594012	0.0818668	-0.990866	-0.1068	-0.145806	0.0282595	0.10941	-0.99359	0.234952	0	0	0	1
0.996207	0.0784903	0.0373267	0.593968	0.0820484	-0.990827	-0.107021	-0.14635	0.0285599	0.109662	-0.993553	0.23498	0	0	0	1
0.996198	0.0784814	0.0375881	0.593918	0.082074	-0.990804	-0.107218	-0.146854	0.0288034	0.10988	-0.993522	0.235044	0	0	0	1
0.996204	0.0783197	0.0377683	0.593846	0.0819386	-0.990794	-0.107412	-0.147396	0.0289837	0.110083	-0.993495	0.235106	0	0	0	1
0.996189	0.0784064	0.0379867	0.593784	0.0820548	-0.990763	-0.107607	-0.147944	0.0291744	0.110298	-0.993465	0.235168	0	0	0	1
0.996176	0.0784653	0.0382111	0.593717	0.0821436	-0.990736	-0.107793	-0.148544	0.0293748	0.110504	-0.993436	0.235216	0	0	0	1
0.996159	0.0785816	0.0384102	0.593644	0.0822861	-0.990706	-0.107956	-0.149149	0.0295455	0.110686	-0.993411	0.235256	0	0	0	1
0.996129	0.0788535	0.0386409	0.593595	0.0825871	-0.990663	-0.108123	-0.149673	0.02973	0.11088	-0.993384	0.235297	0	0	0	1
0.996103	0.0791053	0.0387934	0.59356	0.0828575	-0.990629	-0.108225	-0.150016	0.0298444	0.111002	-0.993367	0.235328	0	0	0	1
0.996106	0.0790299	0.0388575	0.593557	0.0827913	-0.990629	-0.10828	-0.150132	0.0299117	0.111059	-0.993358	0.23533	0	0	0	1
0.996128	0.0786793	0.0389997	0.593546	0.0824632	-0.990639	-0.108438	-0.150427	0.0300785	0.111218	-0.993336	0.235345	0	0	0	1
0.996138	0.0785172	0.0390866	0.593487	0.082319	-0.990625	-0.108676	-0.150902	0.0301629	0.111458	-0.993306	0.235345	0	0	0	1
0.996127	0.0785546	0.0392746	0.593408	0.0823828	-0.990599	-0.108864	-0.151527	0.0303293	0.111662	-0.993278	0.235384	0	0	0	1
0.996105	0.0787382	0.0394707	0.593341	0.0825919	-0.990565	-0.109012	-0.152076	0.0304906	0.111832	-0.993254	0.235423	0	0	0	1
0.996118	0.0784799	0.0396497	0.59329	0.0823593	-0.99057	-0.109146	-0.152556	0.0306857	0.111972	-0.993232	0.235456	0	0	0	1
0.996115	0.0784188	0.0398518	0.593246	0.0823257	-0.990557	-0.109292	-0.153029	0.0308807	0.112132	-0.993208	0.235492	0	0	0	1
0.996117	0.0782927	0.040055	0.593185	0.0822287	-0.990545	-0.109472	-0.153599	0.0310811	0.112325	-0.99318	0.235526	0	0	0	1
0.996097	0.078438	0.0402581	0.593104	0.0824013	-0.990512	-0.109638	-0.154217	0.031252	0.112512	-0.993154	0.235567	0	0	0	1
0.996098	0.0783186	0.0404666	0.593039	0.0823108	-0.990503	-0.109789	-0.154776	0.0314595	0.112676	-0.993128	0.235609	0	0	0	1
0.9961	0.078171	0.0407038	0.593004	0.0821954	-0.990496	-0.109935	-0.155242	0.031699	0.112836	-0.993103	0.235651	0	0	0	1
0.996114	0.0778768	0.0409332	0.592969	0.0819344	-0.990498	-0.11011	-0.15572	0.031945	0.11302	-0.993074	0.235685	0	0	0	1
0.996114	0.0777885	0.0411047	0.592901	0.0818738	-0.990477	-0.110347	-0.156312	0.0321054	0.113268	-0.99304	0.235703	0	0	0	1
0.996121	0.0775745	0.0413348	0.592834	0.0816938	-0.990469	-0.110554	-0.156935	0.0323405	0.113486	-0.993008	0.235738	0	0	0	1
0.996113	0.0775605	0.0415596	0.592777	0.0817114	-0.990447	-0.11074	-0.157484	0.0325493	0.113689	-0.992978	0.235773	0	0	0	1
0.9961	0.0775587	0.0418551	0.592755	0.0817496	-0.990422	-0.11093	-0.15797	0.0328265	0.113903	-0.992944	0.235821	0	0	0	1
0.996108	0.0773464	0.0420612	0.592708	0.0815694	-0.990412	-0.111151	-0.158487	0.0330367	0.114134	-0.992911	0.235843	0	0	0	1
0.996105	0.0772824	0.0422654	0.592655	0.0815386	-0.990383	-0.111436	-0.159063	0.0332228	0.114432	-0.99287	0.235859	0	0	0	1
0.996078	0.0775035	0.0424782	0.592584	0.0817919	-0.990331	-0.111707	-0.159702	0.0333858	0.114727	-0.992831	0.235878	0	0	0	1
0.996045	0.077762	0.0427845	0.59253	0.0820922	-0.99028	-0.111946	-0.160325	0.0336394	0.114999	-0.99279	0.235924	0	0	0	1
0.996038	0.0776617	0.0431267	0.592502	0.0820388	-0.990262	-0.112144	-0.160871	0.0339733	0.115221	-0.992753	0.235985	0	0	0	1
0.996021	0.0777338	0.0433977	0.59247	0.0821483	-0.990231	-0.112335	-0.161355	0.0342174	0.115437	-0.99272	0.236027	0	0	0	1
0.996006	0.0778071	0.0435994	0.592412	0.0822537	-0.990192	-0.112601	-0.161929	0.0343866	0.115721	-0.992681	0.236037	0	0	0	1
0.995972	0.0780569	0.0439301	0.592365	0.0825506	-0.990134	-0.112893	-0.162575	0.0346606	0.116049	-0.992633	0.236076	0	0	0	1
0.995949	0.0781533	0.0442746	0.59233	0.0826945	-0.990096	-0.113119	-0.163146	0.0349715	0.116306	-0.992592	0.236133	0	0	0	1
0.995948	0.0780158	0.0445491	0.592311	0.0825958	-0.990085	-0.113289	-0.163573	0.035245	0.116494	-0.99256	0.236176	0	0	0	1
0.99595	0.0778322	0.04482	0.592292	0.0824545	-0.990066	-0.113559	-0.164063	0.0355122	0.116779	-0.992517	0.236194	0	0	0	1
0.995938	0.0778694	0.0450238	0.592237	0.0825288	-0.990017	-0.113933	-0.164693	0.0356785	0.11717	-0.992465	0.236178	0	0	0	1
0.995909	0.0780609	0.0453376	0.592185	0.0827688	-0.989956	-0.114284	-0.165373	0.0359372	0.117554	-0.992411	0.236199	0	0	0	1
0.995877	0.0783293	0.0455732	0.592162	0.0830683	-0.989915	-0.114422	-0.165731	0.0361271	0.11772	-0.992384	0.236244	0	0	0	1
0.995863	0.0784564	0.0456627	0.592182	0.0832077	-0.989896	-0.11449	-0.165772	0.0361949	0.1178	-0.992372	0.236243	0	0	0	1
0.995882	0.0780998	0.045848	0.592203	0.0828847	-0.989893	-0.114751	-0.166041	0.0363987	0.118062	-0.992333	0.236226	0	0	0	1
0.995901	0.0777557	0.0460371	0.592189	0.0825796	-0.989872	-0.115149	-0.166535	0.0365935	0.118463	-0.992278	0.236186	0	0	0	1
0.995888	0.0777331	0.0463499	0.592154	0.0826058	-0.989834	-0.115458	-0.16713	0.03688	0.118796	-0.992228	0.236215	0	0	0	1
0.995874	0.0777135	0.0466763	0.592125	0.0826331	-0.989806	-0.115671	-0.167645	0.0371874	0.119035	-0.992188	0.236267	0	0	0	1
0.995878	0.0775216	0.0469194	0.59207	0.0824782	-0.989798	-0.11585	-0.168162	0.037436	0.119226	-0.992156	0.236308	0	0	0	1
0.995873	0.077442	0.0471603	0.592007	0.0824356	-0.989778	-0.116057	-0.168726	0.0376667	0.11945	-0.99212	0.236345	0	0	0	1
0.995866	0.0773813	0.047403	0.591957	0.0824133	-0.989752	-0.116291	-0.169261	0.0378947	0.119701	-0.992081	0.236375	0	0	0	1
0.995848	0.0774238	0.0477167	0.591923	0.0825023	-0.989717	-0.116529	-0.169788	0.0381802	0.119966	-0.992038	0.236418	0	0	0	1
0.995837	0.0774506	0.0479001	0.591851	0.0825618	-0.989679	-0.116808	-0.17038	0.0383351	0.120261	-0.991996	0.236425	0	0	0	1
0.995815	0.0775408	0.0482036	0.591805	0.0826987	-0.989635	-0.117081	-0.170961	0.0386016	0.120562	-0.991949	0.236463	0	0	0	1
0.995812	0.0774179	0.0484559	0.591764	0.0826142	-0.98962	-0.117265	-0.171429	0.0388508	0.120761	-0.991915	0.236503	0	0	0	1
0.995817	0.077214	0.0486793	0.591721	0.0824466	-0.98961	-0.11747	-0.171905	0.0390794	0.120977	-0.99188	0.236533	0	0	0	1
0.995807	0.0772222	0.0488691	0.591665	0.0824897	-0.989571	-0.117769	-0.172448	0.0392413	0.121291	-0.991835	0.236533	0	0	0	1
0.995788	0.0773259	0.0491033	0.591595	0.0826348	-0.989518	-0.118113	-0.173093	0.0394317	0.121657	-0.991783	0.236538	0	0	0	1
0.995774	0.0773406	0.0493603	0.591531	0.0826899	-0.989486	-0.118338	-0.173668	0.0396653	0.121904	-0.991743	0.236581	0	0	0	1
0.995751	0.0774909	0.0495898	0.591476	0.0828745	-0.989449	-0.118519	-0.174152	0.0398588	0.122109	-0.99171	0.236624	0	0	0	1
0.995731	0.0776102	0.0497952	0.591409	0.083026	-0.989413	-0.118715	-0.174661	0.0400309	0.122326	-0.991677	0.236656	0	0	0	1
0.995719	0.0776294	0.0500187	0.591325	0.0830822	-0.98938	-0.118953	-0.175281	0.0402296	0.122584	-0.991637	0.236691	0	0	0	1
0.995701	0.0777432	0.0501873	0.591213	0.0832237	-0.989345	-0.119142	-0.175913	0.0403664	0.122791	-0.991606	0.236729	0	0	0	1
0.995691	0.0777112	0.0504312	0.591142	0.0832292	-0.989323	-0.119321	-0.176462	0.0405965	0.122988	-0.991572	0.236777	0	0	0	1
0.995689	0.0775436	0.0507271	0.591111	0.0831071	-0.989311	-0.119511	-0.176919	0.0408939	0.123196	-0.991534	0.236828	0	0	0	1
0.995697	0.0773093	0.0509445	0.591062	0.0829101	-0.989301	-0.11973	-0.177407	0.0411196	0.123422	-0.991496	0.236857	0	0	0	1
0.995686	0.07733	0.0511126	0.590968	0.0829626	-0.989264	-0.119997	-0.178023	0.0412609	0.123704	-0.991455	0.236869	0	0	0	1
0.995672	0.077346	0.0513684	0.590882	0.0830204	-0.989229	-0.12024	-0.178661	0.0414915	0.123968	-0.991413	0.236915	0	0	0	1
0.995662	0.0773064	0.0516303	0.590823	0.0830213	-0.989207	-0.120423	-0.179173	0.04174	0.124172	-0.991377	0.236965	0	0	0	1
0.99566	0.077168	0.0518618	0.590782	0.0829201	-0.989194	-0.120602	-0.179604	0.0419712	0.124363	-0.991343	0.237004	0	0	0	1
0.995671	0.0768986	0.0520511	0.590734	0.0826866	-0.989183	-0.120848	-0.180075	0.0421715	0.124613	-0.991303	0.237016	0	0	0	1
0.995679	0.076666	0.0522422	0.590654	0.0824925	-0.989162	-0.121154	-0.180694	0.042364	0.124925	-0.991256	0.237025	0	0	0	1
0.995649	0.0769576	0.0523942	0.590579	0.0828091	-0.989113	-0.121338	-0.181157	0.0424623	0.125133	-0.991225	0.237049	0	0	0	1
0.995633	0.0770705	0.0525273	0.590595	0.0829408	-0.989094	-0.121403	-0.181242	0.0425743	0.125214	-0.99121	0.237069	0	0	0	1
0.995639	0.0768572	0.0527177	0.59062	0.0827598	-0.989089	-0.121567	-0.181415	0.0427757	0.125384	-0.99118	0.237081	0	0	0	1
0.995664	0.0764683	0.0528082	0.590578	0.0824007	-0.989074	-0.121935	-0.181877	0.0428836	0.125742	-0.99113	0.237032	0	0	0	1
0.99565	0.0765091	0.0530203	0.590506	0.0824825	-0.989026	-0.122269	-0.182473	0.0430603	0.126094	-0.991077	0.237039	0	0	0	1
0.995635	0.0764921	0.0533353	0.59046	0.0825157	-0.988994	-0.122504	-0.183006	0.0433543	0.126354	-0.991031	0.237093	0	0	0	1
0.995628	0.0764289	0.0535518	0.590392	0.0824881	-0.988974	-0.122681	-0.183503	0.0435615	0.126546	-0.990998	0.237137	0	0	0	1
0.995614	0.0764397	0.053788	0.590307	0.082539	-0.988941	-0.122913	-0.1841	0.0437743	0.126798	-0.990956	0.237182	0	0	0	1
0.995585	0.0766127	0.0540894	0.590247	0.0827603	-0.988892	-0.123162	-0.184665	0.0440293	0.127079	-0.990909	0.237239	0	0	0	1
0.995573	0.0765916	0.0543378	0.590192	0.0827799	-0.988865	-0.123361	-0.185145	0.0442609	0.127297	-0.990871	0.237283	0	0	0	1
0.995561	0.0765647	0.0545899	0.590142	0.0827979	-0.988829	-0.123641	-0.185665	0.0444901	0.127596	-0.990822	0.237309	0	0	0	1
0.995534	0.0766909	0.0549003	0.590092	0.0829799	-0.988767	-0.124015	-0.186279	0.0447495	0.128001	-0.990758	0.237333	0	0	0	1
0.995505	0.0768325	0.0552237	0.59005	0.0831774	-0.988708	-0.124354	-0.186846	0.0450223	0.128372	-0.990698	0.237363	0	0	0	1
0.995486	0.0768594	0.0555368	0.590022	0.0832585	-0.988662	-0.12466	-0.187346	0.0453025	0.128706	-0.990642	0.237396	0	0	0	1
0.995487	0.0766459	0.0558156	0.589995	0.0830979	-0.988633	-0.124999	-0.187851	0.0455772	0.129057	-0.990583	0.237409	0	0	0	1
0.995479	0.0765079	0.05615	0.589981	0.0830277	-0.988575	-0.125506	-0.18845	0.045883	0.129585	-0.9905	0.237396	0	0	0	1
0.995442	0.0768209	0.0563803	0.58994	0.0833941	-0.988474	-0.126057	-0.18907	0.0460233	0.130168	-0.990417	0.237346	0	0	0	1
0.995418	0.0769065	0.0566833	0.589939	0.0835443	-0.988391	-0.126607	-0.189631	0.0462652	0.130746	-0.99033	0.237304	0	0	0	1
0.995413	0.076765	0.0569663	0.589957	0.0834666	-0.988327	-0.127152	-0.190127	0.0465173	0.131308	-0.990244	0.23725	0	0	0	1
0.995409	0.0766516	0.0571736	0.589968	0.0834061	-0.988265	-0.127679	-0.190615	0.0466927	0.131845	-0.990164	0.237141	0	0	0	1
0.995405	0.0765824	0.0573493	0.589967	0.0833982	-0.988162	-0.128473	-0.191257	0.0468084	0.13265	-0.990051	0.236994	0	0	0	1
0.995401	0.0764955	0.0575303	0.589962	0.0833654	-0.988084	-0.129094	-0.191871	0.0469466	0.13328	-0.98996	0.236836	0	0	0	1
0.995412	0.0762799	0.0576268	0.589933	0.0831906	-0.988027	-0.129646	-0.192457	0.0470243	0.133829	-0.989882	0.236689	0	0	0	1
0.995405	0.0762366	0.0578011	0.589935	0.0831954	-0.987959	-0.130159	-0.192951	0.0471591	0.134354	-0.989804	0.236642	0	0	0	1
0.995414	0.0760293	0.057917	0.589896	0.0830227	-0.987925	-0.130522	-0.19346	0.0472711	0.134716	-0.98975	0.236662	0	0	0	1
0.995413	0.0758922	0.0581076	0.589849	0.0829256	-0.987897	-0.130798	-0.194003	0.0474547	0.135001	-0.989702	0.236746	0	0	0	1
0.995402	0.0759399	0.0582335	0.589747	0.0830007	-0.987861	-0.131023	-0.194619	0.0475537	0.135238	-0.989665	0.236824	0	0	0	1
0.995381	0.0760812	0.0584126	0.589673	0.0831755	-0.987818	-0.131234	-0.195191	0.0476936	0.13547	-0.989627	0.236922	0	0	0	1
0.995356	0.076262	0.0586129	0.589625	0.0833915	-0.987774	-0.131429	-0.195664	0.0478503	0.13569	-0.989589	0.237013	0	0	0	1
0.995358	0.076088	0.0587941	0.589588	0.083256	-0.987751	-0.131687	-0.196121	0.0480311	0.135955	-0.989544	0.237071	0	0	0	1
0.995348	0.076213	0.0588066	0.58954	0.0833938	-0.987706	-0.131935	-0.196487	0.0480055	0.13621	-0.98951	0.237073	0	0	0	1
0.995342	0.0761574	0.0589733	0.589555	0.0833453	-0.987755	-0.131604	-0.196605	0.0482056	0.135891	-0.989544	0.237039	0	0	0	1
0.995338	0.0761771	0.0590241	0.589552	0.083385	-0.987715	-0.131875	-0.196999	0.0482302	0.136166	-0.989505	0.237034	0	0	0	1
0.995351	0.0760369	0.0589761	0.589502	0.0832526	-0.98769	-0.132148	-0.197508	0.0481789	0.136428	-0.989472	0.237026	0	0	0	1
0.995332	0.0761741	0.0591222	0.589457	0.0834055	-0.987686	-0.132082	-0.197982	0.0483099	0.136381	-0.989472	0.237056	0	0	0	1
0.995295	0.0764417	0.059405	0.589416	0.083703	-0.987679	-0.131945	-0.198479	0.0485641	0.136281	-0.989473	0.237113	0	0	0	1
0.995288	0.0763942	0.0595772	0.589334	0.0836861	-0.987662	-0.132079	-0.199065	0.0487291	0.136427	-0.989445	0.237153	0	0	0	1
0.995271	0.0764377	0.0598168	0.589252	0.0837665	-0.987643	-0.132171	-0.199656	0.0489518	0.136541	-0.989418	0.237208	0	0	0	1
0.995262	0.0763882	0.0600255	0.589191	0.0837526	-0.987627	-0.132304	-0.2002	0.0491534	0.136688	-0.989388	0.237259	0	0	0	1
0.99526	0.0762462	0.0602335	0.589153	0.0836508	-0.987607	-0.132516	-0.200682	0.0493603	0.13691	-0.989347	0.237317	0	0	0	1
0.995253	0.0762229	0.0603764	0.589097	0.0836638	-0.987561	-0.132847	-0.201227	0.0494766	0.137252	-0.989294	0.237362	0	0	0	1
0.995256	0.0761248	0.0604522	0.588994	0.0835901	-0.987532	-0.13311	-0.20179	0.0495426	0.137516	-0.989254	0.237378	0	0	0	1
0.99524	0.0761496	0.0606923	0.588939	0.0836629	-0.987486	-0.133408	-0.202353	0.0497509	0.137835	-0.989199	0.237446	0	0	0	1
0.995237	0.0760504	0.0608523	0.588874	0.0835961	-0.987466	-0.133597	-0.202844	0.0499065	0.138032	-0.989163	0.237528	0	0	0	1
0.995239	0.0758723	0.0610436	0.588833	0.0834589	-0.987443	-0.133853	-0.203296	0.0500985	0.138295	-0.989117	0.237584	0	0	0	1
0.995252	0.0755617	0.0612171	0.588789	0.0831909	-0.987422	-0.134173	-0.203786	0.0502859	0.138613	-0.989063	0.237617	0	0	0	1
0.995244	0.0755402	0.0613862	0.588722	0.0832117	-0.987371	-0.134537	-0.204359	0.0504251	0.138989	-0.989003	0.237656	0	0	0	1
0.995239	0.0754451	0.0615693	0.588644	0.0831588	-0.987333	-0.134847	-0.204944	0.050593	0.139309	-0.988949	0.237713	0	0	0	1
0.995229	0.075391	0.0617965	0.58858	0.0831489	-0.987302	-0.135081	-0.205459	0.050805	0.139559	-0.988903	0.237792	0	0	0	1
0.995224	0.0752819	0.0620211	0.588526	0.0830837	-0.987276	-0.135307	-0.205936	0.0510231	0.139798	-0.988858	0.237863	0	0	0	1
0.995225	0.0750966	0.0622221	0.588466	0.0829449	-0.987244	-0.135632	-0.206469	0.0512202	0.140129	-0.988801	0.237905	0	0	0	1
0.995216	0.0750664	0.062412	0.588396	0.0829614	-0.98719	-0.136013	-0.207044	0.0513797	0.140524	-0.988737	0.237925	0	0	0	1
0.995182	0.0752906	0.0626765	0.588326	0.0832417	-0.987112	-0.136406	-0.207661	0.0515759	0.140951	-0.988666	0.237958	0	0	0	1
0.995154	0.0754009	0.0629968	0.588264	0.0834051	-0.987075	-0.136573	-0.208195	0.0518622	0.141149	-0.988623	0.237997	0	0	0	1
0.995124	0.0754995	0.0633368	0.588221	0.083563	-0.987031	-0.136797	-0.208711	0.0521645	0.141407	-0.98857	0.238042	0	0	0	1
0.995095	0.0756229	0.0636477	0.588167	0.0837471	-0.986969	-0.137131	-0.209262	0.0524254	0.141773	-0.988504	0.23807	0	0	0	1
0.995086	0.0755194	0.0639188	0.588099	0.0837017	-0.986924	-0.13748	-0.209847	0.0526779	0.142138	-0.988438	0.238083	0	0	0	1
0.995055	0.075585	0.0643127	0.588039	0.0838335	-0.986885	-0.137678	-0.210443	0.0530402	0.142373	-0.988385	0.238114	0	0	0	1
0.995016	0.0758036	0.0646672	0.587981	0.0841102	-0.986838	-0.137847	-0.210977	0.0533442	0.142583	-0.988338	0.238137	0	0	0	1
0.994992	0.0757325	0.0651108	0.587968	0.0841113	-0.986817	-0.137998	-0.211437	0.0537789	0.142767	-0.988288	0.238179	0	0	0	1
0.994966	0.0758476	0.0653737	0.587941	0.0842655	-0.986798	-0.138041	-0.21178	0.054018	0.142839	-0.988264	0.238179	0	0	0	1
0.994947	0.0759431	0.0655608	0.587938	0.0843782	-0.986811	-0.13788	-0.211934	0.0542025	0.142699	-0.988274	0.238156	0	0	0	1
0.994945	0.0757756	0.0657738	0.587925	0.0842564	-0.986786	-0.138131	-0.21228	0.0544151	0.142959	-0.988225	0.23814	0	0	0	1
0.994945	0.0755995	0.0659798	0.587871	0.0841313	-0.986746	-0.138493	-0.212776	0.0546128	0.143328	-0.988161	0.238128	0	0	0	1
0.994919	0.0755734	0.0663981	0.587833	0.0841747	-0.986719	-0.138655	-0.213289	0.0550151	0.143524	-0.98811	0.238167	0	0	0	1
0.994896	0.0754986	0.0668282	0.587806	0.0841705	-0.9867	-0.138798	-0.213774	0.0554377	0.143699	-0.988061	0.238208	0	0	0	1
0.994877	0.0754378	0.0671821	0.587773	0.0841799	-0.986652	-0.139129	-0.214287	0.0557673	0.144056	-0.98799	0.238229	0	0	0	1
0.994863	0.0752795	0.0675704	0.58774	0.0841048	-0.986595	-0.139581	-0.21488	0.0561345	0.144531	-0.9879	0.238246	0	0	0	1
0.994836	0.0752987	0.067935	0.587692	0.084191	-0.986552	-0.13983	-0.215459	0.0564699	0.144812	-0.98784	0.238224	0	0	0	1
0.99481	0.0752945	0.0683193	0.587664	0.0842515	-0.986525	-0.139983	-0.21596	0.0568363	0.144997	-0.987792	0.238204	0	0	0	1
0.994771	0.0753634	0.0688162	0.587645	0.0843961	-0.986503	-0.140053	-0.21653	0.0573101	0.145112	-0.987747	0.238157	0	0	0	1
0.994759	0.075224	0.0691416	0.587583	0.084308	-0.986504	-0.140098	-0.217119	0.0576473	0.145178	-0.987718	0.238067	0	0	0	1
0.994722	0.0753248	0.0695591	0.587547	0.0844758	-0.986473	-0.140217	-0.217746	0.0580339	0.145337	-0.987672	0.237964	0	0	0	1
0.994688	0.0754642	0.0698994	0.587516	0.0846713	-0.986438	-0.140346	-0.218318	0.058338	0.145503	-0.98763	0.237826	0	0	0	1
0.994651	0.0757774	0.0700809	0.587486	0.0850283	-0.986359	-0.140682	-0.218854	0.0584421	0.145872	-0.987569	0.237696	0	0	0	1
0.994655	0.0757099	0.0701012	0.587496	0.0850006	-0.986274	-0.141293	-0.219419	0.0584194	0.146481	-0.98748	0.237642	0	0	0	1
0.994668	0.0756654	0.0699624	0.587501	0.0849674	-0.986201	-0.141824	-0.219977	0.0582434	0.146997	-0.987414	0.23762	0	0	0	1
0.99469	0.0755038	0.0698341	0.587512	0.0848166	-0.986144	-0.142308	-0.220558	0.0580993	0.14746	-0.987353	0.23761	0	0	0	1
0.994701	0.0754761	0.069698	0.587517	0.0847885	-0.986099	-0.142639	-0.221068	0.0579409	0.147777	-0.987315	0.237563	0	0	0	1
0.994713	0.0754354	0.0695742	0.587509	0.0847532	-0.986044	-0.143038	-0.221577	0.0577908	0.148163	-0.987266	0.237546	0	0	0	1
0.994725	0.0753233	0.0695153	0.587474	0.0846573	-0.985993	-0.14345	-0.22212	0.0577141	0.148562	-0.987211	0.237584	0	0	0	1
0.994732	0.0752381	0.0695156	0.587379	0.0845888	-0.985959	-0.143722	-0.222694	0.0577038	0.148829	-0.987171	0.237644	0	0	0	1
0.994731	0.075085	0.0697007	0.587293	0.084471	-0.985953	-0.143828	-0.223287	0.0579	0.148942	-0.987143	0.237768	0	0	0	1
0.994732	0.0749361	0.0698467	0.587194	0.0843495	-0.985953	-0.143901	-0.223818	0.0580599	0.149018	-0.987122	0.237866	0	0	0	1
0.994723	0.0748958	0.0700081	0.58713	0.0843444	-0.985927	-0.144081	-0.224292	0.0582096	0.14921	-0.987084	0.237956	0	0	0	1
0.994723	0.0748104	0.070109	0.587083	0.0842944	-0.985883	-0.144414	-0.224799	0.0582933	0.149546	-0.987028	0.238041	0	0	0	1
0.99474	0.0745846	0.0701041	0.587002	0.0840926	-0.985844	-0.144798	-0.225385	0.0582897	0.149916	-0.986972	0.23811	0	0	0	1
0.994747	0.0744643	0.070134	0.586939	0.0839992	-0.985799	-0.14516	-0.225952	0.0583065	0.150273	-0.986917	0.238189	0	0	0	1
0.994734	0.0745175	0.0702526	0.586903	0.0840821	-0.985761	-0.145367	-0.2264	0.0583977	0.150492	-0.986878	0.238265	0	0	0	1
0.99473	0.0745177	0.0703096	0.586867	0.0841112	-0.985708	-0.145708	-0.226853	0.0584247	0.150839	-0.986824	0.23833	0	0	0	1
0.99473	0.0745078	0.0703238	0.586836	0.0841163	-0.985676	-0.145924	-0.227211	0.0584218	0.151054	-0.986791	0.238361	0	0	0	1
0.994709	0.0747228	0.0703897	0.586839	0.0843371	-0.985662	-0.145886	-0.227347	0.0584573	0.151035	-0.986792	0.238342	0	0	0	1
0.994722	0.0745793	0.0703606	0.586825	0.0842082	-0.985629	-0.146185	-0.227667	0.0584249	0.151323	-0.986749	0.238353	0	0	0	1
0.994737	0.0744195	0.0703239	0.586789	0.0840692	-0.985578	-0.146607	-0.22817	0.0583771	0.151732	-0.986689	0.238394	0	0	0	1
0.994722	0.0745372	0.0704062	0.586716	0.0842058	-0.985548	-0.146732	-0.228689	0.0584295	0.151871	-0.986665	0.238442	0	0	0	1
0.994689	0.0747211	0.070684	0.58668	0.0844297	-0.985531	-0.146721	-0.229157	0.0586759	0.151893	-0.986647	0.238527	0	0	0	1
0.994648	0.0750319	0.0709311	0.586627	0.0847731	-0.985507	-0.146683	-0.229635	0.0588749	0.151895	-0.986635	0.238597	0	0	0	1
0.994634	0.075011	0.0711401	0.586547	0.0847805	-0.985515	-0.146621	-0.230275	0.0590893	0.15185	-0.986629	0.238656	0	0	0	1
0.994583	0.0751662	0.0716951	0.586543	0.0849631	-0.985637	-0.145695	-0.230829	0.0596918	0.150981	-0.986726	0.238673	0	0	0	1
0.994542	0.0750918	0.0723322	0.58661	0.0849065	-0.985833	-0.144396	-0.231512	0.0604423	0.149734	-0.98687	0.238617	0	0	0	1
0.994517	0.0752131	0.0725522	0.58672	0.0850146	-0.985931	-0.14366	-0.232407	0.0607041	0.149025	-0.986962	0.238393	0	0	0	1
0.994491	0.0757869	0.0723101	0.586901	0.0854992	-0.986003	-0.142877	-0.233123	0.0604475	0.148257	-0.987093	0.237812	0	0	0	1
0.994502	0.0760931	0.0718434	0.587147	0.0857241	-0.986005	-0.142725	-0.233773	0.0599553	0.148084	-0.987149	0.237234	0	0	0	1
0.994536	0.0757626	0.0717211	0.587397	0.0853774	-0.986037	-0.142712	-0.2343	0.0598852	0.14804	-0.98716	0.236956	0	0	0	1
0.994527	0.075832	0.0717677	0.587427	0.0854408	-0.986061	-0.142508	-0.234897	0.0599384	0.147844	-0.987186	0.236854	0	0	0	1
0.994541	0.0755717	0.0718441	0.587285	0.0851976	-0.986074	-0.142568	-0.235622	0.0600472	0.147895	-0.987172	0.23693	0	0	0	1
0.994536	0.0754279	0.07207	0.587172	0.0850834	-0.986096	-0.142482	-0.23616	0.0602986	0.147819	-0.987168	0.237059	0	0	0	1
0.994531	0.075317	0.0722475	0.587084	0.0850053	-0.98609	-0.142571	-0.236666	0.0604823	0.147917	-0.987142	0.237195	0	0	0	1
0.994541	0.0750882	0.0723529	0.587015	0.084805	-0.986081	-0.14275	-0.237116	0.0606047	0.148091	-0.987108	0.237309	0	0	0	1
0.994557	0.0748206	0.0724152	0.586925	0.0845625	-0.98607	-0.142971	-0.237608	0.0606871	0.1483	-0.987072	0.237412	0	0	0	1
0.994556	0.0748354	0.07241	0.586824	0.0845989	-0.986014	-0.143336	-0.238207	0.0606484	0.148666	-0.987019	0.237504	0	0	0	1
0.994559	0.0748211	0.0723764	0.586759	0.084606	-0.985951	-0.143766	-0.23879	0.0605806	0.149091	-0.986959	0.237578	0	0	0	1
0.99457	0.0747251	0.072334	0.586703	0.0845224	-0.985916	-0.144056	-0.239313	0.0605285	0.149372	-0.98692	0.237605	0	0	0	1
0.994566	0.0748866	0.0722166	0.586688	0.0846862	-0.98585	-0.144406	-0.239809	0.0603585	0.149721	-0.986877	0.237573	0	0	0	1
0.994569	0.0748973	0.0721618	0.58673	0.0847056	-0.985808	-0.144684	-0.240327	0.0602791	0.149995	-0.986841	0.237533	0	0	0	1
0.994562	0.0750273	0.0721218	0.586771	0.0848302	-0.985793	-0.144713	-0.240937	0.0602175	0.150028	-0.986839	0.237408	0	0	0	1
0.994513	0.0754567	0.072348	0.586816	0.0852566	-0.985836	-0.144169	-0.241643	0.0604226	0.14953	-0.986902	0.237262	0	0	0	1
0.994475	0.0758158	0.0725012	0.586786	0.0856119	-0.985862	-0.143782	-0.242383	0.060553	0.149179	-0.986948	0.237155	0	0	0	1
0.994478	0.075655	0.0726265	0.586701	0.0854525	-0.98592	-0.143478	-0.243015	0.0607269	0.148876	-0.986983	0.237107	0	0	0	1
