# Supplementary material for: Axially rigid steerable needle with compliant active tip control
Source: PLoS One. 2021 Dec 16;16(12):e0261089. doi: 10.1371/journal.pone.0261089 (PMC8675730; doi:10.1371/journal.pone.0261089)
Supplement: S1 File — (ZIP) [file pone.0261089.s001.zip › Exp.1/PhantomScan_024.csvf]

5.83112	3.38456	8.52335
5.75906	3.38889	8.35877
5.75831	3.12147	8.40845
5.75816	2.87688	8.43633
5.69089	2.78135	8.61928
5.58498	2.54409	8.79711
5.45864	2.28185	8.88579
5.17505	2.20149	9.0479
5.03261	1.91813	9.16616
4.80805	1.76741	9.3058
4.75637	1.52198	9.50308
4.69741	1.53245	9.7043
4.78273	1.37314	9.72692
4.71934	1.28408	9.9132
4.48093	1.34591	10.0212
4.29933	1.24263	10.1331
4.33601	0.925814	10.1456
4.21515	0.925271	10.2846
4.11618	0.681766	10.218
4.04102	0.634529	10.1449
3.81129	0.647864	10.0727
3.87875	0.330966	10.0835
3.83459	0.568567	10.0993
3.77181	0.462504	10.0461
3.72632	0.211804	10.0506
3.9617	0.131619	9.84651
3.86033	0.344992	9.86596
3.985	0.026878	9.41813
3.62551	0.234772	9.1101
3.51137	-0.262925	9.42649
3.22797	-0.37977	9.48665
3.19434	-0.54346	9.58727
2.79105	-0.400041	9.46398
2.44136	-0.650735	9.39993
2.40782	-0.76206	9.42986
2.4731	-0.890125	9.40733
2.61262	-1.03032	9.45621
2.48787	-1.31063	9.44966
2.36099	-1.1884	9.45803
2.52328	-1.07423	9.64394
2.43498	-1.14138	9.73688
2.32787	-1.05878	9.79125
2.44585	-1.43174	9.92058
2.31679	-1.3913	10.0875
2.28023	-1.51496	10.1131
2.35083	-1.6944	10.2198
2.16222	-1.51773	10.2264
2.10214	-1.45525	10.3666
2.27689	-1.76469	10.5504
2.11001	-1.79439	10.4746
2.10557	-1.85787	10.4866
2.05855	-1.80877	10.5436
2.04284	-1.80276	10.6086
2.0037	-1.93191	10.629
1.81547	-1.7288	10.732
1.84893	-1.88912	10.5252
1.72235	-1.75969	10.5077
1.95832	-1.84724	10.9585
1.80498	-1.98774	10.6861
1.75773	-2.04615	10.6856
1.58604	-1.9817	10.6504
1.63894	-1.99626	10.6048
1.49701	-1.71952	10.6549
1.36421	-1.71818	10.7761
1.17327	-1.93783	10.467
1.41563	-2.0968	10.6501
1.33276	-1.97157	10.6586
1.1722	-2.21853	10.668
1.18763	-2.27651	10.7547
1.20477	-2.11271	10.8529
1.0123	-2.17856	10.7594
0.89846	-2.15779	10.8051
0.972436	-2.33414	11.0538
0.837918	-2.31037	10.9887
0.805403	-2.35175	11.1287
0.495498	-2.32446	10.9975
0.577746	-2.56251	11.2183
0.412007	-2.6171	11.3074
0.206066	-2.54009	11.4306
-0.363067	-2.83828	11.1007
-0.521431	-2.74673	11.3222
-0.563566	-2.84004	11.4286
-0.601481	-2.85769	11.4751
-0.812715	-2.96007	11.3217
-0.88037	-3.121	11.3808
-1.27844	-2.93106	11.089
-1.34894	-3.06309	11.015
-1.38296	-3.28185	11.1424
-1.40124	-3.27505	11.0596
-1.56916	-3.40772	10.9226
-1.80871	-3.31558	10.871
-2.13045	-3.45913	10.6552
-1.93837	-3.14439	10.8723
-2.18069	-3.26641	10.5923
-1.99025	-3.31358	10.574
-2.13275	-3.43388	10.6716
-1.8547	-3.50484	10.87
-2.17381	-3.56883	10.9803
-2.17062	-3.43795	11.0159
-2.13755	-3.30784	11.1259
-2.09617	-3.50529	11.2379
-1.99165	-3.45122	11.4987
-2.07808	-3.77647	11.1586
-2.1931	-3.4822	11.0092
-2.11417	-3.21741	11.1741
-1.93647	-3.4793	11.2605
-2.06152	-3.25144	11.196
-2.01174	-3.37432	11.1462
-1.9636	-3.48887	11.1147
-2.03409	-3.24225	11.0133
-2.12188	-3.33892	10.9154
-2.16782	-3.31072	10.9589
-1.91627	-3.43868	11.1661
-1.925	-3.43292	11.1415
-2.25935	-3.31208	11.0504
-2.06706	-3.41353	11.1696
-2.08283	-3.36596	11.134
-2.26616	-3.4576	11.2001
-2.17427	-3.68695	11.2555
-2.05903	-3.65223	11.4206
-1.94956	-3.5642	11.6463
-2.21387	-3.78817	11.1205
-2.20549	-3.63071	11.0507
-2.19074	-3.63796	11.248
-2.00568	-3.64728	11.4169
-2.18405	-3.72426	11.1932
-1.79144	-3.83169	11.5557
-1.80394	-3.84542	11.4991
-1.61692	-3.77929	11.6303
-1.55042	-3.70736	11.7938
-1.74327	-3.84231	11.6257
-1.90479	-3.92561	11.806
-2.34899	-3.79671	11.5517
-2.79271	-3.82403	11.2275
-3.0976	-3.94736	11.0633
-3.58113	-3.83353	10.9417
-3.60778	-3.99889	10.8784
-4.027	-3.76981	10.8151
-3.93286	-4.04432	10.7941
-4.14237	-4.09778	10.4881
-4.03829	-3.87241	10.6094
-3.91967	-3.83555	10.2684
-3.90902	-3.93772	10.3911
-3.6009	-4.03467	10.5982
-3.79635	-3.84687	10.7808
-3.75596	-3.83664	11.0206
-3.94248	-3.9286	11.0798
-4.1252	-3.90787	11.0586
-3.9123	-4.22346	11.2286
-3.93663	-4.08054	11.4078
-4.10144	-4.06103	11.4231
-4.12636	-4.08412	11.4727
-4.12266	-3.57087	11.3509
-4.36715	-4.00165	11.1629
-3.32541	-4.55003	11.6159
-3.00242	-4.91616	11.7703
-2.04722	-5.20532	11.9748
-1.88779	-5.41615	11.6268
-1.15524	-4.82378	12.2205
-1.20552	-4.74246	11.9149
-1.19421	-4.65999	11.6757
-0.969623	-4.55057	11.999
-1.01685	-4.57588	11.6957
-0.840682	-4.60518	11.5656
-1.35658	-4.55294	11.1709
-1.27437	-4.32071	11.0955
-1.82532	-4.10786	10.9867
-2.07609	-4.31469	10.6965
-2.3585	-4.26024	10.3488
-2.62894	-4.37206	10.1919
-2.04549	-4.38197	10.6916
-1.56798	-4.34618	11.0916
-1.54938	-4.40288	10.9966
-1.3374	-4.68246	11.149
-1.80417	-4.20589	10.8832
-1.55273	-4.58468	10.9746
-1.20128	-4.56105	11.2721
-1.34327	-4.43039	11.141
-0.83798	-4.49345	11.7275
-0.799942	-4.71698	11.6619
-0.571595	-4.59344	11.8041
-0.4509	-4.61792	12.0284
-0.462823	-4.47197	11.7584
-0.510639	-4.67557	11.7088
-0.181223	-4.54191	12.0507
0.00943067	-4.57025	12.2145
0.0377154	-4.64357	12.1099
-0.0182648	-4.84498	12.0694
0.0112317	-4.81308	11.8019
-0.021924	-4.65296	11.9692
0.0747543	-4.72945	11.9741
-0.203496	-4.758	11.8631
-0.64756	-4.5408	11.4881
-1.00376	-4.63246	10.826
-1.41954	-4.38695	10.5148
-1.53873	-4.45007	10.1648
-1.67646	-4.59835	10.0085
-1.50906	-4.67104	10.0537
-1.43177	-4.53386	10.2296
-1.03429	-4.67018	10.3916
-1.09554	-4.57904	10.5485
-1.1199	-4.46515	10.4831
-0.913381	-4.59958	10.9245
-0.703598	-4.65048	10.9018
-0.938265	-4.27655	10.9116
-0.893909	-4.49169	10.8237
-1.05046	-4.23424	10.9096
-1.02133	-4.1272	11.0645
-1.13335	-4.11885	11.1544
-1.28836	-3.89675	10.838
-2.40173	-3.41486	10.738
-3.9906	-3.81577	9.96847
-4.80391	-3.98014	9.97064
-4.80136	-3.7108	10.0329
-4.92585	-4.06842	10.0876
-5.04843	-4.24041	10.1557
-4.95777	-4.22655	10.3936
-5.22073	-4.04946	10.4696
-5.16475	-4.28963	10.4943
-5.20381	-4.17024	10.6585
-5.32874	-4.2011	10.7609
-5.2822	-4.42743	10.8466
-5.30614	-4.34075	10.8792
-5.423	-4.35765	10.954
-5.49614	-4.28428	11.1648
-5.61949	-4.4774	11.0495
-5.61289	-4.92048	11.1027
-5.16637	-5.81565	11.5503
-5.17574	-6.98531	11.0689
-4.68	-8.15906	11.3442
-4.26435	-9.6246	11.388
-3.60921	-11.1343	11.668
-3.37402	-12.3425	11.4606
-2.36702	-13.1346	11.6623
-0.868734	-13.6665	12.1438
0.992072	-13.1522	12.5257
2.95033	-8.98875	12.7721
0.839309	-5.52194	11.2727
-0.20187	-4.53841	10.0866
-1.05006	-4.75566	9.28221
0.149951	-4.63601	10.2455
0.755667	-4.62802	10.8626
0.970711	-4.05319	11.159
0.441501	-4.37515	10.8615
0.55324	-4.69974	10.6882
0.843699	-5.00226	11.1029
1.34836	-5.03211	11.5425
1.13906	-5.11181	11.4246
1.41289	-5.00861	11.5526
1.32816	-5.16939	11.5334
0.943756	-5.02511	11.13
1.17785	-4.8264	11.2724
1.40107	-5.07458	11.3784
1.63552	-5.1904	11.5049
1.84817	-5.20651	11.7852
1.69207	-5.18177	11.4849
1.57611	-4.9758	11.4718
1.70981	-4.9615	11.2705
1.8161	-4.92729	11.5275
1.95469	-4.70293	11.4463
1.72637	-5.19843	10.8337
1.65475	-4.97377	10.8218
1.44566	-4.83404	10.563
1.24566	-4.81438	10.276
1.66534	-5.03073	10.5983
1.51229	-4.93969	10.5331
1.58231	-4.967	10.4442
1.71253	-5.11436	10.9349
1.85211	-4.90636	10.8389
1.82501	-5.07795	10.7874
2.05434	-4.99637	10.8825
2.38521	-5.00397	11.3947
1.94689	-4.63648	11.5651
0.492848	-4.84711	12.0594
-1.56775	-4.33927	11.4856
-4.29566	-4.06752	10.1525
-5.86357	-4.05312	10.6562
-6.28233	-3.83886	11.5154
-6.5067	-3.78229	12.2058
-7.10471	-3.97327	12.5202
-6.82831	-3.77629	12.9751
-7.20026	-3.84876	12.9107
-7.12111	-4.0317	12.3752
-6.34818	-3.72215	11.1852
-7.66339	-3.84593	9.83353
-6.39271	-3.70482	9.88866
-7.44685	-3.787	9.36334
-7.21568	-3.45754	9.34171
-6.9188	-3.55155	9.63135
-7.83275	-3.61109	10.0766
-7.38038	-3.67224	11.1997
-7.63693	-3.75643	11.5376
-7.87391	-4.07212	11.5699
-7.87423	-3.57656	11.4394
-7.31896	-4.01701	11.4199
-7.76918	-4.26171	10.539
-7.36851	-3.57076	10.4831
-7.3101	-3.68875	9.54948
-8.22803	-3.94028	9.15328
-7.39498	-3.82121	9.19441
-7.98237	-3.841	9.28809
-7.92499	-4.04415	9.58223
-7.32376	-3.58804	9.67427
-7.91716	-3.44551	8.87479
-7.22524	-3.35489	8.92927
-7.64582	-3.18593	8.86862
-7.78305	-2.99694	8.56483
-7.51258	-3.11999	8.81846
-7.74774	-2.89389	8.74382
-7.63279	-3.02584	8.57198
-7.78148	-2.98078	8.43118
-7.59242	-2.85981	8.52015
-7.51847	-2.73119	8.82872
-7.65786	-2.6553	8.88022
-7.50187	-2.62422	9.32634
-7.55871	-2.78866	9.86953
-7.574	-2.55264	10.0765
-7.62683	-2.5444	10.4847
-7.33612	-2.26803	10.3946
-7.00893	-2.29955	10.4472
-6.96982	-2.2036	10.0991
-6.67587	-2.1231	10.1977
-6.58805	-2.10059	10.1712
-6.64025	-1.92842	10.1337
-6.63109	-1.99775	10.0794
-6.569	-2.04625	10.0695
-6.54706	-2.01922	9.96688
-6.53332	-1.92616	9.9409
-6.39055	-1.75627	9.98801
-6.03087	-1.73423	10.0885
-6.03278	-1.65777	9.99105
-6.05203	-1.53989	10.0082
-5.98081	-1.71511	9.9338
-5.72177	-1.71151	9.97864
-5.74891	-1.47105	9.93686
-5.55263	-1.45512	9.95206
-5.6341	-1.29249	9.86645
-5.50317	-1.18809	9.84456
-5.33362	-1.20271	9.83592
-5.35213	-1.08265	9.69688
-5.25463	-1.00788	9.66504
-5.1274	-0.990073	9.66078
-5.18212	-0.824502	9.57666
-4.99822	-0.808187	9.51622
-4.99075	-0.701648	9.45515
-4.89811	-0.669777	9.38399
-4.63012	-0.781195	9.39576
-4.55168	-0.614113	9.26264
-4.58424	-0.672199	9.17482
-4.61458	-0.634508	9.10869
-4.54943	-0.357804	9.07216
-4.42989	-0.592707	9.00039
-4.50362	-0.327925	8.93648
-4.26847	-0.395349	8.93659
-4.14694	-0.319112	8.85172
-3.99742	-0.415281	8.85815
-4.34259	-0.351362	8.68963
-4.34654	-0.398055	8.57974
-4.29634	-0.51501	8.49332
-4.33939	-0.319972	8.3967
-4.2295	-0.372553	8.33399
-4.32545	-0.382006	8.17168
-4.21069	-0.687064	8.16851
-4.16347	-0.611541	8.18763
-4.28592	-0.681777	8.03113
-4.13712	-0.399552	8.11622
-4.15534	-0.307985	7.99103
-3.8646	-0.381659	7.95898
-3.93148	-0.335753	7.91064
-3.98758	-0.217634	7.81554
-3.88947	-0.421212	7.70682
-4.07757	-0.35999	7.74987
-4.19016	-0.291004	7.76505
-3.9748	-0.32849	7.59459
-4.11106	-0.154287	7.68622
-3.78114	-0.458019	7.60728
-4.0361	-0.288457	7.69777
-4.15151	-0.203872	7.45418
-3.81484	-0.419416	7.63597
-3.80165	-0.466668	7.84292
-4.008	-0.221918	7.78917
-3.92675	-0.250334	7.84197
-3.76425	-0.476778	8.11494
-3.88837	-0.330438	8.18979
-3.96012	-0.303565	8.28964
-3.81438	-0.400261	8.19182
-3.72233	-0.362791	8.09564
-3.62439	-0.37435	8.01205
-3.49252	-0.486893	7.98001
-3.42999	-0.254404	7.98749
-3.33585	-0.357813	7.91392
-3.33546	-0.22544	7.84801
-3.11881	-0.502292	7.88072
-3.19024	-0.481174	7.78486
-3.32088	-0.156258	7.69972
-2.69948	-0.430659	7.93904
-2.81612	-0.0223981	7.91595
-2.68675	-0.225321	7.84738
-2.86535	-0.0792747	7.79055
-2.9153	-0.070763	7.70487
-2.78997	0.139129	7.7416
-2.80746	-0.0552504	7.68483
-2.70169	-0.130538	7.66924
-2.90263	-0.169039	7.39995
-2.75069	-0.0948989	7.44316
-2.56573	-0.0676149	7.55367
-2.67806	0.029328	7.47161
-2.59797	-0.0143767	7.4632
-2.69462	-0.0144156	7.28484
-2.54179	-0.0791037	7.39591
-2.55838	-0.0457026	7.31869
-2.45787	0.00126326	7.40841
-2.41598	-0.0759403	7.40709
-2.36773	-0.151945	7.41811
-2.4797	0.0851881	7.4118
-2.42068	-0.0324367	7.34705
-2.47344	-0.092258	7.36954
-2.41136	-0.141908	7.38047
-2.46225	-0.150786	7.22968
-2.51164	-0.0171994	7.20261
-2.29346	-0.0181444	7.42033
-2.40039	-0.0557753	7.35131
-1.98579	-0.317254	7.40857
-2.0265	-0.168137	7.26066
-1.82421	-0.0650588	7.56809
-2.03088	-0.118182	7.52008
-2.09079	-0.0203401	7.5325
-1.88384	-0.0190769	7.5491
-2.08228	0.0918177	7.50317
-1.93853	-0.0996337	7.46679
-2.00377	0.105158	7.47665
-2.23345	0.273229	7.31247
-2.06659	0.158295	7.37699
-1.78044	-0.169064	7.43272
-1.81761	0.065067	7.31473
-1.9256	0.181542	7.14258
-1.88504	0.128231	7.21255
-1.8772	0.219632	7.24725
-1.66269	0.113295	7.25468
-1.58322	0.00260185	7.14236
-1.48782	0.26165	7.19608
-1.50367	0.30417	7.07734
-1.42058	0.242803	7.06024
-1.33653	0.355322	7.0044
-1.18419	0.185426	6.94409
-0.874641	0.362074	6.998
-1.07913	0.4049	6.90957
-1.18386	0.411053	6.79659
-1.00963	0.424237	6.79466
-1.01839	0.306204	6.57027
-0.775259	0.620174	6.77052
-0.936135	0.509989	6.61219
-0.66658	0.20638	6.63864
-0.802557	0.408908	6.52925
-0.927858	0.4264	6.44415
-0.476916	0.488606	6.81343
-0.523553	0.399173	6.6258
-0.605463	0.854209	6.64336
-0.366432	0.57267	6.56972
-0.474161	0.792018	6.4759
-0.221514	0.814979	6.53219
-0.0658372	0.737493	6.43489
-0.0434766	1.05202	6.50566
-0.187699	0.875245	6.37482
-0.249165	0.880147	6.26517
0.0798136	0.881818	6.44713
0.0892359	0.982781	6.50077
0.134391	0.964613	6.59539
0.0305302	0.922589	6.5956
0.150963	1.00925	6.7714
0.65051	1.03028	7.0713
0.59898	1.24158	7.17634
0.826403	1.51032	7.67426
1.32158	1.27306	8.23923
1.17744	1.46881	8.5648
1.29163	1.35	8.33069
1.2799	1.41394	8.66044
1.30788	1.4823	8.03615
1.45428	1.3786	8.01959
1.25021	1.57164	7.76021
1.56161	1.41909	7.66763
1.66508	1.62483	7.84099
1.55703	1.28042	7.64494
2.1677	1.87439	8.15632
2.03077	1.89859	7.90598
2.23138	1.78233	7.92157
2.3886	1.89527	7.97938
2.65404	2.187	8.18484
2.26823	1.9992	7.87792
2.6736	2.0287	7.82174
2.45724	2.24459	7.81514
2.745	2.2331	7.89808
2.82615	2.18896	7.78737
2.58144	2.44565	7.66424
2.80034	2.15424	7.47379
2.71732	2.2506	7.54277
2.91964	2.17589	7.21905
2.64308	2.30655	7.41659
2.5697	2.3023	7.0973
2.74839	2.30933	7.15174
2.72179	2.37727	7.07792
2.82302	2.30456	6.86634
2.73654	2.3826	6.84625
2.84292	2.6097	6.93015
2.9934	2.4427	6.87164
2.72163	2.54875	6.72937
2.76164	2.59324	6.62837
2.9453	2.49013	6.78043
3.14952	2.50706	6.82896
2.93352	2.54453	6.69675
2.88813	2.52294	6.65639
2.83576	2.51337	6.82504
2.85587	2.3046	6.6741
3.07825	2.43753	6.82527
2.8354	2.50738	6.81105
2.9425	2.34668	6.81984
2.93479	2.39373	6.84932
2.81197	2.46888	6.75754
2.88145	2.26045	6.80513
2.87049	2.32041	6.93757
2.52622	2.47403	6.58979
2.91955	2.42969	7.00647
2.82526	2.40696	6.7084
3.06623	2.57695	7.06261
2.95511	2.52656	7.04815
3.09947	2.54788	7.35297
3.24116	2.59433	7.5118
3.53174	2.60535	7.56674
3.179	2.72352	7.30788
3.48547	2.73046	7.35532
3.59979	2.77279	7.58863
3.65306	2.58509	7.61331
3.57702	2.85121	7.39988
3.3315	2.67438	7.15595
3.50828	2.83237	7.06198
3.38497	2.86449	6.69169
3.36037	2.98425	6.60878
3.45873	2.98986	6.48412
3.52544	2.91216	6.32802
3.6721	2.93859	6.11655
3.57636	3.0844	6.19054
3.66204	3.1155	6.08824
3.67341	2.91402	5.98299
3.77654	3.08765	6.27854
3.80162	3.20066	6.08513
3.9619	3.11046	6.00915
3.76314	3.04888	5.91353
3.71149	3.23789	5.75197
3.72872	3.29481	5.71603
3.73667	3.26599	5.61378
3.55927	3.38145	5.40214
3.84053	3.30111	5.86525
3.74493	2.88485	6.20538
4.02403	2.93832	7.76262
3.39283	3.07544	8.01775
4.18072	3.07202	8.74617
3.60424	2.88816	8.30073
3.51317	2.91218	8.02333
3.73816	3.07723	7.8817
3.52409	2.82998	7.53946
3.92561	3.0444	7.36999
3.89198	2.90482	7.03926
4.00902	3.16075	6.94585
4.14153	3.1539	6.87521
4.15592	3.12314	6.8421
4.28902	2.99039	7.02189
4.44031	3.14278	6.9385
4.27813	2.98491	6.98317
4.15863	2.87529	7.05515
4.28973	2.75046	7.09292
