# Supplementary material for: Axially rigid steerable needle with compliant active tip control
Source: PLoS One. 2021 Dec 16;16(12):e0261089. doi: 10.1371/journal.pone.0261089 (PMC8675730; doi:10.1371/journal.pone.0261089)
Supplement: S1 File — (ZIP) [file pone.0261089.s001.zip › Exp.1/PhantomScan_025.csv]

0.997825	0.0504455	0.0422298	0.619085	0.0540873	-0.994354	-0.0908851	-0.24287	0.037382	0.0929562	-0.994963	0.237124	0	0	0	1
0.99782	0.0505365	0.042236	0.619088	0.0541799	-0.994346	-0.0909212	-0.242907	0.0373777	0.092996	-0.99496	0.237137	0	0	0	1
0.997812	0.0507822	0.0421163	0.619106	0.0544084	-0.994346	-0.0907794	-0.242769	0.0372435	0.092857	-0.994978	0.237085	0	0	0	1
0.9978	0.051176	0.0419294	0.619157	0.0547743	-0.994349	-0.0905318	-0.242499	0.0370347	0.092614	-0.995008	0.236992	0	0	0	1
0.997789	0.0516056	0.0416693	0.619199	0.0551665	-0.994356	-0.0902121	-0.242193	0.0367539	0.0922961	-0.995048	0.23689	0	0	0	1
0.997778	0.0520658	0.0413421	0.619236	0.0555808	-0.994368	-0.0898291	-0.241862	0.0364074	0.0919121	-0.995096	0.236801	0	0	0	1
0.997774	0.0525453	0.0408352	0.619238	0.0559938	-0.99439	-0.0893239	-0.241498	0.0358877	0.0913963	-0.995163	0.23671	0	0	0	1
0.997768	0.0531007	0.0402762	0.619266	0.0564753	-0.994415	-0.0887352	-0.241083	0.0353145	0.0907964	-0.995238	0.236676	0	0	0	1
0.997769	0.0536303	0.0395333	0.61927	0.0569104	-0.994455	-0.0880095	-0.240662	0.0345693	0.0900477	-0.995332	0.236724	0	0	0	1
0.997771	0.0541156	0.0388094	0.619283	0.0573039	-0.994497	-0.087274	-0.240266	0.033848	0.0892881	-0.995426	0.236837	0	0	0	1
0.997782	0.0543937	0.0381244	0.619309	0.0574958	-0.994549	-0.0865511	-0.239835	0.0331838	0.0885359	-0.995515	0.236892	0	0	0	1
0.997794	0.054523	0.0376252	0.619364	0.0575613	-0.994596	-0.0859699	-0.239386	0.0327096	0.0879308	-0.995585	0.236823	0	0	0	1
0.99779	0.0547838	0.0373468	0.619453	0.057784	-0.994617	-0.0855788	-0.238958	0.0324325	0.0875325	-0.995629	0.236674	0	0	0	1
0.997789	0.055012	0.0370439	0.619532	0.0579715	-0.994642	-0.0851614	-0.238528	0.0321354	0.0871053	-0.995676	0.236525	0	0	0	1
0.997788	0.05523	0.0367545	0.619609	0.0581506	-0.994666	-0.0847552	-0.238121	0.0318523	0.0866898	-0.995721	0.236403	0	0	0	1
0.997788	0.0554665	0.0363955	0.619673	0.0583412	-0.994692	-0.0843121	-0.237708	0.0315008	0.0862336	-0.995772	0.236282	0	0	0	1
0.997788	0.055655	0.0361127	0.619753	0.058492	-0.994718	-0.0839044	-0.237314	0.0312272	0.0858158	-0.995817	0.23619	0	0	0	1
0.997796	0.0557482	0.0357217	0.619795	0.058537	-0.994754	-0.0834431	-0.236913	0.0308574	0.085335	-0.99587	0.236061	0	0	0	1
0.997797	0.0559198	0.0354398	0.619877	0.0586717	-0.99478	-0.0830403	-0.236506	0.0305861	0.0849214	-0.995913	0.235953	0	0	0	1
0.997791	0.0561587	0.035222	0.619979	0.0588806	-0.994797	-0.082689	-0.236083	0.0303699	0.0845649	-0.99595	0.235835	0	0	0	1
0.997796	0.0562612	0.0349136	0.620047	0.0589449	-0.994825	-0.0822991	-0.235661	0.0300775	0.0841605	-0.995994	0.235712	0	0	0	1
0.997806	0.0562917	0.0345772	0.620109	0.0589343	-0.994861	-0.0818761	-0.23524	0.0297654	0.083719	-0.99604	0.235579	0	0	0	1
0.997816	0.0563123	0.0342718	0.620186	0.0589171	-0.994896	-0.0814634	-0.234815	0.0294842	0.0832894	-0.996085	0.235463	0	0	0	1
0.997834	0.0561549	0.0339866	0.620278	0.0587245	-0.99494	-0.081057	-0.234365	0.0292377	0.0828621	-0.996127	0.235346	0	0	0	1
0.997846	0.0561661	0.0336205	0.620331	0.0586929	-0.994977	-0.0806324	-0.233933	0.0288975	0.0824167	-0.996174	0.235217	0	0	0	1
0.997853	0.05621	0.0333397	0.620408	0.0587036	-0.995004	-0.0802857	-0.233503	0.028635	0.0820552	-0.996212	0.235121	0	0	0	1
0.99786	0.05623	0.0330958	0.620484	0.0586948	-0.995029	-0.0799825	-0.233099	0.0284086	0.0817386	-0.996244	0.235033	0	0	0	1
0.997865	0.056275	0.0328539	0.620561	0.0587107	-0.995054	-0.0796552	-0.232694	0.0281835	0.0813988	-0.996279	0.234925	0	0	0	1
0.997877	0.0562555	0.0325411	0.620631	0.0586547	-0.995089	-0.0792595	-0.23225	0.0278972	0.0809846	-0.99632	0.23479	0	0	0	1
0.997882	0.0563165	0.0322604	0.620699	0.0586825	-0.995117	-0.0788871	-0.231842	0.0276349	0.0805979	-0.996359	0.234662	0	0	0	1
0.997887	0.0563839	0.0320088	0.620779	0.0587197	-0.995143	-0.0785352	-0.231425	0.0273998	0.0802335	-0.996395	0.234538	0	0	0	1
0.997894	0.0563417	0.0318622	0.620838	0.0586602	-0.995162	-0.0783285	-0.231161	0.0272695	0.0800173	-0.996416	0.234456	0	0	0	1
0.997898	0.0563217	0.0317708	0.620848	0.0586296	-0.995174	-0.0782069	-0.231059	0.0271874	0.0798899	-0.996428	0.23443	0	0	0	1
0.997894	0.0565102	0.0315613	0.620866	0.0587938	-0.995185	-0.0779471	-0.230824	0.0269791	0.0796233	-0.996455	0.234352	0	0	0	1
0.997893	0.0566729	0.0312909	0.62093	0.0589256	-0.995203	-0.0776155	-0.230433	0.0267166	0.0792806	-0.99649	0.234234	0	0	0	1
0.997902	0.0566329	0.0310772	0.621027	0.0588611	-0.995229	-0.0773283	-0.229985	0.0265242	0.07898	-0.996519	0.234142	0	0	0	1
0.997908	0.0567044	0.030752	0.621076	0.0588983	-0.995252	-0.0770056	-0.229555	0.0262139	0.0786405	-0.996554	0.234053	0	0	0	1
0.997915	0.0567675	0.0303976	0.621118	0.058925	-0.995275	-0.0766831	-0.229111	0.0258754	0.0782992	-0.99659	0.233978	0	0	0	1
0.99792	0.0568382	0.0300998	0.621185	0.0589655	-0.995293	-0.0764225	-0.228643	0.0255888	0.0780232	-0.996619	0.233919	0	0	0	1
0.997928	0.0568779	0.0297718	0.621259	0.0589719	-0.995315	-0.0761253	-0.228119	0.0252769	0.077708	-0.996651	0.233859	0	0	0	1
0.997937	0.0569088	0.0293975	0.621297	0.0589659	-0.995339	-0.0758172	-0.227658	0.0249203	0.0773789	-0.996686	0.233795	0	0	0	1
0.997941	0.0570174	0.0290644	0.621338	0.0590416	-0.995356	-0.0755383	-0.227222	0.0245969	0.0770835	-0.996717	0.233737	0	0	0	1
0.997947	0.0571356	0.0286082	0.621361	0.0591154	-0.995379	-0.075172	-0.22672	0.0241554	0.0766936	-0.996758	0.233661	0	0	0	1
0.997948	0.0572569	0.0283258	0.621439	0.0592087	-0.995392	-0.0749204	-0.226223	0.02388	0.0764286	-0.996785	0.23361	0	0	0	1
0.99796	0.0572479	0.0279429	0.621494	0.0591627	-0.99542	-0.0745906	-0.225698	0.0235192	0.0760763	-0.99682	0.233548	0	0	0	1
0.99797	0.0572593	0.0275274	0.621527	0.0591346	-0.995447	-0.0742548	-0.225206	0.0231246	0.0757166	-0.996857	0.233479	0	0	0	1
0.997976	0.0573499	0.0271418	0.621556	0.0591883	-0.995468	-0.0739286	-0.224745	0.0227533	0.0753702	-0.996892	0.233421	0	0	0	1
0.997978	0.0574318	0.0268751	0.621602	0.0592418	-0.995491	-0.0735673	-0.224277	0.0225031	0.0749954	-0.996926	0.23341	0	0	0	1
0.997988	0.057511	0.0263426	0.621575	0.0592687	-0.99553	-0.0730181	-0.22377	0.0219998	0.0744171	-0.99698	0.233369	0	0	0	1
0.997995	0.0575315	0.0260384	0.621634	0.0592588	-0.995556	-0.0726679	-0.223281	0.0217163	0.0740499	-0.997014	0.233365	0	0	0	1
0.998002	0.0575799	0.0256419	0.62169	0.0592698	-0.995583	-0.0722948	-0.22273	0.0213402	0.0736549	-0.997051	0.233324	0	0	0	1
0.998017	0.0574809	0.0252722	0.621751	0.0591369	-0.995614	-0.0719678	-0.222198	0.0209988	0.0733043	-0.997084	0.233272	0	0	0	1
0.998023	0.0575176	0.0249535	0.621802	0.0591445	-0.995634	-0.0716954	-0.221748	0.020695	0.0730143	-0.997112	0.233229	0	0	0	1
0.998031	0.0575636	0.0245203	0.62181	0.0591516	-0.995659	-0.0713407	-0.221313	0.0202814	0.0726353	-0.997148	0.23318	0	0	0	1
0.99804	0.0575881	0.0240878	0.621834	0.0591367	-0.995688	-0.0709441	-0.220861	0.0198726	0.0722142	-0.997187	0.233174	0	0	0	1
0.998054	0.0575221	0.0236691	0.62188	0.0590311	-0.995729	-0.0704565	-0.220332	0.0194893	0.0717013	-0.997232	0.23321	0	0	0	1
0.998076	0.057301	0.0232785	0.621957	0.0587743	-0.995774	-0.0700291	-0.21977	0.0191415	0.0712473	-0.997271	0.233239	0	0	0	1
0.998092	0.0571767	0.0229045	0.622012	0.0586173	-0.995807	-0.0696965	-0.219254	0.0187976	0.0708908	-0.997303	0.233202	0	0	0	1
0.9981	0.057157	0.0226028	0.622082	0.0585714	-0.995828	-0.0694326	-0.218755	0.018514	0.0706093	-0.997328	0.233154	0	0	0	1
0.998101	0.0572566	0.0222921	0.622139	0.0586438	-0.995842	-0.0691597	-0.218275	0.0182136	0.0703204	-0.997354	0.23311	0	0	0	1
0.998101	0.0573668	0.0220007	0.622196	0.0587286	-0.995855	-0.0689006	-0.217805	0.017931	0.0700465	-0.997379	0.233067	0	0	0	1
0.99812	0.0570962	0.0218411	0.622267	0.0584448	-0.995883	-0.0687501	-0.217449	0.0177998	0.069882	-0.997392	0.23304	0	0	0	1
0.998134	0.0569053	0.0217137	0.622278	0.0582433	-0.995902	-0.0686377	-0.217292	0.0176929	0.069759	-0.997403	0.233023	0	0	0	1
0.998128	0.0570934	0.0214799	0.62227	0.0584115	-0.995905	-0.0684529	-0.21707	0.0174578	0.0695641	-0.997421	0.232993	0	0	0	1
0.998118	0.0573254	0.0213254	0.622339	0.0586283	-0.995908	-0.0682222	-0.21665	0.0173013	0.0693288	-0.99744	0.232991	0	0	0	1
0.998125	0.0572679	0.0211587	0.622454	0.0585547	-0.995931	-0.0679554	-0.216087	0.017155	0.0690516	-0.997462	0.232984	0	0	0	1
0.998134	0.0572032	0.020907	0.622529	0.0584693	-0.99595	-0.0677486	-0.215619	0.0169209	0.0688293	-0.997481	0.232941	0	0	0	1
0.998137	0.0572616	0.0206016	0.622556	0.0585024	-0.995965	-0.0675016	-0.215229	0.0166271	0.0685658	-0.997504	0.232893	0	0	0	1
0.998134	0.05742	0.0202849	0.622588	0.0586344	-0.995975	-0.0672335	-0.214804	0.0163167	0.0682821	-0.997529	0.23285	0	0	0	1
0.998136	0.0574802	0.0200522	0.622667	0.0586741	-0.995991	-0.0669612	-0.21429	0.0160968	0.0679976	-0.997552	0.232829	0	0	0	1
0.998136	0.0575516	0.0198458	0.622768	0.0587277	-0.996003	-0.0667332	-0.213758	0.0158998	0.067759	-0.997571	0.2328	0	0	0	1
0.998132	0.0577157	0.0195573	0.622834	0.058868	-0.996012	-0.0664795	-0.213254	0.0156162	0.0674913	-0.997594	0.232757	0	0	0	1
0.998138	0.057738	0.019191	0.622874	0.0588611	-0.996031	-0.066192	-0.212765	0.015267	0.067183	-0.99762	0.232697	0	0	0	1
0.998137	0.057865	0.0188427	0.622907	0.0589601	-0.996045	-0.0658985	-0.212296	0.0149288	0.0668714	-0.997646	0.232647	0	0	0	1
0.998141	0.0578874	0.0185822	0.622963	0.0589611	-0.996063	-0.0656306	-0.211834	0.0146837	0.0665888	-0.997669	0.23262	0	0	0	1
0.998139	0.0579894	0.0183436	0.623028	0.0590428	-0.996076	-0.0653443	-0.211342	0.0144562	0.0662904	-0.997692	0.232602	0	0	0	1
0.998144	0.0580052	0.0180423	0.623083	0.0590341	-0.996097	-0.0650335	-0.210827	0.0141734	0.0659626	-0.997718	0.232571	0	0	0	1
0.998154	0.0579188	0.0177627	0.62316	0.0589255	-0.996123	-0.0647436	-0.210276	0.0139178	0.0656554	-0.997741	0.232538	0	0	0	1
0.998156	0.0579726	0.017479	0.623227	0.0589572	-0.996137	-0.0644999	-0.209774	0.013646	0.0653961	-0.997762	0.232491	0	0	0	1
0.998158	0.0580321	0.0171291	0.623257	0.0589898	-0.996153	-0.0642128	-0.209314	0.0133105	0.0650896	-0.997787	0.232442	0	0	0	1
0.998162	0.0580771	0.0167659	0.623278	0.0590071	-0.996172	-0.0639025	-0.208856	0.0129642	0.064759	-0.997813	0.232394	0	0	0	1
0.998159	0.0582127	0.0164747	0.623331	0.0591191	-0.996188	-0.0635533	-0.208321	0.012686	0.0643949	-0.99784	0.232379	0	0	0	1
0.99816	0.0582776	0.0161624	0.623382	0.0591594	-0.996208	-0.0632	-0.207776	0.0123916	0.0640245	-0.997868	0.23236	0	0	0	1
0.998169	0.0582205	0.015818	0.623427	0.059076	-0.996236	-0.062841	-0.207234	0.0120735	0.0636451	-0.997896	0.232329	0	0	0	1
0.998186	0.0580327	0.0154327	0.623453	0.0588602	-0.996269	-0.0625088	-0.206738	0.0117213	0.0632884	-0.997923	0.232286	0	0	0	1
0.998191	0.0580574	0.0150046	0.623464	0.0588532	-0.996295	-0.062109	-0.206213	0.0113167	0.0628643	-0.997954	0.232246	0	0	0	1
0.998202	0.057962	0.0146386	0.623475	0.0587307	-0.996326	-0.0617138	-0.205735	0.0109814	0.0624472	-0.997984	0.232227	0	0	0	1
0.998208	0.0579575	0.0142489	0.623474	0.0586966	-0.996359	-0.061225	-0.205218	0.0106222	0.0619363	-0.99802	0.232228	0	0	0	1
0.99822	0.0578182	0.013944	0.623504	0.0585343	-0.996394	-0.0607961	-0.204694	0.0103522	0.0614887	-0.99805	0.232236	0	0	0	1
0.998221	0.0578994	0.0135195	0.623514	0.0585849	-0.996417	-0.0603742	-0.204146	0.00994893	0.0610435	-0.998082	0.232219	0	0	0	1
0.998236	0.0577346	0.0131488	0.623525	0.058395	-0.996446	-0.0600775	-0.2037	0.00960702	0.0607239	-0.998105	0.232191	0	0	0	1
0.998234	0.0578309	0.0128196	0.623509	0.0584715	-0.996439	-0.0601181	-0.203457	0.00927075	0.0607461	-0.998107	0.2322	0	0	0	1
0.99824	0.057761	0.0127112	0.62351	0.0583938	-0.996453	-0.0599692	-0.203293	0.00917572	0.0605905	-0.998117	0.232205	0	0	0	1
0.998237	0.057848	0.0125215	0.623496	0.0584666	-0.996465	-0.0596889	-0.203051	0.00899784	0.0603004	-0.998136	0.232225	0	0	0	1
0.998228	0.0580567	0.0122836	0.623504	0.0586573	-0.996476	-0.0593172	-0.202651	0.00877008	0.0599173	-0.998161	0.232245	0	0	0	1
0.998235	0.0580064	0.0119379	0.623523	0.058583	-0.996505	-0.0589132	-0.202142	0.00845228	0.0594932	-0.998189	0.232238	0	0	0	1
0.998244	0.0578991	0.0117168	0.623585	0.0584605	-0.996528	-0.0586412	-0.201652	0.0082543	0.0592078	-0.998208	0.232238	0	0	0	1
0.998247	0.0579136	0.0114092	0.623606	0.0584538	-0.996549	-0.0582837	-0.201173	0.00796781	0.0588331	-0.998232	0.232243	0	0	0	1
0.998251	0.0579072	0.0110934	0.623618	0.0584262	-0.996572	-0.057928	-0.200719	0.00767428	0.0584595	-0.998257	0.232243	0	0	0	1
0.998245	0.0580722	0.0107481	0.623615	0.0585674	-0.996589	-0.0574793	-0.200238	0.00734685	0.0579926	-0.998286	0.232252	0	0	0	1
0.998239	0.0582197	0.0104672	0.623627	0.0586955	-0.996605	-0.0570708	-0.199775	0.00708236	0.0575693	-0.998313	0.232272	0	0	0	1
0.998242	0.0582238	0.0101575	0.623645	0.058679	-0.99663	-0.0566536	-0.199275	0.00679805	0.0571347	-0.99834	0.232282	0	0	0	1
0.998236	0.0583729	0.00987679	0.623683	0.0588095	-0.996642	-0.0563061	-0.198758	0.00653019	0.0567723	-0.998362	0.232283	0	0	0	1
0.998234	0.0584596	0.00958078	0.623714	0.0588775	-0.996653	-0.0560311	-0.198254	0.00624646	0.0564809	-0.998381	0.232303	0	0	0	1
0.998232	0.058546	0.00926261	0.623743	0.0589448	-0.996659	-0.0558526	-0.197763	0.00593501	0.0562845	-0.998394	0.232318	0	0	0	1
0.998234	0.0585628	0.00891322	0.623768	0.0589404	-0.996675	-0.0555837	-0.197263	0.00560172	0.0559955	-0.998412	0.232307	0	0	0	1
0.99823	0.0586709	0.00864459	0.623794	0.0590314	-0.996689	-0.0552373	-0.196775	0.00534839	0.0556345	-0.998433	0.232327	0	0	0	1
0.998229	0.0587363	0.00835522	0.623808	0.0590787	-0.996707	-0.0548491	-0.196292	0.0050793	0.0552302	-0.998457	0.232349	0	0	0	1
0.998226	0.0588211	0.0080874	0.62384	0.0591469	-0.996721	-0.0545192	-0.195789	0.00482722	0.0548855	-0.998478	0.232354	0	0	0	1
0.998237	0.0586782	0.00779555	0.623863	0.058987	-0.996745	-0.0542577	-0.195322	0.00455963	0.0546065	-0.998494	0.232355	0	0	0	1
0.998235	0.0587442	0.00749239	0.623876	0.0590356	-0.996752	-0.0540717	-0.194871	0.00426485	0.0544032	-0.998507	0.232366	0	0	0	1
0.998243	0.0586326	0.00729288	0.623888	0.0589118	-0.99678	-0.0536872	-0.194385	0.00409474	0.0540071	-0.998529	0.232385	0	0	0	1
0.998242	0.0586735	0.00711655	0.623908	0.0589417	-0.996797	-0.0533341	-0.193873	0.00393761	0.0536445	-0.998549	0.232381	0	0	0	1
0.998243	0.0586704	0.00697189	0.623937	0.0589295	-0.996817	-0.0529892	-0.193336	0.00381394	0.0532916	-0.998568	0.232397	0	0	0	1
0.99825	0.0585776	0.0067284	0.623932	0.0588233	-0.996831	-0.0528316	-0.192788	0.00358546	0.0531196	-0.998578	0.232408	0	0	0	1
0.998282	0.0580526	0.00652037	0.623927	0.0582878	-0.996865	-0.0527805	-0.192259	0.00340901	0.0530545	-0.998582	0.232429	0	0	0	1
0.99828	0.0581048	0.00639059	0.623922	0.0583327	-0.996868	-0.0526821	-0.191668	0.00328261	0.0529489	-0.998589	0.232469	0	0	0	1
0.998284	0.0580472	0.00632747	0.623921	0.0582712	-0.996881	-0.052498	-0.191141	0.00323348	0.0527612	-0.998599	0.232494	0	0	0	1
0.998286	0.0580172	0.00627676	0.623927	0.0582378	-0.996896	-0.0522539	-0.190591	0.00319874	0.0525145	-0.998612	0.232508	0	0	0	1
0.998284	0.0580531	0.00625208	0.623924	0.0582714	-0.99691	-0.0519409	-0.190062	0.00319052	0.0522007	-0.998628	0.232517	0	0	0	1
0.998287	0.0579935	0.0062562	0.623925	0.058211	-0.996931	-0.0516055	-0.18954	0.0032173	0.051866	-0.998646	0.232534	0	0	0	1
0.99829	0.0579573	0.00619564	0.623893	0.0581714	-0.99694	-0.0514803	-0.18927	0.00316609	0.0517374	-0.998652	0.232545	0	0	0	1
0.998289	0.0579747	0.00615581	0.623907	0.0581868	-0.996937	-0.051522	-0.189112	0.00312305	0.0517767	-0.998651	0.232556	0	0	0	1
0.99828	0.0581378	0.00614915	0.623941	0.058349	-0.996932	-0.051438	-0.188868	0.00311286	0.0516929	-0.998655	0.23255	0	0	0	1
0.998271	0.0582787	0.00615079	0.623953	0.0584888	-0.996941	-0.051096	-0.188397	0.00312723	0.0513521	-0.998672	0.232535	0	0	0	1
0.998274	0.0582422	0.00613515	0.623967	0.0584507	-0.996958	-0.0508122	-0.187898	0.00313012	0.0510678	-0.998687	0.232537	0	0	0	1
0.998268	0.0583428	0.00609827	0.623974	0.0585487	-0.996961	-0.0506429	-0.187486	0.00309813	0.0508969	-0.998696	0.23254	0	0	0	1
0.998264	0.0584241	0.00604425	0.624003	0.0586263	-0.99697	-0.0503806	-0.187061	0.00305553	0.0506322	-0.998709	0.232538	0	0	0	1
0.998254	0.0586001	0.00587795	0.624019	0.0587928	-0.996976	-0.0500605	-0.18661	0.00289965	0.0503034	-0.998727	0.232538	0	0	0	1
0.998249	0.0587041	0.00567121	0.624033	0.0588853	-0.996988	-0.0497126	-0.186119	0.0027088	0.0499442	-0.998745	0.232527	0	0	0	1
0.998247	0.0587699	0.00548124	0.624063	0.0589407	-0.997002	-0.0493641	-0.185581	0.00253667	0.0495853	-0.998763	0.232534	0	0	0	1
0.998256	0.0586237	0.00522527	0.624077	0.0587813	-0.997026	-0.0490676	-0.185088	0.00230618	0.0492739	-0.998779	0.232526	0	0	0	1
0.998254	0.0586844	0.00494905	0.624088	0.0588277	-0.997038	-0.0487776	-0.184592	0.00204486	0.0489683	-0.998795	0.232537	0	0	0	1
0.998254	0.0587043	0.00467928	0.624109	0.0588339	-0.99705	-0.0485106	-0.184102	0.00179063	0.048686	-0.998809	0.232534	0	0	0	1
0.998249	0.0588211	0.00441984	0.62413	0.0589374	-0.997058	-0.0482189	-0.183566	0.00154348	0.0483797	-0.998825	0.232542	0	0	0	1
0.998235	0.0590732	0.00410391	0.624137	0.059174	-0.997045	-0.0482052	-0.183027	0.00121707	0.0483476	-0.998827	0.232567	0	0	0	1
0.998238	0.0590406	0.00385992	0.624148	0.0591296	-0.997046	-0.0482439	-0.182454	0.000973082	0.0483718	-0.998826	0.232586	0	0	0	1
0.998242	0.0589866	0.00363871	0.624197	0.0590651	-0.997048	-0.0482827	-0.181835	0.000752837	0.0483975	-0.998825	0.232588	0	0	0	1
0.99825	0.0588709	0.00338183	0.624195	0.0589371	-0.99705	-0.0483806	-0.181308	0.000496551	0.0484799	-0.998821	0.23259	0	0	0	1
0.998263	0.0586531	0.00326836	0.624262	0.0587141	-0.997062	-0.0484081	-0.180796	0.000392364	0.0485006	-0.99882	0.232596	0	0	0	1
0.998272	0.0585114	0.00292475	0.624316	0.0585559	-0.997081	-0.0482148	-0.180131	6.79749e-05	0.0482875	-0.99883	0.232568	0	0	0	1
0.998273	0.0585264	0.00254183	0.624322	0.0585524	-0.997083	-0.0481832	-0.179627	-0.000312703	0.0482334	-0.998833	0.232584	0	0	0	1
0.998266	0.0586528	0.00230909	0.624413	0.0586675	-0.997084	-0.0480198	-0.178986	-0.000541278	0.0480566	-0.998841	0.232577	0	0	0	1
0.998263	0.058705	0.00233681	0.624617	0.058721	-0.997084	-0.0479543	-0.178272	-0.000512299	0.0479928	-0.998844	0.23258	0	0	0	1
0.998266	0.0586523	0.00233229	0.624826	0.058668	-0.997076	-0.0481865	-0.177621	-0.000527914	0.0482244	-0.998833	0.232582	0	0	0	1
0.998278	0.0584449	0.00211978	0.624921	0.0584503	-0.997066	-0.0486468	-0.177243	-0.000756723	0.0486715	-0.998811	0.232569	0	0	0	1
0.998272	0.0585577	0.00213548	0.625035	0.0585638	-0.997059	-0.0486473	-0.176813	-0.000746605	0.0486729	-0.998811	0.232573	0	0	0	1
0.998265	0.0586792	0.00197215	0.625094	0.0586772	-0.997056	-0.0485867	-0.176337	-0.000911826	0.0486028	-0.998815	0.232476	0	0	0	1
0.998259	0.0587885	0.00181383	0.625149	0.0587787	-0.997054	-0.0484996	-0.175842	-0.00106988	0.0485064	-0.998819	0.232375	0	0	0	1
0.998252	0.0588998	0.00169754	0.62523	0.0588844	-0.997052	-0.0484169	-0.175311	-0.00118635	0.0484168	-0.998823	0.232297	0	0	0	1
0.998251	0.0589285	0.00152642	0.625291	0.0589048	-0.997054	-0.0483523	-0.174784	-0.00135456	0.0483422	-0.998827	0.232195	0	0	0	1
0.998259	0.0587902	0.00134928	0.625304	0.0587581	-0.997061	-0.0483832	-0.174486	-0.00152631	0.0483629	-0.998826	0.232118	0	0	0	1
0.998256	0.0588484	0.00128028	0.6253	0.0588127	-0.997054	-0.0484528	-0.174397	-0.00160202	0.0484282	-0.998822	0.23211	0	0	0	1
0.998244	0.0590602	0.00119515	0.625307	0.0590203	-0.997045	-0.0483918	-0.174203	-0.00169357	0.0483619	-0.998825	0.232073	0	0	0	1
0.998231	0.0592733	0.00105507	0.625346	0.0592266	-0.997037	-0.0482964	-0.173813	-0.00183791	0.0482581	-0.99883	0.23201	0	0	0	1
0.998227	0.0593453	0.000880953	0.625423	0.0592903	-0.997039	-0.0481903	-0.173239	-0.0020087	0.0481417	-0.998835	0.231919	0	0	0	1
0.998237	0.0591863	0.000703079	0.625483	0.0591231	-0.997052	-0.0481093	-0.172702	-0.0021736	0.0480507	-0.998839	0.231821	0	0	0	1
0.998235	0.0592234	0.000525568	0.625518	0.0591518	-0.997054	-0.0480469	-0.172246	-0.00234868	0.0479777	-0.998843	0.231736	0	0	0	1
0.998227	0.0593446	0.000342847	0.625544	0.0592643	-0.997051	-0.0479603	-0.171826	-0.00253155	0.0478801	-0.998847	0.231666	0	0	0	1
0.998224	0.0594033	0.000160347	0.625593	0.0593147	-0.997056	-0.0478064	-0.171341	-0.0027072	0.0477156	-0.998854	0.231612	0	0	0	1
0.99822	0.0594617	-9.60982e-05	0.625623	0.0593613	-0.997062	-0.0476178	-0.17084	-0.00295448	0.047512	-0.998863	0.231549	0	0	0	1
0.998252	0.0589368	-0.000174775	0.625656	0.058833	-0.99709	-0.0476923	-0.170563	-0.00301232	0.0475832	-0.99886	0.231569	0	0	0	1
0.998251	0.0589535	-0.000308449	0.625619	0.0588432	-0.997088	-0.0477154	-0.17033	-0.00314777	0.0475983	-0.998859	0.231623	0	0	0	1
0.998262	0.0587653	-0.000401056	0.625601	0.0586506	-0.997097	-0.0477653	-0.170097	-0.00323406	0.0476433	-0.998856	0.231696	0	0	0	1
0.998279	0.0584714	-0.000519156	0.625604	0.0583515	-0.997115	-0.0477628	-0.169822	-0.00333765	0.0476348	-0.998856	0.231751	0	0	0	1
0.99829	0.0582812	-0.000646442	0.625611	0.0581555	-0.997127	-0.0477452	-0.169555	-0.00345447	0.0476105	-0.998857	0.231792	0	0	0	1
0.998306	0.0580002	-0.000806303	0.625598	0.0578674	-0.997146	-0.0476981	-0.169325	-0.00359775	0.0475552	-0.998859	0.231838	0	0	0	1
0.998321	0.0577481	-0.000958886	0.625591	0.0576089	-0.997169	-0.0475251	-0.169042	-0.00372791	0.0473746	-0.998867	0.231898	0	0	0	1
0.998329	0.0575929	-0.00114399	0.625552	0.0574464	-0.997193	-0.0472105	-0.168788	-0.00388703	0.0470505	-0.998882	0.231962	0	0	0	1
0.99833	0.0575656	-0.00153247	0.625437	0.0574033	-0.997223	-0.0466443	-0.168496	-0.00424061	0.046463	-0.998908	0.232027	0	0	0	1
0.998327	0.0576103	-0.00203737	0.625272	0.0574281	-0.997257	-0.0458759	-0.168165	-0.00470204	0.0456668	-0.998943	0.232119	0	0	0	1
0.998321	0.0576863	-0.00269543	0.625035	0.0574804	-0.997309	-0.044661	-0.167667	-0.00529189	0.0444157	-0.998996	0.232291	0	0	0	1
0.99826	0.05861	-0.00453004	0.624453	0.0583412	-0.997377	-0.0419394	-0.166486	-0.00700375	0.0415867	-0.999108	0.232467	0	0	0	1
0.998193	0.0597254	-0.00472082	0.624371	0.0594628	-0.997397	-0.0398326	-0.164628	-0.00711513	0.0394646	-0.999193	0.233002	0	0	0	1
0.998225	0.0591188	-0.00567267	0.624185	0.0588021	-0.99735	-0.0419324	-0.163532	-0.00816419	0.0415089	-0.999102	0.233363	0	0	0	1
0.998235	0.0588885	-0.00626667	0.624136	0.0585267	-0.997265	-0.0442735	-0.162947	-0.00888423	0.0438131	-0.998997	0.233661	0	0	0	1
0.998228	0.0589646	-0.00653437	0.624187	0.0585846	-0.997231	-0.0449661	-0.16236	-0.00919517	0.0444881	-0.998965	0.233731	0	0	0	1
0.998222	0.059063	-0.00661676	0.624228	0.0586777	-0.997218	-0.0451273	-0.161945	-0.00929119	0.0446433	-0.998957	0.233731	0	0	0	1
0.998208	0.0592969	-0.00664624	0.62424	0.0589112	-0.99721	-0.0450143	-0.161622	-0.0093244	0.0445266	-0.998962	0.233714	0	0	0	1
0.998193	0.0595485	-0.00659391	0.624216	0.0591691	-0.997215	-0.0445618	-0.161171	-0.00925663	0.0440756	-0.998982	0.233726	0	0	0	1
0.998182	0.059733	-0.00658214	0.624202	0.059358	-0.997223	-0.0441198	-0.160637	-0.00922678	0.0436334	-0.999002	0.233714	0	0	0	1
0.998203	0.0593781	-0.00664144	0.624231	0.0590013	-0.997246	-0.0440768	-0.160254	-0.00926787	0.0435902	-0.999004	0.2337	0	0	0	1
0.998206	0.0593251	-0.00668121	0.624218	0.0589454	-0.997244	-0.0441925	-0.160133	-0.00931204	0.0437038	-0.998998	0.233717	0	0	0	1
0.998192	0.0595637	-0.00667075	0.62424	0.0591846	-0.997231	-0.0441623	-0.159921	-0.00931027	0.0436721	-0.999	0.233725	0	0	0	1
0.998179	0.0597822	-0.00670016	0.624262	0.0594037	-0.997228	-0.0439371	-0.159484	-0.00933576	0.0434435	-0.999009	0.233698	0	0	0	1
0.998185	0.0596774	-0.00673627	0.624297	0.0592994	-0.997244	-0.0437289	-0.158999	-0.00935486	0.0432345	-0.999018	0.233673	0	0	0	1
0.998203	0.0593653	-0.00676145	0.624325	0.0589875	-0.997267	-0.0436263	-0.158535	-0.0093604	0.0431336	-0.999023	0.233674	0	0	0	1
0.998199	0.0594228	-0.00682613	0.62428	0.0590435	-0.99727	-0.0434815	-0.158016	-0.00941883	0.0429846	-0.999029	0.233679	0	0	0	1
0.998199	0.0594108	-0.0069229	0.624265	0.059028	-0.997274	-0.0434051	-0.157435	-0.0095103	0.0429028	-0.999031	0.23366	0	0	0	1
0.9982	0.0593838	-0.0070038	0.624292	0.0589965	-0.997271	-0.0435204	-0.156907	-0.00959664	0.0430134	-0.999026	0.233661	0	0	0	1
0.998202	0.0593341	-0.00713223	0.624271	0.0589399	-0.997268	-0.0436685	-0.156431	-0.00973132	0.0431541	-0.999018	0.233654	0	0	0	1
0.998196	0.059436	-0.00721379	0.624296	0.0590378	-0.99726	-0.043708	-0.155913	-0.0098194	0.0431878	-0.999016	0.233639	0	0	0	1
0.998195	0.0594463	-0.00729413	0.624314	0.0590449	-0.997261	-0.0436762	-0.155371	-0.00989809	0.0431511	-0.999017	0.233623	0	0	0	1
0.998195	0.0594366	-0.00735577	0.624302	0.0590336	-0.997266	-0.0435707	-0.15489	-0.00995291	0.0430423	-0.999021	0.233611	0	0	0	1
0.998192	0.0594871	-0.00736823	0.624315	0.0590861	-0.997275	-0.0433075	-0.154393	-0.00995194	0.0427783	-0.999032	0.233601	0	0	0	1
0.998196	0.0594188	-0.00738253	0.624322	0.05902	-0.99729	-0.0430372	-0.153913	-0.00994731	0.0425083	-0.999044	0.233591	0	0	0	1
0.99819	0.0595094	-0.00740715	0.624316	0.0591115	-0.997294	-0.0428278	-0.153389	-0.00996334	0.0422969	-0.999053	0.233591	0	0	0	1
0.998189	0.0595087	-0.0074779	0.624323	0.0591087	-0.997298	-0.0427447	-0.152871	-0.010029	0.0422098	-0.999056	0.233573	0	0	0	1
0.998185	0.0595723	-0.00755172	0.624347	0.0591694	-0.997295	-0.0427214	-0.152393	-0.0101039	0.0421815	-0.999056	0.233553	0	0	0	1
0.998182	0.0596194	-0.00759944	0.624329	0.0592155	-0.997297	-0.0426122	-0.151907	-0.010147	0.0420692	-0.99906	0.233562	0	0	0	1
0.998172	0.0597713	-0.00769183	0.624282	0.0593651	-0.997295	-0.0424436	-0.151376	-0.0102355	0.0418939	-0.999067	0.23354	0	0	0	1
0.998161	0.0599449	-0.00773334	0.624291	0.0595391	-0.997294	-0.0422252	-0.150855	-0.0102712	0.0416717	-0.999076	0.233517	0	0	0	1
0.998166	0.059874	-0.00772398	0.624307	0.0594706	-0.997306	-0.042031	-0.150392	-0.0102473	0.041479	-0.999084	0.233525	0	0	0	1
0.998154	0.0600652	-0.00775002	0.624271	0.0596635	-0.997307	-0.0417531	-0.14987	-0.0102647	0.0411981	-0.999096	0.233523	0	0	0	1
0.998155	0.060049	-0.00777294	0.62426	0.0596494	-0.99732	-0.0414601	-0.149315	-0.0102694	0.0409045	-0.999108	0.233513	0	0	0	1
0.998155	0.0600505	-0.00778907	0.624291	0.0596519	-0.997326	-0.0412952	-0.148841	-0.0102757	0.0407389	-0.999114	0.233501	0	0	0	1
0.998153	0.0600865	-0.0077571	0.624287	0.0596923	-0.997336	-0.0409907	-0.148376	-0.0102271	0.0404365	-0.999127	0.233517	0	0	0	1
0.998142	0.0602692	-0.00775085	0.624234	0.0598794	-0.997342	-0.0405756	-0.147784	-0.0102034	0.0400207	-0.999144	0.233531	0	0	0	1
0.998149	0.0601292	-0.00785096	0.624168	0.0597364	-0.997354	-0.040489	-0.14724	-0.0102924	0.0399296	-0.999147	0.233551	0	0	0	1
0.998153	0.0600388	-0.00802021	0.624164	0.0596364	-0.997349	-0.0407578	-0.146657	-0.0104737	0.0401888	-0.999134	0.23358	0	0	0	1
0.998169	0.059748	-0.00826592	0.624172	0.0593313	-0.99735	-0.0411961	-0.146111	-0.010733	0.0406148	-0.999115	0.233582	0	0	0	1
0.998187	0.0593884	-0.00866313	0.624144	0.0589462	-0.997336	-0.0420583	-0.145785	-0.0111655	0.0414559	-0.999075	0.233608	0	0	0	1
0.998202	0.0590986	-0.008965	0.624142	0.0586357	-0.997323	-0.0427968	-0.145568	-0.0114979	0.0421787	-0.999041	0.233642	0	0	0	1
0.998191	0.0592637	-0.00901372	0.624141	0.0587988	-0.997315	-0.0427748	-0.145254	-0.0115521	0.0421519	-0.999042	0.233655	0	0	0	1
0.998181	0.0594297	-0.00901587	0.624113	0.0589685	-0.997319	-0.0424359	-0.144808	-0.0115413	0.0418116	-0.999056	0.233656	0	0	0	1
0.998184	0.059391	-0.00902746	0.624114	0.0589321	-0.997331	-0.042197	-0.144323	-0.0115371	0.0415728	-0.999066	0.23366	0	0	0	1
0.998183	0.0594002	-0.0090603	0.624117	0.0589422	-0.997339	-0.0420031	-0.143862	-0.0115588	0.0413772	-0.999074	0.233656	0	0	0	1
0.998177	0.0594952	-0.00904796	0.624131	0.0590407	-0.997344	-0.0417356	-0.143346	-0.0115347	0.0411099	-0.999085	0.233667	0	0	0	1
0.998176	0.0595196	-0.00903599	0.624137	0.0590694	-0.997356	-0.0414049	-0.142786	-0.0115042	0.0407801	-0.999099	0.233672	0	0	0	1
0.998173	0.0595703	-0.00906368	0.624126	0.0591213	-0.997362	-0.0411961	-0.142232	-0.0115215	0.0405695	-0.999108	0.233693	0	0	0	1
0.998168	0.0596452	-0.00910305	0.624131	0.0591964	-0.997364	-0.0410397	-0.141724	-0.0115546	0.0404101	-0.999114	0.233694	0	0	0	1
0.998165	0.0596908	-0.00908937	0.624163	0.0592452	-0.997371	-0.0408083	-0.141183	-0.011529	0.0401795	-0.999123	0.233701	0	0	0	1
0.998159	0.059791	-0.00910505	0.624205	0.0593463	-0.997371	-0.0406635	-0.140696	-0.0115401	0.0400328	-0.999129	0.233688	0	0	0	1
0.998152	0.0599149	-0.00908768	0.624243	0.0594737	-0.997373	-0.040414	-0.140157	-0.0115129	0.0397834	-0.999139	0.233685	0	0	0	1
0.998146	0.0600085	-0.00908598	0.624268	0.0595712	-0.997381	-0.0400801	-0.139509	-0.011495	0.0394491	-0.999153	0.233673	0	0	0	1
0.998142	0.0600661	-0.0091463	0.624317	0.0596267	-0.997379	-0.0400487	-0.138956	-0.0115556	0.0394135	-0.999153	0.233652	0	0	0	1
0.998126	0.0604353	-0.00840629	0.624642	0.0600238	-0.997351	-0.0401468	-0.138276	-0.010838	0.0395515	-0.999156	0.233747	0	0	0	1
0.998151	0.0601539	-0.00745924	0.625119	0.0597734	-0.997339	-0.0408219	-0.137551	-0.00992262	0.0402851	-0.999136	0.23375	0	0	0	1
0.998153	0.0600397	-0.00803886	0.625243	0.0596263	-0.99731	-0.0417322	-0.137073	-0.0105504	0.0411603	-0.999094	0.233297	0	0	0	1
0.998136	0.0602736	-0.00838504	0.625314	0.0598417	-0.997281	-0.0421095	-0.136606	-0.010928	0.0415137	-0.999075	0.233042	0	0	0	1
0.99814	0.0602172	-0.00835366	0.625419	0.0597869	-0.997285	-0.0420902	-0.13612	-0.0108932	0.041497	-0.999077	0.233039	0	0	0	1
0.998133	0.0603173	-0.00842282	0.625464	0.0598847	-0.997282	-0.0420242	-0.135688	-0.0109623	0.0414259	-0.999079	0.232991	0	0	0	1
0.99814	0.0601904	-0.00856986	0.625502	0.0597525	-0.997293	-0.04196	-0.135183	-0.0110999	0.0413544	-0.99908	0.232899	0	0	0	1
0.998161	0.0598241	-0.00869885	0.625577	0.0593819	-0.997317	-0.0418965	-0.134536	-0.0112096	0.0412873	-0.999082	0.232813	0	0	0	1
0.998166	0.0597177	-0.00886178	0.625623	0.0592692	-0.997326	-0.0418623	-0.133964	-0.0113656	0.0412448	-0.999082	0.232721	0	0	0	1
0.998165	0.0597154	-0.00894402	0.62567	0.0592639	-0.997327	-0.041831	-0.133539	-0.0114457	0.0412087	-0.999082	0.232668	0	0	0	1
0.998156	0.0598471	-0.00904755	0.625708	0.0593918	-0.997322	-0.0417843	-0.133112	-0.0115516	0.0411544	-0.999083	0.232603	0	0	0	1
0.998151	0.0599221	-0.00913836	0.625762	0.0594637	-0.99732	-0.0417228	-0.132595	-0.0116416	0.0410867	-0.999085	0.232542	0	0	0	1
0.998147	0.0599649	-0.00925623	0.625831	0.0595021	-0.997319	-0.0416782	-0.131992	-0.0117583	0.0410347	-0.999086	0.232464	0	0	0	1
0.998145	0.0599748	-0.00940166	0.625872	0.0595067	-0.997321	-0.0416292	-0.131467	-0.0119008	0.040977	-0.999087	0.232376	0	0	0	1
0.998144	0.0599812	-0.00950231	0.625909	0.0595097	-0.997323	-0.0415712	-0.131017	-0.011998	0.040913	-0.999088	0.232313	0	0	0	1
0.998138	0.0600642	-0.00961318	0.625926	0.0595884	-0.99732	-0.0415374	-0.130711	-0.01211	0.0408716	-0.999088	0.232246	0	0	0	1
0.998146	0.0599226	-0.00962976	0.625926	0.0594463	-0.997329	-0.0415386	-0.130635	-0.0121208	0.0408736	-0.999088	0.232242	0	0	0	1
0.998141	0.0600088	-0.00962891	0.625938	0.0595328	-0.997324	-0.0415124	-0.130501	-0.0121219	0.0408465	-0.999089	0.232241	0	0	0	1
0.99814	0.0600247	-0.00965197	0.625953	0.0595476	-0.997323	-0.0415164	-0.13033	-0.0121458	0.0408489	-0.999089	0.232227	0	0	0	1
0.998147	0.0599099	-0.00967185	0.625984	0.059432	-0.99733	-0.041524	-0.130094	-0.0121614	0.0408567	-0.999088	0.232213	0	0	0	1
0.998152	0.0598168	-0.00969763	0.626007	0.059338	-0.997336	-0.0415157	-0.129862	-0.0121828	0.040848	-0.999088	0.232196	0	0	0	1
0.998155	0.0597591	-0.00969452	0.626022	0.0592812	-0.997341	-0.041463	-0.129646	-0.0121742	0.0407963	-0.999091	0.232194	0	0	0	1
0.998163	0.059623	-0.00969522	0.626043	0.0591458	-0.997352	-0.0414043	-0.1294	-0.0121659	0.0407393	-0.999093	0.232191	0	0	0	1
0.998171	0.0594969	-0.00970118	0.626058	0.0590202	-0.997362	-0.04135	-0.129169	-0.0121635	0.0406863	-0.999095	0.232186	0	0	0	1
0.998177	0.0593983	-0.00967424	0.626072	0.0589241	-0.997372	-0.0412465	-0.128934	-0.0121265	0.0405858	-0.9991	0.232198	0	0	0	1
0.99818	0.0593565	-0.00961763	0.626095	0.058886	-0.997379	-0.0411285	-0.128677	-0.0120614	0.0404718	-0.999105	0.232228	0	0	0	1
0.99819	0.0591918	-0.00956075	0.626105	0.0587256	-0.997395	-0.0409741	-0.12843	-0.0119889	0.040323	-0.999112	0.232258	0	0	0	1
0.998199	0.0590549	-0.0095109	0.626119	0.0585926	-0.997408	-0.0408298	-0.128173	-0.0119251	0.0401835	-0.999118	0.232286	0	0	0	1
0.998211	0.0588553	-0.0094683	0.626145	0.058396	-0.997424	-0.0407287	-0.127895	-0.0118687	0.0400875	-0.999123	0.232307	0	0	0	1
0.998223	0.0586592	-0.00946738	0.626166	0.058201	-0.997438	-0.0406577	-0.127629	-0.0118558	0.040019	-0.999126	0.232302	0	0	0	1
0.998229	0.0585632	-0.00944878	0.626205	0.0581067	-0.997447	-0.0405843	-0.127305	-0.0118291	0.0399479	-0.999129	0.232306	0	0	0	1
0.998224	0.0586494	-0.00941106	0.626262	0.058195	-0.997444	-0.0405261	-0.126954	-0.0117915	0.039891	-0.999132	0.232317	0	0	0	1
0.998234	0.0584792	-0.00936058	0.626328	0.0580283	-0.997458	-0.0404096	-0.126573	-0.0117276	0.0397796	-0.999137	0.232357	0	0	0	1
0.998242	0.0583664	-0.00928391	0.626393	0.0579211	-0.997473	-0.0401987	-0.126084	-0.0116344	0.0395748	-0.999146	0.232413	0	0	0	1
0.998244	0.058343	-0.00922439	0.626426	0.0579039	-0.997488	-0.0398649	-0.12557	-0.0115548	0.0392453	-0.99916	0.232474	0	0	0	1
0.998252	0.0582031	-0.00923921	0.626384	0.0577688	-0.997514	-0.0394076	-0.125058	-0.0115376	0.0387895	-0.999178	0.232498	0	0	0	1
0.998247	0.0582641	-0.00939322	0.626279	0.05783	-0.997531	-0.0388737	-0.124596	-0.0116627	0.0382469	-0.999198	0.232475	0	0	0	1
0.998227	0.0585367	-0.00976128	0.626092	0.0580971	-0.997544	-0.0381411	-0.124088	-0.0119977	0.0374909	-0.999222	0.232436	0	0	0	1
0.998197	0.0589171	-0.0105314	0.625722	0.0584651	-0.997571	-0.0368332	-0.123356	-0.0127038	0.0361356	-0.999264	0.232369	0	0	0	1
0.998053	0.0609224	-0.0125712	0.624797	0.0604518	-0.997586	-0.0330183	-0.121177	-0.0145804	0.0321786	-0.999373	0.232268	0	0	0	1
0.998038	0.0611682	-0.0125942	0.624486	0.0607026	-0.997584	-0.0326198	-0.118892	-0.0145871	0.0317759	-0.999386	0.232565	0	0	0	1
0.998101	0.0599142	-0.0135411	0.624362	0.059318	-0.997436	-0.0390603	-0.117883	-0.0158745	0.0381674	-0.999143	0.23295	0	0	0	1
0.998103	0.0597359	-0.014211	0.624401	0.0590619	-0.997323	-0.0422047	-0.117234	-0.0167219	0.0412697	-0.999006	0.232983	0	0	0	1
0.998095	0.0598202	-0.0143724	0.624446	0.0591334	-0.997304	-0.0425649	-0.11677	-0.0169077	0.0416182	-0.998988	0.232966	0	0	0	1
0.998088	0.0599457	-0.0143302	0.624465	0.0592613	-0.997298	-0.0425232	-0.116624	-0.0168683	0.041577	-0.99899	0.232991	0	0	0	1
0.998082	0.0600446	-0.0143556	0.624435	0.0593618	-0.997299	-0.0423596	-0.116476	-0.0168881	0.0414106	-0.998997	0.232979	0	0	0	1
0.99808	0.060053	-0.0144259	0.624319	0.0593735	-0.997314	-0.0419916	-0.116357	-0.0169367	0.0410388	-0.999011	0.232942	0	0	0	1
0.998082	0.0599659	-0.014643	0.624111	0.0592873	-0.997343	-0.0414251	-0.11628	-0.017116	0.0404619	-0.999032	0.232889	0	0	0	1
0.998088	0.0598243	-0.0148632	0.623792	0.0591524	-0.997388	-0.0405267	-0.116195	-0.0172767	0.0395544	-0.999066	0.23285	0	0	0	1
0.998089	0.0597374	-0.0151167	0.62339	0.0590729	-0.997432	-0.0395345	-0.116103	-0.0174675	0.0385504	-0.999101	0.232789	0	0	0	1
0.998067	0.0598337	-0.0161527	0.62275	0.0591464	-0.997464	-0.0386047	-0.115867	-0.0184495	0.0375591	-0.999122	0.232312	0	0	0	1
0.998024	0.0600394	-0.0179397	0.622	0.0592894	-0.997464	-0.0383875	-0.115668	-0.0202269	0.0372324	-0.9991	0.231375	0	0	0	1
0.997984	0.0602928	-0.0192658	0.621473	0.0594898	-0.997446	-0.0385519	-0.115635	-0.021569	0.0373124	-0.999068	0.230782	0	0	0	1
0.997949	0.0605438	-0.0202727	0.620936	0.0597063	-0.997438	-0.0384104	-0.115596	-0.0225744	0.0371055	-0.999054	0.230437	0	0	0	1
0.997901	0.0609726	-0.0213071	0.620103	0.0601083	-0.997433	-0.0379137	-0.115517	-0.0235923	0.0365376	-0.999051	0.230243	0	0	0	1
0.997871	0.0612629	-0.0218928	0.619143	0.0603977	-0.997448	-0.0370618	-0.115493	-0.0241356	0.0356449	-0.999071	0.230355	0	0	0	1
0.997849	0.0615659	-0.0220493	0.618038	0.0607288	-0.997478	-0.0356681	-0.115408	-0.0242179	0.0342366	-0.999118	0.230764	0	0	0	1
0.997823	0.0618853	-0.0223289	0.616847	0.0610685	-0.997501	-0.0344426	-0.115364	-0.0244328	0.0329883	-0.999155	0.231184	0	0	0	1
0.99782	0.061815	-0.0226513	0.61573	0.061017	-0.997544	-0.0332562	-0.115301	-0.0246797	0.0317859	-0.999188	0.231489	0	0	0	1
0.997798	0.0620149	-0.0230822	0.614743	0.0612185	-0.997552	-0.0326469	-0.115193	-0.0250787	0.0311463	-0.999198	0.231688	0	0	0	1
0.997779	0.0620245	-0.0238487	0.613787	0.0612099	-0.99756	-0.0324251	-0.115094	-0.02583	0.0308776	-0.999187	0.231697	0	0	0	1
0.99775	0.0621238	-0.0247729	0.612794	0.0612826	-0.997557	-0.0323529	-0.114982	-0.0267507	0.0307462	-0.999167	0.231521	0	0	0	1
0.997719	0.0622514	-0.0257005	0.611909	0.0613731	-0.997542	-0.0326639	-0.114904	-0.0276991	0.0309963	-0.999134	0.231242	0	0	0	1
0.997696	0.0622088	-0.0266847	0.611126	0.0612866	-0.997532	-0.033126	-0.114802	-0.028708	0.0313985	-0.999093	0.231136	0	0	0	1
0.997673	0.0623019	-0.0273121	0.610421	0.0613547	-0.997522	-0.0333076	-0.114681	-0.029348	0.0315386	-0.99907	0.231251	0	0	0	1
0.99764	0.0624437	-0.0281796	0.609438	0.0614761	-0.997522	-0.0330758	-0.114635	-0.0302036	0.0312495	-0.999053	0.231291	0	0	0	1
0.997621	0.0624324	-0.0288688	0.60835	0.0614752	-0.997555	-0.0320456	-0.114524	-0.0308275	0.0301788	-0.999067	0.231372	0	0	0	1
0.99762	0.0622612	-0.029247	0.607455	0.0613295	-0.997602	-0.03086	-0.114571	-0.0311268	0.0289771	-0.999093	0.231461	0	0	0	1
0.997611	0.0621157	-0.0298689	0.606611	0.061197	-0.99764	-0.0298845	-0.11455	-0.0316833	0.0279694	-0.999105	0.23136	0	0	0	1
0.997574	0.0622184	-0.030868	0.605757	0.0612864	-0.997647	-0.0294361	-0.114492	-0.0326555	0.0274571	-0.999088	0.231088	0	0	0	1
0.997522	0.062532	-0.0318875	0.604812	0.0615894	-0.997644	-0.028919	-0.114357	-0.0336494	0.0268676	-0.999071	0.230856	0	0	0	1
0.997461	0.0631141	-0.0326609	0.603855	0.0621634	-0.997619	-0.0285553	-0.114293	-0.0344141	0.0264367	-0.999056	0.230851	0	0	0	1
0.997421	0.0634411	-0.0332366	0.602884	0.0624826	-0.997605	-0.0283442	-0.114239	-0.0349839	0.0261785	-0.999043	0.231078	0	0	0	1
0.997386	0.0636881	-0.0338168	0.601876	0.0627181	-0.997593	-0.0282417	-0.114222	-0.0355628	0.0260311	-0.999027	0.231361	0	0	0	1
0.997353	0.063844	-0.0344698	0.600926	0.0628578	-0.997585	-0.0282233	-0.11411	-0.0362172	0.0259661	-0.999005	0.231604	0	0	0	1
0.99738	0.0637241	-0.0339089	0.600321	0.062752	-0.997591	-0.0282375	-0.113951	-0.0356554	0.0260199	-0.999024	0.231925	0	0	0	1
0.997464	0.0632815	-0.0322466	0.600146	0.0623284	-0.997597	-0.0289499	-0.114137	-0.0340298	0.0268508	-0.999058	0.232165	0	0	0	1
0.997514	0.0630953	-0.0310232	0.600033	0.0621445	-0.997581	-0.0298796	-0.114492	-0.032862	0.0278616	-0.99907	0.232004	0	0	0	1
0.997569	0.0628126	-0.0298286	0.600084	0.061868	-0.997572	-0.0307363	-0.114841	-0.0317153	0.0288003	-0.99908	0.231553	0	0	0	1
0.997611	0.0625291	-0.0290064	0.600028	0.0615858	-0.997567	-0.0314624	-0.115165	-0.0309317	0.029585	-0.999082	0.230994	0	0	0	1
0.997646	0.0621937	-0.0285027	0.599964	0.0612448	-0.997567	-0.032133	-0.115579	-0.0304603	0.0302959	-0.999075	0.230723	0	0	0	1
0.997676	0.0618073	-0.0283104	0.599902	0.0608492	-0.997575	-0.0326282	-0.116035	-0.0302869	0.0308139	-0.999064	0.23077	0	0	0	1
0.99771	0.0613049	-0.0281874	0.599822	0.0603419	-0.997596	-0.0329198	-0.116504	-0.0301662	0.0311277	-0.999058	0.230923	0	0	0	1
0.99774	0.0608284	-0.0281643	0.599722	0.0598558	-0.997614	-0.033262	-0.116962	-0.0301488	0.0314852	-0.999047	0.23103	0	0	0	1
0.997766	0.0603946	-0.0281756	0.599618	0.0594088	-0.997627	-0.0336889	-0.117428	-0.0301718	0.0319239	-0.999033	0.231126	0	0	0	1
0.99779	0.0599837	-0.0282008	0.599522	0.058985	-0.997638	-0.0340921	-0.117855	-0.0302076	0.0323374	-0.999018	0.231201	0	0	0	1
0.99781	0.0596354	-0.0282356	0.599429	0.0586203	-0.997642	-0.0345972	-0.11831	-0.0302606	0.0328504	-0.999	0.231276	0	0	0	1
0.997828	0.0593042	-0.028295	0.599329	0.0582714	-0.997645	-0.0351163	-0.118762	-0.0303393	0.0333753	-0.99898	0.231341	0	0	0	1
0.997844	0.0590203	-0.0283323	0.599236	0.0579688	-0.997642	-0.035691	-0.119221	-0.0304004	0.0339558	-0.998959	0.231407	0	0	0	1
0.997847	0.0589066	-0.0284602	0.599129	0.057827	-0.997622	-0.0364704	-0.119694	-0.0305692	0.0347302	-0.998927	0.231471	0	0	0	1
0.997846	0.0588763	-0.0285606	0.599041	0.0577687	-0.997596	-0.0372668	-0.120132	-0.0307144	0.0355207	-0.998895	0.231539	0	0	0	1
0.99785	0.0587526	-0.0286596	0.59895	0.0576201	-0.997578	-0.037961	-0.12056	-0.0308488	0.0362121	-0.998866	0.2316	0	0	0	1
0.99786	0.0585427	-0.0287399	0.598851	0.0573863	-0.997566	-0.0386388	-0.121032	-0.0309603	0.0368909	-0.998837	0.231674	0	0	0	1
0.997871	0.0583337	-0.0287821	0.598758	0.0571567	-0.997555	-0.0392556	-0.121479	-0.03103	0.037511	-0.998812	0.231746	0	0	0	1
0.997878	0.058178	-0.0288606	0.598658	0.0569776	-0.997539	-0.0399138	-0.121923	-0.03114	0.0381687	-0.998784	0.231816	0	0	0	1
0.99789	0.0579618	-0.0288839	0.598567	0.0567414	-0.997528	-0.0405258	-0.122373	-0.0311897	0.0387853	-0.998759	0.231886	0	0	0	1
0.997905	0.0576782	-0.028928	0.598459	0.0564392	-0.997523	-0.0410685	-0.122837	-0.0312533	0.0393338	-0.998735	0.231948	0	0	0	1
0.997915	0.0575191	-0.0288998	0.598354	0.0562668	-0.997513	-0.0415309	-0.123331	-0.031245	0.0398022	-0.998717	0.232015	0	0	0	1
0.99793	0.0572851	-0.0288489	0.598249	0.0560261	-0.997515	-0.0418123	-0.123797	-0.0312006	0.0400934	-0.998707	0.232075	0	0	0	1
0.997947	0.057051	-0.0287224	0.598153	0.0557891	-0.997517	-0.0420727	-0.124284	-0.0310796	0.0403679	-0.998699	0.232138	0	0	0	1
0.997968	0.0567122	-0.0286477	0.598044	0.0554468	-0.997528	-0.0422877	-0.12476	-0.0310033	0.0405973	-0.998692	0.232192	0	0	0	1
0.997979	0.056566	-0.0285533	0.597949	0.0552963	-0.997525	-0.0425531	-0.125211	-0.0309178	0.0408722	-0.998684	0.232242	0	0	0	1
0.997996	0.0563116	-0.02847	0.597849	0.0550363	-0.997526	-0.0428449	-0.125677	-0.0308404	0.0411761	-0.998674	0.232291	0	0	0	1
0.998014	0.0560454	-0.0283842	0.597748	0.0547654	-0.99753	-0.0431178	-0.126149	-0.0307588	0.0414616	-0.998664	0.232349	0	0	0	1
0.998023	0.0559266	-0.0283068	0.597646	0.0546416	-0.997525	-0.0433891	-0.126612	-0.0306915	0.0417405	-0.998655	0.232402	0	0	0	1
0.998026	0.0559117	-0.0281965	0.597582	0.0546268	-0.997519	-0.043534	-0.126948	-0.0305887	0.0418917	-0.998652	0.232453	0	0	0	1
0.998032	0.055841	-0.0281381	0.597557	0.0545559	-0.997519	-0.0436214	-0.127083	-0.0305323	0.0419844	-0.998649	0.232457	0	0	0	1
0.998044	0.0556912	-0.0280239	0.597536	0.0544024	-0.997515	-0.0439024	-0.127318	-0.0304274	0.0422758	-0.99864	0.232491	0	0	0	1
0.998057	0.0555247	-0.0278822	0.59748	0.054231	-0.997509	-0.0442639	-0.127714	-0.0302986	0.0426497	-0.998628	0.232545	0	0	0	1
0.998074	0.0553425	-0.0276333	0.597426	0.0540518	-0.997507	-0.0445202	-0.128169	-0.0300563	0.0429247	-0.998624	0.232623	0	0	0	1
0.998081	0.0553277	-0.0274046	0.597356	0.0540393	-0.997496	-0.0447713	-0.12865	-0.0298412	0.0431884	-0.998619	0.232697	0	0	0	1
0.9981	0.0550884	-0.0271906	0.597283	0.0538025	-0.997499	-0.045006	-0.129108	-0.02963	0.0434415	-0.998614	0.232751	0	0	0	1
0.99811	0.0550166	-0.0269638	0.597216	0.0537326	-0.99749	-0.0452773	-0.12956	-0.0294152	0.0437269	-0.998608	0.232804	0	0	0	1
0.998129	0.0547699	-0.0267579	0.597137	0.0534878	-0.997492	-0.0455247	-0.130039	-0.0292122	0.0439922	-0.998602	0.232864	0	0	0	1
0.998146	0.0546202	-0.0264397	0.597102	0.0533436	-0.997486	-0.0458207	-0.130494	-0.028904	0.0443092	-0.998597	0.232942	0	0	0	1
0.998158	0.0545095	-0.0262254	0.597031	0.0532323	-0.997476	-0.0461768	-0.130982	-0.0287043	0.0446797	-0.998587	0.233007	0	0	0	1
0.998175	0.0543341	-0.0259354	0.596964	0.0530606	-0.99747	-0.0465062	-0.131479	-0.0284247	0.0450291	-0.998579	0.233054	0	0	0	1
0.998187	0.0542831	-0.0255693	0.596901	0.0530164	-0.997456	-0.046855	-0.131987	-0.0280756	0.0453983	-0.998572	0.23307	0	0	0	1
0.998206	0.0541427	-0.0251406	0.596849	0.0528858	-0.997446	-0.0472085	-0.132474	-0.0276603	0.0457781	-0.998566	0.233053	0	0	0	1
0.998223	0.0540129	-0.0247349	0.59677	0.0527653	-0.997436	-0.0475489	-0.132974	-0.0272677	0.0461432	-0.99856	0.232997	0	0	0	1
0.99823	0.0540674	-0.0243056	0.596699	0.0528305	-0.997416	-0.0478889	-0.133482	-0.02686	0.046504	-0.998555	0.232962	0	0	0	1
0.998233	0.0542161	-0.0238733	0.596633	0.05299	-0.997391	-0.0482355	-0.134014	-0.026454	0.0468691	-0.998548	0.232961	0	0	0	1
0.99825	0.0540757	-0.0234785	0.596582	0.0528605	-0.997384	-0.0485318	-0.134505	-0.0260693	0.0471898	-0.998543	0.232995	0	0	0	1
0.998258	0.0540812	-0.023102	0.596538	0.0528767	-0.997369	-0.0488079	-0.135001	-0.0257086	0.0474853	-0.998539	0.233078	0	0	0	1
0.998265	0.0540553	-0.0228823	0.596453	0.0528557	-0.99736	-0.0490245	-0.135499	-0.0254998	0.0477139	-0.998533	0.233161	0	0	0	1
0.998274	0.0540335	-0.022528	0.596405	0.0528441	-0.997347	-0.0492937	-0.136009	-0.0251596	0.0480021	-0.998528	0.23326	0	0	0	1
0.998282	0.0540057	-0.0222196	0.59635	0.0528247	-0.997336	-0.0495471	-0.136484	-0.0248641	0.0482722	-0.998522	0.233328	0	0	0	1
0.998296	0.0539215	-0.0218324	0.596306	0.0527522	-0.997325	-0.0498377	-0.136971	-0.0244892	0.048585	-0.998516	0.233379	0	0	0	1
0.998298	0.0540912	-0.0213088	0.596278	0.0529388	-0.997298	-0.0501919	-0.137484	-0.0239939	0.0489623	-0.99851	0.233413	0	0	0	1
0.998303	0.0541661	-0.0208448	0.596218	0.0530279	-0.997275	-0.0505481	-0.137999	-0.0235537	0.049341	-0.998502	0.233394	0	0	0	1
0.998319	0.0541788	-0.0200768	0.59621	0.0530673	-0.997248	-0.0510391	-0.138561	-0.0228145	0.0498718	-0.998492	0.233351	0	0	0	1
0.998337	0.054066	-0.0194703	0.596158	0.0529754	-0.997231	-0.0514651	-0.139027	-0.0222266	0.050332	-0.998483	0.233203	0	0	0	1
0.998345	0.0541317	-0.0188715	0.596112	0.0530619	-0.997204	-0.0518913	-0.139498	-0.0216553	0.050788	-0.998472	0.233083	0	0	0	1
0.998363	0.0539249	-0.0184794	0.596048	0.0528687	-0.997198	-0.0521992	-0.14001	-0.0212701	0.0511208	-0.998463	0.233105	0	0	0	1
0.998372	0.0538776	-0.018166	0.595991	0.0528324	-0.997187	-0.0524476	-0.140538	-0.0209683	0.0513864	-0.998456	0.233245	0	0	0	1
0.998371	0.0539195	-0.0180651	0.595924	0.0528771	-0.997179	-0.0525589	-0.140878	-0.0208757	0.0515021	-0.998452	0.233325	0	0	0	1
0.998367	0.0540088	-0.0180009	0.595909	0.052968	-0.99717	-0.0526302	-0.140992	-0.0208201	0.0515748	-0.998449	0.233351	0	0	0	1
0.998384	0.0537588	-0.0178427	0.595899	0.0527236	-0.997176	-0.0527711	-0.141212	-0.0206568	0.0517291	-0.998445	0.233401	0	0	0	1
0.998396	0.0535917	-0.0176696	0.595828	0.0525623	-0.997176	-0.0529365	-0.141646	-0.0204842	0.0519068	-0.998439	0.233505	0	0	0	1
0.998396	0.053653	-0.0174762	0.595742	0.0526295	-0.997162	-0.0531338	-0.142146	-0.0203049	0.0521128	-0.998432	0.233625	0	0	0	1
0.998401	0.0536313	-0.0172788	0.595675	0.0526142	-0.997152	-0.0533313	-0.142594	-0.0201174	0.0523208	-0.998425	0.233725	0	0	0	1
0.998413	0.0534718	-0.0170473	0.595627	0.0524631	-0.997149	-0.0535263	-0.143006	-0.0198884	0.052531	-0.998419	0.233826	0	0	0	1
0.99843	0.0532253	-0.0168006	0.59556	0.0522254	-0.99715	-0.0537504	-0.143484	-0.0196411	0.0527726	-0.998411	0.233918	0	0	0	1
0.998445	0.0530114	-0.0165922	0.595472	0.0520187	-0.997149	-0.053958	-0.144001	-0.0194328	0.052995	-0.998403	0.234007	0	0	0	1
0.998453	0.0529592	-0.0163096	0.595413	0.0519771	-0.997139	-0.0541916	-0.144494	-0.0191604	0.053244	-0.998395	0.234113	0	0	0	1
0.998462	0.052862	-0.0160561	0.595361	0.0518896	-0.997132	-0.0544026	-0.144942	-0.0189133	0.0534698	-0.998388	0.234198	0	0	0	1
0.998474	0.052713	-0.0158185	0.595306	0.0517496	-0.997128	-0.0546092	-0.145412	-0.0186791	0.0536913	-0.99838	0.234262	0	0	0	1
0.998482	0.0526305	-0.0155972	0.595241	0.0516759	-0.997122	-0.054781	-0.145883	-0.0184629	0.0538758	-0.998374	0.234322	0	0	0	1
0.998487	0.0525914	-0.0153648	0.59518	0.0516459	-0.997113	-0.0549729	-0.146372	-0.018239	0.0540802	-0.998367	0.234395	0	0	0	1
0.998499	0.0524247	-0.015151	0.595114	0.0514872	-0.99711	-0.0551822	-0.146883	-0.0180276	0.0543033	-0.998359	0.234464	0	0	0	1
0.998499	0.0524942	-0.0149278	0.595067	0.0515635	-0.99709	-0.0554747	-0.147378	-0.0178239	0.0546058	-0.998346	0.234522	0	0	0	1
0.998499	0.0525354	-0.0147536	0.595	0.0516102	-0.997075	-0.0556988	-0.147873	-0.017664	0.0548378	-0.998336	0.234573	0	0	0	1
0.998494	0.0526973	-0.0145651	0.594929	0.0517788	-0.997055	-0.0558934	-0.1484	-0.0174951	0.055039	-0.998328	0.234628	0	0	0	1
0.998502	0.052605	-0.0143561	0.594864	0.0516953	-0.997051	-0.056055	-0.148924	-0.0172899	0.0552129	-0.998322	0.234681	0	0	0	1
0.998499	0.0527062	-0.0141535	0.594804	0.0518049	-0.997036	-0.056216	-0.149415	-0.0171019	0.0553824	-0.998316	0.234734	0	0	0	1
0.998493	0.0528914	-0.013916	0.594758	0.0519994	-0.997014	-0.0564261	-0.149882	-0.0168863	0.0556014	-0.998307	0.234797	0	0	0	1
0.998493	0.0529326	-0.0137026	0.594706	0.052048	-0.996996	-0.0566906	-0.150358	-0.0166896	0.0558761	-0.998295	0.234869	0	0	0	1
0.998491	0.0530401	-0.0134924	0.594649	0.0521614	-0.99697	-0.0570393	-0.15087	-0.0165042	0.0562335	-0.998278	0.234941	0	0	0	1
0.998497	0.052967	-0.0133365	0.594578	0.052091	-0.996953	-0.0574124	-0.151377	-0.0163641	0.0566154	-0.998259	0.235016	0	0	0	1
0.998498	0.0529781	-0.013149	0.594519	0.0521066	-0.99693	-0.0577834	-0.15186	-0.0161972	0.0569955	-0.99824	0.235098	0	0	0	1
0.998504	0.0529253	-0.0129265	0.594479	0.0520602	-0.99691	-0.0581835	-0.152332	-0.0159932	0.0574075	-0.99822	0.235173	0	0	0	1
0.998499	0.0530643	-0.0127859	0.594417	0.0522005	-0.996878	-0.0585942	-0.152816	-0.0158826	0.0578228	-0.998198	0.235225	0	0	0	1
0.998501	0.053063	-0.0125903	0.594367	0.0522048	-0.996856	-0.0589619	-0.1533	-0.0157067	0.0582002	-0.998178	0.235284	0	0	0	1
0.998504	0.0530517	-0.0124026	0.59431	0.0521998	-0.996839	-0.0592604	-0.153794	-0.0155346	0.0585084	-0.998163	0.235336	0	0	0	1
0.998513	0.0529335	-0.0121726	0.594258	0.0520908	-0.996827	-0.0595488	-0.154316	-0.0153133	0.0588102	-0.998149	0.235387	0	0	0	1
0.998504	0.0531477	-0.0120237	0.594223	0.0523114	-0.996808	-0.0596811	-0.154637	-0.0151844	0.0589468	-0.998143	0.235415	0	0	0	1
0.998505	0.0531526	-0.0119156	0.594218	0.0523216	-0.996803	-0.059747	-0.154794	-0.0150805	0.0590182	-0.99814	0.235429	0	0	0	1
0.998519	0.0529047	-0.0117916	0.594211	0.052079	-0.996806	-0.0599161	-0.155052	-0.014951	0.0591973	-0.998131	0.235429	0	0	0	1
0.998527	0.0527751	-0.0117632	0.594146	0.0519476	-0.996798	-0.0601602	-0.155479	-0.0149277	0.0594445	-0.998117	0.235393	0	0	0	1
0.998531	0.0527459	-0.0115185	0.594113	0.05193	-0.996786	-0.0603699	-0.155958	-0.014693	0.059667	-0.998107	0.235418	0	0	0	1
0.998534	0.0527274	-0.0112966	0.594067	0.0519228	-0.996779	-0.0605027	-0.156413	-0.0144775	0.0598115	-0.998102	0.235452	0	0	0	1
0.998545	0.0525921	-0.0109955	0.594046	0.0518031	-0.996774	-0.0606882	-0.156863	-0.0141789	0.0600143	-0.998094	0.235507	0	0	0	1
0.998552	0.0524993	-0.0107954	0.593992	0.0517198	-0.996766	-0.0608833	-0.157336	-0.013984	0.0602208	-0.998084	0.235548	0	0	0	1
0.998561	0.0523742	-0.010526	0.593954	0.0516077	-0.996757	-0.0611286	-0.157863	-0.0137205	0.0604815	-0.998072	0.235581	0	0	0	1
0.998562	0.0524041	-0.0103032	0.593895	0.0516485	-0.996743	-0.0613202	-0.158405	-0.0135102	0.0606838	-0.998063	0.235603	0	0	0	1
0.998563	0.0524448	-0.0100519	0.59385	0.0517019	-0.996729	-0.0615054	-0.15891	-0.0132717	0.0608813	-0.998054	0.235634	0	0	0	1
0.998568	0.0523936	-0.00976429	0.593819	0.0516657	-0.996718	-0.0617051	-0.159406	-0.0129923	0.0610963	-0.998044	0.23567	0	0	0	1
0.998573	0.0523565	-0.00950766	0.593782	0.0516416	-0.996707	-0.0619179	-0.159899	-0.0127452	0.0613225	-0.998034	0.235694	0	0	0	1
0.998578	0.0522941	-0.00927079	0.593748	0.0515906	-0.996693	-0.0621788	-0.1604	-0.0125188	0.0615962	-0.99802	0.235704	0	0	0	1
0.99857	0.0524893	-0.0090494	0.593693	0.0517957	-0.996665	-0.0624523	-0.160956	-0.0123243	0.0618782	-0.998005	0.23571	0	0	0	1
0.99857	0.0525177	-0.00883343	0.59364	0.051835	-0.996651	-0.0626461	-0.16146	-0.0121209	0.0620827	-0.997994	0.235731	0	0	0	1
0.998572	0.0525473	-0.00851532	0.593631	0.0518819	-0.996636	-0.0628465	-0.161884	-0.0118161	0.062299	-0.997984	0.235771	0	0	0	1
0.998584	0.0523602	-0.00824905	0.593617	0.0517089	-0.996629	-0.0631041	-0.162324	-0.0115524	0.0625722	-0.99797	0.235789	0	0	0	1
0.998575	0.0525775	-0.00795584	0.593593	0.0519397	-0.996592	-0.0634937	-0.162879	-0.0112941	0.0629739	-0.997948	0.235789	0	0	0	1
0.998561	0.0528706	-0.00771092	0.593547	0.0522444	-0.996557	-0.0637893	-0.163418	-0.0110839	0.0632787	-0.997931	0.235793	0	0	0	1
0.998565	0.0528413	-0.00741392	0.593501	0.0522315	-0.996544	-0.0640101	-0.163957	-0.0107976	0.063515	-0.997919	0.235819	0	0	0	1
0.99856	0.0529683	-0.00711564	0.593444	0.052375	-0.996523	-0.0642167	-0.164455	-0.0105193	0.0637356	-0.997908	0.235813	0	0	0	1
0.998567	0.0529219	-0.00657123	0.593454	0.0523604	-0.996504	-0.0645193	-0.164938	-0.00998966	0.0640667	-0.997892	0.235817	0	0	0	1
0.998578	0.0527401	-0.00624543	0.593407	0.0521976	-0.996497	-0.0647559	-0.165363	-0.00966569	0.0643219	-0.997879	0.235762	0	0	0	1
0.998591	0.0525668	-0.00571335	0.593382	0.0520559	-0.996483	-0.0650846	-0.165916	-0.00914142	0.0646794	-0.997861	0.235723	0	0	0	1
0.998592	0.0525825	-0.00536174	0.593304	0.0520921	-0.996465	-0.0653306	-0.166497	-0.00880489	0.0649433	-0.997847	0.235692	0	0	0	1
0.998588	0.0526785	-0.00501878	0.593244	0.0522084	-0.996446	-0.065535	-0.167063	-0.00848006	0.0651645	-0.997835	0.23571	0	0	0	1
0.998589	0.0526939	-0.0047692	0.593193	0.0522387	-0.996433	-0.0656972	-0.16752	-0.00824086	0.0653394	-0.997826	0.23573	0	0	0	1
0.998598	0.0525468	-0.00447546	0.59317	0.0521097	-0.996428	-0.0658782	-0.167946	-0.00794798	0.0655367	-0.997815	0.235763	0	0	0	1
0.998611	0.0523311	-0.00419411	0.593127	0.0519116	-0.996427	-0.0660499	-0.168421	-0.00766239	0.0657244	-0.997805	0.235795	0	0	0	1
0.998608	0.0523949	-0.00406928	0.593058	0.0519828	-0.996418	-0.0661357	-0.168802	-0.00754668	0.0658161	-0.9978	0.235813	0	0	0	1
0.998607	0.0524053	-0.00401112	0.593023	0.0519966	-0.996413	-0.0661916	-0.168999	-0.00749232	0.0658749	-0.997796	0.235816	0	0	0	1
0.998613	0.0523067	-0.0038535	0.593027	0.0519078	-0.996411	-0.0663006	-0.169185	-0.00733443	0.0659926	-0.99779	0.235829	0	0	0	1
0.998627	0.0520466	-0.00369025	0.592984	0.0516577	-0.996412	-0.0664817	-0.169588	-0.00716393	0.0661839	-0.997778	0.235839	0	0	0	1
0.998627	0.0520659	-0.00353639	0.592898	0.0516863	-0.996402	-0.066605	-0.170085	-0.00701829	0.0663148	-0.997771	0.235864	0	0	0	1
0.998635	0.0519155	-0.00334152	0.592828	0.0515482	-0.9964	-0.0667385	-0.170572	-0.00682101	0.0664593	-0.997763	0.235897	0	0	0	1
0.99864	0.0518389	-0.00308357	0.592808	0.0514879	-0.996393	-0.0668988	-0.170946	-0.00656716	0.0666332	-0.997753	0.235933	0	0	0	1
0.998643	0.0517918	-0.00291119	0.592757	0.0514514	-0.996384	-0.0670507	-0.171359	-0.00640008	0.066794	-0.997743	0.235954	0	0	0	1
0.998644	0.0517956	-0.00272023	0.592665	0.0514668	-0.99637	-0.0672472	-0.171949	-0.00622019	0.067	-0.99773	0.235975	0	0	0	1
0.998641	0.05185	-0.002539	0.592566	0.0515323	-0.996358	-0.0673834	-0.172515	-0.0060503	0.0671451	-0.997722	0.236011	0	0	0	1
0.998635	0.0519891	-0.00226449	0.592526	0.0516886	-0.996337	-0.0675628	-0.172972	-0.00579543	0.0673375	-0.99771	0.236053	0	0	0	1
0.998636	0.0519672	-0.00200148	0.592498	0.0516834	-0.996325	-0.067747	-0.173384	-0.00554144	0.0675353	-0.997698	0.236088	0	0	0	1
0.998641	0.0518822	-0.00179334	0.592432	0.0516116	-0.996316	-0.0679419	-0.173891	-0.00533839	0.0677411	-0.997685	0.236111	0	0	0	1
0.998639	0.0519413	-0.00160333	0.592332	0.0516826	-0.996302	-0.0680921	-0.174475	-0.00516087	0.0679006	-0.997675	0.236143	0	0	0	1
0.998622	0.0522565	-0.00134109	0.592251	0.0520139	-0.996272	-0.0682802	-0.175055	-0.00493082	0.0681005	-0.997663	0.236185	0	0	0	1
0.998616	0.0523926	-0.0011457	0.592181	0.0521624	-0.996254	-0.0684277	-0.175524	-0.00475316	0.0682573	-0.997653	0.236217	0	0	0	1
0.998618	0.0523513	-0.000855903	0.592151	0.0521402	-0.996242	-0.0686096	-0.17596	-0.00447112	0.0684543	-0.997641	0.236259	0	0	0	1
0.998622	0.0522836	-0.0006538	0.592084	0.0520857	-0.996233	-0.0687889	-0.17645	-0.00427449	0.0686441	-0.997629	0.236286	0	0	0	1
0.998616	0.0523917	-0.000446647	0.592	0.052207	-0.996215	-0.0689613	-0.176992	-0.00408456	0.0688266	-0.997617	0.236317	0	0	0	1
0.998604	0.0526199	-0.000158031	0.591932	0.0524538	-0.996187	-0.0691662	-0.177551	-0.00382355	0.0690455	-0.997603	0.236362	0	0	0	1
0.998603	0.0526476	0.000129901	0.591891	0.0525007	-0.996172	-0.0693501	-0.178014	-0.00354829	0.0692441	-0.99759	0.236407	0	0	0	1
0.998606	0.0525808	0.000386416	0.591852	0.0524512	-0.996161	-0.0695431	-0.178451	-0.00329827	0.0694505	-0.997576	0.23644	0	0	0	1
0.998613	0.0524465	0.000682774	0.591823	0.052337	-0.996149	-0.0698099	-0.178928	-0.00300769	0.0697329	-0.997558	0.236468	0	0	0	1
0.998611	0.0524814	0.000906198	0.59176	0.0523865	-0.996126	-0.0700946	-0.179472	-0.00280251	0.0700289	-0.997538	0.236482	0	0	0	1
0.998615	0.0524099	0.00112737	0.591686	0.0523301	-0.996113	-0.0703233	-0.180016	-0.00258917	0.070269	-0.997521	0.236504	0	0	0	1
0.998619	0.0523225	0.00140022	0.591634	0.0522616	-0.996103	-0.0705109	-0.180503	-0.00232105	0.0704708	-0.997508	0.236546	0	0	0	1
0.998629	0.0521166	0.00166142	0.59159	0.0520743	-0.9961	-0.0706909	-0.180951	-0.00205572	0.0706646	-0.997495	0.236584	0	0	0	1
0.998631	0.0520771	0.00191664	0.591554	0.0520525	-0.996085	-0.070919	-0.181392	-0.0018106	0.0709058	-0.997478	0.236613	0	0	0	1
0.998635	0.0519859	0.00218696	0.591516	0.0519803	-0.996068	-0.0712175	-0.181888	-0.00155041	0.0712181	-0.997456	0.236632	0	0	0	1
0.998635	0.0519868	0.00241035	0.591451	0.0519968	-0.996049	-0.0714649	-0.182409	-0.00134086	0.0714767	-0.997438	0.236651	0	0	0	1
0.998621	0.0522391	0.00255989	0.591385	0.052259	-0.996026	-0.0715998	-0.182801	-0.00121704	0.071619	-0.997428	0.236674	0	0	0	1
0.998616	0.0523375	0.00269266	0.591376	0.0523665	-0.996014	-0.0716918	-0.182977	-0.00109668	0.0717177	-0.997421	0.236693	0	0	0	1
0.998626	0.052129	0.00288516	0.591388	0.0521722	-0.996011	-0.0718732	-0.183191	-0.000899453	0.0719091	-0.997407	0.236705	0	0	0	1
0.998637	0.0519034	0.00301387	0.591346	0.0519562	-0.996001	-0.0721678	-0.183599	-0.000770359	0.0722101	-0.997386	0.236687	0	0	0	1
0.998629	0.0520452	0.00326704	0.591287	0.0521158	-0.995977	-0.0723786	-0.184085	-0.000539461	0.0724337	-0.997369	0.236722	0	0	0	1
0.998628	0.0520579	0.0035147	0.591226	0.0521464	-0.995962	-0.0725585	-0.184563	-0.000303122	0.0726263	-0.997356	0.236761	0	0	0	1
0.998628	0.0520307	0.00383334	0.591197	0.0521424	-0.995947	-0.0727648	-0.185004	5.43052e-06	0.072849	-0.997339	0.23681	0	0	0	1
0.998628	0.052015	0.00406497	0.591128	0.0521437	-0.995933	-0.0729657	-0.185509	0.000226762	0.0730617	-0.997324	0.236843	0	0	0	1
0.998616	0.0522264	0.00435919	0.591066	0.0523761	-0.995902	-0.0732118	-0.186047	0.000491391	0.0733229	-0.997305	0.236882	0	0	0	1
0.998617	0.0521678	0.00467984	0.591028	0.0523413	-0.995889	-0.0734202	-0.186517	0.000804101	0.0735477	-0.997288	0.236933	0	0	0	1
0.998613	0.0522162	0.00507555	0.591032	0.0524191	-0.995865	-0.0736933	-0.186935	0.00118027	0.0738412	-0.997266	0.236987	0	0	0	1
0.998617	0.0521025	0.00536258	0.591007	0.0523274	-0.995844	-0.0740356	-0.187411	0.00145657	0.0741979	-0.997239	0.237002	0	0	0	1
0.998605	0.0523142	0.00562352	0.590961	0.0525585	-0.995802	-0.0744388	-0.187955	0.00167943	0.0746146	-0.997207	0.237002	0	0	0	1
0.998601	0.0523653	0.005885	0.590901	0.0526296	-0.995774	-0.0747591	-0.188507	0.00191909	0.0749483	-0.997182	0.237018	0	0	0	1
0.998595	0.0524241	0.00624262	0.59087	0.0527157	-0.995749	-0.0750326	-0.189004	0.00225633	0.0752404	-0.997159	0.237066	0	0	0	1
0.9986	0.0522844	0.0065815	0.590842	0.0526025	-0.995736	-0.075281	-0.189473	0.00259119	0.075506	-0.997138	0.237115	0	0	0	1
0.998601	0.0522384	0.00680355	0.590793	0.0525741	-0.995719	-0.0755298	-0.189921	0.00280266	0.075766	-0.997118	0.237134	0	0	0	1
0.998609	0.052052	0.00708777	0.590756	0.0524108	-0.995702	-0.0758708	-0.190427	0.00308189	0.0761209	-0.99709	0.237149	0	0	0	1
0.998606	0.052077	0.00734631	0.5907	0.0524565	-0.995676	-0.0761792	-0.190948	0.00332119	0.0764424	-0.997065	0.237167	0	0	0	1
0.998608	0.0519999	0.00757017	0.590629	0.0523975	-0.995661	-0.0764128	-0.191456	0.00353771	0.0766873	-0.997045	0.237192	0	0	0	1
0.9986	0.0521118	0.00785236	0.590564	0.0525316	-0.995638	-0.0766238	-0.191963	0.00379895	0.0769132	-0.997027	0.237236	0	0	0	1
0.998596	0.0521504	0.00810217	0.590501	0.0525901	-0.99562	-0.0768182	-0.192436	0.00403445	0.0771206	-0.99701	0.237276	0	0	0	1
0.998605	0.0519363	0.0083726	0.590447	0.0523983	-0.995613	-0.0770351	-0.192916	0.00430884	0.0773505	-0.996991	0.237314	0	0	0	1
0.998614	0.0517141	0.0086433	0.590393	0.0521988	-0.995605	-0.0772721	-0.193406	0.00458316	0.0776003	-0.99697	0.237349	0	0	0	1
0.998611	0.0517359	0.00886193	0.590311	0.0522387	-0.995585	-0.0775	-0.193928	0.00478719	0.0778395	-0.996951	0.237376	0	0	0	1
0.998608	0.0517575	0.00912144	0.590246	0.0522814	-0.995567	-0.0777048	-0.194416	0.00503313	0.0780576	-0.996932	0.237417	0	0	0	1
0.998616	0.0515492	0.00942064	0.590212	0.0520983	-0.99556	-0.0779181	-0.194843	0.00533614	0.0782852	-0.996913	0.237462	0	0	0	1
0.998624	0.0513464	0.00966094	0.590172	0.0519162	-0.995551	-0.0781586	-0.195266	0.00557875	0.0785368	-0.996892	0.237489	0	0	0	1
0.998629	0.0512016	0.0098912	0.59013	0.051792	-0.995529	-0.0785117	-0.195743	0.00580104	0.0789005	-0.996862	0.23749	0	0	0	1
0.998625	0.0512345	0.0101165	0.590069	0.0518447	-0.995499	-0.0788566	-0.196265	0.0060048	0.0792568	-0.996832	0.237496	0	0	0	1
0.998617	0.0513859	0.0101934	0.589991	0.0520025	-0.995481	-0.0789872	-0.196616	0.00606255	0.0793921	-0.996821	0.237504	0	0	0	1
0.99862	0.0512716	0.0104481	0.59001	0.0519076	-0.9955	-0.0788035	-0.196722	0.00633466	0.0792212	-0.996833	0.237518	0	0	0	1
0.998623	0.0511813	0.0105701	0.589985	0.0518286	-0.995487	-0.0790182	-0.197	0.00645214	0.0794414	-0.996815	0.237515	0	0	0	1
0.998626	0.0511184	0.0106425	0.589908	0.0517736	-0.995467	-0.0793053	-0.19744	0.00651436	0.0797315	-0.996791	0.237491	0	0	0	1
0.998616	0.0512738	0.0108619	0.589847	0.0519473	-0.995443	-0.0794962	-0.197872	0.00671033	0.0799345	-0.996774	0.23753	0	0	0	1
0.998602	0.0514828	0.0111006	0.589784	0.0521759	-0.995417	-0.0796778	-0.19831	0.0069217	0.0801298	-0.996756	0.237567	0	0	0	1
0.998604	0.0513949	0.0113533	0.589716	0.05211	-0.995404	-0.0798783	-0.198801	0.00716986	0.0803426	-0.996738	0.237612	0	0	0	1
0.9986	0.0514342	0.0115557	0.589617	0.0521668	-0.995387	-0.0800549	-0.199329	0.00735895	0.0805297	-0.996721	0.23765	0	0	0	1
0.998582	0.0517172	0.011808	0.58953	0.0524705	-0.995358	-0.0802185	-0.199866	0.00757857	0.0807085	-0.996705	0.237707	0	0	0	1
0.998575	0.0517757	0.0121288	0.589483	0.0525548	-0.995352	-0.0802367	-0.200321	0.0078922	0.0807439	-0.9967	0.237788	0	0	0	1
0.998571	0.0518034	0.0123531	0.589425	0.0526019	-0.995335	-0.0804098	-0.200763	0.00810405	0.0809288	-0.996683	0.237841	0	0	0	1
0.998576	0.0516597	0.0125741	0.589373	0.0524789	-0.995319	-0.08069	-0.201268	0.00832093	0.0812191	-0.996658	0.237892	0	0	0	1
0.998566	0.0518152	0.0126912	0.589285	0.0526455	-0.995291	-0.0809349	-0.201799	0.00841195	0.0814711	-0.996636	0.237935	0	0	0	1
0.99856	0.0518849	0.0128492	0.589212	0.0527298	-0.995267	-0.0811679	-0.202325	0.00855115	0.0817128	-0.996615	0.238001	0	0	0	1
0.998555	0.051939	0.0130632	0.589163	0.0528029	-0.995247	-0.0813607	-0.202773	0.00874945	0.081917	-0.996597	0.238066	0	0	0	1
0.998555	0.0518894	0.0132816	0.589126	0.0527738	-0.995227	-0.0816249	-0.203199	0.00895691	0.082192	-0.996572	0.238106	0	0	0	1
0.998558	0.0517525	0.0135362	0.589099	0.0526618	-0.995203	-0.0819979	-0.203664	0.0092018	0.0825767	-0.996538	0.238126	0	0	0	1
0.998562	0.0516418	0.0136659	0.589026	0.0525657	-0.995177	-0.0823727	-0.204182	0.00932031	0.0829568	-0.996506	0.238116	0	0	0	1
0.998555	0.0517074	0.013949	0.588984	0.0526582	-0.99514	-0.0827547	-0.20472	0.00957644	0.0833538	-0.99647	0.238148	0	0	0	1
0.998556	0.0516123	0.0142373	0.588934	0.052589	-0.99513	-0.0829208	-0.205186	0.00986247	0.083534	-0.996452	0.238189	0	0	0	1
0.998554	0.0515409	0.0146125	0.588908	0.0525516	-0.995113	-0.0831484	-0.205655	0.0102298	0.0837803	-0.996428	0.238233	0	0	0	1
0.998556	0.0514435	0.0148205	0.588851	0.0524754	-0.99509	-0.083473	-0.206133	0.0104279	0.0841144	-0.996397	0.238239	0	0	0	1
0.998556	0.0513727	0.0150929	0.588817	0.0524324	-0.995056	-0.0839073	-0.206638	0.010682	0.0845616	-0.996357	0.238244	0	0	0	1
0.998558	0.0512563	0.015326	0.588759	0.0523409	-0.995023	-0.0843493	-0.207192	0.0109006	0.085014	-0.996316	0.238232	0	0	0	1
0.998553	0.0512781	0.0155723	0.588704	0.0523881	-0.994986	-0.0847521	-0.207724	0.0111226	0.0854294	-0.996278	0.238228	0	0	0	1
0.998551	0.0511985	0.0159484	0.588686	0.0523436	-0.99497	-0.0849776	-0.208191	0.0114918	0.0856734	-0.996253	0.238231	0	0	0	1
0.998536	0.0514169	0.0162115	0.588652	0.0525885	-0.994921	-0.0853916	-0.208683	0.011713	0.0861032	-0.996213	0.238208	0	0	0	1
0.998535	0.051332	0.0165133	0.58864	0.052536	-0.994881	-0.0858942	-0.209207	0.011994	0.0866201	-0.996165	0.238169	0	0	0	1
0.998534	0.051288	0.0167338	0.588614	0.0525177	-0.994836	-0.0864239	-0.209722	0.0121893	0.0871602	-0.996116	0.238106	0	0	0	1
0.99853	0.0512688	0.0169993	0.588606	0.0525289	-0.994785	-0.0869971	-0.210242	0.0124249	0.0877464	-0.996061	0.238036	0	0	0	1
0.998514	0.0515114	0.0172537	0.588626	0.0527956	-0.994753	-0.0872073	-0.210562	0.0126455	0.0879728	-0.996038	0.237943	0	0	0	1
0.998517	0.0514062	0.0173953	0.588653	0.0527035	-0.994756	-0.0872215	-0.210737	0.0127948	0.0879931	-0.996035	0.237817	0	0	0	1
0.998517	0.0513798	0.01743	0.588671	0.0526869	-0.994712	-0.0877315	-0.211009	0.0128046	0.0885039	-0.995989	0.237698	0	0	0	1
0.998523	0.051242	0.0175317	0.58868	0.0525669	-0.994661	-0.0883818	-0.211397	0.0128837	0.0891569	-0.99593	0.237599	0	0	0	1
0.998512	0.0513668	0.0177418	0.588671	0.0527165	-0.994609	-0.0888741	-0.211811	0.0130555	0.0896613	-0.995882	0.237557	0	0	0	1
0.998502	0.0514706	0.0180513	0.58863	0.0528505	-0.994583	-0.0890881	-0.212269	0.0133427	0.0898927	-0.995858	0.237558	0	0	0	1
0.998486	0.0516689	0.0183427	0.588529	0.053075	-0.994566	-0.0891415	-0.212814	0.0136118	0.0899642	-0.995848	0.237581	0	0	0	1
0.998479	0.051592	0.0189163	0.588469	0.0530452	-0.994598	-0.0888007	-0.213345	0.0142073	0.0896532	-0.995867	0.237617	0	0	0	1
0.998473	0.0515526	0.0193754	0.588392	0.0530414	-0.994633	-0.0884172	-0.213843	0.0146878	0.089294	-0.995893	0.237612	0	0	0	1
0.998466	0.0515276	0.0197874	0.588339	0.0530523	-0.994638	-0.0883516	-0.21435	0.0151033	0.08925	-0.99589	0.237603	0	0	0	1
0.998463	0.0514707	0.0200768	0.588317	0.0530245	-0.994622	-0.0885482	-0.214857	0.0153858	0.0894609	-0.995867	0.237624	0	0	0	1
0.998471	0.0512399	0.0202686	0.58828	0.0528121	-0.994631	-0.0885729	-0.215354	0.0155959	0.0894921	-0.995861	0.237636	0	0	0	1
0.998469	0.0511842	0.0205178	0.588234	0.052778	-0.994638	-0.0885132	-0.215852	0.0158519	0.0894447	-0.995861	0.23761	0	0	0	1
0.998476	0.0509331	0.0208022	0.588189	0.0525519	-0.994658	-0.0884276	-0.216353	0.0161618	0.0893703	-0.995863	0.237578	0	0	0	1
0.998475	0.0508777	0.0209903	0.588126	0.0525163	-0.994645	-0.0885934	-0.216878	0.016345	0.0895448	-0.995844	0.237557	0	0	0	1
0.99847	0.050862	0.0212335	0.588062	0.0525243	-0.994634	-0.0887075	-0.217382	0.0165823	0.0896713	-0.995829	0.237588	0	0	0	1
0.998467	0.0508097	0.0215055	0.587991	0.0524983	-0.994627	-0.0888082	-0.217892	0.0168523	0.0897852	-0.995814	0.237661	0	0	0	1
0.998462	0.0507957	0.021792	0.587916	0.0525111	-0.994621	-0.0888636	-0.218374	0.0171355	0.0898554	-0.995803	0.237735	0	0	0	1
0.99845	0.0509202	0.0220349	0.587855	0.0526603	-0.994596	-0.0890571	-0.218812	0.0173556	0.0900636	-0.99578	0.237794	0	0	0	1
0.998447	0.0508861	0.0222258	0.587791	0.0526483	-0.994573	-0.0893239	-0.219266	0.0175345	0.0903396	-0.995752	0.237832	0	0	0	1
0.998451	0.05076	0.0223684	0.587715	0.0525414	-0.994548	-0.0896588	-0.219789	0.0176701	0.0906794	-0.995719	0.237869	0	0	0	1
0.99845	0.0507041	0.0225103	0.587637	0.0525041	-0.994522	-0.0899677	-0.220333	0.0177999	0.0909944	-0.995688	0.237919	0	0	0	1
0.998425	0.0510238	0.022901	0.587602	0.0528576	-0.994507	-0.0899339	-0.220795	0.0181611	0.090987	-0.995682	0.237975	0	0	0	1
0.998414	0.0510969	0.0232036	0.587534	0.0529579	-0.994502	-0.0899286	-0.221309	0.0184557	0.0909991	-0.995675	0.238	0	0	0	1
0.998399	0.0512968	0.0234288	0.587449	0.0531788	-0.994483	-0.0900014	-0.221836	0.0186574	0.0910875	-0.995664	0.238	0	0	0	1
0.998391	0.0513433	0.0236748	0.587394	0.0532494	-0.994471	-0.0900975	-0.222381	0.0188927	0.0911975	-0.995649	0.238015	0	0	0	1
0.998378	0.0514758	0.0239365	0.587346	0.053403	-0.994473	-0.0899786	-0.222905	0.0191473	0.0910952	-0.995654	0.238019	0	0	0	1
0.998364	0.0516031	0.0242367	0.587313	0.0535533	-0.994483	-0.089781	-0.223396	0.0194448	0.0909163	-0.995664	0.238019	0	0	0	1
0.998372	0.0513378	0.024472	0.587261	0.0533094	-0.994501	-0.0897264	-0.223967	0.0197058	0.0908692	-0.995663	0.238022	0	0	0	1
0.998378	0.0511464	0.0246371	0.587229	0.053134	-0.994509	-0.0897408	-0.22449	0.0198867	0.0908885	-0.995658	0.238023	0	0	0	1
0.998377	0.0511373	0.0246867	0.587244	0.0531272	-0.99452	-0.0896284	-0.224756	0.0199428	0.0907788	-0.995667	0.237949	0	0	0	1
0.998376	0.051183	0.0246096	0.587232	0.0531665	-0.994514	-0.0896675	-0.224915	0.0198599	0.0908146	-0.995665	0.237852	0	0	0	1
0.998385	0.0510262	0.0245703	0.587254	0.0530154	-0.994482	-0.0901088	-0.225175	0.0198116	0.0912502	-0.995626	0.237842	0	0	0	1
0.998394	0.050865	0.0245369	0.587243	0.0528601	-0.994453	-0.0905213	-0.225495	0.0197712	0.0916573	-0.99559	0.237845	0	0	0	1
0.998406	0.0506591	0.0245027	0.587204	0.0526619	-0.994417	-0.0910313	-0.225955	0.0197291	0.0921608	-0.995544	0.237847	0	0	0	1
0.998399	0.0508055	0.0244626	0.587142	0.0528134	-0.994366	-0.0915068	-0.226483	0.0196506	0.0926365	-0.995502	0.237863	0	0	0	1
0.998394	0.0508774	0.0245255	0.587117	0.0528966	-0.994335	-0.0917949	-0.226961	0.019691	0.0929291	-0.995473	0.237894	0	0	0	1
0.99839	0.0509428	0.0245563	0.587114	0.0529707	-0.994302	-0.0921011	-0.22744	0.0196993	0.0932378	-0.995444	0.237897	0	0	0	1
0.99839	0.0509941	0.0244387	0.587143	0.0530219	-0.994247	-0.0926679	-0.227953	0.0195474	0.0937988	-0.995395	0.237856	0	0	0	1
0.998394	0.0510147	0.0242432	0.587241	0.0530375	-0.994181	-0.0933605	-0.228469	0.0193143	0.0944806	-0.995335	0.237742	0	0	0	1
0.9984	0.0509814	0.0240524	0.58735	0.0529955	-0.994139	-0.0938381	-0.229024	0.0191023	0.0949468	-0.995295	0.237519	0	0	0	1
0.998384	0.0512317	0.0241892	0.587434	0.0532516	-0.994155	-0.0935238	-0.229565	0.0192312	0.094645	-0.995321	0.237238	0	0	0	1
0.998362	0.0514015	0.0247265	0.587446	0.0534524	-0.994234	-0.0925588	-0.230183	0.0198011	0.0937132	-0.995398	0.237047	0	0	0	1
0.998343	0.0514517	0.0254134	0.58738	0.0535497	-0.994306	-0.0917201	-0.2309	0.0205244	0.0929132	-0.995458	0.237083	0	0	0	1
0.998331	0.0512502	0.0262683	0.587312	0.053404	-0.994419	-0.0905822	-0.231421	0.0214541	0.0918182	-0.99554	0.237187	0	0	0	1
0.998335	0.0509696	0.026651	0.587212	0.0531505	-0.994469	-0.0901723	-0.231897	0.0218824	0.091423	-0.995567	0.23727	0	0	0	1
0.998338	0.0508151	0.0268251	0.587158	0.0530151	-0.994467	-0.0902841	-0.23232	0.0220637	0.0915406	-0.995552	0.237383	0	0	0	1
0.998348	0.0505668	0.0269438	0.587136	0.0527866	-0.994446	-0.0906431	-0.232803	0.0221855	0.0918999	-0.995517	0.237509	0	0	0	1
0.998352	0.0504547	0.0269754	0.587055	0.0526842	-0.994425	-0.0909311	-0.233297	0.022212	0.0921868	-0.995489	0.237583	0	0	0	1
0.998355	0.0503929	0.0269922	0.587003	0.0526324	-0.994394	-0.0912972	-0.233777	0.022215	0.092552	-0.995455	0.237657	0	0	0	1
0.998358	0.050342	0.0269944	0.586955	0.0525894	-0.994366	-0.0916302	-0.234196	0.0222044	0.0928837	-0.995425	0.237718	0	0	0	1
0.99836	0.0503265	0.0269381	0.586909	0.0525797	-0.994321	-0.092124	-0.234702	0.0221237	0.0933736	-0.995381	0.237773	0	0	0	1
0.99836	0.0503706	0.0268508	0.586849	0.0526264	-0.994273	-0.0926162	-0.23527	0.0220067	0.0938616	-0.995337	0.237797	0	0	0	1
0.998352	0.0504696	0.0269747	0.58685	0.0527372	-0.994264	-0.0926463	-0.235765	0.022119	0.0939005	-0.995331	0.237758	0	0	0	1
0.998342	0.0506243	0.0270613	0.586869	0.0529022	-0.994244	-0.0927667	-0.236308	0.0221842	0.0940287	-0.995318	0.237677	0	0	0	1
0.998316	0.0511376	0.0270571	0.586875	0.053417	-0.994199	-0.0929499	-0.236904	0.0221218	0.0942229	-0.995301	0.23754	0	0	0	1
0.998315	0.051186	0.0269807	0.586916	0.0534661	-0.994163	-0.0933127	-0.237518	0.0220218	0.0945823	-0.995269	0.237396	0	0	0	1
0.998313	0.0512557	0.0269277	0.586971	0.0535362	-0.994135	-0.0935725	-0.237993	0.0219486	0.0948405	-0.995246	0.237255	0	0	0	1
0.998313	0.051311	0.0268242	0.586985	0.0535898	-0.994096	-0.0939566	-0.238443	0.0218197	0.0952198	-0.995212	0.237177	0	0	0	1
