# Supplementary material for: Axially rigid steerable needle with compliant active tip control
Source: PLoS One. 2021 Dec 16;16(12):e0261089. doi: 10.1371/journal.pone.0261089 (PMC8675730; doi:10.1371/journal.pone.0261089)
Supplement: S1 File — (ZIP) [file pone.0261089.s001.zip › Exp.1/PhantomScan_025.csvf]

5.51874	3.58181	8.3759
5.51292	3.6504	8.28904
5.47086	3.51493	8.27082
5.29973	3.20617	8.34165
5.2208	2.93009	8.37177
5.26567	2.75101	8.43532
5.418	2.50081	8.39926
5.36767	2.46566	8.40713
5.36287	2.4921	8.25993
5.5301	2.26075	8.11621
5.50869	2.25222	7.70885
5.36342	2.21938	7.57614
5.26721	2.09951	7.45841
5.02394	1.95673	7.72197
4.94176	1.75833	7.83584
4.77105	1.68568	7.93361
4.64738	1.54343	8.02618
4.58033	1.43211	8.03854
4.23512	1.43726	8.10291
4.29936	1.22637	8.15357
4.2465	0.946491	8.39541
4.05926	1.12191	8.49974
4.16995	0.927007	8.59282
3.97318	1.23043	8.65261
4.10294	0.735478	8.89737
3.77083	1.03792	8.95712
3.81219	0.561957	8.90525
3.64966	0.748842	9.03279
3.62944	0.411906	9.18697
3.52922	0.36855	9.43311
3.51871	0.15106	9.50882
3.5535	0.21773	9.6928
3.49146	0.451819	9.78833
3.41279	0.199006	9.77892
3.44914	0.140728	9.87518
3.47623	0.0439978	9.96685
3.29621	-0.063738	10.0703
3.23806	-0.211155	10.0439
3.12662	-0.375166	10.0193
3.04754	-0.36334	10.1123
2.99042	-0.495912	10.0798
2.88217	-0.696396	10.0896
2.92799	-0.686397	10.0622
2.72115	-0.513113	10.1396
2.72429	-0.951056	10.106
2.65886	-0.949558	10.1707
2.63506	-0.946894	10.062
2.3912	-0.98569	10.2109
2.60944	-1.10407	10.1815
2.74094	-1.22238	10.1595
2.65651	-1.40869	10.0849
2.55275	-1.15668	10.2018
2.56568	-1.11333	10.1466
2.58181	-1.17829	10.15
2.66122	-1.27987	10.2557
2.64593	-1.17196	10.1745
2.79094	-1.44183	10.1302
2.49212	-1.22526	10.0015
2.47555	-1.36608	10.0835
2.49199	-1.3407	10.2807
2.25614	-1.31029	10.2325
2.26837	-1.19536	10.3261
2.19894	-1.03058	10.4118
1.86239	-1.01462	10.3957
1.82827	-1.43579	10.4567
1.66091	-1.35431	10.1613
1.77238	-1.38576	10.3309
1.60212	-1.48096	10.3482
1.51904	-1.43531	10.4281
1.56953	-1.43897	10.5232
1.49285	-1.5919	10.5467
1.35216	-1.60836	10.5648
1.20558	-1.66152	10.6535
1.20216	-1.78854	10.803
1.11816	-1.67653	10.6425
0.988735	-1.67473	10.7693
1.00726	-1.75715	10.8623
0.897334	-1.87166	10.901
0.793324	-1.84731	10.948
0.585554	-1.59499	10.9787
0.740595	-1.9679	11.1016
0.691589	-1.53011	11.2203
0.645851	-2.05418	11.0834
0.504922	-1.93109	10.9557
0.356171	-1.7544	10.9854
0.58046	-1.86589	11.0791
0.894274	-1.71596	11.3151
0.62043	-1.78987	10.9349
0.693422	-1.76548	10.9238
0.79457	-1.85205	10.9057
0.700344	-1.80144	10.8787
1.02269	-2.04132	11.0081
0.731748	-1.72293	10.7898
0.931404	-2.0482	11.0084
0.641966	-2.06812	10.7267
0.745954	-2.12888	10.6668
0.78205	-2.17439	10.7315
1.06576	-2.20122	11.0754
0.834227	-2.3086	10.7799
1.26899	-2.29282	11.2028
1.10177	-2.42585	11.0105
1.28453	-2.47189	11.1659
1.21766	-2.57639	11.1888
1.39179	-2.56913	11.3077
1.60506	-2.89713	11.2233
1.73748	-2.65886	11.3047
1.93879	-2.67056	11.4177
1.99024	-2.81569	11.4433
1.98266	-2.87879	11.3167
2.31948	-2.90076	11.5789
2.12792	-3.21128	11.4991
2.23228	-2.95631	11.5292
2.39267	-3.17671	11.4177
2.45985	-3.15581	12.009
2.32549	-3.10009	11.5582
2.31064	-3.04218	11.8075
2.14104	-3.25263	11.5691
1.73049	-3.22752	11.1921
1.72216	-3.45106	11.258
1.53665	-3.20623	10.9563
1.41001	-3.19263	11.0641
1.36454	-3.38506	10.8031
1.04696	-3.00542	10.6631
1.10434	-3.22673	10.7962
1.49763	-3.30232	11.0459
1.4021	-3.3068	11.0626
1.41159	-3.44368	11.147
1.62203	-3.38877	11.217
1.91413	-3.349	11.2059
2.17105	-3.41432	11.5406
2.24752	-3.41589	11.4294
2.58791	-3.57116	11.6512
2.56655	-3.49138	11.5674
2.757	-3.4825	11.4953
3.07236	-3.6332	11.8206
2.97815	-3.26405	11.622
2.78953	-3.55844	11.4684
2.75311	-3.09697	11.5694
2.60469	-2.85758	11.3782
2.58806	-2.85937	11.4088
2.69651	-2.71361	11.6682
2.35225	-2.42547	11.4749
2.33474	-2.50616	11.406
1.70675	-1.74064	11.2385
-0.145521	-1.77767	10.6494
-2.11254	-2.56177	9.9872
-2.52329	-2.62237	10.057
-2.74749	-2.46301	10.2321
-3.01174	-3.05669	10.4025
-3.00314	-2.81299	10.4523
-2.91911	-3.15705	10.6442
-3.3356	-2.98706	10.663
-3.19959	-2.75227	10.7507
-3.22181	-2.69935	10.7421
-3.18345	-2.69713	10.6608
-3.05779	-2.90812	10.7173
-3.11621	-2.99365	10.8245
-3.18775	-3.02415	11.1159
-3.25562	-3.00314	11.1701
-3.23279	-2.92457	11.1179
-3.10226	-3.22083	11.024
-3.12286	-3.84221	11.0685
-3.06175	-5.15746	11.1092
-3.12542	-6.32981	10.8513
-3.0949	-7.73324	10.8054
-2.88639	-9.17048	10.8525
-2.65852	-10.4938	10.9268
-2.53489	-11.7011	10.9485
-2.03886	-13.1001	11.0009
-1.50899	-13.9944	11.0632
-0.667679	-14.6084	11.3973
0.811034	-15.0183	11.6265
3.82209	-12.5709	12.2014
5.96071	-7.4487	11.4637
5.73726	-3.40365	10.9676
3.70624	-4.26297	9.68968
3.55976	-3.76634	9.22959
3.87632	-3.77621	9.7921
3.9925	-3.74641	9.85512
4.4537	-3.8786	10.3372
4.05049	-3.90439	9.9415
4.12111	-3.86352	9.87318
4.38361	-3.79508	10.0265
4.17959	-3.8462	10.0015
4.69749	-4.04675	10.167
4.7932	-3.91329	10.5536
5.24596	-4.29777	10.6244
5.06871	-4.50658	10.6095
4.96319	-4.20388	10.6405
4.88311	-4.04278	10.3804
4.98676	-4.12485	10.5998
5.15429	-4.25038	10.4771
5.35165	-4.10033	10.6865
5.62744	-4.31349	10.7231
5.55376	-4.05719	10.7357
5.94591	-4.33424	11.048
5.81876	-4.37485	10.7693
6.00295	-4.45624	10.8595
5.9511	-4.3227	10.8454
6.11178	-4.53695	10.8675
5.9897	-4.62173	11.0017
5.97876	-4.31929	10.9865
6.39151	-4.29608	11.3083
6.63033	-4.43807	11.5032
6.06101	-4.41608	11.196
6.38384	-4.40909	11.3585
6.73872	-4.54541	11.6886
6.43147	-4.67825	11.3445
6.17447	-4.60824	11.2776
5.39372	-4.64169	10.7604
5.68757	-5.01451	10.8595
5.75925	-4.55467	10.8865
5.85485	-4.33175	10.8871
5.92376	-4.53188	10.841
5.76045	-4.56967	10.5246
5.46059	-4.40593	10.7328
5.77572	-4.46079	10.8041
5.72006	-4.28968	10.6726
5.67826	-4.17209	10.4065
5.37371	-4.22433	10.145
5.00757	-4.2933	10.0623
5.11867	-4.17284	10.0633
4.96192	-4.0348	9.95107
4.90519	-3.88155	10.2604
4.63852	-3.67187	10.0111
4.31742	-3.50595	10.1942
3.51157	-2.41048	9.97319
-0.952657	-2.91349	8.14749
-4.18218	-3.27752	7.38879
-2.97703	-2.93274	8.75114
-3.55338	-3.49683	8.52408
-3.60482	-3.32156	8.52361
-3.64091	-3.15762	8.45712
-4.03081	-3.45954	8.48154
-3.86516	-3.52581	8.51125
-3.8384	-3.39356	8.61799
-4.05052	-3.43509	8.61471
-3.84317	-3.50434	8.81497
-3.9142	-3.4911	8.85237
-3.96854	-3.58642	8.98901
-4.00555	-3.55848	9.08196
-3.97176	-3.50376	9.13314
-4.01925	-3.1965	9.21347
-4.0967	-3.7197	9.18724
-4.06003	-4.65879	9.05405
-4.12301	-5.88184	9.23413
-3.99332	-7.33735	9.29157
-3.96915	-8.71723	9.40569
-4.08177	-10.0996	9.31259
-3.91801	-11.4313	9.27316
-3.93089	-12.8323	9.51881
-4.16042	-14.006	9.24341
-4.08758	-15.3204	9.20012
-4.04305	-16.7975	9.40899
-4.16716	-18.3987	9.36586
-4.2886	-19.7911	9.25517
-4.2888	-20.8673	9.3751
-4.65421	-21.7429	9.43459
-4.80698	-22.323	9.38265
-4.77171	-22.6948	9.56002
-4.04079	-23.1531	9.92796
-3.86897	-22.9181	10.2164
-3.14324	-23.1473	10.2825
-1.69707	-22.6665	10.7291
0.600264	-21.1903	11.41
6.52509	-15.4753	12.6187
7.31203	-7.12962	11.6785
5.35624	-4.4368	9.68429
4.0302	-5.05719	8.80206
5.10376	-4.25939	9.34027
5.45073	-4.15345	9.85022
5.55316	-4.76073	9.85936
5.13428	-4.38103	10.2317
3.81557	-4.33831	10.6306
2.49151	-4.22022	10.9478
-0.0143418	-4.06129	10.8059
-2.61442	-3.45962	9.68043
-4.65181	-3.26846	9.35206
-5.8889	-2.98088	10.5217
-5.88034	-3.01133	11.4802
-6.29869	-2.83635	11.838
-6.38161	-3.02648	12.1577
-6.433	-3.17682	11.6274
-6.72142	-2.69883	10.8303
-6.15714	-2.74637	10.181
-6.79592	-3.02282	9.42451
-6.65465	-3.22883	9.4387
-6.6814	-2.94501	9.46744
-7.16897	-2.94612	9.7644
-6.70052	-3.15188	10.4518
-7.00192	-3.19917	10.409
-6.88406	-2.98544	10.4151
-7.4415	-3.33434	10.1698
-6.95886	-3.10645	10.267
-7.07123	-2.91357	10.1333
-7.81423	-3.36099	9.95929
-7.35223	-3.13932	10.7733
-7.90323	-3.09228	10.8264
-7.41864	-2.98799	11.1987
-7.33562	-3.46622	10.6581
-7.27252	-3.64636	10.0649
-8.30517	-3.51757	9.46985
-7.48061	-3.08735	9.33236
-7.69927	-2.99366	8.95693
-7.3371	-2.84116	9.67871
-6.83113	-2.58226	10.7139
-6.86253	-2.4597	11.4513
-6.6987	-2.14417	11.7683
-6.65825	-2.03257	11.4895
-6.87173	-1.95324	11.1958
-6.8025	-1.82958	10.988
-6.8464	-1.85248	10.9407
-6.72176	-1.73249	10.975
-6.70482	-1.69506	10.8664
-6.7581	-1.65265	10.9097
-6.60738	-1.70179	10.8164
-6.63158	-1.69495	10.7986
-6.7133	-1.70479	10.6568
-6.80332	-1.53136	10.5384
-6.58947	-1.62212	10.5863
-6.7132	-1.58991	10.3888
-6.78002	-1.67745	10.3716
-6.73798	-1.80981	10.3973
-6.77743	-1.73471	10.2989
-6.73924	-1.6269	10.0642
-6.79383	-1.50872	10.0684
-6.55936	-1.65273	10.1132
-6.48524	-1.55398	10.0636
-6.46204	-1.45566	10.1064
-6.21995	-1.59044	10.1595
-6.19762	-1.47029	9.97353
-6.29311	-1.11775	10.0029
-6.00621	-1.40831	10.0285
-6.05185	-1.42316	10.0894
-6.11029	-1.23993	9.87079
-6.02092	-1.05292	9.83637
-6.01314	-1.05908	9.83701
-5.97169	-1.00529	9.69011
-5.83204	-1.13579	9.6605
-5.85442	-0.987904	9.6943
-5.67965	-1.04449	9.5696
-5.70963	-0.963618	9.50969
-5.74553	-0.922044	9.36981
-5.80197	-0.79419	9.25493
-5.80509	-0.968503	9.3345
-5.80615	-0.903484	9.4196
-5.76033	-0.866601	9.67116
-5.69783	-0.991564	9.81279
-5.58861	-0.955627	9.53595
-5.70163	-0.840039	9.72104
-5.51612	-0.815796	9.55284
-5.3214	-0.868344	9.4844
-5.3337	-0.746162	9.38741
-5.28728	-0.707725	9.37791
-5.17417	-0.797549	9.5739
-5.2786	-0.598573	9.31182
-5.43698	-0.761712	9.42205
-5.58807	-0.916357	9.66759
-5.69575	-0.675622	10.0368
-5.47287	-0.738619	10.2374
-5.16354	-0.735532	10.1218
-5.11015	-0.662655	9.85702
-4.96369	-0.929107	9.74265
-5.08766	-0.824311	9.66691
-5.07968	-0.675677	9.59568
-4.93554	-0.708338	9.5849
-4.94253	-0.541021	9.36366
-4.74498	-0.640053	9.3171
-4.61104	-0.621615	9.38614
-4.65949	-0.539938	9.12049
-4.67883	-0.632083	8.99094
-4.57623	-0.546297	8.91574
-4.66371	-0.461609	8.75087
-4.50564	-0.43035	8.74593
-4.34717	-0.269791	8.69382
-4.31614	-0.205402	8.56591
-4.02785	-0.1977	8.60478
-3.97125	-0.100144	8.4745
-3.8049	0.06198	8.49897
-3.49334	-0.123887	8.52076
-3.54471	-0.0283136	8.43814
-3.6108	-0.104773	8.26996
-3.33826	-0.0886972	8.32356
-3.60339	0.0990741	8.16746
-3.54726	0.0767854	8.02677
-3.54719	0.121585	7.86254
-3.15029	-0.0219058	8.09421
-3.10598	0.0233368	8.01299
-3.20561	-0.0472848	7.83071
-3.23824	0.0570822	7.70034
-3.03914	0.0824781	7.74142
-2.97706	0.284255	7.79208
-2.7264	0.0391917	7.81575
-2.84262	-0.0968575	7.65523
-2.79096	0.34357	7.71208
-2.41986	0.197307	7.93436
-2.57838	0.361385	7.86101
-2.50292	0.312917	7.82441
-2.52138	0.386453	7.84346
-2.52918	0.423355	7.78711
-2.48843	0.485492	7.72866
-2.47268	0.479645	7.77186
-2.42995	0.604532	7.74215
-2.39978	0.44933	7.69465
-2.27644	0.632978	7.78337
-2.18367	0.684429	7.85649
-2.37964	0.728198	7.70816
-2.20125	0.627146	7.82656
-2.63317	0.529979	7.5552
-2.2142	0.473772	7.8801
-2.27775	0.407357	7.86363
-2.40048	0.779061	7.92404
-2.38522	0.572185	8.04214
-2.51486	0.542617	7.9739
-2.59641	0.470754	7.89624
-2.72131	0.553917	8.29473
-2.53808	0.55584	8.2429
-2.39894	0.472725	8.35629
-2.31289	0.377291	8.3413
-2.31925	0.622716	8.30185
-2.38466	0.61796	8.18702
-2.40858	0.678713	8.12705
-2.15367	0.412972	8.14468
-1.94282	0.490001	8.21933
-1.8402	0.603891	8.17982
-2.00584	0.782472	8.18389
-2.05043	0.702978	8.07967
-1.98404	0.666539	8.04789
-2.02902	0.790993	7.96516
-2.1663	0.901839	7.93767
-2.15829	0.983889	7.86118
-1.8294	0.724876	7.86501
-1.86263	0.850949	7.82835
-2.01095	0.957644	7.70155
-1.83399	0.89639	7.71547
-1.7538	0.927442	7.62805
-1.63653	0.889745	7.58596
-1.52209	1.02752	7.53419
-1.43435	0.87919	7.45339
-1.27726	0.985802	7.46373
-1.22751	1.0583	7.37325
-1.3004	0.966833	7.32021
-1.37917	0.949334	7.18567
-1.40809	1.0255	7.18149
-1.16351	0.869531	7.33074
-1.3262	0.945474	7.1631
-1.17612	1.01255	7.16127
-1.12708	1.03385	7.11222
-1.39976	1.03413	6.88315
-1.20868	1.02166	7.00268
-1.13136	0.997485	6.94796
-1.41301	1.39349	6.96353
-1.17377	0.843893	6.93397
-0.821163	0.96705	7.03467
-1.03436	0.833089	6.89204
-0.978096	1.03844	7.06417
-1.10831	1.02332	6.93859
-0.954131	1.15584	6.96583
-0.895286	1.26948	6.95709
-1.08686	1.21	6.85726
-1.07294	1.12969	6.75831
-1.19196	1.21597	6.78639
-1.29049	1.05214	6.62407
-1.00324	1.11928	7.00823
-1.19701	1.16195	6.86768
-1.36543	1.2678	6.80882
-1.20531	1.15209	6.82763
-1.22062	1.13586	6.8611
-1.30765	1.23154	6.79372
-1.1447	1.26397	6.82693
-1.2801	1.48159	6.73707
-1.14996	1.3907	6.74084
-1.01567	1.29264	6.74993
-1.22181	1.50975	6.67701
-1.09023	1.33923	6.63793
-1.14092	1.48895	6.57847
-1.05403	1.70858	6.56901
-0.906656	1.56661	6.51769
-0.818028	1.52327	6.45381
-0.919782	1.67433	6.24132
-0.837529	1.74916	6.2467
-0.950318	1.92428	6.26071
-0.428993	1.63064	6.27631
0.326069	1.82616	6.6344
0.198961	1.97963	6.53051
0.403859	2.13879	6.57741
0.40203	2.16322	6.49898
0.825832	2.23347	6.53611
0.843793	2.47029	6.49828
0.925521	2.55759	6.37842
1.25286	2.68362	6.37045
1.31334	2.67929	6.20349
1.34052	2.85862	6.10596
1.36712	2.8641	6.11453
1.555	3.07015	6.14736
1.4976	2.99262	5.71015
1.38127	2.87213	5.59393
1.7082	2.98977	5.81437
1.68361	3.02577	5.79722
1.61529	2.9375	5.71677
1.56624	3.19856	5.68913
1.74655	3.18113	5.75647
1.66243	3.04914	5.72151
1.66813	3.19312	5.71308
1.73906	3.09737	5.71387
1.85668	3.16787	5.85422
1.8958	3.20895	5.82231
1.73207	3.2969	5.72048
1.9814	3.14731	5.8834
2.38491	2.92063	6.24491
2.08266	3.21999	6.13934
2.09686	3.41798	6.39992
2.31218	3.02819	6.5775
2.24126	3.00711	6.73788
2.34608	2.95696	6.97779
2.45332	2.99652	7.16155
2.57946	3.1201	7.32894
2.6474	3.36625	7.38083
2.45127	3.39977	7.17669
2.43109	3.12778	7.03676
2.42181	3.2701	6.99277
2.87838	3.25181	7.11334
2.96078	3.61193	7.09662
3.08744	3.74907	7.07729
3.25001	3.61583	7.32716
3.11303	3.66085	7.26538
3.27013	3.61667	7.21134
3.37873	3.67867	6.98891
3.32602	3.59192	6.91303
3.06864	3.60933	6.71486
3.11938	3.53494	6.50023
3.16766	3.82059	6.56119
3.30983	3.71342	6.61532
3.50551	3.70987	6.35225
3.36682	3.72275	6.41308
3.60732	3.76805	6.20088
3.83426	3.70332	6.19002
3.85458	3.79823	6.20342
3.77549	4.0179	6.20188
3.87285	3.89685	6.02799
3.88764	3.85025	6.17004
3.95307	4.09522	6.01705
3.90027	3.86591	6.3221
3.92353	3.57777	6.09907
3.99287	3.62136	6.28784
4.03958	3.59085	6.25543
3.92932	3.74056	6.40521
4.15182	3.62056	6.20898
4.0896	3.91993	6.15907
3.92397	3.87724	6.19562
4.12297	3.86191	6.25431
4.51002	4.06711	6.47104
4.22478	3.94077	6.69415
4.47492	3.89814	7.19982
4.41073	4.06091	7.46394
4.23961	3.81242	7.22648
4.34926	3.89962	7.07102
4.13637	3.8356	6.61224
3.9412	3.7634	6.26045
4.40107	3.61983	6.40727
4.17917	3.67571	5.96955
4.25748	3.72175	5.94395
4.1731	3.82048	6.07449
4.40255	3.95337	6.01617
4.28992	4.12739	6.05067
4.57526	4.03419	6.26307
4.49224	4.06641	6.57746
4.71865	3.73498	6.80826
4.56249	3.74962	6.91606
4.74938	3.67239	7.04378
