# Supplementary material for: Axially rigid steerable needle with compliant active tip control
Source: PLoS One. 2021 Dec 16;16(12):e0261089. doi: 10.1371/journal.pone.0261089 (PMC8675730; doi:10.1371/journal.pone.0261089)
Supplement: S1 File — (ZIP) [file pone.0261089.s001.zip › Exp.1/PhantomScan_026.csv]

0.998266	0.0478457	0.0340007	0.632118	0.0517518	-0.990597	-0.126361	-0.242659	0.0276113	0.127885	-0.991399	0.237204	0	0	0	1
0.998266	0.0478675	0.0339882	0.632122	0.0517737	-0.990587	-0.126428	-0.242699	0.0275927	0.127952	-0.991391	0.237204	0	0	0	1
0.998257	0.0480663	0.0339747	0.632159	0.0519681	-0.990582	-0.126386	-0.242613	0.0275559	0.127915	-0.991397	0.23717	0	0	0	1
0.998241	0.0484413	0.0339095	0.632238	0.052327	-0.990586	-0.126211	-0.242369	0.0274526	0.127747	-0.991421	0.237061	0	0	0	1
0.99822	0.0489292	0.0338281	0.63234	0.0527944	-0.99059	-0.125979	-0.242051	0.0273219	0.127525	-0.991454	0.236922	0	0	0	1
0.998199	0.0494502	0.0336751	0.632431	0.0532835	-0.990603	-0.125672	-0.241698	0.0271202	0.127223	-0.991498	0.236762	0	0	0	1
0.998182	0.0499302	0.0334834	0.632502	0.0537268	-0.99062	-0.125352	-0.24136	0.0268865	0.126907	-0.991545	0.236606	0	0	0	1
0.998163	0.0504513	0.0332539	0.632576	0.0542048	-0.990641	-0.124978	-0.240981	0.0266134	0.126535	-0.9916	0.236434	0	0	0	1
0.998143	0.0510143	0.0330128	0.632658	0.0547224	-0.990663	-0.124576	-0.240571	0.0263255	0.126135	-0.991658	0.23625	0	0	0	1
0.998124	0.0515326	0.0327787	0.632742	0.0551966	-0.990687	-0.124171	-0.240159	0.0260507	0.125731	-0.991717	0.236072	0	0	0	1
0.998139	0.0514116	0.0325144	0.632824	0.0550327	-0.990748	-0.123763	-0.23973	0.0258267	0.125305	-0.991777	0.235921	0	0	0	1
0.998125	0.051848	0.0322562	0.632916	0.0554233	-0.990776	-0.123365	-0.239264	0.0255384	0.124905	-0.991835	0.235792	0	0	0	1
0.998126	0.0519971	0.0319781	0.632982	0.0555269	-0.990816	-0.12299	-0.238851	0.0252653	0.124519	-0.99189	0.23568	0	0	0	1
0.998124	0.0521899	0.0317053	0.633043	0.0556748	-0.990855	-0.122609	-0.238431	0.0249923	0.124128	-0.991946	0.235565	0	0	0	1
0.998123	0.0523657	0.0314485	0.633118	0.0558078	-0.990895	-0.122226	-0.237982	0.0247377	0.123735	-0.992002	0.235444	0	0	0	1
0.998117	0.0526655	0.0311367	0.633188	0.0560555	-0.990938	-0.121763	-0.237497	0.0244177	0.123263	-0.992068	0.235291	0	0	0	1
0.998114	0.052826	0.0309675	0.633277	0.0561847	-0.990977	-0.121386	-0.23708	0.0242516	0.12288	-0.99212	0.23518	0	0	0	1
0.998121	0.0528506	0.0306951	0.633332	0.056164	-0.991037	-0.120904	-0.236641	0.024006	0.122385	-0.992187	0.235059	0	0	0	1
0.998118	0.0530576	0.0304437	0.633388	0.0563287	-0.991079	-0.120483	-0.236213	0.0237554	0.121955	-0.992246	0.234963	0	0	0	1
0.998116	0.0532868	0.0301127	0.633442	0.0565054	-0.991123	-0.120036	-0.235701	0.0234248	0.121495	-0.99231	0.234868	0	0	0	1
0.998125	0.0532989	0.0297777	0.633498	0.0564678	-0.991171	-0.119659	-0.235188	0.0231129	0.1211	-0.992366	0.234794	0	0	0	1
0.998138	0.0532229	0.029476	0.633564	0.0563483	-0.991217	-0.119331	-0.234684	0.0228417	0.120754	-0.992414	0.234728	0	0	0	1
0.998155	0.0531298	0.0290634	0.633586	0.0561972	-0.991272	-0.118944	-0.234214	0.022466	0.120342	-0.992473	0.234646	0	0	0	1
0.998167	0.0531453	0.0286385	0.633586	0.0561527	-0.991322	-0.11855	-0.233791	0.0220653	0.119925	-0.992533	0.234557	0	0	0	1
0.998177	0.053179	0.0282248	0.633601	0.0561263	-0.991379	-0.118082	-0.233327	0.0216777	0.119434	-0.9926	0.23446	0	0	0	1
0.998186	0.053195	0.0278627	0.63364	0.0560889	-0.991437	-0.117613	-0.23285	0.0213434	0.118946	-0.992666	0.234371	0	0	0	1
0.998204	0.0530815	0.0274214	0.633672	0.055913	-0.991507	-0.117107	-0.232325	0.0209479	0.118414	-0.992738	0.23431	0	0	0	1
0.998213	0.0531238	0.027002	0.633712	0.0558962	-0.99156	-0.116667	-0.231826	0.020552	0.117951	-0.992802	0.234285	0	0	0	1
0.998223	0.0531865	0.0265302	0.633746	0.0558932	-0.991615	-0.116194	-0.2313	0.0201034	0.117454	-0.99287	0.234247	0	0	0	1
0.998227	0.0532704	0.0261957	0.633801	0.0559302	-0.991654	-0.115844	-0.230823	0.0197816	0.117087	-0.99292	0.234215	0	0	0	1
0.998234	0.0533176	0.0258454	0.633832	0.0559295	-0.991694	-0.115508	-0.230385	0.0194477	0.116733	-0.992968	0.234158	0	0	0	1
0.998245	0.0532366	0.0255822	0.63386	0.0558134	-0.991729	-0.115256	-0.230068	0.0192103	0.116465	-0.993004	0.234123	0	0	0	1
0.998249	0.0532237	0.02542	0.633866	0.0557786	-0.99175	-0.115096	-0.229907	0.01906	0.116296	-0.993027	0.234118	0	0	0	1
0.99825	0.0533672	0.0250995	0.633834	0.0558782	-0.99178	-0.114789	-0.229685	0.0187427	0.115975	-0.99307	0.23409	0	0	0	1
0.99825	0.0535221	0.0247462	0.63386	0.0559833	-0.991823	-0.114368	-0.229251	0.0183981	0.115537	-0.993128	0.23406	0	0	0	1
0.998255	0.0534924	0.0246333	0.633993	0.0559363	-0.991853	-0.114128	-0.228727	0.018303	0.115291	-0.993158	0.234057	0	0	0	1
0.998261	0.0535045	0.0243639	0.634088	0.055912	-0.991887	-0.113841	-0.228158	0.0180506	0.114989	-0.993198	0.233999	0	0	0	1
0.998271	0.0534835	0.0239859	0.634124	0.0558415	-0.991931	-0.113495	-0.227663	0.0176977	0.114622	-0.993247	0.233928	0	0	0	1
0.998273	0.0535987	0.0236377	0.634151	0.0559103	-0.991965	-0.113166	-0.227211	0.0173576	0.114276	-0.993292	0.233865	0	0	0	1
0.998276	0.0537045	0.0232845	0.634187	0.055969	-0.992002	-0.112811	-0.226725	0.0170152	0.113904	-0.993341	0.233802	0	0	0	1
0.998274	0.0538596	0.0229856	0.634252	0.056084	-0.992029	-0.112512	-0.226207	0.0167179	0.113591	-0.993382	0.233743	0	0	0	1
0.998275	0.0539711	0.0227132	0.63433	0.056159	-0.992058	-0.112219	-0.225672	0.0164516	0.113284	-0.993422	0.23369	0	0	0	1
0.998275	0.0540567	0.0224894	0.634415	0.0562146	-0.992084	-0.111964	-0.225159	0.0162343	0.113019	-0.993455	0.233647	0	0	0	1
0.998281	0.0540598	0.0222292	0.634492	0.0561839	-0.992116	-0.111693	-0.224647	0.0159912	0.112733	-0.993492	0.233594	0	0	0	1
0.998287	0.0540628	0.0219152	0.634547	0.0561467	-0.992153	-0.111387	-0.224144	0.0156967	0.11241	-0.993533	0.233532	0	0	0	1
0.998291	0.0541313	0.0215656	0.634582	0.05617	-0.992191	-0.111035	-0.223655	0.015362	0.112041	-0.99358	0.233472	0	0	0	1
0.998298	0.0541277	0.0212452	0.634628	0.0561255	-0.99223	-0.110708	-0.223164	0.015063	0.111696	-0.993623	0.233416	0	0	0	1
0.998295	0.0542727	0.0210542	0.634705	0.0562433	-0.99226	-0.110375	-0.222647	0.0148762	0.111354	-0.993665	0.233401	0	0	0	1
0.998308	0.0541213	0.0208148	0.634791	0.0560608	-0.992311	-0.110009	-0.222066	0.0146762	0.110973	-0.99371	0.233376	0	0	0	1
0.998319	0.0540033	0.0205777	0.634879	0.0559129	-0.992352	-0.109717	-0.221517	0.0144705	0.110667	-0.993747	0.233335	0	0	0	1
0.998325	0.0539901	0.0203283	0.634952	0.0558685	-0.992383	-0.109457	-0.22102	0.0142391	0.110393	-0.993781	0.233285	0	0	0	1
0.998338	0.0538496	0.0200728	0.635021	0.0556967	-0.992423	-0.109181	-0.220521	0.0140166	0.110101	-0.993817	0.233236	0	0	0	1
0.998348	0.0537791	0.0197678	0.635082	0.0555886	-0.992464	-0.108863	-0.219994	0.0137394	0.109766	-0.993858	0.233184	0	0	0	1
0.998355	0.0537665	0.0194303	0.635143	0.0555345	-0.992504	-0.108527	-0.219429	0.0134246	0.109411	-0.993901	0.23312	0	0	0	1
0.99836	0.0537507	0.0192228	0.635242	0.0554928	-0.992533	-0.10828	-0.218875	0.0132343	0.109152	-0.993932	0.233086	0	0	0	1
0.998367	0.0537078	0.0189392	0.635303	0.0554153	-0.992569	-0.107987	-0.218358	0.0129738	0.108844	-0.993969	0.233037	0	0	0	1
0.998375	0.0536848	0.0185861	0.635341	0.0553495	-0.992612	-0.107631	-0.217837	0.0126458	0.108469	-0.994015	0.232981	0	0	0	1
0.99838	0.0536714	0.0183567	0.635398	0.0553068	-0.992654	-0.107265	-0.217326	0.0124399	0.10809	-0.994059	0.232964	0	0	0	1
0.998377	0.0538112	0.0181311	0.635455	0.0554166	-0.99269	-0.106874	-0.216799	0.0122226	0.107689	-0.994105	0.232955	0	0	0	1
0.998382	0.0538149	0.0178226	0.635499	0.055382	-0.992736	-0.106457	-0.216231	0.0119392	0.107256	-0.994155	0.232931	0	0	0	1
0.998385	0.0538367	0.0175699	0.635561	0.0553734	-0.992766	-0.10619	-0.215674	0.0117009	0.106975	-0.994188	0.232936	0	0	0	1
0.998399	0.0536348	0.0174418	0.635613	0.0551576	-0.992789	-0.106079	-0.215327	0.0116015	0.106855	-0.994202	0.232954	0	0	0	1
0.998404	0.0535981	0.0172626	0.63559	0.0551007	-0.992805	-0.10596	-0.215184	0.0114342	0.106725	-0.994218	0.232951	0	0	0	1
0.998399	0.053782	0.016932	0.635535	0.0552447	-0.99283	-0.105649	-0.214968	0.0111036	0.106399	-0.994257	0.232914	0	0	0	1
0.998391	0.0540389	0.0166152	0.635522	0.0554614	-0.992869	-0.105174	-0.214551	0.0107881	0.10591	-0.994313	0.232903	0	0	0	1
0.998389	0.0541446	0.0164048	0.635589	0.05554	-0.992906	-0.104776	-0.213998	0.0105904	0.105502	-0.994358	0.232902	0	0	0	1
0.998399	0.0540269	0.0161353	0.635647	0.055391	-0.99295	-0.104443	-0.21347	0.0103538	0.105153	-0.994398	0.232871	0	0	0	1
0.998402	0.0541024	0.0156933	0.635648	0.0554158	-0.992989	-0.10406	-0.212969	0.00992823	0.104747	-0.994445	0.232812	0	0	0	1
0.998403	0.0542088	0.0152995	0.635657	0.0554769	-0.993022	-0.103706	-0.212462	0.0095459	0.104373	-0.994488	0.232784	0	0	0	1
0.998402	0.054295	0.0150346	0.635698	0.0555314	-0.993061	-0.103305	-0.211915	0.00929615	0.103959	-0.994534	0.232803	0	0	0	1
0.998405	0.0543048	0.0147677	0.63574	0.0555097	-0.993104	-0.102904	-0.211377	0.00905251	0.103543	-0.994579	0.232814	0	0	0	1
0.998409	0.054308	0.0144785	0.635782	0.0554797	-0.993143	-0.102545	-0.210822	0.00878503	0.103169	-0.994621	0.232826	0	0	0	1
0.998416	0.0542905	0.0140932	0.635799	0.0554199	-0.993178	-0.102237	-0.210226	0.00842138	0.10284	-0.994658	0.232877	0	0	0	1
0.998415	0.0543899	0.0137419	0.635824	0.0554813	-0.993193	-0.102059	-0.20963	0.00807217	0.102643	-0.994681	0.232974	0	0	0	1
0.99842	0.0543739	0.0134359	0.635858	0.0554327	-0.993212	-0.1019	-0.209077	0.00777878	0.102467	-0.994702	0.233048	0	0	0	1
0.998422	0.0544259	0.0131355	0.635901	0.0554523	-0.99323	-0.101712	-0.208511	0.00748561	0.102263	-0.994725	0.233098	0	0	0	1
0.998419	0.0545527	0.012806	0.635952	0.055543	-0.993249	-0.101475	-0.207923	0.00715856	0.102009	-0.994753	0.233101	0	0	0	1
0.998425	0.054503	0.012505	0.636007	0.0554611	-0.993279	-0.101227	-0.207388	0.00687845	0.101745	-0.994782	0.233068	0	0	0	1
0.99843	0.0544825	0.0121929	0.636047	0.0554071	-0.993311	-0.100941	-0.206901	0.00658651	0.101442	-0.994815	0.233017	0	0	0	1
0.998441	0.0543541	0.0118969	0.636095	0.0552475	-0.993348	-0.100666	-0.206405	0.00632088	0.10115	-0.994847	0.232967	0	0	0	1
0.998457	0.0541179	0.011633	0.636188	0.0549842	-0.99339	-0.100395	-0.20579	0.00609759	0.100863	-0.994877	0.232919	0	0	0	1
0.998464	0.0540623	0.0112614	0.636265	0.0548919	-0.993385	-0.10049	-0.205212	0.00572883	0.100938	-0.994872	0.232901	0	0	0	1
0.998475	0.0538987	0.0110653	0.63637	0.0547085	-0.993411	-0.100336	-0.204628	0.00555902	0.100772	-0.99489	0.232877	0	0	0	1
0.998473	0.0539923	0.0107555	0.636392	0.0547692	-0.99343	-0.100112	-0.204121	0.00525423	0.100532	-0.994916	0.232798	0	0	0	1
0.998472	0.0540701	0.0105352	0.636438	0.0548235	-0.993448	-0.0999014	-0.203582	0.00503914	0.10031	-0.994939	0.232756	0	0	0	1
0.998464	0.0542454	0.0103794	0.636473	0.0549815	-0.993454	-0.0997595	-0.203021	0.00487455	0.100161	-0.994955	0.232765	0	0	0	1
0.998465	0.0542455	0.0102706	0.636517	0.0549708	-0.993455	-0.0997528	-0.202447	0.00476688	0.100148	-0.994957	0.232845	0	0	0	1
0.998459	0.054396	0.0100456	0.636523	0.0550979	-0.99345	-0.0997316	-0.201853	0.00452942	0.100115	-0.994961	0.23292	0	0	0	1
0.998461	0.0543816	0.00987303	0.636547	0.0550663	-0.993449	-0.0997578	-0.201296	0.00435797	0.100132	-0.99496	0.232977	0	0	0	1
0.99846	0.0544482	0.00962999	0.636594	0.0551077	-0.993463	-0.0996025	-0.200722	0.00411844	0.0999634	-0.994978	0.23296	0	0	0	1
0.998463	0.0544466	0.00936328	0.636628	0.0550787	-0.99348	-0.099443	-0.200195	0.00386248	0.0997895	-0.994997	0.23291	0	0	0	1
0.998465	0.0544309	0.00921272	0.636629	0.0550482	-0.993481	-0.0994566	-0.199857	0.00371372	0.0997947	-0.994997	0.23292	0	0	0	1
0.998463	0.0544675	0.00921963	0.636637	0.0550856	-0.993469	-0.0995496	-0.199674	0.00371178	0.0998881	-0.994988	0.233009	0	0	0	1
0.998457	0.0546195	0.00897635	0.636611	0.055212	-0.993478	-0.0993947	-0.199389	0.00346348	0.0997205	-0.995005	0.233008	0	0	0	1
0.998451	0.0547488	0.00879171	0.636647	0.0553216	-0.993494	-0.099169	-0.198983	0.00327967	0.0994854	-0.995029	0.232979	0	0	0	1
0.998447	0.0548716	0.00857721	0.636714	0.0554218	-0.99351	-0.0989523	-0.198451	0.00306641	0.0992575	-0.995053	0.232921	0	0	0	1
0.998453	0.0547958	0.00835093	0.63675	0.0553235	-0.993527	-0.0988403	-0.197893	0.00285537	0.099133	-0.995066	0.232875	0	0	0	1
0.998449	0.0548758	0.00823362	0.636769	0.0553917	-0.993515	-0.0989172	-0.197386	0.0027266	0.0992035	-0.995059	0.232906	0	0	0	1
0.998447	0.0549401	0.00805468	0.636769	0.0554381	-0.993508	-0.09897	-0.196819	0.00253948	0.0992465	-0.995055	0.23296	0	0	0	1
0.998452	0.0548787	0.00791162	0.636743	0.0553633	-0.993492	-0.0991714	-0.196262	0.00239225	0.0994395	-0.995037	0.23305	0	0	0	1
0.998457	0.0548056	0.00776	0.636748	0.0552756	-0.993488	-0.0992529	-0.19568	0.00224438	0.0995123	-0.99503	0.233062	0	0	0	1
0.998455	0.054863	0.00760692	0.636768	0.0553176	-0.993481	-0.0993074	-0.195086	0.00208354	0.0995583	-0.995025	0.233023	0	0	0	1
0.998457	0.0548414	0.00746526	0.636771	0.0552822	-0.993476	-0.0993756	-0.194547	0.00194117	0.0996186	-0.99502	0.232992	0	0	0	1
0.998458	0.0548401	0.00734599	0.636801	0.055269	-0.993476	-0.0993808	-0.193992	0.00182253	0.0996171	-0.99502	0.232964	0	0	0	1
0.998458	0.0548626	0.00719636	0.636805	0.0552767	-0.993469	-0.0994498	-0.193415	0.00166779	0.0996778	-0.995014	0.232943	0	0	0	1
0.998464	0.0547685	0.00707633	0.636809	0.0551711	-0.993468	-0.0995189	-0.192839	0.00155411	0.09974	-0.995008	0.232922	0	0	0	1
0.998476	0.0545528	0.0070112	0.636824	0.05495	-0.993479	-0.0995293	-0.19223	0.00151039	0.0997465	-0.995008	0.232926	0	0	0	1
0.998485	0.0544084	0.00691955	0.636787	0.0547974	-0.993476	-0.0996394	-0.191688	0.00142769	0.0998512	-0.994997	0.23295	0	0	0	1
0.998484	0.0544229	0.00689075	0.636799	0.0548089	-0.993475	-0.0996481	-0.191097	0.00139715	0.0998583	-0.994996	0.23297	0	0	0	1
0.998484	0.0544343	0.00679544	0.636743	0.0548108	-0.993465	-0.0997401	-0.190535	0.00129626	0.0999449	-0.994988	0.232993	0	0	0	1
0.998487	0.0543908	0.00675891	0.636732	0.0547641	-0.993455	-0.0998712	-0.189945	0.00125711	0.100074	-0.994975	0.233041	0	0	0	1
0.998494	0.0542521	0.00678792	0.636762	0.0546292	-0.993443	-0.100062	-0.189266	0.00128936	0.100266	-0.994956	0.233132	0	0	0	1
0.998497	0.0541965	0.00675851	0.636771	0.0545712	-0.993423	-0.10029	-0.188683	0.00125319	0.100492	-0.994933	0.233195	0	0	0	1
0.998498	0.0541972	0.00662892	0.636726	0.0545592	-0.993401	-0.100518	-0.188119	0.00111191	0.100712	-0.994911	0.233213	0	0	0	1
0.998494	0.054299	0.00648561	0.636705	0.0546461	-0.993387	-0.100612	-0.187566	0.000954132	0.100798	-0.994902	0.233178	0	0	0	1
0.998488	0.0544062	0.00642675	0.636768	0.0547468	-0.99338	-0.100619	-0.186977	0.000884445	0.100802	-0.994902	0.233143	0	0	0	1
0.998487	0.0544505	0.00629376	0.636794	0.0547775	-0.99338	-0.100605	-0.186454	0.000748617	0.100781	-0.994904	0.23307	0	0	0	1
0.99848	0.0545835	0.00618307	0.636831	0.0548986	-0.993386	-0.100477	-0.18595	0.000632306	0.100647	-0.994918	0.232985	0	0	0	1
0.99847	0.0547679	0.00610911	0.636872	0.0550745	-0.9934	-0.100247	-0.185429	0.000552963	0.100414	-0.994941	0.232924	0	0	0	1
0.998469	0.0547936	0.00604577	0.636889	0.0550936	-0.993429	-0.0999478	-0.18486	0.000504027	0.100111	-0.994972	0.232874	0	0	0	1
0.998461	0.0549349	0.00610835	0.636886	0.0552403	-0.99345	-0.0996526	-0.184277	0.000568416	0.0998202	-0.995001	0.232903	0	0	0	1
0.998474	0.0546999	0.00619745	0.636832	0.0550152	-0.993476	-0.0995232	-0.183914	0.000687591	0.0996958	-0.995014	0.232998	0	0	0	1
0.998474	0.0546749	0.00636467	0.636779	0.0550071	-0.99347	-0.0995872	-0.183745	0.000852671	0.0997688	-0.995006	0.233168	0	0	0	1
0.998457	0.0549809	0.00645287	0.636735	0.0553201	-0.993485	-0.0992633	-0.183371	0.000927717	0.0994507	-0.995038	0.233213	0	0	0	1
0.998458	0.0549481	0.00650528	0.636705	0.0552921	-0.99354	-0.0987267	-0.182915	0.00101288	0.0989177	-0.995091	0.233191	0	0	0	1
0.99846	0.0548906	0.00662288	0.636694	0.0552459	-0.993595	-0.0981948	-0.182478	0.00116494	0.0983931	-0.995143	0.233205	0	0	0	1
0.998461	0.0548661	0.00674698	0.636654	0.0552329	-0.993659	-0.0975513	-0.18203	0.00132638	0.0977574	-0.995205	0.233219	0	0	0	1
0.998452	0.0550129	0.00690083	0.636597	0.0553929	-0.993729	-0.0967483	-0.181475	0.00150957	0.0969644	-0.995283	0.233237	0	0	0	1
0.998456	0.0549244	0.00701255	0.63657	0.0553144	-0.993802	-0.0960343	-0.180859	0.00166887	0.0962575	-0.995351	0.233233	0	0	0	1
0.998445	0.0551116	0.0070594	0.636574	0.0555046	-0.99383	-0.0956338	-0.180332	0.0017197	0.0958606	-0.995389	0.233235	0	0	0	1
0.998447	0.0550988	0.00693362	0.636597	0.0554796	-0.993838	-0.0955662	-0.179869	0.00159969	0.0957861	-0.995397	0.233182	0	0	0	1
0.998442	0.0551989	0.00683926	0.636648	0.05557	-0.993849	-0.0953987	-0.179325	0.00150567	0.0956138	-0.995413	0.233093	0	0	0	1
0.998446	0.0551376	0.00671478	0.636708	0.0554969	-0.993867	-0.0952587	-0.178714	0.00139564	0.095467	-0.995428	0.232992	0	0	0	1
0.998462	0.0548739	0.00653479	0.636702	0.0552172	-0.993885	-0.0952348	-0.178129	0.00124329	0.0954328	-0.995431	0.232917	0	0	0	1
0.998462	0.0548763	0.00644247	0.636712	0.0552108	-0.993878	-0.0953047	-0.177571	0.00114743	0.0954975	-0.995425	0.232916	0	0	0	1
0.998466	0.0548092	0.00639982	0.636701	0.0551399	-0.993883	-0.0952992	-0.176996	0.00111177	0.0954895	-0.995426	0.232943	0	0	0	1
0.998474	0.0546694	0.00634391	0.636652	0.0549954	-0.993894	-0.0952638	-0.176423	0.00107152	0.095451	-0.995429	0.232963	0	0	0	1
0.998471	0.0547219	0.00640719	0.636661	0.0550535	-0.993909	-0.0950802	-0.175858	0.00113955	0.0952712	-0.995447	0.233003	0	0	0	1
0.998477	0.0546073	0.00643445	0.636678	0.0549419	-0.993929	-0.0949301	-0.175325	0.00118586	0.0951227	-0.995461	0.233019	0	0	0	1
0.998465	0.0548281	0.00638019	0.636696	0.0551563	-0.993925	-0.0948466	-0.174787	0.00111552	0.0950366	-0.995469	0.232988	0	0	0	1
0.998465	0.0548332	0.00632904	0.636746	0.0551565	-0.993933	-0.0947694	-0.174239	0.00106847	0.0949567	-0.995477	0.232943	0	0	0	1
0.998463	0.0548859	0.00625694	0.636795	0.0552021	-0.993932	-0.0947442	-0.173647	0.000993191	0.0949277	-0.99548	0.232896	0	0	0	1
0.998466	0.0548326	0.00617146	0.63681	0.055141	-0.993933	-0.0947756	-0.173077	0.000911565	0.0949542	-0.995477	0.232868	0	0	0	1
0.998464	0.0548788	0.00613434	0.636817	0.0551835	-0.993923	-0.0948522	-0.172542	0.000866028	0.0950287	-0.99547	0.232881	0	0	0	1
0.998461	0.0549378	0.00609288	0.636792	0.0552384	-0.993907	-0.0949875	-0.171967	0.000811701	0.0951616	-0.995457	0.232921	0	0	0	1
0.998453	0.0550967	0.00607008	0.636773	0.0553945	-0.99388	-0.0951835	-0.171386	0.000762986	0.095356	-0.995439	0.232979	0	0	0	1
0.998452	0.0550958	0.00608759	0.636816	0.0553954	-0.993874	-0.0952412	-0.170786	0.000777258	0.0954147	-0.995433	0.233012	0	0	0	1
0.99845	0.0551547	0.00601792	0.636832	0.0554474	-0.993863	-0.0953277	-0.170221	0.000697568	0.0954972	-0.995425	0.233	0	0	0	1
0.998439	0.0553558	0.00596518	0.636865	0.0556426	-0.993848	-0.0953698	-0.169708	0.000623559	0.0955364	-0.995422	0.232978	0	0	0	1
0.998433	0.0554736	0.0059	0.636899	0.0557536	-0.993845	-0.0953422	-0.169139	0.000549058	0.0955053	-0.995425	0.232941	0	0	0	1
0.998434	0.0554625	0.00580582	0.636892	0.0557336	-0.993837	-0.0954298	-0.168555	0.000451608	0.0955875	-0.995417	0.232926	0	0	0	1
0.998442	0.0553161	0.00579189	0.636866	0.0555866	-0.993825	-0.0956397	-0.168165	0.000440062	0.0957963	-0.995397	0.232989	0	0	0	1
0.998443	0.0552921	0.00589305	0.636817	0.0555726	-0.993796	-0.0959559	-0.167966	0.00052525	0.0961176	-0.995366	0.233148	0	0	0	1
0.998432	0.055494	0.00588794	0.636758	0.0557732	-0.993767	-0.096137	-0.167688	0.000490585	0.0962982	-0.995348	0.233218	0	0	0	1
0.998425	0.0556205	0.00577828	0.636752	0.0558885	-0.99377	-0.0960421	-0.167229	0.000374725	0.0961974	-0.995358	0.23315	0	0	0	1
0.998441	0.0553414	0.0056869	0.636808	0.0556019	-0.993793	-0.0959699	-0.16671	0.000314847	0.0961201	-0.995366	0.233073	0	0	0	1
0.998435	0.0554683	0.00559386	0.63684	0.0557192	-0.993787	-0.0959596	-0.166183	0.000210749	0.0961047	-0.995367	0.233012	0	0	0	1
0.998443	0.0553358	0.00550309	0.636853	0.0555786	-0.993798	-0.0959322	-0.165704	0.000134821	0.0960723	-0.99537	0.23296	0	0	0	1
0.998443	0.0553295	0.00544687	0.6369	0.055567	-0.993801	-0.0958997	-0.165141	8.1372e-05	0.0960367	-0.995374	0.232918	0	0	0	1
0.998447	0.0552724	0.00538608	0.636927	0.0555043	-0.993802	-0.0959251	-0.164555	2.50405e-05	0.0960587	-0.995372	0.232893	0	0	0	1
0.998455	0.0551206	0.00534071	0.636924	0.0553489	-0.993799	-0.0960494	-0.163968	-1.23576e-05	0.0961803	-0.99536	0.232913	0	0	0	1
0.998464	0.054962	0.0052902	0.636919	0.0551861	-0.993796	-0.0961717	-0.163358	-5.40469e-05	0.0962995	-0.995348	0.232929	0	0	0	1
0.998469	0.0548788	0.00519937	0.63687	0.0550945	-0.993783	-0.0963582	-0.162794	-0.000146612	0.0964808	-0.995331	0.232949	0	0	0	1
0.998467	0.0549315	0.00513807	0.636873	0.055141	-0.993774	-0.0964322	-0.162261	-0.000216733	0.0965512	-0.995324	0.232938	0	0	0	1
0.998464	0.0549926	0.00506916	0.63688	0.0551952	-0.993764	-0.0964975	-0.161654	-0.00029474	0.0966126	-0.995318	0.232923	0	0	0	1
0.998469	0.0549106	0.00497267	0.636876	0.0551042	-0.993763	-0.0965625	-0.161088	-0.000386293	0.0966722	-0.995312	0.232893	0	0	0	1
0.998468	0.0549386	0.00488221	0.636892	0.0551233	-0.993765	-0.0965339	-0.16053	-0.000477308	0.0966386	-0.995315	0.232839	0	0	0	1
0.998467	0.0549512	0.00481716	0.636905	0.0551296	-0.993763	-0.0965467	-0.159925	-0.000543892	0.0966479	-0.995314	0.232812	0	0	0	1
0.998463	0.0550343	0.00480865	0.636932	0.0552114	-0.993751	-0.0966206	-0.159388	-0.000564485	0.0967211	-0.995307	0.232825	0	0	0	1
0.998463	0.0550263	0.00478225	0.636956	0.0552009	-0.993752	-0.0966239	-0.158819	-0.000590126	0.096723	-0.995307	0.232817	0	0	0	1
0.998457	0.0551433	0.00466421	0.636918	0.0553059	-0.993738	-0.0967006	-0.158274	-0.000723031	0.096793	-0.9953	0.232788	0	0	0	1
0.998452	0.0552391	0.00465659	0.63694	0.0554005	-0.993728	-0.0967528	-0.157761	-0.000742804	0.0968446	-0.995295	0.232796	0	0	0	1
0.998442	0.0554264	0.00462683	0.63698	0.0555841	-0.993729	-0.0966328	-0.157193	-0.000783847	0.096723	-0.995307	0.232757	0	0	0	1
0.99844	0.0554733	0.00451065	0.636976	0.0556196	-0.993737	-0.096538	-0.156622	-0.000898542	0.0966218	-0.995317	0.232683	0	0	0	1
0.99844	0.0554778	0.00447416	0.637012	0.0556207	-0.993744	-0.0964606	-0.156088	-0.000930924	0.0965426	-0.995324	0.232646	0	0	0	1
0.998434	0.0555815	0.00446922	0.63705	0.0557236	-0.993753	-0.0963101	-0.155534	-0.000937433	0.0963919	-0.995339	0.23262	0	0	0	1
0.998437	0.0555252	0.00442212	0.637051	0.0556631	-0.993771	-0.0961537	-0.154965	-0.00097005	0.0962332	-0.995354	0.232584	0	0	0	1
0.998437	0.0555377	0.00443038	0.637052	0.0556765	-0.993779	-0.0960661	-0.154407	-0.000958155	0.0961462	-0.995363	0.232594	0	0	0	1
0.998428	0.055689	0.00445956	0.637056	0.0558299	-0.993771	-0.0960571	-0.153851	-0.000943215	0.0961387	-0.995363	0.232633	0	0	0	1
0.998425	0.0557504	0.00445452	0.637034	0.0558904	-0.993757	-0.0961663	-0.153288	-0.000960269	0.0962473	-0.995353	0.232681	0	0	0	1
0.998418	0.0558725	0.00439236	0.637011	0.0560059	-0.993742	-0.0962614	-0.152684	-0.00103916	0.0963386	-0.995344	0.232687	0	0	0	1
0.998429	0.0556884	0.0043559	0.637011	0.055819	-0.993741	-0.0963765	-0.152273	-0.00106408	0.0964518	-0.995333	0.232695	0	0	0	1
0.998433	0.0556094	0.00443706	0.63699	0.055748	-0.993728	-0.0965482	-0.152099	-0.000985416	0.0966278	-0.995316	0.232795	0	0	0	1
0.998423	0.0557796	0.00438872	0.636945	0.0559127	-0.993718	-0.096564	-0.151882	-0.00105081	0.0966407	-0.995315	0.232793	0	0	0	1
0.998411	0.0560039	0.00431072	0.636945	0.0561286	-0.993726	-0.096357	-0.151429	-0.00113836	0.0964294	-0.995335	0.232718	0	0	0	1
0.998427	0.0557351	0.00422915	0.637003	0.0558534	-0.993748	-0.0962809	-0.15088	-0.0011892	0.0963492	-0.995343	0.23264	0	0	0	1
0.998438	0.0555319	0.00413519	0.637029	0.055642	-0.993763	-0.096258	-0.150294	-0.00126167	0.0963214	-0.995345	0.232578	0	0	0	1
0.998452	0.0552858	0.00405135	0.636975	0.0553888	-0.993761	-0.0964239	-0.14977	-0.00133047	0.0964826	-0.99533	0.232589	0	0	0	1
0.998446	0.0553945	0.00405503	0.63692	0.055497	-0.99373	-0.0966813	-0.149206	-0.00135168	0.0967397	-0.995305	0.232675	0	0	0	1
0.998443	0.0554446	0.00406026	0.636846	0.055547	-0.993697	-0.0969919	-0.148607	-0.00136867	0.09705	-0.995275	0.232778	0	0	0	1
0.998447	0.0553845	0.00407952	0.636832	0.0554887	-0.993677	-0.0972289	-0.147961	-0.0013569	0.0972877	-0.995251	0.232853	0	0	0	1
0.998446	0.0553958	0.00403409	0.636795	0.0554953	-0.993658	-0.0974198	-0.147348	-0.00141379	0.0974759	-0.995233	0.232884	0	0	0	1
0.998439	0.0555234	0.00396358	0.636767	0.0556152	-0.99364	-0.0975272	-0.146812	-0.00150232	0.097579	-0.995223	0.232876	0	0	0	1
0.998445	0.0554213	0.00389681	0.636742	0.0555069	-0.993637	-0.097627	-0.146268	-0.00156425	0.097675	-0.995213	0.232869	0	0	0	1
0.99844	0.0555127	0.0038575	0.636742	0.0555939	-0.993622	-0.0977205	-0.145703	-0.00161747	0.0977661	-0.995204	0.23287	0	0	0	1
0.99844	0.0555229	0.00384959	0.636743	0.055603	-0.993607	-0.097874	-0.145126	-0.0016349	0.0979189	-0.995189	0.232899	0	0	0	1
0.998429	0.0557209	0.00379411	0.636715	0.0557945	-0.993584	-0.097998	-0.144578	-0.00171641	0.0980392	-0.995177	0.232904	0	0	0	1
0.998431	0.0556941	0.00375698	0.63671	0.055764	-0.993578	-0.0980797	-0.14404	-0.00175525	0.0981188	-0.995169	0.232903	0	0	0	1
0.998421	0.0558672	0.00373541	0.636719	0.055934	-0.993557	-0.0981878	-0.143426	-0.00179977	0.0982252	-0.995159	0.232912	0	0	0	1
0.998427	0.0557579	0.00371743	0.636749	0.0558233	-0.993557	-0.0982498	-0.14285	-0.00181036	0.0982863	-0.995152	0.232905	0	0	0	1
0.998419	0.0559055	0.00366184	0.636766	0.0559646	-0.993547	-0.0982727	-0.14228	-0.00188141	0.0983058	-0.99515	0.232871	0	0	0	1
0.998417	0.0559568	0.00359087	0.636747	0.0560086	-0.993536	-0.0983642	-0.14173	-0.00196212	0.0983931	-0.995142	0.232853	0	0	0	1
0.998411	0.0560535	0.00360977	0.636776	0.0561065	-0.993525	-0.0984192	-0.141154	-0.00195597	0.0984489	-0.995136	0.232868	0	0	0	1
0.99841	0.0560839	0.00356005	0.636775	0.0561317	-0.993516	-0.0984951	-0.14057	-0.00201265	0.0985217	-0.995129	0.232856	0	0	0	1
0.998411	0.0560613	0.00349459	0.636748	0.0561026	-0.993508	-0.0985888	-0.140016	-0.00208075	0.0986117	-0.99512	0.232847	0	0	0	1
0.998411	0.0560671	0.00349662	0.636788	0.0561086	-0.993509	-0.098578	-0.139503	-0.00207869	0.098601	-0.995121	0.232834	0	0	0	1
0.998415	0.0559892	0.00341315	0.636809	0.0560231	-0.993527	-0.0984414	-0.138955	-0.00214623	0.0984601	-0.995135	0.232757	0	0	0	1
0.998412	0.0560506	0.00334272	0.63684	0.0560774	-0.99353	-0.0983834	-0.13839	-0.00221899	0.0983981	-0.995141	0.232691	0	0	0	1
0.998415	0.0559969	0.0033385	0.636896	0.0560238	-0.993543	-0.0982838	-0.13782	-0.00221228	0.0982986	-0.99515	0.232656	0	0	0	1
0.998423	0.055863	0.00329738	0.63693	0.0558866	-0.993558	-0.0982075	-0.137249	-0.00223567	0.0982204	-0.995158	0.232609	0	0	0	1
0.998431	0.0557252	0.00326266	0.636952	0.0557462	-0.993568	-0.098182	-0.136678	-0.00225518	0.0981932	-0.995161	0.232579	0	0	0	1
0.998447	0.0554342	0.00326453	0.636933	0.0554565	-0.993571	-0.0983186	-0.136289	-0.00223232	0.0983304	-0.995147	0.232617	0	0	0	1
0.998447	0.0554288	0.0034175	0.636933	0.0554657	-0.993552	-0.0985098	-0.136106	-0.00209044	0.0985298	-0.995128	0.232751	0	0	0	1
0.998437	0.05561	0.00340155	0.6369	0.0556444	-0.993538	-0.0985474	-0.135851	-0.00212629	0.0985661	-0.995124	0.232766	0	0	0	1
0.998425	0.0558181	0.00333499	0.636901	0.0558452	-0.993538	-0.098432	-0.135364	-0.00220648	0.0984467	-0.995136	0.232708	0	0	0	1
0.998435	0.0556525	0.00329807	0.636932	0.0556768	-0.993546	-0.0984516	-0.134814	-0.00222794	0.0984646	-0.995134	0.232678	0	0	0	1
0.998445	0.0554653	0.00329161	0.636983	0.0554898	-0.993557	-0.0984428	-0.134273	-0.0022154	0.0984559	-0.995135	0.232654	0	0	0	1
0.998442	0.0555263	0.00318899	0.636996	0.0555406	-0.99356	-0.0983892	-0.133822	-0.00232039	0.0983965	-0.995141	0.232576	0	0	0	1
0.998433	0.055692	0.0030877	0.637014	0.0556957	-0.99356	-0.0982989	-0.133298	-0.0024323	0.0983004	-0.99515	0.232491	0	0	0	1
0.998431	0.055741	0.00303322	0.637047	0.0557392	-0.993563	-0.0982435	-0.132719	-0.00248815	0.0982419	-0.995155	0.232435	0	0	0	1
0.998435	0.0556672	0.00300271	0.637092	0.0556628	-0.99357	-0.0982105	-0.132162	-0.00250935	0.0982074	-0.995159	0.232398	0	0	0	1
0.998424	0.055866	0.00290091	0.637105	0.0558509	-0.993566	-0.0981473	-0.131629	-0.00262652	0.0981381	-0.995165	0.23233	0	0	0	1
0.998416	0.0560132	0.00280946	0.637085	0.0559886	-0.993567	-0.0980566	-0.13107	-0.00272674	0.098042	-0.995174	0.232276	0	0	0	1
0.998409	0.0561274	0.00283065	0.63708	0.0561044	-0.993561	-0.0980496	-0.130481	-0.00271651	0.098036	-0.995175	0.232297	0	0	0	1
0.998412	0.0560847	0.00289162	0.637073	0.0560679	-0.993564	-0.098048	-0.129906	-0.00265165	0.0980379	-0.995175	0.232346	0	0	0	1
0.998405	0.0561972	0.00287661	0.637026	0.0561783	-0.993552	-0.098102	-0.129357	-0.00268066	0.0980906	-0.99517	0.232373	0	0	0	1
0.998399	0.056313	0.00286515	0.636992	0.0562923	-0.993544	-0.0981146	-0.128795	-0.00270414	0.0981023	-0.995169	0.232385	0	0	0	1
0.9984	0.0562998	0.0028924	0.636998	0.056282	-0.993551	-0.0980504	-0.128193	-0.00267213	0.0980397	-0.995175	0.232397	0	0	0	1
0.998409	0.0561303	0.00286777	0.63699	0.0561109	-0.993561	-0.0980522	-0.127604	-0.00268007	0.0980407	-0.995175	0.232388	0	0	0	1
0.99841	0.0561238	0.00280657	0.636972	0.0560985	-0.993565	-0.0980125	-0.127081	-0.00273799	0.0979976	-0.995179	0.232352	0	0	0	1
0.998401	0.0562745	0.00276974	0.636982	0.0562452	-0.993568	-0.0978971	-0.126517	-0.00278286	0.0978799	-0.99519	0.232307	0	0	0	1
0.998395	0.0563882	0.00276101	0.636975	0.0563579	-0.993572	-0.0977935	-0.125934	-0.00279682	0.0977756	-0.995201	0.232292	0	0	0	1
0.998399	0.0563206	0.00278887	0.636956	0.0562933	-0.993577	-0.0977843	-0.125384	-0.00276199	0.0977682	-0.995201	0.232322	0	0	0	1
0.998394	0.0563948	0.00282711	0.636931	0.0563709	-0.993571	-0.097803	-0.124816	-0.00273232	0.0977888	-0.995199	0.232363	0	0	0	1
0.998395	0.0563786	0.00283716	0.636877	0.0563554	-0.993562	-0.0979032	-0.124243	-0.00272642	0.0978895	-0.99519	0.232411	0	0	0	1
0.998405	0.056201	0.00289594	0.636909	0.0561843	-0.993568	-0.0979366	-0.123647	-0.00265248	0.0979266	-0.995186	0.232442	0	0	0	1
0.998417	0.0559868	0.00288474	0.636942	0.05597	-0.99358	-0.0979412	-0.123054	-0.00264285	0.0979311	-0.995186	0.232419	0	0	0	1
0.998417	0.055999	0.00276061	0.63693	0.05597	-0.993581	-0.0979314	-0.122483	-0.00276684	0.0979143	-0.995187	0.23234	0	0	0	1
0.99843	0.0557678	0.0027432	0.636969	0.0557384	-0.993599	-0.0978811	-0.121981	-0.00275864	0.0978638	-0.995192	0.232302	0	0	0	1
0.99842	0.0559528	0.00269993	0.637013	0.0559185	-0.993597	-0.0977927	-0.121417	-0.00281481	0.0977727	-0.995201	0.23224	0	0	0	1
0.998422	0.0559164	0.00262977	0.637029	0.0558758	-0.993609	-0.0977011	-0.120857	-0.00287582	0.0976774	-0.99521	0.232171	0	0	0	1
0.99844	0.0555963	0.00258497	0.636984	0.0555525	-0.993617	-0.097801	-0.120496	-0.00289458	0.0977755	-0.9952	0.232177	0	0	0	1
0.998458	0.0552722	0.00233634	0.63672	0.0552051	-0.993619	-0.0979799	-0.12054	-0.00311981	0.0979413	-0.995183	0.232179	0	0	0	1
0.998482	0.0548709	0.00147013	0.636163	0.0547214	-0.993659	-0.097837	-0.120605	-0.0039333	0.0977524	-0.995199	0.232019	0	0	0	1
0.998501	0.0545448	0.000864169	0.635605	0.0543392	-0.993712	-0.0975159	-0.120578	-0.00448599	0.0974001	-0.995231	0.231924	0	0	0	1
0.998523	0.0541506	0.000101479	0.634937	0.0538752	-0.993787	-0.0970044	-0.120531	-0.00517777	0.09685	-0.995282	0.231857	0	0	0	1
0.998549	0.0536594	-0.000605247	0.634088	0.0533221	-0.993888	-0.0962788	-0.12046	-0.00579362	0.0960902	-0.995352	0.231773	0	0	0	1
0.998579	0.0530886	-0.00115269	0.633089	0.0527081	-0.994025	-0.0951933	-0.120344	-0.00622534	0.0949807	-0.995456	0.231761	0	0	0	1
0.998571	0.0532183	-0.00159187	0.632051	0.0527978	-0.994052	-0.0948597	-0.120363	-0.00665656	0.0946236	-0.995487	0.232118	0	0	0	1
0.998582	0.0530094	-0.00155047	0.631214	0.0525977	-0.99412	-0.094258	-0.120356	-0.00656381	0.0940263	-0.995544	0.232579	0	0	0	1
0.998585	0.0529444	-0.00217834	0.630282	0.0524745	-0.994133	-0.0941884	-0.12031	-0.00717823	0.0939242	-0.99555	0.232681	0	0	0	1
0.998588	0.0528299	-0.00308101	0.629378	0.0522711	-0.99409	-0.0947575	-0.120261	-0.00809476	0.0944461	-0.995493	0.232587	0	0	0	1
0.998586	0.0528185	-0.00385146	0.628582	0.0521813	-0.994033	-0.0953997	-0.120178	-0.00889328	0.0950473	-0.995429	0.232517	0	0	0	1
0.998589	0.0527224	-0.00451275	0.627814	0.0520165	-0.993979	-0.0960467	-0.120076	-0.00957532	0.0956597	-0.995364	0.232511	0	0	0	1
0.998589	0.0526431	-0.00529404	0.626947	0.0518562	-0.993926	-0.0966832	-0.120094	-0.0103775	0.0962555	-0.995299	0.232469	0	0	0	1
0.998586	0.0526095	-0.00615384	0.626052	0.0517356	-0.993894	-0.0970804	-0.120142	-0.0112496	0.096608	-0.995255	0.232353	0	0	0	1
0.998583	0.0525525	-0.00701279	0.625176	0.0515922	-0.993872	-0.0973799	-0.120013	-0.0121133	0.0968633	-0.99522	0.232211	0	0	0	1
0.998586	0.0524001	-0.00764321	0.624344	0.0513718	-0.993824	-0.0979842	-0.119997	-0.0127564	0.0974362	-0.995156	0.232242	0	0	0	1
0.998581	0.0524354	-0.00815138	0.623535	0.0513518	-0.993784	-0.0983979	-0.119972	-0.0132862	0.0978228	-0.995111	0.232323	0	0	0	1
0.99858	0.0523684	-0.00861198	0.622723	0.0512338	-0.993745	-0.09885	-0.1199	-0.0137607	0.0982516	-0.995063	0.23244	0	0	0	1
0.998583	0.0522029	-0.00930122	0.621783	0.0509953	-0.993716	-0.0992687	-0.11987	-0.0144509	0.0986368	-0.995015	0.232456	0	0	0	1
0.99858	0.0521241	-0.00999518	0.620797	0.0508459	-0.993707	-0.099435	-0.119858	-0.0151412	0.0987687	-0.994991	0.232454	0	0	0	1
0.998571	0.0522177	-0.0104391	0.619898	0.0508911	-0.993678	-0.0996974	-0.119781	-0.0156051	0.0990067	-0.994961	0.232593	0	0	0	1
0.998567	0.0522081	-0.0108361	0.619005	0.050836	-0.993642	-0.100083	-0.119757	-0.0160183	0.0993714	-0.994918	0.232772	0	0	0	1
0.998559	0.0522428	-0.0114063	0.618066	0.0508102	-0.993621	-0.100306	-0.119645	-0.0165998	0.0995653	-0.994889	0.232833	0	0	0	1
0.998563	0.0520259	-0.0120355	0.617002	0.0505256	-0.9936	-0.100657	-0.119617	-0.0172212	0.0998868	-0.994846	0.232823	0	0	0	1
0.998544	0.0522884	-0.0124028	0.616039	0.0507499	-0.993588	-0.100667	-0.119542	-0.017613	0.0998745	-0.99484	0.23283	0	0	0	1
0.99854	0.052354	-0.0124775	0.615182	0.0508142	-0.993621	-0.100309	-0.119452	-0.0176755	0.0995119	-0.994876	0.233033	0	0	0	1
0.998538	0.0523509	-0.0126247	0.614289	0.0508065	-0.993678	-0.0997428	-0.119521	-0.0177926	0.0989386	-0.994931	0.233255	0	0	0	1
0.998528	0.0524737	-0.0129491	0.613378	0.0509188	-0.993794	-0.0985236	-0.119478	-0.0180647	0.0977023	-0.995048	0.233279	0	0	0	1
0.998522	0.0524868	-0.0133347	0.612445	0.0509117	-0.993887	-0.0975788	-0.119593	-0.018401	0.0967388	-0.995136	0.233261	0	0	0	1
0.998516	0.0526813	-0.0130199	0.611863	0.0511413	-0.993905	-0.0972758	-0.119661	-0.0180913	0.0964486	-0.99517	0.233378	0	0	0	1
0.998534	0.0525551	-0.0121034	0.611769	0.0510981	-0.993873	-0.0976242	-0.119729	-0.017186	0.0968458	-0.995147	0.233741	0	0	0	1
0.998545	0.0524047	-0.0118422	0.611697	0.0509672	-0.993843	-0.098006	-0.11984	-0.0169314	0.097243	-0.995113	0.233904	0	0	0	1
0.998563	0.0520871	-0.0117122	0.611573	0.0506592	-0.993832	-0.0982725	-0.120228	-0.0167848	0.097521	-0.995088	0.233944	0	0	0	1
0.998566	0.0520765	-0.0115176	0.611447	0.0506638	-0.993809	-0.0985008	-0.120734	-0.0166019	0.0977591	-0.995068	0.234047	0	0	0	1
0.998571	0.0520072	-0.0113759	0.611351	0.0506054	-0.993792	-0.0987018	-0.121154	-0.0164646	0.0979682	-0.99505	0.234172	0	0	0	1
0.998573	0.0520061	-0.0112279	0.611254	0.050615	-0.993769	-0.0989312	-0.121569	-0.016329	0.0982048	-0.995029	0.234273	0	0	0	1
0.998587	0.0517658	-0.0110742	0.611128	0.0503874	-0.993759	-0.0991521	-0.122054	-0.0161638	0.0984371	-0.995008	0.234373	0	0	0	1
0.998586	0.0518249	-0.0108884	0.610998	0.0504603	-0.993729	-0.0994151	-0.122559	-0.0159983	0.0987082	-0.994984	0.23446	0	0	0	1
0.9986	0.0515902	-0.0107205	0.610878	0.0502393	-0.993715	-0.0996637	-0.123003	-0.0158208	0.0989687	-0.994961	0.234499	0	0	0	1
0.998616	0.0513462	-0.0104459	0.610775	0.0500186	-0.993693	-0.099994	-0.123471	-0.0155403	0.0993162	-0.994931	0.23452	0	0	0	1
0.998623	0.0512596	-0.0101452	0.610662	0.049957	-0.993661	-0.100337	-0.123956	-0.0152501	0.099675	-0.994899	0.234527	0	0	0	1
0.998631	0.0511369	-0.00995654	0.61051	0.0498491	-0.993636	-0.100641	-0.124459	-0.0150656	0.0999899	-0.994871	0.234523	0	0	0	1
0.998642	0.0509864	-0.00971196	0.610401	0.0497194	-0.993613	-0.100937	-0.124938	-0.0148222	0.1003	-0.994843	0.234583	0	0	0	1
0.998657	0.0507192	-0.00949157	0.610298	0.0494718	-0.993598	-0.101197	-0.12542	-0.0145894	0.100575	-0.994819	0.2347	0	0	0	1
0.998669	0.0505136	-0.0093568	0.610165	0.0492776	-0.993585	-0.101421	-0.125924	-0.0144458	0.100808	-0.994797	0.234831	0	0	0	1
0.998671	0.0504968	-0.00918041	0.610041	0.0492752	-0.993561	-0.101656	-0.126426	-0.0142805	0.101052	-0.994775	0.23496	0	0	0	1
0.998676	0.0504402	-0.00904595	0.609913	0.0492292	-0.99354	-0.101886	-0.126881	-0.0141525	0.101288	-0.994753	0.235032	0	0	0	1
0.998684	0.0503134	-0.00884618	0.609817	0.0491199	-0.993521	-0.102125	-0.127318	-0.013953	0.101539	-0.99473	0.235109	0	0	0	1
0.99868	0.0504167	-0.00862536	0.609714	0.0492413	-0.993486	-0.102408	-0.12781	-0.0137581	0.101831	-0.994703	0.235195	0	0	0	1
0.998675	0.0505382	-0.00849962	0.609562	0.0493716	-0.993454	-0.10265	-0.128339	-0.0136576	0.102077	-0.994679	0.235247	0	0	0	1
0.998678	0.0505225	-0.00827949	0.609448	0.0493748	-0.993426	-0.102926	-0.128848	-0.0134509	0.102364	-0.994652	0.235298	0	0	0	1
0.998686	0.0503918	-0.0081003	0.609322	0.0492597	-0.993405	-0.103183	-0.129352	-0.0132723	0.102632	-0.994627	0.235339	0	0	0	1
0.998687	0.0504276	-0.00780946	0.609246	0.0493213	-0.993371	-0.10348	-0.129835	-0.0130017	0.102942	-0.994598	0.235391	0	0	0	1
0.998682	0.050545	-0.00758585	0.609141	0.0494573	-0.993334	-0.103772	-0.130354	-0.0128062	0.103243	-0.99457	0.235395	0	0	0	1
0.998687	0.0504869	-0.00734318	0.609036	0.0494209	-0.993305	-0.104065	-0.130873	-0.0125737	0.103549	-0.994541	0.235397	0	0	0	1
0.998686	0.0505622	-0.00704074	0.608941	0.0495231	-0.993266	-0.104388	-0.131388	-0.0122971	0.103885	-0.994509	0.23541	0	0	0	1
0.998693	0.0504587	-0.00674701	0.608854	0.0494469	-0.993237	-0.104701	-0.131854	-0.0120102	0.104214	-0.994478	0.235434	0	0	0	1
0.998697	0.0504077	-0.00644911	0.608752	0.0494231	-0.993201	-0.105046	-0.132362	-0.0117261	0.104573	-0.994444	0.235489	0	0	0	1
0.998697	0.0504473	-0.00616485	0.608637	0.0494886	-0.993164	-0.105364	-0.132868	-0.0114637	0.104905	-0.994412	0.235561	0	0	0	1
0.99869	0.0505964	-0.00603486	0.608535	0.0496487	-0.99314	-0.105522	-0.133219	-0.0113582	0.105067	-0.994396	0.235609	0	0	0	1
0.998691	0.0506138	-0.00581805	0.608546	0.0496867	-0.993117	-0.105715	-0.13336	-0.0111543	0.10527	-0.994377	0.235638	0	0	0	1
0.998703	0.0504026	-0.00555091	0.60855	0.049502	-0.9931	-0.105965	-0.13356	-0.0108792	0.105536	-0.994352	0.235658	0	0	0	1
0.998715	0.0501996	-0.00514971	0.608492	0.0493387	-0.99307	-0.10632	-0.133995	-0.0104769	0.105912	-0.994316	0.235685	0	0	0	1
0.998716	0.0502396	-0.00451876	0.608463	0.0494402	-0.99301	-0.106834	-0.13454	-0.00988005	0.106456	-0.994264	0.235698	0	0	0	1
0.998716	0.0503007	-0.0038436	0.608433	0.0495671	-0.992936	-0.107459	-0.135049	-0.00924728	0.107114	-0.9942	0.235585	0	0	0	1
0.998726	0.0501538	-0.00305823	0.60843	0.0494995	-0.992866	-0.108132	-0.135506	-0.00848514	0.107826	-0.994129	0.235427	0	0	0	1
0.998741	0.0499012	-0.00244423	0.608392	0.0493102	-0.992816	-0.10868	-0.135991	-0.00787543	0.108406	-0.994071	0.23536	0	0	0	1
0.998743	0.0498671	-0.00202375	0.608334	0.0493189	-0.992772	-0.109079	-0.136505	-0.00747402	0.108825	-0.994029	0.235421	0	0	0	1
0.998748	0.0497877	-0.00173358	0.608251	0.0492695	-0.992743	-0.109365	-0.137033	-0.00719147	0.109126	-0.993998	0.23557	0	0	0	1
0.998753	0.0496848	-0.0015009	0.608167	0.0491908	-0.99272	-0.109611	-0.137526	-0.00696141	0.109384	-0.993971	0.235723	0	0	0	1
0.99876	0.0495551	-0.00126207	0.608093	0.0490864	-0.992697	-0.109865	-0.138017	-0.00672265	0.10965	-0.993943	0.235844	0	0	0	1
0.998766	0.0494472	-0.00107387	0.608003	0.0489982	-0.992675	-0.110101	-0.13849	-0.00653557	0.109895	-0.993917	0.235929	0	0	0	1
0.998767	0.0494289	-0.000772445	0.607937	0.0490114	-0.992643	-0.110386	-0.139012	-0.00624842	0.110195	-0.993886	0.236016	0	0	0	1
0.998766	0.049456	-0.000550056	0.607872	0.0490614	-0.992614	-0.110622	-0.139535	-0.00604229	0.110442	-0.99386	0.236078	0	0	0	1
0.998767	0.0494241	-0.000435088	0.607795	0.0490414	-0.992598	-0.110776	-0.140088	-0.00593224	0.110601	-0.993843	0.236112	0	0	0	1
0.998767	0.0494382	-0.000322613	0.607716	0.0490671	-0.992581	-0.110917	-0.140683	-0.00582913	0.110748	-0.993827	0.236142	0	0	0	1
0.998769	0.0494035	-0.000147785	0.607663	0.049051	-0.992564	-0.111077	-0.141231	-0.0056596	0.110916	-0.993809	0.236182	0	0	0	1
0.998763	0.0495118	-2.20958e-05	0.607612	0.0491718	-0.992541	-0.111226	-0.141702	-0.00555424	0.11107	-0.993793	0.236208	0	0	0	1
0.99877	0.0493673	0.000139445	0.60757	0.0490453	-0.99253	-0.111383	-0.142183	-0.0053856	0.111236	-0.993775	0.236243	0	0	0	1
0.998772	0.0493382	0.000329221	0.607518	0.0490366	-0.99251	-0.11156	-0.142753	-0.0052027	0.111422	-0.993755	0.236284	0	0	0	1
0.998758	0.0496186	0.000426139	0.607426	0.0493252	-0.992479	-0.111707	-0.143378	-0.00514512	0.111572	-0.993739	0.236313	0	0	0	1
0.998741	0.0499473	0.000568979	0.607355	0.0496671	-0.992446	-0.111851	-0.143949	-0.00504728	0.111722	-0.993722	0.236345	0	0	0	1
0.998746	0.0498485	0.000693731	0.607298	0.0495822	-0.992436	-0.111979	-0.144439	-0.00491882	0.111857	-0.993708	0.236373	0	0	0	1
0.998747	0.0498357	0.000883945	0.607258	0.0495899	-0.992415	-0.112163	-0.144949	-0.00473778	0.11205	-0.993687	0.23641	0	0	0	1
0.99876	0.0495696	0.00104163	0.607195	0.0493424	-0.992409	-0.112325	-0.145521	-0.00455948	0.112221	-0.993669	0.236447	0	0	0	1
0.998757	0.0496278	0.001159	0.607119	0.0494129	-0.992392	-0.112444	-0.14608	-0.00445544	0.112345	-0.993655	0.236478	0	0	0	1
0.998763	0.0495064	0.00131452	0.607065	0.0493092	-0.992382	-0.112571	-0.146583	-0.00429372	0.112479	-0.99364	0.236511	0	0	0	1
0.998765	0.0494465	0.00153394	0.607041	0.0492737	-0.992368	-0.112711	-0.147023	-0.00407616	0.11263	-0.993624	0.236547	0	0	0	1
0.998769	0.0493628	0.00174057	0.607007	0.0492132	-0.992351	-0.112891	-0.147508	-0.0038706	0.112821	-0.993603	0.236587	0	0	0	1
0.998765	0.0494339	0.00189057	0.60696	0.0493009	-0.992352	-0.112847	-0.147893	-0.00372757	0.112784	-0.993608	0.236612	0	0	0	1
0.998763	0.0494709	0.00190513	0.60692	0.0493393	-0.99235	-0.112842	-0.148111	-0.00371707	0.11278	-0.993609	0.236614	0	0	0	1
0.998772	0.0492967	0.00209876	0.606939	0.0491875	-0.99234	-0.113	-0.148326	-0.00351308	0.112948	-0.99359	0.236641	0	0	0	1
0.998785	0.0490201	0.0022789	0.606919	0.0489325	-0.992336	-0.113148	-0.148704	-0.00331029	0.113105	-0.993573	0.236677	0	0	0	1
0.998788	0.0489474	0.00240166	0.606843	0.0488737	-0.992324	-0.113277	-0.149257	-0.00318658	0.11324	-0.993558	0.236713	0	0	0	1
0.998789	0.0489302	0.00253627	0.606772	0.0488714	-0.992306	-0.113433	-0.149803	-0.00305874	0.113403	-0.99354	0.236745	0	0	0	1
0.998793	0.0488256	0.00277965	0.606756	0.0487945	-0.992285	-0.113647	-0.150258	-0.00281585	0.113629	-0.993515	0.236788	0	0	0	1
0.998809	0.0484787	0.00302574	0.606734	0.0484772	-0.992278	-0.113843	-0.150742	-0.00254176	0.113838	-0.993492	0.236838	0	0	0	1
0.998814	0.04838	0.00321757	0.606672	0.0484006	-0.992259	-0.114042	-0.151335	-0.00234983	0.114045	-0.993468	0.236878	0	0	0	1
0.998808	0.04848	0.00334775	0.606586	0.0485145	-0.992236	-0.114195	-0.151936	-0.00223955	0.114204	-0.99345	0.236913	0	0	0	1
0.998801	0.0486261	0.00353597	0.606537	0.0486807	-0.992206	-0.114385	-0.152452	-0.00207883	0.114403	-0.993428	0.23695	0	0	0	1
0.998806	0.0484999	0.00375431	0.606512	0.0485799	-0.992189	-0.114573	-0.152896	-0.00185688	0.114601	-0.993405	0.236991	0	0	0	1
0.998809	0.0484067	0.00398704	0.606479	0.0485137	-0.992168	-0.114786	-0.153402	-0.00162571	0.114826	-0.99338	0.237036	0	0	0	1
0.998801	0.0485653	0.00418443	0.606407	0.0486936	-0.992135	-0.114993	-0.154029	-0.00145824	0.115042	-0.993355	0.237079	0	0	0	1
0.998795	0.0486813	0.0042838	0.606305	0.0488201	-0.992115	-0.11511	-0.154645	-0.00137874	0.115163	-0.993341	0.237106	0	0	0	1
0.998784	0.0488904	0.00452592	0.606272	0.0490555	-0.992082	-0.115296	-0.155136	-0.00117187	0.115361	-0.993318	0.237154	0	0	0	1
0.998785	0.0488246	0.00482463	0.606275	0.0490244	-0.992055	-0.11554	-0.155558	-0.000879957	0.115619	-0.993289	0.237204	0	0	0	1
0.998786	0.0487766	0.00510328	0.60626	0.0490088	-0.992028	-0.115781	-0.15604	-0.000609858	0.115874	-0.993259	0.237254	0	0	0	1
0.998779	0.0489059	0.00524086	0.606166	0.0491531	-0.992001	-0.115948	-0.156667	-0.000496643	0.116048	-0.993239	0.237291	0	0	0	1
0.998771	0.0490514	0.00547543	0.606093	0.0493248	-0.991989	-0.115979	-0.157266	-0.000282397	0.11609	-0.993234	0.237325	0	0	0	1
0.998762	0.0491922	0.00580615	0.606059	0.0495031	-0.991976	-0.116019	-0.157808	2.73289e-05	0.116146	-0.993228	0.237369	0	0	0	1
0.998763	0.0491451	0.00610116	0.606045	0.0494906	-0.99195	-0.116247	-0.158286	0.00031406	0.116389	-0.993199	0.237421	0	0	0	1
0.998764	0.0490875	0.00637095	0.60602	0.0494649	-0.991923	-0.116483	-0.158788	0.000576653	0.116637	-0.99317	0.237472	0	0	0	1
0.998762	0.0490991	0.00657087	0.605948	0.0494999	-0.991899	-0.116676	-0.159396	0.000763966	0.11684	-0.993146	0.23751	0	0	0	1
0.998757	0.0491641	0.00682495	0.605897	0.0495944	-0.991873	-0.116856	-0.159982	0.000999398	0.117032	-0.993123	0.237542	0	0	0	1
0.998763	0.0490032	0.00710316	0.605872	0.0494673	-0.991861	-0.117007	-0.160493	0.00128668	0.117197	-0.993103	0.237571	0	0	0	1
0.99877	0.0488129	0.00748163	0.605882	0.0493232	-0.991838	-0.117267	-0.160969	0.00167149	0.117475	-0.99307	0.237629	0	0	0	1
0.998776	0.0486524	0.00774869	0.605853	0.0491956	-0.991817	-0.117498	-0.161478	0.00194382	0.117718	-0.993041	0.237678	0	0	0	1
0.998781	0.0485027	0.00798753	0.605805	0.0490755	-0.991797	-0.117719	-0.162044	0.00218742	0.117951	-0.993012	0.237713	0	0	0	1
0.998778	0.0485312	0.00822304	0.605759	0.0491321	-0.99177	-0.117922	-0.162602	0.00240757	0.118165	-0.992986	0.23773	0	0	0	1
0.998774	0.0485837	0.00835141	0.605729	0.0491996	-0.991758	-0.117993	-0.162924	0.00252514	0.118243	-0.992977	0.237731	0	0	0	1
0.998766	0.0487159	0.00850506	0.605761	0.0493494	-0.991735	-0.11812	-0.163025	0.0026556	0.118377	-0.992961	0.237734	0	0	0	1
0.998774	0.0485208	0.00874416	0.605795	0.0491845	-0.991722	-0.1183	-0.163213	0.00290691	0.118568	-0.992937	0.237769	0	0	0	1
0.998788	0.0481978	0.00895564	0.605757	0.0488894	-0.991714	-0.118494	-0.163676	0.00314542	0.118772	-0.992912	0.237812	0	0	0	1
0.998777	0.0483892	0.00905828	0.605647	0.0490922	-0.991684	-0.11866	-0.164302	0.00321625	0.118943	-0.992891	0.237839	0	0	0	1
0.998762	0.0486776	0.00920994	0.605564	0.0493969	-0.991659	-0.118741	-0.164863	0.00332825	0.119032	-0.99288	0.23785	0	0	0	1
0.998765	0.0485608	0.00949604	0.605545	0.049315	-0.991659	-0.118773	-0.165305	0.00362432	0.119078	-0.992874	0.237862	0	0	0	1
0.998763	0.0485392	0.00976227	0.605527	0.0493262	-0.99163	-0.119009	-0.165754	0.00387915	0.119327	-0.992843	0.237909	0	0	0	1
0.998765	0.048448	0.0100137	0.605488	0.0492666	-0.991607	-0.119229	-0.166258	0.00412842	0.119559	-0.992814	0.237961	0	0	0	1
0.998757	0.0485987	0.0101575	0.605401	0.0494342	-0.991577	-0.119411	-0.16684	0.00424393	0.119747	-0.992791	0.237992	0	0	0	1
0.998754	0.0486062	0.0103528	0.605329	0.0494658	-0.991555	-0.119575	-0.167448	0.0044285	0.119921	-0.992769	0.237998	0	0	0	1
0.998749	0.0486712	0.0105128	0.605268	0.0495494	-0.991555	-0.11954	-0.167973	0.00458114	0.119894	-0.992771	0.237941	0	0	0	1
0.998738	0.0488525	0.0107313	0.60522	0.0497561	-0.99153	-0.11966	-0.168502	0.00476992	0.120026	-0.992755	0.237935	0	0	0	1
0.998743	0.0487105	0.0109652	0.605172	0.0496442	-0.991515	-0.119835	-0.169059	0.00501015	0.120212	-0.992731	0.237941	0	0	0	1
0.998744	0.0486433	0.0111369	0.605112	0.0495986	-0.991504	-0.119949	-0.169618	0.00518284	0.120333	-0.992715	0.237917	0	0	0	1
0.99874	0.0486898	0.0113269	0.60506	0.0496684	-0.991484	-0.120078	-0.170143	0.00535915	0.120472	-0.992697	0.237903	0	0	0	1
0.998741	0.0485967	0.0115919	0.605036	0.0496089	-0.991465	-0.120266	-0.170597	0.00562369	0.120673	-0.992672	0.237945	0	0	0	1
0.998744	0.0485042	0.0117532	0.604977	0.0495375	-0.991447	-0.120438	-0.171064	0.00578623	0.120852	-0.992649	0.237978	0	0	0	1
0.998747	0.0483927	0.0119643	0.604908	0.0494538	-0.991424	-0.120661	-0.171639	0.00599794	0.121084	-0.992619	0.238022	0	0	0	1
0.998736	0.048581	0.0121032	0.604812	0.0496583	-0.991397	-0.1208	-0.172231	0.00610578	0.121232	-0.992601	0.23804	0	0	0	1
0.998742	0.0483928	0.0123607	0.604759	0.0495027	-0.991405	-0.120802	-0.172742	0.00638381	0.121245	-0.992597	0.23806	0	0	0	1
0.998745	0.0482796	0.0125878	0.604718	0.0494191	-0.991389	-0.120966	-0.17321	0.00661459	0.12142	-0.992574	0.238102	0	0	0	1
0.998748	0.0481538	0.0128102	0.604669	0.0493226	-0.991368	-0.121179	-0.173706	0.00683971	0.121643	-0.992546	0.238147	0	0	0	1
0.998754	0.047978	0.0129902	0.604596	0.0491714	-0.991352	-0.121372	-0.174279	0.00703008	0.121843	-0.99252	0.238185	0	0	0	1
0.998758	0.0478457	0.0131744	0.604553	0.0490636	-0.991338	-0.121525	-0.17483	0.00722118	0.122004	-0.992499	0.238194	0	0	0	1
0.998765	0.047659	0.0133259	0.604512	0.0488978	-0.991329	-0.121666	-0.175354	0.0073873	0.12215	-0.992479	0.238173	0	0	0	1
0.99877	0.0475032	0.013497	0.604482	0.0487653	-0.991317	-0.121818	-0.17587	0.00756842	0.12231	-0.992458	0.238151	0	0	0	1
0.998768	0.0474933	0.013659	0.604466	0.0487761	-0.991302	-0.121938	-0.176425	0.00772431	0.122438	-0.992441	0.238148	0	0	0	1
0.998768	0.0474586	0.0137813	0.604414	0.0487578	-0.991285	-0.122081	-0.176981	0.00784284	0.122586	-0.992422	0.238157	0	0	0	1
0.99876	0.0475623	0.0139961	0.604374	0.0488886	-0.991255	-0.122274	-0.177453	0.00803354	0.12279	-0.992395	0.238205	0	0	0	1
0.998751	0.0477041	0.0141872	0.604356	0.049054	-0.99123	-0.122408	-0.177754	0.00819883	0.122934	-0.992376	0.238249	0	0	0	1
0.998748	0.0477525	0.0142273	0.604341	0.0491076	-0.991218	-0.122481	-0.177896	0.00822905	0.12301	-0.992366	0.238244	0	0	0	1
0.998757	0.0474941	0.0144289	0.60434	0.0488774	-0.991208	-0.122654	-0.178171	0.00845216	0.12319	-0.992342	0.238283	0	0	0	1
0.998755	0.047491	0.014589	0.60428	0.0488955	-0.991186	-0.122824	-0.178614	0.00860282	0.123367	-0.992319	0.23832	0	0	0	1
0.998751	0.0475259	0.0147343	0.604189	0.0489496	-0.991162	-0.122998	-0.179168	0.00873394	0.123549	-0.992295	0.238358	0	0	0	1
0.99874	0.0477052	0.0149351	0.604134	0.0491542	-0.991127	-0.123204	-0.179664	0.00890057	0.123766	-0.992267	0.238393	0	0	0	1
0.998733	0.0477646	0.015231	0.604125	0.0492522	-0.991089	-0.123467	-0.180084	0.00917339	0.124044	-0.992229	0.238445	0	0	0	1
0.998727	0.0477764	0.0155622	0.604104	0.049308	-0.991046	-0.123785	-0.180592	0.00948435	0.124378	-0.992185	0.238504	0	0	0	1
0.998715	0.0479773	0.0157108	0.604009	0.0495275	-0.991014	-0.123958	-0.181196	0.00959795	0.124561	-0.992161	0.238505	0	0	0	1
0.998717	0.0478146	0.0160484	0.603978	0.0494081	-0.991021	-0.123946	-0.181786	0.00995342	0.124563	-0.992157	0.238474	0	0	0	1
0.998704	0.0480257	0.0162624	0.603937	0.0496457	-0.990991	-0.124095	-0.18232	0.0101317	0.124725	-0.992135	0.238462	0	0	0	1
0.998701	0.0479928	0.0165089	0.603911	0.0496461	-0.990963	-0.124316	-0.182834	0.0103691	0.124957	-0.992103	0.238472	0	0	0	1
0.998702	0.0478836	0.0167847	0.603901	0.0495747	-0.990938	-0.124543	-0.183357	0.0106446	0.125197	-0.99207	0.23848	0	0	0	1
0.998698	0.0479139	0.0169482	0.603859	0.049627	-0.990915	-0.124709	-0.183894	0.0107945	0.125371	-0.992046	0.238443	0	0	0	1
0.998697	0.04782	0.0172608	0.603834	0.0495758	-0.990888	-0.124945	-0.184454	0.0111043	0.125621	-0.992011	0.23844	0	0	0	1
0.998686	0.0478442	0.0178006	0.603855	0.0496664	-0.990895	-0.124846	-0.184928	0.011641	0.12555	-0.992014	0.238443	0	0	0	1
0.998686	0.0477232	0.0181395	0.60381	0.0495906	-0.990882	-0.124981	-0.185527	0.0119853	0.1257	-0.991991	0.238445	0	0	0	1
0.998685	0.0476301	0.0184228	0.603773	0.0495356	-0.990866	-0.125133	-0.186076	0.0122701	0.125864	-0.991967	0.23842	0	0	0	1
0.998683	0.0475623	0.0187437	0.603769	0.049512	-0.990835	-0.125388	-0.186586	0.0125838	0.126134	-0.991928	0.238394	0	0	0	1
0.99868	0.0474843	0.0190509	0.603769	0.0494768	-0.990804	-0.125649	-0.187097	0.012885	0.126409	-0.991889	0.238342	0	0	0	1
0.998682	0.0473495	0.0193083	0.603742	0.0493784	-0.990781	-0.125867	-0.187686	0.0131463	0.126638	-0.991857	0.238259	0	0	0	1
0.998674	0.0474158	0.0195406	0.603699	0.0494768	-0.990747	-0.126092	-0.188277	0.0133567	0.126875	-0.991824	0.238188	0	0	0	1
0.998665	0.0475236	0.0197552	0.603664	0.0496135	-0.990715	-0.126287	-0.188811	0.0135459	0.127082	-0.991795	0.238129	0	0	0	1
0.998662	0.0474625	0.0200381	0.603646	0.0495924	-0.990684	-0.126543	-0.189336	0.0138212	0.12735	-0.991756	0.238108	0	0	0	1
0.99866	0.047396	0.0203172	0.603611	0.0495656	-0.990654	-0.126787	-0.189826	0.0140939	0.127608	-0.991719	0.238146	0	0	0	1
0.998658	0.0473431	0.0205466	0.603555	0.049546	-0.990623	-0.127041	-0.19032	0.0143152	0.127871	-0.991682	0.238194	0	0	0	1
0.998652	0.0473366	0.0208264	0.603515	0.0495796	-0.990584	-0.127325	-0.19082	0.014579	0.128169	-0.99164	0.238253	0	0	0	1
0.998649	0.0473129	0.0210075	0.603427	0.0495825	-0.990556	-0.127542	-0.191394	0.0147505	0.128395	-0.991608	0.238289	0	0	0	1
0.998636	0.0475014	0.0211959	0.603371	0.0497964	-0.990522	-0.127726	-0.191949	0.0149037	0.12859	-0.991581	0.238336	0	0	0	1
0.998632	0.0475406	0.0213226	0.603302	0.049854	-0.990499	-0.127879	-0.192443	0.0150164	0.12875	-0.991558	0.23839	0	0	0	1
0.998622	0.0476873	0.0214368	0.603265	0.050015	-0.990484	-0.127932	-0.192737	0.0151079	0.128811	-0.991549	0.238422	0	0	0	1
0.99862	0.0475901	0.021766	0.603289	0.0499551	-0.990535	-0.127559	-0.192871	0.0154652	0.128454	-0.99159	0.238417	0	0	0	1
0.998613	0.0476682	0.0219327	0.603236	0.0500539	-0.990531	-0.127551	-0.193218	0.0156207	0.128455	-0.991587	0.23844	0	0	0	1
0.99861	0.0476424	0.0221194	0.603159	0.0500513	-0.99054	-0.127488	-0.193726	0.0158121	0.128402	-0.991591	0.238456	0	0	0	1
0.998596	0.0478013	0.0224042	0.603124	0.0502402	-0.990572	-0.127161	-0.194263	0.0160903	0.128091	-0.991627	0.23847	0	0	0	1
0.998595	0.0476912	0.0226581	0.603083	0.050157	-0.990628	-0.12676	-0.194763	0.0163762	0.127702	-0.991672	0.238454	0	0	0	1
0.998596	0.047574	0.0228872	0.603045	0.050065	-0.99067	-0.126463	-0.195298	0.0166332	0.127415	-0.991705	0.238427	0	0	0	1
0.998592	0.0475271	0.0231557	0.602989	0.0500482	-0.990704	-0.126202	-0.19584	0.0169183	0.127167	-0.991732	0.238434	0	0	0	1
0.99859	0.0474306	0.0234403	0.602921	0.0499875	-0.990716	-0.126137	-0.196354	0.0172157	0.127115	-0.991733	0.238477	0	0	0	1
0.998589	0.047336	0.0236658	0.602866	0.049924	-0.990707	-0.126233	-0.196846	0.0174464	0.12722	-0.991716	0.238548	0	0	0	1
0.998596	0.047094	0.0238311	0.602801	0.0497067	-0.990705	-0.126332	-0.197371	0.017636	0.127323	-0.991699	0.238601	0	0	0	1
0.998596	0.0469968	0.0240379	0.602755	0.0496392	-0.99069	-0.126476	-0.197901	0.0178459	0.127475	-0.991676	0.238639	0	0	0	1
0.998595	0.0469227	0.0242327	0.602698	0.0495939	-0.990669	-0.12666	-0.198404	0.0180392	0.127667	-0.991648	0.238679	0	0	0	1
0.998599	0.0467372	0.024401	0.602632	0.0494348	-0.990653	-0.12685	-0.198909	0.0182202	0.127862	-0.991619	0.23872	0	0	0	1
0.9986	0.0465901	0.0246598	0.602613	0.0493258	-0.990632	-0.127054	-0.199436	0.0184852	0.128076	-0.991587	0.238759	0	0	0	1
0.998594	0.0466526	0.0247754	0.602569	0.0494045	-0.990615	-0.127152	-0.199994	0.0185868	0.128181	-0.991571	0.238743	0	0	0	1
0.99859	0.0466984	0.0248557	0.602549	0.049461	-0.990608	-0.12719	-0.200541	0.0186586	0.128223	-0.991565	0.238695	0	0	0	1
0.998595	0.0465871	0.0248824	0.602568	0.0493525	-0.990623	-0.12711	-0.201091	0.0187033	0.128143	-0.991574	0.238612	0	0	0	1
0.998598	0.0465182	0.0248938	0.602546	0.0492849	-0.990631	-0.127077	-0.201665	0.0187251	0.128109	-0.991578	0.238576	0	0	0	1
0.998579	0.0468726	0.0249577	0.602542	0.049644	-0.990618	-0.127041	-0.202213	0.0187447	0.128083	-0.991581	0.238575	0	0	0	1
0.998578	0.0468846	0.0249933	0.602515	0.0496606	-0.990616	-0.12705	-0.202736	0.0187779	0.128094	-0.991579	0.238583	0	0	0	1
0.998578	0.0468498	0.0250729	0.602484	0.0496373	-0.99061	-0.127102	-0.203279	0.0188586	0.12815	-0.99157	0.238599	0	0	0	1
0.998568	0.0470369	0.0250877	0.602489	0.0498231	-0.990612	-0.127012	-0.203832	0.0188538	0.128064	-0.991581	0.238536	0	0	0	1
0.998566	0.0471002	0.0250558	0.602481	0.04988	-0.990622	-0.126916	-0.204434	0.0188189	0.127967	-0.991595	0.238457	0	0	0	1
0.998556	0.0472998	0.0250676	0.602557	0.0500755	-0.990639	-0.126705	-0.205027	0.0188157	0.127761	-0.991621	0.238361	0	0	0	1
0.998553	0.0474137	0.0250055	0.602576	0.0501769	-0.990659	-0.126508	-0.20567	0.0187496	0.127563	-0.991648	0.238249	0	0	0	1
0.998553	0.0474401	0.0249494	0.602575	0.050193	-0.990678	-0.126355	-0.20626	0.0186984	0.127408	-0.991669	0.238159	0	0	0	1
0.99855	0.047482	0.0249786	0.602611	0.0502361	-0.99069	-0.126239	-0.2068	0.0187278	0.127295	-0.991683	0.238117	0	0	0	1
0.998546	0.0475429	0.0250076	0.602595	0.0502994	-0.990693	-0.126195	-0.207361	0.0187511	0.127253	-0.991688	0.238112	0	0	0	1
0.998538	0.0477009	0.0250466	0.602551	0.050461	-0.990686	-0.126185	-0.207944	0.01877	0.127248	-0.991688	0.238131	0	0	0	1
0.998528	0.0478671	0.0251339	0.602542	0.0506364	-0.990681	-0.126152	-0.208306	0.018837	0.127223	-0.99169	0.238165	0	0	0	1
0.998526	0.0479366	0.025055	0.602536	0.0506943	-0.990684	-0.126102	-0.208406	0.0187525	0.127169	-0.991698	0.2381	0	0	0	1
0.998535	0.0477259	0.02512	0.602553	0.0504956	-0.990681	-0.126212	-0.208594	0.0188382	0.127279	-0.991683	0.23815	0	0	0	1
0.998549	0.0473706	0.0252281	0.602511	0.0501605	-0.990673	-0.126402	-0.209065	0.018981	0.127468	-0.991656	0.238264	0	0	0	1
0.998551	0.047294	0.025315	0.602435	0.050097	-0.990667	-0.126475	-0.209637	0.0190732	0.127543	-0.991644	0.238348	0	0	0	1
0.998552	0.0472317	0.0253675	0.602407	0.0500421	-0.990669	-0.126485	-0.210097	0.0191326	0.127555	-0.991642	0.238379	0	0	0	1
0.998558	0.0470567	0.0254535	0.602408	0.04988	-0.990673	-0.126518	-0.210515	0.0192384	0.127588	-0.991635	0.238427	0	0	0	1
0.998562	0.0469408	0.0255315	0.602398	0.0497754	-0.990675	-0.126538	-0.211059	0.0193296	0.12761	-0.991631	0.238465	0	0	0	1
0.998566	0.0468452	0.0255499	0.602368	0.0496816	-0.990689	-0.12647	-0.211673	0.0193633	0.127542	-0.991639	0.238452	0	0	0	1
0.99856	0.0469719	0.0255341	0.602363	0.0498028	-0.990699	-0.126341	-0.212226	0.019338	0.127414	-0.991656	0.238391	0	0	0	1
0.998563	0.0469188	0.0255272	0.602369	0.049747	-0.990716	-0.126229	-0.21277	0.0193436	0.127301	-0.99167	0.238337	0	0	0	1
0.998562	0.0469464	0.0255097	0.602322	0.0497708	-0.990723	-0.126163	-0.213341	0.019326	0.127235	-0.991679	0.238304	0	0	0	1
0.998555	0.047068	0.0255751	0.602293	0.0498996	-0.990719	-0.126148	-0.213913	0.0193761	0.127225	-0.991679	0.238329	0	0	0	1
0.998555	0.0470243	0.0256189	0.602233	0.0498625	-0.990716	-0.126184	-0.214437	0.0194233	0.127263	-0.991674	0.238369	0	0	0	1
0.998553	0.0470244	0.0257191	0.602219	0.0498759	-0.990712	-0.12621	-0.214923	0.0195212	0.127293	-0.991668	0.238417	0	0	0	1
0.998551	0.047029	0.0258027	0.602205	0.0498915	-0.990709	-0.12623	-0.215472	0.0196024	0.127318	-0.991663	0.238449	0	0	0	1
0.998547	0.0471157	0.0257897	0.602161	0.0499746	-0.990713	-0.126165	-0.21605	0.0195817	0.127254	-0.991672	0.238413	0	0	0	1
0.998537	0.0472811	0.0258504	0.602177	0.0501447	-0.990715	-0.126079	-0.216622	0.0196252	0.127174	-0.991681	0.238392	0	0	0	1
0.998537	0.0472696	0.0258723	0.602138	0.0501356	-0.990719	-0.126056	-0.217172	0.0196494	0.127152	-0.991683	0.238389	0	0	0	1
0.998527	0.0474721	0.0259156	0.60214	0.0503408	-0.990716	-0.125992	-0.217656	0.0196698	0.127095	-0.99169	0.238368	0	0	0	1
0.998524	0.0474954	0.0259784	0.602115	0.0503725	-0.990711	-0.126019	-0.21819	0.0197277	0.127125	-0.991685	0.238385	0	0	0	1
0.99853	0.0473481	0.026025	0.602127	0.0502303	-0.990731	-0.125924	-0.21876	0.0197974	0.12703	-0.991696	0.238348	0	0	0	1
0.998528	0.0473674	0.026043	0.602153	0.0502495	-0.990744	-0.125813	-0.219347	0.0198184	0.12692	-0.99171	0.238293	0	0	0	1
0.998528	0.0473611	0.026065	0.602213	0.0502422	-0.990768	-0.125623	-0.219943	0.0198506	0.126731	-0.991733	0.238207	0	0	0	1
0.998532	0.0473066	0.0260182	0.602209	0.0501785	-0.990795	-0.125435	-0.220552	0.0198207	0.12654	-0.991758	0.238107	0	0	0	1
0.998536	0.0472051	0.0260255	0.602218	0.0500758	-0.990819	-0.125291	-0.221119	0.0198481	0.126395	-0.991776	0.238043	0	0	0	1
0.998529	0.0473199	0.0261102	0.602251	0.0501991	-0.990821	-0.125224	-0.22164	0.0199208	0.126334	-0.991783	0.238039	0	0	0	1
0.998536	0.047137	0.0261675	0.602255	0.0500244	-0.990833	-0.125201	-0.222239	0.0200019	0.12631	-0.991784	0.238041	0	0	0	1
0.998532	0.0472258	0.0261691	0.602207	0.0501137	-0.990822	-0.125252	-0.222832	0.0199897	0.126363	-0.991777	0.238042	0	0	0	1
0.998532	0.0472058	0.0262119	0.602169	0.050099	-0.990824	-0.125238	-0.223345	0.0200353	0.126351	-0.991778	0.238055	0	0	0	1
0.998526	0.0473198	0.026237	0.602158	0.0502144	-0.990824	-0.125192	-0.223623	0.0200481	0.126308	-0.991783	0.238049	0	0	0	1
0.998528	0.047284	0.0261921	0.602173	0.050172	-0.990834	-0.125133	-0.22372	0.0200111	0.126246	-0.991792	0.237993	0	0	0	1
0.998543	0.0469777	0.0261911	0.602158	0.0498718	-0.990825	-0.125326	-0.224017	0.0200391	0.126433	-0.991767	0.238029	0	0	0	1
0.998556	0.0467111	0.0261585	0.60207	0.0496068	-0.990815	-0.125508	-0.224483	0.0200315	0.126608	-0.991745	0.238064	0	0	0	1
0.998557	0.0466714	0.0262023	0.601994	0.0495737	-0.990812	-0.125544	-0.224967	0.0200781	0.126645	-0.99174	0.2381	0	0	0	1
0.99856	0.0465568	0.0262946	0.601952	0.0494729	-0.990809	-0.125609	-0.225406	0.0201809	0.126712	-0.991729	0.238149	0	0	0	1
0.998563	0.0463812	0.026466	0.601922	0.0493235	-0.990797	-0.125759	-0.225876	0.0203655	0.126867	-0.991705	0.238196	0	0	0	1
0.998568	0.0462215	0.0265809	0.601872	0.0491815	-0.990793	-0.125851	-0.226447	0.020495	0.126961	-0.991691	0.238201	0	0	0	1
0.998565	0.0462482	0.0266228	0.601836	0.0492125	-0.990797	-0.125807	-0.227	0.0205353	0.126921	-0.991695	0.238177	0	0	0	1
0.998564	0.0462327	0.0267003	0.601849	0.049205	-0.990809	-0.125714	-0.227551	0.0206187	0.126831	-0.991705	0.238142	0	0	0	1
0.998569	0.0460984	0.0267524	0.601836	0.0490769	-0.990824	-0.125642	-0.228124	0.0206909	0.126758	-0.991713	0.238122	0	0	0	1
0.998561	0.0462549	0.0267895	0.601777	0.0492369	-0.990817	-0.12564	-0.228692	0.0207079	0.126762	-0.991712	0.238108	0	0	0	1
0.998555	0.0463163	0.0268792	0.601733	0.0493096	-0.99081	-0.125665	-0.229238	0.0207878	0.126792	-0.991706	0.238127	0	0	0	1
0.998548	0.0463768	0.0270365	0.601679	0.0493932	-0.990784	-0.125835	-0.229742	0.0209275	0.126971	-0.99168	0.238162	0	0	0	1
0.998543	0.0463697	0.0272597	0.601638	0.0494188	-0.990758	-0.126032	-0.230237	0.0211397	0.127179	-0.991649	0.238201	0	0	0	1
0.998533	0.0464342	0.0275116	0.601612	0.0495196	-0.990725	-0.126253	-0.230789	0.0213699	0.127414	-0.991614	0.238222	0	0	0	1
0.998513	0.0467894	0.0276381	0.601564	0.0498901	-0.990694	-0.126346	-0.231338	0.0214452	0.127521	-0.991599	0.238186	0	0	0	1
0.998504	0.0469002	0.0277744	0.601556	0.0500179	-0.990685	-0.126365	-0.231903	0.0215651	0.127549	-0.991593	0.238102	0	0	0	1
0.998506	0.0467891	0.0278792	0.601555	0.0499205	-0.990693	-0.126339	-0.232479	0.0216844	0.127525	-0.991593	0.238037	0	0	0	1
0.998503	0.0467907	0.0279812	0.601535	0.0499349	-0.990693	-0.126335	-0.233038	0.0217854	0.127526	-0.991591	0.238032	0	0	0	1
0.998497	0.0468475	0.0281053	0.601561	0.0500059	-0.990697	-0.126278	-0.23354	0.021904	0.127477	-0.991594	0.238028	0	0	0	1
0.998499	0.0467738	0.028155	0.601546	0.0499389	-0.990701	-0.12627	-0.234099	0.0219631	0.12747	-0.991594	0.237991	0	0	0	1
0.998496	0.0468184	0.028171	0.601582	0.0499829	-0.990712	-0.126166	-0.234685	0.0219785	0.127368	-0.991607	0.237905	0	0	0	1
0.998493	0.0468997	0.0281648	0.601621	0.0500577	-0.990738	-0.125934	-0.23533	0.0219737	0.127137	-0.991636	0.237777	0	0	0	1
0.998489	0.0469542	0.0282063	0.601688	0.0501113	-0.990768	-0.125676	-0.23599	0.0220209	0.126883	-0.991668	0.237664	0	0	0	1
0.998479	0.0471043	0.0283034	0.601767	0.0502672	-0.99079	-0.125438	-0.236595	0.0221101	0.126653	-0.991695	0.23759	0	0	0	1
0.998486	0.0469838	0.0282601	0.601772	0.0501367	-0.990828	-0.125189	-0.237163	0.022095	0.1264	-0.991728	0.237459	0	0	0	1
0.998492	0.0468766	0.0282466	0.601729	0.0500261	-0.990848	-0.125077	-0.237718	0.0221009	0.126285	-0.991742	0.237401	0	0	0	1
0.99849	0.0468836	0.0283025	0.601701	0.0500381	-0.990859	-0.12499	-0.238277	0.0221598	0.126201	-0.991752	0.237387	0	0	0	1
