# Supplementary material for: Axially rigid steerable needle with compliant active tip control
Source: PLoS One. 2021 Dec 16;16(12):e0261089. doi: 10.1371/journal.pone.0261089 (PMC8675730; doi:10.1371/journal.pone.0261089)
Supplement: S1 File — (ZIP) [file pone.0261089.s001.zip › Exp.1/PhantomScan_026.csvf]

5.67993	2.99091	8.11432
5.77561	2.94689	8.14724
5.57058	2.82405	8.08367
5.44379	2.50724	8.20034
5.19267	2.10012	8.40946
5.13315	1.87309	8.70127
5.05499	1.52827	8.81917
4.9697	1.44491	9.06065
5.00972	1.40455	9.28554
4.96949	1.25052	9.62866
5.07335	0.899153	9.85213
5.04785	0.904742	10.0759
4.96433	1.0876	10.0678
4.85903	0.685285	10.1777
4.78228	0.522088	10.3547
4.56072	0.355238	10.2673
4.71284	0.412349	10.681
4.36405	0.366775	10.6448
4.41983	0.130051	10.8892
4.30644	-0.174904	10.8992
4.06782	-0.150846	10.7955
4.05383	-0.477112	10.7459
4.08524	-0.297271	10.7471
4.09645	-0.353384	10.6397
4.34189	-0.278572	10.9367
4.3929	-0.342247	10.7111
4.33666	-0.509017	10.6344
4.22478	-0.556349	10.6252
4.27403	-0.749843	10.3533
4.20132	-0.805325	10.3131
4.05343	-0.714504	10.3503
4.11031	-0.984231	10.3782
4.04269	-0.549896	10.3881
4.0154	-0.671203	10.313
4.10939	-0.768902	10.3118
3.91362	-0.871431	10.2756
3.6767	-1.12028	10.3314
3.47318	-1.23741	10.3426
3.27201	-1.24334	10.3079
3.42691	-1.508	10.4095
3.30193	-1.26415	10.4287
3.27192	-1.54207	10.4752
3.28997	-1.79023	10.556
3.10723	-1.61599	10.6105
3.11858	-1.86675	10.6006
3.07505	-1.70235	10.7851
3.11361	-1.85307	10.929
3.12424	-1.88996	11.0049
2.91223	-2.08806	10.8505
2.76631	-2.23838	10.9005
2.5506	-1.96213	11.0862
2.36944	-2.39756	11.1479
2.31877	-2.36931	11.2934
2.16663	-2.55967	11.2364
2.01611	-2.7126	11.372
1.80688	-2.7508	11.476
1.68993	-2.9773	11.5673
1.56502	-2.92428	11.708
1.56072	-3.15952	11.8156
1.12765	-3.11421	11.7794
1.00181	-3.18849	11.8911
0.953464	-3.57831	11.8334
0.811687	-2.71231	11.8235
0.770933	-3.02707	11.7744
0.84757	-3.03811	11.6818
1.12322	-2.84307	11.6119
1.39206	-3.1553	11.7059
1.19514	-3.03944	11.674
1.3241	-2.99491	11.6948
1.48516	-3.34189	11.7541
1.41088	-3.04749	11.7379
1.20627	-3.11987	11.5945
1.0292	-3.21241	11.5917
0.857394	-2.87212	11.3789
0.865278	-2.91664	11.3021
0.806567	-3.3477	11.2983
0.420824	-3.2147	11.1284
0.521253	-3.11668	11.2529
0.478577	-2.93977	11.3558
0.430861	-3.24996	11.497
0.253754	-3.08317	11.4953
0.0810342	-3.11134	11.5343
-0.224569	-3.22255	11.4596
-0.442351	-3.05793	11.5939
-0.513157	-3.08458	11.8103
-0.857578	-3.3645	11.6873
-0.807694	-3.48966	11.7633
-0.990618	-3.09954	11.442
-1.05492	-3.68999	11.3225
-0.997209	-3.01432	11.4539
-1.16267	-3.05345	11.4978
-1.1106	-3.46716	11.5212
-1.20563	-3.09934	11.5811
-1.24065	-2.8538	11.2953
-1.20467	-3.38373	11.3552
-1.32828	-3.19002	11.46
-1.25355	-2.85409	11.5763
-1.36675	-3.44895	11.6701
-1.30515	-3.39207	11.6333
-1.47109	-3.17061	11.5008
-1.49689	-3.31214	11.3413
-1.27563	-3.15653	11.485
-1.55057	-3.40077	11.4143
-1.39267	-3.19484	11.6443
-1.51855	-3.34204	11.6019
-1.67941	-3.49983	11.4568
-1.51132	-3.2366	11.467
-1.59906	-3.74232	11.3152
-1.47245	-3.19466	11.5857
-1.81372	-3.14863	11.6043
-1.87298	-3.30931	11.4799
-1.67809	-3.26752	11.2372
-1.79665	-3.19641	11.3174
-1.6291	-3.3803	11.1346
-1.95838	-3.21135	10.9308
-1.66962	-3.08846	11.2523
-1.90256	-3.3241	11.2121
-1.73545	-3.24795	11.4872
-1.79204	-3.29822	11.2227
-1.93818	-3.17198	11.4327
-1.7766	-3.7908	11.5338
-2.14481	-3.33118	11.3021
-1.93439	-2.9542	11.1025
-2.26762	-3.19589	10.7605
-1.94907	-3.18078	10.8887
-1.97357	-3.37545	10.777
-1.96458	-3.32275	10.781
-2.21137	-3.33844	10.7706
-2.2622	-3.16852	10.7269
-2.2645	-3.47618	10.6782
-2.26003	-3.05085	10.7566
-2.2188	-3.44073	10.6975
-2.39817	-3.17214	11.1367
-2.31707	-3.63228	11.3739
-2.58151	-3.5768	11.4479
-2.57878	-3.4438	11.1854
-2.71912	-3.60857	11.0151
-2.61503	-3.45656	11.3368
-2.60097	-3.60146	11.1365
-2.65844	-3.55126	11.1519
-2.56013	-3.40005	11.1778
-2.58139	-3.30842	11.2718
-2.5756	-3.62059	11.3062
-2.55754	-3.58786	11.5393
-2.4921	-3.81475	11.4683
-2.96464	-3.63843	11.1591
-2.58956	-3.63966	11.1254
-2.69722	-3.5994	11.2606
-2.72833	-3.57839	11.2574
-2.70638	-3.16841	11.1642
-2.62436	-3.79416	11.234
-2.80877	-3.55948	11.2714
-2.74001	-3.21653	11.1033
-2.84723	-3.40244	10.9352
-2.73799	-3.34884	10.7887
-2.74533	-3.53875	11.0222
-2.74265	-3.69422	11.2038
-2.82036	-3.38447	11.1354
-2.63625	-3.4943	11.4854
-2.65759	-3.63209	11.3348
-3.02951	-3.7116	11.1945
-2.75701	-3.89607	11.2839
-3.04751	-3.60644	11.2018
-3.02529	-3.69625	11.2789
-2.93718	-3.43802	11.1382
-3.07336	-3.76068	11.1966
-2.90117	-3.6447	11.4913
-3.00465	-3.65952	11.4968
-2.99457	-3.82986	11.3364
-2.78299	-3.48097	11.5591
-2.94974	-3.80787	11.2544
-2.94885	-3.74126	11.3113
-2.91597	-3.41355	11.4584
-3.00882	-3.61539	11.3806
-2.88836	-3.64446	11.5337
-2.98714	-3.40806	11.4146
-3.04641	-3.63481	11.4374
-3.01757	-4.03303	11.4936
-3.02653	-3.39426	11.6349
-3.01093	-3.97794	11.3551
-3.19221	-3.79324	11.2669
-2.99423	-3.72518	11.2011
-3.06619	-3.28823	11.1432
-3.03394	-3.63368	11.2104
-3.14602	-3.51781	11.1547
-3.0222	-3.52814	11.2378
-2.96513	-3.85216	11.429
-3.21402	-3.89952	11.4553
-3.21121	-3.84398	11.4402
-3.25311	-3.70425	11.1961
-3.18064	-3.82518	10.9954
-3.14514	-3.68895	10.9477
-3.22616	-3.48785	10.9122
-3.10095	-3.84757	10.9436
-3.29674	-3.53924	10.9839
-3.07741	-4.09119	11.1803
-3.41561	-3.60549	10.8323
-2.99005	-3.89978	10.9622
-3.22885	-3.7073	10.8374
-3.1934	-3.79748	10.86
-3.03006	-3.55698	10.9907
-3.29913	-3.78659	10.899
-3.2649	-3.473	10.8785
-3.04709	-3.71869	10.9928
-3.36444	-3.78505	10.774
-3.20617	-3.68403	11.1127
-3.15168	-3.55422	10.9501
-3.27214	-3.9438	11.1743
-3.11466	-3.70439	11.3677
-3.26114	-3.55622	11.1482
-3.23525	-3.72731	11.3406
-3.30074	-3.96832	11.3382
-3.32015	-3.24048	11.1248
-3.1889	-3.59393	10.9834
-3.40822	-3.74156	10.9919
-3.2418	-3.86118	11.0743
-3.28556	-3.53867	11.0675
-3.1772	-3.59293	11.0397
-3.2417	-3.8222	11.1115
-3.20614	-3.7715	11.361
-3.25875	-3.84714	11.2158
-3.20316	-3.87901	11.5461
-3.22859	-4.02211	11.3981
-3.52371	-4.12614	11.2329
-3.38121	-3.92184	11.4806
-3.49473	-4.08601	11.1495
-3.56907	-4.05266	11.204
-3.32545	-3.88545	11.2168
-3.38755	-3.83795	11.2082
-3.49724	-3.72517	10.9631
-3.23435	-4.05632	11.2863
-3.45231	-3.90251	11.3608
-3.52712	-3.95684	11.1883
-3.60739	-3.72847	11.2141
-3.57941	-4.073	10.9623
-3.494	-3.81152	11.1331
-3.26212	-3.94939	11.0911
-3.64473	-3.75718	10.7821
-3.27453	-3.86628	11.0919
-3.36044	-3.83079	11.1126
-3.5081	-3.81804	11.1847
-3.57987	-3.92105	11.085
-3.7536	-3.25189	11.3169
-3.71141	-3.48184	11.4133
-4.16768	-3.15622	11.7266
-3.97562	-3.01571	12.0462
-4.26556	-2.99058	12.1031
-4.47762	-2.60319	12.3898
-4.48392	-2.83289	12.1277
-4.36834	-2.10358	11.1973
-4.23551	-1.88872	11.0019
-4.76877	-2.5275	10.847
-4.44538	-2.39296	11.322
-4.65558	-1.91876	11.2114
-4.67943	-2.55603	11.1415
-4.44311	-2.45318	11.6383
-4.77915	-2.36474	11.6564
-4.85703	-2.59403	12.072
-4.61942	-2.12549	12.1131
-4.51602	-2.02067	11.9193
-4.78956	-2.31089	11.5434
-4.54021	-2.45499	11.858
-4.69263	-2.3277	11.5968
-4.82233	-2.25611	11.1658
-4.35596	-1.86251	11.3876
-5.09402	-2.3101	11.007
-5.0924	-2.31963	11.3273
-4.85204	-2.30038	11.4972
-5.19254	-2.27001	10.9987
-4.84524	-2.0755	10.9345
-5.0489	-1.93934	10.9277
-5.35447	-1.82595	11.1273
-5.24382	-2.27957	10.4123
-4.52341	-1.69658	10.0303
-4.9179	-1.42232	9.6796
-4.16667	-1.45603	9.96639
-4.09756	-1.17378	10.033
-4.41023	-1.0757	9.71253
-4.21802	-1.08096	9.62505
-4.15582	-0.983726	9.71118
-4.28331	-1.03693	9.52767
-4.19824	-0.839883	9.46355
-4.18869	-0.887935	9.63224
-4.1936	-0.898732	9.65057
-4.17374	-0.905605	9.77956
-4.35046	-0.762761	9.37929
-4.16889	-0.94758	9.28048
-4.13436	-0.784751	9.0232
-3.98547	-0.732656	8.95466
-3.85676	-0.731705	8.95446
-3.91977	-0.566408	8.96191
-3.79926	-0.819753	8.68723
-3.69827	-0.406837	8.79074
-3.57431	-0.840779	8.71351
-3.5269	-0.446482	8.81498
-3.3682	-0.426443	8.56779
-3.34546	-0.241233	8.78314
-3.09718	-0.591388	8.82455
-3.267	-0.235113	8.99878
-3.14865	-0.345117	8.94876
-3.14781	-0.00722536	8.93723
-2.95045	-0.293443	8.72612
-2.8041	-0.50499	8.70513
-2.95695	-0.43699	8.74374
-3.05139	-0.226469	8.69059
-2.86091	-0.186642	8.86713
-3.02409	-0.288215	9.08407
-2.89985	-0.203028	9.08024
-2.74319	-0.260626	9.57906
-2.81303	-0.197521	9.66621
-2.66105	-0.0849017	9.46575
-2.70487	-0.10722	9.13063
-2.58856	-0.110254	8.90241
-2.63977	0.0874083	8.77132
-2.51562	-0.411787	8.74647
-2.52776	-0.0740998	8.59634
-2.31453	-0.103497	8.5581
-2.01737	0.102742	8.52318
-1.95611	0.0935957	8.46354
-1.7085	0.0419935	8.50167
-1.66185	0.183062	8.39563
-1.64606	-0.040669	8.31799
-1.53872	0.358455	8.37073
-1.53957	0.19378	8.31727
-1.31675	0.293207	8.39068
-1.14065	0.293624	8.41397
-1.07544	0.241376	8.35823
-1.08789	0.396754	8.31003
-1.23259	0.26333	8.20556
-1.13741	0.406042	8.20198
-0.978805	0.184605	8.18455
-1.10432	0.35504	8.16667
-1.06845	0.218815	8.21793
-0.634961	0.164398	8.28313
-0.479159	0.375359	8.26719
-0.817398	0.463147	8.15372
-1.10446	0.100102	8.02469
-0.998118	0.388468	8.07154
-0.698699	0.400439	8.13518
-0.763213	0.510566	8.0532
-0.926703	0.474578	7.97446
-0.916705	0.330677	7.88308
-0.727225	0.269949	7.82974
-0.602193	0.547637	7.86417
-0.752813	0.650367	7.77725
-0.669663	0.494837	7.74525
-0.6052	0.222695	7.70562
-0.630415	0.29123	7.61601
-0.57975	0.434207	7.63343
-0.64718	0.616091	7.54999
-0.921313	0.375647	7.44823
-0.828429	0.22282	7.49257
-0.707594	0.293611	7.54181
-0.653877	0.253958	7.44416
-0.589247	0.495814	7.4646
-0.656697	0.406037	7.4845
-0.576975	0.493517	7.46014
-0.463847	0.406269	7.46769
-0.511627	0.331295	7.38347
-0.504674	0.638101	7.35068
-0.412863	0.470916	7.38819
-0.375794	0.566566	7.41448
-0.361031	0.171985	7.33893
-0.252964	0.297901	7.29367
-0.461031	0.502821	7.26344
-0.546051	0.370234	7.22472
-0.434725	0.585074	7.24804
-0.381228	0.529248	7.24303
-0.164253	0.62555	7.2691
-0.109108	0.695034	7.29056
-0.175808	0.920534	7.10991
-0.0543195	0.648926	7.10826
0.221589	0.670552	7.25475
0.344103	0.795497	7.38359
0.428705	0.937417	7.25046
0.821651	1.19139	7.41651
0.803576	0.720491	7.38809
0.701506	0.929788	7.34685
0.85677	0.959678	7.30715
0.884106	0.957735	7.27757
0.952169	1.27501	7.17833
1.25088	1.11669	7.26732
1.18401	1.31556	7.17973
1.22751	1.23417	7.0667
1.42759	1.3146	7.06871
1.68688	1.69663	6.89066
1.88055	1.46167	7.03756
1.98536	1.44592	7.11066
2.07447	1.65532	7.05861
2.23007	1.60772	7.09737
1.91647	1.51441	6.84371
2.15109	1.84368	7.04141
2.00688	1.56944	6.891
1.93748	1.69209	6.85016
1.99458	1.76104	6.85732
2.0865	1.51593	6.80909
1.97583	1.5715	6.71099
2.04341	1.74968	6.70906
2.00675	1.84206	6.71761
1.93531	1.98916	6.60369
2.25028	2.03473	6.64542
2.31233	1.98387	6.74194
2.31266	1.85715	6.76277
2.40564	1.84358	6.68455
2.18115	2.16414	6.82539
2.1672	1.85781	6.84563
2.10211	2.29789	6.87519
2.19074	1.96433	7.06574
1.91915	1.87802	7.0233
1.9552	1.95319	6.96617
2.22154	2.00798	7.14028
2.33091	2.18936	7.33278
2.12311	1.93238	7.32848
2.25563	2.14309	7.46278
2.54227	2.07675	7.59559
2.22811	2.08341	7.54039
2.28069	2.03615	7.49863
2.25061	2.23564	7.42595
2.31625	2.34844	7.33566
2.51792	2.24511	7.27815
2.51936	2.20571	7.21153
2.57795	2.2316	7.11997
2.72509	1.9524	7.09627
2.56621	2.1675	7.13725
2.61214	2.14413	7.05879
2.88574	2.22343	7.26212
2.75509	2.62883	7.10059
3.02864	2.43275	7.16115
3.0063	2.69153	7.39002
2.76438	2.17591	7.09751
2.99504	2.48831	7.08281
2.81667	2.69365	6.8589
3.0333	2.16008	6.85856
3.03926	2.46488	6.78128
2.9911	2.6042	6.6862
3.13268	2.43471	6.65864
3.19741	2.60451	6.6043
3.14178	2.62786	6.58019
3.34643	2.84223	6.68449
3.37592	2.51713	6.66764
3.24106	2.43203	6.60279
3.40011	2.97995	6.75336
3.16024	2.44062	6.60327
3.23944	2.90301	6.73786
3.2728	2.62822	6.66729
3.28293	2.89859	6.9467
3.45506	2.60456	7.02698
3.29799	2.5405	6.97449
3.4724	2.66569	7.31767
3.51931	2.7002	7.29482
3.37903	2.80804	7.19429
3.58225	2.60021	7.19257
3.52648	2.11474	7.10885
3.11476	2.25624	6.88067
3.42592	2.57233	6.90182
3.48826	2.70303	6.83539
3.5809	2.56167	6.8001
3.64857	2.78476	6.6253
3.61266	3.05817	6.38216
3.86212	2.7883	6.65446
3.5172	2.99665	6.64862
3.7751	2.84151	6.84808
3.52621	2.64377	6.79187
3.71267	2.99111	6.96231
3.67658	2.56992	6.56758
3.53501	3.02309	6.50123
3.76498	2.91838	6.59006
3.53959	3.09128	6.31137
3.71655	3.02095	6.65476
3.57131	2.74684	6.46115
3.6465	3.07391	6.47405
3.64399	2.8417	6.33071
3.51372	3.1082	6.57923
3.81582	3.0406	6.63441
3.6065	2.89045	6.66779
3.71289	2.99931	6.90353
3.60251	2.87799	6.85389
3.60343	3.23618	6.91513
3.71653	3.43717	6.84536
3.73941	2.91854	6.83093
3.79447	3.103	6.86991
3.77314	2.96452	6.7075
3.71699	2.78434	6.74108
3.73413	3.01064	6.50184
3.86215	3.02057	6.7677
3.77907	2.92206	6.57517
3.86873	2.87456	6.50263
3.73183	3.0681	6.44425
3.80534	3.14741	6.29012
3.85675	2.88903	6.26098
3.75265	3.13149	6.30961
3.83494	3.13156	6.36945
3.5655	3.06722	6.20513
3.83736	3.11629	6.45473
3.76025	2.90678	6.40378
3.56119	3.10536	6.2134
3.79498	3.36041	6.3036
3.86936	3.05297	6.10865
3.70138	3.23314	6.32712
3.93328	3.47759	6.49921
3.94381	2.90241	6.2687
4.08913	3.18796	6.15965
3.85908	3.04049	6.23389
4.0087	3.40349	6.36096
3.8713	3.05954	6.39196
4.23134	2.77499	6.47531
4.08512	2.88532	6.65501
3.85183	3.3257	6.81347
4.03948	2.93048	6.9271
3.92188	2.95779	6.90724
