# Supplementary material for: Axially rigid steerable needle with compliant active tip control
Source: PLoS One. 2021 Dec 16;16(12):e0261089. doi: 10.1371/journal.pone.0261089 (PMC8675730; doi:10.1371/journal.pone.0261089)
Supplement: S1 File — (ZIP) [file pone.0261089.s001.zip › Exp.1/PhantomScan_027.csv]

0.998309	0.0459561	0.0353345	0.651932	0.050565	-0.988218	-0.144207	-0.243226	0.0282678	0.145733	-0.988914	0.238145	0	0	0	1
0.998302	0.0460697	0.0353737	0.651937	0.0506842	-0.988207	-0.144241	-0.24327	0.0282882	0.145773	-0.988908	0.238166	0	0	0	1
0.998292	0.0463081	0.0353527	0.65198	0.0509143	-0.988209	-0.144146	-0.24316	0.0282375	0.145683	-0.988922	0.238108	0	0	0	1
0.998277	0.0466955	0.0352699	0.652068	0.0512795	-0.988223	-0.143922	-0.242912	0.0281108	0.145466	-0.988958	0.237961	0	0	0	1
0.998257	0.0471811	0.0351891	0.652185	0.0517411	-0.988237	-0.143661	-0.242604	0.0279738	0.145215	-0.988999	0.237795	0	0	0	1
0.998238	0.0476438	0.0350916	0.652293	0.0521768	-0.988256	-0.143371	-0.242296	0.0278254	0.144933	-0.989044	0.237618	0	0	0	1
0.998219	0.0481318	0.0349652	0.652394	0.0526329	-0.988277	-0.143057	-0.241974	0.0276464	0.144626	-0.989094	0.237438	0	0	0	1
0.998198	0.0487032	0.0347804	0.652495	0.0531614	-0.988303	-0.142683	-0.241578	0.0274011	0.144258	-0.989155	0.237253	0	0	0	1
0.99818	0.0492088	0.0346005	0.652573	0.0536274	-0.988323	-0.142368	-0.241205	0.0271674	0.143948	-0.989206	0.237121	0	0	0	1
0.99816	0.0497049	0.0344648	0.652654	0.0540919	-0.988336	-0.142105	-0.240837	0.0269762	0.143691	-0.989249	0.237024	0	0	0	1
0.998141	0.0502251	0.034241	0.652717	0.0545652	-0.988361	-0.141749	-0.240425	0.0266997	0.143337	-0.989308	0.2369	0	0	0	1
0.998128	0.0506129	0.034048	0.652796	0.054912	-0.988393	-0.14139	-0.240007	0.0264733	0.142978	-0.989366	0.23677	0	0	0	1
0.998127	0.0507908	0.0338278	0.652887	0.0550461	-0.988443	-0.14099	-0.239539	0.0262524	0.142572	-0.98943	0.236618	0	0	0	1
0.998123	0.0509854	0.0336526	0.652975	0.0552054	-0.988479	-0.140673	-0.239116	0.0260692	0.14225	-0.989482	0.236496	0	0	0	1
0.998121	0.0511403	0.0334797	0.653045	0.0553258	-0.988518	-0.14035	-0.238697	0.0258943	0.141922	-0.989533	0.236423	0	0	0	1
0.998112	0.0514503	0.0332686	0.653116	0.0555915	-0.988565	-0.139914	-0.238198	0.0256661	0.141483	-0.989602	0.236354	0	0	0	1
0.998107	0.0516663	0.0330748	0.653195	0.0557698	-0.9886	-0.139596	-0.237723	0.0254619	0.14116	-0.989654	0.236294	0	0	0	1
0.998105	0.0518236	0.0329033	0.65328	0.0558947	-0.98863	-0.139336	-0.237268	0.0252848	0.140894	-0.989696	0.236232	0	0	0	1
0.998107	0.0519321	0.0326491	0.653334	0.0559575	-0.988675	-0.138988	-0.236827	0.0250379	0.140535	-0.989753	0.236155	0	0	0	1
0.998109	0.0520656	0.0323752	0.653385	0.0560421	-0.988722	-0.138619	-0.236387	0.0247693	0.140155	-0.989814	0.236049	0	0	0	1
0.998111	0.0522198	0.0320865	0.653426	0.0561447	-0.988771	-0.13823	-0.235968	0.0244843	0.139753	-0.989878	0.235936	0	0	0	1
0.998107	0.0524557	0.0318132	0.653479	0.0563303	-0.988817	-0.137824	-0.235518	0.0242042	0.139339	-0.989943	0.235821	0	0	0	1
0.998109	0.0525514	0.0315782	0.653536	0.0563833	-0.988865	-0.137454	-0.235077	0.0239795	0.138958	-0.990002	0.235741	0	0	0	1
0.998114	0.0526122	0.0313251	0.65359	0.0563985	-0.988922	-0.137041	-0.234594	0.0237444	0.138532	-0.990068	0.235674	0	0	0	1
0.998119	0.0526538	0.0311135	0.653666	0.0564016	-0.988973	-0.136672	-0.234084	0.0235505	0.138153	-0.990125	0.235625	0	0	0	1
0.998135	0.0524707	0.0309041	0.653746	0.0561836	-0.98903	-0.13635	-0.233587	0.023387	0.137815	-0.990176	0.235575	0	0	0	1
0.998147	0.052425	0.0305917	0.653789	0.0560863	-0.989088	-0.135964	-0.233101	0.0231063	0.137412	-0.990239	0.235499	0	0	0	1
0.998149	0.0525343	0.0303387	0.653842	0.0561523	-0.989128	-0.135643	-0.232645	0.0228593	0.137079	-0.990291	0.235442	0	0	0	1
0.998152	0.0526711	0.0300012	0.653873	0.0562325	-0.989179	-0.135244	-0.232165	0.0225294	0.136664	-0.990356	0.235364	0	0	0	1
0.998159	0.052677	0.0297401	0.653928	0.0561949	-0.989228	-0.134895	-0.231688	0.0222901	0.136301	-0.990411	0.235303	0	0	0	1
0.998166	0.0527589	0.0293786	0.653964	0.0562174	-0.989284	-0.134476	-0.23117	0.0219452	0.135864	-0.990479	0.235221	0	0	0	1
0.998184	0.0524788	0.0292434	0.654027	0.055917	-0.989328	-0.134277	-0.230824	0.0218608	0.135652	-0.99051	0.235183	0	0	0	1
0.99819	0.0524056	0.029177	0.654049	0.0558331	-0.989347	-0.134169	-0.230671	0.0218113	0.135539	-0.990526	0.235174	0	0	0	1
0.998196	0.0525248	0.0287613	0.653976	0.0558859	-0.989401	-0.133754	-0.230437	0.0214073	0.135103	-0.990595	0.235096	0	0	0	1
0.998191	0.0527489	0.0285058	0.653985	0.0560637	-0.989453	-0.133295	-0.230034	0.0211501	0.134635	-0.990664	0.235067	0	0	0	1
0.998192	0.0528371	0.0283192	0.654062	0.0561169	-0.989508	-0.132863	-0.229489	0.0209781	0.134196	-0.990727	0.235047	0	0	0	1
0.998206	0.0527264	0.0280287	0.654105	0.0559597	-0.98957	-0.132464	-0.229003	0.0207281	0.133778	-0.990789	0.234985	0	0	0	1
0.998214	0.0527587	0.0276992	0.654123	0.0559398	-0.989622	-0.13208	-0.228571	0.0204195	0.133377	-0.99085	0.23492	0	0	0	1
0.998214	0.0529423	0.0273411	0.654148	0.0560647	-0.989677	-0.131619	-0.228056	0.0200668	0.1329	-0.990921	0.23485	0	0	0	1
0.998219	0.0529706	0.0270744	0.654212	0.0560484	-0.989737	-0.131171	-0.227493	0.0198244	0.132438	-0.990988	0.234808	0	0	0	1
0.998223	0.05305	0.026791	0.654268	0.0560813	-0.989791	-0.130752	-0.226948	0.0195571	0.132006	-0.991051	0.234754	0	0	0	1
0.998234	0.0530214	0.0264149	0.654279	0.0559944	-0.989856	-0.130291	-0.226466	0.0192148	0.131523	-0.991121	0.234683	0	0	0	1
0.998233	0.0532222	0.0260759	0.654286	0.05614	-0.989909	-0.129827	-0.226011	0.0188791	0.131045	-0.991191	0.23463	0	0	0	1
0.998231	0.053398	0.0257899	0.654302	0.0562668	-0.989972	-0.129295	-0.225529	0.0186032	0.1305	-0.991268	0.234602	0	0	0	1
0.998232	0.0534529	0.025638	0.654355	0.0562918	-0.990038	-0.128776	-0.225021	0.0184751	0.129975	-0.99134	0.234614	0	0	0	1
0.998229	0.0535966	0.0254597	0.654412	0.0564008	-0.990104	-0.128219	-0.224469	0.0183116	0.129411	-0.991417	0.234622	0	0	0	1
0.99823	0.0536709	0.0252345	0.65446	0.0564359	-0.990169	-0.127697	-0.223928	0.0181088	0.128879	-0.99149	0.234611	0	0	0	1
0.998241	0.0535459	0.0250555	0.654537	0.056282	-0.990226	-0.127322	-0.223406	0.0179689	0.128491	-0.991543	0.234588	0	0	0	1
0.998245	0.0535972	0.0247883	0.654591	0.056292	-0.990273	-0.126954	-0.222893	0.0177187	0.12811	-0.991596	0.234533	0	0	0	1
0.998255	0.0535481	0.0245186	0.654647	0.0562023	-0.990325	-0.126589	-0.222372	0.0174786	0.12773	-0.99165	0.234478	0	0	0	1
0.998254	0.0536615	0.024307	0.654713	0.0562827	-0.990357	-0.126301	-0.221886	0.017271	0.127432	-0.991692	0.234432	0	0	0	1
0.998261	0.0536245	0.0240824	0.654767	0.0562116	-0.990404	-0.125963	-0.221363	0.0170725	0.127081	-0.99174	0.234372	0	0	0	1
0.998255	0.0538013	0.0239368	0.654829	0.0563646	-0.990424	-0.125736	-0.220793	0.0169186	0.12685	-0.991772	0.234326	0	0	0	1
0.99826	0.0537714	0.0238078	0.654867	0.0563157	-0.990448	-0.12557	-0.220232	0.0168041	0.126675	-0.991797	0.234306	0	0	0	1
0.998263	0.0537695	0.0236858	0.654927	0.0562954	-0.990472	-0.125388	-0.219703	0.0166939	0.126487	-0.991823	0.234284	0	0	0	1
0.998268	0.0537837	0.0234431	0.654957	0.0562736	-0.990512	-0.125082	-0.219207	0.0164691	0.126168	-0.991867	0.234226	0	0	0	1
0.998269	0.0538399	0.0232796	0.655011	0.056304	-0.990547	-0.124794	-0.21871	0.0163164	0.125872	-0.991907	0.234178	0	0	0	1
0.998276	0.0537659	0.0231221	0.655052	0.0562059	-0.99059	-0.124499	-0.218128	0.0161864	0.125567	-0.991948	0.234141	0	0	0	1
0.998284	0.0536777	0.0229922	0.655082	0.0560993	-0.990617	-0.124325	-0.217585	0.0160787	0.125385	-0.991973	0.234141	0	0	0	1
0.998294	0.0535455	0.0228728	0.655137	0.0559503	-0.990648	-0.124147	-0.217039	0.0159871	0.125199	-0.991998	0.234148	0	0	0	1
0.998296	0.0536017	0.0226582	0.655165	0.0559751	-0.990678	-0.123895	-0.216522	0.0157817	0.124936	-0.992034	0.234128	0	0	0	1
0.99831	0.0533858	0.0225551	0.655168	0.0557477	-0.990693	-0.123877	-0.21616	0.0157076	0.124908	-0.992039	0.234146	0	0	0	1
0.998314	0.0532885	0.0225785	0.655152	0.0556558	-0.990685	-0.123983	-0.215971	0.0157371	0.125014	-0.992025	0.234245	0	0	0	1
0.998309	0.0534421	0.02245	0.655151	0.0557888	-0.990704	-0.123776	-0.215662	0.0156022	0.124802	-0.992054	0.234242	0	0	0	1
0.998306	0.0535631	0.0223097	0.655188	0.055888	-0.990726	-0.123554	-0.215294	0.0154606	0.124574	-0.992085	0.234198	0	0	0	1
0.998307	0.0536059	0.0221422	0.655258	0.0559057	-0.990756	-0.123302	-0.214799	0.0153034	0.124315	-0.99212	0.234143	0	0	0	1
0.998313	0.0535855	0.021923	0.655294	0.0558544	-0.990791	-0.123049	-0.214276	0.0151032	0.124049	-0.992156	0.234055	0	0	0	1
0.998318	0.0535414	0.0218094	0.655319	0.0557952	-0.990804	-0.122965	-0.213739	0.0150008	0.123959	-0.992169	0.234026	0	0	0	1
0.998317	0.0536	0.0217183	0.655324	0.0558418	-0.990804	-0.122946	-0.213198	0.0149043	0.123935	-0.992173	0.234024	0	0	0	1
0.998322	0.0535252	0.0216658	0.655311	0.055761	-0.990809	-0.12294	-0.212644	0.0148619	0.123925	-0.992175	0.234058	0	0	0	1
0.998321	0.0535771	0.0215609	0.655249	0.0558012	-0.990793	-0.123053	-0.212081	0.0147452	0.124033	-0.992163	0.234089	0	0	0	1
0.998318	0.0536505	0.0215473	0.655267	0.0558731	-0.990783	-0.123103	-0.211486	0.0147198	0.124083	-0.992158	0.234122	0	0	0	1
0.998311	0.0537876	0.0215265	0.6553	0.0560075	-0.990767	-0.123168	-0.210892	0.0146784	0.124149	-0.99215	0.234143	0	0	0	1
0.998313	0.0537992	0.0213776	0.655243	0.0560009	-0.990765	-0.123191	-0.210361	0.0145282	0.124164	-0.99215	0.234107	0	0	0	1
0.99831	0.0538667	0.021384	0.655267	0.0560676	-0.99077	-0.123116	-0.209759	0.0145305	0.12409	-0.992159	0.23412	0	0	0	1
0.998307	0.0539281	0.0213339	0.655228	0.0561221	-0.990769	-0.123102	-0.209189	0.014474	0.124074	-0.992162	0.234138	0	0	0	1
0.998305	0.0539812	0.0213152	0.655148	0.0561742	-0.990751	-0.123219	-0.208624	0.0144422	0.124191	-0.992148	0.234228	0	0	0	1
0.998296	0.0541076	0.0214031	0.655106	0.0563132	-0.99072	-0.123407	-0.208002	0.0145029	0.124385	-0.992123	0.234392	0	0	0	1
0.99829	0.054211	0.021444	0.655096	0.0564245	-0.990684	-0.123642	-0.207367	0.0145172	0.124624	-0.992093	0.234517	0	0	0	1
0.998299	0.0540567	0.0213994	0.655122	0.0562662	-0.99069	-0.123673	-0.206809	0.0144905	0.12465	-0.99209	0.234513	0	0	0	1
0.998306	0.0539699	0.021303	0.655143	0.056168	-0.990696	-0.123668	-0.206258	0.0144061	0.124639	-0.992093	0.234468	0	0	0	1
0.998299	0.0541191	0.0212507	0.655183	0.0563085	-0.990697	-0.123594	-0.205757	0.0143398	0.124564	-0.992103	0.234419	0	0	0	1
0.998296	0.054166	0.0212477	0.65523	0.056352	-0.990716	-0.123418	-0.205195	0.014341	0.124389	-0.992125	0.23439	0	0	0	1
0.998304	0.0540539	0.0211825	0.655246	0.0562318	-0.990732	-0.123351	-0.204666	0.0142943	0.124316	-0.992135	0.234357	0	0	0	1
0.998303	0.0540626	0.0211969	0.655282	0.0562416	-0.990736	-0.123311	-0.20405	0.0143096	0.124278	-0.992139	0.234379	0	0	0	1
0.998303	0.0540669	0.0212015	0.655303	0.0562469	-0.990732	-0.123343	-0.203497	0.0143119	0.124309	-0.992135	0.234424	0	0	0	1
0.99831	0.0539483	0.0211391	0.655313	0.0561218	-0.990735	-0.123371	-0.20291	0.0142632	0.124332	-0.992133	0.234456	0	0	0	1
0.998324	0.053741	0.0210283	0.65529	0.0559026	-0.990745	-0.123393	-0.202359	0.0141781	0.124345	-0.992133	0.234452	0	0	0	1
0.998341	0.0534351	0.0209786	0.655345	0.0555923	-0.990767	-0.123355	-0.201769	0.0141691	0.1243	-0.992138	0.234435	0	0	0	1
0.998345	0.0534334	0.0208261	0.655354	0.0555707	-0.990777	-0.123288	-0.201227	0.014022	0.124225	-0.99215	0.234377	0	0	0	1
0.998337	0.0536077	0.0207228	0.655354	0.0557307	-0.99077	-0.123271	-0.200686	0.0138989	0.124204	-0.992154	0.234369	0	0	0	1
0.998338	0.0536151	0.0206849	0.655328	0.0557351	-0.990754	-0.123401	-0.200296	0.0138532	0.124332	-0.992139	0.234422	0	0	0	1
0.998348	0.0534081	0.0207492	0.655249	0.0555414	-0.990731	-0.123671	-0.200082	0.0139275	0.124602	-0.992104	0.234581	0	0	0	1
0.998341	0.0535291	0.0207327	0.655159	0.0556625	-0.990696	-0.123891	-0.199732	0.0138837	0.124823	-0.992077	0.234683	0	0	0	1
0.998334	0.0536765	0.0206918	0.655167	0.0558048	-0.990679	-0.123968	-0.199204	0.0138204	0.1249	-0.992068	0.234693	0	0	0	1
0.998346	0.0534931	0.0206269	0.655209	0.0556147	-0.990689	-0.123972	-0.198635	0.0137788	0.124898	-0.992069	0.234655	0	0	0	1
0.998353	0.0533821	0.0205459	0.655207	0.0554944	-0.990697	-0.123964	-0.19818	0.0137129	0.124883	-0.992072	0.234621	0	0	0	1
0.998351	0.0534541	0.020475	0.65521	0.055557	-0.990693	-0.123969	-0.197714	0.0136334	0.124886	-0.992072	0.234593	0	0	0	1
0.998355	0.0534043	0.0204045	0.655257	0.0554979	-0.990703	-0.123909	-0.197204	0.0135732	0.12482	-0.992081	0.234533	0	0	0	1
0.998347	0.0535869	0.0203162	0.65532	0.0556666	-0.990708	-0.123797	-0.196626	0.0134692	0.124707	-0.992097	0.234447	0	0	0	1
0.998349	0.053591	0.0201838	0.655312	0.0556535	-0.990714	-0.123752	-0.196115	0.0133401	0.124654	-0.992106	0.234381	0	0	0	1
0.998345	0.0536889	0.0201365	0.655304	0.0557441	-0.990715	-0.123703	-0.195574	0.0132837	0.124604	-0.992113	0.234372	0	0	0	1
0.998339	0.0537909	0.0201435	0.655307	0.0558453	-0.990719	-0.123631	-0.194999	0.0132819	0.124534	-0.992121	0.234394	0	0	0	1
0.998336	0.0538583	0.0201386	0.65529	0.0559129	-0.990703	-0.123726	-0.194399	0.0132634	0.124629	-0.99211	0.234454	0	0	0	1
0.99833	0.0539957	0.0200777	0.655257	0.0560432	-0.99068	-0.123848	-0.193801	0.0131789	0.12475	-0.992096	0.234481	0	0	0	1
0.998333	0.0539632	0.0200004	0.655218	0.0560025	-0.990671	-0.12394	-0.193217	0.0131013	0.124837	-0.992086	0.234491	0	0	0	1
0.99834	0.0538622	0.0199214	0.655196	0.0558933	-0.99067	-0.123999	-0.19268	0.0130324	0.12489	-0.99208	0.234483	0	0	0	1
0.998337	0.0539242	0.0199269	0.655273	0.0559548	-0.990673	-0.123945	-0.19214	0.013033	0.124837	-0.992087	0.234459	0	0	0	1
0.998341	0.0538952	0.0197834	0.6553	0.0559064	-0.990691	-0.123825	-0.191638	0.0129012	0.124709	-0.992104	0.234349	0	0	0	1
0.998337	0.0540052	0.019699	0.655339	0.0560035	-0.990702	-0.123696	-0.1911	0.0128112	0.124577	-0.992122	0.234279	0	0	0	1
0.998339	0.0539753	0.019659	0.655361	0.0559675	-0.990715	-0.123601	-0.190552	0.0127806	0.12448	-0.992135	0.234266	0	0	0	1
0.998334	0.0540915	0.019596	0.655383	0.0560739	-0.990721	-0.123511	-0.18999	0.0127089	0.124388	-0.992147	0.234254	0	0	0	1
0.998339	0.0540487	0.0194657	0.655367	0.0560142	-0.990734	-0.123429	-0.189447	0.0125898	0.124297	-0.99216	0.234226	0	0	0	1
0.998331	0.0542112	0.0194175	0.65536	0.05617	-0.99072	-0.123475	-0.188846	0.0125192	0.124343	-0.992155	0.234245	0	0	0	1
0.998342	0.0540268	0.0193711	0.655361	0.0559816	-0.990727	-0.123506	-0.188256	0.0124945	0.124369	-0.992152	0.234251	0	0	0	1
0.998348	0.0539561	0.0192701	0.655332	0.0558992	-0.990728	-0.123529	-0.187655	0.0124019	0.124385	-0.992151	0.234221	0	0	0	1
0.998362	0.0537244	0.0191705	0.655284	0.0556573	-0.990738	-0.123564	-0.18712	0.0123301	0.124412	-0.992149	0.234204	0	0	0	1
0.998368	0.0536115	0.019168	0.655307	0.0555449	-0.990744	-0.123564	-0.186573	0.0123417	0.12441	-0.992149	0.234213	0	0	0	1
0.998365	0.0536921	0.0190954	0.655308	0.0556152	-0.990747	-0.12351	-0.186016	0.0122627	0.124353	-0.992157	0.234171	0	0	0	1
0.998371	0.0536038	0.0190354	0.655311	0.0555195	-0.990758	-0.123461	-0.185451	0.0122171	0.1243	-0.992164	0.234138	0	0	0	1
0.998366	0.0537044	0.0190469	0.655342	0.0556209	-0.990751	-0.12347	-0.184888	0.0122154	0.124311	-0.992163	0.234149	0	0	0	1
0.998385	0.053352	0.0190285	0.655301	0.0552705	-0.990754	-0.123604	-0.184498	0.0122336	0.12444	-0.992147	0.234202	0	0	0	1
0.998384	0.0533478	0.0190715	0.655193	0.0552749	-0.990723	-0.123856	-0.184279	0.0122628	0.124693	-0.992115	0.234343	0	0	0	1
0.998371	0.0535828	0.0190924	0.65514	0.0555119	-0.990696	-0.123959	-0.18398	0.0122483	0.1248	-0.992101	0.234413	0	0	0	1
0.998364	0.0537286	0.0190533	0.65516	0.0556509	-0.990698	-0.123885	-0.183532	0.0121955	0.124726	-0.992111	0.234375	0	0	0	1
0.998364	0.0537545	0.0189825	0.655188	0.0556673	-0.990701	-0.123854	-0.182995	0.0121239	0.124691	-0.992116	0.23432	0	0	0	1
0.998361	0.0538344	0.0189331	0.655174	0.0557411	-0.99069	-0.123911	-0.182499	0.0120618	0.124746	-0.99211	0.234317	0	0	0	1
0.998357	0.0538939	0.0189375	0.655178	0.0558012	-0.99068	-0.123957	-0.182011	0.0120561	0.124793	-0.992104	0.234342	0	0	0	1
0.998354	0.0539675	0.018917	0.6552	0.0558715	-0.99068	-0.123932	-0.181461	0.012028	0.124768	-0.992108	0.234327	0	0	0	1
0.998354	0.053979	0.0188844	0.655218	0.055879	-0.990677	-0.123951	-0.180903	0.0119932	0.124785	-0.992106	0.234314	0	0	0	1
0.998353	0.0539987	0.0188597	0.655235	0.055896	-0.99067	-0.123994	-0.180331	0.0119639	0.124827	-0.992101	0.234313	0	0	0	1
0.998345	0.0541499	0.018838	0.655247	0.0560436	-0.99066	-0.124014	-0.17976	0.0119223	0.124848	-0.992099	0.23431	0	0	0	1
0.998352	0.0540681	0.0187486	0.6552	0.0559518	-0.990659	-0.124058	-0.179181	0.0118414	0.124886	-0.992095	0.234297	0	0	0	1
0.998343	0.054225	0.0187648	0.655192	0.0561105	-0.990639	-0.124145	-0.178597	0.011833	0.124975	-0.992084	0.234341	0	0	0	1
0.998337	0.0543041	0.0188291	0.6552	0.0561984	-0.99062	-0.124256	-0.178014	0.0118804	0.125091	-0.992069	0.234418	0	0	0	1
0.998341	0.0542518	0.0187957	0.655161	0.0561435	-0.990612	-0.124351	-0.177492	0.0118486	0.125183	-0.992058	0.234445	0	0	0	1
0.998339	0.0542662	0.0188179	0.655201	0.0561609	-0.990607	-0.124381	-0.176936	0.0118671	0.125214	-0.992054	0.234463	0	0	0	1
0.998338	0.0543141	0.0187829	0.655253	0.0562035	-0.99061	-0.124339	-0.176388	0.0118288	0.125171	-0.99206	0.234422	0	0	0	1
0.998341	0.0542964	0.0186673	0.65527	0.0561705	-0.990622	-0.124252	-0.175825	0.0117214	0.125078	-0.992073	0.234341	0	0	0	1
0.998341	0.0543035	0.0186438	0.655326	0.0561738	-0.990631	-0.124186	-0.175317	0.0117009	0.125011	-0.992081	0.234318	0	0	0	1
0.998339	0.0543893	0.0184739	0.655341	0.0562357	-0.990649	-0.124014	-0.174781	0.0115317	0.12483	-0.992106	0.234259	0	0	0	1
0.998336	0.0544777	0.0183917	0.655368	0.0563114	-0.990663	-0.123868	-0.174226	0.0114475	0.124681	-0.992126	0.234214	0	0	0	1
0.998341	0.0544032	0.01833	0.655358	0.0562292	-0.990674	-0.123813	-0.173653	0.0113988	0.124622	-0.992134	0.234206	0	0	0	1
0.998344	0.0543543	0.0182982	0.65534	0.0561772	-0.990672	-0.123852	-0.173066	0.0113712	0.124658	-0.99213	0.234237	0	0	0	1
0.998339	0.054454	0.0182922	0.655317	0.0562765	-0.990654	-0.12395	-0.172476	0.0113472	0.124757	-0.992117	0.234287	0	0	0	1
0.998349	0.0542998	0.0182234	0.655251	0.056116	-0.990651	-0.124048	-0.171919	0.0112928	0.124849	-0.992107	0.234308	0	0	0	1
0.99836	0.0540689	0.0182662	0.655287	0.0558926	-0.990659	-0.124085	-0.171328	0.011362	0.124886	-0.992101	0.234344	0	0	0	1
0.998367	0.0539688	0.0182208	0.655279	0.0557881	-0.990659	-0.124133	-0.170748	0.0113269	0.12493	-0.992096	0.234349	0	0	0	1
0.998371	0.0539044	0.0181531	0.655255	0.055716	-0.99066	-0.124155	-0.170181	0.0112666	0.124947	-0.992094	0.234328	0	0	0	1
0.998366	0.0540167	0.0181189	0.65525	0.0558232	-0.990655	-0.124147	-0.169623	0.0112192	0.124938	-0.992096	0.234316	0	0	0	1
0.998372	0.0539198	0.0180827	0.65525	0.0557223	-0.990663	-0.124135	-0.169027	0.0111961	0.124924	-0.992098	0.234298	0	0	0	1
0.99839	0.0536003	0.0180464	0.655169	0.0554025	-0.990661	-0.12429	-0.168631	0.0111915	0.125072	-0.992079	0.23435	0	0	0	1
0.998389	0.0535679	0.0181878	0.655096	0.0553912	-0.990627	-0.124567	-0.168438	0.0113201	0.125358	-0.992042	0.234538	0	0	0	1
0.99838	0.0537271	0.0182251	0.655035	0.0555554	-0.990601	-0.124702	-0.168156	0.0113295	0.125496	-0.992024	0.234623	0	0	0	1
0.99837	0.0539367	0.0181574	0.655043	0.055754	-0.990598	-0.124632	-0.167666	0.0112401	0.125424	-0.992035	0.234565	0	0	0	1
0.998368	0.0539639	0.0181502	0.655132	0.0557796	-0.990604	-0.124579	-0.167125	0.0112325	0.125371	-0.992041	0.234512	0	0	0	1
0.998374	0.0538724	0.0181017	0.655172	0.0556815	-0.990621	-0.124482	-0.166714	0.0112014	0.125271	-0.992054	0.234449	0	0	0	1
0.998369	0.0539976	0.0180014	0.655196	0.0557919	-0.99063	-0.124363	-0.166316	0.011093	0.125148	-0.992071	0.234379	0	0	0	1
0.998356	0.0542706	0.0179056	0.655251	0.0560491	-0.990635	-0.124204	-0.165748	0.0109729	0.124987	-0.992093	0.234308	0	0	0	1
0.998355	0.0543309	0.0177994	0.655292	0.0560944	-0.990647	-0.124088	-0.165131	0.0108667	0.124865	-0.992109	0.234217	0	0	0	1
0.998363	0.0541997	0.0177353	0.65531	0.0559556	-0.990662	-0.124033	-0.164588	0.0108227	0.124805	-0.992117	0.234169	0	0	0	1
0.998357	0.0543339	0.0176744	0.655316	0.0560803	-0.990664	-0.123961	-0.164091	0.0107497	0.124731	-0.992127	0.234132	0	0	0	1
0.998345	0.054564	0.0176033	0.655299	0.0562985	-0.990666	-0.123845	-0.163526	0.0106571	0.124614	-0.992143	0.234095	0	0	0	1
0.998343	0.054623	0.0175815	0.655292	0.056354	-0.990668	-0.123803	-0.162949	0.0106305	0.124572	-0.992149	0.234087	0	0	0	1
0.998347	0.0545498	0.0175704	0.655301	0.0562796	-0.990676	-0.123772	-0.162368	0.0106304	0.124539	-0.992153	0.234077	0	0	0	1
0.998351	0.0544897	0.0175273	0.655296	0.0562144	-0.990682	-0.123758	-0.161805	0.010596	0.124523	-0.992155	0.234059	0	0	0	1
0.998352	0.0544875	0.0174624	0.655273	0.0562043	-0.990681	-0.12377	-0.161248	0.0105313	0.124531	-0.992155	0.234032	0	0	0	1
0.998346	0.0546011	0.0174693	0.655305	0.0563179	-0.990674	-0.12377	-0.160692	0.0105239	0.124533	-0.992155	0.234026	0	0	0	1
0.998347	0.0545918	0.0174083	0.655322	0.0563004	-0.990683	-0.123711	-0.160177	0.0104681	0.12447	-0.992163	0.233984	0	0	0	1
0.998348	0.0545976	0.0173255	0.655314	0.0562951	-0.990691	-0.123645	-0.159635	0.010389	0.1244	-0.992173	0.233944	0	0	0	1
0.998348	0.0546036	0.0173097	0.655326	0.0562993	-0.99069	-0.123652	-0.159066	0.0103722	0.124406	-0.992172	0.233954	0	0	0	1
0.998345	0.054671	0.0172656	0.655322	0.0563606	-0.990687	-0.123646	-0.158471	0.0103205	0.124398	-0.992174	0.233982	0	0	0	1
0.998345	0.0547118	0.0171879	0.655259	0.0563922	-0.990676	-0.123722	-0.157872	0.0102341	0.12447	-0.992166	0.233994	0	0	0	1
0.998355	0.0545344	0.0171619	0.655183	0.0562143	-0.99067	-0.123857	-0.157274	0.0102229	0.124601	-0.992149	0.234041	0	0	0	1
0.998367	0.0542871	0.0172051	0.655118	0.0559763	-0.990659	-0.12405	-0.156674	0.0102856	0.124794	-0.992124	0.234141	0	0	0	1
0.998363	0.0543638	0.0172282	0.655044	0.0560573	-0.99063	-0.124245	-0.156064	0.0102879	0.124991	-0.9921	0.234226	0	0	0	1
0.998368	0.0542592	0.0172591	0.655043	0.0559582	-0.990625	-0.124328	-0.155438	0.0103269	0.125074	-0.992089	0.234262	0	0	0	1
0.99838	0.0540618	0.0171832	0.655006	0.0557533	-0.990631	-0.124371	-0.15486	0.010274	0.125111	-0.992085	0.234237	0	0	0	1
0.998379	0.0541143	0.0171012	0.654993	0.0557947	-0.990634	-0.124328	-0.154342	0.0101886	0.125064	-0.992091	0.234175	0	0	0	1
0.998376	0.0541731	0.0170797	0.655025	0.05585	-0.990636	-0.124288	-0.153823	0.0101622	0.125024	-0.992097	0.234138	0	0	0	1
0.998372	0.0542739	0.0169956	0.65502	0.055939	-0.990637	-0.124243	-0.153262	0.0100689	0.124975	-0.992104	0.234073	0	0	0	1
0.998379	0.0541352	0.0169963	0.654961	0.055803	-0.990626	-0.124391	-0.152843	0.0100786	0.125121	-0.992085	0.234122	0	0	0	1
0.998384	0.0539946	0.0171859	0.654854	0.0556906	-0.990591	-0.124721	-0.152667	0.0102655	0.12546	-0.992041	0.234361	0	0	0	1
0.998367	0.0542602	0.0173161	0.654785	0.055973	-0.990544	-0.124962	-0.152331	0.0103475	0.12571	-0.992008	0.234523	0	0	0	1
0.998357	0.054438	0.0173141	0.654765	0.0561495	-0.99053	-0.124998	-0.151837	0.010321	0.125748	-0.992003	0.234533	0	0	0	1
0.998367	0.0542659	0.0172968	0.654828	0.0559761	-0.990545	-0.124955	-0.151286	0.0103281	0.125703	-0.992009	0.234485	0	0	0	1
0.998368	0.054258	0.0172499	0.654854	0.0559615	-0.990557	-0.124866	-0.150863	0.0102875	0.125611	-0.992021	0.234422	0	0	0	1
0.998357	0.054481	0.017206	0.654886	0.0561764	-0.990555	-0.124788	-0.150388	0.0102205	0.125533	-0.992032	0.234359	0	0	0	1
0.998351	0.054612	0.0171451	0.654923	0.0562981	-0.990556	-0.124721	-0.149828	0.0101475	0.125464	-0.992041	0.234283	0	0	0	1
0.998353	0.0545742	0.0171034	0.654947	0.0562549	-0.990565	-0.124674	-0.149247	0.0101136	0.125414	-0.992048	0.234232	0	0	0	1
0.998343	0.0547758	0.0170994	0.65497	0.0564543	-0.990554	-0.124668	-0.148736	0.0100847	0.12541	-0.992049	0.234213	0	0	0	1
0.998335	0.0549212	0.0170769	0.654961	0.0565958	-0.990545	-0.124674	-0.148205	0.0100438	0.125416	-0.992048	0.234197	0	0	0	1
0.998327	0.0550624	0.0170694	0.65493	0.0567356	-0.99053	-0.124733	-0.147599	0.0100152	0.125476	-0.992041	0.234211	0	0	0	1
0.99833	0.0549824	0.0171438	0.654927	0.0566666	-0.99052	-0.124839	-0.147019	0.0100929	0.125585	-0.992026	0.234277	0	0	0	1
0.998333	0.0549205	0.0171989	0.654919	0.0566131	-0.990511	-0.124937	-0.1464	0.0101497	0.125686	-0.992013	0.234332	0	0	0	1
0.998325	0.0550518	0.0172271	0.65492	0.0567475	-0.990497	-0.124988	-0.145878	0.0101582	0.125739	-0.992006	0.234351	0	0	0	1
0.998319	0.0551531	0.0172402	0.65498	0.0568492	-0.990497	-0.124945	-0.145335	0.0101608	0.125698	-0.992011	0.234323	0	0	0	1
0.998325	0.0550794	0.0171366	0.654991	0.0567621	-0.990513	-0.124851	-0.144871	0.0100729	0.125598	-0.992025	0.23423	0	0	0	1
0.998328	0.055047	0.0170872	0.655031	0.0567226	-0.99053	-0.124737	-0.144299	0.0100346	0.125481	-0.99204	0.234156	0	0	0	1
0.998332	0.0549858	0.0170427	0.655065	0.0566556	-0.990543	-0.124667	-0.143697	0.0100022	0.125408	-0.99205	0.234094	0	0	0	1
0.998344	0.0547657	0.0170258	0.655087	0.0564348	-0.990559	-0.124636	-0.143149	0.0100148	0.125374	-0.992054	0.234065	0	0	0	1
0.998356	0.0545634	0.0169894	0.655081	0.0562292	-0.990575	-0.124601	-0.142579	0.0100062	0.125335	-0.992059	0.234036	0	0	0	1
0.998364	0.0544291	0.0169673	0.655049	0.0560934	-0.990579	-0.124633	-0.142	0.00999929	0.125365	-0.992055	0.234036	0	0	0	1
0.998363	0.0544163	0.0170221	0.655046	0.0560883	-0.99057	-0.124707	-0.141407	0.010051	0.125441	-0.992045	0.234079	0	0	0	1
0.998362	0.0544237	0.0170685	0.655001	0.0561028	-0.990552	-0.124843	-0.140827	0.0100884	0.125579	-0.992027	0.234146	0	0	0	1
0.998364	0.054384	0.0170725	0.654926	0.0560651	-0.99054	-0.124956	-0.140263	0.0100909	0.125692	-0.992013	0.234195	0	0	0	1
0.998366	0.0543326	0.0171546	0.654948	0.0560252	-0.990532	-0.125034	-0.139672	0.0101744	0.125774	-0.992002	0.234246	0	0	0	1
0.998373	0.0541971	0.0171741	0.654936	0.0558939	-0.990532	-0.125095	-0.139091	0.0102073	0.125834	-0.991994	0.234265	0	0	0	1
0.998368	0.0543205	0.0170759	0.654887	0.0560039	-0.990526	-0.125091	-0.13852	0.0100948	0.125826	-0.991996	0.234211	0	0	0	1
0.998364	0.0543812	0.0170816	0.654892	0.056065	-0.990521	-0.125107	-0.137962	0.0100918	0.125844	-0.991994	0.234204	0	0	0	1
0.998364	0.0543966	0.0170686	0.654888	0.0560788	-0.990518	-0.125122	-0.137355	0.0100761	0.125858	-0.991992	0.234188	0	0	0	1
0.998375	0.0541894	0.0170608	0.654813	0.0558735	-0.990514	-0.125251	-0.136971	0.0100873	0.125984	-0.991976	0.234231	0	0	0	1
0.998368	0.0542638	0.0172236	0.654769	0.0559699	-0.990483	-0.125447	-0.13678	0.010228	0.126189	-0.991948	0.234388	0	0	0	1
0.998359	0.0544465	0.0172083	0.654745	0.0561492	-0.990474	-0.125443	-0.136528	0.01019	0.126187	-0.991949	0.234384	0	0	0	1
0.998351	0.0546155	0.0171068	0.65474	0.0563032	-0.990477	-0.125351	-0.136109	0.0100733	0.126091	-0.991963	0.234292	0	0	0	1
0.998349	0.0546705	0.0170574	0.654782	0.0563507	-0.990483	-0.125278	-0.135529	0.0100217	0.126016	-0.991973	0.234215	0	0	0	1
0.998352	0.054624	0.0170483	0.6548	0.0563032	-0.990489	-0.125252	-0.135031	0.01002	0.125989	-0.991976	0.234187	0	0	0	1
0.998344	0.0547532	0.0170835	0.654843	0.0564356	-0.990485	-0.125225	-0.134581	0.0100401	0.125965	-0.991979	0.234177	0	0	0	1
0.998335	0.0549329	0.0170223	0.65487	0.0566053	-0.990486	-0.125141	-0.134088	0.00996158	0.125879	-0.991991	0.2341	0	0	0	1
0.998333	0.0549904	0.0169499	0.654889	0.0566524	-0.990494	-0.125056	-0.133511	0.00988742	0.125791	-0.992002	0.234013	0	0	0	1
0.998338	0.0549135	0.0169297	0.654911	0.0565731	-0.990504	-0.125014	-0.132948	0.00987955	0.125747	-0.992008	0.23397	0	0	0	1
0.998335	0.0549507	0.0169574	0.654946	0.0566133	-0.990504	-0.124991	-0.132394	0.00990355	0.125727	-0.99201	0.233958	0	0	0	1
0.99833	0.0550665	0.0169135	0.654936	0.0567226	-0.9905	-0.124976	-0.131865	0.00984645	0.125709	-0.992013	0.233922	0	0	0	1
0.998331	0.0550652	0.0168654	0.654888	0.0567153	-0.9905	-0.124982	-0.131283	0.00979861	0.125713	-0.992013	0.233897	0	0	0	1
0.998328	0.0550931	0.0169029	0.654864	0.0567484	-0.990488	-0.125055	-0.130686	0.00982803	0.125789	-0.992003	0.23393	0	0	0	1
0.998329	0.0550488	0.0170067	0.654872	0.0567184	-0.990479	-0.125145	-0.130099	0.0099313	0.125884	-0.99199	0.233999	0	0	0	1
0.998326	0.0551193	0.016973	0.654837	0.0567843	-0.990472	-0.125169	-0.129519	0.0098876	0.125906	-0.991988	0.233981	0	0	0	1
0.998323	0.0551698	0.0169494	0.654864	0.056831	-0.990476	-0.12512	-0.128993	0.00986072	0.125857	-0.991994	0.233931	0	0	0	1
0.998337	0.0549233	0.0169274	0.654909	0.0565828	-0.9905	-0.12504	-0.128488	0.00987452	0.125773	-0.992005	0.233874	0	0	0	1
0.998345	0.0548007	0.0168666	0.654935	0.0564525	-0.990521	-0.124936	-0.127961	0.00983573	0.125664	-0.992019	0.233797	0	0	0	1
0.998353	0.0546821	0.0168128	0.654962	0.0563271	-0.99054	-0.124837	-0.127324	0.00980299	0.125561	-0.992032	0.233722	0	0	0	1
0.998361	0.0545269	0.0168025	0.654986	0.0561714	-0.990554	-0.124796	-0.126769	0.00981461	0.125519	-0.992038	0.233686	0	0	0	1
0.998358	0.0545951	0.0167729	0.655006	0.0562346	-0.990559	-0.124727	-0.126231	0.00978069	0.125448	-0.992047	0.233643	0	0	0	1
0.998352	0.0547179	0.0167065	0.655008	0.0563471	-0.990567	-0.124616	-0.125707	0.00970575	0.125336	-0.992062	0.233578	0	0	0	1
0.99835	0.0547684	0.0166869	0.654992	0.0563942	-0.990571	-0.124563	-0.125142	0.00968297	0.125282	-0.992069	0.233554	0	0	0	1
0.998349	0.0547867	0.0167102	0.654961	0.0564155	-0.990567	-0.124582	-0.124563	0.00970267	0.125302	-0.992066	0.233577	0	0	0	1
0.998345	0.0548356	0.0167568	0.654911	0.0564709	-0.990551	-0.124685	-0.124003	0.00973684	0.125408	-0.992053	0.233632	0	0	0	1
0.998339	0.0549502	0.0167372	0.65482	0.0565829	-0.990535	-0.124759	-0.123398	0.00969881	0.125482	-0.992043	0.233652	0	0	0	1
0.99834	0.0549457	0.0166923	0.654775	0.0565729	-0.990535	-0.124767	-0.122844	0.00965441	0.125488	-0.992043	0.233624	0	0	0	1
0.99834	0.0549395	0.0166919	0.654815	0.056566	-0.990543	-0.124709	-0.122292	0.00965808	0.12543	-0.992051	0.233581	0	0	0	1
0.998333	0.0550932	0.016604	0.654812	0.0567067	-0.990545	-0.124624	-0.121784	0.00955665	0.125341	-0.992063	0.233492	0	0	0	1
0.998338	0.0550213	0.0165929	0.654812	0.0566339	-0.990549	-0.124624	-0.121411	0.00955472	0.12534	-0.992063	0.233473	0	0	0	1
0.998336	0.0550223	0.0167052	0.654808	0.0566499	-0.990538	-0.124711	-0.121233	0.00966079	0.125433	-0.99205	0.23356	0	0	0	1
0.998328	0.0551642	0.0166977	0.654792	0.0567891	-0.990538	-0.124645	-0.120968	0.00963931	0.125368	-0.992058	0.233544	0	0	0	1
0.998317	0.0553736	0.0166774	0.654789	0.0569926	-0.990549	-0.124465	-0.120552	0.00960329	0.125189	-0.992081	0.233496	0	0	0	1
0.998313	0.0554458	0.0166549	0.654812	0.0570605	-0.990558	-0.124362	-0.120002	0.00957782	0.125086	-0.992095	0.233438	0	0	0	1
0.998319	0.055348	0.0166376	0.654781	0.0569613	-0.990562	-0.124376	-0.119445	0.00957212	0.125098	-0.992093	0.233423	0	0	0	1
0.998316	0.0553754	0.0167236	0.654772	0.0570001	-0.990549	-0.124461	-0.118916	0.00964901	0.125188	-0.992081	0.233479	0	0	0	1
0.998308	0.0554982	0.0167846	0.654744	0.0571303	-0.990533	-0.124526	-0.118352	0.00969025	0.125258	-0.992072	0.233523	0	0	0	1
0.998309	0.0554718	0.0167833	0.654668	0.0571047	-0.990524	-0.12461	-0.117784	0.00968748	0.125341	-0.992061	0.233547	0	0	0	1
0.998313	0.0553977	0.0168211	0.654637	0.0570365	-0.990521	-0.124666	-0.117206	0.00973102	0.125398	-0.992054	0.233574	0	0	0	1
0.998309	0.0554632	0.0168625	0.654649	0.0571069	-0.990514	-0.124687	-0.116616	0.00976259	0.125422	-0.99205	0.233579	0	0	0	1
0.998311	0.0554275	0.0168301	0.654618	0.0570674	-0.990516	-0.124691	-0.116082	0.00973474	0.125424	-0.99205	0.233552	0	0	0	1
0.998311	0.0554315	0.0168036	0.65461	0.0570678	-0.99052	-0.124663	-0.115534	0.00970953	0.125395	-0.992054	0.23351	0	0	0	1
0.998306	0.0555159	0.0168407	0.654639	0.057156	-0.990516	-0.124651	-0.114961	0.00973639	0.125386	-0.992055	0.2335	0	0	0	1
0.998315	0.0553482	0.0168886	0.65466	0.0569957	-0.990525	-0.12465	-0.114371	0.009805	0.125385	-0.992055	0.233501	0	0	0	1
0.998332	0.0550129	0.0169294	0.654618	0.0566687	-0.990536	-0.124719	-0.113782	0.00988363	0.125453	-0.992045	0.233538	0	0	0	1
0.998333	0.0549538	0.0170606	0.654616	0.0566277	-0.990525	-0.124821	-0.113166	0.0100152	0.125562	-0.99203	0.233618	0	0	0	1
0.998333	0.0549169	0.0171768	0.654576	0.056607	-0.990509	-0.124958	-0.112587	0.0101271	0.125705	-0.992011	0.233711	0	0	0	1
0.998328	0.0550188	0.0171894	0.654497	0.0567107	-0.990491	-0.12505	-0.112047	0.0101214	0.125799	-0.991999	0.233746	0	0	0	1
0.998336	0.054846	0.0172294	0.654494	0.0565445	-0.990498	-0.125075	-0.111459	0.0101814	0.125824	-0.991995	0.233753	0	0	0	1
0.998341	0.0547592	0.0172365	0.654507	0.056459	-0.990505	-0.125058	-0.110871	0.0102004	0.125807	-0.991997	0.233726	0	0	0	1
0.998338	0.0548163	0.0172369	0.654534	0.0565152	-0.990508	-0.125006	-0.110314	0.0101965	0.125755	-0.992004	0.233682	0	0	0	1
0.998334	0.0548895	0.0172304	0.654559	0.0565865	-0.990511	-0.124954	-0.109823	0.0101838	0.125704	-0.992011	0.233639	0	0	0	1
0.998331	0.0549629	0.0171941	0.65458	0.0566541	-0.990515	-0.124886	-0.109316	0.0101425	0.125635	-0.99202	0.233574	0	0	0	1
0.998322	0.0551206	0.017164	0.654598	0.0568061	-0.990514	-0.124823	-0.108716	0.0100964	0.125572	-0.992028	0.233509	0	0	0	1
0.99832	0.0551477	0.017196	0.654596	0.0568373	-0.99051	-0.124844	-0.108117	0.0101235	0.125595	-0.992025	0.233508	0	0	0	1
0.998313	0.0552405	0.0173096	0.65462	0.056944	-0.990498	-0.124889	-0.107575	0.0102218	0.125647	-0.992017	0.233557	0	0	0	1
0.998311	0.0552724	0.0173159	0.654611	0.0569764	-0.990497	-0.124882	-0.107055	0.0102244	0.125641	-0.992018	0.233542	0	0	0	1
0.998302	0.0554437	0.0172887	0.654597	0.0571429	-0.990489	-0.124871	-0.106467	0.0101765	0.12563	-0.99202	0.233502	0	0	0	1
0.998306	0.0553614	0.0173173	0.654618	0.0570645	-0.990497	-0.124847	-0.105933	0.0102166	0.125607	-0.992022	0.233484	0	0	0	1
0.998315	0.0552055	0.0173074	0.654614	0.0569087	-0.990505	-0.124852	-0.1056	0.0102261	0.12561	-0.992022	0.233467	0	0	0	1
0.998346	0.0547836	0.0168762	0.654342	0.056435	-0.990544	-0.12476	-0.105729	0.00985743	0.125489	-0.992041	0.233363	0	0	0	1
0.998395	0.0542399	0.0157014	0.653798	0.0557441	-0.99064	-0.124309	-0.105848	0.00878748	0.124967	-0.992117	0.233147	0	0	0	1
0.998445	0.0537454	0.0141298	0.653119	0.0550523	-0.99076	-0.123656	-0.105854	0.00732874	0.124224	-0.992222	0.233068	0	0	0	1
0.998491	0.0532463	0.012702	0.652395	0.0543767	-0.990858	-0.123171	-0.105821	0.00600293	0.123659	-0.992302	0.233264	0	0	0	1
0.998542	0.0526112	0.0112495	0.65152	0.0535651	-0.99095	-0.122782	-0.105805	0.00466329	0.123189	-0.992368	0.233481	0	0	0	1
0.998584	0.0520318	0.0101805	0.650583	0.0528587	-0.990977	-0.122873	-0.105788	0.00367067	0.12322	-0.992368	0.233612	0	0	0	1
0.998608	0.0517371	0.00924443	0.649643	0.0524516	-0.990968	-0.12312	-0.105702	0.00276634	0.123417	-0.992346	0.233597	0	0	0	1
0.998626	0.0515156	0.00848508	0.648754	0.0521388	-0.99094	-0.123479	-0.105665	0.0020224	0.123735	-0.992309	0.233601	0	0	0	1
0.998645	0.0512623	0.00772362	0.647798	0.0517938	-0.99091	-0.123865	-0.105705	0.00127907	0.12408	-0.992267	0.233626	0	0	0	1
0.998667	0.0509526	0.00695947	0.646768	0.0513919	-0.990871	-0.124342	-0.105722	0.000535626	0.124517	-0.992213	0.233621	0	0	0	1
0.998684	0.0507	0.00633209	0.645673	0.051063	-0.990808	-0.124975	-0.105714	-8.7055e-05	0.125116	-0.992137	0.233745	0	0	0	1
0.998691	0.0505869	0.00609367	0.644804	0.0509208	-0.990726	-0.125679	-0.105556	-0.000345275	0.125808	-0.99205	0.234039	0	0	0	1
0.998709	0.0502752	0.00572758	0.643798	0.0505651	-0.990656	-0.126373	-0.105469	-0.000704085	0.126483	-0.991964	0.234304	0	0	0	1
0.998724	0.05006	0.00493986	0.642716	0.0502513	-0.990615	-0.126819	-0.105433	-0.00147977	0.126888	-0.991911	0.234284	0	0	0	1
0.998739	0.0498197	0.00423935	0.64177	0.0499232	-0.990584	-0.127196	-0.105419	-0.00216213	0.12723	-0.991866	0.234255	0	0	0	1
0.99875	0.0496516	0.00365993	0.640961	0.0496818	-0.990552	-0.127538	-0.105474	-0.00273182	0.127543	-0.991825	0.23425	0	0	0	1
0.99876	0.0494987	0.00284215	0.640072	0.0494252	-0.990541	-0.127723	-0.105543	-0.00353158	0.127688	-0.991803	0.234099	0	0	0	1
0.998765	0.0494398	0.00191207	0.63905	0.0492472	-0.990523	-0.127927	-0.105661	-0.00445549	0.127846	-0.991779	0.23393	0	0	0	1
0.99877	0.0493519	0.00130673	0.638129	0.0490813	-0.990497	-0.128199	-0.105611	-0.00505731	0.128088	-0.991745	0.233937	0	0	0	1
0.998778	0.0492136	0.00092092	0.637225	0.0488922	-0.990448	-0.128644	-0.105546	-0.00544369	0.128515	-0.991688	0.234103	0	0	0	1
0.998775	0.0492636	0.000557852	0.636249	0.048892	-0.990379	-0.129172	-0.105607	-0.00583578	0.129024	-0.99162	0.23433	0	0	0	1
0.998767	0.0494252	-3.41338e-05	0.635253	0.0489748	-0.990352	-0.129353	-0.105516	-0.00645186	0.129174	-0.991596	0.234362	0	0	0	1
0.998766	0.0494435	-0.000757923	0.634235	0.0488979	-0.990329	-0.129557	-0.105481	-0.00718114	0.129343	-0.991569	0.234313	0	0	0	1
0.998773	0.0492862	-0.00129212	0.633307	0.0486706	-0.990303	-0.129841	-0.105625	-0.00770375	0.129602	-0.991532	0.234376	0	0	0	1
0.998761	0.0495145	-0.00179796	0.63237	0.0488315	-0.990296	-0.129837	-0.105675	-0.00823413	0.129571	-0.991531	0.234424	0	0	0	1
0.998747	0.0497682	-0.0025011	0.631368	0.0489937	-0.990313	-0.129645	-0.105646	-0.00895389	0.129342	-0.991555	0.234338	0	0	0	1
0.998738	0.0499224	-0.00317208	0.630273	0.0490578	-0.990283	-0.12985	-0.105663	-0.00964854	0.129513	-0.991526	0.234345	0	0	0	1
0.998733	0.0499928	-0.00350918	0.6293	0.0490814	-0.990247	-0.130113	-0.105687	-0.0100045	0.129758	-0.991491	0.234536	0	0	0	1
0.998738	0.0498904	-0.00360107	0.628423	0.0489645	-0.99021	-0.130439	-0.105665	-0.0100983	0.130081	-0.991447	0.234862	0	0	0	1
0.998735	0.049931	-0.00374326	0.627643	0.0489825	-0.990161	-0.130804	-0.105555	-0.0102624	0.130438	-0.991399	0.23501	0	0	0	1
0.998742	0.0498573	-0.00271135	0.62747	0.0490355	-0.990036	-0.131723	-0.105558	-0.00927646	0.131407	-0.99128	0.235432	0	0	0	1
0.998756	0.0495996	-0.00234779	0.627327	0.0488242	-0.989994	-0.132121	-0.105774	-0.0089022	0.131825	-0.991228	0.235646	0	0	0	1
0.998756	0.049599	-0.00223316	0.627206	0.0488369	-0.989964	-0.132339	-0.10613	-0.00879937	0.132048	-0.9912	0.23569	0	0	0	1
0.998764	0.0494528	-0.00211909	0.627058	0.048705	-0.98994	-0.13257	-0.106586	-0.00867848	0.132286	-0.991169	0.235745	0	0	0	1
0.998764	0.0494628	-0.00192493	0.626956	0.0487383	-0.989902	-0.132838	-0.106971	-0.00850073	0.132562	-0.991134	0.235849	0	0	0	1
0.998765	0.0494339	-0.00177346	0.626833	0.0487276	-0.989868	-0.133095	-0.107382	-0.0083596	0.132826	-0.991099	0.235934	0	0	0	1
0.998768	0.0493789	-0.00162087	0.626687	0.048691	-0.989833	-0.133366	-0.107908	-0.00821453	0.133105	-0.991063	0.236004	0	0	0	1
0.998766	0.0494388	-0.00146641	0.626545	0.0487688	-0.989793	-0.133638	-0.108406	-0.00808301	0.133384	-0.991027	0.236083	0	0	0	1
0.998767	0.0494162	-0.00132593	0.626408	0.048763	-0.989759	-0.133895	-0.108862	-0.00795358	0.133647	-0.990992	0.236155	0	0	0	1
0.998775	0.049252	-0.00113097	0.626308	0.0486243	-0.989728	-0.13417	-0.109322	-0.00775216	0.133933	-0.990955	0.236241	0	0	0	1
0.998784	0.0490735	-0.00103473	0.626184	0.0484585	-0.989708	-0.13438	-0.10982	-0.00764323	0.134149	-0.990927	0.236299	0	0	0	1
0.998784	0.049083	-0.000949503	0.626072	0.048478	-0.98968	-0.134574	-0.110296	-0.00756966	0.134347	-0.990901	0.236353	0	0	0	1
0.998796	0.0488389	-0.000819668	0.625955	0.0482518	-0.98966	-0.134804	-0.110819	-0.00741951	0.134585	-0.99087	0.236424	0	0	0	1
0.998798	0.0488012	-0.000605788	0.625858	0.0482412	-0.989622	-0.135089	-0.111271	-0.00721662	0.13488	-0.990831	0.236493	0	0	0	1
0.998801	0.0487469	-0.0004053	0.62574	0.0482121	-0.989578	-0.135421	-0.111758	-0.00702702	0.135221	-0.990786	0.23652	0	0	0	1
0.9988	0.0487731	-7.77643e-05	0.625655	0.0482794	-0.989516	-0.135846	-0.112264	-0.00672714	0.135661	-0.990728	0.236518	0	0	0	1
0.998801	0.0487448	0.000249091	0.62554	0.0482928	-0.989453	-0.136299	-0.112795	-0.00642194	0.13613	-0.990665	0.236449	0	0	0	1
0.998806	0.0486304	0.000777723	0.625424	0.0482474	-0.989362	-0.136977	-0.113375	-0.0059163	0.136833	-0.990572	0.236317	0	0	0	1
0.998804	0.0486786	0.00111274	0.625255	0.0483377	-0.989276	-0.137564	-0.11388	-0.0056201	0.137436	-0.99049	0.236091	0	0	0	1
0.998807	0.048597	0.00157569	0.625151	0.0483173	-0.989194	-0.138158	-0.114383	-0.00517983	0.138051	-0.990407	0.235999	0	0	0	1
0.998806	0.0485949	0.00187288	0.625023	0.0483544	-0.989137	-0.138553	-0.114862	-0.00490486	0.138461	-0.990351	0.236061	0	0	0	1
0.998805	0.0486105	0.00209467	0.624875	0.0483991	-0.989093	-0.138851	-0.115369	-0.00470219	0.138769	-0.990309	0.236235	0	0	0	1
0.998799	0.0487316	0.0022253	0.624702	0.0485362	-0.989058	-0.139052	-0.115863	-0.0045997	0.138976	-0.99028	0.236419	0	0	0	1
0.998798	0.0487451	0.0023925	0.624552	0.0485719	-0.989027	-0.139264	-0.116318	-0.0044466	0.139196	-0.99025	0.236536	0	0	0	1
0.998793	0.0488463	0.00258034	0.624414	0.0486971	-0.988983	-0.139534	-0.116784	-0.00428821	0.139474	-0.990211	0.236592	0	0	0	1
0.998792	0.0488448	0.00269361	0.624264	0.0487103	-0.988944	-0.139805	-0.117278	-0.00418931	0.13975	-0.990173	0.236579	0	0	0	1
0.998793	0.0488191	0.00283281	0.624143	0.0487033	-0.988912	-0.140032	-0.11781	-0.00405922	0.139984	-0.99014	0.236574	0	0	0	1
0.998795	0.0487793	0.00291923	0.624052	0.0486755	-0.988896	-0.140155	-0.118326	-0.00397419	0.140111	-0.990123	0.236594	0	0	0	1
0.998797	0.0487416	0.0029189	0.623968	0.0486381	-0.988895	-0.140172	-0.118866	-0.00397009	0.140128	-0.99012	0.236624	0	0	0	1
0.998796	0.0487541	0.00306409	0.623915	0.0486723	-0.988947	-0.139795	-0.119229	-0.00380972	0.139758	-0.990173	0.236662	0	0	0	1
0.998793	0.0487892	0.00327727	0.623897	0.0487386	-0.989015	-0.13929	-0.119419	-0.00357892	0.139264	-0.990244	0.236689	0	0	0	1
0.998799	0.0486656	0.00333074	0.623853	0.048624	-0.989032	-0.139213	-0.119675	-0.00350502	0.13919	-0.990255	0.236706	0	0	0	1
0.998806	0.0485253	0.00339949	0.623815	0.0484942	-0.98902	-0.139336	-0.120071	-0.00342354	0.139317	-0.990237	0.236725	0	0	0	1
0.998809	0.0484551	0.00342846	0.623746	0.0484284	-0.989011	-0.139426	-0.120581	-0.00338947	0.139408	-0.990224	0.23675	0	0	0	1
0.998812	0.0483973	0.00344638	0.623673	0.0483735	-0.989005	-0.139488	-0.121128	-0.00336674	0.139472	-0.990215	0.236772	0	0	0	1
0.998814	0.0483449	0.0034877	0.623608	0.0483271	-0.989	-0.139543	-0.121654	-0.0033212	0.139528	-0.990208	0.236797	0	0	0	1
0.998824	0.0481477	0.0035802	0.623562	0.0481446	-0.988999	-0.139611	-0.122148	-0.00320546	0.139601	-0.990198	0.236829	0	0	0	1
0.998828	0.0480581	0.00367006	0.623518	0.0480681	-0.98899	-0.139701	-0.122615	-0.00310846	0.139696	-0.990184	0.236867	0	0	0	1
0.998837	0.0478491	0.00378071	0.623479	0.0478761	-0.988976	-0.139868	-0.123117	-0.00297788	0.139869	-0.99016	0.236905	0	0	0	1
0.998846	0.047662	0.00383877	0.623415	0.0476986	-0.988967	-0.139988	-0.123682	-0.00290001	0.139992	-0.990143	0.236939	0	0	0	1
0.998844	0.0477044	0.00385444	0.623332	0.0477425	-0.988951	-0.140089	-0.124292	-0.00289534	0.140094	-0.990129	0.236961	0	0	0	1
0.99884	0.0477851	0.00391512	0.623264	0.0478307	-0.988937	-0.140159	-0.124855	-0.00285004	0.140166	-0.990119	0.236987	0	0	0	1
0.99884	0.0477766	0.0040602	0.623225	0.0478427	-0.988937	-0.140153	-0.125338	-0.00270509	0.140168	-0.990119	0.237022	0	0	0	1
0.998836	0.0478285	0.004219	0.623196	0.0479159	-0.988912	-0.140304	-0.125832	-0.00256263	0.140326	-0.990097	0.237067	0	0	0	1
0.998838	0.0477913	0.00426708	0.623127	0.0478855	-0.988896	-0.140423	-0.126402	-0.00251559	0.140447	-0.99008	0.237091	0	0	0	1
0.998833	0.0478829	0.00430458	0.623043	0.0479814	-0.988885	-0.140471	-0.12702	-0.00249375	0.140497	-0.990073	0.237109	0	0	0	1
0.998823	0.0480771	0.00453656	0.622996	0.0482067	-0.988909	-0.140223	-0.127606	-0.00227954	0.140259	-0.990107	0.237125	0	0	0	1
0.998809	0.0483426	0.00482676	0.622957	0.0485112	-0.988951	-0.13982	-0.128173	-0.00201014	0.13987	-0.990163	0.23713	0	0	0	1
0.998806	0.0483654	0.00510717	0.622912	0.0485738	-0.989014	-0.139357	-0.128749	-0.00171331	0.139422	-0.990227	0.237132	0	0	0	1
0.998794	0.0485852	0.00541526	0.622861	0.0488352	-0.989075	-0.138832	-0.129377	-0.00141342	0.138912	-0.990299	0.237129	0	0	0	1
0.998785	0.0487136	0.00593459	0.622853	0.0490353	-0.989189	-0.137946	-0.129933	-0.00087372	0.138052	-0.99042	0.237123	0	0	0	1
0.998788	0.0486135	0.00627969	0.622804	0.0489841	-0.989285	-0.137272	-0.130536	-0.0004852	0.137396	-0.990511	0.237116	0	0	0	1
0.9988	0.0483353	0.00642385	0.622726	0.0487285	-0.989342	-0.136952	-0.13113	-0.000288582	0.137084	-0.990554	0.237114	0	0	0	1
0.998804	0.0482428	0.00649888	0.62265	0.0486471	-0.989355	-0.136884	-0.131694	-0.000198326	0.13702	-0.990563	0.237123	0	0	0	1
0.998812	0.048069	0.00663154	0.622603	0.0484932	-0.989362	-0.13689	-0.132194	-4.35244e-05	0.137032	-0.990562	0.237146	0	0	0	1
0.998815	0.0479754	0.00676437	0.622564	0.0484187	-0.989346	-0.137034	-0.132686	9.36978e-05	0.137182	-0.990541	0.237178	0	0	0	1
0.998811	0.0480456	0.00688876	0.622521	0.0485053	-0.989314	-0.137229	-0.133204	0.000197564	0.137383	-0.990513	0.237209	0	0	0	1
0.998811	0.0480398	0.00701854	0.622461	0.0485174	-0.98929	-0.1374	-0.133818	0.000318409	0.13756	-0.990488	0.237249	0	0	0	1
0.998811	0.0480221	0.00712697	0.622387	0.0485148	-0.98929	-0.1374	-0.134418	0.000428105	0.137565	-0.990488	0.23727	0	0	0	1
0.998801	0.0481792	0.00743516	0.622377	0.0487125	-0.989343	-0.136949	-0.134759	0.000733525	0.137129	-0.990548	0.237272	0	0	0	1
0.998787	0.0484247	0.00765836	0.62238	0.048986	-0.989382	-0.136572	-0.134949	0.000939244	0.136764	-0.990598	0.237261	0	0	0	1
0.998793	0.0483048	0.00769477	0.622344	0.0488721	-0.989386	-0.136579	-0.135218	0.000991346	0.136773	-0.990597	0.237268	0	0	0	1
0.998803	0.0480688	0.0078125	0.622314	0.0486547	-0.989375	-0.136737	-0.135642	0.00113238	0.136937	-0.990574	0.237297	0	0	0	1
0.998792	0.0482932	0.0078318	0.622226	0.0488797	-0.989352	-0.136823	-0.136203	0.00111649	0.137023	-0.990562	0.237315	0	0	0	1
0.998787	0.0483763	0.00801869	0.622173	0.0489875	-0.989355	-0.136764	-0.136757	0.00129288	0.136974	-0.990569	0.237337	0	0	0	1
0.99877	0.0486929	0.00821961	0.622129	0.0493286	-0.989342	-0.136733	-0.137277	0.0014498	0.136953	-0.990571	0.237362	0	0	0	1
0.998779	0.0484742	0.00839091	0.622093	0.0491356	-0.98934	-0.136818	-0.137769	0.00164504	0.137046	-0.990558	0.237398	0	0	0	1
0.998785	0.0483199	0.00855944	0.622064	0.0490062	-0.989318	-0.137028	-0.138252	0.00182256	0.137264	-0.990528	0.237436	0	0	0	1
0.998786	0.0482733	0.00875704	0.622034	0.0489876	-0.989286	-0.137264	-0.138793	0.00201277	0.137509	-0.990493	0.237484	0	0	0	1
0.998783	0.0483192	0.00884698	0.621964	0.0490459	-0.989258	-0.137441	-0.139374	0.00208667	0.13769	-0.990468	0.237515	0	0	0	1
0.998786	0.0482388	0.00895334	0.621895	0.0489811	-0.989246	-0.137555	-0.139945	0.0021973	0.13781	-0.990451	0.237544	0	0	0	1
0.998778	0.0483602	0.00913121	0.621859	0.0491262	-0.98922	-0.13769	-0.140439	0.0023498	0.137953	-0.990431	0.237578	0	0	0	1
0.998787	0.0481482	0.00932485	0.621829	0.0489435	-0.9892	-0.137897	-0.140952	0.00256042	0.138169	-0.9904	0.237625	0	0	0	1
0.998783	0.0482039	0.00941416	0.621767	0.0490114	-0.989174	-0.138063	-0.141484	0.00263287	0.138339	-0.990376	0.237652	0	0	0	1
0.998784	0.0481513	0.0095363	0.62169	0.0489767	-0.989152	-0.138231	-0.142127	0.00275265	0.138512	-0.990352	0.237689	0	0	0	1
0.998796	0.0478794	0.00969987	0.621631	0.04873	-0.989165	-0.138226	-0.142686	0.00295238	0.138515	-0.990351	0.237709	0	0	0	1
0.998801	0.0477438	0.00984935	0.62158	0.0486168	-0.989156	-0.13833	-0.143205	0.00311396	0.138625	-0.990335	0.237741	0	0	0	1
0.998802	0.0476664	0.0100886	0.62157	0.0485742	-0.989123	-0.138575	-0.143682	0.00334932	0.138882	-0.990298	0.237791	0	0	0	1
0.99881	0.0474605	0.0103192	0.621549	0.0484032	-0.989093	-0.138851	-0.144208	0.00359259	0.139168	-0.990257	0.237845	0	0	0	1
0.998817	0.0472963	0.010414	0.621474	0.0482545	-0.989076	-0.139029	-0.144798	0.00370051	0.139349	-0.990231	0.237875	0	0	0	1
0.998812	0.0473655	0.0105221	0.6214	0.0483387	-0.989049	-0.139187	-0.145389	0.00379005	0.139513	-0.990208	0.237904	0	0	0	1
0.998809	0.0473926	0.0107113	0.621362	0.0483928	-0.989018	-0.139393	-0.145916	0.00396331	0.139728	-0.990177	0.237944	0	0	0	1
0.998809	0.0473242	0.0109694	0.621358	0.0483623	-0.98898	-0.139671	-0.146367	0.00421454	0.140018	-0.990135	0.237992	0	0	0	1
0.998812	0.0471977	0.0112936	0.621345	0.0482841	-0.988931	-0.14004	-0.146875	0.00453492	0.140401	-0.990079	0.238025	0	0	0	1
0.998806	0.0472645	0.0114972	0.621259	0.0483805	-0.988877	-0.140388	-0.147473	0.00470984	0.140759	-0.990027	0.238001	0	0	0	1
0.998796	0.0474182	0.0117439	0.621193	0.0485685	-0.988837	-0.140607	-0.148089	0.00492137	0.140991	-0.989993	0.23801	0	0	0	1
0.99879	0.0474949	0.0119655	0.621137	0.0486757	-0.988829	-0.140625	-0.148625	0.00512883	0.14102	-0.989988	0.238023	0	0	0	1
0.998777	0.0477213	0.0121364	0.621081	0.048925	-0.988793	-0.140794	-0.149143	0.00525748	0.141199	-0.989962	0.238041	0	0	0	1
0.998761	0.0480019	0.0123687	0.621036	0.0492366	-0.988752	-0.140972	-0.149664	0.00543863	0.141389	-0.989934	0.238058	0	0	0	1
0.998765	0.0478652	0.0125513	0.620986	0.0491259	-0.988785	-0.140779	-0.150061	0.00564811	0.141204	-0.989959	0.238052	0	0	0	1
0.998751	0.0481236	0.0126825	0.620966	0.0493979	-0.988829	-0.140371	-0.150283	0.00576163	0.140805	-0.990015	0.23797	0	0	0	1
0.998757	0.0479672	0.0127972	0.620937	0.0492591	-0.988837	-0.140363	-0.150605	0.00589748	0.140802	-0.990015	0.237972	0	0	0	1
0.998762	0.0478312	0.0129128	0.620897	0.0491416	-0.988823	-0.140508	-0.151008	0.00602376	0.140952	-0.989993	0.237997	0	0	0	1
0.998761	0.0478161	0.0130025	0.620827	0.0491401	-0.988805	-0.140631	-0.151507	0.00610855	0.141078	-0.989974	0.238027	0	0	0	1
0.998758	0.0478614	0.0130995	0.620761	0.0491996	-0.988781	-0.140784	-0.152015	0.00619044	0.141236	-0.989951	0.238049	0	0	0	1
0.99875	0.0479707	0.0132767	0.620707	0.0493332	-0.988767	-0.140834	-0.152529	0.00634761	0.141295	-0.989942	0.238079	0	0	0	1
0.998749	0.0479656	0.0134071	0.620632	0.0493469	-0.988758	-0.140889	-0.153087	0.00647454	0.141357	-0.989932	0.238104	0	0	0	1
0.998755	0.0477962	0.0135964	0.620571	0.0492065	-0.988756	-0.140957	-0.153649	0.00668224	0.141434	-0.98992	0.238135	0	0	0	1
0.998757	0.0476886	0.0138097	0.620532	0.0491304	-0.988753	-0.141	-0.154131	0.00690633	0.141486	-0.989911	0.238165	0	0	0	1
0.998757	0.0476405	0.0139575	0.620483	0.0491049	-0.988728	-0.141186	-0.154621	0.00704999	0.141679	-0.989882	0.238204	0	0	0	1
0.998761	0.0475255	0.0140501	0.620406	0.0490054	-0.988709	-0.14135	-0.155169	0.00714974	0.141847	-0.989858	0.238232	0	0	0	1
0.998768	0.0473545	0.0141486	0.620321	0.0488509	-0.9887	-0.141469	-0.155755	0.00726562	0.141968	-0.989839	0.238258	0	0	0	1
0.998763	0.047413	0.0143017	0.620246	0.0489307	-0.988694	-0.141484	-0.156316	0.0074079	0.141991	-0.989835	0.238276	0	0	0	1
0.998755	0.0475138	0.0144972	0.620196	0.0490588	-0.988677	-0.14156	-0.156818	0.00758307	0.142078	-0.989821	0.238306	0	0	0	1
0.998761	0.0473583	0.0146375	0.620141	0.048926	-0.988663	-0.141702	-0.157314	0.00773681	0.142225	-0.989799	0.238336	0	0	0	1
0.998767	0.0471946	0.0147437	0.620063	0.0487803	-0.988649	-0.141849	-0.157875	0.00785787	0.142377	-0.989776	0.238366	0	0	0	1
0.998765	0.0472037	0.0148527	0.619984	0.0488047	-0.988647	-0.141853	-0.15844	0.00796417	0.142385	-0.989774	0.23835	0	0	0	1
0.99876	0.0472337	0.0150554	0.619917	0.0488619	-0.988669	-0.141681	-0.159046	0.0081688	0.142224	-0.989795	0.238295	0	0	0	1
0.99874	0.0475992	0.0152841	0.619844	0.0492542	-0.988687	-0.141424	-0.159624	0.00835558	0.141981	-0.989829	0.238268	0	0	0	1
0.998731	0.0477048	0.0155421	0.619772	0.0493934	-0.988712	-0.141195	-0.160223	0.00860706	0.141767	-0.989857	0.238264	0	0	0	1
0.998722	0.0477981	0.0158155	0.619707	0.0495221	-0.988744	-0.140931	-0.160806	0.00887725	0.141517	-0.989891	0.238252	0	0	0	1
0.998713	0.0478685	0.0161339	0.619656	0.049634	-0.988782	-0.140623	-0.161349	0.00919751	0.141226	-0.989929	0.23824	0	0	0	1
0.99871	0.0478634	0.0163584	0.61959	0.0496598	-0.988794	-0.140526	-0.16188	0.00942506	0.14114	-0.989939	0.238262	0	0	0	1
0.998715	0.0477155	0.0164958	0.619524	0.0495335	-0.988788	-0.140616	-0.162387	0.00957738	0.141235	-0.989924	0.238287	0	0	0	1
0.998718	0.047598	0.0166482	0.619459	0.0494403	-0.988771	-0.140771	-0.162923	0.00973696	0.141396	-0.9899	0.238319	0	0	0	1
0.998717	0.0475625	0.0167908	0.619385	0.0494266	-0.988752	-0.140903	-0.163488	0.00987633	0.141535	-0.989879	0.238345	0	0	0	1
0.998715	0.0475376	0.0170072	0.619329	0.0494333	-0.988742	-0.140973	-0.164021	0.0100903	0.141616	-0.989865	0.238375	0	0	0	1
0.998717	0.0474276	0.0171657	0.619269	0.0493481	-0.988728	-0.141098	-0.164528	0.0102564	0.141747	-0.989844	0.238405	0	0	0	1
0.998724	0.0472437	0.0173039	0.619203	0.0491874	-0.988714	-0.141259	-0.165043	0.0104112	0.141913	-0.989819	0.238439	0	0	0	1
0.998725	0.0471753	0.0174123	0.619154	0.0491333	-0.988738	-0.141103	-0.165409	0.0105357	0.141762	-0.989839	0.238408	0	0	0	1
0.998723	0.0471732	0.017517	0.619153	0.0491435	-0.988772	-0.140862	-0.165611	0.0106516	0.141526	-0.989872	0.238308	0	0	0	1
0.998731	0.0469721	0.0176374	0.619142	0.0489627	-0.988765	-0.140973	-0.165898	0.0107936	0.14164	-0.989854	0.238297	0	0	0	1
0.998735	0.0468288	0.017769	0.619106	0.0488414	-0.988747	-0.141148	-0.166286	0.0109354	0.14182	-0.989827	0.238334	0	0	0	1
0.99874	0.0466813	0.0178846	0.619034	0.0487137	-0.988727	-0.141327	-0.166805	0.0110618	0.142003	-0.989799	0.238377	0	0	0	1
0.998738	0.0466957	0.0179492	0.618949	0.0487389	-0.988704	-0.141478	-0.167333	0.0111162	0.142157	-0.989776	0.238397	0	0	0	1
0.998738	0.0466498	0.0180417	0.618901	0.0487077	-0.988692	-0.141577	-0.167857	0.0112092	0.14226	-0.98976	0.238417	0	0	0	1
0.998741	0.0465546	0.0181587	0.618851	0.0486306	-0.988689	-0.141622	-0.168375	0.0113362	0.14231	-0.989752	0.238443	0	0	0	1
0.998736	0.0465846	0.0183276	0.618791	0.0486862	-0.988663	-0.141784	-0.168902	0.011491	0.142481	-0.989725	0.23848	0	0	0	1
0.998727	0.0467108	0.018497	0.618742	0.0488378	-0.988625	-0.141997	-0.169372	0.01163	0.142703	-0.989692	0.238519	0	0	0	1
0.998721	0.0467641	0.0187259	0.618704	0.0489267	-0.98858	-0.142282	-0.169887	0.0118346	0.142999	-0.989647	0.238572	0	0	0	1
0.998721	0.0466807	0.0188971	0.618636	0.0488715	-0.988549	-0.142517	-0.170452	0.0120041	0.143241	-0.98961	0.238611	0	0	0	1
0.998715	0.0467212	0.0191255	0.618575	0.048946	-0.988525	-0.142654	-0.171016	0.0122172	0.14339	-0.989585	0.238646	0	0	0	1
0.998697	0.0470037	0.0193933	0.618516	0.0492641	-0.988509	-0.142655	-0.171567	0.0124414	0.143407	-0.98958	0.238667	0	0	0	1
0.998681	0.0471852	0.0197317	0.61847	0.0494903	-0.988519	-0.14251	-0.172085	0.012757	0.143281	-0.989594	0.238685	0	0	0	1
0.998675	0.047172	0.020078	0.618404	0.0495238	-0.988552	-0.142268	-0.172682	0.0131133	0.143057	-0.989622	0.238693	0	0	0	1
0.998659	0.047357	0.0204672	0.618337	0.0497561	-0.988609	-0.14179	-0.173301	0.0134955	0.142601	-0.989683	0.238647	0	0	0	1
0.998645	0.0474577	0.0209094	0.618277	0.0499103	-0.988688	-0.141182	-0.173908	0.0139489	0.142017	-0.98976	0.238579	0	0	0	1
0.998641	0.0472795	0.0214609	0.618239	0.0498027	-0.988786	-0.140536	-0.174505	0.014552	0.141397	-0.989841	0.238545	0	0	0	1
0.998639	0.0471412	0.0218537	0.618175	0.0497138	-0.988861	-0.140037	-0.175118	0.0149849	0.140916	-0.989903	0.238501	0	0	0	1
0.998637	0.0470632	0.0221426	0.618109	0.0496738	-0.988895	-0.139813	-0.175696	0.0152929	0.140706	-0.989928	0.238474	0	0	0	1
0.998634	0.047004	0.0223972	0.618064	0.049651	-0.988896	-0.139811	-0.176183	0.015553	0.140716	-0.989922	0.238483	0	0	0	1
0.998633	0.046899	0.0226671	0.618042	0.0495893	-0.988861	-0.140078	-0.176648	0.0158214	0.140994	-0.989879	0.238539	0	0	0	1
0.998627	0.0469122	0.0228796	0.617997	0.049637	-0.988818	-0.140369	-0.177162	0.016015	0.141295	-0.989832	0.238583	0	0	0	1
0.998626	0.0468902	0.0229935	0.617896	0.0496348	-0.988787	-0.140583	-0.177767	0.01612	0.141514	-0.989799	0.238615	0	0	0	1
0.998621	0.0469128	0.0231389	0.617813	0.0496804	-0.988762	-0.140743	-0.178318	0.0162525	0.141681	-0.989773	0.238634	0	0	0	1
0.998621	0.0468107	0.0233401	0.617765	0.0496101	-0.988746	-0.14088	-0.178788	0.016459	0.141827	-0.989749	0.23866	0	0	0	1
0.998612	0.0468684	0.0236027	0.617729	0.0497097	-0.988698	-0.141186	-0.179317	0.0166951	0.142147	-0.989699	0.238703	0	0	0	1
0.998605	0.0469168	0.0238338	0.61768	0.0497955	-0.988651	-0.14148	-0.179931	0.0169019	0.142453	-0.989652	0.238697	0	0	0	1
0.998602	0.0469011	0.0239924	0.617629	0.0498045	-0.988634	-0.141596	-0.180519	0.0170551	0.142576	-0.989631	0.238593	0	0	0	1
0.998582	0.0471587	0.0242971	0.617653	0.0500977	-0.988663	-0.14129	-0.18088	0.0173349	0.14229	-0.989668	0.238421	0	0	0	1
0.998561	0.0474903	0.0245207	0.617695	0.0504545	-0.988672	-0.141099	-0.181106	0.0175184	0.142116	-0.989689	0.23826	0	0	0	1
0.998566	0.0472774	0.0247317	0.61771	0.0502776	-0.988651	-0.141315	-0.181452	0.0177464	0.142339	-0.989653	0.238224	0	0	0	1
0.998568	0.0471353	0.0249366	0.617684	0.0501705	-0.988621	-0.141561	-0.181864	0.0179566	0.142593	-0.989613	0.238259	0	0	0	1
0.998561	0.0471736	0.0251261	0.617629	0.0502401	-0.988581	-0.141815	-0.182345	0.0181256	0.142857	-0.989572	0.238306	0	0	0	1
0.998558	0.047133	0.0253007	0.617578	0.0502296	-0.988545	-0.142072	-0.182804	0.018291	0.143121	-0.989531	0.238345	0	0	0	1
0.998551	0.0471617	0.0255434	0.617538	0.0502988	-0.988495	-0.14239	-0.183301	0.0185106	0.143452	-0.989479	0.238404	0	0	0	1
0.998555	0.0469694	0.0257481	0.617479	0.0501434	-0.98846	-0.14269	-0.183829	0.0187253	0.143758	-0.98943	0.238457	0	0	0	1
0.998554	0.0469684	0.0257889	0.61737	0.0501518	-0.988433	-0.142872	-0.184386	0.0187566	0.143942	-0.989403	0.238457	0	0	0	1
0.998555	0.0468713	0.0259204	0.617299	0.0500783	-0.988409	-0.143067	-0.184945	0.0188906	0.144142	-0.989371	0.238426	0	0	0	1
0.998548	0.0468958	0.0261291	0.617255	0.0501362	-0.988379	-0.143252	-0.18546	0.019084	0.144338	-0.989339	0.238415	0	0	0	1
0.998546	0.0468237	0.0263355	0.617206	0.0500987	-0.988351	-0.14346	-0.18594	0.0192879	0.144554	-0.989303	0.238443	0	0	0	1
0.99855	0.0466352	0.0265118	0.617135	0.0499424	-0.988324	-0.143699	-0.186479	0.0194773	0.144798	-0.989264	0.238485	0	0	0	1
0.998549	0.04659	0.0266463	0.617072	0.0499201	-0.988303	-0.143852	-0.187044	0.0196091	0.144956	-0.989238	0.238515	0	0	0	1
0.998555	0.0464476	0.0266712	0.617021	0.049782	-0.988316	-0.143812	-0.187605	0.0196563	0.144915	-0.989243	0.238461	0	0	0	1
0.998561	0.0462887	0.026709	0.616989	0.0496314	-0.988314	-0.143872	-0.188181	0.0197137	0.144974	-0.989233	0.238395	0	0	0	1
0.998566	0.0461965	0.0267049	0.616984	0.0495399	-0.988317	-0.143888	-0.188732	0.0197223	0.144987	-0.989231	0.23832	0	0	0	1
0.998574	0.0460491	0.0266635	0.616991	0.0493876	-0.988327	-0.143868	-0.18928	0.0197037	0.144963	-0.989235	0.238251	0	0	0	1
0.998581	0.0459175	0.02662	0.61696	0.0492516	-0.98833	-0.143898	-0.189825	0.0196784	0.144988	-0.989232	0.238199	0	0	0	1
0.998581	0.0459166	0.026613	0.616926	0.049251	-0.98832	-0.143963	-0.190408	0.0196683	0.145053	-0.989223	0.238169	0	0	0	1
0.998579	0.0459287	0.0266578	0.616912	0.0492711	-0.988307	-0.144046	-0.190947	0.0197067	0.145138	-0.989209	0.238195	0	0	0	1
0.998579	0.0459386	0.0266568	0.616842	0.0492823	-0.988295	-0.144124	-0.191514	0.0197004	0.145216	-0.989198	0.238217	0	0	0	1
0.998568	0.0461303	0.0267177	0.616796	0.049483	-0.98827	-0.144231	-0.192017	0.0197273	0.145329	-0.989181	0.238269	0	0	0	1
0.998566	0.0461708	0.0267343	0.616737	0.0495272	-0.988255	-0.144313	-0.192582	0.0197337	0.145414	-0.989168	0.238297	0	0	0	1
0.998564	0.0462197	0.0267117	0.61669	0.0495729	-0.988248	-0.144345	-0.193139	0.0197027	0.145445	-0.989164	0.238282	0	0	0	1
0.998559	0.0463404	0.0267195	0.616673	0.0496945	-0.988235	-0.144394	-0.193712	0.0196904	0.145496	-0.989157	0.238266	0	0	0	1
0.998539	0.0467883	0.0266791	0.616679	0.0501316	-0.988215	-0.144382	-0.194289	0.0195858	0.145491	-0.98916	0.23821	0	0	0	1
0.998537	0.0468827	0.0265964	0.616625	0.0502127	-0.988214	-0.144361	-0.194862	0.0194914	0.145468	-0.989165	0.23816	0	0	0	1
0.998535	0.0469088	0.0265972	0.61657	0.0502395	-0.988205	-0.14441	-0.195439	0.0194858	0.145518	-0.989158	0.238174	0	0	0	1
0.998533	0.0468773	0.0267251	0.616586	0.0502291	-0.98819	-0.144518	-0.195913	0.0196114	0.145631	-0.989139	0.238267	0	0	0	1
0.998534	0.0468383	0.0267556	0.616579	0.0501947	-0.988194	-0.144505	-0.196273	0.0196478	0.145619	-0.98914	0.238286	0	0	0	1
0.998534	0.046865	0.0267407	0.61659	0.0502164	-0.988212	-0.144375	-0.196414	0.0196359	0.145489	-0.989159	0.238219	0	0	0	1
0.998542	0.0466349	0.0268387	0.616566	0.0500022	-0.988227	-0.144341	-0.196662	0.0197679	0.145455	-0.989162	0.23824	0	0	0	1
0.998548	0.0464439	0.0269402	0.616519	0.0498308	-0.988216	-0.144481	-0.197096	0.019889	0.145596	-0.989138	0.238322	0	0	0	1
0.998544	0.0464863	0.0270263	0.616452	0.0498869	-0.988202	-0.144556	-0.197691	0.0199641	0.145677	-0.989125	0.238408	0	0	0	1
0.998533	0.0466447	0.0271368	0.616441	0.0500566	-0.988216	-0.144404	-0.198252	0.0200579	0.145533	-0.989144	0.2384	0	0	0	1
0.998529	0.0467488	0.027113	0.616412	0.0501529	-0.988234	-0.144242	-0.198763	0.0200273	0.145373	-0.989169	0.238327	0	0	0	1
0.99853	0.0467188	0.0271376	0.616405	0.0501246	-0.988251	-0.144136	-0.199336	0.0200614	0.145267	-0.989183	0.238294	0	0	0	1
0.998535	0.0465975	0.027146	0.616384	0.0500046	-0.988266	-0.144076	-0.199919	0.0200903	0.145206	-0.989192	0.23828	0	0	0	1
0.998538	0.0464995	0.0271925	0.616329	0.0499122	-0.988286	-0.143972	-0.200435	0.0201558	0.145102	-0.989206	0.238277	0	0	0	1
0.99854	0.0464018	0.0273096	0.616279	0.0498323	-0.988292	-0.143958	-0.200941	0.0202864	0.145092	-0.989204	0.238333	0	0	0	1
0.998544	0.0462669	0.0273825	0.616197	0.04971	-0.988292	-0.143996	-0.201449	0.0203761	0.145131	-0.989197	0.238393	0	0	0	1
0.998545	0.0461922	0.0274857	0.616117	0.0496527	-0.988284	-0.144071	-0.201976	0.0204853	0.14521	-0.989183	0.238459	0	0	0	1
0.998549	0.0460196	0.0276209	0.616051	0.0495037	-0.988277	-0.144177	-0.202498	0.0206387	0.145318	-0.989164	0.238529	0	0	0	1
0.998536	0.046223	0.0277323	0.615997	0.0497228	-0.988254	-0.144253	-0.203031	0.0207153	0.145404	-0.98915	0.238571	0	0	0	1
0.998534	0.0462125	0.0278302	0.615946	0.0497262	-0.988258	-0.144228	-0.20364	0.0208148	0.145384	-0.989151	0.238582	0	0	0	1
0.998532	0.0462135	0.0279212	0.615908	0.0497384	-0.988271	-0.144135	-0.204231	0.0209092	0.145295	-0.989162	0.238589	0	0	0	1
0.998524	0.0463125	0.0280295	0.615886	0.0498499	-0.98828	-0.144032	-0.204782	0.021007	0.1452	-0.989174	0.238597	0	0	0	1
0.998522	0.0463184	0.0280829	0.615828	0.0498633	-0.988281	-0.144024	-0.205335	0.0210593	0.145194	-0.989173	0.238629	0	0	0	1
0.99852	0.0463357	0.0281508	0.615745	0.0498903	-0.988279	-0.144023	-0.205841	0.021124	0.145198	-0.989171	0.238668	0	0	0	1
0.998506	0.0465312	0.0282989	0.615683	0.0501071	-0.988257	-0.144101	-0.206327	0.021238	0.145287	-0.989156	0.23874	0	0	0	1
0.9985	0.0465921	0.0284361	0.615603	0.0501888	-0.988243	-0.144172	-0.206878	0.021361	0.145366	-0.989142	0.238804	0	0	0	1
0.998488	0.0467382	0.0285875	0.615535	0.0503546	-0.988239	-0.144136	-0.207469	0.0214912	0.145341	-0.989142	0.238828	0	0	0	1
0.998483	0.0467864	0.0287071	0.615462	0.0504173	-0.988252	-0.144025	-0.208009	0.021608	0.145237	-0.989155	0.238823	0	0	0	1
0.998473	0.046885	0.0288734	0.615427	0.0505388	-0.988248	-0.144015	-0.208537	0.0217585	0.145238	-0.989152	0.238835	0	0	0	1
0.998486	0.0465813	0.0289322	0.615408	0.0502459	-0.988269	-0.143973	-0.209113	0.0218629	0.145192	-0.989156	0.238812	0	0	0	1
0.99848	0.0467193	0.0288975	0.615415	0.0503753	-0.988276	-0.143877	-0.209687	0.0218134	0.145097	-0.989171	0.238734	0	0	0	1
0.998487	0.0466248	0.0288288	0.615477	0.0502684	-0.988304	-0.143725	-0.210318	0.021767	0.14494	-0.989195	0.238609	0	0	0	1
0.998488	0.0466471	0.0287625	0.615522	0.0502783	-0.988321	-0.143604	-0.210905	0.0217044	0.144816	-0.989215	0.238512	0	0	0	1
0.998496	0.0465524	0.0286214	0.615471	0.0501616	-0.988343	-0.14349	-0.211546	0.0215845	0.144693	-0.989235	0.238406	0	0	0	1
0.998489	0.0467061	0.0286323	0.615535	0.0503128	-0.988352	-0.143375	-0.211931	0.0215788	0.144582	-0.989252	0.238348	0	0	0	1
0.998488	0.0468034	0.0284834	0.615562	0.0503847	-0.988368	-0.143243	-0.212051	0.0214243	0.144445	-0.989275	0.238205	0	0	0	1
0.998501	0.0465414	0.028465	0.615534	0.050123	-0.988379	-0.143257	-0.212269	0.0214433	0.144452	-0.989274	0.238204	0	0	0	1
0.998514	0.0461972	0.0285845	0.615501	0.0498025	-0.988376	-0.143392	-0.212684	0.0216045	0.144586	-0.989251	0.238315	0	0	0	1
0.998515	0.0461413	0.0286428	0.615397	0.0497584	-0.988359	-0.143519	-0.213296	0.0216637	0.144715	-0.989231	0.238415	0	0	0	1
0.998518	0.0460503	0.0286652	0.615367	0.0496724	-0.988358	-0.143558	-0.213823	0.0216971	0.144752	-0.989224	0.238443	0	0	0	1
0.998523	0.0459555	0.0286415	0.615348	0.049575	-0.988364	-0.14355	-0.214284	0.0216878	0.144742	-0.989226	0.238428	0	0	0	1
0.998533	0.0457308	0.0286462	0.615342	0.0493533	-0.988375	-0.143554	-0.21481	0.0217248	0.144741	-0.989225	0.238429	0	0	0	1
0.99854	0.0456043	0.0286215	0.615288	0.0492246	-0.98838	-0.143561	-0.215378	0.0217184	0.144744	-0.989225	0.238429	0	0	0	1
0.998538	0.0456736	0.02859	0.615207	0.0492895	-0.988371	-0.1436	-0.21587	0.0216753	0.144782	-0.98922	0.23844	0	0	0	1
0.998542	0.0455443	0.0286402	0.615147	0.0491709	-0.988363	-0.143697	-0.216366	0.0217389	0.144879	-0.989205	0.238505	0	0	0	1
0.99855	0.0453604	0.0286629	0.615068	0.0489944	-0.988357	-0.143798	-0.216895	0.021783	0.144977	-0.989189	0.238553	0	0	0	1
0.998539	0.0455732	0.0286901	0.614986	0.0492114	-0.98833	-0.143909	-0.217438	0.0217734	0.145094	-0.989173	0.238574	0	0	0	1
0.998539	0.0455474	0.0287489	0.614913	0.0491974	-0.988311	-0.144046	-0.217987	0.0218284	0.145233	-0.989151	0.238598	0	0	0	1
0.998535	0.0456036	0.0287876	0.614883	0.0492603	-0.988297	-0.144118	-0.21853	0.021855	0.145308	-0.989139	0.238582	0	0	0	1
0.998533	0.0456717	0.0287359	0.61486	0.0493196	-0.988298	-0.144091	-0.219095	0.0217953	0.14528	-0.989145	0.238499	0	0	0	1
0.998533	0.0457095	0.0286894	0.614859	0.0493493	-0.988304	-0.144044	-0.219672	0.0217461	0.145232	-0.989153	0.238425	0	0	0	1
0.998527	0.0458628	0.0286569	0.61487	0.0494949	-0.988305	-0.143984	-0.220314	0.0216948	0.145173	-0.989163	0.238361	0	0	0	1
0.998526	0.0459548	0.0285503	0.614806	0.0495693	-0.988309	-0.143928	-0.220897	0.0215788	0.145115	-0.989174	0.238286	0	0	0	1
0.998513	0.0462672	0.028509	0.614729	0.0498724	-0.988295	-0.143921	-0.221493	0.0214931	0.145112	-0.989176	0.23825	0	0	0	1
0.998509	0.0463224	0.0285387	0.614693	0.0499324	-0.988285	-0.143972	-0.221996	0.0215118	0.145165	-0.989168	0.238258	0	0	0	1
0.998515	0.0461733	0.0285688	0.614626	0.0497914	-0.988277	-0.144074	-0.222493	0.021558	0.145266	-0.989152	0.238253	0	0	0	1
0.998508	0.0462308	0.0287209	0.614593	0.0498749	-0.988243	-0.144275	-0.223037	0.0216899	0.145476	-0.989118	0.238283	0	0	0	1
0.998499	0.0464173	0.0287287	0.614552	0.0500613	-0.988229	-0.144308	-0.223598	0.0216687	0.145513	-0.989113	0.238251	0	0	0	1
0.998496	0.0464958	0.0287175	0.614558	0.0501367	-0.98823	-0.144275	-0.224176	0.0216479	0.145481	-0.989118	0.23818	0	0	0	1
0.998501	0.0464109	0.0286968	0.614593	0.0500478	-0.988247	-0.14419	-0.224815	0.0216441	0.145393	-0.989131	0.238106	0	0	0	1
0.9985	0.0464806	0.0286117	0.614637	0.0501007	-0.988269	-0.14402	-0.225374	0.0215585	0.14522	-0.989159	0.237975	0	0	0	1
0.998502	0.0465169	0.0284807	0.614646	0.050114	-0.988292	-0.143858	-0.226007	0.021432	0.145053	-0.989186	0.237829	0	0	0	1
0.998501	0.0465214	0.0285153	0.614678	0.0501227	-0.988297	-0.143818	-0.226601	0.0214675	0.145015	-0.989191	0.237812	0	0	0	1
0.998512	0.0462758	0.0285169	0.614637	0.0498798	-0.98831	-0.143819	-0.22715	0.0215047	0.14501	-0.989191	0.237815	0	0	0	1
0.998501	0.0464819	0.0285707	0.614691	0.0500904	-0.988307	-0.143763	-0.227518	0.0215307	0.144962	-0.989197	0.237806	0	0	0	1
0.998505	0.0464489	0.0284786	0.614755	0.0500412	-0.988331	-0.143617	-0.227696	0.021452	0.14481	-0.989221	0.23768	0	0	0	1
0.998517	0.0462284	0.0284303	0.614768	0.0498145	-0.988352	-0.143552	-0.227969	0.0214395	0.144738	-0.989232	0.237621	0	0	0	1
0.998522	0.0460492	0.0285272	0.614714	0.0496537	-0.988343	-0.143668	-0.228431	0.0215554	0.144856	-0.989212	0.237723	0	0	0	1
0.998523	0.0460311	0.0285195	0.614601	0.0496357	-0.988337	-0.143719	-0.228973	0.0215478	0.144905	-0.989205	0.23776	0	0	0	1
0.998528	0.0459236	0.028536	0.614552	0.049533	-0.988334	-0.143773	-0.229443	0.021577	0.144958	-0.989197	0.237791	0	0	0	1
0.998534	0.045774	0.0285702	0.614494	0.0493913	-0.988331	-0.143839	-0.229866	0.0216292	0.145022	-0.989186	0.237842	0	0	0	1
0.998535	0.0457159	0.0286149	0.614409	0.049343	-0.988316	-0.143961	-0.230322	0.0216758	0.145145	-0.989167	0.23792	0	0	0	1
0.998533	0.045709	0.0286879	0.614315	0.0493496	-0.988297	-0.144089	-0.2309	0.0217426	0.145276	-0.989146	0.238016	0	0	0	1
0.998523	0.0459255	0.0286995	0.614236	0.0495668	-0.988277	-0.144152	-0.231485	0.0217193	0.145344	-0.989137	0.238051	0	0	0	1
0.998529	0.0457762	0.0287191	0.614187	0.0494226	-0.98828	-0.144181	-0.232012	0.021759	0.145372	-0.989132	0.238075	0	0	0	1
0.998531	0.0457155	0.0287683	0.614161	0.0493709	-0.988274	-0.144237	-0.232535	0.0218136	0.145429	-0.989122	0.238112	0	0	0	1
0.998527	0.0457727	0.0287942	0.614129	0.049432	-0.988267	-0.144266	-0.233081	0.0218295	0.14546	-0.989117	0.238129	0	0	0	1
0.998525	0.0458331	0.028771	0.614082	0.0494879	-0.988267	-0.144246	-0.233696	0.0217988	0.14544	-0.989121	0.238107	0	0	0	1
0.998514	0.0460945	0.028738	0.614102	0.0497393	-0.988271	-0.144134	-0.234301	0.0217336	0.145332	-0.989138	0.238023	0	0	0	1
0.998523	0.0459829	0.0286056	0.614078	0.0496064	-0.988299	-0.143988	-0.234885	0.0216265	0.145178	-0.989163	0.237889	0	0	0	1
0.998519	0.0460981	0.0285435	0.614035	0.0497098	-0.988304	-0.143915	-0.235488	0.021552	0.145104	-0.989176	0.237824	0	0	0	1
0.998511	0.0462574	0.0285945	0.614024	0.0498753	-0.988293	-0.143933	-0.236024	0.0215783	0.145128	-0.989172	0.237844	0	0	0	1
0.998516	0.046166	0.0285534	0.613935	0.0497793	-0.988295	-0.143954	-0.236537	0.02155	0.145144	-0.98917	0.23784	0	0	0	1
0.998509	0.0463068	0.0285861	0.613894	0.049924	-0.988284	-0.14398	-0.237096	0.0215605	0.145175	-0.989165	0.237854	0	0	0	1
0.998507	0.0463243	0.0286126	0.613886	0.049945	-0.988285	-0.143967	-0.23766	0.0215848	0.145164	-0.989166	0.237846	0	0	0	1
0.998506	0.0464007	0.0285228	0.613854	0.050005	-0.988299	-0.143851	-0.23825	0.0214908	0.145045	-0.989186	0.237746	0	0	0	1
0.998514	0.0462559	0.0284882	0.613882	0.0498537	-0.988326	-0.143718	-0.238879	0.0214843	0.144908	-0.989206	0.237653	0	0	0	1
0.998514	0.0462846	0.0284222	0.613829	0.0498714	-0.988333	-0.143663	-0.239506	0.0214177	0.14485	-0.989216	0.237593	0	0	0	1
0.998512	0.0463531	0.0283976	0.613812	0.0499338	-0.988342	-0.143581	-0.240072	0.0213877	0.144768	-0.989229	0.237538	0	0	0	1
0.998513	0.0463364	0.0283815	0.613773	0.049915	-0.988343	-0.14358	-0.240582	0.0213742	0.144767	-0.989229	0.237522	0	0	0	1
0.998518	0.0462681	0.0283085	0.613719	0.0498372	-0.988344	-0.143596	-0.241108	0.0213111	0.144778	-0.989229	0.237477	0	0	0	1
0.998524	0.0461543	0.0282932	0.613699	0.0497222	-0.988351	-0.14359	-0.241692	0.0213128	0.144768	-0.98923	0.237448	0	0	0	1
0.998533	0.0460644	0.0281354	0.613623	0.0496074	-0.988376	-0.143454	-0.242319	0.0211768	0.144623	-0.989255	0.237314	0	0	0	1
