# Supplementary material for: Axially rigid steerable needle with compliant active tip control
Source: PLoS One. 2021 Dec 16;16(12):e0261089. doi: 10.1371/journal.pone.0261089 (PMC8675730; doi:10.1371/journal.pone.0261089)
Supplement: S1 File — (ZIP) [file pone.0261089.s001.zip › Exp.1/PhantomScan_027.csvf]

4.93478	2.35144	7.97103
4.91175	2.42374	7.87111
4.71051	2.44669	7.67838
4.74565	1.78577	8.01873
4.52067	1.61022	8.19282
4.51706	1.36525	8.70637
4.49766	1.1398	8.89673
4.48008	1.14487	9.04036
4.52275	0.850208	9.3391
4.40212	0.793202	9.48172
4.31393	0.634227	9.49456
4.34667	0.237567	9.72584
4.36868	0.169034	9.83924
4.20254	0.282998	9.99876
4.08572	-0.112045	10.1131
3.75032	0.0363301	9.97992
3.69932	-0.179184	9.97454
3.57233	-0.255739	9.99031
3.4942	-0.595242	10.0433
3.44697	-0.273165	10.0031
3.49185	-0.535684	10.0026
3.687	-0.640115	10.2638
3.69018	-0.929027	10.2971
3.48059	-0.914681	10.2189
3.29311	-1.00553	10.2391
3.03792	-1.254	10.1957
2.91522	-1.2936	10.2789
2.7675	-1.35157	10.1766
2.76252	-1.35177	10.1886
2.68669	-1.46052	10.1951
2.57662	-1.59376	10.1425
2.687	-1.55726	10.1504
2.59533	-1.27751	10.2327
2.26532	-1.64826	10.1318
2.07921	-1.78576	10.0004
2.42724	-1.51808	9.96494
2.63805	-1.56213	10.0172
2.51018	-1.72998	10.0591
2.35656	-1.76799	10.084
2.31666	-1.99201	10.0401
2.42422	-1.97303	10.0441
2.54762	-1.96825	10.0752
2.50652	-2.15522	10.0874
2.45746	-1.8951	10.1996
2.46582	-2.00101	10.1573
2.36971	-2.17746	10.0899
2.2399	-2.33207	10.1919
1.91086	-2.26012	10.0524
1.84937	-2.51777	10.1075
1.79998	-2.56346	10.2067
1.64267	-2.61923	10.3785
1.29835	-2.84353	10.3517
0.954879	-2.82173	10.4969
0.665034	-3.19635	10.5234
0.575594	-3.28659	10.538
0.529046	-3.29006	10.5462
0.539753	-3.67389	10.7415
0.248691	-3.03364	10.8038
0.299039	-3.51825	10.8269
-0.0402758	-3.29421	10.7327
0.0656103	-3.44623	10.7028
-0.153332	-3.41735	10.7788
-0.253416	-3.22924	10.8167
-0.346866	-3.05074	10.59
-0.303521	-3.20307	10.5015
-0.320222	-3.14771	10.6962
-0.26762	-3.63829	10.7807
-0.517017	-3.70224	10.9134
-0.59472	-3.8026	11.0074
-0.646699	-3.58037	10.9123
-0.881505	-3.90467	11.006
-0.667358	-4.00771	10.9106
-0.954491	-3.49119	10.99
-1.12918	-3.76348	10.7662
-0.98855	-3.53939	11.242
-1.02605	-3.60983	11.3589
-1.49427	-3.67008	11.079
-1.21064	-3.75255	10.9504
-1.51347	-3.72061	10.7226
-1.10152	-3.4	10.6446
-1.41486	-3.37153	10.7211
-1.29973	-3.66052	10.9925
-1.22438	-3.08202	11.3653
-1.40167	-3.84634	11.085
-1.62352	-3.49349	11.1559
-1.32882	-3.80057	11.1143
-1.58955	-3.07898	11.0153
-1.5697	-3.88762	10.9294
-1.35556	-3.40296	11.1372
-1.52404	-3.3792	11.022
-1.48415	-3.50315	11.1936
-1.48067	-3.1431	11.0051
-1.53247	-3.0163	10.9118
-1.64291	-3.34872	10.5366
-1.55038	-3.28338	10.5349
-1.67207	-3.21886	10.6949
-1.57566	-3.43181	10.522
-1.73684	-2.90538	10.6005
-1.61196	-3.57615	10.7748
-1.55029	-3.49931	10.9954
-1.69803	-3.4217	11.063
-1.67206	-3.44115	11.3349
-1.79928	-3.13722	11.0376
-1.62418	-3.56246	11.0125
-1.81223	-3.36764	10.9224
-1.63215	-3.02579	10.8175
-1.93625	-3.45282	10.7214
-1.47278	-3.25757	10.9501
-1.5417	-3.44431	10.8049
-1.67042	-3.36435	11.1912
-1.6125	-3.59406	11.1817
-1.52702	-3.51042	11.1688
-1.80323	-3.34205	10.9715
-1.89041	-3.41048	11.0547
-1.83559	-3.15894	10.9196
-1.8184	-3.39428	11.2607
-1.93574	-3.62083	11.109
-1.78808	-3.42911	11.1344
-1.91256	-3.36559	11.1614
-2.01824	-3.35954	11.0983
-1.66525	-3.27413	11.3193
-1.92537	-3.72101	11.2323
-2.09497	-3.31327	10.9642
-1.96404	-3.14569	10.9048
-2.08135	-3.25397	10.8504
-2.06286	-3.36679	10.8861
-2.22922	-3.53814	10.9313
-2.06281	-3.29091	11.046
-2.15307	-3.46335	10.9568
-2.05546	-3.57551	11.1171
-1.93796	-3.48269	11.2232
-2.04256	-3.27479	11.2868
-2.31675	-3.67402	11.1849
-2.23701	-3.74432	11.2107
-2.19299	-3.23024	11.1786
-2.30524	-3.76669	10.9503
-1.96622	-3.34152	11.0503
-1.98422	-3.6381	11.009
-2.03237	-3.64867	10.927
-1.86956	-3.42962	11.162
-1.9472	-3.41545	11.0902
-1.84992	-3.66624	11.3567
-2.14738	-3.50789	11.1844
-2.00173	-3.66984	11.1566
-2.13486	-3.43708	10.9745
-2.32889	-3.84036	10.8787
-2.0235	-3.3535	11.1069
-2.17311	-3.65586	10.7653
-2.33104	-3.14558	10.8082
-2.01749	-3.63437	11.067
-2.28984	-3.57722	10.9329
-2.28359	-3.81157	11.0245
-2.17783	-3.20424	10.8342
-2.48828	-3.41307	10.532
-2.27093	-3.40447	10.4739
-2.09938	-3.5214	10.5355
-2.02959	-3.23038	10.5099
-1.97136	-3.67527	10.7323
-2.04247	-3.79995	10.7925
-1.97675	-3.63049	11.1225
-2.11329	-3.38675	10.8791
-2.05057	-3.66604	10.9774
-2.1309	-3.82018	11.155
-2.26405	-3.75281	11.1303
-2.11982	-3.58243	11.1825
-2.11802	-3.72594	11.1527
-2.31975	-3.69062	11.2303
-2.0015	-3.79158	11.1673
-2.00001	-3.65924	10.9839
-2.10616	-3.58949	11.1708
-1.97845	-3.73314	11.0996
-1.97077	-3.54964	11.1778
-2.06815	-3.73677	11.0016
-2.24855	-3.69091	10.9543
-2.03255	-3.68716	10.9997
-2.32624	-3.85685	10.7438
-1.91754	-3.55682	10.8353
-2.25161	-3.54734	10.5909
-1.99964	-3.68805	10.6828
-2.02645	-3.48277	10.7816
-2.14017	-3.78367	10.8302
-2.21892	-3.75172	11.0508
-2.09371	-3.61139	10.9691
-2.4284	-3.52851	10.2639
-2.19003	-3.56721	10.257
-1.98716	-3.50666	10.1442
-2.03989	-3.46208	10.3839
-1.91306	-3.54311	10.5229
-2.12814	-3.7582	10.5797
-1.98824	-3.52375	10.7655
-2.07526	-3.73845	10.8838
-2.13447	-3.57954	10.7201
-2.30025	-3.792	10.8256
-2.02632	-3.67909	10.8745
-2.30019	-3.51946	10.5909
-2.12127	-3.82045	10.6836
-1.95914	-3.22939	10.5518
-2.01548	-3.46526	10.5983
-2.1164	-3.63438	10.9246
-1.94423	-3.81831	10.7602
-2.06212	-3.53117	10.9908
-2.04471	-3.52812	11.1609
-2.24261	-3.70977	10.9337
-2.10293	-3.79919	11.0035
-2.25973	-3.61042	10.7483
-2.3806	-3.79346	10.6285
-2.06445	-3.61659	10.6349
-2.17661	-3.65172	10.4882
-2.27272	-3.75893	10.388
-2.06509	-3.88689	10.6306
-2.30667	-3.4957	10.5031
-2.30538	-3.88442	10.547
-2.20868	-3.15218	10.5261
-2.40328	-3.49077	10.1837
-2.29778	-3.53095	10.3862
-2.31151	-3.62592	10.4482
-2.12453	-3.54336	10.39
-2.11004	-3.72046	10.5399
-2.15113	-3.49207	10.6286
-2.19531	-3.82444	10.7884
-2.13257	-3.75366	10.6898
-2.08366	-3.68071	10.9048
-2.20881	-3.39843	10.9158
-2.32843	-3.79992	10.8732
-2.3439	-4.02249	10.8737
-2.31244	-3.80784	10.5958
-2.54003	-3.79796	10.3679
-2.2028	-3.54699	10.653
-2.0349	-3.64832	10.5169
-2.1791	-3.59179	10.7032
-2.11451	-3.68732	10.7637
-2.34261	-3.54332	10.8527
-2.15194	-3.80361	10.8788
-2.124	-3.68345	10.8788
-2.39881	-3.87899	11.0198
-2.36502	-3.71927	10.8953
-2.19417	-3.96816	11.0245
-2.5369	-4.00871	10.6191
-2.12821	-3.69276	10.7575
-2.154	-3.58656	10.7676
-2.20445	-3.95189	10.7461
-2.11001	-3.782	11.0449
-2.09476	-3.58976	11.0358
-2.11031	-3.25933	10.8981
-2.01934	-3.74923	10.86
-2.22109	-3.5681	10.9481
-2.13759	-3.93562	10.9335
-2.27723	-3.7554	10.9421
-2.04815	-3.60814	10.902
-2.33945	-3.89009	10.7756
-2.15143	-3.96711	10.764
-2.13915	-3.53393	10.5315
-2.26082	-3.96639	10.7723
-2.32683	-3.5487	10.78
-2.03009	-3.77808	10.7806
-2.11756	-3.84379	10.7976
-2.25082	-3.69569	10.6616
-2.11531	-3.75225	10.6316
-2.22762	-3.74239	10.485
-2.3493	-3.82374	10.29
-2.08948	-3.59203	10.4489
-2.09433	-3.7812	10.3813
-2.08188	-3.4778	10.5046
-1.97147	-3.76068	10.4695
-2.04324	-3.79324	10.4471
-1.99096	-3.84822	10.6421
-2.09997	-3.75842	10.6625
-2.23181	-3.73077	10.7428
-1.98544	-3.86434	10.5805
-2.24064	-3.9126	10.5119
-1.9196	-3.73104	10.6013
-1.9582	-3.83087	10.6148
-2.09813	-3.51643	10.7653
-2.49871	-3.12214	11.1831
-2.59323	-3.04632	11.5409
-2.97102	-2.91964	11.1194
-2.74589	-2.44125	10.8789
-3.2148	-2.66678	10.2131
-3.27937	-2.44238	10.0217
-2.95437	-2.32453	10.526
-3.38481	-1.81535	10.4903
-3.51069	-2.30182	10.4855
-3.76916	-2.41588	10.7106
-3.28246	-2.08486	10.6391
-3.51965	-2.08882	10.0604
-3.76962	-2.12729	9.76561
-3.47632	-1.93705	9.90784
-3.70836	-2.22176	9.68925
-3.55978	-1.83392	9.97383
-3.61396	-2.03808	10.3141
-3.78832	-2.0223	10.578
-3.56222	-2.09632	10.5001
-3.85654	-2.14755	9.90983
-3.4769	-1.77794	9.92883
-3.70222	-1.72285	9.91083
-3.71621	-2.05357	9.91551
-3.94367	-2.29054	9.67357
-3.75077	-1.79875	9.90708
-3.77323	-1.73337	10.4271
-3.85222	-1.88954	10.389
-3.69561	-1.87059	9.66556
-3.9335	-1.82665	9.40635
-3.65193	-1.94671	9.20003
-3.58065	-1.66199	8.83493
-3.35414	-1.03374	8.80474
-3.26974	-1.08641	8.88646
-3.04469	-0.750562	8.74208
-2.97814	-0.656858	8.68322
-2.87757	-0.825369	8.63003
-2.89069	-0.597773	8.69126
-2.77196	-0.697268	8.55746
-2.83334	-0.244831	8.40825
-2.53963	-0.594439	8.63982
-2.5072	-0.0843561	8.62029
-2.50381	-0.259332	8.47038
-2.28422	-0.216696	8.34464
-2.35088	-0.451996	8.39772
-2.30396	-0.106072	8.15304
-2.24799	-0.0832697	8.28369
-2.25862	-0.228194	8.60587
-2.16845	-0.226004	8.92909
-2.22333	-0.114121	9.11104
-2.20078	-0.412381	9.31146
-2.17881	-0.185755	9.22419
-2.20505	-0.142856	8.82748
-2.22064	-0.128739	8.66316
-2.11009	-0.115568	8.66223
-2.04845	0.128149	8.64741
-1.97667	-0.0565048	8.74172
-1.88952	-0.130383	8.72081
-1.61241	0.115915	8.7477
-1.40534	0.370013	8.86284
-1.3794	-0.0854351	8.75979
-1.08105	0.338377	8.83218
-1.31352	0.0884595	8.66972
-1.26478	-0.0629461	8.73061
-1.09743	0.20646	8.6597
-0.921746	0.536964	8.7035
-0.969	0.29225	8.70898
-0.979523	0.0780509	8.65061
-0.968151	0.496861	8.59539
-0.978703	0.341326	8.55212
-0.842371	0.49639	8.55743
-0.804791	0.462475	8.55074
-0.787865	0.21227	8.5328
-0.783155	0.529261	8.52967
-0.818465	0.37542	8.40825
-0.784022	0.346689	8.42328
-0.655144	0.532106	8.45695
-0.690998	0.270014	8.43442
-0.659201	0.279514	8.44515
-0.545878	0.513408	8.50337
-0.733575	0.219319	8.44416
-0.869858	0.310371	8.50174
-0.733991	0.21674	8.55698
-0.577494	0.384378	8.58003
-0.561962	0.321499	8.53859
-0.595928	0.299555	8.54968
-0.64103	0.0864983	8.45482
-0.446781	0.337178	8.45437
-0.561157	0.362657	8.4659
-0.811186	0.226541	8.432
-0.600418	0.0669677	8.4169
-0.307844	0.228135	8.46041
-0.267312	0.341128	8.41232
-0.337814	0.201493	8.37676
-0.370559	0.286665	8.51338
-0.567215	0.172423	8.39203
-0.663271	0.156601	8.38061
-0.737095	0.0443691	8.37251
-0.587645	0.373835	8.36997
-0.687194	0.180649	8.32211
-0.777392	0.0756568	8.27481
-0.766772	0.270148	8.26384
-0.819165	0.0754148	8.21053
-0.722748	0.322963	8.22094
-0.743006	0.0669172	8.18779
-0.802467	0.386063	8.20123
-0.764624	0.120146	8.10282
-0.66003	0.345713	8.12007
-0.733509	0.3768	8.0765
-0.711463	0.323734	7.98553
-0.722629	0.183954	8.01197
-0.802279	0.00718223	7.89096
-0.853505	-0.0261868	7.89984
-1.07216	0.19892	8.08363
-1.06398	0.140455	7.91181
-1.09059	0.0629471	8.04545
-1.03312	0.0673392	8.07855
-1.08814	-0.0739922	8.00953
-1.08123	-0.109978	7.99431
-0.969723	0.250784	8.055
-0.838633	-0.104804	8.04951
-0.638088	0.28378	8.14098
-0.698839	0.0922509	8.04377
-0.653703	0.25903	8.05635
-0.785553	-0.043816	7.9674
-0.648505	0.236014	8.00012
-0.497953	0.390526	8.07482
-0.621603	0.0750345	7.87423
-0.542958	-0.0821015	7.81626
-0.559171	0.0201157	7.79438
-0.563828	0.0154666	7.72263
-0.508347	0.368827	7.74752
-0.556293	-0.07042	7.7182
-0.455811	0.19507	7.71079
-0.491462	0.100168	7.65212
-0.390793	0.326966	7.57851
-0.174441	0.280056	7.57877
0.0129663	0.235684	7.5656
0.0806516	0.294876	7.65536
0.252746	0.434128	7.65795
0.433947	0.655779	7.69605
0.266406	0.396938	7.68456
0.170846	0.252982	7.69213
0.259724	0.370894	7.61197
0.387419	0.627202	7.58868
0.434823	0.450364	7.53439
0.38362	0.507657	7.50575
0.373181	0.426777	7.46931
0.435069	0.715561	7.41639
0.624127	0.6382	7.42786
0.737556	0.365407	7.424
0.979899	0.703444	7.60176
0.8713	0.479836	7.46031
0.968413	0.799336	7.55341
0.944935	0.890703	7.42249
1.26228	0.779762	7.40351
1.30828	1.03724	7.34063
1.20012	1.06736	7.37118
1.20608	0.779747	7.2761
1.1173	1.05274	7.23545
1.02448	0.978423	7.20199
1.05483	1.01072	7.14624
1.11865	0.666353	7.21325
1.04213	0.861806	7.186
1.14435	1.03865	7.21316
1.1974	0.825389	7.17554
1.16992	1.08467	7.34057
1.08622	0.966668	7.25021
1.29934	1.38326	7.44535
1.30819	0.860665	7.53713
1.21222	0.938936	7.47885
1.28157	0.985838	7.52613
1.20124	1.2282	7.49548
1.14484	1.25809	7.45309
1.15987	0.941082	7.33514
1.26398	1.0702	7.33101
1.31617	0.994585	7.31418
1.35302	1.23397	7.35906
1.35352	1.27483	7.46193
1.46624	1.24662	7.75601
1.52083	1.18657	7.95502
1.48951	1.14728	8.16311
1.3918	1.08285	8.13084
1.20752	0.81927	8.07596
1.0713	1.1476	8.04316
0.953276	0.888691	7.9559
0.995502	1.15358	7.99779
0.975566	1.09954	7.88434
1.33778	1.20665	7.89911
1.38617	1.28834	7.93486
1.36776	1.07292	7.97692
1.39581	1.16779	7.89666
1.68614	1.07364	7.80444
1.74555	1.39896	7.77957
1.81066	1.49234	7.61774
1.79926	1.6004	7.99459
2.24828	1.50964	8.05884
1.92566	1.15071	8.06405
2.1811	1.70946	8.11539
2.31914	1.42625	8.23604
2.1935	1.56463	8.0245
2.33233	1.65284	8.14477
2.36393	1.52039	8.02261
2.38198	1.75877	8.03091
2.43963	1.49501	7.98044
2.48991	2.13626	8.1221
2.57791	1.61614	8.1971
2.40678	1.25286	8.29051
2.55075	1.70037	8.24795
2.42919	2.04223	7.98957
2.35961	1.57809	8.09034
2.30491	1.39691	8.24662
2.30639	1.53458	8.16551
2.34053	1.9882	7.93005
2.46235	1.49357	7.92412
2.38789	1.57495	8.19195
2.43188	1.79596	8.42033
2.43072	1.71748	8.31362
2.30393	1.67768	8.17243
2.4223	1.78442	8.22946
2.43867	1.82049	8.11101
2.3559	1.60901	8.09657
2.35374	1.68829	7.92612
2.40716	1.6992	8.03745
2.53974	1.87529	7.92777
2.50561	1.72043	7.94709
2.57318	2.07868	7.89702
2.66531	1.78641	7.77972
2.42786	1.7134	7.71765
2.52345	1.69735	7.72841
2.58343	1.95417	7.41534
2.62239	1.91696	7.53364
2.59115	1.9505	7.48834
2.43215	1.95276	7.4182
2.77414	2.08281	7.45014
2.57709	2.26189	7.47193
2.59593	1.68457	7.4123
2.82216	2.21369	7.8333
2.30917	2.01957	7.4567
2.845	2.28306	8.04815
2.56583	1.45464	7.72192
2.61491	1.88639	8.04314
2.6714	1.86744	8.11297
2.65381	1.96593	7.74526
2.66316	2.02132	7.64915
2.91154	2.05999	7.58743
2.851	2.3055	7.47011
2.93146	2.01851	7.56543
2.79021	2.02114	7.48142
2.88213	2.11711	7.35384
2.89497	2.09057	7.26537
2.71412	2.46061	7.22777
2.75871	2.2062	7.22051
2.77131	2.52544	7.15954
2.97164	1.9527	7.33205
2.78541	2.359	7.28291
3.10526	2.54875	7.44138
2.8714	2.50414	7.44397
2.87512	2.0916	7.54074
3.1192	2.16039	7.52114
2.73079	1.95235	7.32679
2.88443	2.16538	7.52911
2.99474	2.05351	7.37261
3.07585	2.62278	7.39019
2.97621	2.42731	7.39089
3.14755	2.407	7.74129
2.93427	1.99978	7.69383
3.17159	2.60972	8.175
2.86326	2.22778	7.79477
3.26781	2.69619	7.98777
3.10206	1.89265	8.01967
3.10111	2.16523	8.0607
3.05223	2.40101	8.12183
3.13879	2.52996	7.9596
3.04004	2.30406	7.76033
2.94304	2.21575	7.77377
2.97039	2.43349	7.6599
2.90849	2.60753	7.43431
3.02968	2.54086	7.34031
3.04089	2.70075	7.35186
3.15929	2.54442	7.30722
3.20156	2.64786	7.15083
3.17975	2.42868	7.15433
3.24993	2.41522	7.27172
3.16719	2.4802	7.40764
2.90993	2.25446	7.35317
3.33525	2.72191	7.56104
3.03503	2.41388	7.09051
3.10202	2.55657	7.03252
3.44205	2.37379	7.0818
3.30901	2.15	7.06508
3.3542	2.70905	7.30124
3.12309	2.21507	7.08107
3.27341	2.0744	7.14862
3.53162	1.91211	6.97876
3.12015	2.11607	6.69901
3.70859	2.32683	6.97831
3.39914	1.88397	6.66423
