# Supplementary material for: Axially rigid steerable needle with compliant active tip control
Source: PLoS One. 2021 Dec 16;16(12):e0261089. doi: 10.1371/journal.pone.0261089 (PMC8675730; doi:10.1371/journal.pone.0261089)
Supplement: S1 File — (ZIP) [file pone.0261089.s001.zip › Exp.1/PhantomScan_028.csv]

0.9986	0.0522911	0.00656755	0.669852	0.0526341	-0.994813	-0.0866205	-0.239348	0.00197811	0.0868288	-0.996217	0.236808	0	0	0	1
0.998595	0.0523931	0.00658439	0.669863	0.0527371	-0.994807	-0.0866214	-0.239375	0.00198594	0.0868308	-0.996217	0.236812	0	0	0	1
0.998582	0.0526302	0.00655777	0.669917	0.0529708	-0.994805	-0.0865036	-0.239253	0.00194512	0.0867122	-0.996228	0.236746	0	0	0	1
0.998564	0.0529813	0.00647183	0.670003	0.0533127	-0.994807	-0.0862695	-0.239026	0.00184165	0.0864745	-0.996248	0.236607	0	0	0	1
0.998541	0.0534308	0.00634438	0.670106	0.053749	-0.99481	-0.0859631	-0.238736	0.00169246	0.0861626	-0.996276	0.236472	0	0	0	1
0.998519	0.0538781	0.00615201	0.670193	0.0541775	-0.99482	-0.0855733	-0.23843	0.00148369	0.0857637	-0.99631	0.236355	0	0	0	1
0.998494	0.0543507	0.00592799	0.670276	0.0546287	-0.99483	-0.0851734	-0.238108	0.00124216	0.0853528	-0.996346	0.236238	0	0	0	1
0.998468	0.0548578	0.00564515	0.670338	0.0551094	-0.994839	-0.0847578	-0.237725	0.000940408	0.084923	-0.996383	0.236114	0	0	0	1
0.998439	0.0554038	0.00540292	0.670412	0.0556326	-0.99484	-0.0843973	-0.237308	0.000673116	0.08455	-0.996415	0.236015	0	0	0	1
0.998413	0.0558978	0.00516577	0.670467	0.0561047	-0.994841	-0.0840732	-0.236906	0.000413602	0.0842135	-0.996444	0.235932	0	0	0	1
0.998388	0.0563705	0.00492377	0.670513	0.0565553	-0.994841	-0.0837769	-0.236513	0.000149798	0.0839041	-0.99647	0.235853	0	0	0	1
0.998376	0.056601	0.00463298	0.670562	0.0567607	-0.994859	-0.0834148	-0.236061	-0.000138241	0.0835262	-0.996502	0.235766	0	0	0	1
0.998363	0.0568403	0.00443887	0.670658	0.056983	-0.99487	-0.083142	-0.23555	-0.00033578	0.0832428	-0.996525	0.235713	0	0	0	1
0.998355	0.0569984	0.00422935	0.670742	0.0571233	-0.994883	-0.0828835	-0.235064	-0.000542595	0.0829726	-0.996548	0.235666	0	0	0	1
0.998344	0.0572094	0.00396445	0.670797	0.0573119	-0.994898	-0.0825709	-0.234604	-0.000805705	0.0826452	-0.996575	0.235609	0	0	0	1
0.998333	0.0574263	0.00366905	0.670825	0.057504	-0.994915	-0.0822309	-0.234189	-0.00109794	0.0822886	-0.996604	0.235552	0	0	0	1
0.99833	0.0574951	0.00334066	0.670844	0.0575461	-0.994943	-0.0818633	-0.233771	-0.00140911	0.0819027	-0.996636	0.235486	0	0	0	1
0.99832	0.0576827	0.00307529	0.670896	0.0577118	-0.99496	-0.081546	-0.233316	-0.00167015	0.0815704	-0.996662	0.235427	0	0	0	1
0.998311	0.0578478	0.00286859	0.670976	0.05786	-0.994972	-0.0812864	-0.232837	-0.00187424	0.081299	-0.996684	0.235384	0	0	0	1
0.998304	0.0579845	0.00258179	0.671037	0.0579737	-0.994992	-0.0809564	-0.232336	-0.00215154	0.0809526	-0.996712	0.235323	0	0	0	1
0.998299	0.0580804	0.00230001	0.671087	0.0580472	-0.995015	-0.0806216	-0.231864	-0.00242019	0.0806019	-0.99674	0.235267	0	0	0	1
0.998283	0.0583686	0.00202912	0.671131	0.0583135	-0.995025	-0.080311	-0.23142	-0.00269483	0.0802753	-0.996765	0.235212	0	0	0	1
0.998279	0.0584419	0.00172789	0.671151	0.0583634	-0.995049	-0.0799717	-0.231021	-0.0029806	0.0799188	-0.996793	0.235156	0	0	0	1
0.998269	0.0586186	0.00132118	0.671147	0.0585085	-0.995075	-0.0795415	-0.23059	-0.0033742	0.079465	-0.996828	0.235077	0	0	0	1
0.998265	0.0587078	0.000937728	0.671164	0.0585686	-0.995106	-0.0791096	-0.230106	-0.0037375	0.0790111	-0.996863	0.235008	0	0	0	1
0.998252	0.0589183	0.00064019	0.671214	0.0587564	-0.995123	-0.0787603	-0.229613	-0.00402967	0.0786442	-0.996891	0.23495	0	0	0	1
0.998251	0.0589498	0.000299325	0.671252	0.0587626	-0.995153	-0.0783744	-0.229117	-0.00434861	0.0782388	-0.996922	0.234882	0	0	0	1
0.998242	0.0590922	-7.30926e-06	0.671302	0.0588822	-0.995174	-0.0780204	-0.228613	-0.00464402	0.0778667	-0.996949	0.234827	0	0	0	1
0.998231	0.0592906	-0.000331457	0.671342	0.0590567	-0.995192	-0.0776518	-0.228119	-0.00496026	0.0774787	-0.996978	0.234767	0	0	0	1
0.998228	0.0593339	-0.000584524	0.671389	0.0590818	-0.995214	-0.0773535	-0.227685	-0.0051978	0.0771658	-0.997001	0.234719	0	0	0	1
0.998223	0.0594172	-0.000922062	0.671406	0.0591409	-0.995241	-0.0769608	-0.22724	-0.00551687	0.0767533	-0.997031	0.23466	0	0	0	1
0.998222	0.0594313	-0.00108422	0.671444	0.0591438	-0.995256	-0.0767574	-0.226939	-0.00566729	0.0765406	-0.997047	0.234629	0	0	0	1
0.998224	0.0593856	-0.00115361	0.671457	0.0590934	-0.995266	-0.0766633	-0.226809	-0.00572726	0.0764429	-0.997054	0.234622	0	0	0	1
0.998222	0.0594236	-0.00145814	0.671415	0.0591102	-0.995293	-0.0763045	-0.226578	-0.006012	0.0760665	-0.997081	0.23458	0	0	0	1
0.998213	0.0595683	-0.00165713	0.671426	0.0592425	-0.995324	-0.075795	-0.226164	-0.00619082	0.0755453	-0.99712	0.234604	0	0	0	1
0.998207	0.0596537	-0.00179132	0.671513	0.0593198	-0.995346	-0.0754426	-0.225648	-0.00630989	0.075185	-0.997146	0.234612	0	0	0	1
0.998209	0.0596153	-0.00203712	0.671597	0.0592648	-0.995371	-0.0751583	-0.225112	-0.00653477	0.0748869	-0.997167	0.234558	0	0	0	1
0.998215	0.0595015	-0.00233867	0.671649	0.0591312	-0.995405	-0.0748084	-0.224607	-0.00680564	0.0745205	-0.997193	0.234506	0	0	0	1
0.99822	0.0594154	-0.00268265	0.671677	0.0590225	-0.995441	-0.0744164	-0.224119	-0.00711843	0.0741095	-0.997221	0.234454	0	0	0	1
0.998216	0.059464	-0.00304347	0.671699	0.059047	-0.995468	-0.0740362	-0.223642	-0.00745872	0.0737082	-0.997249	0.234394	0	0	0	1
0.998213	0.0594899	-0.00342931	0.67171	0.0590478	-0.995499	-0.0736186	-0.223161	-0.00782002	0.0732684	-0.997278	0.234334	0	0	0	1
0.998211	0.0595074	-0.00375076	0.671747	0.0590448	-0.995527	-0.0732349	-0.222646	-0.0081186	0.0728662	-0.997305	0.2343	0	0	0	1
0.998212	0.0594679	-0.0040434	0.671798	0.0589867	-0.995554	-0.0729196	-0.222112	-0.00838841	0.0725346	-0.997327	0.234291	0	0	0	1
0.998235	0.0590644	-0.00431434	0.67186	0.0585672	-0.995601	-0.072617	-0.221568	-0.00861107	0.07222	-0.997348	0.234296	0	0	0	1
0.998238	0.0589884	-0.00459609	0.671906	0.0584732	-0.995625	-0.0723679	-0.221057	-0.00887149	0.0719555	-0.997365	0.234311	0	0	0	1
0.998239	0.0589446	-0.00487995	0.671952	0.0584122	-0.995652	-0.0720441	-0.220554	-0.00913201	0.071616	-0.997387	0.234294	0	0	0	1
0.998228	0.0591048	-0.0052838	0.671951	0.0585469	-0.995673	-0.071636	-0.220091	-0.00952166	0.0711836	-0.997414	0.234231	0	0	0	1
0.99822	0.059204	-0.00551774	0.672	0.0586321	-0.995689	-0.071345	-0.219645	-0.00974456	0.0708784	-0.997434	0.234195	0	0	0	1
0.998224	0.0591252	-0.00575234	0.67207	0.0585401	-0.995718	-0.0710175	-0.219117	-0.00995335	0.0705385	-0.997456	0.234164	0	0	0	1
0.998228	0.0590334	-0.00592275	0.672167	0.0584392	-0.995743	-0.0707532	-0.218563	-0.0101011	0.0702656	-0.997474	0.234159	0	0	0	1
0.998224	0.0590804	-0.00616504	0.67223	0.0584716	-0.995758	-0.0705078	-0.218007	-0.0103313	0.070006	-0.99749	0.234183	0	0	0	1
0.99822	0.059119	-0.00641487	0.672272	0.0584952	-0.995773	-0.0702707	-0.217505	-0.0105689	0.0697542	-0.997505	0.234226	0	0	0	1
0.998222	0.0590504	-0.0067442	0.672297	0.0584071	-0.995801	-0.0699575	-0.216985	-0.0108737	0.069423	-0.997525	0.234239	0	0	0	1
0.998218	0.0590931	-0.00693099	0.672365	0.0584389	-0.995813	-0.0697626	-0.216485	-0.0110512	0.0692171	-0.997537	0.234259	0	0	0	1
0.998213	0.0591466	-0.0071931	0.672411	0.0584768	-0.995826	-0.0695328	-0.215943	-0.0113025	0.0689718	-0.997551	0.234266	0	0	0	1
0.998205	0.0592578	-0.00738378	0.672456	0.058576	-0.995829	-0.0694099	-0.21541	-0.0114929	0.0688367	-0.997559	0.234283	0	0	0	1
0.998197	0.0593666	-0.00758652	0.6725	0.058672	-0.995833	-0.0692791	-0.214848	-0.0116946	0.0686929	-0.997566	0.234259	0	0	0	1
0.998192	0.0594289	-0.00776647	0.672534	0.0587232	-0.995837	-0.0691663	-0.214364	-0.0118715	0.0685691	-0.997573	0.234219	0	0	0	1
0.998187	0.0594821	-0.00800332	0.672547	0.0587622	-0.995847	-0.0689921	-0.213874	-0.0121007	0.0683806	-0.997583	0.234161	0	0	0	1
0.998175	0.0596581	-0.00816681	0.672579	0.0589277	-0.995843	-0.068908	-0.213315	-0.0122706	0.0682849	-0.997587	0.234139	0	0	0	1
0.998173	0.0596765	-0.0083071	0.672603	0.0589369	-0.995846	-0.0688656	-0.21279	-0.0124091	0.068234	-0.997589	0.234116	0	0	0	1
0.998179	0.0595658	-0.00838998	0.672626	0.0588204	-0.995851	-0.0688934	-0.212421	-0.0124857	0.0682583	-0.997586	0.234114	0	0	0	1
0.998183	0.0594937	-0.00841505	0.6726	0.0587463	-0.995852	-0.068938	-0.212302	-0.0125084	0.0683023	-0.997583	0.234147	0	0	0	1
0.998174	0.0596274	-0.00855105	0.672576	0.0588738	-0.995863	-0.0686675	-0.212075	-0.012637	0.0680225	-0.997601	0.234124	0	0	0	1
0.998159	0.059847	-0.00868038	0.672609	0.0590874	-0.995868	-0.0684096	-0.211695	-0.0127655	0.0677547	-0.997617	0.234111	0	0	0	1
0.998158	0.0598502	-0.00880488	0.672696	0.0590847	-0.995882	-0.0682105	-0.21113	-0.0128779	0.0675485	-0.99763	0.234055	0	0	0	1
0.998166	0.0596957	-0.00893594	0.67274	0.0589223	-0.995895	-0.0681612	-0.210607	-0.0129951	0.0674936	-0.997632	0.234006	0	0	0	1
0.998159	0.0598017	-0.00905261	0.67277	0.0590209	-0.995892	-0.0681153	-0.210096	-0.0131157	0.0674395	-0.997634	0.233987	0	0	0	1
0.998151	0.0599126	-0.00921259	0.672767	0.0591217	-0.995891	-0.0680399	-0.209603	-0.0132781	0.0673533	-0.997638	0.233963	0	0	0	1
0.998151	0.0598917	-0.00930634	0.672743	0.0590946	-0.995893	-0.0680325	-0.209039	-0.0133696	0.0673406	-0.997637	0.233987	0	0	0	1
0.998155	0.0598025	-0.00943091	0.672645	0.0589937	-0.995881	-0.0682948	-0.20848	-0.0135032	0.0675963	-0.997618	0.23407	0	0	0	1
0.998142	0.0600191	-0.00948075	0.672571	0.0592015	-0.995844	-0.0686574	-0.207837	-0.013589	0.0679524	-0.997593	0.234219	0	0	0	1
0.99815	0.0598753	-0.00951979	0.672504	0.0590503	-0.995828	-0.0690291	-0.207227	-0.0136401	0.0683231	-0.997567	0.234372	0	0	0	1
0.998152	0.0598442	-0.00947326	0.672541	0.0590186	-0.995809	-0.0693177	-0.206587	-0.0136087	0.0686143	-0.997547	0.234517	0	0	0	1
0.998159	0.0597161	-0.00955616	0.672529	0.0588827	-0.995805	-0.0694918	-0.206047	-0.0136927	0.068785	-0.997534	0.234558	0	0	0	1
0.99816	0.0596793	-0.00967964	0.672552	0.0588378	-0.99581	-0.0694634	-0.205506	-0.0138115	0.0687499	-0.997535	0.234506	0	0	0	1
0.998173	0.05945	-0.00979023	0.672593	0.0586018	-0.995826	-0.0694335	-0.205031	-0.0139041	0.0687167	-0.997536	0.23445	0	0	0	1
0.998168	0.0595182	-0.00987787	0.672646	0.058664	-0.995823	-0.0694262	-0.204479	-0.0139956	0.0687033	-0.997536	0.234413	0	0	0	1
0.998177	0.0593609	-0.00993016	0.672688	0.0585024	-0.995827	-0.0695027	-0.20392	-0.0140414	0.0687789	-0.99753	0.234432	0	0	0	1
0.998174	0.0594	-0.0099999	0.672723	0.058536	-0.995822	-0.0695446	-0.20336	-0.014116	0.0688161	-0.997526	0.234453	0	0	0	1
0.998176	0.0593398	-0.0101125	0.672735	0.0584674	-0.995823	-0.0695955	-0.202826	-0.014227	0.0688611	-0.997522	0.234475	0	0	0	1
0.998177	0.0593125	-0.0102014	0.672761	0.0584336	-0.995822	-0.0696338	-0.202286	-0.0143158	0.0688946	-0.997518	0.234505	0	0	0	1
0.998167	0.0594387	-0.0103947	0.67279	0.0585479	-0.995823	-0.0695191	-0.201765	-0.0145103	0.0687669	-0.997524	0.234488	0	0	0	1
0.99816	0.0595352	-0.0105888	0.672826	0.0586332	-0.99583	-0.0693516	-0.201254	-0.0147004	0.0685869	-0.997534	0.234444	0	0	0	1
0.998155	0.0595819	-0.0108012	0.672823	0.0586666	-0.995834	-0.0692601	-0.200769	-0.0149097	0.0684824	-0.997538	0.234418	0	0	0	1
0.998143	0.0597511	-0.0109181	0.672847	0.0588277	-0.995826	-0.0692477	-0.200189	-0.0150371	0.0684606	-0.997537	0.234438	0	0	0	1
0.998144	0.0597201	-0.011056	0.672849	0.0587869	-0.995826	-0.0692726	-0.199626	-0.0151738	0.0684778	-0.997534	0.234475	0	0	0	1
0.998143	0.0597095	-0.0111449	0.672843	0.0587684	-0.995819	-0.0693876	-0.199046	-0.0152683	0.0685876	-0.997525	0.234521	0	0	0	1
0.998142	0.0596953	-0.011278	0.672765	0.0587425	-0.995809	-0.069558	-0.19848	-0.0154099	0.06875	-0.997512	0.234558	0	0	0	1
0.998136	0.059792	-0.011319	0.672763	0.0588334	-0.995791	-0.0697421	-0.197861	-0.0154683	0.0689299	-0.997498	0.234626	0	0	0	1
0.998132	0.0598409	-0.0113968	0.672739	0.058874	-0.995776	-0.0699187	-0.197281	-0.0155595	0.0691009	-0.997485	0.234671	0	0	0	1
0.998141	0.0596807	-0.0114803	0.672684	0.0587064	-0.995777	-0.0700474	-0.19694	-0.0156392	0.069227	-0.997475	0.234698	0	0	0	1
0.99814	0.0597154	-0.0114298	0.672667	0.0587421	-0.995764	-0.070197	-0.1968	-0.0156001	0.0693788	-0.997465	0.234785	0	0	0	1
0.99813	0.0598726	-0.0114692	0.672688	0.0588969	-0.995758	-0.0701539	-0.196619	-0.0156478	0.069331	-0.997468	0.234758	0	0	0	1
0.998112	0.060144	-0.0116	0.672715	0.0591608	-0.995752	-0.0700182	-0.196245	-0.0157888	0.0691835	-0.997476	0.234693	0	0	0	1
0.998109	0.0601649	-0.0117445	0.672778	0.0591738	-0.995761	-0.0698817	-0.195663	-0.015926	0.0690383	-0.997484	0.234594	0	0	0	1
0.998113	0.0600631	-0.0119007	0.672798	0.0590623	-0.995771	-0.0698277	-0.195119	-0.0160713	0.0689768	-0.997486	0.234508	0	0	0	1
0.998104	0.0601994	-0.0119615	0.672803	0.0591932	-0.99576	-0.0698799	-0.19465	-0.0161445	0.0690231	-0.997481	0.234513	0	0	0	1
0.998102	0.0602311	-0.0119886	0.672807	0.0592239	-0.995761	-0.0698294	-0.194127	-0.0161706	0.0689705	-0.997485	0.234531	0	0	0	1
0.998101	0.0602456	-0.0119973	0.672807	0.0592383	-0.995763	-0.0697915	-0.19357	-0.016178	0.068932	-0.997487	0.23457	0	0	0	1
0.998105	0.0601612	-0.0120688	0.672801	0.0591481	-0.995764	-0.0698605	-0.193002	-0.0162475	0.068998	-0.997481	0.234585	0	0	0	1
0.998106	0.0601239	-0.0121568	0.672791	0.0591036	-0.995762	-0.0699296	-0.19248	-0.0163367	0.0690624	-0.997475	0.234587	0	0	0	1
0.998101	0.0601883	-0.0122466	0.672774	0.0591602	-0.995752	-0.0700222	-0.191911	-0.016436	0.0691484	-0.997468	0.234598	0	0	0	1
0.998096	0.0602768	-0.0122812	0.672785	0.0592438	-0.995737	-0.0701613	-0.191364	-0.0164849	0.0692838	-0.997458	0.234641	0	0	0	1
0.998096	0.0602649	-0.0123305	0.672824	0.0592278	-0.995735	-0.0702034	-0.190803	-0.0165357	0.0693231	-0.997454	0.234653	0	0	0	1
0.998098	0.0601918	-0.0124716	0.672823	0.0591451	-0.99574	-0.0702017	-0.190283	-0.0166709	0.0693143	-0.997452	0.234608	0	0	0	1
0.998088	0.060346	-0.0125605	0.672843	0.0592926	-0.99573	-0.0702116	-0.189733	-0.0167708	0.0693163	-0.997451	0.234597	0	0	0	1
0.998091	0.0602763	-0.0126482	0.672854	0.0592163	-0.995732	-0.0702551	-0.189187	-0.0168559	0.0693558	-0.997446	0.234614	0	0	0	1
0.998098	0.0601421	-0.0127624	0.672854	0.0590738	-0.995738	-0.0702953	-0.188611	-0.0169626	0.0693914	-0.997442	0.234615	0	0	0	1
0.99812	0.059749	-0.0128986	0.672806	0.0586705	-0.995755	-0.0703922	-0.188002	-0.0170766	0.0694868	-0.997434	0.234614	0	0	0	1
0.998126	0.0596184	-0.0129924	0.672783	0.0585319	-0.995756	-0.0704902	-0.187401	-0.0171668	0.0695813	-0.997425	0.234627	0	0	0	1
0.99813	0.0595368	-0.0131118	0.672726	0.0584399	-0.995752	-0.0706225	-0.186829	-0.0172877	0.0697078	-0.997415	0.234642	0	0	0	1
0.998122	0.0596341	-0.0132033	0.672692	0.0585289	-0.995739	-0.0707231	-0.186288	-0.0173915	0.0698013	-0.997406	0.234654	0	0	0	1
0.998121	0.0596488	-0.0132259	0.672726	0.0585408	-0.995734	-0.0707898	-0.185754	-0.017419	0.0698663	-0.997401	0.234675	0	0	0	1
0.998127	0.0595302	-0.0133233	0.672763	0.0584168	-0.995746	-0.0707275	-0.185209	-0.017504	0.0698005	-0.997404	0.234618	0	0	0	1
0.998125	0.0595464	-0.0134381	0.672776	0.0584258	-0.995749	-0.0706797	-0.184693	-0.0176166	0.0697457	-0.997406	0.234557	0	0	0	1
0.998123	0.0595575	-0.013501	0.672793	0.058433	-0.99575	-0.0706475	-0.18418	-0.0176781	0.0697096	-0.997408	0.234535	0	0	0	1
0.998125	0.0595077	-0.0135528	0.672802	0.0583807	-0.995757	-0.0705948	-0.183636	-0.0177232	0.0696549	-0.997411	0.234525	0	0	0	1
0.998129	0.0594318	-0.0136439	0.672779	0.0582993	-0.995765	-0.0705589	-0.183061	-0.0178065	0.0696151	-0.997412	0.234509	0	0	0	1
0.998121	0.0595441	-0.0137213	0.672723	0.0584045	-0.995753	-0.0706344	-0.182474	-0.0178958	0.0696839	-0.997406	0.234538	0	0	0	1
0.998118	0.0595918	-0.0137421	0.6727	0.0584483	-0.995741	-0.0707687	-0.181912	-0.0179278	0.0698159	-0.997396	0.234602	0	0	0	1
0.998123	0.0595054	-0.0137573	0.672654	0.058357	-0.995731	-0.0709908	-0.181506	-0.0179498	0.0700384	-0.99738	0.234685	0	0	0	1
0.998126	0.0594611	-0.0137308	0.672598	0.0583116	-0.995721	-0.0711608	-0.181329	-0.0179303	0.0702104	-0.997368	0.234777	0	0	0	1
0.998114	0.0596691	-0.0137124	0.672629	0.0585205	-0.995709	-0.0711564	-0.181111	-0.0179263	0.0702033	-0.997369	0.234789	0	0	0	1
0.998101	0.0598518	-0.0137971	0.672648	0.058698	-0.995703	-0.071091	-0.180825	-0.0180197	0.0701298	-0.997372	0.234727	0	0	0	1
0.998089	0.0600492	-0.0138652	0.672717	0.0588919	-0.995699	-0.0709948	-0.180308	-0.0180957	0.0700262	-0.997378	0.234659	0	0	0	1
0.998088	0.0600291	-0.0140028	0.672758	0.0588649	-0.995711	-0.0708465	-0.179699	-0.0182226	0.0698704	-0.997387	0.234555	0	0	0	1
0.998092	0.0599245	-0.0141294	0.672755	0.0587522	-0.995719	-0.07082	-0.179173	-0.0183397	0.0698385	-0.997387	0.2345	0	0	0	1
0.998087	0.0600075	-0.0141497	0.672768	0.0588334	-0.995714	-0.0708292	-0.178706	-0.0183663	0.0698449	-0.997386	0.23451	0	0	0	1
0.998077	0.0601836	-0.0141075	0.672801	0.0590147	-0.995713	-0.0706859	-0.178193	-0.0183282	0.0697011	-0.997396	0.234533	0	0	0	1
0.998079	0.0601361	-0.0141515	0.672811	0.0589661	-0.995724	-0.0705842	-0.177661	-0.0183626	0.0695978	-0.997403	0.234517	0	0	0	1
0.99809	0.0599547	-0.0142005	0.672817	0.058781	-0.995732	-0.070622	-0.177075	-0.018401	0.069636	-0.9974	0.23453	0	0	0	1
0.998091	0.0599313	-0.0142047	0.672864	0.0587561	-0.995728	-0.0706911	-0.176485	-0.0184076	0.0697052	-0.997395	0.234557	0	0	0	1
0.99808	0.0600927	-0.0142854	0.672875	0.0589108	-0.995716	-0.0707324	-0.175949	-0.0185016	0.0697387	-0.997391	0.234543	0	0	0	1
0.998079	0.0600839	-0.014387	0.672872	0.0588954	-0.995719	-0.0707049	-0.175444	-0.0186007	0.0697054	-0.997391	0.234503	0	0	0	1
0.998071	0.0602044	-0.0144676	0.672904	0.0590109	-0.995716	-0.0706584	-0.174938	-0.0186865	0.069652	-0.997393	0.234467	0	0	0	1
0.998062	0.0603186	-0.0145968	0.672946	0.0591186	-0.99572	-0.0705091	-0.174428	-0.0188143	0.0694932	-0.997402	0.234413	0	0	0	1
0.998063	0.0602528	-0.0148252	0.67297	0.0590418	-0.995742	-0.0702585	-0.173923	-0.0190224	0.0692308	-0.997416	0.23436	0	0	0	1
0.998054	0.0603302	-0.0150651	0.672991	0.0591079	-0.995758	-0.0699788	-0.173383	-0.01925	0.0689358	-0.997432	0.234313	0	0	0	1
0.998062	0.0601547	-0.0152268	0.672996	0.0589249	-0.995781	-0.0698092	-0.172851	-0.0193889	0.0687603	-0.997442	0.234311	0	0	0	1
0.998061	0.0601419	-0.0153437	0.673003	0.0589051	-0.995785	-0.0697563	-0.172305	-0.0195013	0.0687009	-0.997444	0.234331	0	0	0	1
0.998066	0.0600324	-0.0154571	0.673002	0.0587883	-0.995793	-0.0697499	-0.17173	-0.0196063	0.06869	-0.997442	0.234349	0	0	0	1
0.998069	0.0599565	-0.0155441	0.672976	0.0587049	-0.995792	-0.0698296	-0.17115	-0.0196925	0.0687659	-0.997435	0.234373	0	0	0	1
0.998074	0.0598663	-0.0156015	0.672942	0.0586082	-0.995788	-0.0699663	-0.170557	-0.0197514	0.0689008	-0.997425	0.234414	0	0	0	1
0.998077	0.0597981	-0.0156579	0.672899	0.0585335	-0.995783	-0.0701065	-0.170008	-0.0198112	0.0690388	-0.997414	0.234458	0	0	0	1
0.99808	0.0597364	-0.0157267	0.672846	0.0584644	-0.995777	-0.0702511	-0.169404	-0.0198839	0.0691804	-0.997403	0.234497	0	0	0	1
0.998082	0.0596909	-0.0157748	0.672827	0.0584137	-0.995773	-0.0703494	-0.168857	-0.0199344	0.0692766	-0.997395	0.234522	0	0	0	1
0.998079	0.0597178	-0.015824	0.672849	0.0584361	-0.995768	-0.0703989	-0.1683	-0.0199881	0.0693226	-0.997391	0.234517	0	0	0	1
0.998074	0.0597705	-0.0159512	0.672829	0.0584799	-0.995765	-0.0703984	-0.167806	-0.0201185	0.0693136	-0.997389	0.234466	0	0	0	1
0.998066	0.0598951	-0.0160097	0.672838	0.0586005	-0.99576	-0.0703785	-0.167236	-0.0201842	0.0692878	-0.997389	0.234447	0	0	0	1
0.998057	0.0600383	-0.0160309	0.67287	0.0587414	-0.995749	-0.0704095	-0.166695	-0.0202171	0.0693146	-0.997387	0.234452	0	0	0	1
0.998071	0.0598047	-0.0160336	0.672852	0.0585051	-0.995753	-0.0705585	-0.166311	-0.0202123	0.0694679	-0.997376	0.234511	0	0	0	1
0.998086	0.0595819	-0.0159225	0.672772	0.0582848	-0.995745	-0.070843	-0.166105	-0.0201027	0.069763	-0.997358	0.234694	0	0	0	1
0.998074	0.0597943	-0.015898	0.672724	0.0584952	-0.995722	-0.0709986	-0.165797	-0.0201024	0.0699154	-0.997347	0.234777	0	0	0	1
0.99806	0.0599893	-0.016008	0.672739	0.0586831	-0.995714	-0.0709518	-0.165348	-0.0202227	0.0698584	-0.997349	0.234708	0	0	0	1
0.99806	0.0599656	-0.0160954	0.672781	0.0586548	-0.995721	-0.0708793	-0.164886	-0.0203039	0.0697813	-0.997353	0.234636	0	0	0	1
0.998057	0.0600047	-0.0161627	0.672806	0.0586899	-0.995722	-0.0708391	-0.164427	-0.0203712	0.0697364	-0.997354	0.234594	0	0	0	1
0.998044	0.0601952	-0.0162438	0.672814	0.0588747	-0.995712	-0.0708242	-0.163915	-0.0204645	0.0697129	-0.997354	0.234555	0	0	0	1
0.998044	0.0601756	-0.0163283	0.672846	0.0588499	-0.995716	-0.0707882	-0.163367	-0.0205451	0.0696724	-0.997355	0.234501	0	0	0	1
0.998037	0.060273	-0.0163922	0.672888	0.0589432	-0.995712	-0.070762	-0.162862	-0.020614	0.0696405	-0.997356	0.23446	0	0	0	1
0.99803	0.0603596	-0.0164856	0.672902	0.0590248	-0.995713	-0.0706814	-0.162368	-0.0207082	0.0695526	-0.99736	0.234407	0	0	0	1
0.998018	0.0605391	-0.0165786	0.672912	0.0591995	-0.99571	-0.0705764	-0.161821	-0.0208071	0.0694386	-0.997366	0.234361	0	0	0	1
0.998014	0.0605902	-0.016625	0.672928	0.0592483	-0.995711	-0.0705298	-0.161294	-0.0208542	0.0693883	-0.997369	0.234352	0	0	0	1
0.998016	0.0605274	-0.0167178	0.672933	0.0591806	-0.995719	-0.0704665	-0.160757	-0.0209384	0.0693209	-0.997372	0.234334	0	0	0	1
0.998008	0.0606341	-0.0168082	0.67293	0.0592814	-0.995715	-0.0704338	-0.160205	-0.0210339	0.0692807	-0.997372	0.234314	0	0	0	1
0.998013	0.0605447	-0.0168571	0.672913	0.0591872	-0.995716	-0.0705101	-0.159635	-0.0210809	0.0693558	-0.997366	0.234336	0	0	0	1
0.998005	0.0606513	-0.0169056	0.672879	0.0592882	-0.995703	-0.0706076	-0.159059	-0.0211425	0.0694481	-0.997359	0.234367	0	0	0	1
0.998014	0.0604878	-0.01699	0.672815	0.0591169	-0.995706	-0.0707117	-0.158494	-0.0212213	0.0695504	-0.99735	0.234385	0	0	0	1
0.998018	0.0603989	-0.0170763	0.672734	0.0590196	-0.995702	-0.070836	-0.157964	-0.0213084	0.0696713	-0.997339	0.234409	0	0	0	1
0.998014	0.0604625	-0.0170746	0.67275	0.0590816	-0.995694	-0.0709051	-0.157391	-0.0213152	0.0697391	-0.997335	0.234442	0	0	0	1
0.998013	0.0604592	-0.0171322	0.672771	0.0590738	-0.995693	-0.0709304	-0.156832	-0.0213738	0.069761	-0.997332	0.23442	0	0	0	1
0.998014	0.0604092	-0.0172511	0.672751	0.0590162	-0.995698	-0.0709055	-0.156281	-0.0214873	0.0697302	-0.997331	0.234367	0	0	0	1
0.998019	0.0603063	-0.0172952	0.672757	0.0589103	-0.995703	-0.070913	-0.155745	-0.0215245	0.0697372	-0.99733	0.23436	0	0	0	1
0.998037	0.0600039	-0.0173448	0.672756	0.0586056	-0.995723	-0.0708884	-0.155222	-0.0215512	0.0697163	-0.997331	0.234346	0	0	0	1
0.998033	0.0600404	-0.0174162	0.672718	0.0586373	-0.995722	-0.070874	-0.154597	-0.021624	0.0696969	-0.997331	0.234341	0	0	0	1
0.998031	0.0600593	-0.0174641	0.672624	0.0586493	-0.99571	-0.0710377	-0.154058	-0.0216827	0.0698571	-0.997318	0.234399	0	0	0	1
0.998031	0.0600698	-0.0174246	0.672564	0.0586577	-0.995693	-0.0712622	-0.153448	-0.0216574	0.0700834	-0.997303	0.234519	0	0	0	1
0.998037	0.0599827	-0.0173885	0.672517	0.0585684	-0.995683	-0.0714858	-0.152881	-0.0216283	0.0703106	-0.997288	0.234629	0	0	0	1
0.998042	0.0599087	-0.0173493	0.672572	0.0584957	-0.995681	-0.0715629	-0.15229	-0.0215887	0.0703915	-0.997283	0.234668	0	0	0	1
0.998032	0.060064	-0.0174158	0.672624	0.058647	-0.995676	-0.0715154	-0.151791	-0.021663	0.0703368	-0.997285	0.234607	0	0	0	1
0.99803	0.0600604	-0.0175235	0.672638	0.0586378	-0.995683	-0.0714227	-0.151329	-0.0217646	0.070238	-0.99729	0.234526	0	0	0	1
0.998038	0.0599103	-0.0176003	0.67264	0.058483	-0.995693	-0.0714092	-0.15097	-0.0218298	0.0702233	-0.997289	0.234483	0	0	0	1
0.998048	0.0597499	-0.0175534	0.672639	0.0583247	-0.995697	-0.0714815	-0.150772	-0.0217759	0.0703018	-0.997285	0.23454	0	0	0	1
0.998039	0.0599021	-0.0175649	0.672649	0.0584766	-0.995691	-0.0714414	-0.150537	-0.0217958	0.0702577	-0.997288	0.23453	0	0	0	1
0.998023	0.0601546	-0.0175888	0.672669	0.0587296	-0.995685	-0.0713155	-0.150161	-0.0218299	0.0701251	-0.997296	0.234497	0	0	0	1
0.998019	0.0602051	-0.0176722	0.672704	0.0587769	-0.995692	-0.0711903	-0.149611	-0.0219091	0.0699941	-0.997304	0.234422	0	0	0	1
0.998022	0.0601344	-0.0177604	0.672699	0.0587009	-0.995698	-0.0711577	-0.149041	-0.0219901	0.069958	-0.997305	0.234381	0	0	0	1
0.998016	0.0602248	-0.0177669	0.672692	0.0587887	-0.995687	-0.0712479	-0.148536	-0.0220082	0.0700456	-0.997298	0.23441	0	0	0	1
0.998011	0.0603064	-0.0177659	0.672701	0.0588691	-0.995679	-0.0712907	-0.148027	-0.0220155	0.0700866	-0.997295	0.234432	0	0	0	1
0.998002	0.0604394	-0.0178053	0.672718	0.0589995	-0.995672	-0.0712745	-0.147479	-0.0220631	0.0700652	-0.997295	0.234414	0	0	0	1
0.997997	0.0605106	-0.0178741	0.672722	0.0590652	-0.995667	-0.0713009	-0.14692	-0.0221382	0.0700859	-0.997292	0.234388	0	0	0	1
0.997995	0.0605349	-0.0178839	0.672739	0.0590879	-0.995663	-0.0713352	-0.1464	-0.0221517	0.070119	-0.99729	0.234397	0	0	0	1
0.997991	0.0605978	-0.0178924	0.672788	0.0591503	-0.99566	-0.0713251	-0.145881	-0.022164	0.0701071	-0.99729	0.234385	0	0	0	1
0.99799	0.0605878	-0.0180055	0.672799	0.0591342	-0.995666	-0.0712456	-0.145404	-0.0222712	0.0700211	-0.997294	0.23431	0	0	0	1
0.997986	0.0606195	-0.0180869	0.672815	0.0591618	-0.99567	-0.0711702	-0.144838	-0.02235	0.0699403	-0.997298	0.234256	0	0	0	1
0.997982	0.0606629	-0.0181615	0.67281	0.0592	-0.995668	-0.0711645	-0.144264	-0.022427	0.0699293	-0.997297	0.234226	0	0	0	1
0.997977	0.0607472	-0.0181974	0.672805	0.0592808	-0.995661	-0.0712028	-0.143719	-0.0224709	0.0699635	-0.997293	0.234228	0	0	0	1
0.997972	0.0608077	-0.0182339	0.672786	0.0593375	-0.995654	-0.0712486	-0.143149	-0.0225142	0.0700057	-0.99729	0.234237	0	0	0	1
0.997976	0.060723	-0.0183346	0.672695	0.0592439	-0.995653	-0.0713375	-0.142572	-0.0226138	0.0700904	-0.997281	0.234242	0	0	0	1
0.99797	0.0608236	-0.0183217	0.67269	0.0593429	-0.99564	-0.0714404	-0.141982	-0.0226141	0.0701917	-0.997274	0.234289	0	0	0	1
0.99798	0.0606432	-0.0183381	0.672703	0.0591606	-0.995647	-0.0714912	-0.141428	-0.0226208	0.0702454	-0.99727	0.234297	0	0	0	1
0.997974	0.0607143	-0.0184273	0.672696	0.0592255	-0.995644	-0.0714785	-0.140893	-0.0227139	0.0702258	-0.99727	0.234251	0	0	0	1
0.997968	0.0608017	-0.0184955	0.672719	0.0593088	-0.995642	-0.0714388	-0.140364	-0.0227856	0.0701802	-0.997271	0.234201	0	0	0	1
0.99798	0.0605918	-0.0185426	0.67276	0.0590976	-0.995659	-0.0713756	-0.139863	-0.022814	0.0701191	-0.997275	0.234156	0	0	0	1
0.997991	0.0603818	-0.0186001	0.672802	0.0588862	-0.995679	-0.0712789	-0.139342	-0.0228508	0.0700239	-0.997281	0.2341	0	0	0	1
0.997989	0.0603976	-0.0186966	0.672799	0.0588984	-0.995688	-0.0711439	-0.138782	-0.02294	0.0698832	-0.997288	0.234029	0	0	0	1
0.997991	0.0603389	-0.018749	0.672805	0.0588376	-0.995696	-0.0710782	-0.138212	-0.0229842	0.0698158	-0.997292	0.233996	0	0	0	1
0.99799	0.0603525	-0.0187705	0.672813	0.0588521	-0.995703	-0.0709749	-0.137689	-0.0230004	0.0697111	-0.997299	0.233976	0	0	0	1
0.997991	0.0603115	-0.0188286	0.672812	0.0588097	-0.995713	-0.0708615	-0.13714	-0.0230487	0.0695954	-0.997306	0.233938	0	0	0	1
0.997987	0.0603601	-0.0188821	0.672763	0.0588559	-0.995714	-0.070804	-0.136594	-0.023102	0.0695337	-0.997309	0.233928	0	0	0	1
0.997981	0.060464	-0.0188866	0.672714	0.0589574	-0.995703	-0.0708799	-0.136027	-0.0231183	0.0696068	-0.997304	0.233977	0	0	0	1
0.997987	0.060418	-0.0187444	0.672679	0.0589148	-0.995685	-0.0711675	-0.135632	-0.0229904	0.0699034	-0.997286	0.23415	0	0	0	1
0.997994	0.0603372	-0.018589	0.672588	0.058838	-0.995668	-0.0714736	-0.135449	-0.022848	0.07022	-0.997267	0.234353	0	0	0	1
0.997979	0.0605797	-0.0186124	0.672536	0.0590772	-0.99565	-0.0715246	-0.135139	-0.0228914	0.070264	-0.997263	0.234374	0	0	0	1
0.997969	0.0607267	-0.0186948	0.672554	0.0592192	-0.995645	-0.0714783	-0.134749	-0.0229811	0.0702095	-0.997265	0.234308	0	0	0	1
0.997963	0.0608039	-0.018734	0.672603	0.0592943	-0.995643	-0.0714419	-0.134315	-0.0230234	0.0701691	-0.997266	0.234265	0	0	0	1
0.997957	0.0608891	-0.0188019	0.672631	0.0593762	-0.995643	-0.0713685	-0.133829	-0.0230926	0.0700898	-0.99727	0.234203	0	0	0	1
0.997963	0.0607397	-0.0189487	0.672635	0.0592188	-0.995659	-0.0712844	-0.133264	-0.0232233	0.0700006	-0.997274	0.2341	0	0	0	1
0.997954	0.0608755	-0.0190137	0.672665	0.0593507	-0.995654	-0.0712447	-0.132684	-0.0232953	0.0699539	-0.997275	0.234046	0	0	0	1
0.997952	0.0609089	-0.0189948	0.672686	0.059384	-0.995648	-0.0712967	-0.132207	-0.0232818	0.0700062	-0.997272	0.234068	0	0	0	1
0.997947	0.0609803	-0.019023	0.672706	0.0594536	-0.995645	-0.071284	-0.131696	-0.0233142	0.0699902	-0.997272	0.234049	0	0	0	1
0.99794	0.0610679	-0.0191	0.672686	0.0595354	-0.995639	-0.0712967	-0.131151	-0.0233978	0.0699963	-0.99727	0.234019	0	0	0	1
0.997943	0.0610157	-0.0191153	0.672644	0.0594796	-0.995634	-0.0714071	-0.130555	-0.0234159	0.0701068	-0.997262	0.234056	0	0	0	1
0.997935	0.0611735	-0.0190602	0.672634	0.0596372	-0.995614	-0.071565	-0.129965	-0.0233816	0.070264	-0.997251	0.234135	0	0	0	1
0.997937	0.0611309	-0.0190694	0.672591	0.059591	-0.995607	-0.0716951	-0.129401	-0.0233955	0.0703944	-0.997242	0.234181	0	0	0	1
0.99794	0.0610529	-0.0191711	0.67253	0.0595056	-0.995611	-0.071711	-0.128847	-0.0234922	0.0704059	-0.997239	0.234149	0	0	0	1
0.997935	0.0611134	-0.0192411	0.672546	0.059561	-0.995608	-0.0717111	-0.128334	-0.0235662	0.0704005	-0.997237	0.234102	0	0	0	1
0.997926	0.0612544	-0.0192626	0.672599	0.0597013	-0.995602	-0.0716672	-0.127834	-0.023595	0.0703521	-0.99724	0.234063	0	0	0	1
0.997928	0.0611839	-0.0193827	0.672594	0.0596247	-0.995614	-0.0715748	-0.12734	-0.023704	0.0702543	-0.997245	0.233979	0	0	0	1
0.997922	0.0612391	-0.0195069	0.672578	0.0596726	-0.995615	-0.0715087	-0.126769	-0.0238276	0.0701796	-0.997247	0.233897	0	0	0	1
0.997922	0.0612148	-0.0195586	0.672576	0.0596449	-0.995618	-0.0715007	-0.126187	-0.0238769	0.0701691	-0.997246	0.23387	0	0	0	1
0.997921	0.0612315	-0.0195766	0.672563	0.0596594	-0.995614	-0.0715378	-0.125637	-0.0238982	0.0702046	-0.997243	0.233877	0	0	0	1
0.997924	0.0611803	-0.0195927	0.672525	0.0596056	-0.995613	-0.0716021	-0.125069	-0.0239145	0.0702691	-0.997238	0.233903	0	0	0	1
0.997931	0.0610659	-0.019575	0.672506	0.0594909	-0.995614	-0.0716814	-0.124484	-0.0238935	0.0703521	-0.997233	0.233946	0	0	0	1
0.997947	0.0608148	-0.0195445	0.672496	0.0592406	-0.995623	-0.0717583	-0.123932	-0.0238501	0.0704366	-0.997228	0.233993	0	0	0	1
0.997946	0.0608215	-0.0195716	0.672467	0.0592438	-0.995618	-0.0718232	-0.123348	-0.0238813	0.0704997	-0.997223	0.234004	0	0	0	1
0.997945	0.0608131	-0.0196372	0.672399	0.059229	-0.995614	-0.0719008	-0.122802	-0.0239507	0.0705735	-0.997216	0.234007	0	0	0	1
0.997941	0.0608958	-0.0196151	0.672405	0.0593114	-0.995604	-0.0719707	-0.122274	-0.0239387	0.0706425	-0.997211	0.234037	0	0	0	1
0.997939	0.0609178	-0.0196335	0.672407	0.0593319	-0.995602	-0.0719779	-0.121732	-0.023959	0.0706482	-0.997211	0.234031	0	0	0	1
0.997955	0.0606368	-0.0197002	0.672374	0.0590462	-0.995617	-0.0720037	-0.121176	-0.024007	0.0706767	-0.997207	0.234011	0	0	0	1
0.997955	0.0606416	-0.0196827	0.672368	0.0590505	-0.995612	-0.0720732	-0.120618	-0.0239941	0.070747	-0.997203	0.234041	0	0	0	1
0.997964	0.0605131	-0.0196392	0.672338	0.0589216	-0.995608	-0.0722291	-0.120217	-0.0239509	0.0709083	-0.997192	0.234111	0	0	0	1
0.997974	0.0603786	-0.019531	0.672257	0.0587901	-0.995601	-0.0724411	-0.120028	-0.0238461	0.0711296	-0.997179	0.234253	0	0	0	1
0.997961	0.0605922	-0.0195047	0.672209	0.0590029	-0.995581	-0.072531	-0.119725	-0.0238404	0.0712157	-0.997173	0.234307	0	0	0	1
0.997945	0.0608488	-0.0195505	0.672237	0.0592562	-0.995568	-0.0725087	-0.119286	-0.0239031	0.0711847	-0.997174	0.234262	0	0	0	1
0.997944	0.0608599	-0.0195778	0.672284	0.0592661	-0.99557	-0.0724759	-0.118816	-0.023929	0.07115	-0.997176	0.23422	0	0	0	1
0.997944	0.0608409	-0.0196312	0.672307	0.0592449	-0.995576	-0.0724096	-0.118345	-0.0239769	0.0710811	-0.997179	0.234168	0	0	0	1
0.997934	0.0609599	-0.0197411	0.672306	0.0593573	-0.995574	-0.0723469	-0.117829	-0.024091	0.0710091	-0.997182	0.234088	0	0	0	1
0.997924	0.061101	-0.019838	0.672303	0.0594919	-0.995568	-0.0723181	-0.117271	-0.0241958	0.0709712	-0.997182	0.234022	0	0	0	1
0.997925	0.0610924	-0.0198277	0.672323	0.0594837	-0.995567	-0.0723349	-0.116752	-0.024186	0.0709888	-0.997181	0.234026	0	0	0	1
0.997922	0.0611365	-0.0198229	0.672354	0.0595285	-0.995566	-0.0723166	-0.116269	-0.0241833	0.0709698	-0.997182	0.234015	0	0	0	1
0.997904	0.0613975	-0.0199018	0.672365	0.0597847	-0.995555	-0.0722583	-0.115731	-0.0242769	0.0709005	-0.997185	0.233951	0	0	0	1
0.997902	0.0613954	-0.0200154	0.67234	0.0597761	-0.99556	-0.0721941	-0.115195	-0.024386	0.0708296	-0.997187	0.233878	0	0	0	1
0.9979	0.0614452	-0.0199844	0.672379	0.0598283	-0.995558	-0.0721823	-0.114651	-0.024358	0.0708185	-0.997189	0.233885	0	0	0	1
0.997909	0.0613076	-0.0199409	0.672424	0.0596946	-0.995567	-0.0721581	-0.114104	-0.0243035	0.0708003	-0.997191	0.233899	0	0	0	1
0.997907	0.0613211	-0.0199894	0.67242	0.0597067	-0.995573	-0.0720761	-0.11357	-0.0243478	0.0707152	-0.997196	0.23386	0	0	0	1
0.997908	0.0613046	-0.0200243	0.672402	0.0596874	-0.995573	-0.0720902	-0.113007	-0.0243823	0.0707276	-0.997195	0.23385	0	0	0	1
0.997901	0.0614364	-0.0199542	0.672417	0.0598215	-0.995557	-0.0721904	-0.112439	-0.0243277	0.0708286	-0.997189	0.233909	0	0	0	1
0.997905	0.061393	-0.0198917	0.672434	0.0597806	-0.995554	-0.0722703	-0.111886	-0.0242672	0.0709132	-0.997184	0.23396	0	0	0	1
0.997897	0.0615086	-0.0199257	0.672417	0.0598926	-0.995544	-0.0723109	-0.111333	-0.0243118	0.0709489	-0.997181	0.233952	0	0	0	1
0.997907	0.0613226	-0.0200036	0.672378	0.0597013	-0.995555	-0.0723169	-0.110814	-0.0243765	0.0709548	-0.997179	0.233917	0	0	0	1
0.997898	0.0614779	-0.0199878	0.672426	0.0598574	-0.995546	-0.0723168	-0.11028	-0.0243718	0.0709518	-0.997179	0.233909	0	0	0	1
0.997903	0.0613825	-0.0200252	0.67246	0.0597607	-0.995555	-0.0722716	-0.109784	-0.0243995	0.0709068	-0.997182	0.233868	0	0	0	1
0.997901	0.061382	-0.0201074	0.672472	0.0597563	-0.995561	-0.0721931	-0.109252	-0.0244767	0.0708235	-0.997186	0.233796	0	0	0	1
0.997911	0.0611852	-0.0202038	0.672466	0.0595545	-0.995577	-0.0721353	-0.10866	-0.0245551	0.0707648	-0.997188	0.233728	0	0	0	1
0.997915	0.0611245	-0.0201797	0.672485	0.0594949	-0.995579	-0.0721668	-0.10808	-0.0245288	0.0707992	-0.997186	0.233742	0	0	0	1
0.997922	0.0610189	-0.0201905	0.67248	0.059388	-0.995583	-0.0721949	-0.107556	-0.0245337	0.0708292	-0.997184	0.233742	0	0	0	1
0.99792	0.0610317	-0.0202525	0.672449	0.0593967	-0.995583	-0.0721859	-0.106998	-0.0245958	0.0708162	-0.997183	0.233711	0	0	0	1
0.997923	0.0609621	-0.0203071	0.672393	0.0593221	-0.995584	-0.0722355	-0.106421	-0.0246482	0.0708643	-0.997178	0.233705	0	0	0	1
0.997918	0.0610592	-0.0202288	0.672376	0.0594211	-0.995568	-0.0723739	-0.105839	-0.0245854	0.0710047	-0.99717	0.233784	0	0	0	1
0.997917	0.0611112	-0.0201405	0.672352	0.0594755	-0.995554	-0.0725276	-0.105262	-0.0245103	0.0711622	-0.997161	0.233876	0	0	0	1
0.997935	0.0607995	-0.020207	0.672201	0.0591558	-0.995561	-0.0726885	-0.104955	-0.0245639	0.0713264	-0.997148	0.233918	0	0	0	1
0.997968	0.0601483	-0.020527	0.671769	0.0584801	-0.995591	-0.0728183	-0.105076	-0.0248435	0.0714533	-0.997132	0.233906	0	0	0	1
0.99801	0.0591136	-0.0214738	0.671013	0.0573883	-0.995678	-0.0724992	-0.10526	-0.0256938	0.071106	-0.997135	0.233633	0	0	0	1
0.99804	0.0581574	-0.022619	0.670125	0.0563709	-0.995785	-0.0718275	-0.105275	-0.0267281	0.0703951	-0.997158	0.233296	0	0	0	1
0.998063	0.057296	-0.0237944	0.66907	0.0554393	-0.995865	-0.0714415	-0.10529	-0.0278165	0.0699673	-0.997159	0.233166	0	0	0	1
0.998055	0.0568782	-0.0250783	0.667788	0.0549354	-0.9959	-0.0713425	-0.105308	-0.0290606	0.0698095	-0.997134	0.233235	0	0	0	1
0.998058	0.0564348	-0.0259481	0.666289	0.0544279	-0.995918	-0.0714862	-0.105418	-0.0299038	0.0699184	-0.997102	0.233516	0	0	0	1
0.998055	0.0562465	-0.0264808	0.664947	0.0541957	-0.995914	-0.0717165	-0.105307	-0.0304337	0.0701251	-0.997071	0.233814	0	0	0	1
0.998053	0.0560111	-0.0270521	0.663541	0.0539017	-0.995886	-0.0723288	-0.105208	-0.0310193	0.0707131	-0.997012	0.234101	0	0	0	1
0.998037	0.0558755	-0.0279092	0.662089	0.0536839	-0.995847	-0.0730116	-0.105243	-0.0319001	0.0713532	-0.996938	0.234208	0	0	0	1
0.998001	0.0560581	-0.028789	0.660711	0.0537858	-0.995803	-0.0735425	-0.105152	-0.0328181	0.0718303	-0.996874	0.23424	0	0	0	1
0.997998	0.0555654	-0.0298282	0.659291	0.0532062	-0.995805	-0.0739343	-0.105203	-0.0338386	0.0721824	-0.996815	0.234155	0	0	0	1
0.99796	0.055801	-0.0306645	0.65804	0.0533672	-0.995767	-0.0743255	-0.105316	-0.0347095	0.0725205	-0.99676	0.234142	0	0	0	1
0.997945	0.0557279	-0.031259	0.656894	0.0532379	-0.995746	-0.0746984	-0.105427	-0.0353162	0.0728639	-0.996714	0.234257	0	0	0	1
0.997914	0.0556991	-0.0322832	0.655495	0.05313	-0.995743	-0.0748209	-0.105437	-0.0363406	0.0729327	-0.996672	0.234144	0	0	0	1
0.997891	0.0555599	-0.0332254	0.654091	0.0529131	-0.995736	-0.0750677	-0.105538	-0.0372819	0.0731343	-0.996622	0.234098	0	0	0	1
0.997889	0.0552254	-0.0338295	0.652848	0.0525296	-0.995745	-0.0752145	-0.105461	-0.0378667	0.0732618	-0.996591	0.234204	0	0	0	1
0.997878	0.0549559	-0.0345905	0.651239	0.0521834	-0.995722	-0.0757653	-0.105494	-0.0386336	0.0737824	-0.996523	0.23439	0	0	0	1
0.997848	0.0551063	-0.0352196	0.649905	0.0522744	-0.995693	-0.0760844	-0.105444	-0.039288	0.0740626	-0.996477	0.234522	0	0	0	1
0.997855	0.05462	-0.035782	0.648615	0.0517323	-0.995692	-0.0764647	-0.105413	-0.0398318	0.0744325	-0.996428	0.23469	0	0	0	1
0.997807	0.0548827	-0.0366982	0.647156	0.0519138	-0.995659	-0.0767651	-0.105564	-0.0407794	0.0746745	-0.996371	0.234668	0	0	0	1
0.997751	0.0553043	-0.0375849	0.64576	0.0522689	-0.995642	-0.0767498	-0.105637	-0.0416931	0.0745955	-0.996339	0.234595	0	0	0	1
0.997704	0.0556721	-0.0382742	0.644453	0.0525878	-0.995631	-0.0766712	-0.105596	-0.0424029	0.0744653	-0.996319	0.234594	0	0	0	1
0.997691	0.0555191	-0.038817	0.643092	0.0523927	-0.995638	-0.0767183	-0.105792	-0.0429345	0.0744903	-0.996295	0.234725	0	0	0	1
0.997651	0.0559694	-0.0392039	0.641805	0.0528422	-0.995665	-0.0760502	-0.105823	-0.043318	0.0737828	-0.996331	0.234879	0	0	0	1
0.997637	0.0557995	-0.0397922	0.640403	0.0526806	-0.995762	-0.0748828	-0.10578	-0.0438296	0.0725925	-0.996396	0.234863	0	0	0	1
0.99762	0.055778	-0.0402509	0.638956	0.0526713	-0.995839	-0.0738559	-0.105953	-0.0442306	0.0715429	-0.996454	0.234864	0	0	0	1
0.997619	0.0556263	-0.0404911	0.637511	0.0525516	-0.995926	-0.072761	-0.106184	-0.0444012	0.0704427	-0.996525	0.23488	0	0	0	1
0.997619	0.055539	-0.0405996	0.636145	0.0524968	-0.995994	-0.0718631	-0.106269	-0.0444559	0.0695436	-0.996585	0.234937	0	0	0	1
0.997601	0.0556888	-0.0408525	0.634846	0.0526402	-0.996005	-0.0716081	-0.106326	-0.0447048	0.0692687	-0.996593	0.235014	0	0	0	1
0.997616	0.0557175	-0.0404346	0.633875	0.0526559	-0.995936	-0.0725529	-0.106467	-0.0443404	0.0702338	-0.996542	0.235203	0	0	0	1
0.997667	0.0561845	-0.0384938	0.633897	0.0531864	-0.995783	-0.0742483	-0.106267	-0.0425306	0.0720106	-0.996494	0.235472	0	0	0	1
0.997709	0.0560507	-0.0375717	0.633777	0.0530741	-0.995707	-0.0753327	-0.106296	-0.0416604	0.0731489	-0.996448	0.23551	0	0	0	1
0.997769	0.0552488	-0.0371708	0.633502	0.0522791	-0.995705	-0.0759157	-0.106767	-0.0412329	0.073786	-0.996419	0.235416	0	0	0	1
0.99777	0.0553903	-0.0369447	0.633294	0.052424	-0.995673	-0.0762319	-0.107295	-0.0410348	0.074108	-0.996403	0.235423	0	0	0	1
0.997775	0.0554974	-0.0366354	0.633214	0.0525403	-0.995642	-0.0765588	-0.107675	-0.040752	0.0744465	-0.996389	0.235597	0	0	0	1
0.997793	0.0553412	-0.0363905	0.633123	0.0523928	-0.995631	-0.0768056	-0.108016	-0.0405095	0.0747124	-0.996379	0.235749	0	0	0	1
0.997804	0.0553003	-0.0361571	0.632952	0.0523585	-0.995612	-0.0770749	-0.108504	-0.0402881	0.0749954	-0.996367	0.235898	0	0	0	1
0.997796	0.0555566	-0.0359836	0.632737	0.052615	-0.995575	-0.0773803	-0.109038	-0.0401507	0.0752994	-0.99635	0.235957	0	0	0	1
0.997791	0.0558009	-0.0357407	0.632577	0.0528624	-0.995533	-0.0777456	-0.109498	-0.0399467	0.0756675	-0.99633	0.235959	0	0	0	1
0.997809	0.0556836	-0.0354023	0.632472	0.0527547	-0.995507	-0.0781577	-0.109937	-0.0396227	0.0761017	-0.99631	0.235965	0	0	0	1
0.997818	0.0557201	-0.0351095	0.632344	0.0527983	-0.995474	-0.0785386	-0.110434	-0.0393541	0.0764964	-0.99629	0.23596	0	0	0	1
0.997826	0.055713	-0.0348749	0.632201	0.0527966	-0.995449	-0.0788611	-0.110914	-0.039137	0.0768313	-0.996273	0.23598	0	0	0	1
0.99783	0.0558005	-0.0346354	0.632086	0.0528909	-0.995421	-0.0791535	-0.111414	-0.0389209	0.0771327	-0.996258	0.236032	0	0	0	1
0.997845	0.0556259	-0.0344835	0.631964	0.0527198	-0.995412	-0.0793757	-0.1119	-0.0387679	0.0773695	-0.996246	0.236078	0	0	0	1
0.997857	0.0555133	-0.0343231	0.631867	0.0526121	-0.995402	-0.0795749	-0.112412	-0.0386101	0.0775814	-0.996235	0.236121	0	0	0	1
0.997858	0.0555082	-0.0342945	0.631748	0.0526052	-0.995394	-0.0796798	-0.112918	-0.0385867	0.0776879	-0.996228	0.236127	0	0	0	1
0.997862	0.0554827	-0.0342288	0.631655	0.0525801	-0.995385	-0.0798048	-0.11344	-0.0385259	0.0778173	-0.99622	0.236135	0	0	0	1
0.997867	0.055455	-0.0341256	0.631573	0.0525549	-0.995375	-0.0799494	-0.113944	-0.0384286	0.0779683	-0.996212	0.236142	0	0	0	1
0.997882	0.0552427	-0.034015	0.631479	0.0523456	-0.995373	-0.0801108	-0.114438	-0.0383104	0.0781436	-0.996203	0.236153	0	0	0	1
0.997901	0.0550329	-0.0338171	0.631391	0.0521422	-0.995364	-0.0803607	-0.114943	-0.0381101	0.0784116	-0.99619	0.236189	0	0	0	1
0.99791	0.0549281	-0.0337128	0.631289	0.0520392	-0.995355	-0.0805344	-0.115395	-0.038007	0.0785945	-0.996179	0.236214	0	0	0	1
0.997919	0.0548809	-0.0335278	0.631202	0.0519987	-0.99534	-0.0807455	-0.115905	-0.0378301	0.0788169	-0.996168	0.236255	0	0	0	1
0.99793	0.0547092	-0.0334606	0.631109	0.0518276	-0.995338	-0.0808789	-0.116449	-0.0377566	0.0789603	-0.99616	0.236253	0	0	0	1
0.997936	0.0546286	-0.0334248	0.631025	0.0517468	-0.995335	-0.0809673	-0.116963	-0.0377192	0.0790535	-0.996154	0.236251	0	0	0	1
0.99794	0.0545502	-0.0334285	0.630924	0.051666	-0.995334	-0.0810293	-0.117471	-0.0377199	0.0791181	-0.996149	0.236243	0	0	0	1
0.99794	0.0545971	-0.0333556	0.630837	0.0517136	-0.995321	-0.0811575	-0.117939	-0.0376577	0.0792483	-0.996141	0.23626	0	0	0	1
0.997944	0.0546099	-0.0332135	0.630731	0.0517305	-0.995305	-0.0813496	-0.118423	-0.0375272	0.0794471	-0.99613	0.236318	0	0	0	1
0.997956	0.0544911	-0.0330611	0.630608	0.0516161	-0.995293	-0.0815617	-0.118931	-0.0373771	0.0796714	-0.996117	0.236384	0	0	0	1
0.997954	0.0546007	-0.032926	0.630497	0.0517289	-0.995272	-0.0817556	-0.119429	-0.0372614	0.079868	-0.996106	0.236429	0	0	0	1
0.997942	0.054845	-0.0328819	0.630417	0.0519742	-0.995255	-0.0818069	-0.119803	-0.0372397	0.0799124	-0.996103	0.236423	0	0	0	1
0.997941	0.0548745	-0.0328789	0.630388	0.0520033	-0.995252	-0.0818214	-0.119986	-0.0372398	0.079926	-0.996102	0.236421	0	0	0	1
0.997953	0.0547678	-0.0326946	0.630409	0.0519054	-0.995243	-0.0819878	-0.120211	-0.0370565	0.0801058	-0.996095	0.236447	0	0	0	1
0.997972	0.0544953	-0.032549	0.630385	0.0516392	-0.995244	-0.0821521	-0.120608	-0.0368983	0.0802876	-0.996086	0.236465	0	0	0	1
0.99797	0.0546138	-0.0324228	0.63032	0.0517624	-0.995225	-0.0822938	-0.121174	-0.0367896	0.0804314	-0.996078	0.236482	0	0	0	1
0.997942	0.0551451	-0.032392	0.63024	0.0522913	-0.99519	-0.0823872	-0.121703	-0.0368066	0.0805067	-0.996071	0.236491	0	0	0	1
0.997946	0.0551537	-0.0322475	0.630198	0.0523071	-0.995179	-0.0825062	-0.122206	-0.0366697	0.0806329	-0.996066	0.236516	0	0	0	1
0.99796	0.0550435	-0.0320082	0.630183	0.0522103	-0.99517	-0.0826761	-0.122734	-0.0364315	0.0808192	-0.99606	0.236554	0	0	0	1
0.99796	0.0551053	-0.0318841	0.630129	0.0522792	-0.99516	-0.0827544	-0.123276	-0.0363171	0.0809016	-0.996057	0.236573	0	0	0	1
0.997952	0.0553356	-0.0317397	0.630072	0.052518	-0.995142	-0.0828247	-0.123848	-0.0361958	0.0809711	-0.996056	0.236598	0	0	0	1
0.997955	0.0553673	-0.0316008	0.630015	0.0525611	-0.99514	-0.0828166	-0.124398	-0.0360596	0.0809691	-0.996061	0.236611	0	0	0	1
0.997959	0.0553747	-0.0314384	0.629969	0.0525801	-0.995135	-0.0828611	-0.124931	-0.035901	0.0810219	-0.996063	0.236637	0	0	0	1
0.99797	0.0553061	-0.0312359	0.629933	0.0525242	-0.995129	-0.0829693	-0.125496	-0.0356996	0.0811431	-0.99606	0.236666	0	0	0	1
0.997984	0.0551536	-0.0310312	0.629894	0.0523872	-0.995133	-0.0830116	-0.126055	-0.0354857	0.0812016	-0.996063	0.236693	0	0	0	1
0.997996	0.055052	-0.0308247	0.629862	0.0522999	-0.995131	-0.0830908	-0.126574	-0.035276	0.0812951	-0.996063	0.236725	0	0	0	1
0.998008	0.0549526	-0.0306206	0.629843	0.0522112	-0.995121	-0.0832675	-0.127057	-0.035074	0.0814859	-0.996054	0.236761	0	0	0	1
0.998025	0.0548021	-0.0303532	0.629843	0.0520736	-0.995106	-0.0835344	-0.127532	-0.0348095	0.0817717	-0.99604	0.236802	0	0	0	1
0.998037	0.0547036	-0.0301345	0.629804	0.0519844	-0.995089	-0.0837907	-0.128069	-0.0345972	0.0820426	-0.996025	0.236817	0	0	0	1
0.998048	0.0546111	-0.0299122	0.629758	0.051902	-0.995073	-0.0840363	-0.128637	-0.0343811	0.0823027	-0.996011	0.236834	0	0	0	1
0.998047	0.0547044	-0.0297945	0.629692	0.0519997	-0.995055	-0.0841784	-0.129188	-0.0342791	0.0824477	-0.996003	0.236848	0	0	0	1
0.998043	0.054847	-0.0296688	0.629637	0.0521469	-0.995034	-0.0843364	-0.129722	-0.0341741	0.0826071	-0.995993	0.236868	0	0	0	1
0.998055	0.0547291	-0.0294807	0.629597	0.052039	-0.995025	-0.08451	-0.130256	-0.0339862	0.0827944	-0.995984	0.236903	0	0	0	1
0.998062	0.0547028	-0.0292774	0.629565	0.0520222	-0.995007	-0.0847308	-0.130779	-0.0337932	0.0830264	-0.995971	0.236932	0	0	0	1
0.998074	0.054551	-0.0291502	0.629508	0.0518761	-0.995002	-0.0848858	-0.13133	-0.0336621	0.0831931	-0.995962	0.236958	0	0	0	1
0.998072	0.0546648	-0.0290275	0.629438	0.0519955	-0.994985	-0.0850113	-0.131927	-0.033556	0.083321	-0.995955	0.236982	0	0	0	1
0.998075	0.0547457	-0.0287472	0.629404	0.0521071	-0.994998	-0.084789	-0.132451	-0.0332722	0.0831108	-0.995982	0.236994	0	0	0	1
0.998075	0.0548916	-0.0284949	0.629354	0.052279	-0.995003	-0.0846237	-0.133018	-0.0330246	0.082954	-0.996003	0.237009	0	0	0	1
0.998083	0.0548805	-0.028225	0.629308	0.0522977	-0.995021	-0.0843971	-0.133583	-0.0327432	0.0827422	-0.99603	0.237017	0	0	0	1
0.998079	0.0550624	-0.0279966	0.629246	0.0525051	-0.995029	-0.0841805	-0.134168	-0.0325195	0.0825318	-0.996055	0.237026	0	0	0	1
0.998089	0.0550353	-0.027712	0.629191	0.0525121	-0.995056	-0.083854	-0.134747	-0.0322169	0.0822215	-0.99609	0.237034	0	0	0	1
0.998095	0.055166	-0.0272265	0.629209	0.0527025	-0.995099	-0.0832249	-0.135111	-0.0317112	0.0816145	-0.996156	0.237034	0	0	0	1
0.998108	0.0551045	-0.0268591	0.629244	0.0526874	-0.995142	-0.0827105	-0.135271	-0.0313133	0.081122	-0.996209	0.237019	0	0	0	1
0.998113	0.0550152	-0.0268531	0.629196	0.0525992	-0.995148	-0.0826969	-0.135489	-0.0312994	0.0811115	-0.996211	0.237003	0	0	0	1
0.99813	0.0547886	-0.0266793	0.629176	0.0523818	-0.995145	-0.0828781	-0.135866	-0.0311175	0.0813087	-0.9962	0.237026	0	0	0	1
0.998141	0.0546208	-0.0266186	0.629092	0.0522165	-0.995145	-0.0829714	-0.136419	-0.0310483	0.0814103	-0.996194	0.237042	0	0	0	1
0.998136	0.0547775	-0.0265125	0.629006	0.052381	-0.995136	-0.0829805	-0.13701	-0.030956	0.0814201	-0.996196	0.237056	0	0	0	1
0.998139	0.0548527	-0.0262275	0.628977	0.0524827	-0.99514	-0.0828697	-0.137507	-0.0306726	0.081322	-0.996213	0.23708	0	0	0	1
0.998159	0.0545962	-0.0259904	0.628944	0.0522466	-0.995153	-0.0828589	-0.138007	-0.0304152	0.0813315	-0.99622	0.237103	0	0	0	1
0.998176	0.0543706	-0.0258373	0.628897	0.05203	-0.995153	-0.0829946	-0.138516	-0.0302514	0.081482	-0.996213	0.237128	0	0	0	1
0.998189	0.0542066	-0.0256561	0.628841	0.0518764	-0.995148	-0.0831525	-0.139101	-0.0300659	0.081654	-0.996204	0.237166	0	0	0	1
0.998199	0.0540972	-0.0254966	0.628775	0.0517799	-0.995152	-0.0831687	-0.139663	-0.0298991	0.0816818	-0.996207	0.237185	0	0	0	1
0.998213	0.0539354	-0.0252841	0.628725	0.0516375	-0.995163	-0.0831202	-0.140193	-0.0296719	0.0816492	-0.996216	0.237205	0	0	0	1
0.998221	0.053889	-0.0250691	0.628684	0.0516088	-0.995165	-0.0831182	-0.140693	-0.0294539	0.0816596	-0.996222	0.237228	0	0	0	1
0.998235	0.0537304	-0.0248519	0.628643	0.0514658	-0.995165	-0.0832095	-0.141222	-0.0292295	0.0817667	-0.99622	0.237257	0	0	0	1
0.99824	0.053735	-0.0246632	0.628587	0.051484	-0.995159	-0.0832697	-0.141776	-0.0290452	0.0818365	-0.996219	0.237279	0	0	0	1
0.998236	0.0539	-0.0244406	0.62853	0.0516677	-0.995152	-0.0832381	-0.14234	-0.0288355	0.0818116	-0.996228	0.2373	0	0	0	1
0.998237	0.0540199	-0.0241524	0.628487	0.0518158	-0.995159	-0.0830642	-0.142874	-0.0285495	0.0816493	-0.996249	0.237317	0	0	0	1
0.998243	0.0540107	-0.0239255	0.628434	0.0518266	-0.995162	-0.0830118	-0.143411	-0.0283201	0.081609	-0.996259	0.237341	0	0	0	1
0.998245	0.0540766	-0.023665	0.628387	0.0519177	-0.99517	-0.0828691	-0.143942	-0.0280588	0.0814782	-0.996277	0.237352	0	0	0	1
0.998236	0.0543739	-0.0233913	0.628322	0.0522406	-0.995166	-0.0827146	-0.144549	-0.0278026	0.0813298	-0.996296	0.237369	0	0	0	1
0.998232	0.054613	-0.0230076	0.628273	0.0525218	-0.995185	-0.0822966	-0.145141	-0.0274182	0.0809258	-0.99634	0.237374	0	0	0	1
0.998238	0.0546498	-0.0226527	0.628227	0.0525977	-0.995213	-0.081911	-0.145694	-0.0270476	0.0805583	-0.99638	0.237385	0	0	0	1
0.998245	0.0546277	-0.0223823	0.628171	0.0526032	-0.99523	-0.0816991	-0.146243	-0.0267655	0.0803615	-0.996403	0.237391	0	0	0	1
0.998253	0.0546126	-0.0220821	0.628124	0.0526174	-0.995245	-0.0815057	-0.146794	-0.0264552	0.0801846	-0.996426	0.237404	0	0	0	1
0.99826	0.0545998	-0.0217695	0.628065	0.052637	-0.995267	-0.0812275	-0.147394	-0.0261283	0.0799235	-0.996455	0.237408	0	0	0	1
0.998274	0.054537	-0.0212738	0.628047	0.0526274	-0.99531	-0.0807107	-0.14795	-0.0256026	0.0794351	-0.996508	0.237409	0	0	0	1
0.998283	0.0545134	-0.0208983	0.628	0.0526442	-0.995342	-0.080295	-0.148516	-0.025205	0.0790403	-0.99655	0.237408	0	0	0	1
0.998304	0.0542785	-0.0205394	0.627945	0.0524482	-0.995385	-0.079898	-0.149114	-0.0248082	0.0786685	-0.996589	0.237406	0	0	0	1
0.998315	0.0541744	-0.0202784	0.627884	0.0523719	-0.995411	-0.0796176	-0.149683	-0.0245254	0.0784047	-0.996617	0.23738	0	0	0	1
0.998314	0.054271	-0.0200483	0.627834	0.0524872	-0.995408	-0.0795799	-0.150202	-0.024302	0.0783768	-0.996624	0.237389	0	0	0	1
0.998313	0.0543825	-0.0197884	0.627827	0.052624	-0.995418	-0.0793596	-0.15048	-0.0240404	0.0781677	-0.996647	0.237392	0	0	0	1
0.998317	0.0543532	-0.0196707	0.627822	0.0526054	-0.995424	-0.0793021	-0.150636	-0.0239179	0.0781172	-0.996654	0.237394	0	0	0	1
0.998331	0.054165	-0.0194892	0.627832	0.0524273	-0.995418	-0.0795001	-0.150894	-0.0237328	0.0783289	-0.996642	0.237421	0	0	0	1
0.998343	0.0540001	-0.019312	0.627805	0.0522714	-0.995408	-0.0797237	-0.151316	-0.0235553	0.0785655	-0.996628	0.237452	0	0	0	1
0.998345	0.0540063	-0.0192313	0.627709	0.0522816	-0.995399	-0.0798231	-0.151883	-0.0234806	0.0786688	-0.996621	0.237472	0	0	0	1
0.998347	0.0540209	-0.019084	0.627632	0.0523059	-0.995392	-0.0799016	-0.152434	-0.0233392	0.0787546	-0.996618	0.237491	0	0	0	1
0.998344	0.0541546	-0.018836	0.627606	0.0524565	-0.995376	-0.0799964	-0.152885	-0.0231079	0.0788592	-0.996615	0.237517	0	0	0	1
0.998352	0.0540814	-0.0186299	0.62757	0.0523956	-0.995365	-0.0801769	-0.153357	-0.0229064	0.0790519	-0.996604	0.23755	0	0	0	1
0.998354	0.0541133	-0.0184503	0.627513	0.052437	-0.995346	-0.0803804	-0.1539	-0.0227409	0.0792639	-0.996591	0.237578	0	0	0	1
0.998349	0.054261	-0.0182848	0.62744	0.0525959	-0.995332	-0.0804493	-0.154498	-0.0225915	0.0793381	-0.996589	0.237568	0	0	0	1
0.998345	0.0544132	-0.0180116	0.627392	0.0527734	-0.995338	-0.080265	-0.155073	-0.0223219	0.079165	-0.996608	0.237516	0	0	0	1
0.99835	0.0544253	-0.0177036	0.627345	0.0528127	-0.995346	-0.0801358	-0.155671	-0.0220094	0.079052	-0.996624	0.237492	0	0	0	1
0.998345	0.0546008	-0.0174566	0.627287	0.0530082	-0.995339	-0.0800932	-0.156259	-0.0217752	0.0790186	-0.996632	0.237478	0	0	0	1
0.998353	0.0545363	-0.0172154	0.627242	0.0529653	-0.99535	-0.0799844	-0.156794	-0.0215242	0.0789242	-0.996645	0.237441	0	0	0	1
0.998363	0.0544382	-0.0169175	0.627219	0.0528894	-0.995348	-0.0800618	-0.15732	-0.021224	0.0790193	-0.996644	0.237447	0	0	0	1
0.998375	0.0542932	-0.0166629	0.627188	0.052761	-0.99534	-0.0802503	-0.157816	-0.0209691	0.0792242	-0.996633	0.237482	0	0	0	1
0.998378	0.0543424	-0.0163465	0.627192	0.0528282	-0.995309	-0.0805843	-0.158269	-0.0206757	0.0795734	-0.996611	0.237532	0	0	0	1
0.998392	0.0541684	-0.0160697	0.627169	0.0526701	-0.995291	-0.0809073	-0.158791	-0.0204034	0.0799142	-0.99659	0.237583	0	0	0	1
0.998394	0.05418	-0.0159084	0.627097	0.0526905	-0.995274	-0.0811053	-0.159358	-0.0202542	0.0801202	-0.996576	0.237611	0	0	0	1
0.998406	0.0540009	-0.0157182	0.627032	0.0525231	-0.995266	-0.0813133	-0.159961	-0.0200615	0.0803415	-0.996562	0.237622	0	0	0	1
0.998413	0.0539337	-0.0155413	0.627003	0.0524664	-0.995253	-0.0815108	-0.160453	-0.0198904	0.0805495	-0.996549	0.237588	0	0	0	1
0.998429	0.0537314	-0.0152145	0.627021	0.0522837	-0.995232	-0.0818828	-0.160948	-0.0195683	0.0809421	-0.996523	0.23759	0	0	0	1
0.998444	0.0535234	-0.0149337	0.627008	0.0520928	-0.995215	-0.0822066	-0.161476	-0.0192889	0.0812841	-0.996501	0.237603	0	0	0	1
0.998453	0.0534191	-0.0147352	0.626966	0.0519999	-0.995198	-0.0824713	-0.162059	-0.0190966	0.0815608	-0.996482	0.237582	0	0	0	1
0.998456	0.0534009	-0.01461	0.626908	0.0519885	-0.995184	-0.0826523	-0.162664	-0.01898	0.0817484	-0.996469	0.237496	0	0	0	1
0.998454	0.0534892	-0.0143606	0.626908	0.0520913	-0.995153	-0.0829537	-0.163207	-0.0187548	0.0820608	-0.996448	0.237422	0	0	0	1
0.998465	0.0533746	-0.0140421	0.626926	0.0519965	-0.995128	-0.0833158	-0.163699	-0.0184472	0.0824412	-0.996422	0.237409	0	0	0	1
0.998479	0.0531932	-0.0137224	0.626929	0.0518356	-0.995107	-0.0836722	-0.164197	-0.0181326	0.082817	-0.996396	0.237436	0	0	0	1
0.998476	0.0533135	-0.0134979	0.62689	0.0519688	-0.995075	-0.0839714	-0.164751	-0.0179348	0.0831253	-0.996374	0.237447	0	0	0	1
0.998472	0.0534227	-0.0133496	0.626815	0.0520865	-0.995052	-0.0841637	-0.165352	-0.0178063	0.0833232	-0.99636	0.237429	0	0	0	1
0.998461	0.0536716	-0.0132026	0.62678	0.0523513	-0.99506	-0.0839067	-0.165691	-0.0176673	0.0830697	-0.996384	0.237335	0	0	0	1
0.998457	0.0537711	-0.0130648	0.626785	0.0524646	-0.995066	-0.0837583	-0.165849	-0.0175306	0.082927	-0.996398	0.237279	0	0	0	1
0.998466	0.0536675	-0.0127769	0.626838	0.0523804	-0.995047	-0.0840396	-0.166045	-0.0172504	0.0832248	-0.996378	0.237325	0	0	0	1
0.998484	0.0534115	-0.012516	0.626841	0.052142	-0.995036	-0.0843248	-0.166409	-0.0169843	0.0835277	-0.996357	0.237371	0	0	0	1
0.998488	0.0533492	-0.012412	0.626748	0.0520857	-0.995024	-0.0844961	-0.166959	-0.0168845	0.0837053	-0.996344	0.237398	0	0	0	1
0.998466	0.0537848	-0.0123429	0.626615	0.0525239	-0.994992	-0.0846008	-0.167598	-0.0168578	0.0838061	-0.996336	0.237414	0	0	0	1
0.998442	0.0542836	-0.01207	0.626557	0.0530436	-0.994964	-0.0846122	-0.168119	-0.0166288	0.0838235	-0.996338	0.237437	0	0	0	1
0.998451	0.0541861	-0.0117827	0.626521	0.0529695	-0.994962	-0.0846741	-0.168597	-0.016338	0.0839022	-0.996337	0.237468	0	0	0	1
0.998458	0.0541123	-0.0115406	0.626484	0.0529127	-0.994946	-0.0848997	-0.169078	-0.0161028	0.0841415	-0.99632	0.237506	0	0	0	1
0.998455	0.0541986	-0.0113472	0.62642	0.0530115	-0.994922	-0.0851161	-0.169611	-0.0159293	0.0843665	-0.996304	0.23754	0	0	0	1
0.998452	0.0543068	-0.011146	0.626339	0.0531353	-0.99491	-0.0851835	-0.17019	-0.0157418	0.0844427	-0.996301	0.237551	0	0	0	1
0.998449	0.0544029	-0.0109263	0.626266	0.0532514	-0.994914	-0.0850608	-0.17077	-0.0155247	0.0843304	-0.996313	0.237491	0	0	0	1
0.998453	0.0543884	-0.0105795	0.626234	0.0532679	-0.994922	-0.0849565	-0.171323	-0.0151729	0.084245	-0.996326	0.237462	0	0	0	1
0.99846	0.0543076	-0.0103183	0.626196	0.0532098	-0.994928	-0.0849273	-0.171866	-0.0149046	0.084231	-0.996331	0.237479	0	0	0	1
0.998472	0.0541333	-0.0101469	0.626144	0.0530507	-0.994937	-0.084916	-0.172414	-0.0147187	0.0842313	-0.996334	0.237516	0	0	0	1
0.998479	0.0540284	-0.0100054	0.626093	0.0529578	-0.99494	-0.0849398	-0.172925	-0.0145703	0.0842642	-0.996333	0.237542	0	0	0	1
0.998491	0.0538339	-0.00982503	0.626037	0.0527776	-0.994941	-0.0850422	-0.173433	-0.0143799	0.0843788	-0.996327	0.237575	0	0	0	1
0.998493	0.0538286	-0.00964117	0.625992	0.0527854	-0.994926	-0.0852167	-0.173899	-0.0142057	0.0845629	-0.996313	0.237623	0	0	0	1
0.998508	0.0535771	-0.00945048	0.625933	0.0525476	-0.994918	-0.0854508	-0.174445	-0.014007	0.0848102	-0.996295	0.237667	0	0	0	1
0.998517	0.0534451	-0.00931226	0.625872	0.0524259	-0.994913	-0.0855881	-0.174996	-0.0138655	0.0849564	-0.996285	0.237712	0	0	0	1
0.998508	0.05362	-0.00922755	0.625826	0.0526064	-0.994897	-0.0856599	-0.175541	-0.0137999	0.0850302	-0.996279	0.237722	0	0	0	1
0.998514	0.0535347	-0.0091253	0.625761	0.0525288	-0.994893	-0.0857536	-0.17609	-0.0136959	0.0851303	-0.996272	0.237742	0	0	0	1
0.99852	0.0534522	-0.00890984	0.625724	0.0524635	-0.994888	-0.0858584	-0.176576	-0.01348	0.0852473	-0.996265	0.237784	0	0	0	1
0.998521	0.0534563	-0.00873798	0.625674	0.0524804	-0.994874	-0.0860027	-0.177106	-0.0133169	0.0854004	-0.996254	0.237827	0	0	0	1
0.998527	0.0533637	-0.00864261	0.625623	0.0523959	-0.994877	-0.0860221	-0.177691	-0.0132151	0.085426	-0.996253	0.237829	0	0	0	1
0.998518	0.0535529	-0.00850847	0.625583	0.0525975	-0.994877	-0.0859045	-0.178275	-0.0130917	0.0853131	-0.996265	0.237804	0	0	0	1
0.998515	0.0536493	-0.00832993	0.625523	0.0527114	-0.994888	-0.085701	-0.178862	-0.0129115	0.0851181	-0.996284	0.237751	0	0	0	1
0.998508	0.0538032	-0.00809166	0.625516	0.0528883	-0.994901	-0.0854444	-0.179415	-0.0126739	0.0848724	-0.996308	0.237699	0	0	0	1
0.998507	0.0538603	-0.00792738	0.625459	0.0529616	-0.994914	-0.0852461	-0.179998	-0.0125048	0.0846825	-0.996326	0.237652	0	0	0	1
0.998501	0.0540166	-0.00760364	0.625418	0.0531462	-0.994913	-0.0851359	-0.180541	-0.0121901	0.0845876	-0.996338	0.237641	0	0	0	1
0.998486	0.0543203	-0.00734052	0.62539	0.0534742	-0.994918	-0.0848768	-0.180854	-0.0119401	0.0843393	-0.996362	0.237632	0	0	0	1
0.998492	0.0542413	-0.00715425	0.625395	0.0534146	-0.994946	-0.084583	-0.181028	-0.0117323	0.0840568	-0.996388	0.237574	0	0	0	1
0.998504	0.054037	-0.00702395	0.625372	0.0532207	-0.994948	-0.0846887	-0.181329	-0.0115911	0.0841717	-0.99638	0.237577	0	0	0	1
0.998508	0.0539824	-0.00686452	0.625331	0.0531776	-0.994934	-0.0848754	-0.181733	-0.0114379	0.0843673	-0.996366	0.23761	0	0	0	1
0.998518	0.0538223	-0.00670419	0.625261	0.0530297	-0.994928	-0.0850411	-0.182238	-0.0112736	0.084543	-0.996353	0.237649	0	0	0	1
0.998517	0.0538587	-0.00653824	0.625211	0.053078	-0.99491	-0.0852235	-0.182712	-0.0111213	0.0847335	-0.996338	0.237687	0	0	0	1
0.998519	0.0538324	-0.00637225	0.625157	0.0530638	-0.994895	-0.0854038	-0.1832	-0.0109635	0.0849227	-0.996324	0.237708	0	0	0	1
0.998521	0.0538182	-0.00620291	0.625125	0.0530624	-0.994881	-0.0855624	-0.183714	-0.0108023	0.0850903	-0.996311	0.23772	0	0	0	1
0.998525	0.0537454	-0.00612143	0.625102	0.0529967	-0.994884	-0.0855726	-0.184294	-0.0107155	0.0851055	-0.996311	0.2377	0	0	0	1
0.998525	0.0537604	-0.00612107	0.625099	0.0530127	-0.994891	-0.0854748	-0.184846	-0.0107113	0.0850077	-0.996319	0.237626	0	0	0	1
0.998532	0.0536198	-0.00612168	0.625133	0.0528738	-0.994909	-0.0853619	-0.185439	-0.0106939	0.0848965	-0.996329	0.237549	0	0	0	1
0.998541	0.0534616	-0.00614729	0.625167	0.0527148	-0.994924	-0.0852833	-0.18601	-0.0107018	0.0848183	-0.996335	0.237484	0	0	0	1
0.998549	0.0532938	-0.0061892	0.625112	0.0525444	-0.994935	-0.0852519	-0.186545	-0.0107276	0.0847866	-0.996338	0.23745	0	0	0	1
0.998554	0.0532109	-0.00611768	0.625062	0.0524671	-0.994933	-0.0853272	-0.187029	-0.0106533	0.0848663	-0.996332	0.237488	0	0	0	1
0.998568	0.0529667	-0.00596494	0.625027	0.052235	-0.994931	-0.0854953	-0.187552	-0.0104894	0.0850448	-0.996318	0.237564	0	0	0	1
0.998575	0.0528488	-0.00586627	0.624985	0.0521245	-0.994926	-0.0856147	-0.188065	-0.0103874	0.0851705	-0.996309	0.237606	0	0	0	1
0.99858	0.0527605	-0.00577646	0.624924	0.0520429	-0.99492	-0.0857398	-0.188584	-0.0102971	0.085301	-0.996298	0.237639	0	0	0	1
0.998581	0.0527671	-0.00563429	0.624894	0.05206	-0.994905	-0.0859027	-0.189106	-0.0101647	0.085471	-0.996285	0.237666	0	0	0	1
0.998584	0.0527027	-0.00555359	0.624899	0.0520019	-0.994901	-0.0859829	-0.189668	-0.0100831	0.0855559	-0.996279	0.237658	0	0	0	1
0.998581	0.0527711	-0.00555692	0.624894	0.0520699	-0.994899	-0.0859667	-0.190266	-0.0100914	0.0855389	-0.99628	0.237622	0	0	0	1
0.99857	0.0529709	-0.0055861	0.624882	0.0522669	-0.994892	-0.0859224	-0.190854	-0.0101352	0.0854911	-0.996284	0.237572	0	0	0	1
0.99857	0.0529806	-0.00557111	0.624891	0.0522782	-0.994894	-0.0858953	-0.191471	-0.0101197	0.0854648	-0.996286	0.237553	0	0	0	1
0.998566	0.0530386	-0.0055982	0.624875	0.0523341	-0.994894	-0.0858574	-0.19197	-0.0101496	0.0854249	-0.996289	0.237516	0	0	0	1
0.998569	0.0529948	-0.00558991	0.624804	0.0522907	-0.994893	-0.0858975	-0.192515	-0.0101397	0.0854658	-0.996286	0.237531	0	0	0	1
0.998561	0.0531466	-0.00548618	0.624756	0.0524497	-0.994875	-0.0860088	-0.193006	-0.0100554	0.0855808	-0.996277	0.237607	0	0	0	1
0.998551	0.0533447	-0.00538666	0.624676	0.0526544	-0.994854	-0.0861341	-0.193563	-0.00997999	0.0857092	-0.996267	0.237662	0	0	0	1
0.998537	0.0536231	-0.00528171	0.624604	0.0529394	-0.994827	-0.0862679	-0.194089	-0.00990658	0.0858456	-0.996256	0.237705	0	0	0	1
0.998542	0.0535347	-0.00516452	0.624558	0.0528601	-0.994819	-0.0864029	-0.194621	-0.00978955	0.0859875	-0.996245	0.237757	0	0	0	1
0.998543	0.0535231	-0.00507837	0.624552	0.0528553	-0.994814	-0.0864653	-0.195146	-0.00970616	0.0860545	-0.99624	0.23778	0	0	0	1
0.998546	0.0534762	-0.00502457	0.624584	0.0528132	-0.994816	-0.0864729	-0.195737	-0.009649	0.0860654	-0.996239	0.237772	0	0	0	1
0.998531	0.0537626	-0.00504617	0.624678	0.0530981	-0.994813	-0.0863273	-0.196166	-0.00968742	0.0859161	-0.996252	0.237673	0	0	0	1
0.998523	0.0538837	-0.00530285	0.624779	0.0532001	-0.994837	-0.0859856	-0.196389	-0.00993495	0.08556	-0.99628	0.237388	0	0	0	1
0.99853	0.0537268	-0.00543526	0.624816	0.0530339	-0.994859	-0.0858343	-0.196663	-0.0100452	0.0854035	-0.996292	0.237247	0	0	0	1
0.998542	0.0535187	-0.00536464	0.624768	0.052832	-0.994866	-0.0858876	-0.197075	-0.00995994	0.0854625	-0.996288	0.237307	0	0	0	1
0.998541	0.0535469	-0.00528611	0.624688	0.0528659	-0.994855	-0.0859909	-0.197577	-0.00988972	0.0855695	-0.99628	0.23739	0	0	0	1
0.998528	0.0537914	-0.00520989	0.624632	0.0531149	-0.994832	-0.086097	-0.19807	-0.0098405	0.0856771	-0.996271	0.237461	0	0	0	1
0.998526	0.0538385	-0.00514292	0.624596	0.0531671	-0.994825	-0.086145	-0.198601	-0.00978047	0.0857281	-0.996267	0.237506	0	0	0	1
0.99853	0.0537631	-0.00510391	0.624515	0.053095	-0.994826	-0.0861887	-0.199108	-0.00973752	0.0857746	-0.996263	0.237549	0	0	0	1
0.998536	0.0536551	-0.00502591	0.62445	0.0529931	-0.994823	-0.0862857	-0.199616	-0.00965579	0.0858766	-0.996255	0.237599	0	0	0	1
0.998551	0.0534021	-0.00489124	0.624423	0.0527514	-0.994825	-0.0864001	-0.200118	-0.0095061	0.0860004	-0.996246	0.237665	0	0	0	1
0.998556	0.0533131	-0.00481943	0.624399	0.0526686	-0.994827	-0.086436	-0.200691	-0.0094289	0.0860409	-0.996243	0.23768	0	0	0	1
0.998556	0.0533171	-0.00468659	0.624427	0.0526859	-0.994843	-0.0862434	-0.20126	-0.0092869	0.0858555	-0.996261	0.237632	0	0	0	1
0.998561	0.0532188	-0.00470161	0.624428	0.0525877	-0.994857	-0.0861308	-0.201874	-0.00928744	0.0857432	-0.99627	0.237561	0	0	0	1
0.998561	0.0532164	-0.00471362	0.624466	0.0525855	-0.994869	-0.0859992	-0.202443	-0.00929224	0.0856112	-0.996282	0.237481	0	0	0	1
0.998561	0.0532089	-0.00479624	0.624441	0.0525721	-0.99488	-0.0858847	-0.202968	-0.00936776	0.0854926	-0.996291	0.237386	0	0	0	1
0.99856	0.0532393	-0.00476106	0.624451	0.0526055	-0.99488	-0.0858633	-0.203521	-0.00933423	0.0854727	-0.996293	0.237373	0	0	0	1
0.998557	0.0533045	-0.00470498	0.624468	0.0526752	-0.994876	-0.0858659	-0.204088	-0.00928414	0.0854777	-0.996293	0.237382	0	0	0	1
0.998559	0.0532583	-0.00473613	0.624443	0.0526269	-0.994882	-0.08582	-0.204645	-0.00930876	0.0854306	-0.996297	0.237338	0	0	0	1
0.998563	0.0531859	-0.00471351	0.624467	0.0525573	-0.99489	-0.0857683	-0.205218	-0.00927734	0.0853809	-0.996302	0.23731	0	0	0	1
0.998566	0.0531296	-0.00472478	0.624515	0.0525011	-0.994902	-0.0856702	-0.20577	-0.00927856	0.0852829	-0.99631	0.237239	0	0	0	1
0.998569	0.0530593	-0.00483406	0.624535	0.0524234	-0.994921	-0.0854912	-0.206392	-0.00937187	0.085099	-0.996325	0.237097	0	0	0	1
0.998566	0.0531221	-0.00484707	0.624589	0.0524858	-0.994927	-0.0853881	-0.206993	-0.00938473	0.0849948	-0.996334	0.237019	0	0	0	1
0.998556	0.0533122	-0.00482136	0.624567	0.0526775	-0.994917	-0.0853794	-0.20755	-0.00937487	0.0849856	-0.996334	0.237015	0	0	0	1
0.998563	0.0531934	-0.00474727	0.624522	0.0525648	-0.994918	-0.0854465	-0.208089	-0.00929459	0.0850578	-0.996329	0.237074	0	0	0	1
0.99855	0.0534411	-0.00464897	0.624481	0.052819	-0.994895	-0.0855526	-0.208564	-0.0092235	0.0851665	-0.99632	0.237152	0	0	0	1
0.998551	0.0534206	-0.00461406	0.624381	0.052801	-0.99489	-0.0856236	-0.209074	-0.00919079	0.0852395	-0.996314	0.237205	0	0	0	1
0.998543	0.0535738	-0.00455389	0.624297	0.0529578	-0.994873	-0.0857214	-0.209572	-0.0091492	0.0853389	-0.996306	0.237272	0	0	0	1
0.998536	0.0537105	-0.00446943	0.624257	0.0531007	-0.994861	-0.0857801	-0.210151	-0.00907999	0.0854008	-0.996302	0.237326	0	0	0	1
0.998538	0.0536755	-0.00447871	0.624239	0.0530655	-0.994868	-0.0857195	-0.210731	-0.009083	0.08534	-0.996307	0.237285	0	0	0	1
0.998533	0.0537649	-0.00454144	0.62419	0.0531501	-0.99487	-0.0856343	-0.211322	-0.0091485	0.0852509	-0.996314	0.237213	0	0	0	1
0.998527	0.053876	-0.00454665	0.624252	0.0532618	-0.994878	-0.0854738	-0.211728	-0.00915459	0.0850893	-0.996328	0.237124	0	0	0	1
0.998524	0.0539111	-0.0046821	0.624319	0.0532869	-0.994892	-0.0852921	-0.211911	-0.00928263	0.0849003	-0.996343	0.236962	0	0	0	1
0.998536	0.0536894	-0.00472472	0.624304	0.0530628	-0.994908	-0.0852511	-0.212145	-0.009304	0.0848591	-0.996346	0.236919	0	0	0	1
0.998547	0.0534923	-0.00464943	0.624248	0.0528721	-0.994911	-0.0853315	-0.212486	-0.0092166	0.0849453	-0.996339	0.236983	0	0	0	1
0.998548	0.0534834	-0.00454416	0.624162	0.0528708	-0.994899	-0.0854781	-0.213002	-0.00911888	0.0850973	-0.996327	0.237065	0	0	0	1
0.998545	0.0535488	-0.00443687	0.624085	0.052944	-0.994885	-0.0855985	-0.213586	-0.00902411	0.0852226	-0.996317	0.237158	0	0	0	1
0.998544	0.0535631	-0.00437978	0.624006	0.0529626	-0.994878	-0.0856597	-0.214088	-0.00897178	0.0852866	-0.996312	0.23721	0	0	0	1
0.998549	0.0534792	-0.00430305	0.623945	0.0528845	-0.994872	-0.0857747	-0.214511	-0.00889438	0.0854063	-0.996303	0.237258	0	0	0	1
0.998563	0.0532387	-0.00409565	0.623917	0.0526604	-0.994863	-0.0860259	-0.214965	-0.00868074	0.0856702	-0.996282	0.237325	0	0	0	1
0.998572	0.0530848	-0.00390089	0.623854	0.0525216	-0.994848	-0.0862805	-0.21552	-0.00848718	0.085936	-0.996261	0.23737	0	0	0	1
0.998573	0.0530705	-0.00382694	0.6238	0.0525128	-0.99484	-0.086376	-0.216101	-0.00841741	0.0860354	-0.996253	0.237356	0	0	0	1
0.998574	0.0530471	-0.00379564	0.623789	0.0524923	-0.994842	-0.0863698	-0.216644	-0.00838392	0.086031	-0.996254	0.237306	0	0	0	1
0.998586	0.052841	-0.00374698	0.623792	0.0522911	-0.994851	-0.0863834	-0.217188	-0.00831847	0.0860489	-0.996253	0.237264	0	0	0	1
0.998586	0.0528445	-0.00369957	0.623815	0.0522987	-0.994852	-0.0863708	-0.217725	-0.00827094	0.0860388	-0.996254	0.237237	0	0	0	1
0.998589	0.0527755	-0.00364208	0.623811	0.0522348	-0.994854	-0.0863798	-0.21828	-0.00820826	0.0860513	-0.996253	0.23723	0	0	0	1
0.998597	0.052626	-0.0036336	0.623784	0.0520868	-0.994864	-0.0863638	-0.218838	-0.00818612	0.086037	-0.996255	0.237206	0	0	0	1
0.9986	0.0525837	-0.00359315	0.623805	0.0520483	-0.994868	-0.0863345	-0.219386	-0.00814069	0.0860102	-0.996257	0.237182	0	0	0	1
0.998597	0.0526384	-0.00356989	0.623807	0.052105	-0.994868	-0.086307	-0.219916	-0.00812082	0.0859835	-0.99626	0.237157	0	0	0	1
0.998601	0.0525521	-0.00355743	0.623761	0.0520202	-0.994873	-0.0862945	-0.220523	-0.00810033	0.0859723	-0.996261	0.237141	0	0	0	1
0.99859	0.0527731	-0.00346684	0.623793	0.0522482	-0.994861	-0.0862968	-0.221079	-0.00802936	0.0859776	-0.996261	0.237155	0	0	0	1
0.99859	0.0527839	-0.00345892	0.62382	0.0522602	-0.994866	-0.0862283	-0.221675	-0.00801882	0.0859095	-0.996267	0.2371	0	0	0	1
0.998582	0.0529299	-0.00345427	0.623887	0.052407	-0.99487	-0.0860999	-0.222269	-0.00802	0.0857804	-0.996278	0.237012	0	0	0	1
0.998582	0.0529271	-0.00350577	0.623866	0.0524008	-0.99488	-0.0859876	-0.222863	-0.0080651	0.0856656	-0.996288	0.236928	0	0	0	1
0.998572	0.0531108	-0.00353412	0.623807	0.0525818	-0.994875	-0.0859296	-0.22342	-0.008106	0.0856047	-0.996293	0.236883	0	0	0	1
0.998577	0.0530153	-0.00343276	0.62378	0.0524948	-0.994873	-0.0860031	-0.223941	-0.00800084	0.0856842	-0.996287	0.236946	0	0	0	1
0.998568	0.0531906	-0.00336589	0.623727	0.0526745	-0.994857	-0.086082	-0.224424	-0.00795352	0.0857651	-0.99628	0.236999	0	0	0	1
0.998566	0.0532339	-0.0033174	0.62363	0.0527213	-0.994849	-0.0861505	-0.22495	-0.00791263	0.0858357	-0.996274	0.237051	0	0	0	1
0.998561	0.0533376	-0.00322396	0.62357	0.0528319	-0.994834	-0.0862503	-0.225465	-0.00783387	0.0859395	-0.996266	0.237124	0	0	0	1
0.998555	0.0534579	-0.00314833	0.623554	0.0529579	-0.994824	-0.0862928	-0.226018	-0.00777124	0.085985	-0.996262	0.237154	0	0	0	1
0.998554	0.0534777	-0.00308203	0.623565	0.0529834	-0.994824	-0.086276	-0.226609	-0.0077061	0.0859716	-0.996264	0.237154	0	0	0	1
0.998547	0.0536045	-0.00314076	0.623606	0.0531063	-0.994834	-0.0860785	-0.227066	-0.00776492	0.0857702	-0.996281	0.23702	0	0	0	1
0.998532	0.0538621	-0.00332867	0.623713	0.0533494	-0.994849	-0.0857593	-0.227249	-0.00795691	0.0854394	-0.996308	0.236766	0	0	0	1
0.998546	0.053609	-0.00340313	0.623701	0.0530916	-0.994871	-0.0856657	-0.227538	-0.00800434	0.0853441	-0.996316	0.236683	0	0	0	1
0.998552	0.053504	-0.00329312	0.623666	0.0529957	-0.994869	-0.085744	-0.227853	-0.00789007	0.0854289	-0.996309	0.236768	0	0	0	1
0.998554	0.0534668	-0.00321919	0.623573	0.0529642	-0.994862	-0.0858521	-0.228329	-0.00781909	0.0855411	-0.9963	0.236845	0	0	0	1
0.998549	0.0535674	-0.00309628	0.623512	0.0530737	-0.994843	-0.0860016	-0.228877	-0.00771339	0.0856961	-0.996288	0.236947	0	0	0	1
0.998551	0.0535416	-0.00299768	0.623467	0.0530559	-0.994838	-0.086071	-0.229422	-0.00761677	0.0857708	-0.996282	0.237011	0	0	0	1
0.998545	0.0536593	-0.00295101	0.623412	0.0531768	-0.994826	-0.086133	-0.229905	-0.00758376	0.0858343	-0.996277	0.237046	0	0	0	1
0.998549	0.0535803	-0.00289509	0.623392	0.0531027	-0.994828	-0.0861561	-0.230382	-0.00752256	0.085861	-0.996275	0.237059	0	0	0	1
0.99856	0.0533743	-0.00281678	0.623397	0.0529041	-0.994838	-0.0861626	-0.230967	-0.00742728	0.0858731	-0.996275	0.237072	0	0	0	1
0.998563	0.0533181	-0.00278771	0.623416	0.0528512	-0.994848	-0.086083	-0.231561	-0.00738931	0.0857956	-0.996282	0.237024	0	0	0	1
0.998564	0.0533081	-0.00280844	0.623468	0.0528407	-0.994863	-0.0859123	-0.232148	-0.00740001	0.0856242	-0.996296	0.23691	0	0	0	1
0.998569	0.0532151	-0.00279629	0.623556	0.0527503	-0.994882	-0.0857503	-0.232736	-0.00737138	0.0854637	-0.99631	0.236806	0	0	0	1
0.998575	0.0530947	-0.00286106	0.623554	0.0526261	-0.994903	-0.0855822	-0.233382	-0.00741664	0.0852933	-0.996325	0.23668	0	0	0	1
0.998571	0.0531778	-0.00287013	0.623534	0.0527089	-0.994907	-0.0854787	-0.233974	-0.00742729	0.0851889	-0.996333	0.236615	0	0	0	1
0.998577	0.0530459	-0.00292928	0.623457	0.0525728	-0.994919	-0.0854212	-0.23447	-0.00747184	0.0851293	-0.996338	0.236558	0	0	0	1
0.998584	0.0529263	-0.00290282	0.623419	0.0524561	-0.994928	-0.0853981	-0.234987	-0.0074341	0.0851085	-0.99634	0.236547	0	0	0	1
0.998575	0.0531027	-0.00287652	0.623366	0.0526341	-0.994919	-0.0853901	-0.235538	-0.00742254	0.0851006	-0.996341	0.236541	0	0	0	1
0.998571	0.0531706	-0.00290221	0.623292	0.0527001	-0.994921	-0.0853193	-0.236114	-0.00745015	0.0850281	-0.996347	0.236489	0	0	0	1
0.998566	0.0532615	-0.00289662	0.623275	0.0527917	-0.994923	-0.0852444	-0.236684	-0.00744837	0.0849529	-0.996353	0.236436	0	0	0	1
0.998571	0.05318	-0.00285099	0.623285	0.0527146	-0.99493	-0.0852087	-0.237239	-0.00739413	0.0849202	-0.996357	0.236412	0	0	0	1
0.998575	0.053098	-0.00286453	0.623227	0.0526322	-0.994939	-0.0851571	-0.237786	-0.00739791	0.0848686	-0.996361	0.236368	0	0	0	1
0.998571	0.0531763	-0.00285745	0.623171	0.052711	-0.994937	-0.0851319	-0.238345	-0.00739619	0.0848432	-0.996363	0.236321	0	0	0	1
0.998569	0.0532179	-0.00283748	0.623126	0.0527542	-0.994935	-0.085122	-0.238898	-0.00737933	0.0848341	-0.996364	0.236258	0	0	0	1
0.998572	0.0531598	-0.00270207	0.623116	0.0527069	-0.994927	-0.0852457	-0.23943	-0.00724621	0.0849652	-0.996354	0.236217	0	0	0	1
0.998568	0.0532401	-0.00259284	0.623104	0.0527955	-0.994914	-0.0853449	-0.239999	-0.00714962	0.0850694	-0.996346	0.236156	0	0	0	1
0.998568	0.0532449	-0.00254165	0.623092	0.0528045	-0.994913	-0.0853567	-0.240566	-0.00709972	0.0850839	-0.996345	0.236069	0	0	0	1
0.998564	0.053322	-0.0025211	0.623062	0.0528833	-0.994911	-0.0853288	-0.241184	-0.00708436	0.0850566	-0.996347	0.235975	0	0	0	1
0.998553	0.0535194	-0.00252492	0.623035	0.0530802	-0.994907	-0.0852552	-0.241795	-0.00710106	0.0849815	-0.996354	0.235892	0	0	0	1
