# Supplementary material for: Axially rigid steerable needle with compliant active tip control
Source: PLoS One. 2021 Dec 16;16(12):e0261089. doi: 10.1371/journal.pone.0261089 (PMC8675730; doi:10.1371/journal.pone.0261089)
Supplement: S1 File — (ZIP) [file pone.0261089.s001.zip › Exp.1/PhantomScan_028.csvf]

5.24257	3.16769	8.36076
5.18613	3.10737	8.28906
5.12371	2.9	8.34039
5.05185	2.48919	8.43102
4.92244	2.28019	8.58416
5.04065	2.00577	9.07616
5.0307	1.99651	8.96023
5.09432	1.72007	9.03023
5.01731	1.56791	9.24158
4.92615	1.23541	9.27739
4.71246	1.171	9.34616
4.64685	0.973545	9.39582
4.3842	0.67461	9.41854
4.13257	0.420422	9.39727
3.95439	0.329072	9.37755
3.76697	0.246527	9.34102
3.62754	0.00676717	9.35114
3.66929	-0.116972	9.39195
3.65231	-0.094996	9.37693
3.3578	-0.474949	9.39549
3.25851	-0.257203	9.42051
3.0745	-0.508306	9.40498
3.07218	-0.929604	9.37802
3.08912	-0.785182	9.42557
3.19904	-0.506978	9.413
3.2923	-0.586368	9.46004
3.33443	-0.769034	9.51325
3.18209	-0.83939	9.41023
3.22854	-0.641204	9.37713
3.1914	-0.896851	9.36067
3.18121	-0.864038	9.38181
3.47449	-0.726243	9.51569
3.54292	-0.349291	9.46501
3.06164	-0.919138	9.44302
2.84417	-0.964042	9.39446
3.09324	-1.03828	9.31879
3.04087	-1.08616	9.42141
2.64359	-1.37517	9.38723
2.64398	-1.36379	9.57426
2.63681	-1.07807	9.52647
2.71153	-1.44385	9.5455
2.83463	-1.25987	9.56341
2.79481	-1.4139	9.65938
2.65386	-1.38131	9.59289
2.64695	-1.4649	9.47003
2.76063	-1.52878	9.60129
2.70775	-1.676	9.60809
2.65101	-1.76747	9.64783
2.68416	-1.64842	9.79875
2.51163	-1.63561	9.79217
2.23034	-1.87319	9.93873
2.06405	-1.86149	9.89582
1.8618	-2.11288	9.73556
1.68677	-2.10215	9.80433
1.46018	-2.50534	9.84765
1.2637	-2.5066	9.90594
1.01208	-2.29985	9.83677
0.910327	-2.21363	10.0719
0.848483	-2.78565	9.9902
0.676492	-2.59792	10.1011
0.582231	-2.94566	10.4358
0.440576	-2.71501	10.4619
0.371395	-2.33048	10.2247
0.250927	-2.21192	10.3419
0.23748	-2.8312	10.1629
0.209274	-2.78981	10.2002
0.224882	-2.83349	10.43
0.0391252	-2.87065	10.629
0.0669447	-2.73726	10.6558
-0.336326	-2.58625	10.724
-0.38094	-3.14104	10.6905
-0.286227	-2.73488	10.7303
-0.408601	-3.29763	10.5903
-0.146674	-2.47327	10.2007
-0.221482	-2.68201	10.0947
-0.276377	-2.24337	10.0653
-0.12555	-2.57349	10.2234
-0.371356	-2.41551	10.4253
-0.266093	-3.06991	10.6264
-0.14741	-2.41078	10.562
-0.290504	-2.64953	10.313
-0.394242	-2.40655	10.2749
-0.10298	-2.63856	10.3718
-0.173976	-2.28812	10.4293
-0.131039	-2.91853	10.5185
-0.404857	-2.48343	10.3821
-0.290591	-2.4508	10.2396
-0.469237	-2.27632	10.2934
-0.591433	-3.05676	10.4028
-0.519622	-2.46818	10.4104
-0.590899	-2.74819	10.1897
-0.62709	-2.45242	10.2368
-0.548545	-2.21342	10.0172
-0.444685	-2.2741	10.0272
-0.62732	-2.28757	10.128
-0.519517	-2.52151	10.2891
-0.478552	-2.69625	10.564
-0.864727	-2.25795	10.544
-0.662275	-2.7316	10.6432
-0.997353	-2.69616	10.5177
-0.985541	-2.42224	10.4122
-0.975896	-2.70166	10.3238
-0.982416	-2.61224	10.4719
-1.05749	-3.16338	10.3278
-0.905556	-2.18008	10.3126
-0.904406	-2.83948	10.3326
-0.972507	-2.44753	10.2216
-0.815085	-2.60286	10.3925
-1.0247	-2.47469	10.189
-1.16777	-3.08047	10.2965
-1.03715	-2.73329	10.5027
-1.07784	-2.97791	10.3293
-1.2958	-2.63308	10.3828
-0.984352	-2.44779	10.2964
-1.12191	-2.46862	10.1934
-1.15788	-2.53155	10.3007
-1.10586	-2.59365	10.5598
-1.14253	-2.81004	10.549
-1.31937	-2.63887	10.5162
-1.43696	-2.6951	10.6318
-1.39571	-2.58737	10.5728
-1.34137	-2.687	10.4071
-1.35087	-2.5696	10.1413
-1.11203	-2.1521	10.1454
-1.12122	-2.48065	10.1498
-1.10336	-2.15072	10.2073
-0.982677	-2.59547	10.6608
-1.39311	-2.50858	10.6603
-1.42839	-2.73496	10.6306
-1.14967	-2.46926	10.8398
-1.40765	-2.73843	10.5948
-1.41586	-3.01588	10.563
-1.30166	-2.71028	10.4786
-1.36744	-2.86841	10.4225
-1.41117	-2.69422	10.3898
-1.37758	-2.87649	10.5558
-1.17126	-2.5623	10.5219
-1.07541	-2.61662	10.5593
-1.05694	-2.46122	10.4382
-1.17836	-2.68705	10.5393
-1.06218	-2.8366	10.6049
-1.25984	-2.63171	10.3614
-1.25126	-2.65457	10.4787
-1.43031	-2.59605	10.41
-1.21705	-2.71568	10.3648
-1.47939	-2.83344	10.2852
-1.34804	-2.90568	10.4439
-1.25117	-2.62224	10.4147
-1.43702	-2.90425	10.3709
-1.52885	-2.8774	10.5289
-1.33353	-2.75025	10.5663
-1.31626	-2.72638	10.3771
-1.38559	-2.53617	10.4581
-1.56579	-2.85133	9.98641
-1.36439	-2.42083	9.90089
-1.51866	-2.79735	10.1346
-1.26509	-2.74088	10.4016
-1.47584	-2.98828	10.3683
-1.46025	-2.8119	10.4122
-1.42663	-2.65861	10.3086
-1.345	-2.70356	10.3154
-1.38471	-2.91654	10.5579
-1.43493	-2.70463	10.2983
-1.32915	-2.62832	10.5434
-1.3282	-2.67473	10.4623
-1.52801	-2.83742	10.5418
-1.54644	-2.74104	10.4987
-1.52743	-2.53044	10.4344
-1.79923	-3.18987	10.1766
-1.2744	-2.68333	10.4205
-1.46727	-2.7148	10.1768
-1.66712	-2.89059	10.291
-1.57018	-2.85827	10.3816
-1.60713	-3.20138	10.5751
-1.84997	-2.93475	10.3337
-1.92241	-2.9239	10.4566
-1.72241	-2.81855	10.5132
-1.98194	-3.25359	10.0529
-1.41494	-2.93317	10.0662
-1.43238	-2.58025	9.82522
-1.42014	-2.75396	10.106
-1.49406	-2.88453	10.3473
-1.41586	-2.30402	10.2782
-1.43522	-2.73095	10.0769
-1.51289	-2.88353	10.138
-1.61264	-2.94942	10.1684
-1.51105	-2.76976	10.4977
-1.82869	-2.61023	10.2535
-1.5689	-2.68434	10.4288
-1.60332	-2.85195	10.255
-1.67158	-3.06156	10.3812
-1.53492	-2.95235	10.3325
-1.42348	-2.60669	10.3474
-1.55442	-2.97189	10.2086
-1.66985	-2.82885	10.4201
-1.57939	-2.72957	10.5316
-1.61014	-2.88375	10.4333
-1.66223	-2.88679	10.4004
-1.67962	-2.83814	10.3335
-1.63035	-2.69549	10.4487
-1.69391	-2.77821	10.1022
-1.58019	-3.15992	10.0732
-1.47912	-2.5431	10.257
-1.41533	-2.76493	10.3579
-1.47131	-2.57128	10.3643
-1.65673	-3.19527	10.4225
-1.67193	-2.75739	10.6027
-1.60782	-2.96492	10.5628
-1.55745	-2.75922	10.6793
-1.75011	-2.90321	10.4669
-1.81322	-3.02432	10.5531
-1.69128	-2.62967	10.3413
-1.87416	-2.70121	9.94894
-1.88044	-2.79934	9.74853
-1.45204	-2.57283	9.7868
-1.54575	-2.66553	9.83333
-1.44424	-2.61429	9.98223
-1.5468	-3.08061	10.1424
-1.53448	-2.78526	10.101
-1.49607	-2.68929	10.3841
-1.6259	-2.49201	10.0828
-1.52686	-2.88277	10.2255
-1.77768	-3.1772	10.2998
-1.58544	-2.88231	10.1017
-1.78419	-2.90638	9.94042
-1.6884	-2.76295	9.89402
-1.55653	-2.79217	9.91942
-1.43752	-2.49895	9.9833
-1.5091	-2.83233	9.93962
-1.51524	-2.88232	10.1774
-1.59546	-2.85433	10.2735
-1.51334	-2.96885	10.4993
-1.58344	-3.06697	10.2812
-1.60905	-2.80377	10.1433
-1.50009	-2.91469	10.103
-1.67327	-2.75705	10.1857
-1.70183	-2.72484	9.98975
-1.61492	-2.53298	10.0453
-1.43483	-2.74859	9.99286
-1.63526	-2.91598	10.0029
-1.52203	-2.95626	9.93476
-1.64781	-2.79724	9.92381
-1.67336	-2.56599	9.77386
-1.85811	-2.67511	9.64605
-1.54522	-2.68653	9.46788
-1.48972	-2.68354	9.54146
-1.40425	-2.6015	9.60905
-1.6086	-3.12545	9.6845
-1.67973	-3.0264	9.8905
-1.56789	-2.7363	9.92154
-1.56656	-2.84547	9.83103
-1.59737	-2.62772	10.0475
-1.54504	-3.14629	10.018
-1.52214	-2.97174	10.146
-1.49375	-2.69891	9.89249
-1.66995	-2.95338	9.96954
-1.63282	-2.97442	10.2194
-1.6379	-3.13249	10.1391
-1.56482	-3.15333	9.72403
-1.5444	-3.01167	9.80925
-1.63677	-3.11337	9.61962
-1.44203	-2.89185	9.77912
-1.36526	-2.69067	9.77614
-1.38489	-2.82265	9.78033
-1.4485	-3.11233	9.8238
-1.42039	-2.98504	10.0536
-1.44065	-3.02765	9.85592
-1.56293	-3.12218	9.85542
-1.59647	-3.15893	9.84365
-1.45508	-2.94315	9.84748
-1.45696	-2.98717	9.60407
-1.51832	-3.41748	9.4338
-1.52055	-2.09456	9.41145
-2.02903	-2.21961	9.75964
-2.12495	-2.23583	10.5652
-2.65715	-1.98275	10.8434
-2.94913	-1.77058	11.0086
-3.28004	-2.20768	10.9195
-3.16067	-1.70276	10.3853
-3.2111	-1.45208	10.2594
-3.38325	-1.48372	9.85242
-3.21583	-0.869093	9.99752
-3.71041	-1.61508	9.73541
-3.09702	-1.32536	10.0626
-3.1902	-1.19995	9.96063
-3.70125	-1.44002	9.74352
-3.2379	-1.55623	10.0559
-3.47205	-0.714191	10.3072
-3.77293	-1.61084	9.79733
-3.27664	-1.27742	9.80325
-3.48255	-1.08913	9.56872
-3.60193	-1.50519	9.24244
-3.2731	-1.25486	9.85564
-3.90469	-1.11267	9.76937
-3.68189	-1.58949	9.87158
-3.64556	-1.49543	9.6905
-3.80956	-1.34941	9.2546
-3.76298	-1.31603	9.52967
-4.09416	-1.34057	9.69087
-3.73306	-1.23272	9.46737
-3.87387	-1.13068	9.34504
-4.44311	-2.17869	9.17028
-3.645	-1.52892	9.11392
-3.45556	-1.47129	8.8559
-3.79481	-0.94504	8.74708
-3.03772	-0.983188	9.11487
-3.34936	-0.854652	8.90075
-3.37314	-0.65953	8.59628
-2.94886	-0.574289	8.70674
-3.06347	-0.635374	8.30701
-2.97804	-0.546454	8.37412
-2.78747	-0.345745	8.51428
-2.79776	-0.368006	8.77086
-2.68269	-0.2504	8.55696
-2.65747	-0.384909	8.38955
-2.43089	-0.0599019	8.52528
-2.24354	0.0246116	8.49646
-2.19007	-0.0580879	8.34326
-2.00037	0.244587	8.39832
-1.91607	-0.0563676	8.5104
-1.79596	0.464603	8.51718
-1.80934	0.136499	8.69037
-1.80127	0.348107	8.65477
-1.70533	0.337743	8.46552
-1.57531	0.483733	8.50676
-1.56051	0.480073	8.5479
-1.49726	0.434627	8.61517
-1.44259	0.773149	8.6091
-1.57731	0.617148	8.51963
-1.56619	0.549226	8.60871
-1.45674	0.516569	8.40272
-1.36777	0.547605	8.38318
-1.11823	0.124694	8.45376
-0.835064	0.750529	8.43216
-0.970353	0.720491	8.40673
-1.14085	0.690907	8.40326
-1.12318	0.658947	8.39766
-1.00125	0.682545	8.35846
-0.779296	0.806354	8.41776
-0.75057	0.812399	8.42103
-0.722457	0.820264	8.42678
-0.694069	0.919023	8.37975
-0.587236	0.734291	8.33969
-0.488038	0.929432	8.31851
-0.503961	0.777228	8.3264
-0.650857	0.742788	8.33039
-0.640881	0.8652	8.30614
-0.780852	0.489818	8.29318
-0.900846	0.735049	8.32381
-1.02898	0.593212	8.33139
-0.943191	0.720574	8.33303
-0.82415	0.848086	8.24423
-0.876596	0.806364	8.27083
-0.913371	0.421841	8.23243
-0.793845	0.729298	8.23827
-0.615375	0.863397	8.21684
-0.678269	0.607294	8.14944
-0.619247	0.797945	8.13895
-0.665795	0.772639	8.15542
-0.546844	0.737093	8.11344
-0.450622	0.930254	8.13178
-0.663182	0.887767	8.16824
-0.739939	0.468259	8.0956
-0.760624	0.528529	8.18572
-0.85461	0.479347	8.20467
-0.765468	0.920193	8.19472
-0.715999	0.861152	8.14232
-0.841805	0.520094	8.13221
-0.678895	0.431351	8.09393
-0.515532	0.513852	8.03144
-0.404727	0.686837	7.93342
-0.330077	0.744683	7.98637
-0.350886	0.57697	7.9874
-0.363351	0.458229	7.92604
-0.232424	1.04285	7.95481
-0.214188	0.764615	7.85934
-0.0849916	1.16686	7.87306
-0.254709	0.763728	7.86978
-0.384517	0.638061	7.8695
-0.236349	0.770088	7.77758
-0.147736	0.92862	7.75589
-0.192336	0.755443	7.72184
-0.418837	0.523316	7.74508
-0.329049	0.701132	7.75742
-0.0126109	0.897755	7.76512
0.089331	0.887729	7.71553
0.0217462	0.839967	7.72237
0.0606458	0.751315	7.73279
0.249388	1.05142	7.74307
0.216835	1.00083	7.6387
0.1184	0.889101	7.78736
0.080707	1.08694	7.83294
0.0921481	0.609875	7.76468
0.305272	0.707894	7.66455
0.375891	0.977635	7.60747
0.305315	0.99615	7.57449
0.261387	1.0171	7.67143
0.254778	0.781216	7.62071
0.397182	1.07776	7.53523
0.358122	0.978058	7.4971
0.464587	1.11999	7.46176
0.596335	0.867258	7.66581
0.58258	1.03101	7.7156
0.672336	0.965932	7.72151
0.876327	1.07814	7.77417
0.915373	1.22592	7.91949
0.65689	1.01108	7.81762
0.681763	0.975425	7.80971
0.559084	1.19707	7.73612
0.574885	1.18401	7.69595
0.477473	0.998853	7.66382
0.520108	1.02578	7.71956
0.561573	0.780194	7.92154
0.655932	1.0858	7.82736
0.78243	1.23095	7.7621
0.934869	1.48531	7.90536
0.823378	1.16225	8.06713
0.803471	0.98239	8.16535
0.997941	0.945797	8.28995
1.04143	1.59946	8.2895
0.943099	1.27877	8.31023
0.654558	1.05075	8.43231
0.692048	1.05355	8.37617
0.885871	0.943146	8.52136
0.858227	1.17667	8.4756
0.701917	1.38269	8.4779
0.618782	1.26585	8.3956
0.70798	1.17394	8.48037
0.73415	1.14551	8.44979
0.809777	1.29421	8.37541
0.86832	1.22606	8.33256
0.999949	1.23873	8.30513
1.14663	1.65383	8.25874
1.34953	1.36436	8.42573
1.4031	1.41039	8.24245
1.72563	1.36315	8.2591
1.72092	1.65616	8.13112
1.73374	1.3142	8.08779
1.69633	1.49608	8.07713
1.69757	1.72939	8.02855
1.75677	1.66158	7.98262
1.85252	1.88351	7.83846
1.90893	1.64384	7.80602
1.82801	1.62155	7.91591
2.00886	1.72199	7.84622
2.12998	1.84743	7.57664
2.05909	2.17696	7.80411
2.03398	1.39513	7.70102
2.33995	1.79656	7.88969
2.26685	1.71382	8.02416
1.97937	1.72344	8.02826
2.25038	1.79456	8.08614
2.20415	1.49234	7.96028
2.28038	1.70869	8.0361
2.24784	1.63641	7.99087
2.3092	1.51272	7.94596
2.21154	1.68066	7.79253
2.21833	1.83784	7.89601
2.30985	1.97476	7.82319
2.596	1.95738	8.04961
2.43563	1.96757	7.68622
2.55982	2.0889	7.72558
2.71147	2.32371	7.87184
2.37189	1.65797	8.01196
2.61796	2.11309	8.12194
2.46451	1.99443	7.95719
2.41504	2.23302	7.75564
2.42199	1.74703	7.73771
2.43629	1.827	7.68908
2.49157	2.3912	7.62809
2.53466	1.97934	7.8236
2.38093	2.24191	7.67193
2.79733	2.09799	7.84385
2.61667	1.76224	7.76829
2.54149	1.89039	7.85479
2.65289	1.97097	7.77872
2.50954	2.08247	7.62893
2.53353	2.17617	7.57137
2.47201	2.2858	7.62718
2.70845	2.22012	7.40931
2.75937	2.20784	7.46732
2.87676	2.30747	7.44016
2.79512	2.10755	7.47478
2.94582	1.97118	8.05106
2.60382	2.04784	8.03191
2.6681	1.7886	8.08249
2.58753	2.18935	7.78989
2.68724	2.09498	7.61163
2.66858	2.15064	7.63366
2.67441	1.97777	7.58856
2.70387	2.15192	7.57397
2.85123	2.23794	7.37806
2.82094	2.11759	7.55592
2.86433	2.44124	7.78906
2.97455	2.20339	7.616
2.68032	2.10655	7.87035
2.73964	2.34492	7.88445
2.86899	1.91662	7.81771
2.71774	2.21527	7.82863
2.92322	2.14661	7.63296
2.88908	2.15772	7.99896
2.84578	2.18117	8.16899
3.03331	2.37805	8.39758
2.54319	2.32973	8.3575
3.00515	2.1694	8.28978
2.87705	2.53458	8.19503
2.88501	2.07564	8.05957
2.82622	2.49766	8.02587
3.02145	2.38605	7.81942
2.95261	2.4421	7.78861
2.89977	2.32624	7.76564
2.99522	2.49549	8.09659
3.13847	1.95108	8.11324
2.94073	1.9732	8.30033
2.80166	1.97068	8.28869
3.04601	2.22889	8.26593
2.73891	2.53402	7.75989
3.02938	2.26747	7.76656
2.97489	2.09366	7.7487
2.84763	2.40983	7.62717
2.89577	2.49034	7.50669
2.97378	2.50136	7.64153
2.99754	2.37412	7.53433
2.90213	2.49997	7.53642
3.19829	2.38488	7.51752
3.09137	2.64692	7.69444
3.05149	2.4607	7.46841
3.20681	2.45562	7.61386
3.01683	2.72967	7.5345
2.87602	2.38571	7.49487
3.0938	2.88457	7.66768
3.01276	2.59309	7.26962
3.00966	2.93875	7.48205
3.18169	2.31395	7.84721
2.66724	2.45645	7.97701
3.12339	2.66014	8.08322
2.95022	2.29399	7.79054
2.9107	2.70175	7.73274
2.95756	2.55124	7.52695
3.01096	2.51109	7.55747
3.03932	2.82724	7.46048
3.18032	2.50877	7.29594
3.0157	2.81361	7.80916
2.96879	2.26676	8.20937
2.77875	2.56678	8.13036
2.97715	2.36556	8.03638
2.71055	2.74467	7.55886
2.98282	2.71256	7.38646
3.08425	2.53937	7.40597
2.8482	2.72475	7.2656
3.26131	3.10097	7.29344
3.05545	2.99392	7.39129
3.00329	2.93044	7.28576
3.32422	3.02578	7.75645
2.99168	2.29486	7.64857
3.22012	2.55786	8.0167
2.84207	2.29541	7.55453
3.26013	2.31635	7.93217
3.06964	2.5851	7.74779
3.10047	2.53528	7.89967
3.16346	2.41075	7.53981
3.32144	2.56223	7.58238
2.97193	1.92977	7.43112
3.21813	2.35485	7.57809
3.11556	2.23162	7.37528
3.01582	1.70468	7.42799
3.08409	2.2657	7.46781
3.14612	2.42241	7.45845
2.98334	1.91508	7.35424
3.21651	2.33102	7.10648
