# Supplementary material for: Axially rigid steerable needle with compliant active tip control
Source: PLoS One. 2021 Dec 16;16(12):e0261089. doi: 10.1371/journal.pone.0261089 (PMC8675730; doi:10.1371/journal.pone.0261089)
Supplement: S1 File — (ZIP) [file pone.0261089.s001.zip › Exp.1/PhantomScan_029.csv]

0.998879	0.0464919	0.00765037	0.658948	0.0470214	-0.992775	-0.110059	-0.245262	0.00245313	0.110278	-0.993893	0.236554	0	0	0	1
0.998871	0.0466754	0.00765799	0.658943	0.0472046	-0.992766	-0.110065	-0.245303	0.00244012	0.110286	-0.993892	0.236558	0	0	0	1
0.99886	0.0469019	0.00762963	0.658997	0.0474264	-0.992764	-0.109984	-0.245206	0.00239083	0.110204	-0.993902	0.236496	0	0	0	1
0.998839	0.0473454	0.00759738	0.659134	0.0478633	-0.992763	-0.109806	-0.244969	0.00231844	0.110026	-0.993922	0.23638	0	0	0	1
0.998819	0.0477678	0.00758781	0.659273	0.0482817	-0.992759	-0.109663	-0.244748	0.00226936	0.109883	-0.993937	0.236288	0	0	0	1
0.998797	0.0482441	0.00752231	0.659402	0.0487475	-0.99276	-0.109442	-0.244469	0.00216277	0.10966	-0.993962	0.236175	0	0	0	1
0.998774	0.0487404	0.00740912	0.65951	0.0492279	-0.992763	-0.1092	-0.244141	0.00200789	0.109414	-0.99399	0.236068	0	0	0	1
0.998746	0.0493295	0.00731785	0.659632	0.0498031	-0.992761	-0.108961	-0.243726	0.00186468	0.109172	-0.994017	0.235993	0	0	0	1
0.998719	0.0498838	0.00721567	0.659734	0.0503425	-0.992757	-0.108741	-0.243315	0.0017138	0.108948	-0.994042	0.235936	0	0	0	1
0.998693	0.0504186	0.00711166	0.659829	0.0508625	-0.992755	-0.108522	-0.242899	0.00156338	0.108726	-0.994066	0.235889	0	0	0	1
0.998676	0.0507603	0.0070234	0.659941	0.0511923	-0.992761	-0.108309	-0.242439	0.00144956	0.108508	-0.99409	0.235853	0	0	0	1
0.998662	0.0510463	0.00696865	0.660078	0.0514704	-0.992766	-0.108132	-0.241941	0.00137326	0.10833	-0.99411	0.235828	0	0	0	1
0.998656	0.0511716	0.00685615	0.660199	0.0515825	-0.992787	-0.107891	-0.241431	0.00126051	0.108083	-0.994137	0.235789	0	0	0	1
0.998651	0.0513	0.00671354	0.660288	0.0516945	-0.992807	-0.107649	-0.240996	0.00111762	0.107834	-0.994164	0.235749	0	0	0	1
0.99864	0.0515158	0.00656659	0.660365	0.0518929	-0.992824	-0.107396	-0.24058	0.000961632	0.107574	-0.994192	0.235707	0	0	0	1
0.998641	0.0515242	0.00639948	0.660443	0.0518831	-0.992855	-0.10711	-0.240145	0.000809715	0.10728	-0.994224	0.235662	0	0	0	1
0.998634	0.0516791	0.00628528	0.660566	0.0520247	-0.992873	-0.106874	-0.239632	0.000692023	0.107039	-0.99425	0.235624	0	0	0	1
0.998638	0.0516041	0.00618811	0.660691	0.0519396	-0.992902	-0.106653	-0.239125	0.000615133	0.106813	-0.994275	0.235589	0	0	0	1
0.998634	0.0517055	0.00610827	0.660811	0.0520317	-0.992916	-0.106472	-0.238657	0.000534514	0.106628	-0.994295	0.235559	0	0	0	1
0.998627	0.0518546	0.00595572	0.660897	0.0521637	-0.992937	-0.106213	-0.238211	0.000380691	0.106361	-0.994323	0.235519	0	0	0	1
0.99862	0.051997	0.00578041	0.660964	0.0522866	-0.992959	-0.105943	-0.237794	0.000205668	0.106082	-0.994353	0.235471	0	0	0	1
0.998614	0.0521378	0.00559719	0.66104	0.0524072	-0.992984	-0.105648	-0.237345	2.43275e-05	0.105778	-0.994385	0.23542	0	0	0	1
0.998611	0.052221	0.00542156	0.661131	0.0524713	-0.993011	-0.105362	-0.236871	-0.000143782	0.105483	-0.994417	0.23536	0	0	0	1
0.998612	0.0522091	0.00527687	0.661228	0.0524443	-0.99304	-0.105103	-0.236413	-0.000272547	0.105217	-0.994445	0.235303	0	0	0	1
0.998611	0.0522466	0.00514269	0.661336	0.0524675	-0.993065	-0.104853	-0.235923	-0.000396584	0.104961	-0.994472	0.235254	0	0	0	1
0.998615	0.0521866	0.00498253	0.661438	0.0523912	-0.993098	-0.10458	-0.235421	-0.000534926	0.10468	-0.994502	0.235206	0	0	0	1
0.998611	0.0522744	0.00486088	0.661541	0.0524659	-0.993119	-0.104346	-0.234942	-0.000652572	0.104439	-0.994527	0.235171	0	0	0	1
0.998608	0.0523385	0.00466065	0.661614	0.0525091	-0.993148	-0.10405	-0.234481	-0.000842545	0.104134	-0.994559	0.235118	0	0	0	1
0.998605	0.0524269	0.00445626	0.66168	0.0525761	-0.993176	-0.103742	-0.234035	-0.00103848	0.103815	-0.994592	0.235071	0	0	0	1
0.998601	0.0525095	0.0042593	0.661754	0.0526381	-0.993205	-0.103439	-0.233566	-0.0012266	0.103501	-0.994624	0.235022	0	0	0	1
0.998596	0.0526284	0.00407718	0.66184	0.0527379	-0.993229	-0.103152	-0.233076	-0.0014046	0.103205	-0.994655	0.234977	0	0	0	1
0.998599	0.0525734	0.0040108	0.661926	0.0526766	-0.993247	-0.103009	-0.232724	-0.00145726	0.103059	-0.99467	0.234955	0	0	0	1
0.998601	0.05253	0.00399146	0.661964	0.0526315	-0.993256	-0.102947	-0.232563	-0.00146873	0.102996	-0.994676	0.234952	0	0	0	1
0.998596	0.052643	0.00370509	0.661929	0.052715	-0.993288	-0.102599	-0.232339	-0.00174641	0.102634	-0.994713	0.234895	0	0	0	1
0.998586	0.0528491	0.00353176	0.661975	0.0529028	-0.993309	-0.102297	-0.231958	-0.00192366	0.102322	-0.994745	0.234862	0	0	0	1
0.998583	0.052918	0.00345073	0.6621	0.0529635	-0.993328	-0.102085	-0.231445	-0.00199992	0.102106	-0.994767	0.23484	0	0	0	1
0.998581	0.0529539	0.00333528	0.66221	0.0529879	-0.993349	-0.101864	-0.230954	-0.00210653	0.10188	-0.99479	0.234807	0	0	0	1
0.998581	0.0529681	0.00310816	0.662267	0.0529797	-0.993384	-0.101528	-0.2305	-0.00231571	0.101532	-0.994825	0.234757	0	0	0	1
0.998577	0.0530588	0.00287036	0.662321	0.0530467	-0.993416	-0.101172	-0.230033	-0.00254216	0.101164	-0.994862	0.234706	0	0	0	1
0.998568	0.0532309	0.00273806	0.662428	0.0532053	-0.993436	-0.100898	-0.229507	-0.00267638	0.100883	-0.994891	0.234679	0	0	0	1
0.998567	0.0532536	0.00261466	0.662549	0.0532161	-0.99346	-0.100656	-0.228957	-0.00278833	0.100635	-0.994915	0.234646	0	0	0	1
0.998574	0.0531344	0.00248811	0.662661	0.0530855	-0.993491	-0.100419	-0.228438	-0.00288941	0.100392	-0.99494	0.234616	0	0	0	1
0.998572	0.0531785	0.00222404	0.662713	0.053104	-0.993527	-0.100049	-0.227957	-0.00313642	0.100007	-0.994978	0.234555	0	0	0	1
0.998569	0.0532544	0.00199177	0.662754	0.0531575	-0.99356	-0.0996904	-0.227528	-0.00335565	0.0996371	-0.995014	0.234513	0	0	0	1
0.998559	0.0534555	0.00173377	0.662809	0.0533334	-0.993592	-0.0992797	-0.227014	-0.00361005	0.0992125	-0.995056	0.234467	0	0	0	1
0.998557	0.0534859	0.00159509	0.662904	0.0533512	-0.993625	-0.0989401	-0.226485	-0.00373265	0.0988659	-0.99509	0.234447	0	0	0	1
0.998558	0.0534715	0.00149442	0.663019	0.0533277	-0.993648	-0.0987161	-0.225932	-0.00381924	0.0986368	-0.995112	0.234464	0	0	0	1
0.998564	0.0533726	0.0013504	0.663115	0.0532162	-0.993681	-0.0984435	-0.22538	-0.003938	0.0983574	-0.995139	0.234488	0	0	0	1
0.998568	0.0532876	0.00114281	0.663189	0.0531125	-0.993718	-0.0981282	-0.224854	-0.0041191	0.0980319	-0.995171	0.234473	0	0	0	1
0.998579	0.0530944	0.000926541	0.663253	0.0529004	-0.993761	-0.0978093	-0.224366	-0.00429809	0.0977028	-0.995202	0.234451	0	0	0	1
0.998572	0.0532303	0.000750228	0.663342	0.0530197	-0.993783	-0.0975172	-0.223838	-0.00447104	0.0974011	-0.995231	0.23442	0	0	0	1
0.998578	0.0531091	0.000585349	0.66344	0.0528844	-0.993818	-0.0972389	-0.223283	-0.00460829	0.0971151	-0.995259	0.234408	0	0	0	1
0.998585	0.0529743	0.000558857	0.663569	0.052748	-0.993835	-0.0971406	-0.222731	-0.00461629	0.0970161	-0.995268	0.234484	0	0	0	1
0.998586	0.0529633	0.000456451	0.663671	0.052728	-0.993852	-0.0969693	-0.22215	-0.00470793	0.0968397	-0.995285	0.234569	0	0	0	1
0.99859	0.0528824	0.000271565	0.663733	0.0526309	-0.993883	-0.0967088	-0.221632	-0.00487006	0.0965702	-0.99531	0.234612	0	0	0	1
0.998583	0.0530255	0.000100525	0.663806	0.052758	-0.9939	-0.096464	-0.221165	-0.00504092	0.096316	-0.995334	0.234583	0	0	0	1
0.998575	0.0531743	-0.00011921	0.663864	0.0528866	-0.993923	-0.0961595	-0.220696	-0.0052575	0.0959996	-0.995364	0.234535	0	0	0	1
0.998567	0.0533158	-0.000238154	0.66398	0.0530171	-0.993936	-0.095946	-0.220144	-0.00537796	0.0957793	-0.995384	0.23451	0	0	0	1
0.998563	0.0533934	-0.000285602	0.664108	0.0530905	-0.993945	-0.0958194	-0.219607	-0.00542581	0.09565	-0.995396	0.234507	0	0	0	1
0.998565	0.0533636	-0.000393295	0.664185	0.0530515	-0.993963	-0.0956456	-0.219091	-0.00552074	0.095471	-0.995413	0.234522	0	0	0	1
0.998562	0.0534071	-0.000505296	0.664263	0.0530851	-0.993978	-0.095472	-0.218614	-0.00562697	0.0952914	-0.99543	0.234504	0	0	0	1
0.998564	0.0533706	-0.000547338	0.664328	0.0530452	-0.993986	-0.0954121	-0.21828	-0.00566209	0.0952295	-0.995435	0.234496	0	0	0	1
0.998568	0.053298	-0.000551189	0.66434	0.0529726	-0.993992	-0.0953905	-0.218136	-0.00565784	0.0952082	-0.995437	0.234519	0	0	0	1
0.998559	0.0534695	-0.000686182	0.664348	0.0531315	-0.994	-0.0952156	-0.217912	-0.00579904	0.0950254	-0.995454	0.234494	0	0	0	1
0.998547	0.0536964	-0.000820475	0.664422	0.0533459	-0.994009	-0.0950017	-0.217472	-0.00594266	0.0948033	-0.995474	0.234461	0	0	0	1
0.99854	0.0538259	-0.000837127	0.664555	0.0534738	-0.994012	-0.0949056	-0.216951	-0.00596635	0.0947057	-0.995484	0.234447	0	0	0	1
0.998547	0.0536869	-0.000907066	0.664627	0.0533294	-0.994029	-0.0948076	-0.216451	-0.00601744	0.094605	-0.995493	0.234422	0	0	0	1
0.998544	0.0537473	-0.000957418	0.664695	0.0533852	-0.994033	-0.0947315	-0.215971	-0.00606914	0.0945259	-0.9955	0.234419	0	0	0	1
0.998532	0.0539577	-0.00108126	0.664765	0.0535841	-0.99404	-0.0945494	-0.215484	-0.00620236	0.0943362	-0.995517	0.234401	0	0	0	1
0.998528	0.0540293	-0.0011614	0.664848	0.0536487	-0.994049	-0.0944191	-0.214972	-0.00628176	0.0942013	-0.995529	0.234386	0	0	0	1
0.998528	0.0540321	-0.00123075	0.664902	0.0536454	-0.994056	-0.0943397	-0.21441	-0.00634669	0.0941183	-0.995537	0.234378	0	0	0	1
0.998539	0.05383	-0.00122502	0.664958	0.0534445	-0.994064	-0.0943762	-0.213851	-0.0063239	0.0941563	-0.995533	0.234412	0	0	0	1
0.998534	0.0539318	-0.00119258	0.665021	0.0535487	-0.994053	-0.0944246	-0.213304	-0.00630386	0.0942057	-0.995529	0.234466	0	0	0	1
0.998529	0.0540103	-0.00117668	0.665076	0.053628	-0.994046	-0.0944624	-0.212748	-0.0062975	0.0942438	-0.995525	0.234508	0	0	0	1
0.998532	0.0539539	-0.00117156	0.665136	0.0535723	-0.994046	-0.0944848	-0.212211	-0.0062883	0.0942668	-0.995523	0.23455	0	0	0	1
0.998527	0.0540554	-0.00121247	0.66524	0.0536701	-0.994052	-0.0943737	-0.211692	-0.00633255	0.0941531	-0.995534	0.234571	0	0	0	1
0.99853	0.0539939	-0.00136317	0.665312	0.0535962	-0.994076	-0.0941583	-0.211225	-0.00646497	0.0939303	-0.995554	0.234551	0	0	0	1
0.998528	0.0540223	-0.00156897	0.665373	0.053607	-0.994103	-0.0938671	-0.21073	-0.00665655	0.0936283	-0.995581	0.234509	0	0	0	1
0.998526	0.0540551	-0.00161314	0.665487	0.0536363	-0.994112	-0.0937548	-0.210183	-0.00669749	0.0935136	-0.995592	0.234517	0	0	0	1
0.998527	0.0540348	-0.00167303	0.665577	0.0536111	-0.994122	-0.0936597	-0.209594	-0.00675	0.0934155	-0.9956	0.234525	0	0	0	1
0.998546	0.0536932	-0.00169573	0.665667	0.0532693	-0.994147	-0.0935917	-0.209064	-0.00673696	0.0933487	-0.995607	0.234547	0	0	0	1
0.998558	0.0534665	-0.00176375	0.665753	0.0530381	-0.994171	-0.0934747	-0.208524	-0.00677717	0.0932298	-0.995618	0.234555	0	0	0	1
0.998556	0.0534951	-0.00183512	0.66582	0.0530606	-0.994178	-0.0933782	-0.207984	-0.00684565	0.0931295	-0.995627	0.23454	0	0	0	1
0.998558	0.0534597	-0.00185753	0.665855	0.0530231	-0.994178	-0.0933999	-0.207383	-0.00686578	0.0931502	-0.995625	0.234561	0	0	0	1
0.998558	0.0534538	-0.00181772	0.665899	0.0530203	-0.994171	-0.0934792	-0.206825	-0.00682987	0.0932315	-0.995617	0.234616	0	0	0	1
0.998559	0.0534433	-0.00175402	0.665956	0.0530152	-0.994162	-0.0935763	-0.206264	-0.00677073	0.0933319	-0.995608	0.234691	0	0	0	1
0.998564	0.0533496	-0.00174275	0.665977	0.0529226	-0.994161	-0.0936388	-0.205738	-0.00675409	0.0933956	-0.995602	0.234734	0	0	0	1
0.998558	0.0534539	-0.00173994	0.666057	0.0530266	-0.994156	-0.0936388	-0.205178	-0.00676105	0.093395	-0.995602	0.234732	0	0	0	1
0.998564	0.0533532	-0.00174948	0.666161	0.052926	-0.994168	-0.0935647	-0.204688	-0.00675719	0.0933212	-0.995609	0.234717	0	0	0	1
0.998557	0.0534849	-0.00187859	0.666229	0.0530464	-0.994179	-0.0933844	-0.204213	-0.00688825	0.0931334	-0.995626	0.234666	0	0	0	1
0.998552	0.0535685	-0.00195329	0.666307	0.0531236	-0.994187	-0.0932518	-0.203691	-0.00696324	0.0929965	-0.995638	0.234628	0	0	0	1
0.998555	0.0535068	-0.00196016	0.666359	0.0530613	-0.994188	-0.0932788	-0.203257	-0.00696576	0.0930235	-0.995636	0.23465	0	0	0	1
0.998564	0.0533379	-0.00184623	0.666339	0.0529025	-0.99418	-0.0934538	-0.203101	-0.00684604	0.0932054	-0.99562	0.234789	0	0	0	1
0.998554	0.05354	-0.0018952	0.666327	0.0530994	-0.994172	-0.0934257	-0.202846	-0.0069121	0.0931734	-0.995622	0.234808	0	0	0	1
0.99854	0.0537876	-0.00197726	0.666382	0.053339	-0.99417	-0.0933112	-0.202454	-0.00701066	0.0930529	-0.995633	0.234754	0	0	0	1
0.998541	0.0537741	-0.00200526	0.666489	0.0533235	-0.994178	-0.0932363	-0.201872	-0.00703322	0.0929768	-0.99564	0.234709	0	0	0	1
0.998542	0.0537567	-0.00200403	0.666523	0.0533061	-0.994176	-0.0932671	-0.201363	-0.00703203	0.0930078	-0.995637	0.234723	0	0	0	1
0.99854	0.0537867	-0.001984	0.666544	0.0533374	-0.994169	-0.093323	-0.200873	-0.00701791	0.0930645	-0.995632	0.234763	0	0	0	1
0.998526	0.0540552	-0.00197934	0.666607	0.0536051	-0.994154	-0.0933281	-0.200359	-0.00703857	0.0930679	-0.995631	0.234758	0	0	0	1
0.998526	0.0540464	-0.00203052	0.666635	0.0535918	-0.994156	-0.0933096	-0.199807	-0.00708765	0.0930467	-0.995633	0.23473	0	0	0	1
0.998529	0.053989	-0.0020483	0.666651	0.0535329	-0.994158	-0.0933298	-0.199247	-0.00710106	0.0930663	-0.995631	0.234735	0	0	0	1
0.998526	0.0540424	-0.00202014	0.666702	0.0535884	-0.994151	-0.0933641	-0.19872	-0.00707989	0.0931017	-0.995628	0.234761	0	0	0	1
0.998533	0.0539186	-0.00199735	0.666799	0.0534673	-0.994159	-0.0933577	-0.198188	-0.00704534	0.0930974	-0.995628	0.234759	0	0	0	1
0.998531	0.0539543	-0.00204888	0.666855	0.0534985	-0.994164	-0.0932838	-0.19767	-0.00709593	0.0930206	-0.995635	0.234703	0	0	0	1
0.998536	0.0538609	-0.00205578	0.666915	0.053405	-0.994171	-0.0932642	-0.197098	-0.00709303	0.0930014	-0.995637	0.234691	0	0	0	1
0.998528	0.0540045	-0.00204005	0.666962	0.0535492	-0.994159	-0.0933071	-0.196575	-0.00709308	0.093044	-0.995633	0.234711	0	0	0	1
0.998525	0.0540641	-0.00204018	0.666986	0.0536083	-0.994153	-0.0933357	-0.19602	-0.00710031	0.0930722	-0.99563	0.234725	0	0	0	1
0.998532	0.0539302	-0.00206507	0.66695	0.0534721	-0.994153	-0.0934176	-0.195412	-0.00711697	0.0931535	-0.995622	0.23476	0	0	0	1
0.998533	0.0539202	-0.00197929	0.666925	0.0534687	-0.994135	-0.0936085	-0.194818	-0.007041	0.0933488	-0.995605	0.234887	0	0	0	1
0.998535	0.0538898	-0.00185381	0.666924	0.0534488	-0.994116	-0.0938186	-0.194199	-0.00692469	0.0935655	-0.995585	0.23504	0	0	0	1
0.998533	0.0539303	-0.0018171	0.666944	0.0534918	-0.994104	-0.0939265	-0.193629	-0.00689778	0.0936749	-0.995575	0.235094	0	0	0	1
0.998542	0.0537699	-0.00175907	0.667058	0.0533376	-0.994113	-0.0939143	-0.193069	-0.00682439	0.0936669	-0.995576	0.235104	0	0	0	1
0.998551	0.0535949	-0.00174783	0.667163	0.0531648	-0.994127	-0.0938599	-0.192609	-0.0067939	0.0936144	-0.995581	0.235079	0	0	0	1
0.998547	0.0536702	-0.00178874	0.66724	0.0532365	-0.994132	-0.0937749	-0.19211	-0.00683708	0.0935268	-0.995589	0.235017	0	0	0	1
0.998557	0.0534789	-0.0018293	0.667331	0.0530429	-0.994151	-0.0936815	-0.191539	-0.00685451	0.0934327	-0.995598	0.234952	0	0	0	1
0.998551	0.0535845	-0.00181217	0.667455	0.05315	-0.99415	-0.0936257	-0.190976	-0.00684437	0.0933772	-0.995603	0.234919	0	0	0	1
0.998565	0.0533294	-0.0018223	0.667538	0.0528955	-0.99417	-0.0935635	-0.190496	-0.00682729	0.0933163	-0.995609	0.234884	0	0	0	1
0.99856	0.0534197	-0.0018575	0.667602	0.0529827	-0.994172	-0.0934939	-0.190007	-0.00686702	0.0932443	-0.995616	0.234833	0	0	0	1
0.998555	0.0535162	-0.00185964	0.667675	0.0530788	-0.99417	-0.0934623	-0.189423	-0.00687648	0.093212	-0.995619	0.234814	0	0	0	1
0.998547	0.0536678	-0.00183157	0.667733	0.053232	-0.994158	-0.0934998	-0.188818	-0.00686472	0.0932499	-0.995615	0.234833	0	0	0	1
0.998556	0.0534971	-0.0017702	0.667768	0.0530673	-0.99416	-0.0935755	-0.188282	-0.00679181	0.0933299	-0.995608	0.234894	0	0	0	1
0.998563	0.0533629	-0.00172585	0.667771	0.0529372	-0.994158	-0.0936665	-0.187885	-0.00674	0.093424	-0.9956	0.234956	0	0	0	1
0.998569	0.0532571	-0.00162303	0.667741	0.0528403	-0.994148	-0.0938305	-0.187689	-0.00663658	0.093594	-0.995584	0.235079	0	0	0	1
0.998558	0.0534682	-0.00154361	0.667786	0.0530576	-0.99413	-0.0938921	-0.187449	-0.0065807	0.0936583	-0.995579	0.235137	0	0	0	1
0.998554	0.0535417	-0.00155397	0.667859	0.05313	-0.99413	-0.0938571	-0.187092	-0.00659604	0.0936223	-0.995582	0.235106	0	0	0	1
0.998544	0.0537212	-0.00154642	0.667958	0.0533098	-0.994125	-0.0938003	-0.186624	-0.00660231	0.0935648	-0.995587	0.235077	0	0	0	1
0.998535	0.053901	-0.00157293	0.668042	0.0534868	-0.994122	-0.0937322	-0.186124	-0.00664186	0.0934942	-0.995594	0.235025	0	0	0	1
0.998539	0.0538179	-0.00162639	0.668119	0.0533997	-0.994137	-0.0936268	-0.185569	-0.00668157	0.0933866	-0.995604	0.23495	0	0	0	1
0.998539	0.0538233	-0.00167407	0.668187	0.0534012	-0.994144	-0.0935479	-0.18504	-0.00672525	0.0933052	-0.995611	0.234889	0	0	0	1
0.998534	0.0539043	-0.00165418	0.66826	0.0534838	-0.994141	-0.0935356	-0.18456	-0.00671238	0.0932935	-0.995612	0.234882	0	0	0	1
0.998522	0.0541392	-0.00164808	0.668348	0.0537185	-0.994131	-0.0935014	-0.18408	-0.00672642	0.0932581	-0.995615	0.234861	0	0	0	1
0.998518	0.0542008	-0.00166779	0.66843	0.0537785	-0.994136	-0.0934149	-0.183566	-0.00674711	0.0931703	-0.995623	0.234823	0	0	0	1
0.998518	0.0542088	-0.00171191	0.668501	0.0537829	-0.994143	-0.0933423	-0.182963	-0.00678779	0.0930954	-0.99563	0.234773	0	0	0	1
0.998526	0.0540576	-0.00170554	0.668516	0.0536327	-0.994148	-0.0933777	-0.182407	-0.00676926	0.0931321	-0.995627	0.234795	0	0	0	1
0.998525	0.0540748	-0.00159777	0.66856	0.053659	-0.994135	-0.0934973	-0.181868	-0.00667017	0.0932572	-0.995616	0.234889	0	0	0	1
0.998523	0.054119	-0.00151302	0.668598	0.0537102	-0.994122	-0.0936036	-0.18132	-0.00659578	0.0933676	-0.995606	0.234969	0	0	0	1
0.99852	0.0541737	-0.00153273	0.66862	0.053763	-0.99412	-0.0936017	-0.180718	-0.0066204	0.0933643	-0.995606	0.234959	0	0	0	1
0.998533	0.0539347	-0.00154338	0.668668	0.0535241	-0.994135	-0.0935784	-0.180192	-0.00660738	0.093342	-0.995608	0.234942	0	0	0	1
0.998533	0.053936	-0.00150641	0.668776	0.0535291	-0.994138	-0.0935443	-0.179715	-0.0065689	0.0933099	-0.995612	0.234931	0	0	0	1
0.99853	0.0539871	-0.00153692	0.66885	0.0535776	-0.994143	-0.0934634	-0.179255	-0.00659966	0.0932272	-0.995619	0.234892	0	0	0	1
0.99853	0.0539968	-0.00157758	0.66894	0.0535842	-0.994152	-0.0933594	-0.178657	-0.00663539	0.093121	-0.995629	0.234833	0	0	0	1
0.998551	0.0536034	-0.00158793	0.669029	0.053192	-0.994179	-0.0932947	-0.178068	-0.00660553	0.0930585	-0.995635	0.234794	0	0	0	1
0.998556	0.0534994	-0.00153442	0.66912	0.0530933	-0.994184	-0.0933014	-0.177522	-0.00654298	0.0930687	-0.995634	0.234811	0	0	0	1
0.998562	0.0533901	-0.00154847	0.669165	0.0529835	-0.994193	-0.0932654	-0.177008	-0.00654485	0.0930327	-0.995638	0.234801	0	0	0	1
0.998558	0.0534622	-0.00155505	0.669193	0.0530546	-0.99419	-0.0932632	-0.176459	-0.006558	0.0930297	-0.995638	0.234798	0	0	0	1
0.998562	0.0534041	-0.00150279	0.669239	0.0530013	-0.994187	-0.0933202	-0.17589	-0.00650366	0.0930898	-0.995633	0.234841	0	0	0	1
0.998559	0.0534529	-0.00141333	0.6693	0.0530577	-0.994177	-0.0933984	-0.175331	-0.00642343	0.0931723	-0.995625	0.234905	0	0	0	1
0.998563	0.0533755	-0.00141397	0.669322	0.0529806	-0.994181	-0.0934006	-0.174754	-0.00641697	0.093175	-0.995625	0.234909	0	0	0	1
0.99856	0.0534412	-0.00143564	0.669314	0.0530439	-0.994175	-0.0934208	-0.174196	-0.00644572	0.0931936	-0.995623	0.234909	0	0	0	1
0.998563	0.0533804	-0.00138385	0.669363	0.0529878	-0.994175	-0.0934605	-0.17367	-0.00639066	0.0932363	-0.99562	0.234942	0	0	0	1
0.998559	0.0534576	-0.00133877	0.669455	0.053069	-0.994171	-0.0934511	-0.173149	-0.00635255	0.0932289	-0.995621	0.234945	0	0	0	1
0.998572	0.0532074	-0.00138546	0.669464	0.0528157	-0.994187	-0.0934223	-0.172805	-0.00637409	0.0931993	-0.995623	0.234912	0	0	0	1
0.998569	0.053277	-0.00130283	0.669451	0.0528921	-0.994174	-0.0935237	-0.172608	-0.00630381	0.0933044	-0.995614	0.234997	0	0	0	1
0.99856	0.0534409	-0.00123342	0.669483	0.0530614	-0.99416	-0.0935728	-0.172363	-0.00625274	0.0933561	-0.995609	0.235046	0	0	0	1
0.998548	0.0536649	-0.0012441	0.669557	0.0532838	-0.994152	-0.093527	-0.171946	-0.00628186	0.0933084	-0.995614	0.23501	0	0	0	1
0.998542	0.0537778	-0.00125529	0.66964	0.0533955	-0.994152	-0.0934669	-0.171446	-0.00630031	0.0932471	-0.995619	0.234966	0	0	0	1
0.998541	0.0537907	-0.00126848	0.669712	0.0534074	-0.994156	-0.093417	-0.170924	-0.00631196	0.0931965	-0.995624	0.234926	0	0	0	1
0.998541	0.0537945	-0.00129067	0.669746	0.0534094	-0.99416	-0.0933771	-0.170412	-0.00633223	0.0931554	-0.995628	0.234898	0	0	0	1
0.998534	0.0539192	-0.00128714	0.669778	0.0535338	-0.994153	-0.0933814	-0.169846	-0.00634058	0.0931591	-0.995627	0.234897	0	0	0	1
0.998533	0.0539428	-0.00121842	0.669826	0.0535634	-0.994146	-0.0934374	-0.16931	-0.00627748	0.0932185	-0.995622	0.234942	0	0	0	1
0.998527	0.0540526	-0.00117166	0.669901	0.053677	-0.994139	-0.0934497	-0.16878	-0.0062419	0.0932327	-0.995621	0.234956	0	0	0	1
0.998526	0.0540755	-0.00119524	0.669956	0.053698	-0.994143	-0.0933868	-0.168244	-0.00626409	0.0931684	-0.995627	0.234914	0	0	0	1
0.998533	0.0539341	-0.00121145	0.670005	0.0535559	-0.994155	-0.0933459	-0.167716	-0.00626481	0.0931276	-0.995631	0.234881	0	0	0	1
0.998526	0.054069	-0.00117132	0.670095	0.053694	-0.994147	-0.0933462	-0.167184	-0.00623752	0.0931292	-0.995631	0.234882	0	0	0	1
0.998527	0.0540577	-0.00116352	0.670166	0.0536837	-0.994152	-0.093308	-0.166693	-0.00622665	0.0930916	-0.995634	0.23486	0	0	0	1
0.998523	0.0541273	-0.0011755	0.670243	0.0537524	-0.994155	-0.093233	-0.166193	-0.006241	0.0930156	-0.995641	0.234816	0	0	0	1
0.998514	0.0542942	-0.00120102	0.670318	0.0539165	-0.994151	-0.0931742	-0.165641	-0.00627873	0.0929545	-0.995647	0.234767	0	0	0	1
0.998523	0.0541366	-0.00121764	0.670392	0.0537585	-0.994166	-0.0931091	-0.165064	-0.00627708	0.0928896	-0.995653	0.234724	0	0	0	1
0.998516	0.0542582	-0.00117098	0.67048	0.053884	-0.994161	-0.0930961	-0.164539	-0.00624129	0.0928783	-0.995654	0.234727	0	0	0	1
0.998515	0.0542735	-0.00118278	0.67055	0.0538985	-0.994166	-0.0930321	-0.164026	-0.00625098	0.0928137	-0.99566	0.234702	0	0	0	1
0.998525	0.0540878	-0.00121037	0.670616	0.0537115	-0.994183	-0.0929596	-0.163492	-0.00625724	0.092741	-0.995667	0.23466	0	0	0	1
0.998538	0.0538571	-0.00121174	0.670671	0.0534819	-0.994199	-0.0929184	-0.162903	-0.00623496	0.0927012	-0.995671	0.234641	0	0	0	1
0.998547	0.0536937	-0.00114123	0.670728	0.0533255	-0.994203	-0.0929625	-0.162324	-0.00615204	0.09275	-0.995667	0.234684	0	0	0	1
0.998546	0.0537014	-0.00107486	0.670772	0.0533391	-0.994198	-0.0930068	-0.161802	-0.00608915	0.0927977	-0.995663	0.234728	0	0	0	1
0.998545	0.0537297	-0.00107611	0.670822	0.0533673	-0.994199	-0.0929871	-0.161244	-0.00609195	0.0927778	-0.995664	0.234712	0	0	0	1
0.998548	0.0536676	-0.00110112	0.670863	0.0533033	-0.994206	-0.0929487	-0.160704	-0.006109	0.0927386	-0.995668	0.234676	0	0	0	1
0.998543	0.053764	-0.00106306	0.670949	0.0534031	-0.994203	-0.0929186	-0.160189	-0.0060785	0.0927099	-0.995671	0.234667	0	0	0	1
0.998536	0.0538872	-0.00105858	0.671026	0.0535264	-0.994201	-0.0928712	-0.159722	-0.00608294	0.092662	-0.995675	0.234644	0	0	0	1
0.998527	0.0540501	-0.00111394	0.671083	0.0536841	-0.994201	-0.0927741	-0.15923	-0.00614787	0.0925612	-0.995684	0.234599	0	0	0	1
0.998524	0.0541087	-0.00117621	0.67114	0.0537373	-0.994208	-0.0926701	-0.158661	-0.00620959	0.0924536	-0.995694	0.234543	0	0	0	1
0.998528	0.0540328	-0.00119987	0.671177	0.0536598	-0.994216	-0.0926347	-0.158069	-0.00622418	0.0924175	-0.995697	0.234511	0	0	0	1
0.998541	0.0537932	-0.00113856	0.67117	0.0534263	-0.994219	-0.0927317	-0.157691	-0.00614625	0.0925191	-0.995688	0.234581	0	0	0	1
0.998543	0.0537539	-0.00102594	0.671115	0.0533966	-0.994206	-0.0928887	-0.15754	-0.00603905	0.0926821	-0.995674	0.234711	0	0	0	1
0.99853	0.0540066	-0.000997945	0.671124	0.0536507	-0.994191	-0.0929004	-0.157292	-0.00603531	0.0926938	-0.995673	0.23473	0	0	0	1
0.998518	0.0542262	-0.00107842	0.671147	0.0538625	-0.994188	-0.0928192	-0.156829	-0.00613132	0.0926071	-0.99568	0.234653	0	0	0	1
0.998519	0.0542078	-0.00111236	0.671177	0.0538412	-0.994192	-0.0927801	-0.156242	-0.00616124	0.0925662	-0.995684	0.234608	0	0	0	1
0.998518	0.054224	-0.00100338	0.671231	0.053867	-0.994184	-0.0928568	-0.155728	-0.00605854	0.0926486	-0.995677	0.23468	0	0	0	1
0.998509	0.0543837	-0.000916537	0.671293	0.0540337	-0.994171	-0.0928967	-0.155243	-0.00598918	0.0926922	-0.995673	0.234726	0	0	0	1
0.998504	0.054483	-0.000963009	0.671333	0.0541288	-0.994172	-0.0928364	-0.154737	-0.00604133	0.0926289	-0.995679	0.234668	0	0	0	1
0.998509	0.0543956	-0.00101443	0.671365	0.0540373	-0.994183	-0.0927644	-0.154204	-0.00608043	0.0925548	-0.995685	0.23461	0	0	0	1
0.998504	0.0544887	-0.000972304	0.67146	0.0541341	-0.99418	-0.0927435	-0.15366	-0.00604605	0.0925356	-0.995687	0.2346	0	0	0	1
0.998501	0.0545465	-0.000926634	0.671554	0.054196	-0.994179	-0.0927192	-0.153196	-0.00600467	0.0925134	-0.995689	0.234593	0	0	0	1
0.998501	0.0545358	-0.000906802	0.671634	0.0541875	-0.994184	-0.0926703	-0.152734	-0.0059813	0.0924657	-0.995694	0.234571	0	0	0	1
0.998494	0.0546603	-0.000922845	0.671705	0.0543104	-0.994184	-0.0926007	-0.152183	-0.006005	0.0923947	-0.995701	0.234523	0	0	0	1
0.998498	0.054587	-0.00100713	0.671739	0.0542302	-0.994198	-0.0924946	-0.151571	-0.00607622	0.0922846	-0.99571	0.234433	0	0	0	1
0.9985	0.0545462	-0.000996592	0.671799	0.0541908	-0.994203	-0.0924623	-0.150985	-0.00606022	0.0922532	-0.995713	0.234411	0	0	0	1
0.998501	0.0545362	-0.000910863	0.671866	0.0541886	-0.994201	-0.0924875	-0.150493	-0.00597543	0.092283	-0.995711	0.234452	0	0	0	1
0.998496	0.0546236	-0.000919112	0.671914	0.0542751	-0.994199	-0.0924546	-0.149956	-0.00598992	0.0922492	-0.995714	0.234422	0	0	0	1
0.998498	0.0545901	-0.000955441	0.671938	0.0542387	-0.994205	-0.09241	-0.149367	-0.00602052	0.0922029	-0.995718	0.234379	0	0	0	1
0.998508	0.054406	-0.000894487	0.671999	0.0540609	-0.994215	-0.0924131	-0.148816	-0.00594308	0.0922104	-0.995718	0.2344	0	0	0	1
0.998514	0.0542998	-0.000820572	0.672089	0.0539619	-0.99422	-0.0924147	-0.148277	-0.00585986	0.0922166	-0.995718	0.234417	0	0	0	1
0.998524	0.0541212	-0.000838393	0.672143	0.0537829	-0.994235	-0.0923567	-0.147759	-0.00585796	0.0921588	-0.995723	0.234375	0	0	0	1
0.998529	0.0540321	-0.000869227	0.672179	0.0536916	-0.994245	-0.0923029	-0.147183	-0.00587748	0.0921039	-0.995728	0.234331	0	0	0	1
0.998531	0.0539968	-0.000823718	0.672226	0.0536606	-0.994246	-0.0923083	-0.146637	-0.00582927	0.092112	-0.995728	0.234344	0	0	0	1
0.998523	0.0541381	-0.000715801	0.672323	0.0538111	-0.994235	-0.0923395	-0.146126	-0.00573669	0.0921481	-0.995725	0.234386	0	0	0	1
0.998529	0.0540345	-0.000698148	0.672402	0.0537098	-0.994245	-0.0922945	-0.145635	-0.00570715	0.0921048	-0.995729	0.234362	0	0	0	1
0.998525	0.0540941	-0.000719609	0.672464	0.0537675	-0.994248	-0.0922254	-0.145085	-0.00573025	0.0920342	-0.995736	0.234313	0	0	0	1
0.998534	0.0539398	-0.000740883	0.672524	0.0536124	-0.994262	-0.0921619	-0.144502	-0.00573377	0.0919706	-0.995741	0.234263	0	0	0	1
0.998529	0.0540251	-0.000679925	0.672612	0.053703	-0.994258	-0.0921502	-0.143944	-0.00568038	0.0919616	-0.995743	0.234267	0	0	0	1
0.998525	0.0541029	-0.000628874	0.672684	0.0537852	-0.994255	-0.0921413	-0.143461	-0.00563631	0.0919551	-0.995743	0.234273	0	0	0	1
0.998515	0.05428	-0.000648211	0.672737	0.0539601	-0.994251	-0.0920798	-0.142926	-0.00566851	0.0918916	-0.995749	0.234227	0	0	0	1
0.998521	0.0541678	-0.000660905	0.672723	0.053847	-0.994254	-0.0921166	-0.142515	-0.0056728	0.0919283	-0.995746	0.234227	0	0	0	1
0.998524	0.0541142	-0.000493928	0.672674	0.0538079	-0.994237	-0.0923168	-0.142295	-0.00551266	0.0921375	-0.995727	0.234395	0	0	0	1
0.998514	0.0543057	-0.000299119	0.672674	0.0540155	-0.994209	-0.092502	-0.142051	-0.00534669	0.0923319	-0.99571	0.234561	0	0	0	1
0.998509	0.0543973	-0.000296788	0.67271	0.054107	-0.994205	-0.092487	-0.141672	-0.00535203	0.0923166	-0.995711	0.234546	0	0	0	1
0.998502	0.0545267	-0.000338801	0.672762	0.0542324	-0.994205	-0.0924141	-0.141121	-0.0054018	0.0922408	-0.995718	0.23448	0	0	0	1
0.998501	0.0545425	-0.000354989	0.672802	0.0542469	-0.99421	-0.0923576	-0.14058	-0.00541627	0.0921834	-0.995723	0.23444	0	0	0	1
0.998487	0.0547937	-0.0002967	0.672848	0.0545022	-0.994193	-0.0923833	-0.14006	-0.00538292	0.0922109	-0.995721	0.234462	0	0	0	1
0.998491	0.054732	-0.000266285	0.672902	0.0544437	-0.994198	-0.0923712	-0.139577	-0.00534632	0.0922008	-0.995722	0.234459	0	0	0	1
0.998495	0.054662	-0.000225871	0.672983	0.0543779	-0.994204	-0.0923407	-0.139074	-0.00529801	0.0921729	-0.995725	0.234451	0	0	0	1
0.998494	0.0546811	-0.000194259	0.673066	0.0544	-0.994206	-0.0923036	-0.138572	-0.00526631	0.0921375	-0.995729	0.234431	0	0	0	1
0.998495	0.0546538	-0.00019011	0.673137	0.0543736	-0.994214	-0.0922411	-0.137991	-0.00525626	0.0920755	-0.995734	0.234394	0	0	0	1
0.998495	0.0546619	-0.000188907	0.673202	0.054382	-0.994218	-0.0921923	-0.137423	-0.00525314	0.0920268	-0.995739	0.234358	0	0	0	1
0.998484	0.0548535	-0.000143818	0.673284	0.0545771	-0.994209	-0.0921649	-0.136907	-0.00522448	0.0920009	-0.995741	0.234349	0	0	0	1
0.998481	0.0549111	-0.000136542	0.673347	0.0546352	-0.99421	-0.0921266	-0.136426	-0.00522044	0.0919627	-0.995745	0.234321	0	0	0	1
0.998485	0.0548295	-0.000131525	0.673414	0.0545548	-0.99422	-0.092064	-0.135877	-0.00520452	0.091901	-0.995751	0.234285	0	0	0	1
0.998483	0.0548709	-9.82946e-05	0.67348	0.0545993	-0.99422	-0.092039	-0.135266	-0.00517392	0.0918776	-0.995753	0.234274	0	0	0	1
0.998493	0.054693	-4.4023e-06	0.673545	0.0544305	-0.994225	-0.092082	-0.134708	-0.00506654	0.0919266	-0.995749	0.234318	0	0	0	1
0.998499	0.0545822	8.9505e-05	0.673625	0.0543288	-0.99423	-0.0920857	-0.13416	-0.00496317	0.0919359	-0.995749	0.234351	0	0	0	1
0.998502	0.0545196	9.4867e-05	0.673681	0.0542671	-0.994237	-0.0920551	-0.13366	-0.00495041	0.0919059	-0.995752	0.234324	0	0	0	1
0.998506	0.0544527	9.92725e-05	0.673752	0.0542012	-0.994246	-0.0919933	-0.133103	-0.00493651	0.0918448	-0.995757	0.234286	0	0	0	1
0.998513	0.0543286	0.000114708	0.673822	0.0540792	-0.994257	-0.0919494	-0.132556	-0.00490735	0.0918025	-0.995761	0.23426	0	0	0	1
0.998515	0.0542852	0.000159715	0.673914	0.0540404	-0.994262	-0.0919099	-0.13202	-0.00485647	0.0917657	-0.995765	0.234248	0	0	0	1
0.998516	0.0542736	0.000176479	0.673985	0.0540305	-0.994267	-0.0918709	-0.131564	-0.00483662	0.0917276	-0.995769	0.234235	0	0	0	1
0.998503	0.0545023	0.000159533	0.674052	0.0542571	-0.994262	-0.0917905	-0.13105	-0.0048701	0.0916453	-0.995776	0.23421	0	0	0	1
0.998503	0.054505	0.000122212	0.67411	0.0542568	-0.99427	-0.0917018	-0.130475	-0.00490262	0.0915547	-0.995784	0.234167	0	0	0	1
0.998502	0.0545222	0.000110507	0.674173	0.0542732	-0.994275	-0.0916399	-0.129872	-0.00491247	0.0914922	-0.99579	0.234123	0	0	0	1
0.998512	0.0543495	0.000143036	0.674253	0.0541042	-0.994285	-0.0916301	-0.129337	-0.00486376	0.0914851	-0.995791	0.234115	0	0	0	1
0.998505	0.0544737	0.000156697	0.674322	0.0542292	-0.99428	-0.0916037	-0.128868	-0.00486012	0.0914588	-0.995793	0.234107	0	0	0	1
0.9985	0.0545681	0.000141793	0.674385	0.0543222	-0.994282	-0.091529	-0.128352	-0.00487951	0.0913829	-0.9958	0.234083	0	0	0	1
0.998488	0.0547751	0.000123062	0.674439	0.054527	-0.994277	-0.091463	-0.12776	-0.00491348	0.0913151	-0.995806	0.234048	0	0	0	1
0.998501	0.0545417	4.66313e-07	0.67438	0.0542821	-0.994267	-0.0917228	-0.127358	-0.00502818	0.0915689	-0.995782	0.234088	0	0	0	1
0.998504	0.0544835	0.000216499	0.674384	0.054243	-0.99425	-0.0919214	-0.127156	-0.00481887	0.0917792	-0.995764	0.234267	0	0	0	1
0.998494	0.0546696	0.000287999	0.674391	0.0544346	-0.994235	-0.0919734	-0.126931	-0.00476773	0.0918342	-0.995759	0.234322	0	0	0	1
0.998478	0.0549623	0.000256264	0.674422	0.0547234	-0.994224	-0.0919241	-0.126551	-0.0048235	0.0917818	-0.995764	0.234283	0	0	0	1
0.998476	0.0549985	0.000261462	0.674487	0.0547602	-0.994227	-0.0918699	-0.12601	-0.00481868	0.0917278	-0.995769	0.234247	0	0	0	1
0.998472	0.055083	0.000237457	0.67453	0.0548424	-0.994228	-0.0918019	-0.125421	-0.00484656	0.0916582	-0.995775	0.234195	0	0	0	1
0.998477	0.0549872	0.000244433	0.674574	0.0547478	-0.994236	-0.0917728	-0.124953	-0.00482923	0.09163	-0.995778	0.234173	0	0	0	1
0.99847	0.0551061	0.000299486	0.674651	0.0548714	-0.994232	-0.0917491	-0.124508	-0.0047841	0.0916087	-0.99578	0.234172	0	0	0	1
0.998462	0.0552596	0.000323227	0.674723	0.0550266	-0.994226	-0.0917152	-0.124039	-0.00477271	0.0915755	-0.995783	0.234161	0	0	0	1
0.998466	0.0551895	0.00031453	0.674795	0.0549565	-0.994239	-0.0916203	-0.12349	-0.00476969	0.0914806	-0.995792	0.234141	0	0	0	1
0.998475	0.0550133	0.000311265	0.674865	0.054781	-0.994255	-0.0915511	-0.122881	-0.00475299	0.0914122	-0.995798	0.234099	0	0	0	1
0.998484	0.0548493	0.000306876	0.674925	0.0546176	-0.99427	-0.0914884	-0.12231	-0.00473889	0.0913501	-0.995804	0.234057	0	0	0	1
0.998482	0.0548839	0.000343425	0.674994	0.0546555	-0.994271	-0.091449	-0.121786	-0.00470355	0.0913126	-0.995807	0.234041	0	0	0	1
0.99848	0.054931	0.00034846	0.675048	0.0547031	-0.994273	-0.0913972	-0.121298	-0.0047	0.0912609	-0.995812	0.234012	0	0	0	1
0.998489	0.0547718	0.000351155	0.67511	0.0545452	-0.994288	-0.0913379	-0.120758	-0.00467953	0.0912026	-0.995818	0.233978	0	0	0	1
0.998505	0.0544744	0.000373955	0.675184	0.0542513	-0.994309	-0.0912833	-0.120123	-0.00462671	0.0911507	-0.995823	0.23395	0	0	0	1
0.998511	0.0543527	0.000439106	0.675242	0.054136	-0.994314	-0.0912953	-0.119544	-0.00455147	0.0911668	-0.995821	0.233966	0	0	0	1
0.998511	0.0543657	0.000525905	0.675291	0.0541568	-0.99431	-0.0913202	-0.119072	-0.0044677	0.0911963	-0.995819	0.234006	0	0	0	1
0.998502	0.054519	0.000524985	0.675329	0.0543095	-0.994305	-0.0912852	-0.118571	-0.00448071	0.0911606	-0.995822	0.233978	0	0	0	1
0.998508	0.054423	0.000520795	0.675375	0.0542138	-0.994316	-0.0912259	-0.11799	-0.00447288	0.0911015	-0.995828	0.233939	0	0	0	1
0.998506	0.0544613	0.000569242	0.675424	0.0542564	-0.994315	-0.0912156	-0.117385	-0.00442764	0.0910937	-0.995829	0.23394	0	0	0	1
0.998508	0.0544128	0.000653562	0.675488	0.0542157	-0.994315	-0.0912343	-0.116865	-0.0043404	0.0911172	-0.995827	0.233968	0	0	0	1
0.998509	0.0543946	0.000685588	0.675549	0.0542006	-0.994319	-0.0912007	-0.116395	-0.00430506	0.0910854	-0.99583	0.233956	0	0	0	1
0.998505	0.0544753	0.000706659	0.675609	0.0542831	-0.994319	-0.0911524	-0.115903	-0.00428884	0.0910381	-0.995834	0.233935	0	0	0	1
0.998499	0.0545874	0.000686767	0.675655	0.0543932	-0.994319	-0.0910883	-0.115314	-0.00431534	0.0909725	-0.99584	0.233886	0	0	0	1
0.998498	0.0546031	0.000680927	0.675703	0.0544086	-0.994323	-0.0910276	-0.114708	-0.00431926	0.0909115	-0.995846	0.233844	0	0	0	1
0.998492	0.054709	0.000737434	0.675766	0.0545192	-0.994318	-0.0910211	-0.114177	-0.00427236	0.0909076	-0.995846	0.233846	0	0	0	1
0.998488	0.0547775	0.00078526	0.675823	0.0545919	-0.994316	-0.0910007	-0.113695	-0.00422993	0.0908896	-0.995848	0.233843	0	0	0	1
0.998482	0.0548954	0.000780024	0.675859	0.054709	-0.994313	-0.0909599	-0.113184	-0.00424363	0.090848	-0.995852	0.233811	0	0	0	1
0.998479	0.0549396	0.0007962	0.675879	0.0547546	-0.994312	-0.0909398	-0.112574	-0.00423046	0.0908287	-0.995854	0.233797	0	0	0	1
0.998493	0.0546875	0.000850993	0.675823	0.054508	-0.994315	-0.0910635	-0.112205	-0.00415981	0.0909563	-0.995842	0.23387	0	0	0	1
0.998524	0.0541149	0.000611497	0.675458	0.053915	-0.994327	-0.0912822	-0.112318	-0.00435763	0.0911641	-0.995822	0.233918	0	0	0	1
0.998573	0.0532083	-0.000259741	0.674792	0.0529342	-0.994405	-0.0910099	-0.112457	-0.00512673	0.0908498	-0.995848	0.2337	0	0	0	1
0.99861	0.0524869	-0.0013755	0.674034	0.0521158	-0.99447	-0.0907734	-0.112456	-0.0061583	0.0905591	-0.995868	0.233435	0	0	0	1
0.998643	0.0518146	-0.0026168	0.673117	0.0513323	-0.99449	-0.0909975	-0.112474	-0.0073434	0.0907232	-0.995845	0.233371	0	0	0	1
0.998666	0.0512925	-0.00377116	0.672043	0.0507056	-0.9945	-0.0912366	-0.112401	-0.00845623	0.0909072	-0.99582	0.23353	0	0	0	1
0.998679	0.050978	-0.00455787	0.670853	0.0503181	-0.994493	-0.0915276	-0.112303	-0.00922472	0.0911608	-0.99579	0.233739	0	0	0	1
0.998709	0.0503259	-0.00508523	0.669515	0.0496162	-0.994486	-0.0919853	-0.112261	-0.00971249	0.0915977	-0.995745	0.233939	0	0	0	1
0.998723	0.0500041	-0.00552433	0.668276	0.0492511	-0.994464	-0.0924174	-0.112183	-0.0101411	0.0920108	-0.995703	0.234139	0	0	0	1
0.998745	0.049513	-0.00605709	0.667153	0.0487092	-0.994457	-0.0927843	-0.11195	-0.0106436	0.0923562	-0.995665	0.234241	0	0	0	1
0.998756	0.0491598	-0.00690875	0.665971	0.0482747	-0.994444	-0.0931431	-0.111969	-0.0114753	0.0926771	-0.995626	0.234195	0	0	0	1
0.99876	0.0489789	-0.00764431	0.664843	0.0480248	-0.994445	-0.0932713	-0.112094	-0.0121963	0.0927719	-0.995609	0.234121	0	0	0	1
0.998751	0.0490381	-0.0084333	0.663732	0.0480104	-0.994444	-0.0932811	-0.11215	-0.0129869	0.092743	-0.995602	0.233969	0	0	0	1
0.99873	0.0493244	-0.00919307	0.662593	0.0482244	-0.994429	-0.0933298	-0.112115	-0.0137714	0.0927512	-0.99559	0.23385	0	0	0	1
0.998738	0.0490859	-0.00961379	0.661491	0.0479437	-0.994416	-0.09362	-0.112192	-0.0141817	0.0930242	-0.995559	0.233987	0	0	0	1
0.998725	0.0492535	-0.0100529	0.66031	0.0480659	-0.994385	-0.0938869	-0.112215	-0.0146468	0.0932673	-0.99553	0.234128	0	0	0	1
0.998694	0.0497428	-0.0107415	0.659032	0.0484865	-0.99435	-0.0940357	-0.112137	-0.0153846	0.0933752	-0.995508	0.234106	0	0	0	1
0.998701	0.0494871	-0.0112555	0.657743	0.0481798	-0.99434	-0.0942962	-0.11209	-0.0158845	0.0936146	-0.995478	0.234219	0	0	0	1
0.998687	0.0496486	-0.0117477	0.656416	0.0482902	-0.99431	-0.0945553	-0.11203	-0.0164016	0.093847	-0.995448	0.234349	0	0	0	1
0.998678	0.0497083	-0.012212	0.655189	0.0483024	-0.994289	-0.0947726	-0.111953	-0.0168794	0.0940407	-0.995422	0.234447	0	0	0	1
0.998678	0.0496192	-0.0126202	0.654143	0.0481723	-0.994279	-0.0949449	-0.111924	-0.0172853	0.0941945	-0.9954	0.234533	0	0	0	1
0.998687	0.0492555	-0.0132636	0.652978	0.0477491	-0.994297	-0.0949698	-0.112015	-0.017892	0.0941949	-0.995389	0.234483	0	0	0	1
0.998673	0.0493405	-0.013979	0.651787	0.0477669	-0.994299	-0.0949416	-0.112138	-0.01861	0.094131	-0.995382	0.234382	0	0	0	1
0.998666	0.0492962	-0.0146264	0.650702	0.0476628	-0.994308	-0.0948963	-0.112095	-0.0192474	0.0940557	-0.995377	0.234282	0	0	0	1
0.998655	0.0493462	-0.015235	0.649498	0.0476544	-0.994304	-0.0949403	-0.112023	-0.0198594	0.0940696	-0.995364	0.234252	0	0	0	1
0.998654	0.0492255	-0.0156413	0.648157	0.0474916	-0.994292	-0.095157	-0.112037	-0.0202624	0.0942692	-0.995337	0.234425	0	0	0	1
0.998639	0.0495013	-0.0157793	0.646974	0.0477464	-0.994248	-0.0954871	-0.112084	-0.0204416	0.0945868	-0.995303	0.23474	0	0	0	1
0.998631	0.0495748	-0.0160499	0.645806	0.0477898	-0.994226	-0.0956863	-0.111963	-0.0207271	0.0947713	-0.99528	0.234938	0	0	0	1
0.998628	0.049402	-0.0167538	0.644542	0.047552	-0.994242	-0.0956425	-0.11189	-0.0214086	0.0946976	-0.995272	0.234804	0	0	0	1
0.998607	0.049632	-0.0173214	0.643283	0.0477262	-0.994229	-0.0956904	-0.111965	-0.021997	0.0947134	-0.995258	0.234709	0	0	0	1
0.998593	0.0499659	-0.0171186	0.642391	0.0480656	-0.994159	-0.0962483	-0.112075	-0.021854	0.0952731	-0.995208	0.234745	0	0	0	1
0.998609	0.050091	-0.0157667	0.642313	0.0482935	-0.994027	-0.097487	-0.11203	-0.0205819	0.096573	-0.99511	0.235021	0	0	0	1
0.998626	0.0499718	-0.0150575	0.64229	0.0482291	-0.99396	-0.0981991	-0.112068	-0.0198999	0.097321	-0.99505	0.235222	0	0	0	1
0.998659	0.049367	-0.0148541	0.642138	0.0476421	-0.993964	-0.0984431	-0.11245	-0.0196504	0.0975864	-0.995029	0.235327	0	0	0	1
0.998662	0.0493461	-0.0147478	0.64195	0.0476285	-0.993949	-0.0986032	-0.112881	-0.0195503	0.0977519	-0.995015	0.235435	0	0	0	1
0.998662	0.0493989	-0.0145532	0.641835	0.0476956	-0.993923	-0.0988354	-0.113247	-0.0193733	0.097992	-0.994995	0.235575	0	0	0	1
0.998674	0.0492376	-0.0143114	0.641761	0.0475536	-0.993903	-0.0991016	-0.113561	-0.0191298	0.0982727	-0.994972	0.235695	0	0	0	1
0.998685	0.0490502	-0.0141988	0.641603	0.0473743	-0.993891	-0.099309	-0.114044	-0.0190093	0.0984887	-0.994953	0.235748	0	0	0	1
0.998676	0.0492372	-0.0141448	0.641457	0.0475625	-0.993866	-0.0994746	-0.114586	-0.018982	0.0986531	-0.994937	0.235758	0	0	0	1
0.99868	0.0491368	-0.0141957	0.641343	0.0474565	-0.993865	-0.0995273	-0.115088	-0.0190251	0.0987052	-0.994931	0.235743	0	0	0	1
0.998684	0.0490799	-0.0141693	0.641286	0.047401	-0.99386	-0.0996067	-0.115508	-0.0189971	0.0987869	-0.994924	0.23576	0	0	0	1
0.998695	0.0488538	-0.0141567	0.641202	0.0471754	-0.993861	-0.0997034	-0.115986	-0.0189668	0.0988884	-0.994914	0.235768	0	0	0	1
0.998709	0.0485699	-0.0140973	0.641102	0.0468963	-0.993861	-0.0998317	-0.116469	-0.0188856	0.0990248	-0.994902	0.235801	0	0	0	1
0.998713	0.048497	-0.0140754	0.640993	0.0468239	-0.993854	-0.0999384	-0.116934	-0.0188617	0.0991338	-0.994892	0.235824	0	0	0	1
0.998718	0.0484218	-0.0140344	0.6409	0.046751	-0.993846	-0.10005	-0.117392	-0.0188188	0.0992491	-0.994881	0.23585	0	0	0	1
0.998727	0.0482325	-0.0140287	0.640809	0.0465614	-0.993846	-0.100147	-0.117896	-0.0187987	0.099349	-0.994871	0.235876	0	0	0	1
0.998728	0.0481969	-0.0140647	0.640718	0.0465216	-0.993843	-0.100189	-0.118402	-0.018833	0.0993899	-0.994867	0.235885	0	0	0	1
0.99873	0.0481458	-0.0141209	0.640619	0.0464645	-0.993842	-0.100222	-0.118905	-0.0188853	0.0994219	-0.994862	0.23589	0	0	0	1
0.998722	0.0482962	-0.0141396	0.640532	0.0466112	-0.993829	-0.100283	-0.119361	-0.0189217	0.0994785	-0.994856	0.235901	0	0	0	1
0.998723	0.0482956	-0.0141083	0.64041	0.0466115	-0.993818	-0.100396	-0.119807	-0.0188958	0.0995929	-0.994845	0.235947	0	0	0	1
0.998722	0.0483297	-0.0140272	0.640271	0.0466504	-0.9938	-0.100559	-0.120279	-0.0188262	0.0997587	-0.99483	0.236012	0	0	0	1
0.998721	0.0483892	-0.0138927	0.640143	0.0467189	-0.993774	-0.10078	-0.120785	-0.0187089	0.0999852	-0.994809	0.236072	0	0	0	1
0.998725	0.0483273	-0.0138251	0.640032	0.0466611	-0.993761	-0.100938	-0.121273	-0.0186429	0.100147	-0.994794	0.236102	0	0	0	1
0.99871	0.0486403	-0.013813	0.639941	0.0469718	-0.993735	-0.101045	-0.121795	-0.0186674	0.100249	-0.994784	0.236118	0	0	0	1
0.998694	0.0489525	-0.013862	0.639835	0.0472767	-0.993716	-0.10109	-0.122341	-0.0187495	0.100286	-0.994778	0.236125	0	0	0	1
0.998688	0.049048	-0.0139352	0.639726	0.0473639	-0.99371	-0.101113	-0.122867	-0.018833	0.100303	-0.994775	0.236123	0	0	0	1
0.998686	0.0490812	-0.0139669	0.639639	0.0473932	-0.993705	-0.101143	-0.123309	-0.0188692	0.100331	-0.994771	0.236135	0	0	0	1
0.998694	0.0489236	-0.0139547	0.639566	0.0472362	-0.993705	-0.101222	-0.123754	-0.0188451	0.100414	-0.994764	0.236161	0	0	0	1
0.998696	0.0488947	-0.0139548	0.639473	0.0472061	-0.993699	-0.101288	-0.124265	-0.0188454	0.10048	-0.994757	0.236199	0	0	0	1
0.998692	0.0489545	-0.0140227	0.639357	0.0472583	-0.993694	-0.101314	-0.12483	-0.0189201	0.100502	-0.994753	0.23621	0	0	0	1
0.998687	0.0491418	-0.0137018	0.639362	0.0474849	-0.993727	-0.100887	-0.125131	-0.0185996	0.100087	-0.994801	0.23621	0	0	0	1
0.998678	0.0493178	-0.0137208	0.639308	0.0476592	-0.993724	-0.10083	-0.12537	-0.0186334	0.100025	-0.994807	0.236194	0	0	0	1
0.998684	0.0491846	-0.0137412	0.639271	0.0475244	-0.993729	-0.100846	-0.125569	-0.0186412	0.100044	-0.994805	0.236194	0	0	0	1
0.998699	0.0489126	-0.0136358	0.639245	0.0472614	-0.993727	-0.100995	-0.12593	-0.0185163	0.100202	-0.994791	0.236226	0	0	0	1
0.9987	0.0488886	-0.0136349	0.639161	0.0472362	-0.99372	-0.101073	-0.126445	-0.0185166	0.10028	-0.994783	0.236243	0	0	0	1
0.998701	0.0488677	-0.0136566	0.639059	0.0472124	-0.993716	-0.101121	-0.127041	-0.0185384	0.100328	-0.994778	0.236252	0	0	0	1
0.998703	0.0488525	-0.0135961	0.638992	0.0472026	-0.993713	-0.101158	-0.12755	-0.0184784	0.100368	-0.994775	0.236269	0	0	0	1
0.998705	0.0488355	-0.0134736	0.638957	0.0471965	-0.993705	-0.101237	-0.127974	-0.0183588	0.100453	-0.994769	0.236293	0	0	0	1
0.998715	0.0486679	-0.0133185	0.638937	0.0470416	-0.993692	-0.101441	-0.128415	-0.0181974	0.100667	-0.99475	0.236328	0	0	0	1
0.998726	0.0485126	-0.0131245	0.638919	0.0469022	-0.993673	-0.101684	-0.128894	-0.0180004	0.100922	-0.994728	0.236373	0	0	0	1
0.998732	0.0484008	-0.0130118	0.638869	0.0467991	-0.99366	-0.101862	-0.129423	-0.0178855	0.101107	-0.994711	0.236407	0	0	0	1
0.998729	0.0484911	-0.0129726	0.638792	0.0468908	-0.993643	-0.101981	-0.129965	-0.0178613	0.101226	-0.994699	0.236426	0	0	0	1
0.998723	0.0486278	-0.0128935	0.638724	0.0470322	-0.993622	-0.102128	-0.13053	-0.0178035	0.101375	-0.994685	0.236452	0	0	0	1
0.998727	0.0485731	-0.0127922	0.638666	0.0469858	-0.993611	-0.102252	-0.131054	-0.0177031	0.101503	-0.994674	0.236479	0	0	0	1
0.998731	0.0485203	-0.0126683	0.638629	0.0469428	-0.993595	-0.102425	-0.13152	-0.0175828	0.101683	-0.994658	0.236506	0	0	0	1
0.99874	0.0484042	-0.0124443	0.638618	0.0468453	-0.993572	-0.102697	-0.132015	-0.0173612	0.101968	-0.994632	0.236556	0	0	0	1
0.998744	0.0483365	-0.0123504	0.638558	0.0467848	-0.993558	-0.102855	-0.132551	-0.0172684	0.102131	-0.994617	0.236583	0	0	0	1
0.998735	0.0485306	-0.0123243	0.638467	0.046979	-0.993539	-0.102953	-0.133137	-0.0172669	0.102226	-0.994608	0.236596	0	0	0	1
0.998736	0.04855	-0.0121579	0.638407	0.0470176	-0.993552	-0.102815	-0.133689	-0.0170971	0.102096	-0.994624	0.236604	0	0	0	1
0.998725	0.0488074	-0.0120405	0.638339	0.0472859	-0.99354	-0.102802	-0.134233	-0.0170062	0.102085	-0.994627	0.236621	0	0	0	1
0.998722	0.0488969	-0.0119198	0.638285	0.0473865	-0.993531	-0.102844	-0.134731	-0.0168974	0.102131	-0.994624	0.23664	0	0	0	1
0.998719	0.0489881	-0.011782	0.638236	0.0474888	-0.99351	-0.102997	-0.135249	-0.0167771	0.102289	-0.994609	0.23667	0	0	0	1
0.998722	0.0489564	-0.0116387	0.638182	0.0474699	-0.993499	-0.103115	-0.135798	-0.0166371	0.102413	-0.994599	0.236698	0	0	0	1
0.998725	0.048949	-0.011445	0.638134	0.0474826	-0.9935	-0.103102	-0.136345	-0.0164433	0.10241	-0.994603	0.236718	0	0	0	1
0.998727	0.0489413	-0.0113005	0.638077	0.0474897	-0.993499	-0.103108	-0.136871	-0.0162992	0.102423	-0.994604	0.236738	0	0	0	1
0.998734	0.0488455	-0.0111199	0.638049	0.0474098	-0.993483	-0.103297	-0.137352	-0.016119	0.102622	-0.994586	0.236776	0	0	0	1
0.998742	0.0487184	-0.0109132	0.638033	0.0473005	-0.993461	-0.103554	-0.137819	-0.0159127	0.10289	-0.994562	0.236821	0	0	0	1
0.998749	0.0486258	-0.0107177	0.638005	0.0472242	-0.993436	-0.103831	-0.138339	-0.015722	0.103178	-0.994535	0.236863	0	0	0	1
0.998752	0.0485815	-0.0106146	0.637938	0.0471881	-0.99342	-0.104001	-0.138908	-0.0156231	0.103353	-0.994518	0.236892	0	0	0	1
0.998748	0.0486771	-0.0105345	0.637865	0.0472893	-0.993401	-0.104136	-0.139454	-0.0155599	0.10349	-0.994505	0.236919	0	0	0	1
0.998746	0.0487387	-0.0104719	0.637824	0.0473565	-0.993394	-0.10417	-0.139757	-0.0155057	0.103526	-0.994502	0.236935	0	0	0	1
0.998747	0.0487345	-0.010422	0.637826	0.0473566	-0.993388	-0.104227	-0.139857	-0.0154584	0.103586	-0.994497	0.23693	0	0	0	1
0.998757	0.0485959	-0.0100766	0.637899	0.0472493	-0.993358	-0.104566	-0.140054	-0.015117	0.103943	-0.994464	0.236996	0	0	0	1
0.998775	0.0482824	-0.00982934	0.63791	0.0469589	-0.993341	-0.104859	-0.140441	-0.0148525	0.104252	-0.994436	0.237043	0	0	0	1
0.998781	0.0481538	-0.00982547	0.63781	0.04683	-0.993337	-0.104953	-0.141013	-0.0148397	0.104348	-0.994426	0.237057	0	0	0	1
0.998785	0.0480607	-0.00984235	0.637699	0.0467347	-0.993335	-0.105017	-0.141597	-0.0148497	0.104412	-0.994419	0.237071	0	0	0	1
0.998787	0.0480242	-0.00979802	0.637624	0.0467013	-0.993324	-0.105128	-0.142092	-0.0148071	0.104526	-0.994408	0.237089	0	0	0	1
0.998794	0.0479361	-0.0096031	0.637607	0.0466306	-0.993303	-0.105366	-0.142536	-0.0146154	0.104774	-0.994385	0.237129	0	0	0	1
0.998807	0.0477038	-0.00937436	0.637601	0.0464194	-0.993282	-0.105655	-0.142982	-0.0143773	0.105077	-0.994356	0.237175	0	0	0	1
0.998813	0.0475987	-0.00920403	0.637567	0.0463293	-0.99326	-0.105896	-0.143476	-0.0142082	0.105327	-0.994332	0.237215	0	0	0	1
0.998817	0.0475473	-0.00910499	0.637499	0.0462861	-0.993243	-0.106076	-0.144022	-0.0141129	0.105513	-0.994314	0.237245	0	0	0	1
0.998806	0.0477968	-0.00902137	0.637419	0.0465405	-0.993212	-0.106256	-0.144597	-0.0140646	0.105693	-0.994295	0.237272	0	0	0	1
0.998807	0.0477998	-0.00887276	0.637369	0.0465564	-0.99319	-0.106454	-0.145124	-0.0139265	0.105897	-0.994276	0.237304	0	0	0	1
0.998808	0.0478427	-0.00855574	0.63737	0.0466311	-0.993174	-0.106568	-0.145574	-0.0136216	0.106025	-0.994266	0.237346	0	0	0	1
0.998808	0.0478774	-0.00830366	0.637353	0.0466903	-0.993156	-0.106717	-0.146055	-0.0133818	0.106185	-0.994252	0.237385	0	0	0	1
0.998816	0.0477269	-0.00818358	0.637287	0.0465511	-0.993143	-0.106895	-0.146604	-0.0132549	0.10637	-0.994234	0.237415	0	0	0	1
0.998809	0.0478979	-0.00802407	0.637223	0.0467366	-0.993122	-0.107005	-0.147173	-0.0131199	0.106486	-0.994224	0.237442	0	0	0	1
0.998792	0.0482789	-0.00789782	0.637152	0.047128	-0.993097	-0.107072	-0.147711	-0.0130383	0.106554	-0.994217	0.23746	0	0	0	1
0.998783	0.0485021	-0.00762491	0.637116	0.0473783	-0.993079	-0.107127	-0.148266	-0.0127937	0.106619	-0.994214	0.237491	0	0	0	1
0.998788	0.048434	-0.00741644	0.637079	0.0473312	-0.993068	-0.107252	-0.148767	-0.0125853	0.106754	-0.994202	0.237523	0	0	0	1
0.99879	0.0484298	-0.00721285	0.637052	0.0473457	-0.99304	-0.107503	-0.14925	-0.0123946	0.107014	-0.994176	0.23756	0	0	0	1
0.99879	0.0484522	-0.00702305	0.637014	0.0473853	-0.993012	-0.107741	-0.149767	-0.0122199	0.107261	-0.994152	0.237602	0	0	0	1
0.998786	0.0485577	-0.00690034	0.636957	0.0475017	-0.992992	-0.107877	-0.150343	-0.0121159	0.107402	-0.994138	0.237573	0	0	0	1
0.998783	0.048638	-0.00676409	0.636911	0.0475968	-0.992992	-0.10783	-0.15092	-0.0119869	0.10736	-0.994144	0.237469	0	0	0	1
0.998782	0.0486768	-0.00655619	0.636871	0.0476582	-0.992995	-0.107781	-0.151488	-0.0117823	0.10732	-0.994151	0.237411	0	0	0	1
0.998786	0.0486349	-0.00636194	0.636824	0.0476376	-0.992998	-0.107761	-0.151997	-0.011584	0.10731	-0.994154	0.237411	0	0	0	1
0.998798	0.0483994	-0.00616299	0.636777	0.0474236	-0.992995	-0.107881	-0.152534	-0.0113668	0.107442	-0.994142	0.237437	0	0	0	1
0.998803	0.0483216	-0.00602993	0.636721	0.0473591	-0.992985	-0.108001	-0.153028	-0.011232	0.107569	-0.99413	0.237452	0	0	0	1
0.99881	0.0481951	-0.00584354	0.636678	0.0472521	-0.992978	-0.108113	-0.153527	-0.0110386	0.107691	-0.994119	0.237475	0	0	0	1
0.99882	0.0480239	-0.00564381	0.636643	0.0471014	-0.992965	-0.108302	-0.154012	-0.0108308	0.107892	-0.9941	0.237511	0	0	0	1
0.998815	0.0481278	-0.00550248	0.636618	0.0472203	-0.992964	-0.108259	-0.15429	-0.0106996	0.107854	-0.994105	0.237523	0	0	0	1
0.998818	0.0480886	-0.00540296	0.636613	0.0471927	-0.99297	-0.10821	-0.154451	-0.0105942	0.10781	-0.994111	0.237515	0	0	0	1
0.998829	0.0478729	-0.00523219	0.636622	0.0469946	-0.992959	-0.108401	-0.15469	-0.0104104	0.108011	-0.994091	0.237551	0	0	0	1
0.998839	0.047676	-0.00512452	0.636583	0.0468087	-0.992948	-0.108577	-0.155072	-0.0102905	0.108195	-0.994072	0.237575	0	0	0	1
0.998837	0.0477273	-0.00508073	0.636483	0.0468631	-0.992932	-0.108705	-0.155635	-0.0102586	0.108324	-0.994059	0.237597	0	0	0	1
0.998825	0.0479936	-0.00498095	0.636396	0.0471391	-0.992923	-0.10867	-0.156177	-0.0101867	0.10829	-0.994063	0.237591	0	0	0	1
0.998825	0.0479961	-0.00480442	0.636348	0.0471618	-0.992934	-0.108557	-0.156661	-0.0100064	0.108186	-0.994076	0.237556	0	0	0	1
0.998833	0.0478713	-0.00456382	0.636325	0.0470626	-0.992925	-0.108678	-0.157136	-0.00975962	0.108319	-0.994064	0.237575	0	0	0	1
0.998838	0.0477616	-0.00442337	0.636266	0.0469678	-0.99292	-0.108771	-0.157622	-0.00961268	0.10842	-0.994055	0.237597	0	0	0	1
0.998837	0.0478227	-0.00418093	0.636219	0.0470544	-0.992911	-0.108812	-0.158156	-0.00938049	0.108472	-0.994051	0.237624	0	0	0	1
0.998833	0.0479229	-0.00393123	0.636156	0.0471828	-0.992925	-0.108633	-0.158708	-0.00913494	0.108304	-0.994072	0.237626	0	0	0	1
0.99883	0.048023	-0.00351433	0.636123	0.0473304	-0.992954	-0.1083	-0.15926	-0.00871596	0.10799	-0.99411	0.237639	0	0	0	1
0.998817	0.0483174	-0.00316451	0.636069	0.0476639	-0.992976	-0.107946	-0.159822	-0.00838348	0.107651	-0.994149	0.23764	0	0	0	1
0.998817	0.0483381	-0.00281417	0.636016	0.0477258	-0.993023	-0.10749	-0.160414	-0.00801592	0.107212	-0.9942	0.237604	0	0	0	1
0.998816	0.0483669	-0.00241729	0.635997	0.0478013	-0.99308	-0.106925	-0.160929	-0.0075977	0.106666	-0.994262	0.237514	0	0	0	1
0.998823	0.048243	-0.0020584	0.635955	0.0477188	-0.99312	-0.106591	-0.16148	-0.00721201	0.10635	-0.994298	0.237502	0	0	0	1
0.998824	0.0482326	-0.00181469	0.6359	0.0477352	-0.993131	-0.10648	-0.161983	-0.00696356	0.106252	-0.994311	0.237519	0	0	0	1
0.998828	0.0481566	-0.00162493	0.635847	0.047679	-0.99312	-0.10661	-0.162498	-0.00677327	0.106391	-0.994297	0.23755	0	0	0	1
0.998827	0.0481796	-0.00142377	0.635799	0.0477227	-0.99311	-0.106683	-0.163	-0.00657942	0.106473	-0.99429	0.237579	0	0	0	1
0.998838	0.0479689	-0.00122704	0.635742	0.047534	-0.993117	-0.106703	-0.163509	-0.00636249	0.106503	-0.994288	0.23761	0	0	0	1
0.998842	0.047887	-0.00105147	0.635684	0.0474709	-0.993113	-0.106765	-0.16402	-0.0061824	0.106575	-0.994281	0.237638	0	0	0	1
0.998847	0.047776	-0.000889651	0.635631	0.0473771	-0.993106	-0.106877	-0.164499	-0.00601516	0.106695	-0.994269	0.23767	0	0	0	1
0.998858	0.0475467	-0.000713492	0.635581	0.047167	-0.993099	-0.107033	-0.16502	-0.00582312	0.106861	-0.994253	0.237715	0	0	0	1
0.998867	0.0473709	-0.000610583	0.635529	0.0470025	-0.993095	-0.107144	-0.165563	-0.00570732	0.106977	-0.994241	0.237761	0	0	0	1
0.998869	0.0473302	-0.000588828	0.635502	0.0469644	-0.993095	-0.107157	-0.166097	-0.00568201	0.106992	-0.994239	0.237748	0	0	0	1
0.998874	0.0472161	-0.0005917	0.635469	0.0468506	-0.993101	-0.107158	-0.166599	-0.00567268	0.106993	-0.994239	0.237713	0	0	0	1
0.998881	0.0470796	-0.000511424	0.635465	0.0467229	-0.993095	-0.107264	-0.167128	-0.00558331	0.107103	-0.994228	0.237724	0	0	0	1
0.99888	0.0470853	-0.000496744	0.635445	0.0467299	-0.993091	-0.107303	-0.167646	-0.00557115	0.107143	-0.994224	0.23773	0	0	0	1
0.998882	0.0470543	-0.000498481	0.635417	0.0466989	-0.993092	-0.107308	-0.168204	-0.00556978	0.107148	-0.994223	0.237727	0	0	0	1
0.998884	0.0469979	-0.000438252	0.635374	0.0466497	-0.993103	-0.107224	-0.168708	-0.0055	0.107067	-0.994232	0.237711	0	0	0	1
0.998873	0.0472439	-0.00028988	0.635361	0.046911	-0.993107	-0.10707	-0.169041	-0.00537174	0.106919	-0.994249	0.237705	0	0	0	1
0.998866	0.0473972	-0.00023873	0.635366	0.0470697	-0.993115	-0.106932	-0.169206	-0.00533085	0.106783	-0.994264	0.237662	0	0	0	1
0.998873	0.0472457	-0.000190028	0.635343	0.0469238	-0.993112	-0.107016	-0.169468	-0.00527023	0.10687	-0.994255	0.237674	0	0	0	1
0.998881	0.0470782	-6.97097e-05	0.63531	0.0467692	-0.993101	-0.10719	-0.169876	-0.00514097	0.10705	-0.994236	0.23772	0	0	0	1
0.998882	0.0470568	-8.05036e-06	0.635247	0.046754	-0.99309	-0.107299	-0.170348	-0.00508261	0.107162	-0.994224	0.237769	0	0	0	1
0.998873	0.0472464	6.74412e-05	0.635203	0.0469499	-0.993068	-0.107415	-0.170821	-0.00503344	0.10728	-0.994212	0.237824	0	0	0	1
0.998869	0.0473301	0.000160118	0.635149	0.0470424	-0.99305	-0.107542	-0.171305	-0.00495641	0.107411	-0.994198	0.237873	0	0	0	1
0.998856	0.047593	0.000253681	0.635093	0.0473134	-0.993025	-0.107652	-0.171846	-0.00489699	0.107524	-0.994186	0.237913	0	0	0	1
0.998845	0.0478391	0.000426138	0.635084	0.0475776	-0.993034	-0.107452	-0.172388	-0.00474267	0.107331	-0.994208	0.237884	0	0	0	1
0.998845	0.0478283	0.000572337	0.635066	0.0475839	-0.993065	-0.107166	-0.172968	-0.00458265	0.107053	-0.994239	0.237819	0	0	0	1
0.998842	0.0478976	0.000653919	0.635032	0.0476628	-0.993093	-0.10687	-0.173539	-0.00449486	0.106761	-0.99427	0.237726	0	0	0	1
0.998842	0.0478959	0.000737315	0.635011	0.0476709	-0.993115	-0.106664	-0.174097	-0.00440197	0.106559	-0.994292	0.237662	0	0	0	1
0.998842	0.0478826	0.00082308	0.634974	0.0476671	-0.993121	-0.106604	-0.174599	-0.00431251	0.106503	-0.994299	0.237653	0	0	0	1
0.998847	0.0477901	0.000976893	0.634923	0.0475914	-0.993122	-0.10663	-0.17509	-0.00415111	0.106537	-0.994296	0.237677	0	0	0	1
0.998843	0.0478617	0.00117692	0.634884	0.0476833	-0.993104	-0.106762	-0.175582	-0.00396644	0.106678	-0.994281	0.237717	0	0	0	1
0.998842	0.0478804	0.00130921	0.634821	0.0477158	-0.993094	-0.106835	-0.176139	-0.00384058	0.106757	-0.994273	0.237749	0	0	0	1
0.998845	0.0478172	0.0015168	0.634794	0.0476753	-0.993103	-0.106773	-0.176672	-0.00362465	0.106705	-0.99428	0.237753	0	0	0	1
0.998849	0.0477126	0.00176251	0.634759	0.047598	-0.993121	-0.106636	-0.17716	-0.00336292	0.106581	-0.994294	0.237736	0	0	0	1
0.998854	0.0476023	0.00199607	0.634706	0.0475127	-0.993108	-0.106797	-0.177702	-0.00312688	0.106753	-0.994276	0.237765	0	0	0	1
0.998862	0.0474206	0.00220061	0.634657	0.0473537	-0.993109	-0.106858	-0.178204	-0.00290723	0.106824	-0.994269	0.237787	0	0	0	1
0.998865	0.0473527	0.00236946	0.634631	0.0473042	-0.993108	-0.106886	-0.178756	-0.0027336	0.10686	-0.994266	0.23779	0	0	0	1
0.998866	0.0473222	0.00246602	0.634622	0.0472844	-0.993119	-0.106793	-0.179311	-0.00263002	0.106772	-0.994276	0.23776	0	0	0	1
0.998862	0.047399	0.00253473	0.634604	0.0473683	-0.993122	-0.106729	-0.179882	-0.00256694	0.106711	-0.994283	0.237733	0	0	0	1
0.998856	0.047526	0.00261112	0.634608	0.047503	-0.99313	-0.106593	-0.180437	-0.00249815	0.106579	-0.994297	0.237694	0	0	0	1
0.998858	0.0474912	0.00262135	0.634595	0.0474698	-0.993144	-0.106482	-0.180999	-0.00247897	0.106468	-0.994309	0.237646	0	0	0	1
0.998862	0.0473982	0.00260542	0.634534	0.0473759	-0.993158	-0.106391	-0.181493	-0.00248056	0.106377	-0.994319	0.237588	0	0	0	1
0.998864	0.0473578	0.00279856	0.634502	0.0473559	-0.993142	-0.106551	-0.181988	-0.00229206	0.106546	-0.994301	0.23763	0	0	0	1
0.998869	0.0472314	0.00295936	0.634454	0.047247	-0.993129	-0.106723	-0.182517	-0.00212704	0.106726	-0.994282	0.237686	0	0	0	1
0.998863	0.0473595	0.00306056	0.634409	0.0473849	-0.99311	-0.106831	-0.183032	-0.00204538	0.106838	-0.99427	0.237703	0	0	0	1
0.998857	0.0474823	0.0031704	0.634352	0.0475185	-0.993092	-0.106942	-0.183574	-0.00195472	0.106954	-0.994258	0.23769	0	0	0	1
0.998844	0.0477281	0.00345816	0.634354	0.0477941	-0.993103	-0.106715	-0.183892	-0.00168436	0.10674	-0.994281	0.237646	0	0	0	1
0.998844	0.0477253	0.00363652	0.634355	0.0478107	-0.993131	-0.106449	-0.184095	-0.00149416	0.106484	-0.994309	0.237568	0	0	0	1
0.998844	0.0477085	0.00380422	0.634345	0.0478117	-0.993115	-0.1066	-0.184408	-0.00133303	0.106642	-0.994292	0.237565	0	0	0	1
0.998845	0.0476692	0.00393457	0.634301	0.0477863	-0.993097	-0.106775	-0.184804	-0.00120781	0.106823	-0.994273	0.237574	0	0	0	1
0.998837	0.0478244	0.00412522	0.634256	0.0479608	-0.993065	-0.107	-0.185326	-0.00104593	0.107057	-0.994248	0.237588	0	0	0	1
0.998832	0.0479076	0.00437485	0.634225	0.0480702	-0.993067	-0.106933	-0.185793	-0.000803694	0.107001	-0.994254	0.237561	0	0	0	1
0.998831	0.0479003	0.00456595	0.634173	0.0480834	-0.993062	-0.106967	-0.186322	-0.0006148	0.107045	-0.99425	0.237546	0	0	0	1
0.998839	0.0477162	0.00483511	0.634161	0.0479292	-0.993072	-0.106948	-0.186851	-0.000326857	0.107039	-0.99425	0.237552	0	0	0	1
0.998835	0.0477795	0.00503999	0.634154	0.0480141	-0.993077	-0.106863	-0.187408	-0.000126085	0.106964	-0.994259	0.237527	0	0	0	1
0.998831	0.0478505	0.00512624	0.634088	0.0480939	-0.993075	-0.106842	-0.187935	-4.70222e-05	0.106947	-0.99426	0.23751	0	0	0	1
0.998833	0.0477738	0.00539762	0.63406	0.0480467	-0.99307	-0.106913	-0.188415	0.000227286	0.107031	-0.994251	0.237531	0	0	0	1
0.998838	0.047654	0.00565632	0.634027	0.0479554	-0.993048	-0.107152	-0.188893	0.000485516	0.107282	-0.994224	0.237573	0	0	0	1
0.998845	0.0474736	0.00588201	0.633983	0.0478005	-0.993022	-0.107468	-0.189424	0.000713801	0.107609	-0.994189	0.237606	0	0	0	1
0.998849	0.0473731	0.0060354	0.633925	0.0477172	-0.993003	-0.107675	-0.189953	0.000867009	0.107823	-0.994165	0.237602	0	0	0	1
0.998853	0.0472709	0.00621693	0.633889	0.0476354	-0.992991	-0.107826	-0.190452	0.00105105	0.107982	-0.994148	0.237591	0	0	0	1
0.998857	0.0471509	0.00647001	0.633871	0.0475438	-0.992962	-0.10813	-0.19096	0.00130084	0.108297	-0.994113	0.237613	0	0	0	1
0.998859	0.0470637	0.006713	0.63385	0.047484	-0.992926	-0.108486	-0.191454	0.00153456	0.108664	-0.994073	0.237618	0	0	0	1
0.998862	0.0469742	0.00695873	0.633824	0.0474224	-0.992886	-0.108877	-0.192022	0.00176962	0.109067	-0.994028	0.237594	0	0	0	1
0.998865	0.046876	0.00713256	0.633814	0.0473443	-0.992856	-0.109187	-0.192587	0.00193819	0.109384	-0.993993	0.237499	0	0	0	1
0.998862	0.0469134	0.00726307	0.633814	0.0473964	-0.992824	-0.109455	-0.19313	0.00205088	0.109658	-0.993963	0.237383	0	0	0	1
0.998866	0.0468118	0.00745397	0.63381	0.0473171	-0.992792	-0.109785	-0.193657	0.00223586	0.109996	-0.993925	0.237299	0	0	0	1
0.998865	0.0467973	0.00763494	0.63378	0.0473234	-0.992756	-0.110102	-0.194155	0.00240203	0.110321	-0.993889	0.23728	0	0	0	1
0.998861	0.0468599	0.00779667	0.633734	0.0474041	-0.992721	-0.110387	-0.194695	0.00254208	0.110614	-0.993856	0.237303	0	0	0	1
0.998854	0.0469936	0.00791195	0.633704	0.0475502	-0.992693	-0.110574	-0.195195	0.00263274	0.110807	-0.993834	0.237323	0	0	0	1
0.998855	0.0469554	0.00800373	0.633658	0.047523	-0.992673	-0.11076	-0.195777	0.0027192	0.110997	-0.993813	0.237346	0	0	0	1
0.998849	0.0470669	0.0080978	0.633621	0.0476447	-0.99265	-0.11092	-0.19622	0.00279253	0.111161	-0.993794	0.237367	0	0	0	1
0.998851	0.0469866	0.00822226	0.633584	0.0475794	-0.992628	-0.111141	-0.196742	0.0029144	0.111388	-0.993768	0.237407	0	0	0	1
0.99885	0.0470073	0.00827833	0.633545	0.0476066	-0.992613	-0.111264	-0.197262	0.00296187	0.111514	-0.993754	0.237434	0	0	0	1
0.998844	0.0471305	0.00828476	0.633489	0.04773	-0.992597	-0.111358	-0.19781	0.00294998	0.111608	-0.993743	0.237432	0	0	0	1
0.998836	0.0472986	0.00834154	0.633457	0.0479038	-0.992576	-0.111468	-0.198335	0.00298225	0.111721	-0.993731	0.237451	0	0	0	1
0.998822	0.0475786	0.00843627	0.63349	0.0481923	-0.992572	-0.11138	-0.1987	0.00304925	0.111638	-0.99374	0.237428	0	0	0	1
0.998828	0.0474229	0.00856697	0.633521	0.0480508	-0.992627	-0.110951	-0.198939	0.00321711	0.111216	-0.993787	0.237287	0	0	0	1
0.998828	0.0474253	0.00858229	0.633495	0.0480546	-0.992633	-0.110895	-0.199267	0.00323477	0.11116	-0.993793	0.237265	0	0	0	1
0.998826	0.0474316	0.00869829	0.633486	0.048074	-0.992623	-0.110972	-0.199642	0.00334546	0.111243	-0.993783	0.237348	0	0	0	1
0.998832	0.0473164	0.00871987	0.633399	0.0479622	-0.992622	-0.111035	-0.200097	0.00337667	0.111307	-0.993776	0.237389	0	0	0	1
0.998822	0.0474925	0.00884454	0.633373	0.0481514	-0.992603	-0.111119	-0.200564	0.00347672	0.111397	-0.993765	0.237463	0	0	0	1
0.998821	0.0474938	0.00895028	0.63335	0.0481646	-0.992598	-0.11116	-0.2011	0.00357954	0.111444	-0.99376	0.237521	0	0	0	1
0.998819	0.0475418	0.00899942	0.633324	0.0482178	-0.992596	-0.111151	-0.201615	0.00362341	0.111437	-0.99376	0.237534	0	0	0	1
0.998818	0.0475401	0.0090408	0.633292	0.0482206	-0.992597	-0.111142	-0.202126	0.0036651	0.11143	-0.993761	0.237545	0	0	0	1
0.998819	0.0475156	0.00909458	0.633262	0.0482025	-0.992592	-0.111198	-0.202637	0.00371851	0.111488	-0.993754	0.237591	0	0	0	1
0.998817	0.04756	0.00909729	0.633216	0.048247	-0.992587	-0.111218	-0.203182	0.00371524	0.111509	-0.993752	0.237596	0	0	0	1
0.998822	0.0474527	0.00912624	0.633181	0.0481434	-0.992596	-0.111183	-0.203707	0.00375767	0.111475	-0.993756	0.237591	0	0	0	1
0.998827	0.0473307	0.00914522	0.633134	0.0480244	-0.992601	-0.111193	-0.2042	0.00378964	0.111485	-0.993754	0.237588	0	0	0	1
0.998833	0.0471887	0.00921583	0.633117	0.0478914	-0.992597	-0.111286	-0.204714	0.0038711	0.111581	-0.993743	0.237611	0	0	0	1
0.998836	0.0471269	0.00920447	0.633109	0.0478289	-0.992597	-0.111313	-0.205264	0.00386543	0.111607	-0.99374	0.237593	0	0	0	1
0.99884	0.0470592	0.00914406	0.633107	0.0477547	-0.992604	-0.111276	-0.20583	0.0038148	0.111567	-0.993745	0.237532	0	0	0	1
0.998842	0.0470337	0.00906509	0.633133	0.0477203	-0.992613	-0.111216	-0.206393	0.00374216	0.111503	-0.993752	0.237452	0	0	0	1
0.998842	0.0470524	0.00899795	0.633191	0.0477312	-0.992619	-0.111161	-0.206967	0.00367609	0.111445	-0.993759	0.237374	0	0	0	1
0.998852	0.0468576	0.00889823	0.633165	0.0475263	-0.992634	-0.111109	-0.207516	0.00360131	0.111388	-0.993766	0.237303	0	0	0	1
0.998852	0.046865	0.00885362	0.633122	0.0475288	-0.992633	-0.111115	-0.208052	0.00355593	0.111391	-0.993766	0.237285	0	0	0	1
0.99884	0.0471205	0.00888394	0.633078	0.0477864	-0.99261	-0.111212	-0.208576	0.00355288	0.11149	-0.993755	0.237334	0	0	0	1
0.998836	0.0471955	0.00888629	0.633016	0.0478614	-0.9926	-0.111269	-0.209075	0.00354408	0.111548	-0.993748	0.237358	0	0	0	1
0.998841	0.0470852	0.00892115	0.632966	0.047756	-0.992595	-0.111365	-0.209558	0.0035864	0.111645	-0.993737	0.237401	0	0	0	1
0.998843	0.0470371	0.00898235	0.632942	0.0477154	-0.992585	-0.111471	-0.210069	0.00364741	0.111754	-0.993725	0.237445	0	0	0	1
0.998845	0.0469799	0.00896255	0.632934	0.0476565	-0.992585	-0.111494	-0.210631	0.00363307	0.111775	-0.993722	0.237428	0	0	0	1
0.998842	0.0470604	0.00889901	0.632957	0.0477293	-0.992585	-0.111459	-0.211214	0.00356265	0.111738	-0.993727	0.237365	0	0	0	1
0.998836	0.0472084	0.00882156	0.633013	0.0478674	-0.992588	-0.111376	-0.211805	0.0034732	0.111652	-0.993737	0.237269	0	0	0	1
0.99884	0.0471414	0.00873976	0.633032	0.0477915	-0.992597	-0.111323	-0.212398	0.00340206	0.111595	-0.993743	0.237192	0	0	0	1
0.998836	0.0472308	0.00868633	0.632996	0.0478743	-0.992595	-0.111309	-0.212905	0.00333973	0.111579	-0.993746	0.23716	0	0	0	1
0.998835	0.0472413	0.0087497	0.632963	0.0478923	-0.99258	-0.111437	-0.213411	0.00339528	0.11171	-0.993731	0.237238	0	0	0	1
0.998825	0.0474492	0.00878184	0.632969	0.0481026	-0.992568	-0.111455	-0.213745	0.00340304	0.11173	-0.993728	0.237255	0	0	0	1
0.998821	0.0475637	0.00864838	0.632973	0.048201	-0.992576	-0.11134	-0.213901	0.00326338	0.111609	-0.993742	0.237139	0	0	0	1
0.99883	0.0473725	0.00865925	0.632967	0.0480124	-0.992581	-0.111377	-0.214112	0.00329373	0.111646	-0.993738	0.23715	0	0	0	1
0.99884	0.0471392	0.00869953	0.632909	0.0477853	-0.992582	-0.11146	-0.214463	0.00335581	0.11173	-0.993728	0.237204	0	0	0	1
0.998831	0.0473142	0.00877749	0.632838	0.0479684	-0.992557	-0.11161	-0.214984	0.00340634	0.111884	-0.993711	0.237297	0	0	0	1
0.998824	0.0474698	0.00880732	0.632799	0.0481266	-0.992541	-0.111685	-0.21558	0.00341491	0.111961	-0.993702	0.237337	0	0	0	1
0.998817	0.0476196	0.00872023	0.632776	0.0482656	-0.99254	-0.111632	-0.216084	0.00331426	0.111904	-0.993709	0.237267	0	0	0	1
0.998826	0.0474501	0.00861449	0.632738	0.0480851	-0.992556	-0.111564	-0.216584	0.00323157	0.111831	-0.993717	0.237189	0	0	0	1
0.998827	0.0474451	0.00860046	0.632719	0.0480786	-0.992555	-0.111581	-0.2171	0.0032174	0.111847	-0.993716	0.23718	0	0	0	1
0.99883	0.0473721	0.00859669	0.632676	0.0480058	-0.992553	-0.111623	-0.217667	0.00321979	0.111889	-0.993711	0.237191	0	0	0	1
0.99883	0.0473901	0.00854237	0.63262	0.0480175	-0.992554	-0.111613	-0.218162	0.00316438	0.111875	-0.993713	0.237156	0	0	0	1
0.998832	0.047334	0.00856586	0.632568	0.0479647	-0.992547	-0.111698	-0.218652	0.00318983	0.111962	-0.993703	0.237168	0	0	0	1
0.998836	0.0472461	0.00866355	0.632555	0.0478888	-0.992534	-0.111843	-0.219136	0.00328965	0.112111	-0.993686	0.237221	0	0	0	1
0.998845	0.0470303	0.0087003	0.632508	0.0476787	-0.992533	-0.111941	-0.219674	0.00334569	0.11221	-0.993674	0.237238	0	0	0	1
0.998838	0.047182	0.00871606	0.63247	0.0478315	-0.992517	-0.112021	-0.220177	0.00334043	0.112291	-0.993665	0.237214	0	0	0	1
0.998841	0.047107	0.00876705	0.632448	0.0477632	-0.992507	-0.112143	-0.220701	0.00339358	0.112415	-0.993651	0.237191	0	0	0	1
0.998849	0.0469326	0.00877156	0.632421	0.0475906	-0.992509	-0.112199	-0.221259	0.00341502	0.112471	-0.993645	0.237165	0	0	0	1
0.998855	0.0468265	0.00873738	0.632398	0.0474812	-0.992513	-0.112204	-0.221826	0.00339283	0.112473	-0.993644	0.237121	0	0	0	1
0.998857	0.0467822	0.00871985	0.632406	0.0474354	-0.992515	-0.11221	-0.222363	0.00338012	0.112478	-0.993644	0.237091	0	0	0	1
0.998856	0.0468002	0.00871741	0.632429	0.047453	-0.992513	-0.112218	-0.222878	0.00337526	0.112487	-0.993643	0.23707	0	0	0	1
0.998864	0.0466262	0.00869083	0.632393	0.047277	-0.992521	-0.112219	-0.223402	0.00336845	0.112486	-0.993643	0.237051	0	0	0	1
0.998873	0.0464395	0.00870005	0.632351	0.0470928	-0.992523	-0.112279	-0.22392	0.00339578	0.112546	-0.993636	0.237063	0	0	0	1
0.998878	0.0463296	0.00874871	0.632322	0.0469894	-0.992518	-0.112372	-0.224429	0.00345205	0.112641	-0.993625	0.237097	0	0	0	1
0.998877	0.0463353	0.00875359	0.632297	0.0469958	-0.992512	-0.112423	-0.224938	0.00345385	0.112692	-0.993619	0.237083	0	0	0	1
0.99888	0.0462849	0.00875085	0.632254	0.0469456	-0.992506	-0.112492	-0.225461	0.00345357	0.11276	-0.993612	0.237068	0	0	0	1
0.998884	0.0461926	0.00879711	0.6322	0.0468595	-0.992497	-0.112608	-0.225984	0.00350444	0.112878	-0.993598	0.23707	0	0	0	1
0.998879	0.0462825	0.00884616	0.632203	0.0469547	-0.992483	-0.112692	-0.226481	0.00353897	0.112965	-0.993588	0.237058	0	0	0	1
0.998877	0.0463329	0.00884992	0.632222	0.0470053	-0.992478	-0.112716	-0.227084	0.00353589	0.112988	-0.993585	0.237028	0	0	0	1
0.998875	0.0463816	0.00882478	0.632291	0.0470507	-0.992482	-0.112662	-0.227679	0.00350794	0.112934	-0.993592	0.236964	0	0	0	1
0.998869	0.0465122	0.00873161	0.632369	0.0471695	-0.992491	-0.112535	-0.228286	0.00340678	0.112803	-0.993607	0.23683	0	0	0	1
0.998861	0.0467204	0.00852409	0.632377	0.0473521	-0.992511	-0.112281	-0.228721	0.00318939	0.11254	-0.993638	0.236619	0	0	0	1
0.998854	0.0469174	0.0083419	0.632442	0.0475266	-0.992531	-0.112026	-0.228886	0.00299859	0.112277	-0.993668	0.236409	0	0	0	1
0.998861	0.0467574	0.00836972	0.632468	0.0473708	-0.992535	-0.112057	-0.229115	0.00304271	0.112309	-0.993664	0.23642	0	0	0	1
0.998877	0.0464124	0.00842068	0.632404	0.047034	-0.992541	-0.112145	-0.229501	0.00312791	0.112398	-0.993654	0.23649	0	0	0	1
0.998873	0.0464946	0.00844831	0.63229	0.0471191	-0.992526	-0.112247	-0.230003	0.00314127	0.112501	-0.993642	0.236557	0	0	0	1
0.998861	0.0467303	0.00848446	0.632215	0.0473578	-0.992502	-0.112353	-0.230486	0.00314553	0.11261	-0.99363	0.236616	0	0	0	1
0.998857	0.0468205	0.0085236	0.632161	0.0474521	-0.992487	-0.112448	-0.230918	0.00316966	0.112707	-0.993619	0.236665	0	0	0	1
0.99885	0.0469518	0.00862689	0.632133	0.0475947	-0.992463	-0.112603	-0.231427	0.00324993	0.112867	-0.9936	0.236749	0	0	0	1
0.998841	0.0471467	0.00863175	0.632101	0.047789	-0.992449	-0.112639	-0.232002	0.00323097	0.112904	-0.993596	0.236755	0	0	0	1
0.998848	0.0469862	0.00859512	0.632074	0.0476254	-0.992459	-0.112621	-0.23258	0.00321364	0.112884	-0.993598	0.23672	0	0	0	1
0.998847	0.047019	0.00855056	0.632072	0.0476528	-0.992462	-0.112583	-0.233162	0.00316755	0.112844	-0.993603	0.236667	0	0	0	1
0.998845	0.0470786	0.00850039	0.632077	0.0477062	-0.992465	-0.112535	-0.233702	0.00311333	0.112793	-0.993609	0.236604	0	0	0	1
0.998845	0.0470783	0.00847091	0.632057	0.0477026	-0.992466	-0.112527	-0.234188	0.00308445	0.112785	-0.99361	0.236576	0	0	0	1
0.998846	0.0470596	0.00851366	0.632008	0.0476891	-0.992457	-0.112613	-0.234721	0.00312488	0.112872	-0.9936	0.236627	0	0	0	1
0.998843	0.0470989	0.00856233	0.631984	0.0477338	-0.992447	-0.112683	-0.23524	0.00316539	0.112945	-0.993592	0.236669	0	0	0	1
0.998847	0.0470263	0.00851093	0.631926	0.0476558	-0.992452	-0.112674	-0.235754	0.003123	0.112934	-0.993593	0.236635	0	0	0	1
0.998843	0.0471218	0.00846401	0.63188	0.0477455	-0.992447	-0.112676	-0.236287	0.00306555	0.112933	-0.993593	0.236588	0	0	0	1
0.998839	0.0472068	0.00846546	0.631889	0.0478301	-0.992442	-0.112682	-0.236895	0.00305707	0.11294	-0.993593	0.236561	0	0	0	1
0.998842	0.0471596	0.00838914	0.631892	0.0477742	-0.992455	-0.11259	-0.237466	0.00299111	0.112844	-0.993604	0.236469	0	0	0	1
0.998847	0.0470726	0.00830252	0.631905	0.0476777	-0.992473	-0.112479	-0.238062	0.00292031	0.112728	-0.993617	0.236362	0	0	0	1
0.998848	0.0470578	0.00827511	0.631971	0.0476598	-0.992483	-0.112395	-0.238621	0.00289878	0.112644	-0.993627	0.236283	0	0	0	1
0.998857	0.0468789	0.00813524	0.631915	0.0474659	-0.992505	-0.112282	-0.239154	0.00278554	0.112524	-0.993641	0.236168	0	0	0	1
0.998856	0.0469105	0.00805686	0.631872	0.0474883	-0.992511	-0.112222	-0.239658	0.00270709	0.112459	-0.993648	0.236097	0	0	0	1
0.998864	0.0467556	0.00803943	0.631806	0.0473325	-0.992515	-0.11225	-0.240187	0.00270586	0.112487	-0.993645	0.236092	0	0	0	1
0.998868	0.0466721	0.00803744	0.631739	0.0472495	-0.992512	-0.112313	-0.240704	0.00271029	0.112549	-0.993638	0.236061	0	0	0	1
0.998873	0.0465553	0.00807222	0.631684	0.0471377	-0.992503	-0.112439	-0.241266	0.00275203	0.112676	-0.993623	0.236005	0	0	0	1
0.998868	0.0466699	0.00803581	0.631676	0.0472474	-0.992499	-0.112432	-0.241804	0.00270329	0.112668	-0.993625	0.235877	0	0	0	1
0.998863	0.0467828	0.00797235	0.631692	0.0473523	-0.992502	-0.112359	-0.24239	0.00263105	0.112592	-0.993633	0.235739	0	0	0	1
0.998861	0.0468446	0.00786147	0.63169	0.0474008	-0.992514	-0.11223	-0.243032	0.00252019	0.112458	-0.993649	0.235594	0	0	0	1
