# Supplementary material for: Axially rigid steerable needle with compliant active tip control
Source: PLoS One. 2021 Dec 16;16(12):e0261089. doi: 10.1371/journal.pone.0261089 (PMC8675730; doi:10.1371/journal.pone.0261089)
Supplement: S1 File — (ZIP) [file pone.0261089.s001.zip › Exp.1/PhantomScan_029.csvf]

4.18139	1.84168	8.64261
4.17183	2.03297	8.54017
4.13981	1.54979	8.65881
4.09947	1.35548	8.61114
4.14438	1.01309	8.73857
4.07174	0.917688	8.91844
3.90792	0.45024	9.14327
4.00339	0.0484973	9.27514
3.77541	0.0827224	9.22131
3.50561	-0.04924	9.28014
3.40538	-0.461618	9.2757
3.20998	-0.663654	9.38627
2.98957	-0.677873	9.28575
2.90375	-0.818926	9.25861
2.78215	-0.832356	9.30654
2.74253	-0.936688	9.29407
2.66252	-1.0984	9.31849
2.52398	-1.10144	9.31164
2.37402	-1.1693	9.30018
2.15274	-1.43156	9.29528
2.11726	-1.4239	9.33703
2.09047	-1.38398	9.31186
2.19788	-1.34941	9.28725
2.25507	-1.42019	9.35912
2.13411	-1.37554	9.40414
1.95965	-1.70244	9.44271
1.88358	-1.87821	9.406
1.83354	-1.58366	9.43147
1.77877	-1.74555	9.41356
1.73592	-1.73653	9.40353
1.77164	-1.80805	9.42144
1.74971	-1.97042	9.50826
1.59953	-1.67312	9.60213
1.40043	-1.81591	9.5659
1.32674	-1.7995	9.50601
1.51816	-1.80122	9.48168
1.71106	-2.02416	9.51933
1.59706	-1.99751	9.49175
1.41904	-2.23084	9.50198
1.37293	-2.20047	9.5692
1.3367	-2.19504	9.568
1.37848	-2.49325	9.62865
1.36329	-2.43783	9.61147
1.41243	-2.29755	9.75123
1.53479	-2.20986	9.81795
1.66879	-2.21943	9.79449
1.58403	-2.39941	9.83877
1.48357	-2.47854	9.72361
1.53804	-2.0038	9.63139
1.53895	-2.45227	9.68746
1.49704	-2.44015	9.72951
1.46596	-2.2045	9.76917
1.30209	-2.89471	9.89531
0.968477	-2.695	9.62572
0.96882	-2.40442	9.53981
1.06404	-2.49097	9.61078
1.03095	-2.50793	9.63775
0.971738	-2.51849	9.69186
0.964414	-2.72799	9.95437
0.692338	-2.7312	9.82806
0.625376	-2.93064	9.84353
0.663421	-3.11968	9.97192
0.597586	-2.28866	10.0279
0.533928	-2.55933	9.98214
0.561548	-2.54605	9.89762
0.540954	-2.75368	9.99262
0.45546	-2.84024	10.1127
0.263153	-2.79055	10.018
0.342182	-2.94342	10.098
0.248492	-2.73776	10.3271
0.0935666	-3.15139	10.2698
0.0464701	-3.13332	10.2824
-0.0592612	-3.47342	10.1498
-0.119736	-3.00524	10.1764
-0.206331	-3.56496	10.1586
0.0306127	-3.13124	10.0953
0.0082699	-3.19353	10.0349
0.0409279	-3.02327	10.1476
0.0640443	-3.36048	10.1122
-0.205122	-3.10058	10.1752
-0.0292254	-3.20041	10.159
-0.00999169	-3.01796	10.2732
-0.114775	-3.39758	10.2229
-0.324351	-3.29834	10.1819
-0.0643189	-3.28965	10.3489
-0.196661	-2.93115	10.3232
-0.363355	-3.51758	9.97946
-0.118185	-3.23659	10.2981
-0.0699029	-3.3757	10.1595
-0.0551209	-3.02094	10.1754
0.0627701	-3.64332	10.2079
-0.0610661	-3.17845	10.3857
-0.0182691	-2.87458	10.3283
-0.231658	-3.01105	10.1205
-0.245071	-3.01112	10.2034
-0.186192	-2.73869	10.2209
-0.0854164	-3.02401	10.504
-0.231349	-3.11055	10.096
-0.198837	-3.30084	10.2262
-0.28469	-3.35682	10.1534
-0.34616	-3.42327	10.2575
-0.219534	-3.17753	10.2971
-0.248374	-3.01956	10.2887
-0.214643	-3.23544	10.3225
-0.262684	-3.33808	10.4362
-0.302558	-2.9323	10.4226
-0.283516	-3.06919	10.4549
-0.522163	-3.3671	10.5823
-0.412798	-3.36129	10.5593
-0.207338	-3.08595	10.3953
-0.480086	-3.22271	9.93802
-0.169647	-3.23866	10.0278
-0.00685156	-2.79512	10.1248
-0.0682384	-2.97364	10.0356
-0.178118	-3.11392	10.3782
-0.0517405	-2.78449	10.3049
-0.0961131	-3.04856	10.4155
-0.169173	-2.80424	10.3821
-0.20942	-3.31157	10.5559
-0.336142	-2.99668	10.4805
-0.262909	-3.10277	10.6131
-0.411976	-3.15705	10.4517
-0.293636	-2.72395	10.3717
-0.404024	-2.77593	10.1713
-0.153731	-2.55886	10.1934
-0.112548	-2.66264	10.1446
-0.126393	-2.81412	10.2487
-0.128998	-2.72584	10.2344
-0.357133	-2.90002	10.3965
-0.219667	-3.16019	10.566
-0.31522	-3.02784	10.4235
-0.244193	-2.9595	10.4453
-0.270257	-2.88228	10.5629
-0.351508	-3.03295	10.6763
-0.358993	-2.72523	10.5424
-0.448877	-3.24732	10.2991
-0.546283	-3.12694	10.3012
-0.392975	-3.15533	10.3933
-0.254052	-2.56561	10.3551
-0.229841	-3.04077	10.2878
-0.28758	-2.97082	10.407
-0.23074	-2.96409	10.4614
-0.308844	-3.09682	10.5893
-0.329947	-2.86225	10.4244
-0.423998	-3.16088	10.5411
-0.401022	-3.05868	10.4762
-0.410857	-3.01322	10.4942
-0.543373	-2.86169	10.4439
-0.771799	-3.02601	10.308
-0.621168	-2.84176	10.3812
-0.595232	-2.87702	10.3559
-0.58516	-3.3202	10.4586
-0.589814	-2.65717	10.4619
-0.641466	-2.71117	10.2464
-0.486996	-2.65299	10.2658
-0.497273	-2.97226	10.2553
-0.343245	-2.5501	10.4875
-0.490441	-3.02107	10.354
-0.785636	-2.95097	10.4029
-0.55915	-2.86525	10.3597
-0.603454	-2.76228	10.2882
-0.558976	-2.87319	10.3323
-0.630399	-3.08297	10.354
-0.565413	-2.93521	10.3575
-0.529442	-3.06314	10.4082
-0.503236	-2.85588	10.3875
-0.493472	-3.08779	10.5028
-0.445159	-2.86585	10.4883
-0.44359	-3.02642	10.448
-0.500112	-2.80241	10.355
-0.485602	-3.11652	10.4071
-0.727887	-3.44165	10.4907
-0.585204	-3.00307	10.7145
-0.668063	-2.78597	10.4497
-0.678923	-2.96112	10.4758
-0.666349	-2.97994	10.3874
-0.548925	-2.97145	10.4576
-0.536221	-2.89233	10.4707
-0.61498	-3.10301	10.489
-0.564053	-3.06573	10.5608
-0.62171	-3.03841	10.4502
-0.621553	-3.11525	10.7061
-0.707633	-2.62493	10.42
-0.871353	-3.02198	10.2962
-0.740167	-2.7682	10.2603
-0.781403	-2.83535	10.3665
-0.598845	-2.79585	10.4667
-0.59167	-2.99367	10.1826
-0.555987	-2.75973	10.1759
-0.60417	-3.02151	10.1623
-0.52106	-2.81856	10.322
-0.362924	-2.49689	10.3966
-0.420205	-2.73874	10.3288
-0.539383	-2.6895	10.3916
-0.66853	-3.00735	10.4518
-0.550066	-2.67924	10.5078
-0.693568	-2.82416	10.6382
-0.599363	-2.78792	10.5646
-0.837165	-2.7149	10.4791
-0.733148	-3.02314	10.6627
-0.722753	-2.86555	10.6043
-0.762967	-3.15016	10.5171
-0.893158	-2.84772	10.6855
-0.843146	-3.09693	10.6975
-0.654775	-2.89699	10.5515
-0.687611	-2.96677	10.6144
-0.742647	-3.02805	10.6545
-0.84755	-2.95901	10.7061
-0.665	-2.78405	10.6062
-0.748601	-3.17757	10.6182
-0.627294	-2.63417	10.6016
-0.853093	-3.07198	10.7371
-0.701	-2.6765	10.7551
-0.977591	-2.47247	10.2761
-0.835274	-2.79836	10.1845
-0.817493	-2.84211	10.2438
-0.602935	-3.19572	10.3165
-0.742154	-3.15405	10.4152
-0.725867	-2.51849	10.1859
-0.630394	-2.84614	10.2031
-0.596666	-2.72717	10.2248
-0.592309	-2.73734	10.2089
-0.69747	-2.83982	10.2927
-0.54772	-2.62458	10.31
-0.647143	-2.56643	10.3615
-0.749777	-3.15222	10.2909
-0.740807	-2.69615	10.2142
-0.800737	-2.95346	10.4274
-0.731816	-2.53021	10.2272
-0.636883	-2.80518	10.1374
-0.819364	-2.90836	10.2232
-0.724496	-2.88	10.2472
-0.608707	-2.62301	10.3322
-0.634487	-3.05527	10.2264
-0.615131	-2.78438	10.2018
-0.713146	-2.7998	10.2234
-0.806973	-3.17949	10.2958
-0.679889	-2.70877	10.4174
-0.74252	-2.84444	10.2774
-0.792747	-2.89353	10.2837
-0.807605	-2.84887	10.2847
-0.948858	-2.77402	10.1672
-0.844192	-2.45437	10.2365
-0.942175	-2.60187	9.80101
-0.746157	-2.54022	9.81201
-0.792096	-3.0514	9.82177
-0.698233	-2.54097	9.99098
-0.761506	-2.87469	9.90569
-0.592135	-2.60128	10.0239
-0.5778	-2.66766	9.95822
-0.53666	-2.5694	9.93395
-0.656522	-2.69584	9.91558
-0.672155	-2.7344	9.99567
-0.71761	-2.76072	10.0179
-0.657921	-2.53024	9.98703
-0.638372	-2.50385	9.96186
-0.728382	-2.61172	10.0648
-0.748304	-2.75117	10.0347
-0.806555	-2.93637	10.0471
-0.862545	-3.05575	9.82396
-0.805428	-2.68804	9.94917
-0.86976	-2.99224	9.94605
-0.655496	-2.78913	9.94877
-0.602386	-2.60737	9.82961
-0.674123	-2.68438	9.83453
-0.716596	-2.91424	9.8396
-0.709894	-3.01185	9.98869
-0.657053	-2.66215	9.97123
-0.62986	-2.44647	9.89543
-0.610806	-2.7007	9.73834
-0.723848	-2.71492	9.94391
-0.994778	-3.06085	9.96435
-0.889276	-2.12241	9.81961
-1.61207	-2.46249	9.97132
-1.89264	-1.93984	10.3942
-2.26934	-2.1941	10.7647
-2.4846	-1.86371	10.9002
-2.52366	-1.37956	10.7773
-2.88565	-2.04061	10.4948
-2.73878	-1.82395	9.93025
-2.69191	-1.36879	10.0092
-3.15718	-1.72598	9.74734
-3.12131	-1.60454	9.97828
-3.37837	-1.45544	10.122
-3.37037	-1.23129	10.3401
-3.18994	-1.47085	10.5602
-3.78291	-2.01582	10.3321
-3.16167	-1.36492	10.0733
-3.48365	-1.76692	10.1974
-3.71917	-1.43498	10.246
-3.3945	-1.35083	9.78283
-3.31816	-1.37507	9.82218
-3.75326	-1.5134	9.74943
-3.73501	-1.91499	9.73316
-3.29687	-1.37847	9.95734
-3.58222	-1.21765	10.2505
-3.33105	-1.17137	10.2242
-3.41304	-1.51629	9.9125
-3.38718	-1.20955	9.33359
-3.51948	-1.5469	9.19197
-3.3135	-1.44142	9.53328
-3.55245	-1.25878	9.77669
-2.98393	-1.85934	9.60903
-2.74433	-1.17518	9.13413
-2.77441	-1.06133	9.04296
-2.40743	-0.95389	8.88985
-2.32363	-0.619822	8.73249
-2.1763	-0.128695	8.51336
-2.03872	-0.283362	8.62056
-2.08084	-0.155512	8.51218
-1.79093	-0.138709	8.53647
-1.54178	0.089795	8.60673
-1.43417	0.159591	8.67524
-1.29435	0.477411	8.56532
-1.45697	-0.051491	8.64107
-1.30686	0.392078	8.7513
-1.20878	0.396588	8.66336
-1.05145	0.518363	8.61395
-1.03044	0.560184	8.57658
-1.14268	0.403172	8.57912
-1.08403	0.560956	8.56797
-1.25206	0.360273	8.70044
-1.28071	0.613452	8.48809
-1.25957	0.239673	8.471
-1.08827	0.44582	8.48259
-0.961921	0.564207	8.5015
-1.11593	0.350791	8.42691
-0.999074	0.46302	8.53666
-0.959422	0.469995	8.46206
-1.02844	0.327535	8.45909
-0.900146	0.62703	8.43383
-0.860673	0.67371	8.47754
-0.733586	0.530943	8.61224
-0.560219	0.587115	8.73837
-0.657221	0.443813	8.68498
-0.594941	0.741261	8.70407
-0.577919	0.60037	8.51325
-0.515256	0.425177	8.63919
-0.393157	0.654531	8.70099
-0.297363	0.886914	8.67033
-0.420065	0.67607	8.59472
-0.487152	0.448168	8.56547
-0.324042	0.725778	8.53224
-0.304408	0.767094	8.53761
-0.390615	0.441999	8.52973
-0.315264	0.685393	8.48882
-0.211569	0.645943	8.49826
-0.0966648	0.538448	8.4648
-0.00664809	0.708094	8.44828
0.0388083	0.923519	8.40119
0.0400099	0.860538	8.4185
-0.0213775	0.593034	8.37511
0.185896	0.783507	8.39186
0.278484	0.70639	8.3752
0.253342	0.799527	8.38442
0.15986	0.843204	8.3753
-0.0456498	0.581059	8.36498
0.0260152	0.728476	8.37709
0.0941386	0.46515	8.35446
0.152378	0.779068	8.31019
-0.181067	0.524588	8.26291
-0.242363	0.642997	8.21877
-0.163015	0.259635	8.0847
0.18116	0.442379	8.11634
0.135381	0.614951	8.12982
-0.0641527	0.712167	8.06555
0.0691505	0.808234	8.07946
0.143618	0.770153	7.96801
0.30418	0.573287	7.98522
0.499051	0.88241	7.94856
0.407577	0.801988	7.86532
0.302319	0.746041	7.81083
0.360674	0.956041	7.80148
0.222702	0.807843	7.79783
0.155531	0.862107	7.83885
0.253407	0.991616	7.8363
0.112119	0.623737	7.7553
0.201915	0.68962	7.71142
0.315002	0.937034	7.76005
0.161057	0.962639	7.71259
-0.0188095	0.482542	7.69967
0.0107168	0.772586	7.69164
0.10906	0.79206	7.6717
0.319577	0.924784	7.6665
0.370464	1.06182	7.63264
0.314232	0.839423	7.85996
0.526942	1.06426	7.943
0.691735	0.944873	7.88701
0.690175	0.849236	7.84998
0.783264	1.10899	7.88839
0.638803	0.832317	7.89132
0.431764	0.997845	7.86756
0.396492	0.758759	7.86378
0.777702	0.905569	7.73675
0.811435	0.853914	7.72064
0.873344	1.33164	7.67323
0.770789	1.0392	7.62041
0.909964	1.21407	7.73881
0.883161	0.915879	7.81919
0.951587	1.17412	7.7989
1.09432	1.28676	7.76582
1.1491	1.43153	7.75043
1.17005	1.36149	7.76177
1.24596	1.71638	7.76302
1.26466	1.39904	7.59642
1.45493	1.65767	7.9638
1.22934	1.33592	7.96171
1.2393	1.42067	7.91712
1.40254	1.49897	7.91916
1.42767	1.50359	7.86838
1.49378	1.38098	7.79752
1.53356	1.50067	7.75417
1.46432	1.30489	7.70134
1.65425	1.90459	7.72311
1.81158	1.80672	7.56433
1.81673	1.87776	7.77479
2.12836	1.93632	7.59367
1.94314	1.85526	7.71943
2.27858	2.0715	7.80515
2.25762	1.92803	7.64283
2.31298	2.22686	7.72153
2.35224	1.86617	7.66505
2.34502	1.81778	7.80332
2.42238	1.90204	7.72889
2.31426	1.83232	7.75929
2.30336	1.91388	7.61904
2.3329	2.13347	7.54366
2.34475	2.20609	7.55062
2.3395	2.23066	7.69812
2.60607	2.37751	7.5575
2.61244	2.18346	7.63824
2.61201	2.44084	7.69391
2.63117	2.3709	7.83329
2.61847	2.41003	8.13082
2.57493	2.331	7.92064
2.62792	2.53415	7.98996
2.60752	2.46097	7.71383
2.67304	2.15484	7.88129
2.57458	2.52814	7.9286
2.50291	2.32901	7.87731
2.67899	2.30698	7.92581
2.74768	2.299	7.88712
2.81552	2.7086	7.89311
2.80097	2.5633	7.89313
2.81612	2.62334	7.92915
2.93606	2.3137	8.14859
2.65336	2.11314	8.00861
2.78829	2.60742	8.17234
2.81342	2.46177	8.09109
2.75147	2.35982	8.06224
2.77931	2.34302	8.09895
2.69943	2.65601	8.07229
2.7653	2.05819	8.29511
2.82731	2.2054	8.4237
2.81595	2.54518	8.3638
2.72305	2.29838	8.3271
2.7856	2.42305	8.46684
2.82049	2.45454	8.47547
2.81416	2.39792	8.57353
3.03975	2.57728	8.55262
2.88513	2.62344	8.56495
2.83148	2.23504	8.56566
2.80584	2.52343	8.57169
2.79105	2.58649	8.45946
2.78012	2.14689	8.59714
2.87637	2.28082	8.41326
2.75968	2.22159	8.42218
2.77251	2.47134	8.42487
2.79468	2.37392	8.37322
2.90951	2.61014	8.42317
2.771	2.3398	8.6798
2.8159	2.33371	8.75899
2.82685	2.4259	9.02729
2.9018	2.30077	9.08773
2.94934	2.7518	8.85817
2.83394	2.41127	8.79395
2.76334	2.37257	8.98175
2.97115	2.02896	8.83682
2.98295	2.33385	8.74983
2.82381	2.20873	8.68272
2.86134	2.26234	8.76985
2.84249	2.60928	8.72206
2.94185	2.25854	8.62992
2.83819	1.70156	9.01008
2.88181	2.36781	8.95672
2.95122	2.38354	8.76777
2.7835	2.18794	8.71683
3.00177	2.47987	8.61109
2.87984	2.30932	8.61852
2.77077	2.12105	8.61705
2.87352	2.32882	8.51158
2.82938	2.36643	8.45332
2.80774	2.3777	8.41769
2.75199	2.08348	8.53927
2.82746	2.46619	8.43356
2.97385	2.41225	8.62068
2.81044	2.41203	8.44965
3.00131	2.36865	8.48171
3.07829	2.32118	8.60684
2.84485	2.38856	8.7714
2.87038	2.2579	8.71604
2.99041	2.42116	8.83925
2.86477	1.85902	8.64443
2.88053	2.21863	8.582
2.96268	2.30569	8.63679
3.04103	2.63424	8.42981
2.95898	2.41653	8.37434
3.08215	2.56777	8.50662
3.17651	2.3975	8.72024
2.91289	2.16683	8.67826
3.0996	2.29005	8.73568
3.05381	2.56113	8.60699
2.86867	1.81207	8.43754
2.95812	2.26718	8.80779
2.96046	2.304	8.61803
2.96387	2.14964	8.51922
3.17629	2.67139	8.40733
3.10533	2.59892	8.16211
3.11106	1.94752	8.38654
3.1404	2.65891	8.52303
3.23285	2.4005	8.53329
2.86068	2.44489	8.46046
2.95228	2.3418	8.47619
3.03613	2.75795	8.30263
3.19447	2.43161	8.39604
3.02179	2.33815	8.30463
3.09521	2.46937	8.50491
3.24098	2.83427	8.55264
3.17821	2.39932	8.52512
3.28238	2.5001	8.4071
3.32588	2.44443	8.46336
3.21139	2.5709	8.22722
3.16575	2.45096	8.39924
3.20208	2.57131	8.42671
3.24922	2.67522	8.24005
3.3217	2.71739	8.32367
3.04181	2.71144	8.25358
3.24159	2.58739	8.44735
3.30618	2.99419	8.39704
3.29574	2.78448	8.39046
3.40147	2.65972	8.67344
3.34249	2.42806	8.77124
3.02812	2.11199	9.08217
3.30255	2.52249	9.39688
3.17459	2.68985	9.38702
3.19164	2.55739	9.31115
3.087	2.31196	9.02663
3.26739	2.71853	8.97651
3.32617	2.57087	8.92873
3.35303	2.80847	8.68214
3.36884	2.84838	8.78133
3.27696	2.92359	8.72438
3.4701	2.47819	8.79923
3.1844	2.46068	8.68232
3.33748	2.05017	8.55256
3.2775	2.41078	8.59745
3.33578	2.4983	8.49567
3.07748	2.20909	8.35051
3.42635	2.28928	8.23565
3.29604	2.47009	8.26176
3.22163	2.0482	8.21911
3.56347	2.57991	8.27439
3.24882	1.66382	8.20185
3.25056	2.27085	8.07381
3.345	2.18395	8.03756
3.17467	1.91231	8.04236
3.14734	1.78074	7.95408
3.37397	1.95758	7.89047
3.33058	1.81809	7.95862
3.23954	1.3985	8.12135
