# Supplementary material for: Axially rigid steerable needle with compliant active tip control
Source: PLoS One. 2021 Dec 16;16(12):e0261089. doi: 10.1371/journal.pone.0261089 (PMC8675730; doi:10.1371/journal.pone.0261089)
Supplement: S1 File — (ZIP) [file pone.0261089.s001.zip › Exp.1/PhantomScan_030.csv]

0.999015	0.0388235	0.021002	0.668885	0.0413503	-0.989308	-0.139599	-0.245951	0.0153339	0.140313	-0.989983	0.237167	0	0	0	1
0.999009	0.0389954	0.0209979	0.668885	0.0415199	-0.989302	-0.139594	-0.245992	0.015306	0.14031	-0.989984	0.237159	0	0	0	1
0.998999	0.0392624	0.02096	0.668939	0.0417772	-0.989307	-0.139481	-0.245889	0.0152357	0.1402	-0.99	0.237083	0	0	0	1
0.998984	0.039668	0.0209361	0.669064	0.0421733	-0.98931	-0.139337	-0.245686	0.0151613	0.140061	-0.990021	0.236981	0	0	0	1
0.998969	0.0400515	0.0208853	0.669177	0.0425431	-0.989321	-0.139148	-0.245473	0.0150654	0.139876	-0.990049	0.236859	0	0	0	1
0.998954	0.0404761	0.0207796	0.669268	0.0429452	-0.989338	-0.138905	-0.245199	0.0149119	0.139636	-0.990085	0.236717	0	0	0	1
0.998937	0.0409651	0.0206808	0.669359	0.043412	-0.989353	-0.138654	-0.24484	0.0147567	0.139388	-0.990123	0.23664	0	0	0	1
0.998917	0.0415086	0.0205422	0.669439	0.0439266	-0.989372	-0.138354	-0.244407	0.0145571	0.13909	-0.990167	0.236584	0	0	0	1
0.998897	0.0420529	0.0204238	0.669523	0.0444452	-0.989387	-0.13808	-0.243974	0.0143765	0.138819	-0.990208	0.236538	0	0	0	1
0.99888	0.0425199	0.0202673	0.669581	0.0448818	-0.98941	-0.137775	-0.243578	0.0141706	0.138514	-0.990254	0.23649	0	0	0	1
0.998879	0.0426312	0.0201005	0.669644	0.0449632	-0.989463	-0.137369	-0.243132	0.0140085	0.138102	-0.990314	0.236441	0	0	0	1
0.998865	0.0429891	0.019997	0.66973	0.0452983	-0.989497	-0.137011	-0.242671	0.013873	0.137745	-0.990365	0.236409	0	0	0	1
0.998861	0.0431686	0.019857	0.669817	0.0454524	-0.989535	-0.136682	-0.242198	0.0137249	0.137412	-0.990414	0.236363	0	0	0	1
0.998856	0.0433426	0.0197047	0.669906	0.0455993	-0.989574	-0.136353	-0.24171	0.0135654	0.137079	-0.990462	0.236316	0	0	0	1
0.998857	0.0434081	0.0195281	0.669986	0.0456353	-0.989619	-0.136012	-0.24123	0.0133974	0.136731	-0.990512	0.236262	0	0	0	1
0.99885	0.0436378	0.0193382	0.67005	0.0458326	-0.989656	-0.13568	-0.240785	0.0131934	0.136393	-0.990562	0.236209	0	0	0	1
0.998843	0.0438956	0.0191111	0.670096	0.0460522	-0.989696	-0.135309	-0.240353	0.0129507	0.136016	-0.990617	0.236147	0	0	0	1
0.998844	0.0439677	0.0189145	0.670156	0.0460923	-0.989743	-0.134955	-0.239908	0.0127628	0.135654	-0.990669	0.236095	0	0	0	1
0.99884	0.0441585	0.018675	0.670209	0.0462438	-0.98979	-0.134554	-0.239438	0.0125186	0.135245	-0.990728	0.236031	0	0	0	1
0.998833	0.0444058	0.0184778	0.670279	0.0464579	-0.989827	-0.134206	-0.238961	0.0123062	0.134891	-0.990779	0.235974	0	0	0	1
0.998834	0.0444423	0.0182947	0.670354	0.0464652	-0.989874	-0.133861	-0.238477	0.0121363	0.134539	-0.990829	0.235918	0	0	0	1
0.998835	0.0445262	0.0180698	0.670418	0.0465137	-0.98992	-0.1335	-0.237993	0.0119193	0.134168	-0.990882	0.235853	0	0	0	1
0.998836	0.0446048	0.0178186	0.670465	0.0465531	-0.989973	-0.133091	-0.237522	0.0116793	0.133749	-0.990941	0.235783	0	0	0	1
0.998842	0.0445843	0.0175481	0.670495	0.046492	-0.99003	-0.13269	-0.237102	0.0114331	0.133335	-0.991	0.235714	0	0	0	1
0.998841	0.0447219	0.0172114	0.670503	0.0465779	-0.990092	-0.132199	-0.236664	0.0111045	0.132831	-0.991071	0.235632	0	0	0	1
0.998839	0.0448919	0.0169136	0.670527	0.046702	-0.990146	-0.131747	-0.236218	0.0108084	0.132367	-0.991137	0.235562	0	0	0	1
0.998835	0.0450622	0.016694	0.670579	0.0468376	-0.990191	-0.13136	-0.23576	0.0105866	0.131972	-0.991192	0.235507	0	0	0	1
0.998836	0.045117	0.0164527	0.670634	0.046856	-0.990243	-0.130964	-0.235281	0.0103592	0.131566	-0.991248	0.235444	0	0	0	1
0.998836	0.0452123	0.0162018	0.670691	0.0469132	-0.990294	-0.130553	-0.234777	0.0101177	0.131144	-0.991307	0.23538	0	0	0	1
0.998838	0.0452446	0.0160167	0.670767	0.0469176	-0.990339	-0.130214	-0.234292	0.00994624	0.130797	-0.991354	0.235332	0	0	0	1
0.998835	0.0453812	0.0157676	0.670809	0.0470166	-0.990385	-0.129824	-0.233839	0.00970016	0.130397	-0.991409	0.235268	0	0	0	1
0.998838	0.0453653	0.0156474	0.670846	0.0469832	-0.990413	-0.129622	-0.233569	0.00959277	0.13019	-0.991438	0.235236	0	0	0	1
0.998838	0.0454014	0.0155429	0.67084	0.0470037	-0.990435	-0.129447	-0.233437	0.00949287	0.130011	-0.991462	0.235222	0	0	0	1
0.998834	0.0455648	0.0152928	0.67081	0.0471296	-0.99048	-0.129055	-0.233202	0.00924257	0.129608	-0.991517	0.235173	0	0	0	1
0.998831	0.0457138	0.0150657	0.670826	0.0472433	-0.990542	-0.128539	-0.232782	0.00902283	0.129083	-0.991588	0.235142	0	0	0	1
0.998826	0.0458785	0.0149222	0.670908	0.0473848	-0.990583	-0.128167	-0.232277	0.00887716	0.128707	-0.991638	0.235114	0	0	0	1
0.998831	0.0458239	0.0147238	0.67098	0.047302	-0.990632	-0.127824	-0.231785	0.00870409	0.128354	-0.991685	0.235059	0	0	0	1
0.998835	0.0458227	0.0144857	0.671044	0.047267	-0.990683	-0.127438	-0.231266	0.00848676	0.127957	-0.991738	0.235008	0	0	0	1
0.998834	0.0459078	0.0142339	0.671091	0.0473159	-0.990731	-0.127043	-0.230754	0.0082453	0.127551	-0.991793	0.23497	0	0	0	1
0.998839	0.0458793	0.0140054	0.671142	0.0472556	-0.99078	-0.126686	-0.230257	0.00803951	0.127184	-0.991842	0.234936	0	0	0	1
0.998844	0.0458372	0.0137713	0.671188	0.0471812	-0.99083	-0.126323	-0.229771	0.00783022	0.12681	-0.991891	0.234896	0	0	0	1
0.998845	0.0458789	0.013525	0.671231	0.0471883	-0.990879	-0.125936	-0.229285	0.0075994	0.126412	-0.991944	0.234854	0	0	0	1
0.998848	0.0458963	0.013267	0.671281	0.04717	-0.990931	-0.125533	-0.228782	0.00736074	0.125997	-0.991998	0.234798	0	0	0	1
0.998854	0.0458279	0.0130167	0.671334	0.0470678	-0.990985	-0.125139	-0.22826	0.00713999	0.125592	-0.992051	0.23476	0	0	0	1
0.998856	0.0458251	0.0128836	0.671411	0.0470466	-0.991016	-0.124902	-0.22774	0.00701966	0.125348	-0.992083	0.23478	0	0	0	1
0.998859	0.0458071	0.0127574	0.671458	0.0470114	-0.991046	-0.124677	-0.22719	0.00690756	0.125118	-0.992113	0.234792	0	0	0	1
0.998863	0.0457659	0.0125798	0.671491	0.0469464	-0.991083	-0.12441	-0.22668	0.00674933	0.124842	-0.992149	0.234786	0	0	0	1
0.998872	0.0456103	0.0124137	0.671561	0.0467694	-0.991128	-0.12412	-0.226167	0.0066179	0.124543	-0.992187	0.234769	0	0	0	1
0.998881	0.0454572	0.0122534	0.671631	0.0465956	-0.991171	-0.123836	-0.225677	0.00649138	0.124251	-0.992225	0.234734	0	0	0	1
0.998884	0.0454474	0.0120661	0.671685	0.0465606	-0.991211	-0.12353	-0.225152	0.00632138	0.123937	-0.992265	0.234671	0	0	0	1
0.998885	0.0454332	0.0119766	0.671734	0.0465344	-0.991233	-0.123365	-0.22463	0.00624218	0.123768	-0.992287	0.234654	0	0	0	1
0.998883	0.0455001	0.0118917	0.671786	0.0465893	-0.991251	-0.123201	-0.224099	0.00615744	0.123601	-0.992308	0.234647	0	0	0	1
0.998887	0.0454448	0.0117968	0.671822	0.0465217	-0.991274	-0.123037	-0.223586	0.00607781	0.123432	-0.99233	0.234641	0	0	0	1
0.998888	0.0454563	0.011695	0.671865	0.0465195	-0.991297	-0.122857	-0.223046	0.00598393	0.123248	-0.992353	0.234616	0	0	0	1
0.998887	0.04549	0.011667	0.671886	0.0465492	-0.991302	-0.122801	-0.222528	0.00595469	0.123191	-0.99236	0.234635	0	0	0	1
0.998888	0.0454678	0.0116313	0.671916	0.0465222	-0.991314	-0.12272	-0.221923	0.00592589	0.123108	-0.992371	0.23464	0	0	0	1
0.998889	0.0454531	0.0116132	0.671966	0.046505	-0.991322	-0.12266	-0.221388	0.0059125	0.123047	-0.992378	0.234637	0	0	0	1
0.99889	0.0454516	0.0115445	0.671987	0.0464944	-0.991338	-0.122536	-0.220887	0.00585036	0.12292	-0.992395	0.234624	0	0	0	1
0.998889	0.0454866	0.0114686	0.672016	0.046519	-0.991352	-0.122407	-0.220368	0.00577689	0.122788	-0.992411	0.234603	0	0	0	1
0.998888	0.0455323	0.011397	0.672065	0.0465547	-0.991369	-0.122261	-0.219877	0.00570713	0.122639	-0.99243	0.23459	0	0	0	1
0.998884	0.0456555	0.0112164	0.672119	0.0466533	-0.9914	-0.121972	-0.219365	0.00552658	0.122343	-0.992468	0.234539	0	0	0	1
0.998886	0.0456483	0.011055	0.672123	0.0466262	-0.991403	-0.121952	-0.219092	0.00536836	0.122315	-0.992472	0.234519	0	0	0	1
0.998886	0.0456809	0.0109194	0.672126	0.0466428	-0.991385	-0.122096	-0.218904	0.00522316	0.122453	-0.992456	0.23456	0	0	0	1
0.998882	0.0458082	0.010808	0.672153	0.0467546	-0.991401	-0.121927	-0.218609	0.00510516	0.122279	-0.992478	0.23453	0	0	0	1
0.998881	0.0458641	0.0106603	0.672176	0.0467909	-0.991426	-0.121705	-0.218196	0.00496236	0.12205	-0.992507	0.234467	0	0	0	1
0.998874	0.0460216	0.0106345	0.672249	0.0469438	-0.991428	-0.121629	-0.217684	0.00492111	0.121975	-0.992516	0.234439	0	0	0	1
0.998876	0.0459843	0.010583	0.672261	0.0469	-0.99144	-0.121549	-0.217198	0.0048784	0.121892	-0.992527	0.234435	0	0	0	1
0.998873	0.0460525	0.0105496	0.672256	0.0469634	-0.991444	-0.121495	-0.216702	0.00483944	0.121837	-0.992534	0.23443	0	0	0	1
0.998873	0.046069	0.0104941	0.672199	0.0469728	-0.991449	-0.121447	-0.216122	0.0047847	0.121787	-0.99254	0.234414	0	0	0	1
0.998872	0.0460779	0.0105373	0.672134	0.0469873	-0.991437	-0.121541	-0.215513	0.00482207	0.121882	-0.992528	0.234495	0	0	0	1
0.99887	0.0460891	0.010726	0.67212	0.0470226	-0.991408	-0.121765	-0.214904	0.00499714	0.122115	-0.992499	0.234687	0	0	0	1
0.998871	0.0460529	0.010794	0.672006	0.0469957	-0.991391	-0.121909	-0.214316	0.00506212	0.122262	-0.99248	0.234809	0	0	0	1
0.998867	0.0461253	0.0108228	0.671987	0.0470713	-0.991383	-0.121945	-0.213757	0.00508009	0.122299	-0.992475	0.234848	0	0	0	1
0.998864	0.0461791	0.0108753	0.67204	0.0471312	-0.991379	-0.121953	-0.213213	0.00512514	0.122311	-0.992474	0.234869	0	0	0	1
0.998864	0.046188	0.010845	0.672066	0.0471359	-0.991388	-0.121883	-0.212699	0.00509738	0.122239	-0.992483	0.234826	0	0	0	1
0.998861	0.0462394	0.0108886	0.67211	0.0471921	-0.991387	-0.121867	-0.21221	0.00513509	0.122225	-0.992484	0.234838	0	0	0	1
0.998859	0.0462755	0.010924	0.672167	0.0472322	-0.991387	-0.121849	-0.211679	0.00516666	0.122209	-0.992486	0.234842	0	0	0	1
0.998855	0.0463565	0.0109525	0.672196	0.047316	-0.991385	-0.121839	-0.211116	0.00518546	0.122201	-0.992487	0.234852	0	0	0	1
0.998856	0.0463093	0.0110021	0.672176	0.0472755	-0.991381	-0.121888	-0.210537	0.00523807	0.122252	-0.99248	0.234905	0	0	0	1
0.998852	0.04638	0.0111139	0.672158	0.04736	-0.991362	-0.122005	-0.209954	0.0053347	0.122374	-0.992465	0.235016	0	0	0	1
0.998862	0.0461402	0.011204	0.67213	0.0471336	-0.99136	-0.122107	-0.20938	0.0054485	0.122479	-0.992451	0.235115	0	0	0	1
0.998864	0.0460828	0.0112822	0.67217	0.0470864	-0.991358	-0.122144	-0.208794	0.00553133	0.12252	-0.992446	0.235167	0	0	0	1
0.998872	0.0458902	0.0113582	0.672288	0.0469044	-0.99137	-0.122119	-0.208237	0.00563144	0.122497	-0.992448	0.235177	0	0	0	1
0.998874	0.0458739	0.0112665	0.672339	0.0468761	-0.991392	-0.121951	-0.207765	0.00555049	0.122325	-0.99247	0.235104	0	0	0	1
0.998877	0.0458166	0.0111693	0.67238	0.0468063	-0.991418	-0.121761	-0.207276	0.00547012	0.122131	-0.992494	0.235034	0	0	0	1
0.998877	0.045837	0.0111123	0.672442	0.0468188	-0.991434	-0.12163	-0.206723	0.00541726	0.121997	-0.992511	0.234989	0	0	0	1
0.998885	0.0456776	0.0110907	0.672506	0.0466574	-0.991453	-0.121539	-0.206152	0.00541965	0.121904	-0.992522	0.234983	0	0	0	1
0.998885	0.0456854	0.0110406	0.672531	0.0466586	-0.991464	-0.12145	-0.205628	0.00537319	0.121813	-0.992534	0.234963	0	0	0	1
0.998886	0.04566	0.0110309	0.672533	0.046632	-0.99147	-0.121404	-0.205061	0.00536879	0.121766	-0.99254	0.234971	0	0	0	1
0.998886	0.0456596	0.0110402	0.672492	0.0466328	-0.991468	-0.121427	-0.204483	0.00537701	0.12179	-0.992537	0.235002	0	0	0	1
0.998876	0.0458609	0.0111438	0.672496	0.0468457	-0.991448	-0.121503	-0.20389	0.00545161	0.121871	-0.992526	0.235087	0	0	0	1
0.998881	0.0457202	0.0112074	0.672427	0.0467146	-0.991437	-0.121644	-0.203503	0.00552516	0.122014	-0.992508	0.235188	0	0	0	1
0.998883	0.0456519	0.011313	0.672318	0.0466606	-0.991419	-0.121815	-0.203286	0.00563019	0.12219	-0.992486	0.235337	0	0	0	1
0.998874	0.0458391	0.0113742	0.672287	0.0468543	-0.991402	-0.12188	-0.203008	0.00566482	0.122259	-0.992477	0.235403	0	0	0	1
0.998865	0.0460306	0.0113449	0.672339	0.0470404	-0.991401	-0.121812	-0.20262	0.00561556	0.122191	-0.992486	0.235348	0	0	0	1
0.998862	0.0461024	0.0113222	0.672405	0.0471084	-0.99141	-0.121711	-0.202157	0.0055891	0.122089	-0.992499	0.235287	0	0	0	1
0.998868	0.0459989	0.0112812	0.672429	0.047	-0.991428	-0.121605	-0.201673	0.00556611	0.121981	-0.992512	0.235226	0	0	0	1
0.998863	0.0460975	0.0112583	0.67244	0.0470946	-0.991433	-0.121534	-0.201136	0.00553473	0.12191	-0.992521	0.235188	0	0	0	1
0.99886	0.0461658	0.0112865	0.672465	0.0471658	-0.991432	-0.121514	-0.200599	0.00555527	0.121891	-0.992523	0.235191	0	0	0	1
0.998859	0.046158	0.0113606	0.672499	0.0471673	-0.991428	-0.121542	-0.200071	0.00562842	0.121922	-0.992519	0.23524	0	0	0	1
0.998852	0.0463169	0.0113878	0.672513	0.0473282	-0.991422	-0.121528	-0.199493	0.00563664	0.12191	-0.99252	0.235248	0	0	0	1
0.998849	0.0463651	0.0114026	0.672501	0.0473778	-0.991421	-0.121516	-0.198901	0.00564603	0.1219	-0.992522	0.235259	0	0	0	1
0.998855	0.0462245	0.0114574	0.672491	0.0472451	-0.991423	-0.121555	-0.198379	0.00571565	0.121941	-0.992516	0.235306	0	0	0	1
0.998849	0.0463544	0.0114732	0.672511	0.0473757	-0.991422	-0.121511	-0.197802	0.00571757	0.121898	-0.992521	0.235296	0	0	0	1
0.998843	0.0464857	0.0114526	0.672514	0.0475032	-0.991422	-0.121464	-0.197301	0.00568334	0.121851	-0.992527	0.235265	0	0	0	1
0.998838	0.0465835	0.0114843	0.672583	0.0476039	-0.991424	-0.121408	-0.19679	0.00570554	0.121796	-0.992534	0.23525	0	0	0	1
0.99884	0.0465548	0.0114251	0.672619	0.0475675	-0.991441	-0.121282	-0.196328	0.0056564	0.121668	-0.99255	0.235192	0	0	0	1
0.998839	0.04661	0.0113474	0.672657	0.0476119	-0.991458	-0.121122	-0.195784	0.00558032	0.121505	-0.99257	0.235124	0	0	0	1
0.99884	0.046573	0.0113493	0.672688	0.0475751	-0.991466	-0.121073	-0.195215	0.00558903	0.121456	-0.992576	0.235106	0	0	0	1
0.998843	0.0465032	0.0113919	0.672702	0.047511	-0.99147	-0.121063	-0.194668	0.00564025	0.121447	-0.992577	0.235132	0	0	0	1
0.998841	0.0465453	0.0114	0.672708	0.0475536	-0.991473	-0.121029	-0.194141	0.0056448	0.121414	-0.992581	0.235131	0	0	0	1
0.998843	0.0465111	0.0113781	0.672686	0.0475167	-0.991481	-0.120977	-0.193566	0.00562972	0.121361	-0.992588	0.23511	0	0	0	1
0.99884	0.0465717	0.0113992	0.672662	0.0475793	-0.991479	-0.120967	-0.192955	0.00564373	0.121352	-0.992589	0.235125	0	0	0	1
0.998844	0.0464559	0.0114749	0.672628	0.0474739	-0.991476	-0.121032	-0.192414	0.00572976	0.12142	-0.99258	0.235198	0	0	0	1
0.998845	0.0464364	0.0115319	0.672577	0.0474618	-0.99147	-0.121082	-0.191831	0.00578629	0.121473	-0.992573	0.235258	0	0	0	1
0.998842	0.0464872	0.0115673	0.672543	0.0475167	-0.991465	-0.121103	-0.191295	0.00581416	0.121496	-0.99257	0.235291	0	0	0	1
0.99884	0.046519	0.0115879	0.67257	0.0475504	-0.991469	-0.121061	-0.19075	0.00583268	0.121455	-0.992575	0.23528	0	0	0	1
0.998842	0.0464877	0.0115421	0.672587	0.0475132	-0.991484	-0.120954	-0.190233	0.00579618	0.121346	-0.992589	0.235215	0	0	0	1
0.998854	0.0462285	0.0115272	0.672597	0.0472537	-0.991505	-0.120883	-0.189724	0.00581634	0.121272	-0.992597	0.235182	0	0	0	1
0.998862	0.04605	0.0115716	0.672632	0.0470816	-0.991518	-0.120844	-0.189135	0.0058839	0.121234	-0.992602	0.235185	0	0	0	1
0.998864	0.0459926	0.0116069	0.672624	0.047029	-0.991519	-0.120856	-0.188553	0.00592531	0.121248	-0.9926	0.235206	0	0	0	1
0.998873	0.0457692	0.0117093	0.672535	0.0468205	-0.99151	-0.121008	-0.18813	0.00604673	0.121403	-0.99258	0.235331	0	0	0	1
0.998872	0.0457276	0.0119961	0.672487	0.046816	-0.991474	-0.121305	-0.187906	0.0063222	0.121713	-0.99254	0.235601	0	0	0	1
0.998863	0.0459002	0.0120886	0.672486	0.0469991	-0.991457	-0.121374	-0.187641	0.00638956	0.121788	-0.992531	0.235679	0	0	0	1
0.998857	0.0460499	0.012024	0.672512	0.0471392	-0.991462	-0.121278	-0.187249	0.00631182	0.12169	-0.992543	0.235598	0	0	0	1
0.998851	0.0461721	0.0119997	0.672571	0.0472569	-0.991469	-0.121174	-0.186725	0.0062778	0.121585	-0.992556	0.235531	0	0	0	1
0.998865	0.0458703	0.012	0.672598	0.0469568	-0.991492	-0.121101	-0.186194	0.00631831	0.12151	-0.992565	0.2355	0	0	0	1
0.998864	0.0459056	0.0120082	0.672625	0.0469926	-0.991496	-0.121058	-0.185732	0.00632421	0.121467	-0.99257	0.235481	0	0	0	1
0.99886	0.0459869	0.0120134	0.672687	0.0470733	-0.991502	-0.120972	-0.185268	0.00632352	0.121383	-0.992581	0.235441	0	0	0	1
0.998857	0.0460529	0.0119915	0.672739	0.0471357	-0.99151	-0.120887	-0.184795	0.00629783	0.121297	-0.992591	0.235386	0	0	0	1
0.998859	0.0460204	0.01198	0.672786	0.0471014	-0.991524	-0.120786	-0.184237	0.00629515	0.121195	-0.992604	0.235334	0	0	0	1
0.99886	0.0459824	0.0120264	0.672815	0.0470692	-0.991527	-0.120775	-0.183664	0.00634627	0.121187	-0.992605	0.235345	0	0	0	1
0.998854	0.0460911	0.0121197	0.67285	0.0471886	-0.991517	-0.120808	-0.183133	0.006424	0.121225	-0.992599	0.2354	0	0	0	1
0.998848	0.0462216	0.012111	0.67285	0.0473168	-0.991517	-0.120756	-0.182573	0.00640206	0.121173	-0.992606	0.235386	0	0	0	1
0.998844	0.0462996	0.0120933	0.67281	0.0473918	-0.99152	-0.120706	-0.181967	0.00637744	0.121123	-0.992612	0.235368	0	0	0	1
0.998844	0.0462944	0.012173	0.672808	0.0473965	-0.991515	-0.120739	-0.18142	0.00645551	0.12116	-0.992607	0.235419	0	0	0	1
0.998841	0.0463358	0.0122282	0.672826	0.0474443	-0.991513	-0.120739	-0.180883	0.0065052	0.121162	-0.992607	0.235441	0	0	0	1
0.998841	0.0463493	0.0121675	0.672818	0.0474496	-0.991526	-0.120632	-0.180354	0.00644845	0.121053	-0.99262	0.235369	0	0	0	1
0.998833	0.0465366	0.0121501	0.672835	0.0476329	-0.991528	-0.120545	-0.179816	0.00641278	0.120966	-0.992631	0.235323	0	0	0	1
0.99883	0.0465738	0.0121903	0.672889	0.0476745	-0.99153	-0.120509	-0.179312	0.0064498	0.120933	-0.992635	0.235316	0	0	0	1
0.998834	0.0465061	0.012187	0.67294	0.0476063	-0.991542	-0.120434	-0.178828	0.00645831	0.120857	-0.992644	0.23528	0	0	0	1
0.998833	0.0465305	0.0121449	0.672977	0.0476248	-0.991556	-0.120318	-0.178297	0.00641919	0.12074	-0.992659	0.235215	0	0	0	1
0.998836	0.0464602	0.0121408	0.673004	0.047554	-0.991568	-0.120245	-0.177717	0.00642713	0.120665	-0.992668	0.235181	0	0	0	1
0.998831	0.0465667	0.0121718	0.673031	0.0476632	-0.991569	-0.120196	-0.177157	0.00644738	0.120618	-0.992673	0.235182	0	0	0	1
0.998836	0.0464584	0.012169	0.673021	0.0475551	-0.991578	-0.120164	-0.176647	0.00645925	0.120586	-0.992677	0.235172	0	0	0	1
0.99883	0.0465908	0.0121666	0.672994	0.0476859	-0.991578	-0.120112	-0.176059	0.00644331	0.120535	-0.992683	0.235159	0	0	0	1
0.998833	0.0465187	0.0122126	0.672933	0.04762	-0.991578	-0.120134	-0.175481	0.00649652	0.120559	-0.99268	0.235201	0	0	0	1
0.998835	0.0464493	0.0123207	0.672897	0.0475646	-0.991572	-0.120208	-0.174907	0.00660861	0.120637	-0.99267	0.235288	0	0	0	1
0.99883	0.0465246	0.0124208	0.672907	0.0476517	-0.991563	-0.120245	-0.174286	0.00669692	0.12068	-0.992664	0.235347	0	0	0	1
0.99883	0.0465146	0.0124245	0.672915	0.047642	-0.991567	-0.120214	-0.173783	0.00670331	0.120648	-0.992668	0.235329	0	0	0	1
0.998833	0.0464514	0.0124469	0.672988	0.0475813	-0.991581	-0.120123	-0.173286	0.00673756	0.120559	-0.992679	0.235294	0	0	0	1
0.998843	0.0462471	0.0123965	0.673	0.0473721	-0.991599	-0.120064	-0.17298	0.00671504	0.120495	-0.992686	0.23524	0	0	0	1
0.998845	0.0462051	0.0124058	0.672987	0.0473313	-0.991604	-0.120035	-0.1728	0.00673068	0.120467	-0.99269	0.235242	0	0	0	1
0.998836	0.0463914	0.0124074	0.673001	0.0475163	-0.991598	-0.120007	-0.172553	0.00671113	0.12044	-0.992693	0.235227	0	0	0	1
0.998831	0.0465037	0.01238	0.673037	0.0476238	-0.991605	-0.119914	-0.172124	0.00667489	0.120347	-0.992705	0.235172	0	0	0	1
0.998836	0.0464099	0.0123642	0.673099	0.0475282	-0.99162	-0.119826	-0.17157	0.00667475	0.120258	-0.992715	0.235114	0	0	0	1
0.998845	0.0462044	0.0123764	0.673136	0.0473254	-0.991635	-0.119777	-0.171088	0.00671394	0.120207	-0.992721	0.235096	0	0	0	1
0.998847	0.0461657	0.0123844	0.673173	0.0472874	-0.991645	-0.119713	-0.170586	0.0067296	0.120144	-0.992729	0.235072	0	0	0	1
0.998847	0.0461697	0.0123564	0.67317	0.0472876	-0.991653	-0.11965	-0.17008	0.00670433	0.120079	-0.992737	0.235036	0	0	0	1
0.998849	0.0461113	0.0123811	0.673163	0.0472324	-0.991658	-0.119628	-0.169455	0.00673688	0.120059	-0.992739	0.235042	0	0	0	1
0.998846	0.0462254	0.0122119	0.673146	0.0473274	-0.991618	-0.119922	-0.168893	0.00654136	0.120345	-0.992706	0.235085	0	0	0	1
0.998849	0.0461804	0.0121769	0.67317	0.0472789	-0.991612	-0.119987	-0.168323	0.00650899	0.120408	-0.992698	0.235084	0	0	0	1
0.998849	0.0461992	0.0121258	0.67318	0.0472911	-0.991617	-0.119942	-0.16777	0.00645821	0.12036	-0.992704	0.235039	0	0	0	1
0.998847	0.0462278	0.01212	0.673208	0.0473185	-0.991622	-0.119891	-0.167285	0.00645149	0.12031	-0.992711	0.235008	0	0	0	1
0.998844	0.0463003	0.0121105	0.673256	0.0473888	-0.991628	-0.119809	-0.166823	0.00643726	0.120228	-0.992721	0.234961	0	0	0	1
0.998846	0.0462797	0.0120567	0.673293	0.047361	-0.991645	-0.119687	-0.166347	0.00639221	0.120103	-0.992736	0.234899	0	0	0	1
0.998843	0.0463597	0.0119772	0.673299	0.04743	-0.99166	-0.119532	-0.165778	0.00631115	0.119945	-0.992756	0.234812	0	0	0	1
0.998839	0.0464529	0.0119495	0.673268	0.0475187	-0.991664	-0.119465	-0.165183	0.00627567	0.119877	-0.992764	0.234772	0	0	0	1
0.998838	0.0464495	0.0120152	0.673232	0.0475234	-0.991661	-0.119482	-0.16461	0.0063404	0.119898	-0.992761	0.234814	0	0	0	1
0.998836	0.04647	0.0120968	0.673173	0.0475538	-0.991654	-0.119534	-0.164024	0.00641642	0.119953	-0.992754	0.234882	0	0	0	1
0.998828	0.0466175	0.0121982	0.67313	0.0477128	-0.991639	-0.119589	-0.163426	0.00649656	0.120015	-0.992746	0.234954	0	0	0	1
0.998822	0.0467263	0.0122678	0.673096	0.0478294	-0.991629	-0.119627	-0.162868	0.00655064	0.120057	-0.992741	0.235001	0	0	0	1
0.998819	0.0467933	0.0123107	0.673051	0.047901	-0.991627	-0.119621	-0.16229	0.00658545	0.120053	-0.992741	0.235022	0	0	0	1
0.998815	0.0468728	0.0123323	0.673012	0.0479825	-0.991625	-0.119603	-0.161764	0.00659815	0.120037	-0.992743	0.235028	0	0	0	1
0.998817	0.0468151	0.0123842	0.673039	0.0479312	-0.991631	-0.119574	-0.161241	0.00665797	0.120009	-0.992746	0.235033	0	0	0	1
0.998818	0.0467792	0.0123906	0.673099	0.0478958	-0.991641	-0.119501	-0.160726	0.00667216	0.119937	-0.992754	0.234989	0	0	0	1
0.998814	0.0468722	0.0123662	0.673125	0.0479846	-0.991649	-0.119401	-0.160209	0.00664171	0.119836	-0.992767	0.234929	0	0	0	1
0.998812	0.0469199	0.0123657	0.673154	0.0480314	-0.991656	-0.119327	-0.159646	0.00663899	0.119763	-0.992776	0.234885	0	0	0	1
0.998813	0.0468746	0.0124333	0.673207	0.0479942	-0.991662	-0.119291	-0.159078	0.00671323	0.119729	-0.992779	0.234891	0	0	0	1
0.998815	0.0468336	0.0124545	0.673231	0.0479558	-0.99167	-0.119239	-0.158572	0.0067416	0.119678	-0.992785	0.234873	0	0	0	1
0.998818	0.0467664	0.0124814	0.673243	0.0478919	-0.991678	-0.119194	-0.157984	0.00677857	0.119634	-0.99279	0.234861	0	0	0	1
0.998826	0.0465718	0.0125341	0.673174	0.0477056	-0.991678	-0.11927	-0.157557	0.00685047	0.119711	-0.99278	0.234918	0	0	0	1
0.99883	0.0464262	0.0127846	0.673088	0.0475926	-0.991656	-0.119501	-0.157372	0.00710524	0.119953	-0.992749	0.235154	0	0	0	1
0.998819	0.0466361	0.0129011	0.673084	0.0478155	-0.991638	-0.119561	-0.15712	0.00719269	0.12002	-0.992741	0.235238	0	0	0	1
0.998808	0.0468757	0.0128631	0.673123	0.0480483	-0.991636	-0.119488	-0.156687	0.00712972	0.119947	-0.99275	0.235171	0	0	0	1
0.998812	0.0467844	0.0128432	0.673168	0.0479545	-0.991651	-0.119395	-0.156157	0.00712547	0.119852	-0.992761	0.235107	0	0	0	1
0.998838	0.0462341	0.012853	0.673208	0.0474086	-0.99169	-0.119293	-0.155588	0.00720614	0.119747	-0.992774	0.235069	0	0	0	1
0.998843	0.0461167	0.012894	0.673259	0.0472967	-0.991699	-0.119262	-0.155144	0.00726231	0.119717	-0.992777	0.23506	0	0	0	1
0.998836	0.0462649	0.0129229	0.673329	0.0474468	-0.991699	-0.119197	-0.154679	0.00727629	0.119655	-0.992784	0.235032	0	0	0	1
0.998828	0.046427	0.0129218	0.673383	0.047607	-0.991702	-0.11911	-0.154161	0.00726	0.119568	-0.992795	0.234983	0	0	0	1
0.998831	0.046369	0.0128821	0.673411	0.0475439	-0.99172	-0.118989	-0.153587	0.0072333	0.119446	-0.99281	0.234906	0	0	0	1
0.998836	0.0462665	0.0128976	0.673457	0.0474435	-0.99173	-0.118944	-0.153039	0.00726315	0.119401	-0.992815	0.23488	0	0	0	1
0.998836	0.0462535	0.0129525	0.673502	0.0474369	-0.991734	-0.118912	-0.152528	0.00732067	0.119371	-0.992818	0.234883	0	0	0	1
0.998833	0.046319	0.0129349	0.673514	0.0474993	-0.991741	-0.118834	-0.152016	0.00729913	0.119293	-0.992827	0.234839	0	0	0	1
0.998834	0.046289	0.0129414	0.673517	0.0474699	-0.991748	-0.118779	-0.151426	0.00731178	0.119238	-0.992834	0.234813	0	0	0	1
0.998835	0.04626	0.0129884	0.673503	0.0474467	-0.99175	-0.118772	-0.150843	0.00736216	0.119233	-0.992834	0.234829	0	0	0	1
0.998836	0.0462154	0.0130998	0.673487	0.047416	-0.991747	-0.118815	-0.150304	0.0074759	0.119281	-0.992828	0.2349	0	0	0	1
0.998825	0.0464249	0.0131693	0.673469	0.0476324	-0.991735	-0.118824	-0.149744	0.00751936	0.119295	-0.992826	0.234932	0	0	0	1
0.998819	0.0465432	0.0131663	0.673446	0.0477491	-0.991736	-0.11877	-0.149196	0.00750484	0.119242	-0.992832	0.234907	0	0	0	1
0.99882	0.0465314	0.013185	0.67348	0.0477391	-0.991744	-0.118708	-0.148679	0.00752779	0.11918	-0.992839	0.234878	0	0	0	1
0.998814	0.0466433	0.0132151	0.673545	0.0478534	-0.991746	-0.118649	-0.148188	0.00754711	0.119124	-0.992846	0.23485	0	0	0	1
0.998808	0.0467853	0.0131665	0.673557	0.0479878	-0.991753	-0.118536	-0.147679	0.00748747	0.11901	-0.99286	0.234775	0	0	0	1
0.998805	0.0468588	0.0131188	0.673546	0.0480542	-0.991762	-0.118428	-0.147106	0.0074366	0.1189	-0.992874	0.234705	0	0	0	1
0.998805	0.0468538	0.0131607	0.673551	0.048054	-0.991766	-0.1184	-0.146543	0.00748007	0.118874	-0.992876	0.234703	0	0	0	1
0.998801	0.0469265	0.0132168	0.673555	0.0481328	-0.991764	-0.118383	-0.146015	0.00752793	0.11886	-0.992878	0.234716	0	0	0	1
0.998799	0.0469645	0.0132431	0.673542	0.0481733	-0.991767	-0.11834	-0.145436	0.00755156	0.118819	-0.992882	0.234707	0	0	0	1
0.998801	0.0469171	0.0132569	0.673487	0.0481276	-0.991772	-0.118314	-0.144874	0.00757223	0.118793	-0.992885	0.234703	0	0	0	1
0.998802	0.0468597	0.0133851	0.673469	0.0480862	-0.991771	-0.118345	-0.144295	0.00770467	0.11883	-0.99288	0.234779	0	0	0	1
0.998793	0.0470029	0.0135099	0.673469	0.0482436	-0.991756	-0.118402	-0.14374	0.00780863	0.118894	-0.992871	0.234849	0	0	0	1
0.99879	0.0470459	0.0135782	0.673479	0.0482943	-0.991756	-0.118386	-0.143187	0.00787197	0.118882	-0.992872	0.234868	0	0	0	1
0.998787	0.047103	0.0136187	0.673528	0.0483555	-0.991758	-0.11834	-0.142649	0.0079076	0.118838	-0.992877	0.234847	0	0	0	1
0.998794	0.0469614	0.013607	0.673546	0.0482132	-0.99177	-0.118303	-0.14234	0.00791464	0.118799	-0.992882	0.23482	0	0	0	1
0.998797	0.0468979	0.0136378	0.673549	0.0481537	-0.991773	-0.118296	-0.142238	0.007953	0.118794	-0.992882	0.234836	0	0	0	1
0.998788	0.0470874	0.0136378	0.673573	0.0483417	-0.991768	-0.118262	-0.142053	0.00793214	0.118761	-0.992886	0.234824	0	0	0	1
0.998776	0.047349	0.0135792	0.673612	0.0485934	-0.99177	-0.118139	-0.141646	0.00784893	0.118638	-0.992902	0.234798	0	0	0	1
0.998779	0.0472893	0.0135636	0.673666	0.0485314	-0.991788	-0.118019	-0.141019	0.00784647	0.118516	-0.992916	0.234734	0	0	0	1
0.998796	0.04695	0.0135044	0.673667	0.0481866	-0.991818	-0.117907	-0.140441	0.00783349	0.118399	-0.99293	0.234652	0	0	0	1
0.998802	0.0468095	0.0135439	0.673668	0.0480514	-0.991829	-0.117868	-0.139965	0.00789117	0.118361	-0.992935	0.234654	0	0	0	1
0.9988	0.0468401	0.0136075	0.673694	0.0480891	-0.99183	-0.117843	-0.139487	0.00795184	0.118339	-0.992937	0.234665	0	0	0	1
0.9988	0.0468409	0.0136149	0.673702	0.0480904	-0.991837	-0.117788	-0.138916	0.00796175	0.118285	-0.992943	0.234636	0	0	0	1
0.998809	0.046628	0.0136385	0.6737	0.0478812	-0.991854	-0.117732	-0.138319	0.00801303	0.118228	-0.992949	0.234619	0	0	0	1
0.998811	0.0465688	0.0137261	0.673699	0.0478329	-0.991853	-0.117752	-0.137768	0.00810598	0.118252	-0.992946	0.234662	0	0	0	1
0.998804	0.0466825	0.0138132	0.673707	0.0479562	-0.991847	-0.117753	-0.137228	0.00817888	0.118258	-0.992944	0.234696	0	0	0	1
0.998806	0.0466345	0.0138409	0.673681	0.0479116	-0.991852	-0.117729	-0.136681	0.00821321	0.118235	-0.992947	0.234693	0	0	0	1
0.998797	0.0468237	0.0138681	0.673693	0.0481023	-0.991849	-0.117677	-0.136116	0.0082203	0.118186	-0.992953	0.234674	0	0	0	1
0.998794	0.0468779	0.0139084	0.673733	0.0481606	-0.99185	-0.117644	-0.135645	0.00825537	0.118156	-0.992956	0.234663	0	0	0	1
0.998792	0.0469224	0.0139104	0.673775	0.0482043	-0.991858	-0.117561	-0.135163	0.00825616	0.118073	-0.992966	0.23462	0	0	0	1
0.998788	0.0470133	0.01388	0.673785	0.0482902	-0.991867	-0.117453	-0.134625	0.0082205	0.117964	-0.992979	0.234553	0	0	0	1
0.998787	0.0470381	0.0138392	0.673794	0.0483091	-0.991878	-0.117355	-0.134011	0.00818196	0.117864	-0.992991	0.234479	0	0	0	1
0.998788	0.0470166	0.0138908	0.673815	0.0482936	-0.991881	-0.117328	-0.133461	0.00823698	0.11784	-0.992994	0.23448	0	0	0	1
0.99878	0.0471548	0.0139307	0.673817	0.0484355	-0.991877	-0.117308	-0.132947	0.00826114	0.117823	-0.992995	0.234481	0	0	0	1
0.998781	0.0471615	0.0139019	0.673747	0.0484382	-0.991885	-0.117237	-0.132399	0.00823523	0.117751	-0.993004	0.234444	0	0	0	1
0.998774	0.0472955	0.0139275	0.673694	0.048574	-0.991882	-0.117205	-0.131788	0.0082464	0.117721	-0.993008	0.23444	0	0	0	1
0.998776	0.0472152	0.0140401	0.673697	0.0485077	-0.991882	-0.117233	-0.131226	0.00836627	0.117754	-0.993003	0.234495	0	0	0	1
0.998769	0.0473368	0.0141455	0.673707	0.048641	-0.991874	-0.117245	-0.130688	0.00845579	0.117772	-0.993	0.23454	0	0	0	1
0.998766	0.0473998	0.0141346	0.673676	0.0487017	-0.991879	-0.117181	-0.130154	0.00844071	0.117708	-0.993008	0.234503	0	0	0	1
0.998762	0.0474949	0.0141288	0.673662	0.0487949	-0.991883	-0.117109	-0.129598	0.0084273	0.117637	-0.993016	0.234465	0	0	0	1
0.998761	0.0474934	0.0141546	0.67368	0.0487959	-0.991889	-0.117051	-0.129104	0.00845585	0.11758	-0.993023	0.234442	0	0	0	1
0.998761	0.0474987	0.014157	0.673701	0.0488007	-0.9919	-0.116957	-0.128556	0.00846225	0.117487	-0.993034	0.234396	0	0	0	1
0.998761	0.0475093	0.0141351	0.673687	0.048808	-0.991909	-0.116883	-0.12802	0.0084429	0.117412	-0.993043	0.234347	0	0	0	1
0.99876	0.0475245	0.0141693	0.673683	0.0488267	-0.991913	-0.116839	-0.12746	0.00847723	0.11737	-0.993047	0.234334	0	0	0	1
0.998762	0.047442	0.0142581	0.673659	0.0487556	-0.991911	-0.116886	-0.127071	0.00857268	0.11742	-0.993041	0.234387	0	0	0	1
0.998766	0.0473186	0.0144015	0.673597	0.0486508	-0.991904	-0.116986	-0.126923	0.00872459	0.117526	-0.993027	0.23451	0	0	0	1
0.998757	0.0474985	0.0144634	0.673564	0.0488369	-0.991893	-0.117005	-0.126644	0.00876385	0.11755	-0.993024	0.234549	0	0	0	1
0.998751	0.0476193	0.0144457	0.673568	0.0489543	-0.991894	-0.116949	-0.126204	0.00873484	0.117494	-0.99303	0.234504	0	0	0	1
0.998749	0.0476569	0.0144866	0.673618	0.0489959	-0.991899	-0.116891	-0.12562	0.00877382	0.117438	-0.993037	0.234477	0	0	0	1
0.998753	0.0475536	0.0145532	0.673652	0.048901	-0.991906	-0.11687	-0.125143	0.00885311	0.117419	-0.993038	0.234487	0	0	0	1
0.998745	0.0477071	0.0146117	0.673684	0.04906	-0.991902	-0.116837	-0.124653	0.00889473	0.117391	-0.993041	0.234487	0	0	0	1
0.99875	0.0475898	0.0146029	0.673685	0.0489417	-0.991917	-0.116756	-0.124144	0.00890374	0.117308	-0.993051	0.234442	0	0	0	1
0.998762	0.0473367	0.0146538	0.673733	0.0486957	-0.991937	-0.116689	-0.123564	0.00898726	0.117241	-0.993058	0.234423	0	0	0	1
0.998773	0.047071	0.0147239	0.673798	0.0484398	-0.991953	-0.116657	-0.123061	0.00908953	0.117211	-0.993061	0.234425	0	0	0	1
0.998773	0.0470714	0.0147419	0.673842	0.0484416	-0.991963	-0.116579	-0.122549	0.00911115	0.117133	-0.99307	0.234387	0	0	0	1
0.998765	0.0472406	0.014719	0.673855	0.0486061	-0.991965	-0.116489	-0.122024	0.00907298	0.117044	-0.993081	0.234325	0	0	0	1
0.998765	0.0472466	0.0147072	0.673856	0.0486098	-0.991976	-0.116396	-0.121421	0.00906516	0.116951	-0.993092	0.234273	0	0	0	1
0.998774	0.047036	0.0147883	0.673866	0.0484101	-0.991986	-0.116393	-0.120876	0.00917033	0.11695	-0.993091	0.234297	0	0	0	1
0.998771	0.0470684	0.0148947	0.673897	0.0484547	-0.991984	-0.116391	-0.120336	0.00927226	0.116953	-0.993089	0.234333	0	0	0	1
0.998768	0.0471309	0.0149048	0.673881	0.0485175	-0.991986	-0.116348	-0.11979	0.009277	0.116911	-0.993094	0.234309	0	0	0	1
0.99877	0.0470759	0.014915	0.673855	0.0484635	-0.991997	-0.116278	-0.119183	0.00929697	0.116842	-0.993102	0.234285	0	0	0	1
0.998771	0.0470138	0.0150341	0.673865	0.0484161	-0.991995	-0.116313	-0.118648	0.00942066	0.116881	-0.993096	0.23434	0	0	0	1
0.998761	0.0471867	0.0151573	0.673921	0.0486024	-0.991984	-0.116331	-0.118091	0.00952176	0.116907	-0.993092	0.234385	0	0	0	1
0.998758	0.0472585	0.0151322	0.673918	0.0486703	-0.991986	-0.116282	-0.117575	0.00949091	0.116857	-0.993099	0.234342	0	0	0	1
0.99875	0.0474904	0.0149592	0.673895	0.0488818	-0.991958	-0.116431	-0.117064	0.0092848	0.117	-0.993084	0.234303	0	0	0	1
0.998749	0.047503	0.0149967	0.673961	0.0488987	-0.991957	-0.116431	-0.116513	0.00932056	0.117002	-0.993083	0.234294	0	0	0	1
0.998743	0.047628	0.014996	0.674015	0.0490228	-0.991951	-0.116437	-0.115989	0.00930489	0.117009	-0.993082	0.234274	0	0	0	1
0.998741	0.0476601	0.0149858	0.674042	0.049053	-0.991955	-0.116383	-0.11552	0.00929366	0.116955	-0.993089	0.234233	0	0	0	1
0.998733	0.0478393	0.0149765	0.674063	0.0492291	-0.991957	-0.116297	-0.114977	0.00926773	0.116871	-0.993099	0.234181	0	0	0	1
0.998742	0.0476676	0.0149362	0.674072	0.0490529	-0.991977	-0.116196	-0.114389	0.00925279	0.116766	-0.993112	0.234106	0	0	0	1
0.998743	0.0476257	0.0149533	0.674105	0.0490128	-0.991986	-0.116136	-0.113798	0.00927765	0.116707	-0.993118	0.234071	0	0	0	1
0.998749	0.0475019	0.0149851	0.674112	0.0488934	-0.991993	-0.116126	-0.113288	0.00932422	0.116696	-0.993119	0.23407	0	0	0	1
0.998741	0.0476582	0.0150262	0.674107	0.049053	-0.991991	-0.11608	-0.112735	0.00934901	0.116654	-0.993124	0.234063	0	0	0	1
0.998743	0.0476047	0.0150485	0.674074	0.0490021	-0.991998	-0.116042	-0.112194	0.00937922	0.116617	-0.993128	0.234052	0	0	0	1
0.998751	0.0474567	0.0149585	0.673972	0.048847	-0.991975	-0.116307	-0.111835	0.00929415	0.116876	-0.993098	0.234113	0	0	0	1
0.998773	0.047156	0.0144393	0.673609	0.0484937	-0.991913	-0.116974	-0.111912	0.00878183	0.117514	-0.993028	0.234194	0	0	0	1
0.998818	0.046471	0.0135459	0.672921	0.047709	-0.991942	-0.117057	-0.112002	0.00797228	0.117548	-0.99303	0.234044	0	0	0	1
0.998876	0.0454715	0.0126017	0.672011	0.0466053	-0.991994	-0.117062	-0.112055	0.007153	0.117501	-0.993042	0.233849	0	0	0	1
0.998922	0.0447004	0.0117084	0.671054	0.0457365	-0.991998	-0.117365	-0.111984	0.00634367	0.117757	-0.993017	0.233812	0	0	0	1
0.998961	0.0440624	0.0107241	0.669979	0.0449908	-0.991952	-0.118041	-0.111871	0.00541182	0.118384	-0.992948	0.233882	0	0	0	1
0.998995	0.0434856	0.00989278	0.66871	0.0443222	-0.991916	-0.118601	-0.111691	0.00463058	0.118903	-0.99289	0.233956	0	0	0	1
0.999016	0.0431145	0.0093251	0.667454	0.0438871	-0.991908	-0.118828	-0.111538	0.00410162	0.119104	-0.992869	0.234022	0	0	0	1
0.999036	0.0426938	0.00914033	0.666182	0.0434485	-0.991891	-0.119128	-0.111576	0.00395537	0.119394	-0.992834	0.234323	0	0	0	1
0.999045	0.0425371	0.00890615	0.665038	0.0432657	-0.991876	-0.119318	-0.111504	0.00373354	0.119573	-0.992814	0.234529	0	0	0	1
0.999065	0.0422395	0.0080767	0.663771	0.0428709	-0.9919	-0.119264	-0.111473	0.00294879	0.119482	-0.992827	0.234362	0	0	0	1
0.999086	0.0418503	0.0073969	0.662585	0.0424032	-0.991926	-0.119218	-0.111494	0.00232303	0.119405	-0.992838	0.23426	0	0	0	1
0.999106	0.0414582	0.00692753	0.661454	0.0419579	-0.991936	-0.119289	-0.111477	0.00190132	0.119456	-0.992833	0.234303	0	0	0	1
0.999119	0.0412307	0.00637022	0.660241	0.0416656	-0.991932	-0.119427	-0.111376	0.0013699	0.11957	-0.99282	0.234338	0	0	0	1
0.999128	0.0410796	0.00584517	0.659004	0.0414533	-0.991891	-0.119836	-0.111354	0.000850096	0.119957	-0.992774	0.234501	0	0	0	1
0.99914	0.0408564	0.0054051	0.657827	0.0411791	-0.991854	-0.120237	-0.111352	0.000423747	0.120339	-0.992728	0.234695	0	0	0	1
0.999137	0.0410228	0.00473929	0.656608	0.0412641	-0.991836	-0.120354	-0.111238	-0.000261563	0.120429	-0.992717	0.234668	0	0	0	1
0.999137	0.0410905	0.00396427	0.655326	0.041238	-0.99184	-0.12033	-0.111183	-0.0010374	0.120373	-0.992724	0.234533	0	0	0	1
0.999139	0.0410815	0.00349878	0.654071	0.0411732	-0.991855	-0.120236	-0.11119	-0.00149414	0.12026	-0.992737	0.234504	0	0	0	1
0.999106	0.0419094	0.00310321	0.652861	0.0419476	-0.991828	-0.120185	-0.111286	-0.00198398	0.120191	-0.992744	0.234539	0	0	0	1
0.999114	0.0417482	0.00281821	0.65175	0.0417535	-0.991844	-0.120123	-0.111312	-0.00224464	0.120117	-0.992753	0.234623	0	0	0	1
0.999119	0.0416354	0.00239848	0.650551	0.0415913	-0.991864	-0.120016	-0.111218	-0.00264291	0.119993	-0.992767	0.234626	0	0	0	1
0.999118	0.0417021	0.00189655	0.649228	0.0415979	-0.991885	-0.119842	-0.111209	-0.00314148	0.119798	-0.992789	0.234589	0	0	0	1
0.999115	0.0417794	0.00160228	0.647949	0.0416397	-0.991892	-0.11977	-0.111225	-0.00343961	0.119713	-0.992798	0.234685	0	0	0	1
0.999123	0.0416016	0.00130561	0.646683	0.0414279	-0.99191	-0.119691	-0.111146	-0.00370928	0.119623	-0.992808	0.234726	0	0	0	1
0.999138	0.0412498	0.00115357	0.645429	0.0410602	-0.991918	-0.119752	-0.111059	-0.00382051	0.119679	-0.992801	0.234795	0	0	0	1
0.999138	0.0412514	0.000947571	0.644201	0.0410373	-0.991925	-0.119703	-0.111102	-0.00402302	0.119622	-0.992807	0.234925	0	0	0	1
0.999129	0.0414636	0.000688113	0.643027	0.0412174	-0.991929	-0.119602	-0.111082	-0.00430159	0.119509	-0.992819	0.235007	0	0	0	1
0.999136	0.0412987	0.000208217	0.641873	0.0409976	-0.99197	-0.11934	-0.111034	-0.00474708	0.119228	-0.992851	0.234915	0	0	0	1
0.999136	0.041302	-0.000313697	0.640563	0.0409396	-0.991995	-0.119149	-0.111033	-0.00525734	0.119016	-0.992874	0.234781	0	0	0	1
0.999122	0.04165	0.000104827	0.639612	0.0413326	-0.991918	-0.119656	-0.111113	-0.00490473	0.119538	-0.992813	0.234862	0	0	0	1
0.999105	0.042034	0.00119234	0.639468	0.0418402	-0.991786	-0.120575	-0.111064	-0.00391068	0.1205	-0.992701	0.235244	0	0	0	1
0.999106	0.0420028	0.0017235	0.63954	0.0418715	-0.991724	-0.121066	-0.111123	-0.00340081	0.121013	-0.992641	0.235522	0	0	0	1
0.999129	0.041445	0.00165214	0.639414	0.0413082	-0.991714	-0.121347	-0.111493	-0.00341572	0.121293	-0.992606	0.23552	0	0	0	1
0.999128	0.0414724	0.00170488	0.639324	0.0413413	-0.991693	-0.121505	-0.11193	-0.00337332	0.121452	-0.992587	0.235527	0	0	0	1
0.999122	0.0416049	0.0017566	0.639241	0.0414787	-0.991674	-0.121613	-0.112346	-0.00334267	0.121562	-0.992574	0.235596	0	0	0	1
0.999127	0.0414873	0.00177652	0.639171	0.0413641	-0.991665	-0.121727	-0.112758	-0.00331334	0.121677	-0.99256	0.235635	0	0	0	1
0.999123	0.0415722	0.00178323	0.63906	0.0414488	-0.991649	-0.121826	-0.113218	-0.00332116	0.121776	-0.992547	0.235673	0	0	0	1
0.999126	0.0415159	0.00184933	0.638948	0.0414004	-0.991632	-0.121979	-0.113692	-0.00325514	0.121932	-0.992529	0.235727	0	0	0	1
0.999129	0.0414409	0.00196758	0.638847	0.0413398	-0.99161	-0.122179	-0.114124	-0.00313704	0.122137	-0.992504	0.235774	0	0	0	1
0.999134	0.0413006	0.00210913	0.638734	0.0412172	-0.991588	-0.122403	-0.114547	-0.00298882	0.122367	-0.992476	0.23584	0	0	0	1
0.999136	0.0412496	0.0022494	0.638614	0.0411831	-0.991561	-0.122628	-0.114991	-0.00285285	0.122598	-0.992448	0.235899	0	0	0	1
0.99914	0.0411386	0.00242184	0.63849	0.0410934	-0.991535	-0.122869	-0.115451	-0.00267821	0.122846	-0.992417	0.235973	0	0	0	1
0.999134	0.0412684	0.00248967	0.63837	0.0412301	-0.991508	-0.123043	-0.115925	-0.00263411	0.123022	-0.992396	0.236018	0	0	0	1
0.999146	0.0409787	0.00252139	0.638271	0.0409462	-0.991504	-0.123167	-0.116398	-0.00257211	0.123148	-0.99238	0.236051	0	0	0	1
0.99915	0.0408811	0.00251623	0.638189	0.0408485	-0.991496	-0.123266	-0.116894	-0.00256928	0.123247	-0.992368	0.236075	0	0	0	1
0.999157	0.0407273	0.00247366	0.638105	0.0406904	-0.991493	-0.123339	-0.11739	-0.00259551	0.123319	-0.992359	0.236088	0	0	0	1
0.999166	0.0404995	0.00244561	0.638024	0.0404606	-0.991494	-0.123414	-0.117896	-0.00259823	0.123393	-0.99235	0.236107	0	0	0	1
0.999167	0.0404844	0.00245994	0.637964	0.0404471	-0.991481	-0.123519	-0.118335	-0.00258646	0.123499	-0.992337	0.236131	0	0	0	1
0.999171	0.0403865	0.00248926	0.637895	0.0403533	-0.991469	-0.123648	-0.118794	-0.00255053	0.123629	-0.992321	0.236169	0	0	0	1
0.999176	0.0402581	0.00247753	0.637806	0.0402242	-0.991464	-0.12373	-0.119297	-0.00254958	0.12371	-0.99231	0.236203	0	0	0	1
0.999178	0.0401943	0.00240599	0.637708	0.0401519	-0.99146	-0.123782	-0.119839	-0.00261472	0.12376	-0.992304	0.236213	0	0	0	1
0.999176	0.0402611	0.002319	0.637607	0.0402073	-0.991453	-0.123822	-0.120381	-0.00271086	0.123796	-0.992299	0.236214	0	0	0	1
0.999169	0.0404283	0.0022446	0.637519	0.0403639	-0.991441	-0.123863	-0.120863	-0.00280704	0.123834	-0.992294	0.236216	0	0	0	1
0.999171	0.0403948	0.00224894	0.637459	0.0403309	-0.991429	-0.123973	-0.121296	-0.00280304	0.123944	-0.992281	0.236235	0	0	0	1
0.999169	0.0404329	0.00224652	0.637398	0.0403682	-0.991416	-0.124068	-0.121738	-0.00281405	0.124039	-0.992269	0.236249	0	0	0	1
0.999167	0.0404855	0.00220014	0.637308	0.0404144	-0.991404	-0.124149	-0.122277	-0.00286986	0.124118	-0.992259	0.236259	0	0	0	1
0.999166	0.0405236	0.00211022	0.637197	0.0404409	-0.991398	-0.124184	-0.122857	-0.00296514	0.124148	-0.992255	0.236263	0	0	0	1
0.999152	0.0408648	0.00202715	0.637098	0.040769	-0.991379	-0.124228	-0.12337	-0.00309173	0.124189	-0.992249	0.236264	0	0	0	1
0.999145	0.0410475	0.00198211	0.637022	0.0409445	-0.991364	-0.124292	-0.123801	-0.00316174	0.12425	-0.992241	0.23627	0	0	0	1
0.999141	0.0411452	0.00198465	0.636977	0.0410416	-0.991354	-0.12434	-0.124077	-0.00317334	0.124297	-0.992235	0.236284	0	0	0	1
0.999139	0.0411914	0.00200947	0.636967	0.0410903	-0.991343	-0.124414	-0.124225	-0.00315755	0.124372	-0.992226	0.236289	0	0	0	1
0.999144	0.0410566	0.00219015	0.636991	0.0409784	-0.991322	-0.124615	-0.124421	-0.00296995	0.124581	-0.9922	0.236336	0	0	0	1
0.999153	0.0408135	0.00239563	0.636983	0.0407621	-0.991297	-0.124885	-0.124822	-0.00274704	0.12486	-0.992166	0.236418	0	0	0	1
0.99915	0.0408895	0.00239335	0.63689	0.0408369	-0.991281	-0.124985	-0.125389	-0.00276289	0.124959	-0.992153	0.236456	0	0	0	1
0.999137	0.0412052	0.00233612	0.63679	0.0411427	-0.99126	-0.125053	-0.125951	-0.00286195	0.125024	-0.992145	0.236463	0	0	0	1
0.999135	0.0412699	0.00240604	0.636738	0.0412153	-0.991237	-0.125216	-0.126445	-0.0028075	0.12519	-0.992124	0.236485	0	0	0	1
0.999136	0.0412179	0.00260618	0.636738	0.041188	-0.991203	-0.12549	-0.126861	-0.00261395	0.125471	-0.992089	0.236536	0	0	0	1
0.99914	0.0411146	0.00282793	0.636741	0.0411125	-0.991166	-0.125808	-0.127323	-0.00239437	0.125799	-0.992048	0.236586	0	0	0	1
0.999141	0.0410887	0.00292889	0.636688	0.0410991	-0.991138	-0.126028	-0.127887	-0.00230017	0.126023	-0.99202	0.236624	0	0	0	1
0.999138	0.0411556	0.00291694	0.636594	0.0411637	-0.991123	-0.126126	-0.128492	-0.0023245	0.12612	-0.992008	0.236638	0	0	0	1
0.999143	0.041012	0.00311515	0.636555	0.0410464	-0.991137	-0.12606	-0.129043	-0.0021072	0.126063	-0.992015	0.236659	0	0	0	1
0.999146	0.0409407	0.00322377	0.636516	0.040989	-0.991117	-0.126235	-0.129529	-0.00199777	0.126242	-0.991993	0.236686	0	0	0	1
0.999153	0.0407557	0.00345873	0.636518	0.0408346	-0.991082	-0.126557	-0.129997	-0.00175476	0.126574	-0.991951	0.236745	0	0	0	1
0.999155	0.0406887	0.00365364	0.636508	0.0407923	-0.991046	-0.126849	-0.130464	-0.00156509	0.126873	-0.991913	0.236792	0	0	0	1
0.999159	0.0405711	0.00376486	0.63646	0.0406894	-0.991021	-0.127084	-0.131019	-0.00144958	0.127113	-0.991882	0.236827	0	0	0	1
0.999161	0.0405174	0.00385547	0.636402	0.0406475	-0.990999	-0.127265	-0.131572	-0.00136036	0.127297	-0.991859	0.236861	0	0	0	1
0.999155	0.0406484	0.00400078	0.636367	0.0407956	-0.990963	-0.127498	-0.132083	-0.00124266	0.127537	-0.991828	0.2369	0	0	0	1
0.999156	0.0405924	0.00420764	0.63636	0.0407661	-0.990926	-0.127794	-0.132545	-0.00104265	0.12784	-0.991789	0.23695	0	0	0	1
0.999154	0.0406252	0.00446401	0.636366	0.0408312	-0.990878	-0.128145	-0.133021	-0.000807293	0.128202	-0.991743	0.23701	0	0	0	1
0.999156	0.0405571	0.00462781	0.636339	0.0407844	-0.990843	-0.128428	-0.133533	-0.000647857	0.128491	-0.991706	0.237054	0	0	0	1
0.999157	0.0405201	0.00472533	0.636279	0.0407601	-0.990817	-0.12864	-0.13411	-0.00055518	0.128707	-0.991678	0.237087	0	0	0	1
0.999153	0.0406063	0.00491229	0.636235	0.0408697	-0.990815	-0.12862	-0.134647	-0.000380239	0.128695	-0.991679	0.237108	0	0	0	1
0.999148	0.0407101	0.00506003	0.636187	0.0409916	-0.990802	-0.12868	-0.135178	-0.000249686	0.12876	-0.991671	0.237132	0	0	0	1
0.999142	0.0408286	0.00529777	0.636172	0.0411397	-0.990782	-0.128787	-0.13566	-3.38398e-05	0.128877	-0.991656	0.237165	0	0	0	1
0.999142	0.0408004	0.00544221	0.636136	0.0411304	-0.990755	-0.128999	-0.136162	0.000104071	0.129095	-0.991627	0.237203	0	0	0	1
0.999142	0.0407867	0.00557543	0.636087	0.0411341	-0.990735	-0.129154	-0.136709	0.000231421	0.129255	-0.991607	0.237232	0	0	0	1
0.999133	0.0409656	0.0057964	0.636043	0.04134	-0.990727	-0.129147	-0.137294	0.000427474	0.129258	-0.991606	0.237254	0	0	0	1
0.99913	0.0410088	0.00609123	0.636013	0.0414208	-0.990757	-0.128891	-0.137835	0.000724669	0.129014	-0.991638	0.237263	0	0	0	1
0.999127	0.0410382	0.00630101	0.63596	0.0414768	-0.990779	-0.128701	-0.138386	0.00093666	0.128833	-0.991661	0.237271	0	0	0	1
0.999122	0.0411255	0.00659592	0.63596	0.041601	-0.990817	-0.128366	-0.138732	0.00123166	0.12851	-0.991703	0.237265	0	0	0	1
0.999123	0.0410924	0.00666686	0.635952	0.041577	-0.990853	-0.128095	-0.138914	0.00131754	0.128243	-0.991737	0.237189	0	0	0	1
0.999127	0.0409733	0.0067489	0.635949	0.0414695	-0.990839	-0.128245	-0.139161	0.00140789	0.128396	-0.991717	0.237189	0	0	0	1
0.999131	0.0408552	0.00692464	0.635943	0.0413754	-0.990808	-0.128515	-0.139542	0.00158592	0.128673	-0.991681	0.237232	0	0	0	1
0.999134	0.0407524	0.00706083	0.6359	0.0412913	-0.990783	-0.128729	-0.140038	0.0017252	0.128892	-0.991652	0.237276	0	0	0	1
0.999132	0.0407973	0.00714083	0.635843	0.0413466	-0.990757	-0.128917	-0.140538	0.00179079	0.129084	-0.991627	0.237297	0	0	0	1
0.999131	0.0407832	0.00734259	0.635828	0.0413592	-0.99072	-0.129195	-0.141001	0.00198093	0.129369	-0.99159	0.237349	0	0	0	1
0.999136	0.040605	0.00755568	0.635823	0.0412108	-0.990684	-0.12952	-0.141447	0.00220162	0.129702	-0.991546	0.237399	0	0	0	1
0.999141	0.0404444	0.00779927	0.63582	0.041084	-0.990642	-0.129878	-0.14194	0.00244893	0.13007	-0.991497	0.237453	0	0	0	1
0.999145	0.0403368	0.00786796	0.635764	0.0409868	-0.990619	-0.130086	-0.142488	0.00252241	0.13028	-0.991469	0.237444	0	0	0	1
0.99915	0.0402005	0.00795135	0.635728	0.0408631	-0.990593	-0.130322	-0.143074	0.00261307	0.130519	-0.991437	0.237371	0	0	0	1
0.999152	0.0401175	0.00809522	0.635722	0.0408002	-0.990566	-0.130542	-0.143574	0.00275736	0.130745	-0.991407	0.237301	0	0	0	1
0.999156	0.0399512	0.00834982	0.635734	0.0406696	-0.990528	-0.130874	-0.144052	0.00301769	0.131087	-0.991361	0.237315	0	0	0	1
0.999161	0.0397904	0.00853318	0.635715	0.0405351	-0.990497	-0.131151	-0.144519	0.00320911	0.13137	-0.991323	0.237356	0	0	0	1
0.999169	0.0395608	0.00868673	0.635672	0.0403286	-0.99047	-0.131419	-0.145077	0.00338049	0.131643	-0.991286	0.237391	0	0	0	1
0.999167	0.0395927	0.00876222	0.635605	0.0403708	-0.990444	-0.131601	-0.145641	0.00344363	0.131828	-0.991262	0.237395	0	0	0	1
0.999166	0.0395912	0.00895048	0.635588	0.0403943	-0.990435	-0.131658	-0.146141	0.00362796	0.131893	-0.991252	0.23735	0	0	0	1
0.999165	0.0395948	0.00904465	0.635541	0.0404109	-0.990416	-0.131802	-0.14667	0.00371489	0.13204	-0.991232	0.237326	0	0	0	1
0.999159	0.0396989	0.00921743	0.635501	0.0405374	-0.990395	-0.131917	-0.147217	0.00386755	0.132163	-0.991216	0.237323	0	0	0	1
0.999156	0.0397324	0.00936874	0.635452	0.0405907	-0.990391	-0.13193	-0.147754	0.00401241	0.132182	-0.991212	0.237317	0	0	0	1
0.999153	0.039759	0.00956384	0.635423	0.0406429	-0.990383	-0.131976	-0.148309	0.00420027	0.132235	-0.991204	0.237317	0	0	0	1
0.999146	0.039914	0.0097073	0.635388	0.0408157	-0.990373	-0.131994	-0.14879	0.00432106	0.13226	-0.991201	0.237323	0	0	0	1
0.999137	0.0400873	0.00990248	0.635355	0.041014	-0.990343	-0.132162	-0.149287	0.00448448	0.132437	-0.991176	0.237356	0	0	0	1
0.999123	0.0403865	0.0100949	0.635323	0.0413371	-0.990301	-0.132375	-0.149772	0.00462645	0.132659	-0.991146	0.237395	0	0	0	1
0.999125	0.0403089	0.0102292	0.635263	0.0412787	-0.990282	-0.132533	-0.150324	0.00476313	0.132823	-0.991123	0.237427	0	0	0	1
0.999124	0.0402574	0.0104859	0.635228	0.0412614	-0.990292	-0.132466	-0.150854	0.00502699	0.132766	-0.99113	0.237447	0	0	0	1
0.999117	0.0403952	0.0106499	0.635166	0.0414198	-0.990287	-0.132457	-0.151402	0.00517146	0.132764	-0.991129	0.237467	0	0	0	1
0.999114	0.0404016	0.0109113	0.635135	0.0414605	-0.990293	-0.132394	-0.151903	0.00543215	0.132712	-0.991135	0.237488	0	0	0	1
0.999117	0.0402739	0.0110712	0.635085	0.0413554	-0.990291	-0.132443	-0.152427	0.00560542	0.132767	-0.991126	0.237517	0	0	0	1
0.999111	0.040379	0.0112771	0.635093	0.0414872	-0.990279	-0.13249	-0.15295	0.00579338	0.132823	-0.991118	0.237579	0	0	0	1
0.999099	0.0406089	0.0114373	0.635138	0.0417348	-0.990303	-0.132235	-0.153363	0.00593218	0.132576	-0.99115	0.237541	0	0	0	1
0.999096	0.0407163	0.0113105	0.635147	0.0418221	-0.990353	-0.131833	-0.15359	0.00580927	0.13217	-0.991205	0.237302	0	0	0	1
0.999104	0.0405592	0.0112258	0.635167	0.0416551	-0.990362	-0.131818	-0.153853	0.00574685	0.132151	-0.991208	0.237204	0	0	0	1
0.99911	0.0403716	0.0113477	0.635179	0.0414862	-0.990347	-0.131983	-0.154212	0.00588549	0.132319	-0.991185	0.237278	0	0	0	1
0.999118	0.0401646	0.0113716	0.635132	0.0412849	-0.990339	-0.132107	-0.154701	0.00593135	0.132443	-0.991168	0.237327	0	0	0	1
0.999121	0.0400859	0.0114066	0.635123	0.0412123	-0.990327	-0.132216	-0.155249	0.00597194	0.132553	-0.991153	0.237394	0	0	0	1
0.999122	0.0400804	0.011368	0.635128	0.0412019	-0.990323	-0.132252	-0.155751	0.005933	0.132587	-0.991149	0.237397	0	0	0	1
0.999124	0.0400265	0.0113309	0.635081	0.0411438	-0.990318	-0.132306	-0.156216	0.00590109	0.132639	-0.991142	0.237396	0	0	0	1
0.999127	0.0399257	0.0114195	0.635052	0.0410567	-0.990299	-0.132477	-0.156681	0.00599522	0.132813	-0.991118	0.23744	0	0	0	1
0.999131	0.0398053	0.011503	0.635024	0.0409497	-0.990278	-0.132666	-0.157171	0.00608609	0.133005	-0.991092	0.237494	0	0	0	1
0.999133	0.0397293	0.0115475	0.634985	0.0408811	-0.990262	-0.132806	-0.157725	0.00613447	0.133146	-0.991072	0.237539	0	0	0	1
0.999126	0.0399013	0.0115795	0.634943	0.0410565	-0.99024	-0.13292	-0.158247	0.00613851	0.133263	-0.991057	0.237541	0	0	0	1
0.999129	0.0397706	0.0117965	0.634936	0.0409563	-0.990235	-0.132989	-0.158749	0.00636795	0.133339	-0.991045	0.237549	0	0	0	1
0.999129	0.0397541	0.0118784	0.634903	0.0409519	-0.990215	-0.133133	-0.159285	0.00644532	0.133486	-0.991025	0.23755	0	0	0	1
0.999127	0.0398061	0.011862	0.634896	0.0410018	-0.990201	-0.133222	-0.159839	0.00641845	0.133575	-0.991013	0.237517	0	0	0	1
0.999131	0.0397112	0.0117966	0.63489	0.0408994	-0.990197	-0.133284	-0.160398	0.0063638	0.133633	-0.991005	0.237477	0	0	0	1
0.999129	0.0397869	0.0117644	0.634889	0.0409707	-0.990183	-0.133371	-0.16091	0.00631826	0.13372	-0.990994	0.237457	0	0	0	1
0.999127	0.0398177	0.0117684	0.634869	0.0410025	-0.990164	-0.1335	-0.161455	0.00631267	0.133849	-0.990977	0.237465	0	0	0	1
0.999123	0.0399185	0.0117739	0.634859	0.0411038	-0.990146	-0.133599	-0.161962	0.00630054	0.133949	-0.990963	0.237485	0	0	0	1
0.999124	0.0398878	0.0117939	0.634812	0.0410768	-0.990133	-0.133708	-0.162487	0.00631998	0.134058	-0.990948	0.237501	0	0	0	1
0.999113	0.0400569	0.0121728	0.634825	0.0412945	-0.990136	-0.133619	-0.162967	0.00667611	0.133986	-0.990956	0.237532	0	0	0	1
0.999108	0.0401404	0.0123384	0.634762	0.0413997	-0.990127	-0.133649	-0.163505	0.0068276	0.134023	-0.99095	0.237551	0	0	0	1
0.9991	0.0402921	0.0124431	0.634704	0.041564	-0.990123	-0.133632	-0.164087	0.00691161	0.134012	-0.99095	0.237563	0	0	0	1
0.999094	0.0403766	0.0126715	0.634713	0.041677	-0.990144	-0.133439	-0.164625	0.0071345	0.133829	-0.990974	0.237558	0	0	0	1
0.999097	0.0402976	0.0127191	0.634671	0.0416054	-0.99014	-0.133492	-0.165133	0.00719003	0.133884	-0.990966	0.237575	0	0	0	1
0.999102	0.0401339	0.0128407	0.63468	0.0414607	-0.990123	-0.133664	-0.165643	0.00732518	0.13406	-0.990941	0.23763	0	0	0	1
0.999103	0.0401001	0.01286	0.634675	0.0414305	-0.99011	-0.133766	-0.166151	0.00734455	0.134162	-0.990927	0.237657	0	0	0	1
0.999102	0.0401146	0.0128816	0.634681	0.0414474	-0.990118	-0.133705	-0.166727	0.00736655	0.134102	-0.990935	0.237628	0	0	0	1
0.999101	0.0401448	0.0128679	0.634663	0.0414748	-0.990128	-0.133623	-0.167292	0.00735233	0.134019	-0.990946	0.237588	0	0	0	1
0.999104	0.0400456	0.0128941	0.634675	0.0413795	-0.990141	-0.133553	-0.167848	0.00739453	0.133949	-0.990955	0.237562	0	0	0	1
0.999097	0.0401761	0.0130257	0.634773	0.0415252	-0.990159	-0.133376	-0.168196	0.00751475	0.13378	-0.990977	0.237536	0	0	0	1
0.9991	0.0401626	0.0129004	0.634794	0.0414935	-0.990187	-0.133176	-0.168389	0.00740087	0.133574	-0.991006	0.237392	0	0	0	1
0.999108	0.039978	0.0128487	0.634761	0.0413037	-0.990194	-0.133185	-0.168584	0.00737402	0.13358	-0.991005	0.237367	0	0	0	1
0.999112	0.0398052	0.0130358	0.634764	0.0411595	-0.990164	-0.13345	-0.168905	0.0075714	0.133851	-0.990967	0.237427	0	0	0	1
0.999122	0.0395243	0.0131218	0.634701	0.0408942	-0.990147	-0.133655	-0.169375	0.00768571	0.134057	-0.990939	0.237464	0	0	0	1
0.999123	0.0394655	0.0132007	0.634662	0.0408481	-0.990122	-0.133855	-0.169926	0.00776341	0.13426	-0.990911	0.237536	0	0	0	1
0.99912	0.0395194	0.0132702	0.634661	0.040912	-0.990099	-0.134008	-0.170465	0.00781871	0.134416	-0.990889	0.237636	0	0	0	1
0.999125	0.039413	0.0132462	0.634637	0.040804	-0.990092	-0.134094	-0.170952	0.0078057	0.1345	-0.990878	0.237666	0	0	0	1
0.999131	0.0392564	0.0132467	0.634624	0.0406495	-0.990087	-0.134176	-0.171398	0.00782391	0.13458	-0.990867	0.237701	0	0	0	1
0.999139	0.0390561	0.0132792	0.634605	0.0404564	-0.990078	-0.134301	-0.171897	0.00787801	0.134705	-0.990849	0.237767	0	0	0	1
0.999136	0.0391202	0.0132473	0.634589	0.0405163	-0.990064	-0.134384	-0.172441	0.00783441	0.134787	-0.990838	0.237789	0	0	0	1
0.999135	0.0391726	0.0131837	0.634588	0.0405601	-0.990055	-0.134436	-0.173007	0.00776218	0.134838	-0.990832	0.237781	0	0	0	1
0.999136	0.0391941	0.0130971	0.634599	0.04057	-0.990049	-0.134477	-0.173559	0.00767183	0.134875	-0.990828	0.237757	0	0	0	1
0.999132	0.0392981	0.0130628	0.634647	0.040669	-0.990036	-0.134549	-0.174117	0.00762089	0.134947	-0.990818	0.237765	0	0	0	1
0.999132	0.0393046	0.0130217	0.634673	0.0406704	-0.990026	-0.134618	-0.174654	0.00757649	0.135013	-0.99081	0.237776	0	0	0	1
0.999133	0.0393025	0.0129699	0.634664	0.0406618	-0.990019	-0.134676	-0.175131	0.00752314	0.135069	-0.990802	0.237782	0	0	0	1
0.999136	0.0392105	0.0129753	0.634635	0.0405721	-0.990009	-0.134778	-0.175614	0.00753681	0.135171	-0.990788	0.237839	0	0	0	1
0.999136	0.0392141	0.0130026	0.634616	0.0405804	-0.989991	-0.134906	-0.17613	0.00755804	0.1353	-0.990771	0.237915	0	0	0	1
0.999129	0.0393919	0.012971	0.634581	0.0407529	-0.989971	-0.134998	-0.176675	0.00749889	0.135392	-0.990759	0.237947	0	0	0	1
0.999127	0.039462	0.0129241	0.63454	0.0408166	-0.989959	-0.135068	-0.177207	0.00744015	0.13546	-0.99075	0.237966	0	0	0	1
0.99912	0.0396612	0.0129015	0.634513	0.0410116	-0.989938	-0.135159	-0.177744	0.00738693	0.135552	-0.990738	0.237996	0	0	0	1
0.999111	0.0398746	0.0128935	0.634517	0.0412225	-0.98992	-0.135232	-0.178272	0.00734703	0.135627	-0.990728	0.238024	0	0	0	1
0.999112	0.0398664	0.0128407	0.634501	0.0412075	-0.989915	-0.13527	-0.178856	0.00729429	0.135662	-0.990723	0.238019	0	0	0	1
0.999108	0.0398731	0.0131144	0.634523	0.0412487	-0.989958	-0.134941	-0.179355	0.00757798	0.135345	-0.990764	0.23799	0	0	0	1
0.999104	0.0399134	0.0133176	0.634479	0.0413145	-0.989983	-0.134736	-0.17995	0.00778226	0.135149	-0.99079	0.237999	0	0	0	1
0.999093	0.0400634	0.013684	0.634489	0.0415102	-0.990019	-0.134418	-0.180513	0.00813794	0.134847	-0.990828	0.238019	0	0	0	1
0.99908	0.0402747	0.0140369	0.634449	0.0417635	-0.990065	-0.134	-0.18104	0.00847644	0.134446	-0.99088	0.237992	0	0	0	1
0.999075	0.0402711	0.0144193	0.634408	0.0418079	-0.990116	-0.133606	-0.181538	0.0088721	0.134068	-0.990927	0.237989	0	0	0	1
0.99908	0.0400423	0.0146713	0.634355	0.0416134	-0.990146	-0.133442	-0.182085	0.0091592	0.133913	-0.990946	0.23802	0	0	0	1
0.999083	0.0398578	0.0149667	0.634351	0.0414687	-0.990172	-0.133297	-0.182586	0.0094825	0.133778	-0.990961	0.238074	0	0	0	1
0.999074	0.0399906	0.0152411	0.634357	0.0416351	-0.990192	-0.133096	-0.182954	0.00974483	0.133591	-0.990984	0.2381	0	0	0	1
0.99907	0.0400299	0.0153531	0.634369	0.0416865	-0.990223	-0.13285	-0.18309	0.00986081	0.133349	-0.991015	0.238028	0	0	0	1
0.999076	0.0398583	0.0154379	0.634355	0.0415291	-0.990211	-0.132988	-0.183332	0.00996194	0.133489	-0.990995	0.238048	0	0	0	1
0.99908	0.0397136	0.0155778	0.634331	0.0414069	-0.990184	-0.133228	-0.1837	0.0101097	0.133734	-0.990961	0.238099	0	0	0	1
0.999084	0.039572	0.0156608	0.634272	0.0412796	-0.990163	-0.133421	-0.184234	0.0102029	0.133929	-0.990933	0.238149	0	0	0	1
0.999084	0.039539	0.0157457	0.63427	0.0412584	-0.990162	-0.133435	-0.184764	0.0102907	0.133946	-0.99093	0.238184	0	0	0	1
0.999073	0.0398316	0.0157174	0.634285	0.0415442	-0.990156	-0.133388	-0.185279	0.0102255	0.1339	-0.990937	0.238135	0	0	0	1
0.999076	0.0397542	0.0156811	0.634293	0.0414623	-0.990162	-0.133369	-0.185797	0.0102007	0.133879	-0.99094	0.238098	0	0	0	1
0.999077	0.0397623	0.0156327	0.634292	0.0414642	-0.990158	-0.1334	-0.186373	0.0101504	0.133908	-0.990937	0.238083	0	0	0	1
0.99908	0.0396776	0.0156208	0.634301	0.0413791	-0.990157	-0.133435	-0.186884	0.0101485	0.133942	-0.990932	0.238093	0	0	0	1
0.999083	0.0396125	0.0155918	0.634297	0.0413112	-0.990151	-0.133498	-0.187369	0.0101259	0.134003	-0.990924	0.2381	0	0	0	1
0.999082	0.0396388	0.0156065	0.634299	0.0413404	-0.990135	-0.133608	-0.187863	0.0101323	0.134114	-0.990909	0.238141	0	0	0	1
0.999084	0.0396024	0.0155638	0.634292	0.0412993	-0.990128	-0.133673	-0.188418	0.0100923	0.134176	-0.990901	0.238149	0	0	0	1
0.999082	0.0396874	0.0154849	0.634288	0.0413732	-0.990123	-0.133689	-0.188956	0.010002	0.13419	-0.9909	0.238117	0	0	0	1
0.999084	0.0396685	0.0153954	0.634279	0.0413427	-0.99012	-0.13372	-0.189498	0.00991465	0.134217	-0.990897	0.238075	0	0	0	1
0.999081	0.0397551	0.0153529	0.634326	0.0414234	-0.990109	-0.13378	-0.190042	0.00985843	0.134277	-0.99089	0.23806	0	0	0	1
0.999082	0.0397751	0.0152882	0.634366	0.041435	-0.990102	-0.133822	-0.190636	0.00978996	0.134316	-0.990885	0.238042	0	0	0	1
0.999073	0.0400154	0.0151871	0.634395	0.0416595	-0.990094	-0.133816	-0.191215	0.00965776	0.134308	-0.990887	0.237982	0	0	0	1
0.999074	0.0400197	0.0151554	0.634457	0.041659	-0.9901	-0.133769	-0.19178	0.00962784	0.134259	-0.990894	0.237935	0	0	0	1
0.999073	0.040051	0.0151129	0.634463	0.0416837	-0.990108	-0.133706	-0.192332	0.00958418	0.134195	-0.990903	0.237883	0	0	0	1
0.999073	0.0400804	0.0150569	0.634418	0.0417053	-0.990107	-0.133704	-0.192832	0.00952489	0.134191	-0.990905	0.23786	0	0	0	1
0.999071	0.0401138	0.015089	0.634384	0.0417435	-0.990094	-0.133788	-0.193337	0.00954858	0.134277	-0.990893	0.237917	0	0	0	1
0.999075	0.0400068	0.015111	0.634359	0.041641	-0.99009	-0.133847	-0.193835	0.00958228	0.134335	-0.990884	0.237958	0	0	0	1
0.999079	0.0399061	0.0151141	0.634308	0.0415416	-0.990095	-0.133846	-0.194356	0.00959892	0.134334	-0.990884	0.237959	0	0	0	1
0.999081	0.0397977	0.0152725	0.634282	0.0414546	-0.99011	-0.133757	-0.194862	0.00977408	0.13425	-0.990894	0.237983	0	0	0	1
0.999075	0.0399117	0.0153829	0.634257	0.0415823	-0.990106	-0.13375	-0.195399	0.00986834	0.134249	-0.990893	0.238004	0	0	0	1
0.999076	0.0398177	0.0155446	0.634274	0.0415096	-0.990127	-0.133613	-0.195941	0.0100468	0.134118	-0.990909	0.237994	0	0	0	1
0.999078	0.0397268	0.0156144	0.634266	0.0414271	-0.990153	-0.133452	-0.196539	0.0101349	0.133959	-0.99093	0.23794	0	0	0	1
0.99908	0.0396797	0.0156548	0.634287	0.0413845	-0.990172	-0.13332	-0.197137	0.0101867	0.133828	-0.990947	0.237889	0	0	0	1
0.999083	0.0395995	0.015646	0.634312	0.0413029	-0.990188	-0.13323	-0.197682	0.0101925	0.133737	-0.990959	0.237835	0	0	0	1
0.999083	0.039542	0.0157962	0.634333	0.0412626	-0.990234	-0.132899	-0.198	0.0103626	0.133412	-0.991001	0.237742	0	0	0	1
0.999083	0.0394794	0.015916	0.634332	0.0412139	-0.990269	-0.132653	-0.198129	0.0104999	0.133171	-0.991032	0.237677	0	0	0	1
0.999088	0.0393139	0.0160371	0.634325	0.0410678	-0.990252	-0.132822	-0.198339	0.0106348	0.133343	-0.991008	0.237708	0	0	0	1
0.999094	0.0390818	0.0162363	0.634304	0.0408679	-0.990217	-0.133149	-0.198712	0.0108496	0.133675	-0.990961	0.237761	0	0	0	1
0.999098	0.0389223	0.0163863	0.634223	0.0407329	-0.990185	-0.133423	-0.199248	0.0110082	0.133953	-0.990921	0.237811	0	0	0	1
0.9991	0.0388092	0.0165135	0.634161	0.0406396	-0.990168	-0.133583	-0.199755	0.0111428	0.134117	-0.990898	0.237862	0	0	0	1
0.999097	0.0387849	0.0167395	0.634152	0.0406478	-0.990145	-0.13375	-0.200196	0.011363	0.134293	-0.990871	0.237917	0	0	0	1
0.999099	0.0386334	0.0169699	0.634131	0.040532	-0.99011	-0.134043	-0.200645	0.0115994	0.134593	-0.990828	0.237949	0	0	0	1
0.999095	0.0385908	0.0172872	0.63413	0.0405384	-0.990044	-0.134529	-0.201147	0.0118994	0.135091	-0.990756	0.237977	0	0	0	1
0.999095	0.038498	0.0175111	0.634106	0.0404821	-0.989986	-0.134974	-0.20169	0.0121155	0.135544	-0.990692	0.23795	0	0	0	1
0.999089	0.0385863	0.01765	0.634082	0.0405924	-0.989937	-0.135294	-0.202246	0.0122279	0.13587	-0.990646	0.23785	0	0	0	1
0.999082	0.0386267	0.0179528	0.634101	0.0406769	-0.989898	-0.135558	-0.202836	0.0125113	0.136147	-0.990604	0.237753	0	0	0	1
0.999073	0.038735	0.0182421	0.634097	0.0408272	-0.989853	-0.13584	-0.203381	0.0127712	0.136442	-0.99056	0.237685	0	0	0	1
0.999063	0.0388224	0.0185702	0.634093	0.0409622	-0.98981	-0.136114	-0.203884	0.0130727	0.13673	-0.990517	0.237655	0	0	0	1
0.999058	0.0388012	0.0189058	0.634082	0.0409915	-0.989764	-0.136436	-0.20442	0.0133944	0.137065	-0.990466	0.237652	0	0	0	1
0.99905	0.0389088	0.0191053	0.634035	0.0411281	-0.989732	-0.13663	-0.204956	0.0135691	0.137269	-0.990436	0.237598	0	0	0	1
0.999037	0.0390735	0.0194633	0.634022	0.0413424	-0.989703	-0.136772	-0.205497	0.0138948	0.137428	-0.990409	0.237557	0	0	0	1
0.999021	0.039323	0.0197879	0.63399	0.0416364	-0.98967	-0.136922	-0.206017	0.0141753	0.137595	-0.990382	0.237535	0	0	0	1
0.999012	0.0393568	0.0201309	0.633961	0.0417206	-0.989634	-0.137159	-0.206535	0.0145001	0.137847	-0.990342	0.237554	0	0	0	1
0.999007	0.0393504	0.0203972	0.633916	0.0417527	-0.989616	-0.137276	-0.207028	0.0147596	0.137975	-0.99032	0.23754	0	0	0	1
0.999004	0.0393076	0.0206525	0.633874	0.0417486	-0.989587	-0.137484	-0.207566	0.0150094	0.138192	-0.990286	0.23752	0	0	0	1
0.998998	0.0393255	0.0209071	0.633825	0.0418032	-0.989571	-0.137589	-0.208105	0.0152544	0.138308	-0.990266	0.237487	0	0	0	1
0.998993	0.0392798	0.0212185	0.633805	0.0418036	-0.989547	-0.137756	-0.208627	0.0155618	0.138487	-0.990237	0.237472	0	0	0	1
0.998984	0.0394079	0.0214134	0.633776	0.0419593	-0.989526	-0.137865	-0.209107	0.0157323	0.138606	-0.990217	0.237443	0	0	0	1
0.998976	0.0394914	0.0216086	0.633767	0.04207	-0.989513	-0.137923	-0.209642	0.0159114	0.138674	-0.990205	0.237423	0	0	0	1
0.99897	0.0395294	0.0218119	0.633774	0.0421343	-0.989524	-0.137826	-0.210241	0.0161114	0.138586	-0.990214	0.237413	0	0	0	1
0.998972	0.0394034	0.0219655	0.63378	0.0420271	-0.989559	-0.137607	-0.210826	0.0162901	0.138372	-0.990241	0.237368	0	0	0	1
0.998969	0.0394268	0.0220721	0.633816	0.0420624	-0.98958	-0.13744	-0.211393	0.0163994	0.13821	-0.990262	0.237315	0	0	0	1
0.998972	0.039335	0.0220647	0.633845	0.0419695	-0.989591	-0.13739	-0.211941	0.016407	0.138158	-0.990269	0.237274	0	0	0	1
0.998978	0.0392273	0.0220113	0.63383	0.0418552	-0.989598	-0.137376	-0.212451	0.0163696	0.13814	-0.990272	0.237241	0	0	0	1
0.998971	0.0393989	0.0220161	0.633864	0.0420257	-0.989592	-0.137364	-0.21282	0.0163511	0.138131	-0.990273	0.237228	0	0	0	1
0.998972	0.03942	0.021916	0.633913	0.0420309	-0.989607	-0.137254	-0.213002	0.0162538	0.138017	-0.990291	0.237118	0	0	0	1
0.998981	0.0392435	0.0218387	0.633923	0.0418451	-0.989618	-0.137234	-0.213239	0.0162026	0.137991	-0.990295	0.237067	0	0	0	1
0.998988	0.0390335	0.0218917	0.633889	0.0416462	-0.989611	-0.137345	-0.21362	0.0162793	0.138101	-0.990279	0.237141	0	0	0	1
0.998992	0.0389152	0.0219311	0.633838	0.0415366	-0.989598	-0.137471	-0.214063	0.0163294	0.138227	-0.990261	0.237216	0	0	0	1
0.998991	0.0389209	0.0219466	0.633797	0.0415466	-0.989579	-0.13761	-0.214547	0.0163381	0.138366	-0.990241	0.237272	0	0	0	1
0.998989	0.0389822	0.0219425	0.633825	0.0416081	-0.989565	-0.13769	-0.21505	0.0163222	0.138447	-0.99023	0.237291	0	0	0	1
0.998987	0.0390798	0.0218575	0.63388	0.0416933	-0.989558	-0.13771	-0.215617	0.0162238	0.138465	-0.990229	0.237242	0	0	0	1
0.998991	0.0391014	0.0216324	0.633892	0.0416816	-0.989575	-0.137593	-0.216219	0.0160029	0.138339	-0.99025	0.237081	0	0	0	1
0.998994	0.0391184	0.0214797	0.633966	0.0416765	-0.989583	-0.13754	-0.216827	0.0158518	0.13828	-0.990261	0.236965	0	0	0	1
0.998997	0.0390722	0.0214031	0.634003	0.0416203	-0.989583	-0.137553	-0.217352	0.0157818	0.138289	-0.990261	0.236925	0	0	0	1
0.999001	0.0390025	0.0213713	0.633984	0.0415479	-0.989577	-0.13762	-0.217843	0.0157572	0.138354	-0.990252	0.23694	0	0	0	1
0.999001	0.0389586	0.0214222	0.633974	0.0415139	-0.989558	-0.137769	-0.218328	0.0158074	0.138504	-0.99023	0.237025	0	0	0	1
0.999	0.039009	0.0213863	0.633938	0.0415602	-0.989544	-0.137852	-0.218838	0.0157614	0.138587	-0.990219	0.237046	0	0	0	1
0.999004	0.0389317	0.0213205	0.633891	0.0414755	-0.989539	-0.137912	-0.219381	0.0157045	0.138642	-0.990213	0.237045	0	0	0	1
0.999	0.039056	0.0212787	0.633869	0.0415936	-0.989528	-0.137962	-0.21989	0.0156438	0.138692	-0.990207	0.237044	0	0	0	1
0.999002	0.0390433	0.0212407	0.633877	0.0415766	-0.98952	-0.138022	-0.220443	0.0156054	0.13875	-0.990199	0.237041	0	0	0	1
0.998996	0.0392191	0.0211797	0.633917	0.0417431	-0.989507	-0.138067	-0.221027	0.0155187	0.138796	-0.990194	0.237014	0	0	0	1
0.998994	0.0393183	0.021079	0.633976	0.0418272	-0.989503	-0.138065	-0.221632	0.0154054	0.138791	-0.990196	0.236947	0	0	0	1
0.998984	0.0396411	0.0209734	0.634061	0.0421321	-0.989492	-0.13805	-0.222203	0.0152567	0.138776	-0.990201	0.236864	0	0	0	1
0.998986	0.0396527	0.020865	0.634052	0.0421282	-0.989496	-0.138025	-0.222733	0.0151489	0.138748	-0.990206	0.236805	0	0	0	1
0.998988	0.0396044	0.0208625	0.634044	0.0420815	-0.989484	-0.138122	-0.22323	0.015149	0.138843	-0.990193	0.236843	0	0	0	1
0.998984	0.039679	0.0209178	0.634037	0.0421655	-0.989459	-0.138281	-0.223721	0.0151866	0.139006	-0.99017	0.23693	0	0	0	1
0.998987	0.039597	0.0209258	0.634002	0.0420869	-0.989449	-0.138375	-0.224214	0.015202	0.139099	-0.990156	0.23698	0	0	0	1
0.998991	0.0395138	0.020889	0.633942	0.0420007	-0.989441	-0.138461	-0.224715	0.0151734	0.139182	-0.990145	0.237007	0	0	0	1
0.998989	0.0395522	0.0208779	0.633934	0.0420385	-0.989427	-0.13855	-0.22527	0.0151534	0.139271	-0.990133	0.237037	0	0	0	1
0.998988	0.0396141	0.0208332	0.633986	0.0420941	-0.989418	-0.138591	-0.225829	0.0150987	0.139311	-0.990128	0.237018	0	0	0	1
0.998996	0.0395109	0.0206505	0.633951	0.0419656	-0.989432	-0.13853	-0.226404	0.014935	0.139241	-0.99014	0.236906	0	0	0	1
0.998996	0.0395496	0.0205669	0.633956	0.0419922	-0.989432	-0.138525	-0.226954	0.0148471	0.139232	-0.990143	0.236859	0	0	0	1
0.999001	0.0394408	0.0205507	0.633949	0.0418834	-0.989426	-0.1386	-0.22752	0.0148431	0.139305	-0.990133	0.236882	0	0	0	1
0.998998	0.0395195	0.0205428	0.633963	0.0419591	-0.989433	-0.138531	-0.227846	0.0148272	0.139237	-0.990143	0.23685	0	0	0	1
0.998997	0.039403	0.0207707	0.63401	0.04187	-0.989487	-0.138169	-0.227947	0.0150842	0.138883	-0.990188	0.236763	0	0	0	1
0.999005	0.0392145	0.020773	0.633954	0.0416841	-0.989489	-0.138207	-0.228166	0.0151111	0.138919	-0.990183	0.236785	0	0	0	1
0.999011	0.0390232	0.0208296	0.63391	0.0415046	-0.989478	-0.138347	-0.228525	0.0151878	0.139057	-0.990162	0.236837	0	0	0	1
0.999015	0.0388771	0.020928	0.633857	0.0413761	-0.989461	-0.138506	-0.229068	0.0152989	0.139218	-0.990138	0.236946	0	0	0	1
0.999011	0.0389177	0.0210203	0.633839	0.0414305	-0.989446	-0.138592	-0.229539	0.015381	0.139309	-0.990124	0.237016	0	0	0	1
0.999015	0.0388155	0.0210328	0.633792	0.0413307	-0.989454	-0.138567	-0.229988	0.0154086	0.139283	-0.990127	0.23701	0	0	0	1
0.999023	0.0385845	0.0210622	0.633743	0.0411077	-0.989447	-0.138683	-0.230466	0.0154651	0.139396	-0.99011	0.237037	0	0	0	1
0.999025	0.0385205	0.021112	0.63374	0.0410531	-0.989433	-0.138797	-0.231011	0.0155185	0.139512	-0.990093	0.237073	0	0	0	1
0.999029	0.0384007	0.0211185	0.633759	0.0409364	-0.989429	-0.138865	-0.231591	0.0155389	0.139578	-0.990084	0.237088	0	0	0	1
0.99903	0.0384215	0.0210527	0.633792	0.0409479	-0.989427	-0.138872	-0.232119	0.0154707	0.139582	-0.990084	0.237043	0	0	0	1
0.999034	0.0383421	0.0209798	0.633806	0.0408592	-0.98943	-0.138875	-0.232689	0.0154095	0.139582	-0.990085	0.237	0	0	0	1
0.999041	0.0381879	0.0209265	0.633775	0.0406997	-0.989431	-0.138919	-0.233244	0.0153764	0.139621	-0.99008	0.236993	0	0	0	1
0.99904	0.038243	0.0208796	0.633726	0.0407481	-0.989425	-0.138944	-0.233745	0.0153213	0.139645	-0.990078	0.236984	0	0	0	1
0.99904	0.0382558	0.0208797	0.633694	0.0407621	-0.989412	-0.139033	-0.234236	0.015316	0.139734	-0.990065	0.236997	0	0	0	1
0.99904	0.0382649	0.0208559	0.633671	0.0407683	-0.989408	-0.139064	-0.234772	0.0152899	0.139764	-0.990061	0.236971	0	0	0	1
0.999039	0.038254	0.0209078	0.633659	0.0407644	-0.989412	-0.139037	-0.235331	0.0153439	0.139739	-0.990064	0.236938	0	0	0	1
0.999036	0.038353	0.0208678	0.633646	0.0408569	-0.989407	-0.139042	-0.235891	0.0152903	0.139744	-0.990064	0.236883	0	0	0	1
0.99903	0.0385478	0.0208088	0.633738	0.0410413	-0.989402	-0.139024	-0.236468	0.0152054	0.139726	-0.990068	0.236812	0	0	0	1
0.999034	0.0385628	0.0205851	0.63379	0.0410227	-0.989422	-0.138884	-0.237088	0.0149878	0.139577	-0.990092	0.236625	0	0	0	1
0.999041	0.0385204	0.0203135	0.633823	0.0409399	-0.989454	-0.138684	-0.23777	0.0147333	0.139366	-0.990126	0.236395	0	0	0	1
0.999039	0.0386677	0.0201431	0.633821	0.0410605	-0.989464	-0.138576	-0.238366	0.0145486	0.139253	-0.990145	0.236258	0	0	0	1
0.999033	0.038873	0.0200279	0.633783	0.041247	-0.989464	-0.138524	-0.238895	0.0144082	0.139199	-0.990154	0.236173	0	0	0	1
0.999026	0.0390611	0.0200543	0.633796	0.0414381	-0.989445	-0.138601	-0.239383	0.0144048	0.13928	-0.990143	0.236202	0	0	0	1
0.999028	0.0390038	0.0200317	0.633738	0.0413784	-0.989445	-0.138619	-0.239906	0.0143898	0.139296	-0.990141	0.236197	0	0	0	1
0.99902	0.0391628	0.0201172	0.633687	0.0415467	-0.989448	-0.138543	-0.240431	0.0144553	0.139226	-0.99015	0.236155	0	0	0	1
0.999015	0.0392536	0.0201898	0.633634	0.0416463	-0.989449	-0.138507	-0.241015	0.014516	0.139195	-0.990153	0.236114	0	0	0	1
0.999009	0.039381	0.0202617	0.633637	0.0417805	-0.989462	-0.138374	-0.241599	0.014575	0.139067	-0.99017	0.236028	0	0	0	1
0.999004	0.0395425	0.0201951	0.633667	0.0419289	-0.989477	-0.138221	-0.242222	0.0144931	0.138913	-0.990193	0.235889	0	0	0	1
