# Supplementary material for: Axially rigid steerable needle with compliant active tip control
Source: PLoS One. 2021 Dec 16;16(12):e0261089. doi: 10.1371/journal.pone.0261089 (PMC8675730; doi:10.1371/journal.pone.0261089)
Supplement: S1 File — (ZIP) [file pone.0261089.s001.zip › Exp.1/PhantomScan_030.csvf]

4.55508	2.0904	8.28306
4.68536	1.83526	8.16801
4.48148	1.51998	8.15364
4.49158	1.27106	8.3723
4.43107	1.01724	8.77106
4.41392	0.798175	8.9374
4.31213	0.636288	9.07077
4.20238	0.143808	9.14448
4.09287	-0.0477985	9.2331
3.86245	-0.247456	9.18626
3.8026	-0.388772	9.21925
3.64207	-0.675451	9.17825
3.49978	-0.617385	9.18623
3.24313	-0.895841	9.27879
3.03738	-0.616898	9.31669
2.90078	-0.981206	9.35866
2.82885	-0.783387	9.40117
2.736	-1.10813	9.41546
2.72673	-0.977879	9.45752
2.61783	-0.947504	9.49911
2.48761	-0.944118	9.47237
2.22753	-1.40934	9.50306
2.02577	-1.57616	9.51318
2.01924	-1.40685	9.54893
2.00898	-1.54983	9.57529
2.12706	-1.36434	9.50104
2.0458	-1.8659	9.50189
2.1275	-1.50993	9.52971
2.02311	-1.84911	9.51549
1.91803	-1.71874	9.54734
1.84286	-1.80716	9.57486
1.89208	-1.80553	9.62587
1.82876	-1.81985	9.68967
1.67811	-1.96922	9.76156
1.69805	-2.19526	9.56935
1.9193	-1.97585	9.50529
1.92658	-1.82249	9.56463
1.62963	-2.09686	9.56218
1.51204	-2.43692	9.62681
1.42092	-2.19822	9.64868
1.3878	-2.36961	9.69602
1.37283	-2.34114	9.6876
1.38542	-2.46231	9.64177
1.41582	-2.34138	9.71822
1.3203	-2.48812	9.79548
1.12096	-2.40438	9.683
1.14848	-2.75289	9.55578
1.01439	-2.35092	9.66186
1.01679	-2.63769	9.68066
0.97957	-2.59575	9.652
0.805498	-2.91511	9.7415
0.826287	-2.7006	9.9199
0.71721	-2.90643	9.77268
0.565156	-2.5852	9.96499
0.44507	-3.12046	9.97318
0.314415	-3.07709	9.93841
0.393977	-2.9537	10.0542
0.175037	-2.82292	9.9127
0.117177	-3.092	9.91353
0.261586	-3.08911	9.94213
0.154331	-3.06353	9.98299
0.125806	-3.23002	9.98378
0.209372	-2.95869	10.0955
0.146251	-2.82792	9.92474
0.017588	-3.27986	10.0304
0.0415964	-3.37394	10.0829
0.0890923	-3.03624	10.2073
-0.0296597	-3.22325	10.3199
-0.159913	-3.25351	10.2301
-0.24974	-3.25667	10.2962
0.0865639	-3.02697	10.3028
-0.353106	-3.64936	9.62118
-0.100483	-2.96311	9.88342
-0.0729498	-2.82352	9.83447
-0.155245	-2.61174	9.74991
-0.209204	-3.05651	10.068
-0.139872	-3.25732	10.0074
-0.256173	-3.43362	10.0004
-0.335704	-3.26516	10.0968
-0.356404	-3.10535	10.0385
-0.373422	-3.40359	10.0023
-0.465174	-3.44191	9.60954
-0.118219	-3.15858	9.69476
-0.163544	-3.10686	9.68405
-0.360122	-3.18425	9.97765
-0.145537	-3.0977	9.92619
-0.335403	-3.14196	10.1006
-0.325328	-3.07947	10.1467
-0.298829	-2.97773	10.2327
-0.622839	-3.29796	10.1667
-0.348872	-3.09411	10.2011
-0.568959	-3.31177	9.91252
-0.5264	-2.99677	9.83233
-0.620881	-2.81916	9.49192
-0.47342	-3.02173	9.61834
-0.488571	-2.9002	9.64799
-0.306316	-2.90248	9.793
-0.610599	-3.09704	10.0158
-0.505577	-2.88525	10.037
-0.560189	-3.02832	10.0591
-0.615987	-3.38833	10.0025
-0.695286	-2.76016	9.90562
-0.727696	-3.23383	9.91758
-0.712597	-3.01923	9.90347
-0.789193	-3.4729	9.99949
-0.579396	-2.94859	10.0561
-0.556413	-2.85287	10.1152
-0.651004	-3.14883	10.1053
-0.700005	-3.14374	10.239
-0.572011	-2.90782	10.2347
-0.696171	-2.99762	10.0655
-0.948285	-3.5019	10.1627
-0.8826	-2.92026	10.1599
-0.685013	-3.09876	10.2651
-0.826967	-3.10505	10.0164
-0.882826	-3.46267	9.98468
-0.717712	-2.8603	10.0075
-0.821439	-3.02961	10.0177
-0.901246	-3.14171	10.378
-0.866036	-3.04906	10.1775
-0.941435	-3.24448	10.49
-1.05013	-3.48842	10.1805
-0.916643	-3.05649	9.99997
-0.993673	-2.85561	9.44742
-0.739635	-2.88537	9.51546
-0.965236	-3.36309	9.5455
-0.901045	-3.07675	10.0287
-1.00474	-3.58084	9.95045
-0.820255	-2.79762	9.93171
-0.736906	-3.15459	9.89576
-0.950605	-3.20926	10.0965
-0.889573	-3.36897	10.1233
-0.858719	-3.38879	10.1177
-0.831851	-3.4026	10.2515
-0.97316	-3.28256	10.0284
-1.00007	-3.37663	10.1625
-0.822097	-2.87904	9.95889
-1.0407	-3.33004	9.97153
-0.969344	-3.35916	10.238
-0.769949	-3.14369	10.1169
-0.897786	-3.23434	10.2367
-0.960615	-3.43536	10.2098
-0.929386	-3.78878	10.3605
-0.84744	-2.94641	10.4505
-0.921577	-3.33446	10.4497
-1.04585	-3.21888	10.3167
-1.1115	-3.14708	10.3243
-1.1615	-3.59096	10.2337
-1.06763	-3.21024	10.0746
-1.01875	-3.29641	10.0039
-0.809312	-3.03467	10.1288
-0.971993	-3.45925	10.1006
-0.784925	-2.69323	10.3357
-0.978255	-2.87427	10.1586
-1.04719	-3.5042	10.2014
-0.980666	-3.1063	10.2068
-0.891641	-3.27112	10.2949
-0.972556	-3.34731	10.3323
-0.966769	-3.22079	10.3026
-1.18365	-3.35615	10.4466
-0.949552	-2.95754	10.2381
-0.962816	-3.39971	9.99859
-1.0911	-3.15993	10.0874
-0.95705	-3.1163	10.1723
-0.785291	-2.87478	10.2462
-0.79278	-3.44131	10.1288
-0.795307	-3.26807	10.345
-1.01014	-3.45593	10.6588
-0.910501	-3.02222	10.5387
-0.917187	-2.99835	10.4356
-1.09649	-3.16023	10.1569
-0.888444	-3.2191	10.0917
-1.0363	-2.99074	9.91251
-1.06201	-3.24274	10.06
-0.901533	-3.13336	10.0651
-0.910325	-3.17668	9.98249
-0.99	-3.39713	10.0771
-0.905248	-3.3209	10.2122
-0.881643	-3.04639	10.1354
-0.855668	-3.13328	10.1261
-1.01627	-3.25321	10.2578
-1.1902	-3.47201	10.2176
-0.970031	-2.78927	10.0819
-1.19506	-3.22042	9.63929
-0.910286	-2.75504	9.72164
-1.13063	-3.29451	9.70999
-0.890469	-2.69693	9.99037
-0.912947	-3.33917	9.90056
-0.77345	-2.97574	9.83941
-0.807776	-3.12271	9.90791
-0.826268	-2.80095	9.97338
-0.853229	-3.18743	10.0462
-0.859389	-2.8353	10.093
-0.896081	-3.03233	10.1359
-0.881676	-3.17179	10.1032
-1.05477	-3.00737	9.94963
-0.938965	-3.09667	10.0245
-1.05304	-3.19279	9.8451
-1.06777	-3.17679	9.78028
-0.807669	-3.06659	9.78859
-0.686222	-2.72117	9.96952
-0.785081	-3.18988	9.88565
-0.875779	-3.1726	10.2985
-0.929484	-3.19079	10.1342
-0.896853	-3.00789	10.0529
-0.977871	-3.17336	10.0534
-1.11684	-3.10607	10.0236
-0.921071	-3.42128	10.3815
-1.09173	-3.10078	9.86762
-0.887681	-3.31267	9.91032
-0.691838	-3.16987	9.78767
-0.688429	-2.76865	9.95391
-0.666777	-2.97798	9.79272
-0.646826	-2.6009	9.82634
-0.615613	-2.9655	9.6947
-0.700253	-3.1512	9.85729
-0.812145	-3.09364	9.97833
-0.847003	-3.16359	9.88547
-0.81506	-2.84169	10.1147
-0.93545	-3.46669	9.88137
-0.953888	-2.98836	9.84788
-0.942452	-3.31904	9.86946
-0.933711	-2.87039	9.7055
-1.07928	-3.28479	9.78278
-1.0137	-3.02332	9.64554
-0.859109	-3.17646	9.76771
-0.869794	-3.02867	9.77723
-0.914002	-3.41976	9.85249
-0.925788	-3.31753	9.97755
-0.87608	-3.04913	10.0225
-0.988274	-3.00134	9.9476
-1.07981	-3.29656	9.93447
-1.14486	-3.44901	10.0608
-0.897991	-3.16029	10.0383
-1.01982	-3.1832	9.90096
-1.104	-3.35357	9.82779
-0.950593	-2.72027	9.9057
-0.984869	-3.2866	9.85752
-0.86271	-3.10089	9.86447
-1.04087	-2.99687	10.1077
-0.940817	-3.09535	10.1471
-0.939304	-2.91946	10.143
-0.991022	-2.81906	9.92765
-1.162	-2.60023	9.69967
-1.10209	-3.19246	9.72122
-1.04489	-2.63847	9.88914
-0.893618	-3.33194	9.84185
-1.03696	-2.9576	9.68545
-1.01499	-3.29835	9.76298
-0.992639	-2.99478	9.81455
-0.84122	-3.15367	9.78336
-0.91991	-3.04164	9.81404
-0.958604	-3.03573	9.76495
-0.949901	-2.9587	9.93105
-1.03672	-2.99689	10.0483
-0.891595	-2.86942	9.90528
-1.02188	-3.19122	9.95924
-1.07485	-2.9633	9.74841
-0.94885	-3.11838	9.84077
-0.864662	-3.04295	9.7144
-0.964955	-3.04165	9.59295
-0.83666	-2.8613	9.67557
-0.763633	-3.07592	9.71622
-0.722113	-2.90503	9.72956
-0.675873	-2.96627	9.65009
-0.784695	-3.02031	9.71184
-0.89253	-3.36613	9.75674
-0.759517	-2.93104	9.87183
-0.930867	-3.18344	9.81953
-0.819193	-2.83966	9.9808
-1.01092	-3.16638	9.939
-0.936061	-2.97832	9.66782
-1.08799	-2.70049	9.78874
-1.4616	-2.59521	9.90902
-2.15197	-2.56501	10.0809
-2.16746	-2.48962	10.453
-2.58499	-2.05954	10.3207
-2.89188	-2.31027	10.4212
-2.89509	-2.00329	10.4463
-2.54403	-2.11658	10.3532
-2.77338	-1.75612	9.93934
-2.88405	-1.86985	9.58775
-3.06359	-1.95393	9.78257
-3.12295	-1.58877	10.0995
-2.96474	-1.62282	10.0831
-3.11573	-1.39005	9.83201
-3.22482	-2.01386	9.5882
-3.23777	-1.57743	9.61801
-3.07966	-1.63824	9.78203
-3.43001	-1.47654	10.2708
-3.18436	-1.36828	9.86145
-3.28057	-2.03253	9.82945
-3.35797	-1.65386	9.81582
-3.23154	-1.73656	9.86989
-3.17717	-1.31992	9.85211
-3.50847	-1.47606	9.76473
-3.14072	-1.74457	9.68265
-3.38765	-1.98921	9.41076
-3.06563	-1.59674	9.31717
-3.17025	-1.25275	9.44848
-3.54056	-1.96653	9.5041
-3.55585	-1.72344	9.66558
-2.62166	-1.48194	9.7007
-2.12091	-1.02832	8.66538
-2.0875	-1.034	8.61777
-1.88632	-0.757639	8.8556
-1.48295	-0.425385	8.89879
-1.66068	-0.104435	8.80008
-1.31967	0.194735	8.90589
-1.40799	0.00237106	8.91243
-1.29034	-0.0224599	8.73666
-1.50135	-0.0223262	8.70041
-1.32611	0.23596	8.57645
-1.37183	0.268394	8.57004
-1.34957	0.137786	8.32458
-1.18139	0.396174	8.50049
-1.09219	0.325723	8.38743
-0.935507	0.380912	8.39727
-0.946896	0.186836	8.40166
-0.838036	0.640309	8.40959
-0.925614	0.222075	8.44876
-0.943554	0.389371	8.32615
-0.785292	0.451667	8.3106
-0.671588	0.58761	8.33342
-0.630783	0.485583	8.33663
-0.612432	0.374804	8.32661
-0.603072	0.588589	8.3745
-0.53114	0.713246	8.39155
-0.573803	0.572162	8.40181
-0.599136	0.427894	8.40801
-0.596345	0.410212	8.45094
-0.600331	0.455686	8.43012
-0.444667	0.231981	8.34399
-0.379007	0.169771	8.34205
-0.499022	0.657579	8.23562
-0.639016	0.354315	8.2737
-0.542505	0.593442	8.24076
-0.59494	0.353842	8.20574
-0.351515	0.391274	8.2141
-0.304562	0.228594	8.10992
-0.183258	0.559065	8.09871
-0.15932	0.539992	8.01603
-0.121328	0.394134	8.05509
-0.00178359	0.607904	8.14458
0.0617482	0.280086	8.09855
0.0432033	0.232904	8.02169
0.174552	0.401795	7.95426
0.0249653	0.374983	7.93568
-0.0818845	0.507535	7.93258
-0.111796	0.408043	7.90183
-0.196264	0.331628	7.88884
-0.268462	0.175304	7.80719
-0.11354	0.625172	7.75482
-0.167496	0.418383	7.77637
-0.293093	-0.000226997	7.76248
-0.184962	0.389506	7.79233
-0.143714	0.400452	7.68267
-0.107431	0.052919	7.64137
0.0663635	0.388232	7.64415
-0.000988187	0.233085	7.6321
4.18156e-05	0.3696	7.66072
0.00140773	0.488899	7.65296
0.278686	0.306014	7.71557
0.573422	0.276243	7.69059
0.51371	0.585101	7.66766
0.517112	0.737665	7.72366
0.0878354	0.224229	7.65476
0.0509531	0.483796	7.68634
0.0562726	0.0259708	7.67272
0.149382	0.290519	7.59027
0.219858	0.511501	7.3657
0.340621	0.301341	7.77384
0.268075	0.567481	7.61988
0.430848	0.352909	7.83006
0.662654	0.536921	7.92753
0.701538	0.465815	7.75012
0.708029	0.33012	7.71986
0.926417	0.641724	7.88494
1.01053	0.690195	7.96587
1.07133	0.678026	7.84245
1.28439	0.807308	7.89716
1.38426	0.657622	7.82608
1.47893	0.842198	7.89806
1.37017	0.51572	7.85061
1.36187	0.717086	7.8843
1.38967	0.792087	7.8276
1.52145	1.02429	7.84748
1.55615	0.832977	7.79828
1.58794	1.21981	7.82754
1.61193	0.934324	7.71055
1.82912	0.682974	7.58972
1.8811	1.15131	7.62027
1.91643	0.854491	7.7604
2.08819	0.842815	8.03519
2.11771	1.02485	8.16087
2.134	1.22277	8.15099
2.17647	0.82201	8.01249
2.42375	1.22375	7.90092
2.24448	0.91443	7.89715
2.1584	0.878367	7.97619
2.38717	1.0279	7.92178
2.28156	1.03838	7.71957
2.30647	0.977451	7.8158
2.30825	0.992471	7.85911
2.30628	0.96056	7.91312
2.55041	1.33838	7.73975
2.48044	1.09183	7.77931
2.53448	1.27904	8.13323
2.46697	1.23307	8.10489
2.51403	1.48657	8.05469
2.55269	1.42239	7.85077
2.48787	1.16177	7.97903
2.47787	1.45846	8.00737
2.55228	1.18086	7.85513
2.68631	1.60627	7.9224
2.57742	1.35337	7.84892
2.52733	1.12505	7.76631
2.72345	1.61035	7.77977
2.51505	1.45441	7.81042
2.64028	1.48173	7.81227
2.55729	1.26472	7.88719
2.77302	1.39169	8.00883
2.51417	1.40929	8.0555
2.54086	1.46338	8.18307
2.43383	1.5608	8.24497
2.34588	1.37195	8.18398
2.33738	1.3393	8.04918
2.65595	1.77777	7.90231
2.61005	1.59946	7.64663
2.60857	1.40024	7.73963
2.59339	1.54279	7.75166
2.59424	1.37583	7.51081
2.70101	1.75247	7.72142
2.62609	1.66959	7.68756
2.62974	1.63832	7.82653
2.76804	1.75586	7.71403
2.61692	1.48965	7.72872
2.66365	1.68313	7.81124
2.61204	1.71054	7.55378
2.73235	1.59838	7.60307
2.64029	1.74515	7.52256
2.62766	1.51856	7.42673
2.77442	1.76193	7.56708
2.80341	1.78873	7.53505
2.76436	1.85616	7.79142
2.71037	1.64812	7.5345
2.87555	2.09676	7.7356
2.6926	1.66172	7.69794
2.69237	1.94384	7.78666
2.75294	2.011	7.87922
2.6934	1.65903	7.70234
2.78269	1.6919	7.49283
2.75683	1.53132	7.6019
2.81893	1.70598	7.70474
2.79497	1.65152	7.65136
2.87634	2.06098	7.60787
2.8478	2.05244	7.45819
3.0118	1.7465	7.32744
2.99984	2.12464	7.54518
3.11664	2.03923	7.59282
3.0512	1.85594	7.61627
2.98824	1.79662	7.61869
3.05149	2.03133	7.77734
3.06562	2.03036	7.50729
3.13125	1.96316	7.65662
2.93123	1.80871	7.59724
3.12967	2.1149	7.70258
3.08992	1.95763	7.54252
3.11286	1.84212	7.88999
3.21777	2.27268	7.93116
3.20917	1.92588	7.78705
2.96299	1.74468	8.11055
3.20412	1.87941	8.04538
3.15574	2.19416	7.54823
3.28694	2.12704	7.75075
3.12477	1.99857	7.89294
3.12764	2.05086	7.60372
3.30396	2.44197	7.81605
3.34748	2.20821	7.86614
3.18151	2.1411	7.78977
3.42096	2.11697	8.04463
3.12517	1.98119	8.20265
2.92881	1.60672	8.06376
3.01121	1.82366	8.29075
2.92257	1.7964	8.22058
2.92643	2.10115	8.15379
2.99854	2.09547	8.11978
3.00978	1.93558	7.96708
3.00352	1.78642	7.93732
2.87859	2.12344	7.80736
2.97944	2.06626	7.92607
3.09714	2.30107	7.84149
3.00294	2.19945	7.99692
2.94471	1.97967	8.22212
2.96769	1.90834	8.49294
2.9525	1.86739	8.48516
2.93868	2.05916	8.44413
2.84308	2.07435	8.4427
2.79328	2.00982	8.41093
2.7489	1.99397	8.67095
2.80355	1.76187	8.62854
2.85721	1.92926	8.56938
2.87988	1.96303	8.59364
2.8661	1.87897	8.50451
2.85321	1.64358	8.55936
3.09736	2.25199	8.59553
3.13727	2.07338	8.68764
3.2838	2.29904	8.65177
3.2592	1.90551	8.57554
3.30546	2.31764	8.53761
3.18774	1.96536	8.45908
3.24014	2.05715	8.80311
3.14825	1.79331	8.68029
3.24938	1.81369	8.77146
3.01607	1.92222	8.79889
3.11352	1.80142	8.61194
3.06259	2.0265	8.49386
3.28633	1.85951	8.22836
3.37732	2.49971	8.28429
3.07962	2.32295	8.46116
3.26536	2.35844	8.91251
3.22016	2.225	9.0097
2.99987	2.10906	8.86118
3.26809	2.3136	8.92587
3.12365	2.29176	8.56762
3.13119	1.75187	8.66178
3.09292	1.95994	8.50871
3.22072	2.29657	8.63191
3.30183	2.27375	8.56734
3.24954	2.16591	8.6098
3.37449	2.44387	8.99387
3.04706	1.74439	8.89673
3.14073	2.18957	9.07086
3.17456	2.10983	8.92987
3.1784	2.30521	8.63983
3.07832	2.45297	8.69272
3.22334	2.08274	8.61057
3.47064	2.7076	8.56484
3.16722	2.22715	8.7279
3.2305	2.4638	8.9603
3.33207	2.72093	8.89262
3.17278	1.93796	8.75093
3.07759	2.20307	8.9334
2.94838	1.94413	8.99404
3.02281	2.23465	9.00786
3.04769	2.33405	8.84915
3.15646	2.14859	8.53712
3.16353	2.27066	8.69036
3.10278	2.25865	8.42524
3.22528	2.90683	8.35884
3.40908	2.52877	8.42018
3.32863	2.40743	8.32417
3.4051	2.26969	8.25266
3.36567	2.33649	8.15391
3.15652	2.12299	8.13387
3.4164	2.10757	8.20976
3.37113	2.18132	7.90997
3.37842	2.16653	8.18403
3.2878	1.95452	7.9969
3.54111	2.24049	7.91834
3.47817	2.17357	7.96437
3.42217	2.0363	8.12554
3.54818	2.00046	8.44818
3.27749	1.54804	8.40214
3.62582	2.02299	8.36385
3.5152	1.52209	8.1603
3.47757	1.75191	7.9866
3.50783	1.66475	8.00491
3.55602	1.34699	7.71288
3.5548	1.51431	7.71359
