# Supplementary material for: Axially rigid steerable needle with compliant active tip control
Source: PLoS One. 2021 Dec 16;16(12):e0261089. doi: 10.1371/journal.pone.0261089 (PMC8675730; doi:10.1371/journal.pone.0261089)
Supplement: S1 File — (ZIP) [file pone.0261089.s001.zip › Exp.1/PhantomScan_031.csv]

0.997971	0.0402683	0.049131	0.656238	0.044132	-0.995704	-0.0809384	-0.245214	0.045636	0.0829276	-0.995505	0.236418	0	0	0	1
0.997969	0.040318	0.0491395	0.656231	0.0441841	-0.995699	-0.0809779	-0.245276	0.0456385	0.0829698	-0.995501	0.236427	0	0	0	1
0.99796	0.0405347	0.0491309	0.65629	0.0443974	-0.995693	-0.0809299	-0.245202	0.0456141	0.0829313	-0.995506	0.236395	0	0	0	1
0.997948	0.0409575	0.0490321	0.656412	0.0448028	-0.99569	-0.08075	-0.245	0.0454886	0.0827663	-0.995525	0.236267	0	0	0	1
0.997934	0.0414132	0.0489242	0.656549	0.0452398	-0.995685	-0.080558	-0.244779	0.0453522	0.0825901	-0.995546	0.236131	0	0	0	1
0.997925	0.0418302	0.0487517	0.656624	0.0456285	-0.995691	-0.0802674	-0.244503	0.0451592	0.0823106	-0.995578	0.236017	0	0	0	1
0.99791	0.0423326	0.0486434	0.656717	0.0461101	-0.995688	-0.0800292	-0.244145	0.045021	0.08209	-0.995603	0.235953	0	0	0	1
0.997892	0.0429025	0.0485144	0.656813	0.0466559	-0.995684	-0.0797601	-0.243713	0.0448583	0.0818406	-0.99563	0.235903	0	0	0	1
0.997874	0.0434468	0.0483932	0.656905	0.0471779	-0.99568	-0.0795101	-0.243306	0.0447048	0.0816094	-0.995656	0.235858	0	0	0	1
0.997864	0.0439017	0.0481859	0.656951	0.0475985	-0.995689	-0.0791432	-0.242925	0.0444788	0.081253	-0.995696	0.235798	0	0	0	1
0.997857	0.0443495	0.0479239	0.656979	0.0480038	-0.995706	-0.0786857	-0.242527	0.0442035	0.0808028	-0.995744	0.235734	0	0	0	1
0.997847	0.0448492	0.0476694	0.657022	0.0484625	-0.995718	-0.0782496	-0.242102	0.043931	0.0803765	-0.995791	0.235667	0	0	0	1
0.997861	0.044721	0.0474906	0.657101	0.0483045	-0.995753	-0.0778916	-0.241666	0.0437806	0.0800042	-0.995828	0.235616	0	0	0	1
0.997861	0.0448754	0.0473466	0.657215	0.0484329	-0.995772	-0.0775716	-0.241161	0.0436405	0.0796841	-0.99586	0.235573	0	0	0	1
0.997848	0.0453014	0.0472138	0.657329	0.0488345	-0.995776	-0.0772747	-0.240664	0.0434888	0.0793993	-0.995889	0.235531	0	0	0	1
0.997852	0.0453993	0.0470395	0.657402	0.0489035	-0.995799	-0.0769331	-0.240239	0.0433242	0.0790534	-0.995924	0.235484	0	0	0	1
0.997852	0.0456151	0.0468176	0.657451	0.0490845	-0.99582	-0.0765445	-0.239835	0.0431054	0.0786633	-0.995964	0.235428	0	0	0	1
0.997853	0.0458387	0.0465846	0.657504	0.0492718	-0.995841	-0.0761402	-0.239408	0.0428757	0.0782573	-0.996006	0.235367	0	0	0	1
0.997856	0.0459459	0.0464165	0.657588	0.0493513	-0.995863	-0.0758044	-0.238965	0.0427165	0.0779178	-0.996039	0.235321	0	0	0	1
0.997858	0.0461348	0.0461868	0.657646	0.0495044	-0.995887	-0.0753936	-0.238519	0.0424935	0.0775037	-0.996081	0.235262	0	0	0	1
0.997859	0.0463096	0.0459849	0.65771	0.0496475	-0.995907	-0.0750255	-0.238093	0.0422973	0.0771331	-0.996118	0.235211	0	0	0	1
0.997858	0.0464608	0.0458455	0.657799	0.0497751	-0.995923	-0.0747278	-0.237657	0.0421616	0.076835	-0.996147	0.235172	0	0	0	1
0.99786	0.0466027	0.0456606	0.657885	0.0498878	-0.995944	-0.0743793	-0.237179	0.0419841	0.0764834	-0.996182	0.23512	0	0	0	1
0.997861	0.0467507	0.0454962	0.657976	0.0500093	-0.995962	-0.0740547	-0.236706	0.0418253	0.0761567	-0.996213	0.235074	0	0	0	1
0.997871	0.0467024	0.0453195	0.658045	0.0499333	-0.995991	-0.0737124	-0.236284	0.0416701	0.0758037	-0.996247	0.235025	0	0	0	1
0.997877	0.0467789	0.0451194	0.658104	0.0499794	-0.996015	-0.0733522	-0.235865	0.0414832	0.0754367	-0.996283	0.234971	0	0	0	1
0.997884	0.0468362	0.0449055	0.658168	0.0500044	-0.996043	-0.0729645	-0.235422	0.0412852	0.0750408	-0.996321	0.234917	0	0	0	1
0.997897	0.0466922	0.0447539	0.658262	0.0498364	-0.996074	-0.0726535	-0.234959	0.0411607	0.0747163	-0.99635	0.234872	0	0	0	1
0.997895	0.0468493	0.0446397	0.658364	0.0499739	-0.996086	-0.0723914	-0.234475	0.0410483	0.0744551	-0.996374	0.234832	0	0	0	1
0.997907	0.0467118	0.0445144	0.658413	0.0498166	-0.996113	-0.0721318	-0.233982	0.0409468	0.0741837	-0.996399	0.234744	0	0	0	1
0.997908	0.0467475	0.0444431	0.658464	0.049839	-0.996125	-0.0719382	-0.233489	0.0408828	0.073988	-0.996416	0.234661	0	0	0	1
0.99792	0.0465509	0.0443834	0.658489	0.0496335	-0.996144	-0.0718202	-0.233179	0.0408438	0.073859	-0.996427	0.234601	0	0	0	1
0.997924	0.0464645	0.0443899	0.658521	0.0495464	-0.996151	-0.0717895	-0.233053	0.0408582	0.0738251	-0.996429	0.234597	0	0	0	1
0.997922	0.0466442	0.044243	0.65852	0.0497055	-0.99616	-0.0715581	-0.232868	0.0407101	0.0735938	-0.996452	0.234562	0	0	0	1
0.997916	0.0469763	0.0440294	0.658559	0.0500067	-0.99617	-0.0711979	-0.232487	0.0404909	0.0732366	-0.996488	0.23451	0	0	0	1
0.997921	0.0469518	0.0439332	0.658671	0.0499655	-0.996189	-0.0709584	-0.232004	0.040409	0.0729913	-0.996509	0.23447	0	0	0	1
0.997932	0.0468435	0.0438189	0.658744	0.0498387	-0.996214	-0.0707048	-0.231487	0.0403157	0.0727277	-0.996532	0.234397	0	0	0	1
0.997931	0.046936	0.043731	0.658778	0.0499169	-0.996223	-0.0705126	-0.231018	0.040231	0.0725349	-0.996549	0.234313	0	0	0	1
0.997929	0.0470518	0.043645	0.658849	0.0500179	-0.996233	-0.070304	-0.230572	0.0401474	0.0723268	-0.996568	0.23426	0	0	0	1
0.997935	0.0471382	0.0434235	0.658894	0.0500728	-0.996257	-0.0699232	-0.230133	0.0399396	0.0719384	-0.996604	0.234199	0	0	0	1
0.99794	0.0472511	0.0431876	0.658947	0.0501521	-0.996282	-0.069511	-0.229672	0.0397173	0.0715191	-0.996644	0.23414	0	0	0	1
0.997951	0.0472034	0.0429828	0.659013	0.0500749	-0.996312	-0.0691354	-0.229174	0.0395356	0.0711313	-0.996678	0.234084	0	0	0	1
0.997953	0.0472566	0.0428741	0.659084	0.0501109	-0.996327	-0.0688972	-0.228638	0.0394354	0.07089	-0.9967	0.234026	0	0	0	1
0.997953	0.0473101	0.0428087	0.659127	0.050153	-0.996336	-0.0687282	-0.228105	0.039375	0.0707198	-0.996714	0.233981	0	0	0	1
0.997951	0.0473756	0.0427823	0.65918	0.0502111	-0.996343	-0.0685931	-0.227595	0.0393508	0.070586	-0.996725	0.233975	0	0	0	1
0.99795	0.0475172	0.0426639	0.659198	0.0503349	-0.996353	-0.0683567	-0.227125	0.0392348	0.0703494	-0.996746	0.233937	0	0	0	1
0.997949	0.047614	0.0425705	0.659237	0.050416	-0.996364	-0.0681294	-0.226608	0.0391464	0.0701212	-0.996765	0.233891	0	0	0	1
0.997955	0.0475057	0.0425538	0.659245	0.050302	-0.996378	-0.06801	-0.226071	0.0391434	0.0699968	-0.996774	0.233883	0	0	0	1
0.997949	0.0475967	0.0425898	0.659214	0.0503939	-0.996376	-0.067972	-0.225517	0.0391749	0.0699641	-0.996775	0.233915	0	0	0	1
0.997944	0.0476563	0.0426451	0.659119	0.0504564	-0.996374	-0.0679512	-0.224975	0.0392268	0.0699485	-0.996774	0.233969	0	0	0	1
0.997936	0.047749	0.0427208	0.659055	0.0505544	-0.996369	-0.0679537	-0.224413	0.0392956	0.0699585	-0.996771	0.234037	0	0	0	1
0.997927	0.0478345	0.0428305	0.659106	0.0506485	-0.996363	-0.0679775	-0.22386	0.0393977	0.0699912	-0.996765	0.234115	0	0	0	1
0.997924	0.0479261	0.0428068	0.659137	0.0507337	-0.996366	-0.0678614	-0.223376	0.0393736	0.0698776	-0.996774	0.234075	0	0	0	1
0.997924	0.048001	0.0427272	0.659146	0.0507955	-0.996376	-0.0676745	-0.222891	0.0392985	0.0696897	-0.99679	0.233982	0	0	0	1
0.997924	0.0480254	0.0426963	0.65917	0.0508126	-0.996384	-0.0675448	-0.222381	0.0392726	0.0695595	-0.9968	0.233933	0	0	0	1
0.997924	0.0479691	0.0427493	0.659203	0.0507582	-0.99639	-0.0674973	-0.22185	0.0393318	0.0695124	-0.996801	0.233959	0	0	0	1
0.997921	0.0479728	0.0428256	0.659195	0.0507664	-0.996391	-0.0674765	-0.221272	0.0394086	0.0694957	-0.996799	0.234014	0	0	0	1
0.997918	0.0479734	0.0429032	0.659166	0.0507717	-0.996392	-0.0674585	-0.220702	0.0394868	0.0694816	-0.996797	0.234072	0	0	0	1
0.997916	0.0479409	0.0429874	0.659182	0.0507449	-0.996393	-0.0674553	-0.220165	0.0395732	0.0694815	-0.996793	0.234134	0	0	0	1
0.997915	0.0479237	0.043013	0.659202	0.0507268	-0.996399	-0.0673857	-0.219634	0.0396034	0.0694124	-0.996797	0.234138	0	0	0	1
0.997924	0.0477647	0.0429982	0.659201	0.0505624	-0.996415	-0.0672705	-0.219099	0.0396055	0.0692903	-0.996805	0.234107	0	0	0	1
0.997929	0.0475933	0.043061	0.659217	0.0503962	-0.996423	-0.067284	-0.218738	0.0396793	0.0693001	-0.996802	0.234154	0	0	0	1
0.997924	0.0475944	0.0431871	0.659241	0.0504105	-0.996414	-0.067396	-0.218576	0.0397992	0.0694185	-0.996789	0.234267	0	0	0	1
0.99792	0.0476853	0.0431716	0.659252	0.0504989	-0.996412	-0.0673656	-0.218446	0.039779	0.069391	-0.996792	0.234258	0	0	0	1
0.997909	0.0479509	0.0431196	0.659316	0.0507549	-0.996408	-0.0672236	-0.218102	0.0397159	0.069257	-0.996803	0.234227	0	0	0	1
0.99791	0.0480182	0.0430324	0.659397	0.0508077	-0.99642	-0.0670142	-0.217559	0.0396351	0.0690458	-0.996821	0.234164	0	0	0	1
0.997932	0.047644	0.0429456	0.659458	0.0504217	-0.99645	-0.0668554	-0.216969	0.0395825	0.0688678	-0.996836	0.234083	0	0	0	1
0.997948	0.0474583	0.042758	0.659498	0.0502276	-0.996453	-0.066962	-0.216489	0.0394031	0.0689576	-0.996837	0.234082	0	0	0	1
0.997955	0.0473068	0.0427771	0.659592	0.0500775	-0.996461	-0.0669586	-0.215996	0.0394327	0.0689492	-0.996836	0.23411	0	0	0	1
0.997961	0.0472285	0.0427125	0.659613	0.0499901	-0.996473	-0.0668382	-0.215498	0.0393798	0.0688224	-0.996847	0.234069	0	0	0	1
0.997961	0.0472398	0.0427049	0.65962	0.0499977	-0.996478	-0.0667592	-0.214924	0.0393754	0.0687436	-0.996852	0.234065	0	0	0	1
0.997959	0.0472388	0.0427598	0.659599	0.0500004	-0.996478	-0.0667554	-0.21437	0.0394304	0.0687425	-0.99685	0.234119	0	0	0	1
0.997949	0.0473411	0.0428685	0.6596	0.0501112	-0.99647	-0.0667862	-0.213827	0.0395301	0.0687827	-0.996844	0.234207	0	0	0	1
0.99796	0.0471107	0.04288	0.659575	0.0498794	-0.996486	-0.066721	-0.213303	0.0395607	0.0687091	-0.996847	0.234214	0	0	0	1
0.997954	0.047208	0.0429029	0.659586	0.0499753	-0.996486	-0.0666499	-0.212763	0.0395804	0.068643	-0.996851	0.234217	0	0	0	1
0.997951	0.0472495	0.0429389	0.659605	0.0500172	-0.996488	-0.0665995	-0.212261	0.0396159	0.0685961	-0.996853	0.234234	0	0	0	1
0.997949	0.0472635	0.0429505	0.659636	0.0500287	-0.996493	-0.0665173	-0.211768	0.0396306	0.068515	-0.996858	0.234222	0	0	0	1
0.997948	0.0473204	0.0429236	0.659651	0.0500787	-0.996498	-0.0663915	-0.211216	0.0396063	0.0683902	-0.996868	0.23418	0	0	0	1
0.997952	0.0472399	0.0429245	0.65966	0.0499944	-0.996509	-0.0662901	-0.210676	0.0396178	0.0682857	-0.996874	0.234161	0	0	0	1
0.997951	0.0471865	0.0429902	0.659681	0.0499444	-0.996514	-0.0662622	-0.210142	0.0396883	0.0682589	-0.996873	0.234203	0	0	0	1
0.997947	0.0472668	0.0430126	0.65969	0.0500233	-0.996514	-0.0661937	-0.209588	0.0397086	0.0681948	-0.996877	0.234205	0	0	0	1
0.997944	0.0472808	0.0430571	0.659703	0.0500377	-0.996518	-0.0661275	-0.209028	0.0397552	0.0681314	-0.996879	0.234224	0	0	0	1
0.99794	0.047326	0.043106	0.659736	0.0500849	-0.996518	-0.0660943	-0.208499	0.0398025	0.0681025	-0.996879	0.234253	0	0	0	1
0.997934	0.0474449	0.0431136	0.659755	0.0502009	-0.996517	-0.0660131	-0.207995	0.0398061	0.0680265	-0.996885	0.234242	0	0	0	1
0.997934	0.0474589	0.0430989	0.659752	0.0502092	-0.996525	-0.0658948	-0.207463	0.0397964	0.067908	-0.996893	0.23421	0	0	0	1
0.99793	0.0475248	0.0431185	0.659783	0.0502734	-0.996526	-0.065821	-0.206943	0.0398152	0.0678378	-0.996897	0.234205	0	0	0	1
0.997922	0.0476572	0.0431503	0.659855	0.0504051	-0.996524	-0.0657563	-0.206452	0.0398412	0.06778	-0.9969	0.234207	0	0	0	1
0.997924	0.0476617	0.0431007	0.659898	0.0504004	-0.996534	-0.065609	-0.205948	0.0397988	0.0676305	-0.996912	0.234143	0	0	0	1
0.997925	0.0476894	0.0430584	0.659904	0.0504198	-0.996542	-0.0654711	-0.205416	0.0397618	0.0674916	-0.996923	0.234089	0	0	0	1
0.997918	0.0477757	0.0431187	0.659934	0.0505082	-0.99654	-0.0654271	-0.204849	0.0398183	0.0674542	-0.996923	0.234121	0	0	0	1
0.997914	0.0478	0.0431804	0.659949	0.0505362	-0.99654	-0.0654154	-0.20434	0.0398788	0.0674465	-0.996921	0.234163	0	0	0	1
0.997925	0.0475759	0.0431641	0.659883	0.0503129	-0.996548	-0.0654571	-0.203958	0.0398755	0.0674784	-0.996919	0.234206	0	0	0	1
0.997929	0.0475422	0.0431201	0.659758	0.0502889	-0.996529	-0.0657726	-0.203702	0.0398181	0.0677902	-0.9969	0.23436	0	0	0	1
0.997915	0.0476884	0.0432829	0.659727	0.05045	-0.996514	-0.0658728	-0.203385	0.0399652	0.0679044	-0.996886	0.234495	0	0	0	1
0.997909	0.0478291	0.0432549	0.659723	0.0505851	-0.996513	-0.0657855	-0.202986	0.0399322	0.0678214	-0.996893	0.234463	0	0	0	1
0.997907	0.0479245	0.0432057	0.659753	0.0506713	-0.996518	-0.0656426	-0.202509	0.039884	0.0676799	-0.996905	0.234396	0	0	0	1
0.997909	0.0478539	0.0432252	0.659774	0.0505991	-0.996527	-0.0655671	-0.202027	0.039912	0.0676025	-0.996909	0.234393	0	0	0	1
0.997905	0.0478918	0.0432836	0.659784	0.0506401	-0.996526	-0.0655464	-0.201578	0.0399687	0.0675863	-0.996908	0.234427	0	0	0	1
0.997903	0.047929	0.0432969	0.659787	0.0506747	-0.99653	-0.0654621	-0.201075	0.0399837	0.0675043	-0.996913	0.234421	0	0	0	1
0.997901	0.0479794	0.0432757	0.659795	0.0507189	-0.996535	-0.0653436	-0.200556	0.0399653	0.0673868	-0.996922	0.234383	0	0	0	1
0.997901	0.0480004	0.0432614	0.659765	0.0507337	-0.996543	-0.065215	-0.199995	0.0399561	0.0672583	-0.996931	0.23435	0	0	0	1
0.9979	0.047934	0.0433465	0.659723	0.0506719	-0.996548	-0.0651825	-0.199423	0.040047	0.0672274	-0.996929	0.234409	0	0	0	1
0.997894	0.0478722	0.0435566	0.659713	0.0506284	-0.996544	-0.0652855	-0.19882	0.0402553	0.0673386	-0.996913	0.234571	0	0	0	1
0.997895	0.0476907	0.0437471	0.659698	0.050463	-0.996547	-0.0653594	-0.198224	0.0404537	0.0674148	-0.9969	0.234721	0	0	0	1
0.997897	0.0475453	0.0438467	0.659706	0.0503237	-0.996556	-0.0653376	-0.197653	0.0405638	0.0673921	-0.996897	0.234784	0	0	0	1
0.9979	0.0474825	0.0438404	0.65973	0.0502567	-0.996565	-0.0652434	-0.197118	0.0405665	0.0672951	-0.996903	0.234761	0	0	0	1
0.997909	0.0473207	0.0438237	0.659759	0.0500888	-0.996582	-0.0651174	-0.196604	0.0405671	0.0671617	-0.996912	0.234723	0	0	0	1
0.997906	0.0473534	0.0438467	0.659815	0.0501206	-0.996584	-0.0650573	-0.196134	0.0405909	0.0671042	-0.996915	0.23472	0	0	0	1
0.997904	0.047409	0.0438489	0.659905	0.0501729	-0.996587	-0.0649728	-0.195648	0.0405936	0.067022	-0.996921	0.234699	0	0	0	1
0.99791	0.0473118	0.0438093	0.659961	0.0500684	-0.9966	-0.0648579	-0.195203	0.0405664	0.0669012	-0.99693	0.234647	0	0	0	1
0.997907	0.0474081	0.0437649	0.660018	0.050156	-0.996604	-0.0647204	-0.194669	0.0405226	0.0667654	-0.996941	0.234586	0	0	0	1
0.997909	0.0473965	0.0437265	0.66007	0.050137	-0.996613	-0.0646017	-0.194078	0.0404911	0.0666443	-0.99695	0.23454	0	0	0	1
0.997913	0.0474142	0.0436245	0.660077	0.0501514	-0.996607	-0.064686	-0.193564	0.040384	0.0667242	-0.996949	0.23456	0	0	0	1
0.997909	0.0475346	0.0435856	0.660107	0.0502701	-0.996599	-0.064711	-0.193039	0.040336	0.0667522	-0.996949	0.234579	0	0	0	1
0.997913	0.0475107	0.0435231	0.660109	0.0502396	-0.996605	-0.0646518	-0.192463	0.0402783	0.0666889	-0.996956	0.234552	0	0	0	1
0.997914	0.0474733	0.043543	0.660077	0.0502013	-0.99661	-0.0645944	-0.191882	0.0403034	0.066631	-0.996959	0.234569	0	0	0	1
0.997906	0.0475483	0.0436493	0.660078	0.0502846	-0.996604	-0.0646267	-0.191361	0.0404028	0.0666717	-0.996952	0.234649	0	0	0	1
0.997896	0.0476968	0.0437029	0.660077	0.0504343	-0.9966	-0.0645752	-0.190819	0.0404488	0.0666289	-0.996953	0.234677	0	0	0	1
0.997898	0.0476838	0.0436712	0.660064	0.0504143	-0.996609	-0.0644522	-0.190293	0.0404243	0.0665038	-0.996962	0.234632	0	0	0	1
0.99789	0.047832	0.0436977	0.660101	0.0505609	-0.996606	-0.0643734	-0.18977	0.0404449	0.0664324	-0.996966	0.234629	0	0	0	1
0.997888	0.0478697	0.0437088	0.660144	0.0505961	-0.99661	-0.0642969	-0.189301	0.0404573	0.066358	-0.996971	0.234617	0	0	0	1
0.997892	0.0477842	0.0437093	0.660149	0.0505087	-0.996617	-0.0642454	-0.188961	0.0404661	0.0663031	-0.996974	0.234612	0	0	0	1
0.997893	0.047692	0.0437866	0.660097	0.0504237	-0.996618	-0.0642942	-0.188758	0.0405468	0.066352	-0.996968	0.234684	0	0	0	1
0.997884	0.0478451	0.0438251	0.660079	0.0505787	-0.996611	-0.0642824	-0.188495	0.0405756	0.0663484	-0.996967	0.234709	0	0	0	1
0.997877	0.0480038	0.0438005	0.660118	0.0507314	-0.99661	-0.0641787	-0.188104	0.0405458	0.0662499	-0.996974	0.234666	0	0	0	1
0.997874	0.048093	0.0437675	0.66017	0.0508136	-0.996614	-0.0640633	-0.187633	0.0405129	0.0661366	-0.996983	0.234614	0	0	0	1
0.997874	0.0481214	0.0437437	0.660183	0.0508355	-0.99662	-0.0639451	-0.187151	0.0404933	0.0660183	-0.996992	0.234572	0	0	0	1
0.997867	0.0482263	0.0437904	0.660152	0.0509411	-0.996618	-0.0638872	-0.186609	0.0405358	0.0659671	-0.996994	0.234592	0	0	0	1
0.997856	0.048345	0.0439079	0.660146	0.0510673	-0.996612	-0.0638847	-0.186043	0.0406452	0.0659754	-0.996989	0.23467	0	0	0	1
0.997859	0.0481378	0.0440596	0.660138	0.0508718	-0.99662	-0.0639204	-0.185502	0.0408082	0.0660104	-0.99698	0.23478	0	0	0	1
0.997862	0.0480259	0.0441306	0.660107	0.0507633	-0.996628	-0.0638832	-0.184972	0.0408883	0.0659723	-0.996979	0.234825	0	0	0	1
0.997854	0.048165	0.0441542	0.660107	0.0509002	-0.996626	-0.0637976	-0.184436	0.040907	0.0658936	-0.996983	0.234821	0	0	0	1
0.99785	0.0482271	0.0441845	0.660173	0.0509617	-0.996627	-0.0637361	-0.183955	0.0409362	0.0658362	-0.996986	0.234819	0	0	0	1
0.997853	0.0481759	0.0441719	0.660243	0.0509051	-0.996637	-0.0636215	-0.183486	0.0409329	0.0657189	-0.996994	0.234781	0	0	0	1
0.997852	0.0482363	0.044121	0.660274	0.0509559	-0.996644	-0.0634731	-0.182982	0.0408858	0.0655704	-0.997005	0.234712	0	0	0	1
0.997858	0.0481347	0.0440892	0.660292	0.050847	-0.996658	-0.0633428	-0.182401	0.0408675	0.0654344	-0.997015	0.234663	0	0	0	1
0.997848	0.0482888	0.0441413	0.660346	0.0510023	-0.996653	-0.0632931	-0.18182	0.0409117	0.0653936	-0.997016	0.234684	0	0	0	1
0.997849	0.0482526	0.044175	0.660366	0.0509667	-0.996657	-0.0632538	-0.181352	0.0409497	0.0653546	-0.997017	0.234701	0	0	0	1
0.997852	0.0481975	0.0441599	0.660373	0.0509057	-0.996668	-0.0631303	-0.180801	0.0409446	0.0652281	-0.997025	0.234668	0	0	0	1
0.997856	0.0481052	0.0441695	0.660351	0.0508103	-0.996679	-0.0630387	-0.180239	0.0409649	0.0651333	-0.997031	0.234659	0	0	0	1
0.997862	0.0479335	0.044222	0.660338	0.0506404	-0.996691	-0.0629928	-0.17966	0.0410307	0.065083	-0.997031	0.234692	0	0	0	1
0.997871	0.0477085	0.0442671	0.660288	0.0504166	-0.996705	-0.0629453	-0.179105	0.0410927	0.0650286	-0.997032	0.234724	0	0	0	1
0.997865	0.0477936	0.0442986	0.660248	0.0505006	-0.996705	-0.0628704	-0.178555	0.0411224	0.0649588	-0.997036	0.234732	0	0	0	1
0.997859	0.0478673	0.0443567	0.660294	0.050576	-0.996705	-0.0628225	-0.178035	0.0411779	0.0649168	-0.997036	0.234754	0	0	0	1
0.99786	0.047839	0.0443611	0.660372	0.0505446	-0.996711	-0.0627402	-0.177577	0.0411883	0.0648337	-0.997041	0.234734	0	0	0	1
0.997862	0.0478358	0.0443238	0.660421	0.0505338	-0.99672	-0.0626132	-0.177105	0.0411578	0.0647047	-0.997051	0.23468	0	0	0	1
0.997865	0.0478437	0.0442448	0.660439	0.0505295	-0.996731	-0.0624432	-0.176534	0.0410872	0.0645311	-0.997065	0.234593	0	0	0	1
0.997872	0.0477416	0.0441973	0.660453	0.0504205	-0.996742	-0.0623478	-0.175959	0.0410513	0.0644291	-0.997073	0.234554	0	0	0	1
0.997881	0.0476588	0.0440812	0.660439	0.0503345	-0.99674	-0.062451	-0.175415	0.0409357	0.064523	-0.997072	0.234581	0	0	0	1
0.997879	0.0476597	0.0441327	0.660437	0.0503389	-0.99674	-0.0624549	-0.17484	0.0409868	0.0645295	-0.997069	0.23463	0	0	0	1
0.997879	0.0476016	0.0441999	0.660377	0.0502848	-0.996743	-0.0624423	-0.174272	0.0410581	0.0645179	-0.997067	0.234689	0	0	0	1
0.997876	0.0475812	0.0442961	0.660315	0.050274	-0.996739	-0.0625255	-0.173879	0.0411511	0.0646051	-0.997058	0.234774	0	0	0	1
0.997872	0.0474683	0.0445084	0.660256	0.0501827	-0.996731	-0.0627113	-0.173723	0.0413607	0.0647969	-0.997036	0.234939	0	0	0	1
0.997859	0.0476993	0.0445502	0.66027	0.0504155	-0.996721	-0.0626961	-0.173458	0.0413881	0.0647933	-0.997035	0.234959	0	0	0	1
0.997855	0.0478079	0.0445203	0.660311	0.0505182	-0.996721	-0.0626051	-0.173061	0.0413558	0.0647054	-0.997043	0.234917	0	0	0	1
0.997852	0.0478921	0.044496	0.660379	0.0505958	-0.996725	-0.0624848	-0.172565	0.0413323	0.0645874	-0.997051	0.234867	0	0	0	1
0.997855	0.0478667	0.0444597	0.660415	0.0505642	-0.996732	-0.0623899	-0.172145	0.0413026	0.0644896	-0.997059	0.234824	0	0	0	1
0.997847	0.0480488	0.0444284	0.660457	0.0507394	-0.99673	-0.062278	-0.171713	0.0412653	0.0643837	-0.997067	0.234777	0	0	0	1
0.997841	0.0482139	0.0443957	0.660509	0.0508969	-0.996731	-0.0621475	-0.171194	0.0412287	0.0642584	-0.997077	0.23472	0	0	0	1
0.997843	0.0482194	0.0443497	0.660523	0.0508939	-0.996739	-0.0620145	-0.17062	0.0411893	0.0641233	-0.997087	0.234665	0	0	0	1
0.99784	0.0482238	0.0444053	0.660535	0.0509001	-0.996741	-0.0619728	-0.170093	0.0412466	0.0640847	-0.997087	0.234692	0	0	0	1
0.997835	0.0482491	0.0444846	0.66055	0.0509293	-0.996742	-0.0619447	-0.16956	0.0413254	0.0640617	-0.997085	0.234736	0	0	0	1
0.997832	0.0482879	0.0445121	0.660556	0.0509663	-0.996745	-0.0618578	-0.169004	0.0413548	0.0639778	-0.99709	0.234735	0	0	0	1
0.997835	0.0482094	0.0445345	0.66057	0.0508863	-0.996753	-0.0617875	-0.168416	0.0413857	0.0639055	-0.997093	0.23474	0	0	0	1
0.997829	0.0482537	0.0446087	0.660605	0.0509352	-0.996751	-0.0617836	-0.167898	0.041457	0.0639071	-0.99709	0.234788	0	0	0	1
0.997831	0.0482067	0.0446226	0.660653	0.0508866	-0.996758	-0.0617209	-0.167414	0.0414771	0.0638433	-0.997093	0.234783	0	0	0	1
0.997833	0.0482119	0.0445728	0.660677	0.0508831	-0.996766	-0.0615916	-0.166916	0.0414337	0.0637116	-0.997103	0.234725	0	0	0	1
0.997831	0.0482947	0.0445379	0.660695	0.0509588	-0.996769	-0.0614763	-0.166371	0.0413996	0.0635981	-0.997112	0.234679	0	0	0	1
0.997829	0.0483283	0.0445351	0.660723	0.050992	-0.996768	-0.0614729	-0.165833	0.0413948	0.0635959	-0.997112	0.234698	0	0	0	1
0.997833	0.0483275	0.0444386	0.660737	0.0509894	-0.996761	-0.0615756	-0.165353	0.0412934	0.0636936	-0.99711	0.234722	0	0	0	1
0.997834	0.0483395	0.0444065	0.660786	0.0509959	-0.996766	-0.0614926	-0.16475	0.0412649	0.0636095	-0.997117	0.234694	0	0	0	1
0.997836	0.0483642	0.0443446	0.660777	0.0510141	-0.996769	-0.0614316	-0.164219	0.0412047	0.0635464	-0.997123	0.234664	0	0	0	1
0.997844	0.0481686	0.0443714	0.6608	0.0508187	-0.996782	-0.0613892	-0.163697	0.0412461	0.0634973	-0.997125	0.234682	0	0	0	1
0.997845	0.0481394	0.0443921	0.660838	0.0507904	-0.996784	-0.0613775	-0.163197	0.0412692	0.0634854	-0.997125	0.234702	0	0	0	1
0.997852	0.0480075	0.0443679	0.66085	0.0506539	-0.996795	-0.0613023	-0.16262	0.0412572	0.0634035	-0.99713	0.234684	0	0	0	1
0.997859	0.0478832	0.0443506	0.660815	0.0505271	-0.996804	-0.0612651	-0.162033	0.0412498	0.0633603	-0.997133	0.234691	0	0	0	1
0.997855	0.0478737	0.0444395	0.660783	0.0505241	-0.996803	-0.0612854	-0.161486	0.041338	0.0633848	-0.997128	0.234768	0	0	0	1
0.997847	0.0479646	0.0445376	0.660766	0.0506205	-0.996799	-0.0612698	-0.16093	0.0414307	0.0633779	-0.997125	0.23483	0	0	0	1
0.997857	0.0477123	0.0445719	0.660713	0.0503678	-0.996816	-0.0612029	-0.160429	0.0414844	0.0633023	-0.997127	0.234844	0	0	0	1
0.99785	0.0478345	0.0446017	0.660736	0.0504886	-0.996815	-0.0611257	-0.159894	0.0415102	0.0632317	-0.997131	0.234844	0	0	0	1
0.997846	0.0479114	0.0446035	0.660785	0.0505616	-0.996817	-0.06103	-0.159389	0.041512	0.0631393	-0.997136	0.234818	0	0	0	1
0.997854	0.0477782	0.044565	0.660787	0.0504241	-0.996826	-0.0609836	-0.159029	0.0414843	0.0630854	-0.997141	0.234786	0	0	0	1
0.997853	0.0477476	0.0446307	0.660755	0.0504	-0.996824	-0.0610377	-0.15884	0.0415491	0.0631416	-0.997135	0.234849	0	0	0	1
0.997842	0.0479442	0.0446699	0.660777	0.0505985	-0.996815	-0.0610306	-0.158601	0.041576	0.0631446	-0.997133	0.23487	0	0	0	1
0.997835	0.0480839	0.0446671	0.660828	0.050735	-0.996812	-0.0609613	-0.158256	0.041568	0.063081	-0.997138	0.234848	0	0	0	1
0.997832	0.048148	0.0446585	0.660901	0.0507943	-0.996815	-0.0608596	-0.157758	0.0415605	0.0629816	-0.997144	0.234814	0	0	0	1
0.99784	0.0480296	0.0446072	0.660938	0.0506674	-0.99683	-0.0607298	-0.157241	0.0415234	0.0628443	-0.997155	0.234751	0	0	0	1
0.997847	0.047954	0.0445428	0.66095	0.0505825	-0.996842	-0.0606021	-0.156718	0.0414705	0.0627102	-0.997165	0.234688	0	0	0	1
0.99784	0.0481183	0.0445126	0.66094	0.0507402	-0.99684	-0.0604944	-0.156168	0.0414355	0.0626079	-0.997173	0.234649	0	0	0	1
0.997836	0.0481503	0.0445806	0.660925	0.0507748	-0.996841	-0.0604547	-0.155656	0.0415033	0.0625729	-0.997173	0.234684	0	0	0	1
0.997827	0.0482747	0.0446295	0.660937	0.0508997	-0.996838	-0.0603955	-0.155121	0.0415473	0.0625214	-0.997174	0.234701	0	0	0	1
0.997826	0.048321	0.0446158	0.660932	0.0509407	-0.996842	-0.0602916	-0.154592	0.0415361	0.0624188	-0.997181	0.234672	0	0	0	1
0.997825	0.0483397	0.0446213	0.660936	0.0509561	-0.996847	-0.0602038	-0.15408	0.0415449	0.0623322	-0.997186	0.234655	0	0	0	1
0.997815	0.0485342	0.0446318	0.660973	0.0511481	-0.996841	-0.0601298	-0.15358	0.041547	0.0622668	-0.99719	0.234641	0	0	0	1
0.997811	0.0486157	0.0446232	0.661029	0.0512251	-0.996843	-0.0600367	-0.153122	0.0415381	0.0621767	-0.997196	0.23461	0	0	0	1
0.997805	0.0487456	0.0446179	0.661087	0.0513504	-0.996843	-0.0599385	-0.152646	0.0415297	0.0620836	-0.997202	0.234576	0	0	0	1
0.997804	0.048819	0.0445539	0.661104	0.0514135	-0.996848	-0.0597877	-0.152083	0.0414692	0.0619326	-0.997214	0.234503	0	0	0	1
0.997813	0.0486781	0.0445141	0.661126	0.0512645	-0.996864	-0.0596507	-0.151481	0.0414453	0.0617878	-0.997224	0.234449	0	0	0	1
0.997806	0.0487857	0.0445636	0.661143	0.0513744	-0.99686	-0.059633	-0.150963	0.0414889	0.0617771	-0.997223	0.234477	0	0	0	1
0.9978	0.0488526	0.0446145	0.661137	0.0514415	-0.99686	-0.0595653	-0.150435	0.0415389	0.0617148	-0.997225	0.234495	0	0	0	1
0.997802	0.048819	0.0446144	0.661077	0.0514039	-0.996868	-0.0594682	-0.149884	0.041546	0.0616164	-0.99723	0.234481	0	0	0	1
0.997803	0.0487563	0.0446542	0.661035	0.0513397	-0.996877	-0.0593716	-0.149317	0.0415945	0.0615193	-0.997234	0.234486	0	0	0	1
0.997804	0.0486589	0.0447325	0.661019	0.0512453	-0.996884	-0.0593275	-0.148764	0.0416808	0.0614752	-0.997233	0.234525	0	0	0	1
0.997803	0.0486558	0.0447677	0.660987	0.0512415	-0.996889	-0.0592555	-0.148193	0.0417197	0.0614049	-0.997236	0.234527	0	0	0	1
0.9978	0.0486729	0.0448066	0.66098	0.0512584	-0.996892	-0.0591951	-0.147717	0.0417606	0.0613472	-0.997238	0.234526	0	0	0	1
0.9978	0.0486598	0.0448257	0.661026	0.0512429	-0.996897	-0.0591111	-0.147186	0.0417848	0.0612637	-0.997242	0.234511	0	0	0	1
0.997811	0.0484258	0.0448283	0.66109	0.0510053	-0.996915	-0.0590153	-0.146711	0.0418066	0.0611582	-0.997248	0.234484	0	0	0	1
0.997818	0.0483206	0.044794	0.661124	0.0508919	-0.99693	-0.058868	-0.146159	0.0417864	0.0610048	-0.997258	0.234427	0	0	0	1
0.997821	0.0483098	0.0447449	0.661123	0.050872	-0.99694	-0.0587204	-0.145557	0.0417456	0.0608543	-0.997269	0.234361	0	0	0	1
0.997824	0.0481873	0.0447957	0.661104	0.0507499	-0.99695	-0.0586548	-0.145002	0.0418071	0.0607862	-0.99727	0.234374	0	0	0	1
0.997823	0.0481532	0.0448709	0.66106	0.050719	-0.996953	-0.0586226	-0.1445	0.0418858	0.0607563	-0.997269	0.234404	0	0	0	1
0.997815	0.0480397	0.0451498	0.660996	0.0506313	-0.996945	-0.0588293	-0.144089	0.0421602	0.0609724	-0.997244	0.234494	0	0	0	1
0.997806	0.0479463	0.0454517	0.660917	0.0505681	-0.996932	-0.059102	-0.143849	0.0424531	0.0612564	-0.997214	0.234619	0	0	0	1
0.997795	0.0480997	0.0455369	0.660921	0.0507273	-0.996923	-0.059119	-0.143584	0.0425277	0.0612842	-0.997209	0.23467	0	0	0	1
0.997788	0.0482309	0.0455394	0.660978	0.0508568	-0.996919	-0.0590773	-0.143274	0.0425243	0.0612483	-0.997212	0.234658	0	0	0	1
0.997782	0.0483594	0.0455539	0.661056	0.0509832	-0.996917	-0.0590104	-0.142812	0.0425342	0.0611876	-0.997215	0.234642	0	0	0	1
0.997794	0.0481495	0.0454966	0.661073	0.0507628	-0.996938	-0.058842	-0.142238	0.0424986	0.0610073	-0.997228	0.234569	0	0	0	1
0.997799	0.0481276	0.0454144	0.661091	0.0507313	-0.996946	-0.0587346	-0.14169	0.0424234	0.0608948	-0.997238	0.234499	0	0	0	1
0.997803	0.0482181	0.0452423	0.661116	0.0508158	-0.996935	-0.0588409	-0.141239	0.042241	0.0609963	-0.997239	0.23448	0	0	0	1
0.997798	0.0483107	0.0452402	0.661192	0.0509065	-0.996933	-0.0588035	-0.140785	0.0422351	0.0609626	-0.997242	0.234472	0	0	0	1
0.997796	0.0483863	0.0452134	0.661243	0.0509765	-0.996935	-0.0587095	-0.140282	0.0422085	0.0608705	-0.997248	0.234434	0	0	0	1
0.997796	0.0484641	0.0451259	0.661254	0.051043	-0.99694	-0.0585679	-0.139698	0.0421238	0.0607278	-0.997261	0.234353	0	0	0	1
0.997796	0.0485025	0.0450893	0.66129	0.0510756	-0.996943	-0.0584876	-0.139151	0.0420891	0.0606472	-0.997267	0.234318	0	0	0	1
0.997794	0.0485603	0.0450588	0.661318	0.051131	-0.996941	-0.0584763	-0.138677	0.0420557	0.0606368	-0.997269	0.234315	0	0	0	1
0.997792	0.0486417	0.0450277	0.661351	0.0512085	-0.996939	-0.0584294	-0.13816	0.0420222	0.0605918	-0.997273	0.234296	0	0	0	1
0.997797	0.0486205	0.0449359	0.661345	0.0511799	-0.996943	-0.0583849	-0.137577	0.0419343	0.0605417	-0.99728	0.234259	0	0	0	1
0.997798	0.0486013	0.0449406	0.661349	0.0511604	-0.996945	-0.0583687	-0.136998	0.041941	0.0605249	-0.997281	0.234274	0	0	0	1
0.997792	0.0486817	0.044969	0.661387	0.0512466	-0.996935	-0.0584689	-0.136469	0.0419592	0.06063	-0.997273	0.234345	0	0	0	1
0.997797	0.0486397	0.044923	0.661419	0.0512027	-0.996936	-0.058489	-0.135949	0.0419149	0.0606459	-0.997274	0.23435	0	0	0	1
0.997791	0.0488275	0.0448418	0.661433	0.0513817	-0.996932	-0.058401	-0.135403	0.0418271	0.0605617	-0.997283	0.234293	0	0	0	1
0.997796	0.0487829	0.0447799	0.661463	0.0513315	-0.996937	-0.0583549	-0.134906	0.0417705	0.0605105	-0.997289	0.234262	0	0	0	1
0.997794	0.0488455	0.0447575	0.661526	0.0513912	-0.996937	-0.0583182	-0.134433	0.0417463	0.0604753	-0.997292	0.234248	0	0	0	1
0.997791	0.0489348	0.0447289	0.66158	0.051476	-0.996936	-0.0582564	-0.133959	0.0417155	0.0604157	-0.997297	0.234221	0	0	0	1
0.997791	0.048991	0.0446582	0.661604	0.051523	-0.99694	-0.0581401	-0.133394	0.0416476	0.0602982	-0.997307	0.23416	0	0	0	1
0.997806	0.0487938	0.044543	0.661586	0.0513144	-0.996957	-0.0580298	-0.132785	0.0415504	0.0601738	-0.997318	0.234088	0	0	0	1
0.997815	0.0486566	0.0444992	0.66158	0.0511779	-0.99696	-0.058107	-0.132247	0.041511	0.0602429	-0.997316	0.234121	0	0	0	1
0.997813	0.0486413	0.0445482	0.661639	0.0511672	-0.996958	-0.0581464	-0.13172	0.0415588	0.0602842	-0.997311	0.234175	0	0	0	1
0.997825	0.0484402	0.0445095	0.661639	0.0509622	-0.996971	-0.0581043	-0.13117	0.0415346	0.0602318	-0.997315	0.234162	0	0	0	1
0.99783	0.0484169	0.0444096	0.661602	0.0509309	-0.996975	-0.0580565	-0.130587	0.0414388	0.060178	-0.997323	0.234121	0	0	0	1
0.997837	0.0482761	0.0444245	0.661597	0.0507912	-0.996982	-0.0580588	-0.130045	0.041462	0.0601752	-0.997322	0.234147	0	0	0	1
0.99783	0.0483545	0.0444752	0.661646	0.0508725	-0.996978	-0.0580553	-0.1295	0.041508	0.0601775	-0.99732	0.234184	0	0	0	1
0.997849	0.0481949	0.0442315	0.661576	0.0507078	-0.996974	-0.0582842	-0.129178	0.041263	0.0603873	-0.997317	0.234183	0	0	0	1
0.997849	0.0482404	0.0441757	0.661554	0.050758	-0.996959	-0.0584799	-0.128971	0.0411947	0.060582	-0.997308	0.234247	0	0	0	1
0.997839	0.0484151	0.0442151	0.661591	0.0509358	-0.996949	-0.0585008	-0.128728	0.0412223	0.0606121	-0.997305	0.23428	0	0	0	1
0.997827	0.0486651	0.0442231	0.661641	0.0511841	-0.996939	-0.0584543	-0.128398	0.0412175	0.0605764	-0.997308	0.23427	0	0	0	1
0.997822	0.0487548	0.0442171	0.661694	0.0512703	-0.996939	-0.0583801	-0.127954	0.0412098	0.0605056	-0.997312	0.234245	0	0	0	1
0.997819	0.0488647	0.0441821	0.661729	0.0513738	-0.99694	-0.0582765	-0.127434	0.0411737	0.0604047	-0.99732	0.234198	0	0	0	1
0.99782	0.0488791	0.0441303	0.661741	0.0513799	-0.996947	-0.0581542	-0.126914	0.0411275	0.0602805	-0.997329	0.234139	0	0	0	1
0.997824	0.0488616	0.0440683	0.661753	0.0513533	-0.996956	-0.0580242	-0.126373	0.0410734	0.0601466	-0.99734	0.234071	0	0	0	1
0.997824	0.0488853	0.0440474	0.661779	0.0513711	-0.996961	-0.057909	-0.125844	0.0410571	0.0600313	-0.997347	0.234031	0	0	0	1
0.997823	0.0489284	0.0440195	0.661793	0.0514082	-0.996966	-0.0578049	-0.125351	0.0410321	0.0599276	-0.997355	0.233988	0	0	0	1
0.997819	0.0490412	0.0439866	0.661804	0.0515145	-0.996966	-0.0576968	-0.124847	0.040998	0.0598225	-0.997362	0.23394	0	0	0	1
0.997813	0.0491442	0.0439963	0.661798	0.0516144	-0.996966	-0.0576091	-0.124294	0.041006	0.0597395	-0.997367	0.233924	0	0	0	1
0.997811	0.04914	0.0440548	0.661777	0.0516107	-0.99697	-0.0575381	-0.123731	0.0410683	0.0596714	-0.997368	0.233945	0	0	0	1
0.9978	0.0492785	0.0441532	0.661747	0.0517539	-0.996965	-0.0575107	-0.123188	0.0411595	0.0596548	-0.997366	0.233998	0	0	0	1
0.997791	0.0493587	0.0442477	0.661708	0.0518383	-0.996962	-0.0574767	-0.122649	0.0412508	0.059629	-0.997363	0.23405	0	0	0	1
0.997784	0.0494374	0.0443318	0.661687	0.0519203	-0.99696	-0.0574365	-0.122099	0.0413319	0.0595965	-0.997362	0.23409	0	0	0	1
0.997786	0.0493421	0.0443974	0.661722	0.0518266	-0.996968	-0.057381	-0.12158	0.0414059	0.0595406	-0.997362	0.234112	0	0	0	1
0.997783	0.0493885	0.0444101	0.661787	0.0518712	-0.99697	-0.0573186	-0.121093	0.041419	0.0594808	-0.997365	0.234097	0	0	0	1
0.997784	0.0493768	0.0443922	0.66182	0.0518543	-0.996976	-0.0572212	-0.120624	0.041407	0.0593819	-0.997372	0.23406	0	0	0	1
0.997782	0.0494514	0.0443526	0.661842	0.0519213	-0.99698	-0.0570951	-0.120063	0.0413696	0.0592569	-0.997381	0.234003	0	0	0	1
0.99779	0.0493356	0.0443032	0.661848	0.0517969	-0.996994	-0.0569549	-0.119481	0.0413345	0.0591094	-0.997391	0.233937	0	0	0	1
0.997793	0.0492886	0.0442982	0.661873	0.0517457	-0.997002	-0.0568601	-0.118941	0.0413372	0.0590124	-0.997397	0.233911	0	0	0	1
0.997791	0.0493139	0.0443115	0.661883	0.0517687	-0.997005	-0.0567872	-0.118457	0.0413528	0.0589413	-0.9974	0.233899	0	0	0	1
0.997783	0.0494576	0.0443285	0.661883	0.0519097	-0.997003	-0.0566994	-0.117894	0.0413658	0.0588604	-0.997404	0.233888	0	0	0	1
0.997787	0.0493464	0.0443678	0.661855	0.0517981	-0.997013	-0.0566321	-0.117308	0.0414151	0.0587905	-0.997406	0.233896	0	0	0	1
0.997789	0.0492192	0.0444686	0.661871	0.051676	-0.99702	-0.0566121	-0.116748	0.041524	0.0587704	-0.997403	0.23395	0	0	0	1
0.997797	0.0490025	0.0445252	0.661923	0.0514617	-0.997033	-0.0565829	-0.116214	0.0415948	0.0587352	-0.997402	0.233973	0	0	0	1
0.997803	0.0489285	0.044464	0.661924	0.0513805	-0.997042	-0.0564951	-0.115719	0.0415426	0.0586411	-0.99741	0.233917	0	0	0	1
0.997805	0.048927	0.0444193	0.661939	0.0513719	-0.997048	-0.0563901	-0.115169	0.0415036	0.0585338	-0.997418	0.233864	0	0	0	1
0.997803	0.0489617	0.0444208	0.661992	0.0514057	-0.997048	-0.0563662	-0.114659	0.0415043	0.0585115	-0.997419	0.233851	0	0	0	1
0.997833	0.0487838	0.0439359	0.6619	0.0512188	-0.997031	-0.0568367	-0.114415	0.0410071	0.0589495	-0.997414	0.233834	0	0	0	1
0.997892	0.0485255	0.0428899	0.661573	0.0509387	-0.996988	-0.0578262	-0.114517	0.039929	0.0598746	-0.997403	0.233806	0	0	0	1
0.997946	0.0484238	0.0417134	0.6611	0.0507944	-0.996954	-0.0585457	-0.11461	0.0387257	0.0605298	-0.99741	0.233649	0	0	0	1
0.998027	0.0479475	0.040316	0.660285	0.0502492	-0.996957	-0.0589531	-0.114613	0.037341	0.0608481	-0.997444	0.233399	0	0	0	1
0.998104	0.0470522	0.0394356	0.659268	0.0493179	-0.996977	-0.0594073	-0.114558	0.0364955	0.061225	-0.997452	0.233342	0	0	0	1
0.998176	0.0460378	0.0388025	0.658041	0.048295	-0.996978	-0.0602206	-0.1144	0.0358871	0.0619701	-0.997428	0.233587	0	0	0	1
0.998239	0.0449579	0.0384562	0.656848	0.0472243	-0.99698	-0.0610439	-0.114267	0.03557	0.0627378	-0.997392	0.233962	0	0	0	1
0.99829	0.0443511	0.037825	0.655744	0.0466163	-0.996942	-0.0621192	-0.114094	0.0349286	0.0637616	-0.997349	0.234301	0	0	0	1
0.998351	0.0440641	0.0365452	0.654581	0.0462786	-0.996901	-0.0630271	-0.113907	0.0336291	0.0645997	-0.99734	0.234252	0	0	0	1
0.998405	0.04372	0.0354633	0.653514	0.0458881	-0.996874	-0.0637327	-0.113899	0.0325404	0.0652435	-0.997334	0.234113	0	0	0	1
0.998437	0.0436104	0.0346945	0.652508	0.0457399	-0.996858	-0.0640909	-0.113982	0.0317648	0.0655628	-0.997338	0.234066	0	0	0	1
0.998459	0.0434391	0.0342595	0.651485	0.0455378	-0.996872	-0.0640117	-0.114065	0.031346	0.0654583	-0.997359	0.233994	0	0	0	1
0.998462	0.0436196	0.0339298	0.650296	0.0456879	-0.996883	-0.063738	-0.114078	0.0310181	0.0651754	-0.997387	0.233909	0	0	0	1
0.998459	0.0437085	0.033914	0.649041	0.0457688	-0.996893	-0.0635152	-0.114049	0.0310068	0.0649547	-0.997402	0.234005	0	0	0	1
0.998463	0.0435431	0.0340235	0.647846	0.0456085	-0.996905	-0.0634449	-0.114001	0.0311298	0.0648843	-0.997403	0.234211	0	0	0	1
0.998477	0.0433807	0.0338067	0.646592	0.0454276	-0.996923	-0.063295	-0.113979	0.0309311	0.0647196	-0.99742	0.234244	0	0	0	1
0.998478	0.0435451	0.0335763	0.645476	0.0455703	-0.99693	-0.06308	-0.113942	0.0307007	0.0644992	-0.997441	0.23419	0	0	0	1
0.998499	0.0432628	0.0333138	0.644358	0.0452664	-0.996954	-0.0629173	-0.113943	0.0304646	0.064316	-0.99746	0.234051	0	0	0	1
0.998512	0.043074	0.0331676	0.643185	0.045064	-0.996972	-0.062771	-0.113966	0.0303376	0.0641574	-0.997474	0.233997	0	0	0	1
0.998515	0.0429828	0.033174	0.642061	0.0449728	-0.996978	-0.0627532	-0.113989	0.0303507	0.0641371	-0.997475	0.23416	0	0	0	1
0.998506	0.0431204	0.033288	0.640949	0.0451189	-0.996968	-0.062796	-0.114001	0.0304535	0.0641892	-0.997469	0.234404	0	0	0	1
0.99853	0.0428361	0.0329092	0.639696	0.044804	-0.996996	-0.0625764	-0.113935	0.0301041	0.063944	-0.997495	0.234336	0	0	0	1
0.998539	0.0428334	0.0326612	0.638495	0.0447842	-0.997	-0.0625333	-0.113874	0.0298589	0.0638898	-0.997506	0.234277	0	0	0	1
0.998531	0.0429847	0.0326912	0.637307	0.0449348	-0.996998	-0.0624549	-0.113898	0.0298826	0.0638174	-0.99751	0.234326	0	0	0	1
0.998506	0.0435019	0.0327763	0.636073	0.0454516	-0.996985	-0.0622829	-0.113949	0.0299423	0.0636648	-0.997518	0.234351	0	0	0	1
0.998502	0.0435266	0.0328546	0.634909	0.0454752	-0.996997	-0.0620845	-0.113971	0.0300278	0.0634707	-0.997528	0.234412	0	0	0	1
0.998512	0.043329	0.0328276	0.633799	0.0452699	-0.997019	-0.0618757	-0.113925	0.0300229	0.0632549	-0.997541	0.234467	0	0	0	1
0.998508	0.0434616	0.0327715	0.632628	0.0453938	-0.997023	-0.0617127	-0.113914	0.0299661	0.0630934	-0.997553	0.234521	0	0	0	1
0.998524	0.0431279	0.0327337	0.631435	0.0450517	-0.997052	-0.0614947	-0.113972	0.0299592	0.0628638	-0.997568	0.234577	0	0	0	1
0.99854	0.042877	0.0325668	0.630298	0.0447866	-0.997073	-0.0613582	-0.113934	0.0298148	0.0627123	-0.997582	0.234494	0	0	0	1
0.998516	0.042898	0.0332633	0.629516	0.0448696	-0.997032	-0.0619578	-0.113921	0.0304809	0.0633435	-0.997522	0.234495	0	0	0	1
0.998474	0.0429074	0.0344993	0.629396	0.0449941	-0.996954	-0.0631114	-0.113882	0.0316605	0.0645525	-0.997408	0.234746	0	0	0	1
0.998461	0.0428141	0.0349793	0.629406	0.0449566	-0.996907	-0.0638765	-0.113995	0.0321106	0.065336	-0.997342	0.234907	0	0	0	1
0.998481	0.0423925	0.0349264	0.629302	0.0445463	-0.996897	-0.0643142	-0.114304	0.0320659	0.0657575	-0.997316	0.234881	0	0	0	1
0.998491	0.0420953	0.0349852	0.62921	0.0442658	-0.996885	-0.0646984	-0.114746	0.0321271	0.0661347	-0.997289	0.234852	0	0	0	1
0.998486	0.0420623	0.035171	0.629112	0.0442544	-0.996867	-0.0649838	-0.115084	0.0323018	0.0664271	-0.997264	0.23489	0	0	0	1
0.998486	0.0419109	0.0353648	0.629013	0.0441277	-0.996849	-0.0653409	-0.11544	0.0324892	0.0667877	-0.997234	0.234919	0	0	0	1
0.998481	0.0418238	0.0356121	0.628888	0.044069	-0.996828	-0.0656979	-0.11587	0.0327258	0.0671527	-0.997201	0.234971	0	0	0	1
0.998472	0.0419003	0.0357603	0.628752	0.0441642	-0.996806	-0.0659691	-0.116357	0.0328564	0.0674328	-0.997178	0.234996	0	0	0	1
0.998464	0.0419536	0.0359243	0.628643	0.0442374	-0.996785	-0.0662355	-0.116794	0.0330045	0.0677081	-0.997155	0.235036	0	0	0	1
0.99846	0.0419123	0.0360757	0.628544	0.0442144	-0.99677	-0.0664757	-0.117254	0.0331474	0.0679536	-0.997133	0.235065	0	0	0	1
0.998455	0.0419138	0.0362113	0.62844	0.0442336	-0.996753	-0.0667298	-0.117738	0.0332713	0.0682136	-0.997111	0.235085	0	0	0	1
0.99845	0.0419943	0.0362636	0.628344	0.0443231	-0.996737	-0.0668966	-0.118217	0.0333104	0.0683854	-0.997098	0.235088	0	0	0	1
0.99845	0.0419976	0.0362631	0.628251	0.0443301	-0.99673	-0.067007	-0.118714	0.0333048	0.0684959	-0.997091	0.235095	0	0	0	1
0.998439	0.0422673	0.0362514	0.628161	0.0446022	-0.99671	-0.0671187	-0.119226	0.0332696	0.068616	-0.997084	0.235103	0	0	0	1
0.998428	0.0425361	0.036238	0.628073	0.0448727	-0.996692	-0.0672098	-0.119703	0.0332337	0.0687154	-0.997078	0.235111	0	0	0	1
0.99843	0.0424789	0.0362379	0.627989	0.0448193	-0.996687	-0.067322	-0.120201	0.0332325	0.0688257	-0.997071	0.235121	0	0	0	1
0.998433	0.0424284	0.0362341	0.627908	0.0447717	-0.996682	-0.0674155	-0.120684	0.0332281	0.0689173	-0.997064	0.235128	0	0	0	1
0.998428	0.0425493	0.0362258	0.627825	0.0448953	-0.99667	-0.0675165	-0.12116	0.0332068	0.0690219	-0.997058	0.235138	0	0	0	1
0.998417	0.0428243	0.0362158	0.627739	0.0451724	-0.996651	-0.0676173	-0.121649	0.0331733	0.0691313	-0.997051	0.235146	0	0	0	1
0.99842	0.04275	0.0362177	0.627663	0.0451017	-0.996647	-0.0677179	-0.1221	0.0331757	0.0692295	-0.997045	0.235156	0	0	0	1
0.998414	0.0428311	0.0362759	0.627603	0.0451924	-0.996631	-0.0678874	-0.122538	0.0332205	0.0694043	-0.997031	0.235174	0	0	0	1
0.998417	0.0427018	0.0363539	0.627542	0.0450747	-0.996625	-0.0680661	-0.122983	0.0332992	0.0695821	-0.997016	0.235191	0	0	0	1
0.998415	0.0427086	0.0363904	0.627446	0.0450891	-0.996613	-0.0682179	-0.123483	0.0333282	0.0697358	-0.997004	0.235195	0	0	0	1
0.998417	0.0426496	0.0364069	0.62736	0.0450355	-0.996607	-0.0683424	-0.123984	0.033343	0.069859	-0.996995	0.235207	0	0	0	1
0.998422	0.0425634	0.0363684	0.627261	0.0449491	-0.996607	-0.0684115	-0.12448	0.0333077	0.0699235	-0.996992	0.235206	0	0	0	1
0.998429	0.0424063	0.0363603	0.627179	0.0447947	-0.996607	-0.0685006	-0.124941	0.0333066	0.0700069	-0.996986	0.235213	0	0	0	1
0.998429	0.0423615	0.03642	0.627125	0.0447591	-0.996599	-0.0686505	-0.125357	0.0333624	0.0701579	-0.996973	0.235234	0	0	0	1
0.998434	0.0421992	0.0364732	0.627061	0.0446064	-0.996594	-0.0688144	-0.125819	0.0334195	0.0703187	-0.99696	0.235253	0	0	0	1
0.998439	0.0420906	0.0364635	0.626969	0.0445008	-0.996592	-0.0689199	-0.126328	0.0334128	0.0704201	-0.996953	0.235258	0	0	0	1
0.998432	0.0422679	0.0364386	0.626884	0.0446774	-0.996581	-0.0689612	-0.12674	0.0333737	0.0704662	-0.996951	0.235263	0	0	0	1
0.998423	0.0424983	0.0364195	0.626843	0.0449069	-0.996569	-0.068986	-0.126939	0.0333373	0.0704978	-0.99695	0.235259	0	0	0	1
0.998425	0.0424003	0.036478	0.626839	0.0448166	-0.996566	-0.0690878	-0.127086	0.0333979	0.070599	-0.996941	0.235273	0	0	0	1
0.998427	0.0421441	0.0367166	0.626854	0.0445889	-0.996553	-0.0694186	-0.127427	0.033639	0.0709317	-0.996909	0.235327	0	0	0	1
0.99843	0.0419901	0.0368206	0.626796	0.0444501	-0.996544	-0.0696395	-0.127945	0.0337437	0.071152	-0.99689	0.235356	0	0	0	1
0.99842	0.0421915	0.0368707	0.626718	0.0446606	-0.996522	-0.0698145	-0.12847	0.0337714	0.0713359	-0.996876	0.235376	0	0	0	1
0.998416	0.042159	0.036992	0.626671	0.0446452	-0.996505	-0.0700636	-0.128955	0.0338835	0.0715893	-0.996854	0.235406	0	0	0	1
0.998412	0.0421331	0.0371473	0.626636	0.0446399	-0.996487	-0.070336	-0.129424	0.0340279	0.0718677	-0.996829	0.235445	0	0	0	1
0.998409	0.0420503	0.0373058	0.626598	0.0445784	-0.996469	-0.0706227	-0.129927	0.0341789	0.0721585	-0.996803	0.235484	0	0	0	1
0.9984	0.0421559	0.0374355	0.626544	0.0447021	-0.996445	-0.0708789	-0.130448	0.034289	0.072424	-0.99678	0.235516	0	0	0	1
0.998392	0.0421836	0.0376172	0.626511	0.0447537	-0.996421	-0.0711917	-0.130951	0.0344541	0.0727458	-0.996751	0.23556	0	0	0	1
0.998381	0.042223	0.0378521	0.626505	0.0448226	-0.996392	-0.0715497	-0.131393	0.0346691	0.0731156	-0.996716	0.235613	0	0	0	1
0.998376	0.0421095	0.0381143	0.626507	0.0447425	-0.996367	-0.0719512	-0.13185	0.0349207	0.0735248	-0.996677	0.235672	0	0	0	1
0.998367	0.0421247	0.0383378	0.626482	0.0447871	-0.996338	-0.0723158	-0.132377	0.0351258	0.0738999	-0.996642	0.235724	0	0	0	1
0.998354	0.0423488	0.0384355	0.626407	0.0450265	-0.99631	-0.0725574	-0.132951	0.0351956	0.0741537	-0.996621	0.235751	0	0	0	1
0.998344	0.0423283	0.0387224	0.626382	0.0450259	-0.996313	-0.0725184	-0.133454	0.0354847	0.0741269	-0.996613	0.235772	0	0	0	1
0.998333	0.0424687	0.038842	0.62632	0.0451809	-0.996294	-0.0726846	-0.133965	0.0355858	0.0743035	-0.996596	0.235799	0	0	0	1
0.998333	0.0422983	0.0390218	0.626291	0.0450347	-0.996279	-0.0729794	-0.134446	0.0357644	0.0746002	-0.996567	0.235837	0	0	0	1
0.998329	0.0422316	0.0392163	0.626262	0.0449941	-0.996257	-0.0732938	-0.134928	0.0359489	0.0749209	-0.996537	0.235884	0	0	0	1
0.998326	0.0421735	0.0393512	0.626206	0.0449549	-0.996241	-0.0735343	-0.135458	0.0360768	0.0751653	-0.996514	0.235916	0	0	0	1
0.998317	0.0421947	0.0395469	0.626155	0.044996	-0.996229	-0.0736759	-0.136003	0.0362637	0.0753164	-0.996495	0.235944	0	0	0	1
0.998311	0.042125	0.0397743	0.626113	0.0449451	-0.996228	-0.0737176	-0.136529	0.0364936	0.0753659	-0.996483	0.235968	0	0	0	1
0.998308	0.0420355	0.0399513	0.626071	0.0448772	-0.996215	-0.0739362	-0.137032	0.0366669	0.0755891	-0.99646	0.236003	0	0	0	1
0.998303	0.0419715	0.0401457	0.626044	0.0448378	-0.996197	-0.0742008	-0.137491	0.0368535	0.07586	-0.996433	0.236044	0	0	0	1
0.998299	0.0418389	0.040375	0.626023	0.044736	-0.996176	-0.074551	-0.137988	0.0370762	0.0762155	-0.996397	0.236097	0	0	0	1
0.998301	0.0416352	0.0405394	0.62598	0.0445555	-0.996163	-0.0748257	-0.138495	0.0372433	0.0764899	-0.99637	0.236132	0	0	0	1
0.998301	0.0414849	0.0406798	0.625927	0.0444251	-0.996151	-0.0750621	-0.139006	0.0373841	0.0767269	-0.996346	0.236166	0	0	0	1
0.998297	0.0413823	0.0408788	0.625899	0.0443498	-0.996131	-0.0753725	-0.139481	0.0375764	0.0770422	-0.996315	0.236209	0	0	0	1
0.998297	0.0411994	0.0410692	0.625878	0.0441934	-0.996115	-0.0756748	-0.139919	0.0377668	0.077346	-0.996284	0.236251	0	0	0	1
0.998296	0.0409563	0.0413469	0.625875	0.0439885	-0.996092	-0.0760986	-0.140407	0.0380434	0.0777728	-0.99624	0.236316	0	0	0	1
0.998288	0.041003	0.0414923	0.625856	0.0440469	-0.996089	-0.0761108	-0.140731	0.0381841	0.0777932	-0.996233	0.236298	0	0	0	1
0.998284	0.0410546	0.0415408	0.625848	0.0440943	-0.996102	-0.0759068	-0.140933	0.0382374	0.0775934	-0.996247	0.236189	0	0	0	1
0.998286	0.0408382	0.0416965	0.625846	0.0438995	-0.996093	-0.076141	-0.141243	0.038399	0.0778261	-0.996222	0.236209	0	0	0	1
0.998285	0.0407365	0.0418157	0.62582	0.043816	-0.996079	-0.0763672	-0.141595	0.0385157	0.0780536	-0.9962	0.236233	0	0	0	1
0.998281	0.0406784	0.0419608	0.62578	0.0437794	-0.996061	-0.0766261	-0.142042	0.0386534	0.0783165	-0.996174	0.236272	0	0	0	1
0.998273	0.0407497	0.0420963	0.625733	0.0438708	-0.996038	-0.0768715	-0.14251	0.038772	0.0785706	-0.99615	0.2363	0	0	0	1
0.998257	0.0409577	0.0422726	0.625697	0.044104	-0.996004	-0.0771713	-0.14298	0.0389179	0.0788863	-0.996119	0.236345	0	0	0	1
0.998252	0.0409164	0.042432	0.625654	0.0440869	-0.995982	-0.0774661	-0.143469	0.0390668	0.0791865	-0.996089	0.236382	0	0	0	1
0.998244	0.0409495	0.0425808	0.625614	0.0441413	-0.995961	-0.0777089	-0.144001	0.0392017	0.0794371	-0.996064	0.236418	0	0	0	1
0.99823	0.0409763	0.0428783	0.625639	0.0441886	-0.995965	-0.0776307	-0.144504	0.0394992	0.0793732	-0.996057	0.236441	0	0	0	1
0.998214	0.0413184	0.0429297	0.625574	0.0445328	-0.995952	-0.0775984	-0.145115	0.0395246	0.0793567	-0.996058	0.236385	0	0	0	1
0.998195	0.0415652	0.0431283	0.625556	0.0447881	-0.995954	-0.0774311	-0.145676	0.0397103	0.0792081	-0.996062	0.236351	0	0	0	1
0.998184	0.041654	0.0433061	0.625563	0.0448884	-0.995954	-0.0773691	-0.146234	0.0398831	0.0791576	-0.996059	0.236365	0	0	0	1
0.998182	0.0416354	0.0433754	0.625565	0.0448759	-0.995954	-0.0773831	-0.146748	0.0399529	0.0791741	-0.996055	0.236383	0	0	0	1
0.998188	0.0414758	0.0433778	0.625527	0.0447197	-0.995955	-0.0774545	-0.147246	0.0399649	0.0792391	-0.996049	0.236395	0	0	0	1
0.998181	0.0415658	0.0434671	0.625497	0.0448235	-0.995937	-0.0776261	-0.147663	0.0400389	0.0794183	-0.996032	0.236437	0	0	0	1
0.998173	0.0415693	0.0436345	0.625475	0.0448526	-0.995912	-0.0779299	-0.148131	0.0401916	0.0797298	-0.996001	0.236488	0	0	0	1
0.998175	0.0413875	0.0437522	0.625436	0.0446903	-0.9959	-0.0781718	-0.148685	0.0403125	0.0799696	-0.995977	0.236539	0	0	0	1
0.998165	0.0416002	0.0438006	0.625433	0.0449124	-0.995879	-0.0783197	-0.149232	0.0403369	0.0801283	-0.995963	0.236585	0	0	0	1
0.998163	0.041651	0.0437855	0.625445	0.0449648	-0.995871	-0.0783905	-0.149741	0.0403147	0.0802004	-0.995958	0.236578	0	0	0	1
0.998163	0.0415756	0.0438678	0.625468	0.0448951	-0.995876	-0.0783661	-0.150231	0.0404038	0.0801767	-0.995957	0.236566	0	0	0	1
0.998166	0.0414787	0.0438903	0.625466	0.0448031	-0.995875	-0.0784357	-0.15081	0.0404308	0.0802433	-0.99595	0.236577	0	0	0	1
0.998164	0.0414442	0.0439604	0.625504	0.0447754	-0.995874	-0.0784614	-0.15136	0.0405023	0.0802708	-0.995945	0.23659	0	0	0	1
0.998171	0.0413539	0.0438872	0.625533	0.044681	-0.995875	-0.0785001	-0.151892	0.0404349	0.0803026	-0.995945	0.236554	0	0	0	1
0.998184	0.0411627	0.0437741	0.625534	0.0444828	-0.99588	-0.0785424	-0.152425	0.0403358	0.0803321	-0.995947	0.236504	0	0	0	1
0.998183	0.0412419	0.043713	0.62554	0.0445602	-0.99587	-0.0786251	-0.152938	0.0402648	0.0804153	-0.995943	0.236491	0	0	0	1
0.998188	0.0411335	0.0437056	0.625492	0.0444547	-0.995869	-0.0787051	-0.153418	0.0402627	0.0804905	-0.995937	0.236515	0	0	0	1
0.998191	0.0410274	0.0437473	0.625439	0.0443571	-0.995864	-0.078825	-0.153848	0.0403074	0.080608	-0.995926	0.23655	0	0	0	1
0.998188	0.0409508	0.043888	0.62541	0.0443033	-0.995844	-0.0791034	-0.154317	0.0404413	0.0808895	-0.995897	0.236599	0	0	0	1
0.998185	0.0409061	0.043994	0.625374	0.0442771	-0.995826	-0.0793427	-0.154851	0.0405398	0.0811317	-0.995874	0.236657	0	0	0	1
0.998154	0.0412162	0.0444011	0.625443	0.0446105	-0.995829	-0.0791229	-0.155206	0.0409298	0.0809428	-0.995873	0.236695	0	0	0	1
0.99815	0.0411955	0.0444979	0.625434	0.0445833	-0.995858	-0.0787738	-0.155432	0.0410435	0.0805971	-0.995897	0.236563	0	0	0	1
0.998154	0.0410854	0.04451	0.625398	0.0444728	-0.995866	-0.0787341	-0.155662	0.0410662	0.0805534	-0.995899	0.236529	0	0	0	1
0.998155	0.0408886	0.0446871	0.625388	0.0443019	-0.995852	-0.0790043	-0.156011	0.0412464	0.0808234	-0.99587	0.236575	0	0	0	1
0.998157	0.040712	0.0447938	0.625337	0.0441437	-0.995841	-0.0792308	-0.15645	0.0413569	0.0810473	-0.995847	0.23661	0	0	0	1
0.998145	0.0408744	0.0449111	0.625304	0.0443235	-0.995817	-0.0794284	-0.156995	0.0414517	0.0812568	-0.995826	0.236666	0	0	0	1
0.998134	0.040876	0.0451627	0.625348	0.044344	-0.995819	-0.0793906	-0.157522	0.0417038	0.0812303	-0.995818	0.236726	0	0	0	1
0.998126	0.0409993	0.0452121	0.625328	0.0444686	-0.995819	-0.0793306	-0.15809	0.0417456	0.0811776	-0.99582	0.236694	0	0	0	1
0.998118	0.0410469	0.0453563	0.625323	0.0445198	-0.995832	-0.0791385	-0.158595	0.0418939	0.080994	-0.995829	0.23664	0	0	0	1
0.998095	0.0413462	0.0455793	0.625349	0.0448315	-0.995827	-0.0790202	-0.159142	0.042097	0.0808982	-0.995828	0.236648	0	0	0	1
0.99808	0.041437	0.045833	0.625355	0.0449371	-0.995832	-0.0788919	-0.159724	0.042348	0.0807852	-0.995827	0.236666	0	0	0	1
0.998064	0.0415774	0.0460578	0.625324	0.045085	-0.995845	-0.0786468	-0.160218	0.0425716	0.0805563	-0.995836	0.236629	0	0	0	1
0.99806	0.0413869	0.0463169	0.625273	0.0449078	-0.995868	-0.0784624	-0.160702	0.0428533	0.0803754	-0.995838	0.236637	0	0	0	1
0.998048	0.0414746	0.0464857	0.625249	0.0450084	-0.995864	-0.0784495	-0.161182	0.0430149	0.0803739	-0.995831	0.23668	0	0	0	1
0.998046	0.0413085	0.0466778	0.625229	0.0448581	-0.995871	-0.0784496	-0.161725	0.0432195	0.0803754	-0.995822	0.236738	0	0	0	1
0.998039	0.0413387	0.0468045	0.625184	0.0448986	-0.995869	-0.0784528	-0.162235	0.0433431	0.0803856	-0.995816	0.236773	0	0	0	1
0.998036	0.0412588	0.0469503	0.625147	0.0448314	-0.99587	-0.0784706	-0.162726	0.0434939	0.0804066	-0.995808	0.236808	0	0	0	1
0.99804	0.0410398	0.0470531	0.625134	0.044625	-0.995873	-0.0785574	-0.163256	0.0436101	0.0804883	-0.995796	0.236866	0	0	0	1
0.99804	0.0409979	0.0470855	0.625171	0.0445876	-0.995871	-0.0786001	-0.163794	0.0436438	0.0805307	-0.995791	0.236863	0	0	0	1
0.998047	0.0408346	0.0470717	0.6252	0.0444216	-0.995882	-0.0785544	-0.164336	0.0436453	0.0804772	-0.995796	0.236808	0	0	0	1
0.998052	0.0407512	0.0470415	0.625221	0.0443363	-0.995885	-0.0785628	-0.164872	0.0436215	0.0804807	-0.995796	0.236775	0	0	0	1
0.998051	0.0407728	0.0470403	0.625262	0.0443624	-0.995876	-0.0786684	-0.165398	0.0436138	0.0805871	-0.995788	0.236792	0	0	0	1
0.998059	0.0405931	0.0470251	0.625261	0.0441856	-0.995877	-0.0787558	-0.16589	0.0436094	0.080666	-0.995782	0.236808	0	0	0	1
0.998063	0.0405026	0.047021	0.625222	0.044099	-0.995873	-0.0788485	-0.166334	0.0436085	0.0807545	-0.995775	0.236835	0	0	0	1
0.998069	0.0403185	0.0470583	0.625183	0.0439246	-0.99587	-0.0789904	-0.166816	0.0436543	0.0808901	-0.995762	0.236891	0	0	0	1
0.998068	0.0402681	0.0471151	0.625181	0.0438868	-0.995857	-0.079172	-0.167351	0.043707	0.081072	-0.995745	0.236969	0	0	0	1
0.998068	0.0402783	0.0471076	0.625171	0.0439013	-0.995848	-0.0792828	-0.167887	0.0436938	0.081183	-0.995736	0.236996	0	0	0	1
0.998076	0.0401405	0.0470587	0.625119	0.0437626	-0.995849	-0.0793468	-0.168369	0.0436535	0.0812387	-0.995733	0.236984	0	0	0	1
0.998076	0.0400543	0.0471358	0.625115	0.0436891	-0.995841	-0.0794893	-0.168859	0.043731	0.0813808	-0.995718	0.237038	0	0	0	1
0.998062	0.0401844	0.0473212	0.625159	0.0438353	-0.995832	-0.0795171	-0.169367	0.0439037	0.0814225	-0.995707	0.23709	0	0	0	1
0.998045	0.0404265	0.0474738	0.625223	0.0440825	-0.995833	-0.0793627	-0.169833	0.0440428	0.0812855	-0.995712	0.237045	0	0	0	1
0.998033	0.0406311	0.0475507	0.625316	0.0442745	-0.995858	-0.0789468	-0.170078	0.0441212	0.080882	-0.995742	0.236851	0	0	0	1
0.99804	0.0406051	0.0474178	0.625314	0.0442307	-0.995873	-0.0787856	-0.170319	0.0439981	0.0807137	-0.995761	0.236706	0	0	0	1
0.998045	0.040388	0.0474935	0.625341	0.0440261	-0.995871	-0.0789192	-0.170701	0.0440851	0.0808412	-0.995747	0.236781	0	0	0	1
0.998042	0.0404039	0.047558	0.625332	0.0440544	-0.995857	-0.0790813	-0.171207	0.0441409	0.0810068	-0.995731	0.23686	0	0	0	1
0.998036	0.0405279	0.0475737	0.625282	0.0441829	-0.995845	-0.0791595	-0.171702	0.0441431	0.0810912	-0.995724	0.236887	0	0	0	1
0.998027	0.0406507	0.0476624	0.625258	0.0443116	-0.995841	-0.0791362	-0.172119	0.0442223	0.0810773	-0.995721	0.236894	0	0	0	1
0.998022	0.040692	0.0477262	0.625212	0.0443613	-0.995833	-0.0792119	-0.172577	0.0442792	0.0811576	-0.995712	0.236939	0	0	0	1
0.998011	0.0408246	0.047847	0.625193	0.0445078	-0.995819	-0.0793103	-0.173142	0.0443843	0.0812673	-0.995699	0.237007	0	0	0	1
0.997989	0.0410179	0.0481285	0.625192	0.0447171	-0.995821	-0.0791642	-0.173711	0.0446553	0.0811424	-0.995697	0.237024	0	0	0	1
0.997972	0.0410974	0.0484142	0.62517	0.0448053	-0.995842	-0.0788461	-0.17422	0.0449477	0.0808407	-0.995708	0.236967	0	0	0	1
0.997954	0.0411561	0.0487383	0.625154	0.0448793	-0.995858	-0.078607	-0.174754	0.0452764	0.0806188	-0.995711	0.236958	0	0	0	1
0.997937	0.0411844	0.0490612	0.625149	0.0449239	-0.995872	-0.0783952	-0.175309	0.0456051	0.0804228	-0.995712	0.236964	0	0	0	1
0.997918	0.0413607	0.049296	0.625149	0.04511	-0.995879	-0.0782042	-0.175867	0.0458334	0.0802504	-0.995715	0.236937	0	0	0	1
0.997912	0.0413376	0.0494524	0.625136	0.0450924	-0.995892	-0.0780498	-0.176411	0.045998	0.080102	-0.99572	0.236902	0	0	0	1
0.997906	0.0414107	0.0495071	0.625142	0.0451676	-0.995892	-0.0780038	-0.176949	0.0460487	0.0800619	-0.995721	0.236871	0	0	0	1
0.997913	0.0412055	0.0495339	0.625153	0.044966	-0.995899	-0.078026	-0.177461	0.0460909	0.0800758	-0.995718	0.236867	0	0	0	1
0.997919	0.0410878	0.0495154	0.625149	0.04485	-0.9959	-0.0780898	-0.177921	0.046079	0.0801333	-0.995714	0.236869	0	0	0	1
0.997926	0.0409008	0.0495268	0.625125	0.0446702	-0.995898	-0.0782159	-0.178373	0.0460997	0.0802514	-0.995703	0.236911	0	0	0	1
0.997931	0.0407254	0.0495623	0.625113	0.0445051	-0.995893	-0.0783719	-0.178877	0.0461422	0.0804008	-0.995689	0.236977	0	0	0	1
0.997933	0.040742	0.0495222	0.6251	0.0445238	-0.995883	-0.0784859	-0.179411	0.0460959	0.0805138	-0.995682	0.236984	0	0	0	1
0.997935	0.0407632	0.0494596	0.625092	0.0445435	-0.995876	-0.0785636	-0.179925	0.0460283	0.0805897	-0.995679	0.236967	0	0	0	1
0.997941	0.0406538	0.0494295	0.625123	0.0444377	-0.995871	-0.0786897	-0.180451	0.0460015	0.0807095	-0.995671	0.236978	0	0	0	1
0.997943	0.0406698	0.0493733	0.625215	0.0444551	-0.99586	-0.0788189	-0.180981	0.0459385	0.080837	-0.995663	0.236977	0	0	0	1
0.997952	0.0406078	0.0492314	0.625263	0.0443852	-0.995857	-0.0788947	-0.181556	0.0457989	0.0809036	-0.995664	0.236916	0	0	0	1
0.997953	0.0407659	0.0490789	0.625296	0.0445331	-0.995846	-0.0789496	-0.182116	0.0456317	0.0809589	-0.995667	0.236845	0	0	0	1
0.997952	0.0409059	0.0489889	0.625341	0.04467	-0.995832	-0.0790466	-0.182663	0.0455264	0.0810583	-0.995664	0.236817	0	0	0	1
0.997957	0.0408862	0.0489129	0.625357	0.0446485	-0.995826	-0.0791419	-0.183176	0.0454481	0.0811494	-0.99566	0.236802	0	0	0	1
0.997963	0.0407782	0.0488758	0.625322	0.0445419	-0.995823	-0.0792353	-0.18366	0.0454158	0.0812362	-0.995655	0.236814	0	0	0	1
0.997966	0.0406888	0.0488954	0.6253	0.0444609	-0.995815	-0.0793805	-0.184135	0.0454361	0.0813782	-0.995642	0.236871	0	0	0	1
0.997957	0.0409056	0.0489008	0.625329	0.0446825	-0.995797	-0.0794848	-0.184484	0.0454191	0.0814926	-0.995634	0.236896	0	0	0	1
0.997959	0.0410065	0.0487717	0.625361	0.0447704	-0.995797	-0.0794362	-0.184653	0.0452845	0.0814428	-0.995644	0.236805	0	0	0	1
0.997967	0.0408776	0.0487194	0.625373	0.0446384	-0.995801	-0.0794561	-0.184844	0.045242	0.0814545	-0.995645	0.236781	0	0	0	1
0.997976	0.0406261	0.0487436	0.625338	0.0443942	-0.995804	-0.0795609	-0.185202	0.045282	0.081549	-0.995635	0.23683	0	0	0	1
0.997979	0.040528	0.0487645	0.625281	0.044305	-0.995795	-0.0797142	-0.185739	0.045304	0.0816988	-0.995622	0.236894	0	0	0	1
0.997964	0.0408648	0.0487746	0.625293	0.0446491	-0.995767	-0.0798726	-0.186306	0.0452794	0.081873	-0.995609	0.23694	0	0	0	1
0.997963	0.0410138	0.048667	0.625321	0.0447913	-0.995757	-0.0799251	-0.186802	0.0451576	0.0819274	-0.99561	0.236888	0	0	0	1
0.99797	0.0409786	0.0485563	0.625298	0.044749	-0.995755	-0.0799685	-0.187312	0.0450484	0.0819642	-0.995612	0.236837	0	0	0	1
0.997955	0.0410511	0.0488115	0.625348	0.0448378	-0.995759	-0.0798687	-0.187776	0.045301	0.0818792	-0.995607	0.236863	0	0	0	1
0.997941	0.0412127	0.0489547	0.625288	0.0450098	-0.995753	-0.0798451	-0.188331	0.0454314	0.0818694	-0.995602	0.236881	0	0	0	1
0.99792	0.0413596	0.0492726	0.625254	0.0451736	-0.995761	-0.0796544	-0.18884	0.0457445	0.0816997	-0.995602	0.236893	0	0	0	1
0.997905	0.0411993	0.0497029	0.625236	0.0450374	-0.995787	-0.079406	-0.189328	0.0461973	0.0814634	-0.9956	0.236924	0	0	0	1
0.997887	0.0411888	0.0500606	0.625214	0.0450478	-0.995801	-0.0792268	-0.189858	0.0465623	0.0812998	-0.995596	0.236956	0	0	0	1
0.997872	0.0410929	0.0504431	0.625214	0.0449729	-0.995822	-0.079008	-0.190431	0.0469608	0.0810937	-0.995595	0.236972	0	0	0	1
0.997855	0.0410448	0.0508246	0.625211	0.0449415	-0.995847	-0.0787041	-0.190923	0.0473584	0.0808047	-0.995599	0.236953	0	0	0	1
0.997841	0.0410212	0.0511098	0.625162	0.0449304	-0.995865	-0.0784803	-0.191429	0.0476543	0.0805926	-0.995602	0.236935	0	0	0	1
0.997838	0.0408589	0.0513075	0.625127	0.0447839	-0.995872	-0.0784726	-0.191994	0.0478646	0.080586	-0.995593	0.236984	0	0	0	1
0.997834	0.0406761	0.0515321	0.625139	0.0446144	-0.995889	-0.0783634	-0.192546	0.048108	0.0804781	-0.99559	0.236992	0	0	0	1
0.997829	0.0407067	0.0516019	0.625121	0.0446442	-0.995898	-0.0782325	-0.193072	0.0481808	0.0803517	-0.995596	0.236926	0	0	0	1
0.997831	0.0405372	0.0516866	0.625107	0.0444788	-0.99591	-0.0781692	-0.193586	0.0482817	0.080284	-0.995597	0.236902	0	0	0	1
0.997831	0.0404071	0.0517854	0.625123	0.0443589	-0.995912	-0.0782117	-0.194108	0.0483887	0.0803246	-0.995588	0.236934	0	0	0	1
0.997836	0.0403092	0.0517762	0.625121	0.0442637	-0.995911	-0.0782796	-0.19461	0.0483843	0.0803873	-0.995584	0.236935	0	0	0	1
0.997842	0.0401983	0.0517455	0.625104	0.0441542	-0.99591	-0.0783536	-0.195066	0.0483594	0.0804546	-0.995579	0.236932	0	0	0	1
0.997849	0.040007	0.0517579	0.6251	0.0439714	-0.995907	-0.0785	-0.195563	0.0483807	0.0805924	-0.995567	0.236974	0	0	0	1
0.997853	0.0398893	0.0517689	0.625147	0.043863	-0.995898	-0.078668	-0.196121	0.0483938	0.0807552	-0.995553	0.237023	0	0	0	1
0.997858	0.0399093	0.0516539	0.625186	0.0438767	-0.995892	-0.0787311	-0.196627	0.0482749	0.0808142	-0.995554	0.236971	0	0	0	1
0.997869	0.0398645	0.05147	0.625191	0.0438175	-0.995895	-0.0787384	-0.197168	0.0480951	0.0808113	-0.995563	0.236868	0	0	0	1
0.997873	0.0398472	0.0514096	0.625246	0.043801	-0.995886	-0.0788562	-0.19773	0.0480312	0.0809256	-0.995557	0.236862	0	0	0	1
0.997877	0.03985	0.0513351	0.625307	0.043803	-0.995877	-0.0789669	-0.198277	0.0479519	0.0810332	-0.995552	0.236846	0	0	0	1
0.997883	0.0398581	0.0512103	0.625342	0.0438046	-0.995871	-0.0790419	-0.198857	0.0478237	0.0811032	-0.995553	0.236794	0	0	0	1
0.997879	0.0401512	0.0510617	0.625424	0.0440841	-0.99586	-0.0790226	-0.199275	0.0476527	0.0810913	-0.995562	0.236692	0	0	0	1
0.997888	0.0402408	0.0508076	0.625458	0.0441455	-0.99587	-0.0788675	-0.199445	0.0473993	0.0809292	-0.995587	0.236498	0	0	0	1
0.997892	0.0401871	0.0507813	0.625452	0.044091	-0.99587	-0.0788935	-0.199583	0.0473763	0.0809515	-0.995586	0.236486	0	0	0	1
0.997902	0.0399345	0.0507862	0.625391	0.0438435	-0.995874	-0.0789808	-0.199861	0.0473978	0.0810271	-0.995579	0.236503	0	0	0	1
0.9979	0.0398698	0.050869	0.625324	0.043796	-0.995859	-0.0791989	-0.200339	0.0474759	0.0812458	-0.995558	0.236562	0	0	0	1
0.99789	0.040024	0.0509394	0.625279	0.0439661	-0.995834	-0.0794168	-0.200948	0.0475239	0.0814742	-0.995537	0.236662	0	0	0	1
0.997876	0.0401232	0.0511458	0.625297	0.0440863	-0.995821	-0.0795083	-0.201455	0.0477173	0.0815795	-0.995519	0.236756	0	0	0	1
0.997865	0.0402301	0.0512801	0.62524	0.0442034	-0.995817	-0.0794961	-0.201908	0.0478427	0.0815784	-0.995513	0.236781	0	0	0	1
0.997851	0.040435	0.0513796	0.625162	0.044418	-0.995804	-0.0795379	-0.202384	0.0479232	0.0816344	-0.995504	0.236812	0	0	0	1
0.997832	0.0406577	0.051578	0.625156	0.0446602	-0.995787	-0.0796139	-0.202922	0.0480991	0.0817301	-0.995488	0.236892	0	0	0	1
0.997821	0.0407387	0.0517304	0.625164	0.0447526	-0.995785	-0.0795955	-0.203534	0.048245	0.0817224	-0.995482	0.2369	0	0	0	1
0.99782	0.0407406	0.0517486	0.62519	0.044752	-0.995791	-0.0795137	-0.204098	0.0482666	0.0816415	-0.995487	0.236832	0	0	0	1
0.997818	0.0408007	0.0517257	0.625226	0.0448093	-0.99579	-0.0794964	-0.204647	0.0482397	0.0816261	-0.99549	0.236775	0	0	0	1
0.997823	0.0407725	0.0516585	0.625245	0.0447771	-0.995789	-0.0795252	-0.205148	0.0481738	0.0816505	-0.995491	0.23673	0	0	0	1
0.997826	0.0407387	0.0516309	0.62522	0.0447442	-0.995785	-0.0795914	-0.205665	0.0481461	0.0817139	-0.995487	0.236724	0	0	0	1
0.997825	0.0407072	0.051678	0.625201	0.0447212	-0.995779	-0.0796845	-0.20612	0.0481914	0.0818076	-0.995477	0.236763	0	0	0	1
0.997821	0.0407171	0.051748	0.625188	0.0447442	-0.995766	-0.0798372	-0.206602	0.0482534	0.081964	-0.995461	0.236837	0	0	0	1
0.997817	0.0407829	0.0517709	0.625173	0.0448179	-0.995752	-0.0799639	-0.207124	0.0482651	0.0820949	-0.99545	0.236878	0	0	0	1
0.997819	0.0407537	0.0517609	0.625164	0.0447905	-0.995749	-0.0800169	-0.207652	0.0482552	0.082146	-0.995446	0.23687	0	0	0	1
0.997822	0.0407052	0.0517231	0.625169	0.0447408	-0.995748	-0.0800549	-0.208212	0.0482198	0.08218	-0.995445	0.236837	0	0	0	1
0.99782	0.0408577	0.0516418	0.625265	0.044889	-0.995737	-0.0801099	-0.208764	0.0481239	0.0822388	-0.995445	0.236786	0	0	0	1
0.997833	0.0407801	0.0514524	0.625364	0.0447965	-0.995741	-0.0801201	-0.209337	0.0479413	0.0822367	-0.995454	0.23667	0	0	0	1
0.99785	0.0406838	0.0512047	0.625469	0.0446777	-0.99575	-0.0800752	-0.209904	0.0477046	0.082176	-0.99547	0.236507	0	0	0	1
0.997861	0.0406778	0.0510055	0.625528	0.0446562	-0.995749	-0.0800929	-0.210462	0.047506	0.0821845	-0.995479	0.236393	0	0	0	1
0.997869	0.0406036	0.0509081	0.625499	0.0445765	-0.995749	-0.0801417	-0.210972	0.0474129	0.0822255	-0.99548	0.236354	0	0	0	1
0.997872	0.0405088	0.0509107	0.62545	0.044488	-0.995743	-0.0802668	-0.211445	0.0474177	0.0823462	-0.99547	0.236395	0	0	0	1
0.997868	0.0405836	0.0509332	0.625413	0.0445717	-0.995727	-0.0804193	-0.211918	0.0474271	0.0825034	-0.995457	0.236453	0	0	0	1
0.997876	0.0403773	0.0509388	0.625361	0.0443723	-0.995726	-0.080543	-0.212415	0.0474443	0.0826174	-0.995446	0.236497	0	0	0	1
0.997886	0.0401651	0.0509133	0.625295	0.0441632	-0.995727	-0.0806424	-0.2129	0.047432	0.0827057	-0.99544	0.236513	0	0	0	1
0.997887	0.0401495	0.0508977	0.625289	0.0441515	-0.995719	-0.0807513	-0.213376	0.0474129	0.0828132	-0.995432	0.236534	0	0	0	1
0.997878	0.0404943	0.0508144	0.625399	0.0444912	-0.995699	-0.0808049	-0.213801	0.047299	0.0828795	-0.995431	0.236483	0	0	0	1
0.99789	0.0406028	0.0504755	0.625491	0.0445618	-0.995712	-0.0806018	-0.214072	0.0469617	0.0826663	-0.995465	0.236218	0	0	0	1
0.997906	0.0405164	0.050246	0.625539	0.0444506	-0.995727	-0.0804775	-0.214331	0.046746	0.0825276	-0.995487	0.236044	0	0	0	1
0.997912	0.0402997	0.0502995	0.625538	0.044246	-0.995724	-0.0806318	-0.214749	0.0468102	0.0826742	-0.995472	0.236121	0	0	0	1
0.997908	0.0403215	0.0503453	0.625505	0.0442796	-0.995709	-0.0808012	-0.21522	0.0468465	0.0828467	-0.995456	0.236198	0	0	0	1
0.997909	0.0403371	0.0503226	0.625446	0.0442978	-0.9957	-0.0808974	-0.215705	0.0468184	0.0829427	-0.995449	0.236217	0	0	0	1
0.997913	0.0402501	0.050305	0.625436	0.0442128	-0.995698	-0.0809683	-0.216088	0.0468049	0.0830087	-0.995444	0.236221	0	0	0	1
0.997917	0.040101	0.0503455	0.625403	0.044075	-0.995691	-0.0811291	-0.216553	0.0468505	0.0831643	-0.995429	0.236293	0	0	0	1
0.997917	0.0400289	0.0504031	0.625403	0.0440171	-0.995678	-0.0813254	-0.217083	0.0469051	0.0833599	-0.99541	0.236379	0	0	0	1
0.997913	0.0401463	0.050391	0.625413	0.0441391	-0.995662	-0.0814498	-0.217652	0.0468778	0.0834893	-0.9954	0.236395	0	0	0	1
0.997906	0.0401445	0.0505355	0.625435	0.044141	-0.995677	-0.081273	-0.218159	0.0470296	0.0833187	-0.995408	0.236329	0	0	0	1
0.997899	0.0402318	0.0506087	0.625398	0.0442321	-0.995676	-0.0812266	-0.218715	0.0470973	0.0832797	-0.995408	0.236304	0	0	0	1
0.997883	0.0403864	0.0508025	0.625421	0.0444018	-0.99567	-0.0812124	-0.219248	0.0472779	0.0832814	-0.995399	0.236333	0	0	0	1
0.997872	0.0405734	0.0508611	0.625437	0.044594	-0.99566	-0.081225	-0.219784	0.0473201	0.0833055	-0.995395	0.236322	0	0	0	1
0.997864	0.0408226	0.050829	0.625463	0.0448418	-0.995646	-0.0812641	-0.220329	0.0472656	0.083355	-0.995393	0.236288	0	0	0	1
0.997866	0.0408146	0.0507951	0.625541	0.044835	-0.995639	-0.0813479	-0.220881	0.0472287	0.083437	-0.995388	0.236273	0	0	0	1
0.997867	0.040886	0.0507026	0.625531	0.0449001	-0.995634	-0.0813826	-0.221414	0.0471291	0.0834708	-0.99539	0.236221	0	0	0	1
0.997872	0.0407964	0.0506877	0.625487	0.0448122	-0.995633	-0.0814397	-0.221883	0.0471192	0.0835231	-0.995386	0.236222	0	0	0	1
0.99787	0.0407468	0.0507686	0.625458	0.0447764	-0.995623	-0.0815864	-0.222343	0.0471973	0.083671	-0.99537	0.2363	0	0	0	1
0.997869	0.0406587	0.0508603	0.625419	0.044702	-0.995616	-0.0817093	-0.222853	0.0472905	0.083794	-0.995355	0.236369	0	0	0	1
0.997851	0.0408472	0.0510516	0.625392	0.0449054	-0.995608	-0.0816928	-0.223335	0.0474658	0.083795	-0.995347	0.236405	0	0	0	1
0.99785	0.04077	0.0511402	0.625326	0.0448357	-0.995611	-0.0816907	-0.223847	0.0475606	0.0837932	-0.995342	0.236413	0	0	0	1
0.997845	0.0406578	0.0513332	0.625351	0.0447381	-0.995619	-0.0816518	-0.224405	0.0477639	0.0837576	-0.995336	0.236427	0	0	0	1
0.997837	0.0407213	0.0514385	0.625406	0.0448101	-0.995616	-0.0816467	-0.224984	0.0478636	0.0837603	-0.995331	0.23642	0	0	0	1
0.997841	0.0407265	0.0513541	0.625418	0.0448082	-0.995616	-0.0816484	-0.225537	0.0477791	0.0837584	-0.995335	0.236355	0	0	0	1
0.997846	0.0406687	0.0512895	0.62546	0.0447457	-0.995618	-0.0816603	-0.226077	0.047719	0.0837646	-0.995337	0.236292	0	0	0	1
0.997847	0.040672	0.0512722	0.625531	0.0447528	-0.995609	-0.0817692	-0.226592	0.0476967	0.083873	-0.995329	0.236301	0	0	0	1
0.997856	0.0404512	0.0512641	0.625536	0.0445382	-0.995607	-0.081905	-0.227108	0.0477011	0.0839979	-0.995318	0.236336	0	0	0	1
0.997857	0.0404296	0.0512637	0.625522	0.0445231	-0.995597	-0.0820378	-0.227586	0.0476966	0.0841297	-0.995308	0.236374	0	0	0	1
0.997861	0.0403497	0.0512476	0.625501	0.0444483	-0.995589	-0.0821696	-0.228076	0.0476814	0.084257	-0.995297	0.236404	0	0	0	1
0.997862	0.0403601	0.0512295	0.625536	0.0444596	-0.995585	-0.0822203	-0.228424	0.0476602	0.0843073	-0.995294	0.236401	0	0	0	1
0.997865	0.0404171	0.0511178	0.625571	0.0445042	-0.995587	-0.0821632	-0.22858	0.0475468	0.084248	-0.995305	0.236315	0	0	0	1
0.997873	0.0402822	0.0510833	0.625561	0.0443686	-0.99559	-0.0822015	-0.228773	0.0475222	0.0842783	-0.995303	0.236304	0	0	0	1
0.997882	0.0400026	0.0511193	0.62552	0.0440989	-0.995591	-0.0823336	-0.229167	0.0475757	0.0843987	-0.995291	0.236369	0	0	0	1
0.997885	0.039869	0.0511723	0.625502	0.0439801	-0.995579	-0.0825409	-0.229734	0.0476306	0.0846021	-0.995271	0.236462	0	0	0	1
0.997884	0.0399836	0.0510939	0.625579	0.0440915	-0.995568	-0.0826197	-0.230253	0.0475394	0.0846829	-0.995268	0.23643	0	0	0	1
0.997896	0.0399353	0.0508978	0.625649	0.0440252	-0.995574	-0.0825885	-0.230735	0.0473497	0.0846408	-0.995281	0.236298	0	0	0	1
0.997911	0.0397607	0.050742	0.625695	0.0438378	-0.995582	-0.0825885	-0.231264	0.0472094	0.0846255	-0.995289	0.236204	0	0	0	1
0.997921	0.039616	0.0506486	0.625648	0.0436878	-0.995584	-0.0826361	-0.231799	0.0471266	0.0846622	-0.99529	0.236166	0	0	0	1
0.997922	0.0396523	0.0506153	0.625607	0.0437265	-0.995573	-0.0827496	-0.232268	0.0470854	0.0847761	-0.995282	0.236181	0	0	0	1
0.997924	0.039568	0.0506356	0.625576	0.0436514	-0.995564	-0.0829039	-0.232758	0.047106	0.0849273	-0.995268	0.236242	0	0	0	1
0.997929	0.0395	0.0505941	0.62556	0.0435854	-0.995557	-0.0830162	-0.233289	0.0470656	0.0850346	-0.995261	0.236249	0	0	0	1
0.997937	0.0394522	0.0504655	0.625528	0.0435282	-0.995557	-0.0830471	-0.233838	0.0469403	0.0850576	-0.995265	0.236181	0	0	0	1
0.997944	0.0394384	0.0503389	0.625511	0.0435035	-0.995558	-0.0830458	-0.234368	0.0468155	0.0850502	-0.995271	0.236101	0	0	0	1
0.997944	0.0395635	0.0502465	0.625523	0.043623	-0.995549	-0.0830998	-0.234923	0.0467105	0.085106	-0.995271	0.236054	0	0	0	1
0.997953	0.039483	0.0501305	0.625525	0.0435338	-0.995551	-0.0831203	-0.235502	0.0466009	0.0851177	-0.995275	0.235983	0	0	0	1
0.997938	0.0396167	0.0503241	0.625613	0.0436731	-0.995564	-0.0828955	-0.236058	0.0467921	0.0849075	-0.995284	0.235892	0	0	0	1
0.99794	0.0397123	0.0502051	0.625634	0.043756	-0.995564	-0.0828451	-0.236651	0.0466678	0.0848564	-0.995295	0.235778	0	0	0	1
0.99794	0.0398135	0.0501184	0.625647	0.0438447	-0.995569	-0.0827415	-0.237205	0.0465774	0.0847537	-0.995308	0.235655	0	0	0	1
0.997941	0.0398454	0.0500758	0.625664	0.0438674	-0.995578	-0.0826237	-0.237725	0.0465374	0.0846355	-0.99532	0.235537	0	0	0	1
0.997945	0.0398276	0.0500186	0.625654	0.043846	-0.995576	-0.0826499	-0.238282	0.0464809	0.0846584	-0.99532	0.235495	0	0	0	1
0.997942	0.0399125	0.0499988	0.625653	0.0439291	-0.995573	-0.0826516	-0.238812	0.046454	0.0846632	-0.995321	0.235451	0	0	0	1
0.997931	0.0401973	0.0500054	0.625654	0.0442151	-0.995558	-0.082677	-0.239362	0.0464352	0.0847021	-0.995319	0.235424	0	0	0	1
0.997926	0.0402995	0.0500121	0.625681	0.0443181	-0.995552	-0.0826885	-0.239917	0.0464326	0.0847187	-0.995317	0.235393	0	0	0	1
0.997925	0.0403798	0.0499723	0.625684	0.0443927	-0.995553	-0.0826426	-0.240471	0.0463883	0.0846747	-0.995323	0.235316	0	0	0	1
0.997924	0.0403268	0.0500261	0.625675	0.0443376	-0.995567	-0.0824974	-0.241085	0.0464528	0.0845294	-0.995333	0.235222	0	0	0	1
0.997918	0.0404984	0.0500034	0.62565	0.0445017	-0.995569	-0.0823855	-0.241647	0.0464207	0.0844245	-0.995343	0.235117	0	0	0	1
0.997907	0.0406702	0.050089	0.625642	0.0446717	-0.995577	-0.0822014	-0.242122	0.0464996	0.0842521	-0.995354	0.235023	0	0	0	1
0.997903	0.0407192	0.0501364	0.625597	0.0447241	-0.995575	-0.0821924	-0.242646	0.046543	0.0842475	-0.995352	0.235002	0	0	0	1
