# Supplementary material for: Axially rigid steerable needle with compliant active tip control
Source: PLoS One. 2021 Dec 16;16(12):e0261089. doi: 10.1371/journal.pone.0261089 (PMC8675730; doi:10.1371/journal.pone.0261089)
Supplement: S1 File — (ZIP) [file pone.0261089.s001.zip › Exp.1/PhantomScan_031.csvf]

3.87135	2.61379	8.27544
3.88953	2.54191	8.18838
3.78235	2.22944	7.9904
3.81504	1.88569	8.1835
3.85702	1.72907	8.42827
3.74064	1.50332	8.74849
3.54945	0.955081	8.66467
3.35144	0.463642	8.6834
3.3062	0.416488	8.72853
3.20204	0.480761	8.72938
3.08528	0.312191	8.77423
3.03834	0.0953654	8.82848
3.0403	0.453325	8.86868
2.90918	-0.162747	8.86396
2.78703	-0.160349	8.88484
2.50596	-0.0702389	8.94603
2.27504	-0.667153	8.87623
2.11888	-0.295311	8.95868
2.18948	-0.594146	8.95857
2.2235	-0.415234	8.9747
2.11145	-0.88335	8.97056
1.96765	-0.365046	9.04039
1.76221	-1.1329	9.06295
1.60212	-0.940656	9.03391
1.45306	-1.12687	9.11409
1.2402	-1.12213	9.13984
1.20486	-1.37797	9.07475
1.12784	-1.36925	9.1237
1.07134	-1.63679	9.11745
0.735216	-1.66953	9.27224
0.43192	-1.80041	9.51015
0.314214	-1.7528	9.69769
0.39076	-1.6363	9.74994
0.296941	-1.76288	9.74504
0.33359	-1.91298	9.69105
0.398027	-1.95955	9.71531
0.208563	-1.94398	9.77474
0.0283672	-2.10677	9.92868
0.0718793	-2.11952	9.99199
0.0292295	-2.34533	10.0411
0.0794841	-2.00067	10.0757
0.0441659	-2.18903	10.1176
-0.0686487	-2.33087	10.1047
-0.219125	-2.71567	10.294
-0.179826	-2.17058	10.4354
-0.261483	-2.74564	10.2657
-0.364986	-2.4033	10.3916
-0.404212	-2.91147	10.4141
-0.476905	-2.63142	10.4255
-0.50989	-2.61931	10.3824
-0.664647	-3.13464	10.3163
-0.54817	-2.44188	10.067
-0.406795	-2.65948	10.0951
-0.420821	-2.89015	10.1021
-0.363696	-2.54626	10.4839
-0.498762	-2.80878	10.5909
-0.44635	-2.54327	10.4703
-0.615602	-3.11668	10.5109
-0.548738	-2.74984	10.491
-0.572088	-2.54146	10.1851
-0.542798	-2.79078	10.2816
-0.58565	-3.00605	10.5512
-0.498458	-2.37161	10.1337
-0.394946	-2.31278	10.0202
-0.493691	-2.52887	10.1147
-0.369643	-2.78663	10.1532
-0.501351	-2.78827	10.3545
-0.590642	-2.91567	10.5064
-0.622495	-2.73528	10.2456
-0.549927	-2.9728	10.2809
-0.713721	-2.77204	10.5529
-0.702547	-2.95505	10.332
-0.597199	-2.68238	10.4387
-0.806773	-2.93756	10.1888
-0.671291	-2.98731	10.3172
-0.674158	-2.98062	10.2369
-0.525827	-2.91607	10.4803
-0.725414	-3.10076	10.4959
-0.766699	-2.82302	10.3738
-0.693504	-2.89757	10.6121
-0.740688	-3.14784	10.4353
-0.857611	-3.02145	10.3716
-0.768231	-2.98189	10.472
-0.721101	-2.7635	10.3149
-0.815758	-2.69755	10.4506
-0.77966	-2.58022	10.6877
-0.745103	-2.87702	10.5239
-0.733045	-2.58845	10.6136
-0.772239	-2.96056	10.5569
-0.791506	-2.83032	10.9575
-0.852253	-2.80424	10.5556
-0.846324	-2.84994	10.7642
-0.949103	-2.93617	10.5373
-0.975357	-2.62131	10.0613
-0.806504	-2.36036	10.0861
-0.916141	-2.62372	10.2187
-0.789297	-2.73179	10.2513
-0.88844	-2.79541	10.3794
-0.906769	-2.81112	10.1571
-0.82138	-2.57005	10.4562
-1.00833	-2.98258	10.5389
-0.887843	-2.55591	10.3752
-0.903985	-2.4613	10.2567
-1.03963	-2.80468	10.1442
-0.793541	-2.35287	9.98509
-0.799736	-2.53713	9.97466
-0.858783	-2.39206	9.89944
-0.787696	-2.73109	10.1921
-0.761037	-2.36714	9.95965
-0.778207	-2.94214	10.011
-0.856515	-2.72217	10.1891
-0.879684	-3.04379	10.4929
-0.907845	-2.39925	10.3586
-0.975423	-2.70955	10.2846
-1.03877	-3.01333	10.3132
-1.11322	-2.75212	10.3834
-0.975442	-2.50321	10.3063
-0.913665	-2.65634	10.1873
-1.00309	-2.91366	10.1754
-0.995399	-2.58748	10.2728
-0.973594	-2.44918	10.1272
-0.844047	-2.51293	10.3671
-0.892625	-2.26767	10.2653
-1.0232	-2.35751	10.3148
-0.866921	-2.1725	10.1193
-0.996994	-2.59374	10.1927
-0.962218	-2.36388	10.3794
-1.09903	-2.7673	10.5153
-1.2506	-2.59569	10.4517
-1.10675	-2.33005	10.1729
-1.22221	-2.91518	10.0193
-1.16112	-2.4843	10.121
-1.01861	-2.68785	10.0433
-0.973738	-2.66562	10.0784
-1.12555	-2.53232	10.1808
-1.07929	-3.12415	10.3212
-1.09534	-2.55152	10.5138
-0.995215	-2.77187	10.2728
-1.13232	-2.41261	10.1317
-1.22431	-3.15254	10.3132
-1.15547	-2.30723	10.4871
-1.18206	-2.93224	10.4137
-1.34507	-2.92417	10.3454
-1.20389	-2.5021	10.2057
-1.06037	-2.51876	10.2732
-1.14667	-2.52147	10.268
-1.08941	-2.78269	10.2995
-1.13216	-2.60342	10.5774
-1.14428	-2.56361	10.5579
-1.17301	-2.49229	10.4366
-1.19225	-2.8814	10.3401
-1.15218	-2.39723	10.411
-1.12793	-2.29145	10.3137
-1.2684	-2.33078	9.92255
-1.15474	-2.48681	10.0309
-1.09709	-2.12824	10.1684
-0.984382	-2.49644	10.2348
-1.03077	-2.27664	10.3237
-1.15873	-2.5097	10.3225
-1.13959	-2.44246	10.4706
-1.26246	-2.47764	10.2888
-1.1134	-2.28532	10.4695
-1.24371	-2.66624	10.3061
-1.45806	-2.76761	10.3247
-1.14611	-2.65819	10.2221
-1.123	-2.25268	10.2216
-1.2685	-2.4181	10.3074
-1.20103	-2.53322	10.376
-1.12083	-2.3827	10.5127
-1.17909	-2.53383	10.1501
-1.0741	-2.38366	10.1777
-1.12617	-2.60745	10.2016
-1.02467	-2.30675	10.3578
-1.17121	-2.27556	10.158
-1.1085	-2.73606	10.4628
-1.22067	-2.02936	10.3572
-1.14354	-2.63976	10.287
-1.24548	-2.2063	10.1744
-1.29916	-2.58188	10.1707
-1.09893	-2.37516	10.1144
-1.07774	-2.50407	9.97123
-1.17108	-2.56036	10.1903
-0.987969	-2.21498	10.0776
-1.09923	-2.10042	9.98844
-0.97279	-2.09036	10.0016
-1.02586	-2.42704	10.0108
-0.923418	-2.23014	10.1168
-1.10399	-2.4532	10.3674
-1.27855	-2.59597	10.3369
-1.14855	-2.52585	10.3845
-1.18498	-2.58444	10.373
-1.09862	-2.65867	10.1191
-1.16319	-2.51812	10.1874
-1.01785	-2.53399	10.3044
-0.884278	-2.28498	10.1743
-0.886666	-2.24465	10.1977
-1.04549	-2.69501	10.2667
-0.957248	-2.34776	10.3747
-0.970038	-2.40756	10.413
-1.04383	-2.25356	10.2852
-1.16942	-2.60983	10.2345
-1.11653	-2.41091	10.3658
-0.962462	-2.47774	10.4918
-1.02813	-2.59267	10.2429
-0.998547	-2.51742	10.1629
-0.800202	-2.16566	10.2138
-0.85805	-2.50664	10.2145
-0.916923	-2.68611	10.2642
-1.00007	-2.45683	10.342
-0.991186	-2.2813	10.629
-1.19427	-2.35965	10.3214
-1.32599	-2.48171	10.2863
-1.27415	-2.36877	10.3648
-1.30695	-2.37614	10.0799
-1.0399	-2.23455	10.0391
-1.05579	-2.31536	9.99651
-1.10736	-2.51962	10.122
-1.17981	-2.73995	10.2143
-1.05285	-2.33318	10.3371
-0.991779	-2.51416	10.2654
-0.954782	-2.20904	10.2841
-1.14346	-2.76318	10.3985
-1.06755	-2.11281	10.4691
-1.18948	-2.56027	10.4696
-1.23021	-2.49812	10.4333
-1.32604	-2.34105	10.6257
-1.43696	-2.62044	10.4583
-1.1964	-2.41489	10.4643
-1.38009	-2.66928	10.3969
-1.28273	-2.68484	10.2453
-1.27456	-2.33383	10.4211
-1.20381	-2.61291	10.425
-1.24514	-2.74836	10.3751
-1.23698	-2.50707	10.4588
-1.2686	-2.448	10.5237
-1.2818	-2.60271	10.5476
-1.30742	-2.46926	10.3076
-1.31697	-2.64334	10.3169
-1.52037	-2.51266	10.2588
-1.41387	-2.57915	10.3309
-1.18774	-2.52005	10.343
-1.40245	-2.70813	10.1575
-1.27798	-2.297	10.0751
-1.19139	-2.35111	10.1297
-1.04291	-2.1274	10.0487
-1.1734	-2.70647	10.0162
-1.06263	-2.26722	10.103
-1.00645	-2.1638	10.1732
-1.22294	-2.67839	10.2208
-1.20804	-2.4587	10.3729
-1.11007	-2.24925	10.2952
-1.30991	-2.45543	10.3913
-1.21663	-2.35922	10.4592
-1.40948	-2.5243	10.2614
-1.28431	-2.43272	10.3892
-1.33155	-2.62395	10.1637
-1.48259	-2.4523	10.2018
-1.13607	-2.50627	9.98474
-1.1529	-2.42528	10.0911
-1.23553	-2.52262	10.0511
-1.27073	-2.70669	10.0556
-1.29467	-2.70612	10.1378
-1.11886	-2.27585	10.286
-1.24195	-2.50006	10.2357
-1.2945	-2.6204	10.2493
-1.41321	-2.84892	10.3036
-1.14655	-2.44446	10.2213
-1.25609	-2.39057	10.0239
-1.24156	-2.51845	10.0064
-1.21772	-2.54552	9.99245
-1.11698	-2.69155	10.0403
-1.17213	-2.40395	10.1399
-1.29088	-2.34979	10.0166
-1.69091	-2.24564	10.1705
-2.35441	-1.99504	10.403
-2.44368	-2.0585	10.8872
-2.78084	-1.77735	10.9626
-3.01023	-2.26135	10.1761
-2.65965	-1.5394	10.0899
-2.95914	-1.26147	9.55589
-2.9319	-1.44807	9.76177
-2.89343	-1.59057	9.92585
-3.22206	-1.25554	9.76926
-3.22934	-1.40392	10.3173
-3.20591	-1.02027	10.2673
-3.16883	-1.34281	10.0627
-3.56526	-1.49342	9.54403
-3.0846	-1.27998	10.085
-3.29773	-0.674493	10.0444
-3.6156	-1.55743	10.1821
-3.08771	-1.27542	10.4287
-3.42076	-0.967562	9.80415
-3.19013	-1.16709	9.69416
-3.29295	-1.31597	9.89922
-3.4226	-1.34051	10.1926
-3.27811	-0.985562	10.0512
-3.19634	-1.20602	9.82605
-3.25839	-1.30854	10.1578
-3.40961	-1.21675	9.86103
-3.50552	-1.33878	9.84964
-3.35859	-1.29013	9.92123
-3.39975	-0.886493	9.93263
-3.06489	-1.26361	9.82809
-2.69953	-1.03908	9.38674
-2.27062	-0.890469	9.35452
-1.99288	-0.32347	9.4777
-1.85907	-0.0047487	9.39198
-1.88581	-0.115772	9.37309
-1.797	0.197175	9.55994
-1.82875	0.0851128	9.30955
-1.58265	0.346602	9.21893
-1.72999	0.395583	9.30489
-1.42183	0.519773	9.3447
-1.42156	0.425698	9.33933
-1.17127	0.748238	9.36021
-1.15103	0.560005	9.29805
-0.954276	0.930957	9.3011
-0.956099	0.56626	9.26687
-0.826555	0.782988	9.27492
-0.552157	1.17058	9.2775
-0.57686	1.13683	9.29722
-0.771865	0.747599	9.27249
-0.792913	0.847532	9.30106
-0.936959	0.699147	9.33605
-0.990149	0.46402	9.29833
-0.93946	0.815207	9.37607
-0.755564	0.949909	9.33474
-0.750889	0.656709	9.27935
-0.688609	0.98765	9.35473
-0.760774	0.762423	9.36603
-0.730973	0.776053	9.22361
-0.628627	0.981146	9.28935
-0.671804	0.396828	9.16562
-0.0665629	0.940147	9.21687
0.0779839	0.904417	9.26675
-0.0961286	1.07331	9.23153
-0.205793	1.0182	9.22676
-0.229382	0.781639	9.20044
0.096136	1.11645	9.19713
0.191123	0.942707	9.11816
0.236172	1.13853	9.09365
0.034623	0.726296	9.04877
-0.0375309	0.841756	9.08196
0.0875445	1.20209	9.03624
0.0385189	1.01987	9.00102
0.0188278	1.11878	8.98425
-0.0917861	0.920817	8.91563
-0.0597014	0.965301	8.98535
-0.115126	0.746476	8.93296
-0.0757963	0.487447	8.90093
0.235309	1.02533	8.87462
0.329332	1.18841	8.83669
0.39793	1.30311	8.7597
0.280949	0.805324	8.69574
0.415513	0.962367	8.678
0.591557	1.16984	8.67687
0.64074	1.20958	8.5889
0.581085	0.981771	8.5281
0.661799	1.00201	8.47305
0.679864	1.14959	8.44578
0.689479	1.00102	8.37694
0.616499	1.15285	8.32393
0.756409	0.914676	8.32302
0.91139	1.04873	8.59734
0.938675	1.01378	8.55389
0.963425	1.11314	8.50224
0.924294	1.08488	8.43772
0.978346	1.13792	8.42042
1.03026	1.18008	8.33614
1.17291	1.02486	8.30853
1.31503	1.46662	8.28189
1.30386	1.58743	8.28834
1.37947	1.45179	8.46596
1.56109	1.17373	8.51746
1.64864	1.57625	8.36692
1.57685	1.12503	8.38026
1.48885	1.14733	8.4153
1.67008	1.47706	8.36438
1.60989	1.51167	8.35888
1.83674	1.45043	8.24896
1.7015	1.27133	8.07968
1.79272	1.53648	8.17022
1.98369	1.70826	8.32922
1.89277	1.53572	8.13509
2.02276	1.58857	8.44518
2.05246	1.53824	8.25425
2.04107	1.73176	8.39795
1.95102	1.55348	8.3706
1.94542	1.52401	8.48211
1.99742	1.581	8.41507
2.01623	1.50234	8.37038
1.94834	1.6229	8.20803
1.82105	1.22929	8.18048
2.00169	1.46454	8.56338
1.86656	1.51324	8.55038
1.98137	1.606	8.50169
2.03788	1.35382	8.36284
2.05462	1.65753	8.35741
1.99402	1.75736	8.26981
2.07762	1.15583	8.30033
2.07153	1.84138	8.45163
2.16393	1.55031	8.37713
1.88755	1.67812	8.3923
1.90488	1.51924	8.51814
2.05975	1.59722	8.37786
2.06071	1.95905	8.40518
2.0192	1.6325	8.31351
1.9419	1.46238	8.2433
2.04107	1.76262	8.12392
2.12429	1.8881	8.01994
2.12151	1.63411	8.16138
2.19918	1.76641	8.26299
2.25408	1.89967	8.26799
2.09606	1.79987	8.1225
2.16832	1.83718	8.20429
2.12447	1.99229	8.27418
2.25769	1.78793	8.07952
2.15694	1.88611	8.02553
2.08812	1.99857	8.06665
2.06199	1.52765	8.03319
2.34012	1.97251	8.05012
2.2988	2.04264	7.71499
2.17679	1.37877	7.86239
2.25466	1.82902	8.54985
2.1593	1.61062	8.41975
2.32052	2.26662	8.33264
2.1554	1.85594	8.11163
2.21411	1.64166	8.24305
2.20552	2.16873	8.35363
2.3724	2.19994	8.15386
2.30254	1.84681	8.27599
2.18658	1.90445	8.10225
2.33397	2.18311	8.46686
2.39932	1.95302	8.2891
2.39054	2.14263	8.26925
2.33946	2.086	8.35441
2.4688	2.37318	8.52255
2.51898	2.36371	8.44469
2.46697	2.14227	8.46003
2.49537	2.06871	8.54275
2.499	2.22249	8.46427
2.52956	2.11283	8.24289
2.51201	2.17758	8.37104
2.44504	2.23915	8.29269
2.80499	2.33568	8.26359
2.50268	2.19609	8.1499
2.59623	2.42608	8.34014
2.63863	2.64098	8.37498
2.54066	2.27303	8.57459
2.47408	2.3116	8.57232
2.47652	2.14968	8.48953
2.62517	2.72159	8.34264
2.55646	2.28113	8.41102
2.63167	2.20946	8.54171
2.643	2.09206	8.53529
2.68577	2.33813	8.41591
2.75252	2.3402	8.14586
2.80884	2.75168	8.33718
2.71093	2.27129	8.29506
2.84969	2.60623	8.36302
2.96003	2.73156	8.49504
2.65935	2.5675	8.40266
2.71418	2.32152	8.46729
2.70588	2.6759	8.52722
2.68032	2.50747	8.29477
2.63546	2.72145	8.5009
2.54033	2.49726	8.42246
2.86996	2.93094	8.40355
2.72335	2.41662	8.15917
2.78189	2.30206	8.49449
2.68311	2.48081	8.50864
2.79674	2.64599	8.573
2.71157	2.72331	8.31635
2.57833	2.53777	8.4758
2.83517	2.77197	8.38322
2.82975	2.4859	8.25894
2.8715	2.61846	8.1853
2.81779	2.67888	8.23795
2.9695	2.73522	8.50411
2.93256	2.79488	8.22662
2.9776	2.66269	8.42279
3.1767	3.16752	8.50173
2.82745	2.02554	8.52372
2.77605	2.38653	8.95616
2.88493	2.70208	9.02965
2.64191	2.59901	9.10251
2.7985	2.77504	8.89591
3.02629	2.50041	8.54163
3.03432	2.70866	8.4632
2.88266	2.12427	8.39291
2.98426	2.62376	8.41448
3.15898	2.66623	8.36125
3.11251	2.88901	8.24795
3.16122	2.15719	8.33968
3.20054	2.83848	8.47088
3.13099	2.46028	8.58498
3.08166	2.32315	8.43526
3.04819	2.62114	8.38187
3.09447	2.47307	8.06578
3.08731	2.81757	8.1386
3.16048	2.57148	8.08048
3.39513	2.9919	8.24152
3.15204	2.59236	8.29322
3.29284	2.93035	8.62603
3.36123	2.86891	8.75673
2.97664	2.46128	8.76572
3.12724	2.60733	8.89434
3.10881	2.85756	8.77722
3.1071	2.90559	8.68795
3.03557	2.48206	8.68963
3.21236	2.64222	8.65209
3.30069	3.18384	8.49868
3.14777	2.30164	8.66377
3.08139	2.67566	9.12173
3.20254	2.36863	9.2255
3.21604	3.07379	9.08279
3.08777	2.45859	8.81621
3.142	2.87466	8.73248
3.19547	2.41473	8.76838
3.19842	2.76291	8.6433
3.32188	2.82294	8.61012
3.14113	2.61711	8.54953
3.21822	3.24783	8.80915
3.23804	2.79151	8.84941
3.27556	2.88514	8.75572
3.17811	2.86836	8.70452
3.3384	3.29942	8.80438
3.02698	2.93092	8.73381
3.04735	2.64732	8.76212
2.99917	3.23397	8.85421
3.10017	2.78997	8.65354
3.05594	3.15246	8.51028
2.94104	2.61985	8.55925
3.09112	3.15796	8.62925
3.15263	2.92807	8.36659
2.97584	3.01898	8.44746
3.08965	3.04985	8.63206
3.04238	3.16929	8.67657
2.86618	2.72808	8.54724
3.02931	2.92722	8.66274
2.96595	2.78842	8.34804
2.96653	3.11371	8.39358
2.9403	2.72752	8.32393
2.94667	2.68009	8.4918
2.95308	2.81766	8.54011
3.12655	2.79622	8.17388
3.10884	3.06516	7.99022
3.31447	3.05171	8.10568
3.23779	3.11242	8.36147
3.03769	2.745	8.37609
3.07341	3.07084	8.51765
3.02092	2.93695	8.33303
3.2113	2.89689	8.33208
3.17353	2.52318	8.05933
3.03434	2.43666	8.13456
3.14855	2.73694	8.37362
3.1681	2.57484	8.16115
3.12893	2.5874	8.22735
3.17371	2.47055	8.17866
3.09602	2.19172	8.24843
3.18602	2.34203	8.41184
3.30713	2.35604	8.35401
3.32614	1.92917	8.09096
3.31203	2.15711	8.09393
3.43599	2.27883	8.09771
3.49589	2.22112	7.95377
3.33537	2.17589	8.06642
3.43751	1.58284	8.16414
3.22732	1.47572	8.08619
3.33336	1.67497	8.19572
