# Supplementary material for: Axially rigid steerable needle with compliant active tip control
Source: PLoS One. 2021 Dec 16;16(12):e0261089. doi: 10.1371/journal.pone.0261089 (PMC8675730; doi:10.1371/journal.pone.0261089)
Supplement: S1 File — (ZIP) [file pone.0261089.s001.zip › Exp.1/PhantomScan_032.csv]

0.99766	0.0405927	0.0548447	0.651075	0.0462276	-0.993218	-0.10634	-0.24132	0.0501323	0.108611	-0.992814	0.237264	0	0	0	1
0.997656	0.0406874	0.0548621	0.651089	0.0463258	-0.993209	-0.106381	-0.241375	0.0501373	0.108658	-0.992808	0.237281	0	0	0	1
0.997646	0.0409099	0.0548789	0.651146	0.0465491	-0.993198	-0.10638	-0.241315	0.0501298	0.108669	-0.992808	0.237287	0	0	0	1
0.997635	0.0412212	0.0548434	0.651241	0.046851	-0.993193	-0.106298	-0.241175	0.0500646	0.108601	-0.992818	0.237259	0	0	0	1
0.997627	0.0416443	0.0546644	0.651321	0.0472371	-0.993208	-0.105985	-0.240906	0.0498556	0.108301	-0.992862	0.237135	0	0	0	1
0.997619	0.0420812	0.0544838	0.651393	0.0476369	-0.993222	-0.105675	-0.240601	0.0496437	0.108003	-0.992905	0.237004	0	0	0	1
0.997604	0.0425591	0.0543815	0.651474	0.0480891	-0.993227	-0.105423	-0.240256	0.0495026	0.10777	-0.992937	0.236933	0	0	0	1
0.997592	0.0430552	0.0542052	0.651535	0.048547	-0.993241	-0.105082	-0.239875	0.0492906	0.107446	-0.992983	0.236854	0	0	0	1
0.997578	0.0435424	0.0540773	0.651608	0.0490032	-0.993251	-0.104775	-0.239494	0.0491263	0.107156	-0.993022	0.236798	0	0	0	1
0.997566	0.0440449	0.0538928	0.651668	0.0494655	-0.993267	-0.104405	-0.239095	0.0489075	0.106801	-0.993071	0.236721	0	0	0	1
0.997553	0.044551	0.0537198	0.651733	0.0499339	-0.99328	-0.104057	-0.238692	0.0486991	0.10647	-0.993117	0.236649	0	0	0	1
0.997538	0.0450635	0.0535685	0.651807	0.0504118	-0.99329	-0.103725	-0.238283	0.0485109	0.106155	-0.99316	0.236583	0	0	0	1
0.997549	0.0450485	0.0533784	0.65188	0.0503569	-0.993335	-0.103321	-0.237839	0.0483443	0.10574	-0.993212	0.236517	0	0	0	1
0.99754	0.0453937	0.0532594	0.651984	0.0506726	-0.993352	-0.103002	-0.237366	0.0482058	0.105432	-0.993252	0.236465	0	0	0	1
0.997539	0.0455915	0.0531023	0.652059	0.0508358	-0.993381	-0.102646	-0.236926	0.0480471	0.105077	-0.993297	0.236411	0	0	0	1
0.997539	0.0458185	0.0528989	0.652109	0.0510208	-0.993413	-0.102239	-0.236517	0.047842	0.104672	-0.99335	0.236347	0	0	0	1
0.997538	0.0461433	0.0526444	0.652135	0.0512954	-0.993447	-0.101775	-0.236121	0.0475792	0.104209	-0.993411	0.236275	0	0	0	1
0.997539	0.0463586	0.0524296	0.65219	0.0514669	-0.993482	-0.101345	-0.235686	0.0473656	0.103779	-0.993466	0.236209	0	0	0	1
0.997545	0.0464804	0.0522015	0.652242	0.0515434	-0.993523	-0.100901	-0.235243	0.0471494	0.103329	-0.993524	0.236143	0	0	0	1
0.997543	0.0466875	0.0520539	0.652319	0.0517174	-0.99355	-0.100544	-0.234793	0.047	0.102974	-0.993568	0.236092	0	0	0	1
0.997546	0.0467841	0.0519129	0.652379	0.0517831	-0.993581	-0.100205	-0.234341	0.0468676	0.102632	-0.993609	0.236029	0	0	0	1
0.997549	0.0468582	0.051801	0.652413	0.051831	-0.99361	-0.0998974	-0.233888	0.0467649	0.102322	-0.993646	0.235954	0	0	0	1
0.997544	0.0470942	0.051677	0.652479	0.0520379	-0.993632	-0.0995694	-0.233409	0.0466346	0.101999	-0.993685	0.23589	0	0	0	1
0.997545	0.0472869	0.0514811	0.652524	0.0521915	-0.993663	-0.0991768	-0.232989	0.0464409	0.101605	-0.993735	0.235828	0	0	0	1
0.997553	0.0474808	0.0511461	0.652527	0.0523233	-0.993714	-0.0985906	-0.232568	0.0461193	0.10101	-0.99381	0.235739	0	0	0	1
0.997566	0.047628	0.0507567	0.652505	0.0524007	-0.993774	-0.0979419	-0.232163	0.0457517	0.100348	-0.993895	0.235642	0	0	0	1
0.99757	0.047812	0.0504933	0.652535	0.0525352	-0.993815	-0.0974555	-0.23174	0.0454972	0.0998562	-0.993956	0.235571	0	0	0	1
0.997575	0.0480046	0.0502147	0.652584	0.0526752	-0.993859	-0.0969256	-0.231243	0.0452292	0.0993204	-0.994022	0.235496	0	0	0	1
0.997577	0.0481231	0.0500592	0.652671	0.0527609	-0.993891	-0.0965539	-0.230759	0.0450827	0.098946	-0.994066	0.23545	0	0	0	1
0.997587	0.0481274	0.0498536	0.652739	0.0527256	-0.993934	-0.0961271	-0.230283	0.0449006	0.0985086	-0.994117	0.23539	0	0	0	1
0.997594	0.0482169	0.049636	0.652781	0.0527743	-0.993972	-0.0957069	-0.229856	0.0446978	0.098081	-0.994169	0.235332	0	0	0	1
0.997602	0.0481761	0.0495122	0.652791	0.0527108	-0.993998	-0.0954693	-0.229619	0.0445914	0.0978351	-0.994198	0.235293	0	0	0	1
0.997606	0.04816	0.0494382	0.652783	0.0526799	-0.994017	-0.0952979	-0.229492	0.0445285	0.097659	-0.994218	0.235289	0	0	0	1
0.997608	0.0483926	0.0491768	0.652763	0.0528669	-0.994048	-0.0948669	-0.22922	0.0442689	0.0972247	-0.994272	0.235227	0	0	0	1
0.997606	0.0486381	0.0489709	0.652791	0.053074	-0.994074	-0.0944715	-0.228858	0.0440614	0.0968293	-0.99432	0.235182	0	0	0	1
0.997616	0.0486666	0.0487472	0.65285	0.0530608	-0.994118	-0.0940209	-0.228377	0.0438604	0.0963682	-0.994374	0.235132	0	0	0	1
0.997625	0.0486221	0.0486145	0.652926	0.0529888	-0.994153	-0.0936847	-0.22791	0.0437507	0.0960231	-0.994412	0.235124	0	0	0	1
0.997636	0.048561	0.0484491	0.652951	0.052895	-0.994195	-0.0932976	-0.227433	0.0436128	0.0956246	-0.994456	0.235128	0	0	0	1
0.997637	0.0485922	0.048391	0.65296	0.0529074	-0.994222	-0.0929981	-0.226895	0.043568	0.0953234	-0.994487	0.235153	0	0	0	1
0.997633	0.0487023	0.0483643	0.652982	0.0530051	-0.994237	-0.0927801	-0.226399	0.0435426	0.0951089	-0.994509	0.235161	0	0	0	1
0.997637	0.0487228	0.0482588	0.65303	0.0530018	-0.994267	-0.0924669	-0.225908	0.0434525	0.094791	-0.994543	0.235133	0	0	0	1
0.99764	0.0488058	0.0481085	0.653078	0.0530555	-0.994295	-0.0921296	-0.22545	0.0433132	0.0944495	-0.994582	0.235081	0	0	0	1
0.997641	0.0489225	0.0479601	0.653127	0.0531428	-0.994322	-0.0917838	-0.22497	0.043173	0.0941009	-0.994621	0.235027	0	0	0	1
0.997646	0.0488758	0.0479082	0.65317	0.0530809	-0.994348	-0.0915437	-0.224477	0.0431387	0.0938562	-0.994646	0.23501	0	0	0	1
0.997643	0.048988	0.0478703	0.653228	0.0531784	-0.994366	-0.0912938	-0.223925	0.0431038	0.0936092	-0.99467	0.235021	0	0	0	1
0.997649	0.0489144	0.0478013	0.653253	0.0530871	-0.994395	-0.0910299	-0.223453	0.0430562	0.0933385	-0.994698	0.235015	0	0	0	1
0.997651	0.0489952	0.04769	0.653296	0.0531445	-0.994419	-0.090735	-0.222993	0.0429537	0.0930412	-0.99473	0.234989	0	0	0	1
0.997656	0.0490408	0.0475405	0.65334	0.0531607	-0.99445	-0.0903793	-0.222511	0.0428199	0.0926796	-0.99477	0.234944	0	0	0	1
0.997669	0.048843	0.047461	0.653374	0.0529438	-0.994488	-0.0900927	-0.222008	0.0427744	0.0923804	-0.994799	0.234921	0	0	0	1
0.997672	0.0487752	0.0474742	0.653432	0.0528705	-0.994506	-0.0899302	-0.22148	0.0428024	0.0922157	-0.994814	0.234929	0	0	0	1
0.997675	0.0487078	0.0474832	0.653465	0.0527964	-0.994526	-0.0897503	-0.22095	0.0428272	0.0920335	-0.994829	0.234938	0	0	0	1
0.997677	0.0486691	0.0474843	0.653484	0.0527498	-0.994546	-0.0895611	-0.220429	0.0428419	0.0918427	-0.994846	0.234924	0	0	0	1
0.997678	0.0485904	0.0475402	0.653479	0.0526701	-0.994564	-0.089412	-0.219886	0.0429127	0.0916933	-0.994857	0.234924	0	0	0	1
0.997674	0.0485466	0.0476551	0.653464	0.0526337	-0.994572	-0.0893378	-0.219339	0.0430349	0.0916232	-0.994858	0.234965	0	0	0	1
0.997662	0.0486633	0.0477958	0.653476	0.0527604	-0.994571	-0.0892791	-0.218785	0.0431671	0.0915771	-0.994857	0.235023	0	0	0	1
0.997656	0.0487039	0.0478701	0.653463	0.0528032	-0.994578	-0.0891749	-0.218248	0.0432428	0.0914785	-0.994863	0.235028	0	0	0	1
0.997661	0.0485732	0.0478989	0.653431	0.0526685	-0.994599	-0.0890137	-0.217743	0.043292	0.0913132	-0.994876	0.234993	0	0	0	1
0.997658	0.048565	0.0479732	0.65347	0.0526631	-0.994608	-0.0889203	-0.217265	0.0433716	0.0912234	-0.99488	0.234998	0	0	0	1
0.997654	0.0486233	0.0479968	0.653523	0.0527174	-0.994617	-0.0887839	-0.216767	0.0433969	0.0910908	-0.994891	0.234972	0	0	0	1
0.997655	0.0486043	0.0480055	0.653522	0.0526914	-0.994635	-0.0886038	-0.21623	0.0434169	0.0909105	-0.994907	0.234922	0	0	0	1
0.997654	0.0485416	0.0480947	0.653527	0.0526327	-0.994647	-0.0885063	-0.215672	0.0435164	0.090815	-0.994911	0.234939	0	0	0	1
0.997661	0.0484429	0.0480378	0.653473	0.0525391	-0.994631	-0.0887333	-0.215341	0.0434568	0.0910346	-0.994894	0.23505	0	0	0	1
0.997654	0.0484736	0.0481519	0.653481	0.0525854	-0.994618	-0.0888533	-0.215126	0.0435612	0.0911619	-0.994878	0.235163	0	0	0	1
0.997649	0.0485816	0.048155	0.653498	0.0526903	-0.994619	-0.0887848	-0.214891	0.043558	0.0910983	-0.994884	0.235145	0	0	0	1
0.997643	0.0487354	0.0481214	0.65352	0.0528332	-0.994626	-0.088616	-0.214491	0.0435195	0.0909345	-0.9949	0.235087	0	0	0	1
0.99764	0.0488074	0.0481157	0.653559	0.0528973	-0.994638	-0.0884508	-0.213972	0.043516	0.0907722	-0.994915	0.235025	0	0	0	1
0.997641	0.0487176	0.0481722	0.653577	0.05281	-0.994648	-0.0883871	-0.21349	0.0435838	0.0907076	-0.994918	0.235039	0	0	0	1
0.997633	0.0488136	0.0482567	0.653594	0.0529106	-0.994648	-0.088322	-0.213016	0.0436625	0.0906512	-0.99492	0.235066	0	0	0	1
0.997624	0.0489296	0.0483064	0.653592	0.0530253	-0.994653	-0.0881968	-0.212484	0.0437081	0.0905337	-0.994929	0.235053	0	0	0	1
0.997623	0.0489083	0.0483624	0.653607	0.053004	-0.994665	-0.0880805	-0.211964	0.0437719	0.0904195	-0.994936	0.235045	0	0	0	1
0.997616	0.0489988	0.048404	0.653659	0.0530939	-0.994668	-0.0879887	-0.211478	0.04381	0.0903339	-0.994942	0.235036	0	0	0	1
0.997611	0.0491335	0.048368	0.653718	0.0532171	-0.994677	-0.0878078	-0.211016	0.0437717	0.0901571	-0.99496	0.234999	0	0	0	1
0.997609	0.0492371	0.0483043	0.653742	0.0533042	-0.994694	-0.0875689	-0.21053	0.0437117	0.0899194	-0.994984	0.234942	0	0	0	1
0.997613	0.0491737	0.0482846	0.653734	0.0532301	-0.994716	-0.087363	-0.210005	0.0437089	0.0897097	-0.995003	0.234886	0	0	0	1
0.997609	0.0492004	0.0483534	0.653691	0.0532571	-0.994726	-0.0872324	-0.209455	0.0437819	0.089584	-0.995011	0.234885	0	0	0	1
0.997602	0.04921	0.0484833	0.653619	0.0532738	-0.994734	-0.0871282	-0.208853	0.0439158	0.0894872	-0.995014	0.234927	0	0	0	1
0.997593	0.0491986	0.0486716	0.653545	0.0532769	-0.994739	-0.0870753	-0.20825	0.0441069	0.0894438	-0.99501	0.235014	0	0	0	1
0.997589	0.0491178	0.0488463	0.653509	0.0532107	-0.994745	-0.0870458	-0.207697	0.0442895	0.0894201	-0.995004	0.235099	0	0	0	1
0.997588	0.0490548	0.0489346	0.653473	0.0531508	-0.994758	-0.0869336	-0.207146	0.044389	0.0893098	-0.995009	0.23511	0	0	0	1
0.997585	0.0490867	0.0489533	0.653423	0.0531756	-0.994773	-0.0867394	-0.206602	0.0444151	0.0891181	-0.995025	0.235056	0	0	0	1
0.997576	0.0492022	0.0490269	0.653447	0.0532932	-0.994775	-0.0866458	-0.206112	0.044483	0.0890337	-0.99503	0.23506	0	0	0	1
0.99757	0.0492726	0.0490818	0.653532	0.0533649	-0.994778	-0.0865704	-0.205661	0.0445354	0.0889643	-0.995034	0.235059	0	0	0	1
0.997569	0.0492851	0.0490878	0.653599	0.0533718	-0.99479	-0.0864318	-0.205177	0.0445476	0.0888266	-0.995045	0.23501	0	0	0	1
0.997569	0.0492949	0.0490693	0.653622	0.0533717	-0.994805	-0.0862498	-0.204649	0.0445381	0.0886441	-0.995062	0.234938	0	0	0	1
0.997571	0.0492388	0.0490995	0.653657	0.0533126	-0.99482	-0.0861196	-0.20409	0.0445801	0.088513	-0.995072	0.234912	0	0	0	1
0.997567	0.0492218	0.0491959	0.653668	0.0533019	-0.994825	-0.0860674	-0.203582	0.0446803	0.0884653	-0.995072	0.23495	0	0	0	1
0.997558	0.0493238	0.0492684	0.653647	0.0534061	-0.994827	-0.0859819	-0.203024	0.044748	0.0883883	-0.995075	0.234968	0	0	0	1
0.997563	0.0492657	0.049221	0.653575	0.0533475	-0.994823	-0.0860585	-0.202446	0.0447019	0.0884596	-0.995071	0.235019	0	0	0	1
0.997564	0.0490996	0.0493741	0.653625	0.0531997	-0.994823	-0.0861542	-0.201882	0.0448638	0.088556	-0.995055	0.235152	0	0	0	1
0.997575	0.0489233	0.0493269	0.653652	0.0530242	-0.994824	-0.0862544	-0.201347	0.0448271	0.0886458	-0.995049	0.235203	0	0	0	1
0.997585	0.0488021	0.0492339	0.653671	0.052892	-0.994837	-0.0861861	-0.200815	0.044749	0.0885672	-0.995059	0.23516	0	0	0	1
0.997595	0.0487563	0.0490927	0.653674	0.0528381	-0.994831	-0.0862819	-0.200442	0.0446075	0.0886534	-0.995058	0.235162	0	0	0	1
0.997597	0.0486802	0.049113	0.653671	0.0527705	-0.994822	-0.0864281	-0.200289	0.0446268	0.0887972	-0.995044	0.235252	0	0	0	1
0.997593	0.0487704	0.0491021	0.653688	0.0528573	-0.994822	-0.0863777	-0.200127	0.0446106	0.0887503	-0.995049	0.235234	0	0	0	1
0.997589	0.0488735	0.0490932	0.653746	0.0529547	-0.994826	-0.0862746	-0.199802	0.044598	0.0886513	-0.995059	0.235215	0	0	0	1
0.997586	0.048961	0.0490566	0.653813	0.0530302	-0.994838	-0.0860837	-0.199259	0.044564	0.0884625	-0.995077	0.235159	0	0	0	1
0.997598	0.0488055	0.0489826	0.653816	0.0528606	-0.994862	-0.0859057	-0.198675	0.0445137	0.0882736	-0.995096	0.235073	0	0	0	1
0.997599	0.0488235	0.0489304	0.653813	0.0528703	-0.994869	-0.0858271	-0.198188	0.0444643	0.088193	-0.995105	0.235038	0	0	0	1
0.997591	0.0489678	0.0489445	0.65384	0.0530143	-0.994863	-0.0857999	-0.197742	0.0444671	0.0881731	-0.995107	0.235046	0	0	0	1
0.997586	0.0490649	0.0489561	0.653869	0.0531066	-0.994869	-0.0856755	-0.197249	0.0444766	0.0880536	-0.995117	0.235012	0	0	0	1
0.997591	0.0489503	0.048974	0.653866	0.0529878	-0.994887	-0.0855388	-0.196691	0.0445118	0.0879129	-0.995128	0.23498	0	0	0	1
0.997588	0.0489422	0.0490452	0.653835	0.0529804	-0.994898	-0.085413	-0.196116	0.0445901	0.0877905	-0.995135	0.234981	0	0	0	1
0.997585	0.0488763	0.0491776	0.653802	0.0529235	-0.994907	-0.0853501	-0.195584	0.0447309	0.0877316	-0.995134	0.235033	0	0	0	1
0.997576	0.0489441	0.0492863	0.653745	0.0529967	-0.994911	-0.0852628	-0.195066	0.0448377	0.0876532	-0.995136	0.235066	0	0	0	1
0.997564	0.0490941	0.0493743	0.653709	0.0531492	-0.994911	-0.0851564	-0.194543	0.0449177	0.0875583	-0.995141	0.23508	0	0	0	1
0.997557	0.0491334	0.0494709	0.653747	0.0531941	-0.994914	-0.0850958	-0.194052	0.0450136	0.0875046	-0.995141	0.235108	0	0	0	1
0.997552	0.049203	0.0495122	0.653819	0.0532622	-0.99492	-0.0849856	-0.193541	0.0450545	0.0873998	-0.995149	0.235086	0	0	0	1
0.997545	0.0493308	0.049515	0.653839	0.0533832	-0.994926	-0.084837	-0.193014	0.045054	0.0872572	-0.995161	0.235037	0	0	0	1
0.997548	0.0492455	0.0495582	0.653853	0.0532969	-0.99494	-0.084725	-0.192503	0.0451105	0.0871436	-0.995169	0.235024	0	0	0	1
0.997536	0.0494188	0.0496257	0.653895	0.0534726	-0.994936	-0.0846604	-0.191997	0.045166	0.0870905	-0.995171	0.235036	0	0	0	1
0.997529	0.0495297	0.0496571	0.653897	0.0535802	-0.994941	-0.0845335	-0.191491	0.0451944	0.0869704	-0.99518	0.235012	0	0	0	1
0.997526	0.0495213	0.0497099	0.653836	0.0535691	-0.994956	-0.0843715	-0.19091	0.0452563	0.0868109	-0.995191	0.234991	0	0	0	1
0.997513	0.0496413	0.0498627	0.653796	0.0536994	-0.994954	-0.0843124	-0.190339	0.0454011	0.0867654	-0.995189	0.235053	0	0	0	1
0.997497	0.0497591	0.0500578	0.653794	0.0538338	-0.994947	-0.0843111	-0.189772	0.0455849	0.08678	-0.995179	0.235157	0	0	0	1
0.997502	0.0496052	0.050119	0.653757	0.05368	-0.994965	-0.0841903	-0.189269	0.0456658	0.0866555	-0.995186	0.235155	0	0	0	1
0.997496	0.0496916	0.0501562	0.653777	0.0537636	-0.994971	-0.0840625	-0.188734	0.0457021	0.0865337	-0.995195	0.235131	0	0	0	1
0.99749	0.0497762	0.0501881	0.653831	0.0538463	-0.994975	-0.0839639	-0.188289	0.0457319	0.0864408	-0.995202	0.23511	0	0	0	1
0.997486	0.0498283	0.0502024	0.653894	0.0538941	-0.994982	-0.083848	-0.187838	0.0457478	0.0863279	-0.995211	0.235076	0	0	0	1
0.997485	0.0498849	0.0501692	0.653906	0.0539394	-0.994995	-0.0836664	-0.187319	0.0457198	0.0861473	-0.995228	0.234998	0	0	0	1
0.997494	0.0497183	0.0501594	0.653872	0.0537632	-0.995022	-0.0834669	-0.186744	0.0457352	0.0859396	-0.995245	0.234932	0	0	0	1
0.997497	0.0495514	0.0502654	0.653851	0.0536014	-0.995038	-0.0833708	-0.186175	0.0458602	0.0858416	-0.995248	0.234963	0	0	0	1
0.997507	0.0494809	0.0501439	0.653723	0.0535327	-0.99502	-0.0836342	-0.185817	0.0457312	0.0860951	-0.995232	0.235067	0	0	0	1
0.997506	0.049437	0.0502044	0.653663	0.0535038	-0.995004	-0.0838448	-0.185512	0.0457839	0.0863069	-0.995211	0.235211	0	0	0	1
0.997499	0.049494	0.0502747	0.653645	0.0535661	-0.995002	-0.0838295	-0.185248	0.0458497	0.0862981	-0.995209	0.235245	0	0	0	1
0.997494	0.0496116	0.0502605	0.653662	0.0536775	-0.995004	-0.0837275	-0.184924	0.0458309	0.0862007	-0.995218	0.235201	0	0	0	1
0.997489	0.0497182	0.05027	0.65371	0.0537796	-0.995008	-0.0836194	-0.184511	0.045837	0.0860981	-0.995227	0.235166	0	0	0	1
0.997493	0.0496429	0.050255	0.653726	0.0536948	-0.995028	-0.0834363	-0.183966	0.0458385	0.0859107	-0.995243	0.235098	0	0	0	1
0.997514	0.0492377	0.0502394	0.653663	0.0532805	-0.995066	-0.0832474	-0.183399	0.0458679	0.0857023	-0.995259	0.235039	0	0	0	1
0.997509	0.0491861	0.0503872	0.653659	0.0532399	-0.995071	-0.0832074	-0.182878	0.0460215	0.0856679	-0.995255	0.235104	0	0	0	1
0.997505	0.0491115	0.0505355	0.653709	0.0531781	-0.995075	-0.0832063	-0.182395	0.0461756	0.0856713	-0.995248	0.235182	0	0	0	1
0.997506	0.0491002	0.0505374	0.653756	0.0531622	-0.995085	-0.0831006	-0.181902	0.046184	0.0855651	-0.995257	0.235151	0	0	0	1
0.997512	0.0490229	0.0504866	0.653783	0.0530749	-0.9951	-0.0829766	-0.181363	0.0461467	0.0854348	-0.995269	0.235093	0	0	0	1
0.997513	0.0492149	0.050279	0.653803	0.0532545	-0.995079	-0.0831025	-0.180842	0.0459171	0.0855586	-0.995269	0.235081	0	0	0	1
0.997524	0.0490581	0.0502075	0.653871	0.053093	-0.995086	-0.0831249	-0.180302	0.0458581	0.0855699	-0.995271	0.235081	0	0	0	1
0.997534	0.0490463	0.0500345	0.653869	0.0530691	-0.995083	-0.0831842	-0.179781	0.0456839	0.0856195	-0.995275	0.235061	0	0	0	1
0.997542	0.0489269	0.0499818	0.653858	0.0529466	-0.995087	-0.0832113	-0.179167	0.0456403	0.0856383	-0.995275	0.235079	0	0	0	1
0.997544	0.0488396	0.0500212	0.653859	0.0528652	-0.995087	-0.0832589	-0.178634	0.0456845	0.085684	-0.995269	0.235141	0	0	0	1
0.997542	0.0488543	0.0500487	0.653867	0.0528813	-0.995088	-0.0832393	-0.178149	0.0457116	0.0856665	-0.99527	0.235165	0	0	0	1
0.997533	0.049059	0.050032	0.653893	0.0530801	-0.995084	-0.083155	-0.177632	0.0456819	0.0855908	-0.995277	0.235137	0	0	0	1
0.997537	0.0489901	0.0500256	0.653918	0.0530069	-0.995096	-0.0830676	-0.177118	0.0456861	0.0854999	-0.995285	0.235113	0	0	0	1
0.997532	0.0490695	0.050045	0.653974	0.0530863	-0.995094	-0.0830354	-0.176595	0.0457003	0.0854723	-0.995287	0.235117	0	0	0	1
0.997529	0.0491703	0.05001	0.654016	0.0531829	-0.995091	-0.0830132	-0.176125	0.045658	0.0854529	-0.99529	0.235105	0	0	0	1
0.997525	0.0493364	0.0499276	0.654028	0.0533382	-0.995088	-0.0829408	-0.175613	0.0455657	0.0853837	-0.995301	0.235057	0	0	0	1
0.997526	0.0493316	0.0498987	0.654036	0.0533259	-0.995098	-0.0828315	-0.175076	0.0455432	0.0852727	-0.995311	0.235013	0	0	0	1
0.997523	0.0493353	0.0499706	0.654048	0.053333	-0.995103	-0.0827712	-0.17455	0.0456176	0.0852163	-0.995313	0.235041	0	0	0	1
0.997517	0.0493833	0.0500372	0.65405	0.0533835	-0.995106	-0.082706	-0.174026	0.0456833	0.085157	-0.995315	0.235059	0	0	0	1
0.99751	0.0494715	0.0500785	0.654018	0.0534695	-0.995111	-0.0825842	-0.173471	0.0457234	0.0850414	-0.995323	0.235046	0	0	0	1
0.997505	0.0494606	0.0501868	0.653985	0.0534643	-0.995118	-0.0825063	-0.172911	0.0458363	0.0849689	-0.995324	0.23508	0	0	0	1
0.997496	0.0495074	0.050324	0.653978	0.0535208	-0.995118	-0.0824657	-0.17238	0.045971	0.0849378	-0.99532	0.235141	0	0	0	1
0.997494	0.0494858	0.0503976	0.653967	0.053501	-0.995127	-0.0823681	-0.171853	0.0460513	0.0848432	-0.995324	0.235152	0	0	0	1
0.997488	0.0495739	0.0504283	0.653958	0.0535851	-0.995134	-0.0822314	-0.171329	0.0460817	0.0847122	-0.995334	0.235123	0	0	0	1
0.997492	0.049448	0.050473	0.65394	0.053461	-0.995145	-0.0821827	-0.170986	0.0461395	0.08466	-0.995336	0.235132	0	0	0	1
0.997492	0.0493507	0.0505544	0.653926	0.0533728	-0.995146	-0.0822225	-0.170848	0.0462266	0.0846998	-0.995329	0.235195	0	0	0	1
0.997484	0.049519	0.0505588	0.653947	0.0535393	-0.99514	-0.0821872	-0.170686	0.0462185	0.0846724	-0.995331	0.235186	0	0	0	1
0.997466	0.049851	0.0505783	0.654007	0.0538697	-0.995127	-0.0821315	-0.17036	0.0462128	0.0846332	-0.995335	0.235175	0	0	0	1
0.997466	0.0498754	0.0505688	0.654047	0.0538853	-0.99514	-0.0819609	-0.169792	0.0462105	0.0844633	-0.995349	0.235111	0	0	0	1
0.997479	0.0496674	0.0505098	0.653992	0.053662	-0.995171	-0.0817275	-0.169186	0.0461821	0.0842171	-0.995372	0.235011	0	0	0	1
0.997479	0.0496214	0.0505603	0.653944	0.053618	-0.995178	-0.0816777	-0.168685	0.0462389	0.0841679	-0.995373	0.235034	0	0	0	1
0.997471	0.049704	0.0506336	0.653981	0.0537088	-0.995169	-0.0817259	-0.168224	0.0463021	0.0842239	-0.995365	0.235103	0	0	0	1
0.997469	0.0497546	0.0506134	0.654022	0.0537535	-0.995174	-0.081636	-0.167696	0.0462827	0.0841353	-0.995374	0.235067	0	0	0	1
0.997486	0.0494968	0.0505434	0.654025	0.0534841	-0.9952	-0.0815014	-0.167117	0.046242	0.083985	-0.995388	0.235004	0	0	0	1
0.997493	0.0494015	0.0504849	0.654023	0.0533864	-0.995201	-0.0815537	-0.166592	0.046189	0.0840297	-0.995387	0.235026	0	0	0	1
0.997503	0.0491983	0.0504996	0.654057	0.0531836	-0.995214	-0.0815241	-0.166059	0.0462223	0.0839915	-0.995389	0.235038	0	0	0	1
0.9975	0.0493187	0.0504421	0.654047	0.0532956	-0.995214	-0.0814511	-0.165549	0.0461589	0.083921	-0.995398	0.234998	0	0	0	1
0.997504	0.049229	0.0504458	0.654055	0.0532022	-0.995226	-0.0813631	-0.165019	0.0461748	0.083829	-0.995405	0.234983	0	0	0	1
0.997505	0.0491816	0.0504791	0.654111	0.0531556	-0.995232	-0.0813167	-0.164543	0.0462144	0.0837823	-0.995407	0.234987	0	0	0	1
0.997506	0.0491582	0.0504741	0.654173	0.0531284	-0.99524	-0.0812439	-0.164082	0.0462153	0.0837081	-0.995413	0.234965	0	0	0	1
0.9975	0.0492923	0.0504653	0.654219	0.0532569	-0.995241	-0.0811432	-0.163597	0.0462006	0.0836131	-0.995422	0.234928	0	0	0	1
0.997496	0.0494383	0.0503911	0.65421	0.0533905	-0.995244	-0.0810191	-0.16305	0.0461213	0.0834918	-0.995436	0.234859	0	0	0	1
0.997498	0.0494951	0.0502957	0.654206	0.0534373	-0.995245	-0.0809784	-0.16247	0.0460237	0.0834487	-0.995444	0.234822	0	0	0	1
0.9975	0.0494293	0.0503256	0.654224	0.0533752	-0.995246	-0.0810001	-0.161939	0.0460579	0.0834689	-0.99544	0.234865	0	0	0	1
0.997498	0.0494669	0.0503228	0.654226	0.0534117	-0.995246	-0.0809841	-0.161402	0.0460528	0.0834545	-0.995442	0.234876	0	0	0	1
0.997491	0.0496345	0.0503047	0.654189	0.0535731	-0.995245	-0.0808889	-0.160839	0.0460258	0.0833661	-0.99545	0.234849	0	0	0	1
0.997493	0.0495514	0.0503552	0.654138	0.0534891	-0.995258	-0.0807756	-0.160325	0.0460891	0.0832517	-0.995457	0.234847	0	0	0	1
0.997481	0.0496751	0.0504603	0.654102	0.0536173	-0.995258	-0.0806899	-0.159796	0.046188	0.0831774	-0.995459	0.234875	0	0	0	1
0.997471	0.0497619	0.050579	0.65402	0.0537098	-0.995261	-0.0806032	-0.159261	0.0463036	0.0831012	-0.99546	0.234912	0	0	0	1
0.997454	0.0499435	0.0507239	0.653994	0.0538998	-0.995256	-0.0805316	-0.158709	0.0464365	0.0830458	-0.995458	0.234965	0	0	0	1
0.997451	0.049877	0.0508582	0.654019	0.0538422	-0.995263	-0.0804797	-0.158186	0.0465785	0.0829981	-0.995456	0.235016	0	0	0	1
0.997447	0.0499263	0.0508745	0.654046	0.053887	-0.995271	-0.0803567	-0.157688	0.0465973	0.0828783	-0.995465	0.234982	0	0	0	1
0.99744	0.0500739	0.0508829	0.654039	0.0540278	-0.995276	-0.0802026	-0.157178	0.0466017	0.0827316	-0.995477	0.234935	0	0	0	1
0.997432	0.0501893	0.0509194	0.654037	0.0541399	-0.99528	-0.0800742	-0.156646	0.0466354	0.0826106	-0.995485	0.234908	0	0	0	1
0.997437	0.0500046	0.0510114	0.653995	0.0539627	-0.99529	-0.080063	-0.156288	0.0467429	0.0825957	-0.995481	0.234952	0	0	0	1
0.997433	0.0498828	0.0511958	0.653913	0.0538593	-0.995291	-0.0801241	-0.156116	0.0469332	0.0826611	-0.995467	0.235077	0	0	0	1
0.99742	0.0500831	0.0512659	0.653869	0.0540624	-0.995284	-0.0800705	-0.155823	0.0469892	0.0826207	-0.995468	0.235098	0	0	0	1
0.99741	0.0502591	0.0512713	0.653873	0.054233	-0.995284	-0.0799538	-0.155368	0.0469864	0.0825127	-0.995477	0.235059	0	0	0	1
0.997413	0.050153	0.0513357	0.653914	0.0541289	-0.995296	-0.0798798	-0.154879	0.0470633	0.0824371	-0.995479	0.235063	0	0	0	1
0.997409	0.050164	0.0513958	0.653967	0.0541409	-0.995302	-0.0797954	-0.154415	0.0471268	0.0823565	-0.995483	0.235064	0	0	0	1
0.99741	0.0501319	0.0514071	0.653987	0.0541048	-0.995313	-0.079689	-0.153986	0.0471464	0.0822492	-0.995491	0.235031	0	0	0	1
0.997399	0.0503509	0.0514136	0.654022	0.0543171	-0.995312	-0.0795472	-0.153453	0.0471426	0.0821181	-0.995502	0.234985	0	0	0	1
0.997402	0.0502683	0.0514271	0.65403	0.0542294	-0.995328	-0.0794115	-0.152901	0.0471702	0.0819793	-0.995512	0.234947	0	0	0	1
0.997401	0.0501953	0.051513	0.654032	0.0541599	-0.995338	-0.0793326	-0.152384	0.047266	0.0819016	-0.995514	0.234968	0	0	0	1
0.997394	0.0502758	0.0515762	0.654046	0.0542415	-0.99534	-0.0792519	-0.151913	0.0473266	0.0818282	-0.995517	0.234973	0	0	0	1
0.997387	0.0503929	0.0515946	0.654054	0.0543539	-0.995344	-0.0791258	-0.151401	0.0473423	0.0817087	-0.995526	0.23494	0	0	0	1
0.997386	0.0503832	0.0516183	0.654067	0.0543392	-0.995356	-0.0789797	-0.150859	0.0473746	0.0815634	-0.995537	0.234904	0	0	0	1
0.997382	0.050379	0.0516984	0.654119	0.054338	-0.995362	-0.0789059	-0.15032	0.0474587	0.0814938	-0.995538	0.234917	0	0	0	1
0.997398	0.0500546	0.051717	0.654146	0.0540105	-0.995389	-0.0787948	-0.149824	0.0475098	0.0813683	-0.995546	0.234895	0	0	0	1
0.9974	0.0500011	0.0517322	0.65417	0.0539526	-0.995402	-0.0786724	-0.149268	0.0475358	0.0812442	-0.995555	0.234864	0	0	0	1
0.997405	0.0499734	0.0516465	0.654148	0.0539189	-0.995402	-0.0786932	-0.148733	0.0474517	0.0812591	-0.995558	0.234858	0	0	0	1
0.997414	0.0499994	0.0514621	0.654163	0.0539408	-0.995382	-0.0789253	-0.14815	0.0472535	0.0814824	-0.995549	0.234899	0	0	0	1
0.997429	0.0499282	0.0512351	0.654183	0.0538619	-0.995369	-0.0791508	-0.147625	0.0470212	0.0816922	-0.995543	0.234919	0	0	0	1
0.997441	0.0497925	0.0511331	0.654211	0.053719	-0.995375	-0.0791705	-0.147058	0.0469298	0.0817	-0.995546	0.234904	0	0	0	1
0.997456	0.0496093	0.0510252	0.654211	0.0535279	-0.995384	-0.0791816	-0.146574	0.0468368	0.0816967	-0.995551	0.234879	0	0	0	1
0.99745	0.0497962	0.0509494	0.654259	0.0537091	-0.995373	-0.0792011	-0.146079	0.046745	0.0817209	-0.995553	0.234863	0	0	0	1
0.997452	0.0498397	0.0508805	0.654306	0.0537472	-0.995371	-0.0792066	-0.145621	0.0466726	0.0817247	-0.995556	0.234844	0	0	0	1
0.997445	0.0500186	0.0508307	0.654341	0.0539178	-0.995368	-0.0791246	-0.145071	0.0466128	0.0816484	-0.995566	0.234801	0	0	0	1
0.99745	0.0500226	0.0507286	0.654316	0.0539089	-0.995376	-0.0790285	-0.144492	0.0465161	0.0815469	-0.995578	0.234733	0	0	0	1
0.997453	0.049947	0.0507517	0.654307	0.0538333	-0.995384	-0.0789849	-0.143968	0.0465476	0.0815011	-0.995581	0.234745	0	0	0	1
0.997437	0.0502258	0.0507886	0.654322	0.0541154	-0.995367	-0.079003	-0.143456	0.0465605	0.0815342	-0.995577	0.23478	0	0	0	1
0.997436	0.0502463	0.0507913	0.654316	0.0541335	-0.99537	-0.0789466	-0.142956	0.0465646	0.0814789	-0.995582	0.234774	0	0	0	1
0.997434	0.0502686	0.0507979	0.654289	0.0541504	-0.995379	-0.0788222	-0.142364	0.0465761	0.081356	-0.995591	0.234745	0	0	0	1
0.997425	0.0503735	0.050879	0.654268	0.0542588	-0.995378	-0.0787599	-0.14182	0.0466516	0.081303	-0.995592	0.234771	0	0	0	1
0.997428	0.0502507	0.0509375	0.654194	0.0541446	-0.995379	-0.0788352	-0.141469	0.0467158	0.0813757	-0.995583	0.234848	0	0	0	1
0.997428	0.0501658	0.0510231	0.654115	0.0540712	-0.995375	-0.0789291	-0.141286	0.0468028	0.0814703	-0.995571	0.234945	0	0	0	1
0.997416	0.0503452	0.0510699	0.654105	0.0542527	-0.995368	-0.0788993	-0.14104	0.0468364	0.0814514	-0.995571	0.23496	0	0	0	1
0.997403	0.0505873	0.0510883	0.654142	0.0544921	-0.995361	-0.0788223	-0.140664	0.0468391	0.0813868	-0.995576	0.234937	0	0	0	1
0.997397	0.0506974	0.0510927	0.654191	0.0545977	-0.995363	-0.0787208	-0.140181	0.04684	0.0812908	-0.995584	0.234899	0	0	0	1
0.997409	0.0504614	0.0510941	0.654203	0.054356	-0.995387	-0.0785881	-0.139734	0.0468679	0.081147	-0.995595	0.234858	0	0	0	1
0.997407	0.0505073	0.0510974	0.654235	0.0543964	-0.995394	-0.0784664	-0.139258	0.0468741	0.0810277	-0.995604	0.234817	0	0	0	1
0.997405	0.0505565	0.0510919	0.654254	0.0544387	-0.995402	-0.0783336	-0.138733	0.046872	0.0808969	-0.995615	0.234767	0	0	0	1
0.997403	0.0506026	0.0510841	0.654242	0.0544761	-0.995413	-0.0781653	-0.13818	0.0468696	0.0807304	-0.995628	0.23471	0	0	0	1
0.997403	0.0505292	0.0511576	0.654238	0.0544045	-0.995424	-0.0780735	-0.137644	0.0469538	0.0806392	-0.995632	0.234721	0	0	0	1
0.997396	0.0505716	0.0512456	0.654261	0.0544515	-0.995426	-0.0780209	-0.137147	0.0470407	0.0805935	-0.995631	0.234748	0	0	0	1
0.997386	0.0507079	0.0513053	0.654276	0.0545871	-0.995427	-0.0779104	-0.136575	0.0470952	0.0804926	-0.995637	0.234742	0	0	0	1
0.997393	0.0505341	0.0513339	0.654263	0.054411	-0.995445	-0.0778039	-0.136066	0.0471435	0.0803795	-0.995644	0.234724	0	0	0	1
0.997385	0.0506327	0.0514053	0.654288	0.0545108	-0.995447	-0.0777136	-0.135526	0.0472116	0.0802978	-0.995647	0.234731	0	0	0	1
0.997394	0.0503967	0.0514593	0.654309	0.054276	-0.995465	-0.0776378	-0.135039	0.0472885	0.0802138	-0.99565	0.234734	0	0	0	1
0.997395	0.0503488	0.0514802	0.6543	0.0542226	-0.99548	-0.077485	-0.134478	0.0473214	0.0800599	-0.995661	0.2347	0	0	0	1
0.997393	0.0503512	0.0515228	0.654279	0.0542241	-0.995487	-0.077394	-0.13393	0.0473686	0.0799714	-0.995666	0.234691	0	0	0	1
0.997386	0.0503957	0.0516105	0.654304	0.0542731	-0.995489	-0.0773425	-0.13341	0.0474551	0.0799267	-0.995665	0.234722	0	0	0	1
0.9974	0.0503031	0.051429	0.654301	0.0541721	-0.995484	-0.0774694	-0.132972	0.047275	0.0800393	-0.995665	0.234714	0	0	0	1
0.99741	0.0502069	0.0513248	0.65435	0.054069	-0.995488	-0.0774955	-0.132427	0.0471776	0.0800552	-0.995668	0.234693	0	0	0	1
0.997421	0.0501852	0.0511448	0.65437	0.054037	-0.995483	-0.0775826	-0.131838	0.0469955	0.0801315	-0.995671	0.234666	0	0	0	1
0.997436	0.050135	0.0508935	0.654366	0.0539728	-0.995476	-0.0777122	-0.131239	0.0467423	0.0802451	-0.995674	0.234635	0	0	0	1
0.997446	0.0501815	0.0506515	0.654361	0.05401	-0.995457	-0.0779301	-0.130753	0.046486	0.080452	-0.995669	0.234633	0	0	0	1
0.997446	0.0503593	0.0504689	0.654379	0.0541814	-0.995433	-0.0781182	-0.130203	0.0462796	0.0806385	-0.995663	0.234652	0	0	0	1
0.99747	0.0501158	0.050239	0.654345	0.053928	-0.995433	-0.0782944	-0.129629	0.0460609	0.0807909	-0.995661	0.234652	0	0	0	1
0.997471	0.050298	0.0500361	0.654345	0.054104	-0.995405	-0.0785275	-0.129042	0.0458316	0.0810213	-0.995653	0.23468	0	0	0	1
0.997477	0.0502964	0.0499264	0.654378	0.0541008	-0.995393	-0.0786848	-0.128527	0.045714	0.0811726	-0.995646	0.23471	0	0	0	1
0.997475	0.0504242	0.049824	0.654393	0.0542209	-0.995385	-0.0787047	-0.128034	0.0456006	0.0811928	-0.99565	0.234687	0	0	0	1
0.997473	0.0505156	0.0497748	0.654385	0.0543045	-0.995386	-0.0786248	-0.127525	0.0455486	0.0811144	-0.995659	0.234639	0	0	0	1
0.997464	0.0507061	0.0497666	0.654408	0.0544891	-0.995385	-0.0785193	-0.126989	0.0455307	0.0810172	-0.995667	0.234604	0	0	0	1
0.997475	0.0506275	0.0496186	0.654363	0.054403	-0.995382	-0.0786153	-0.126687	0.0453846	0.0811015	-0.995667	0.234591	0	0	0	1
0.997476	0.0505746	0.0496567	0.654355	0.0543586	-0.995375	-0.078732	-0.126541	0.0454204	0.0812178	-0.995656	0.234667	0	0	0	1
0.997465	0.0507683	0.0496797	0.654387	0.0545526	-0.995367	-0.0787051	-0.126335	0.045429	0.081201	-0.995657	0.234668	0	0	0	1
0.997452	0.0509984	0.0497106	0.654433	0.0547822	-0.995358	-0.0786501	-0.125954	0.0454441	0.0811582	-0.99566	0.234659	0	0	0	1
0.997457	0.0509322	0.0496855	0.654437	0.0547074	-0.995374	-0.0785024	-0.125406	0.0454326	0.0810061	-0.995673	0.234596	0	0	0	1
0.997459	0.0509062	0.0496533	0.654414	0.0546719	-0.995388	-0.0783502	-0.124839	0.0454109	0.0808511	-0.995686	0.234535	0	0	0	1
0.997462	0.0508336	0.0496687	0.65439	0.0545961	-0.9954	-0.0782495	-0.124393	0.0454377	0.0807479	-0.995693	0.234511	0	0	0	1
0.997456	0.0509126	0.0497108	0.654395	0.0546731	-0.995405	-0.0781333	-0.123895	0.0454796	0.0806377	-0.9957	0.234496	0	0	0	1
0.997456	0.0509013	0.0497296	0.654371	0.0546575	-0.995416	-0.0780071	-0.123377	0.0455061	0.080512	-0.995709	0.234462	0	0	0	1
0.997459	0.0507726	0.0497944	0.654361	0.0545282	-0.995433	-0.0778734	-0.122772	0.0455883	0.080376	-0.995717	0.234455	0	0	0	1
0.997453	0.0508069	0.0498906	0.654364	0.054568	-0.995435	-0.0778256	-0.122225	0.0456839	0.080335	-0.995715	0.234486	0	0	0	1
0.997455	0.0506946	0.0499682	0.654361	0.0544587	-0.995447	-0.0777511	-0.121721	0.0457743	0.0802597	-0.995717	0.234505	0	0	0	1
0.997454	0.0507001	0.0499765	0.654334	0.0544587	-0.995457	-0.077617	-0.121219	0.0457895	0.0801263	-0.995727	0.234466	0	0	0	1
0.997452	0.0507002	0.0500036	0.654333	0.0544553	-0.995467	-0.0774925	-0.120702	0.0458232	0.0800033	-0.995736	0.234436	0	0	0	1
0.997463	0.0504712	0.0500315	0.654364	0.0542243	-0.995487	-0.077392	-0.120218	0.0458748	0.0798938	-0.995742	0.234414	0	0	0	1
0.997468	0.0503443	0.0500576	0.654399	0.0540939	-0.995504	-0.0772664	-0.119674	0.0459178	0.0797639	-0.995751	0.234388	0	0	0	1
0.997466	0.0503944	0.0500377	0.654372	0.0541357	-0.995513	-0.0771209	-0.119101	0.0459018	0.0796196	-0.995763	0.234327	0	0	0	1
0.997467	0.0502989	0.0501272	0.654334	0.0540435	-0.995525	-0.0770351	-0.118566	0.0460033	0.0795342	-0.995765	0.234324	0	0	0	1
0.997461	0.0502377	0.0502924	0.654311	0.053995	-0.995529	-0.0770219	-0.118069	0.0461733	0.0795272	-0.995758	0.234361	0	0	0	1
0.997453	0.050316	0.0503733	0.654292	0.0540751	-0.995532	-0.0769248	-0.117495	0.0462528	0.0794381	-0.995761	0.23435	0	0	0	1
0.99745	0.050282	0.0504816	0.654287	0.0540468	-0.995538	-0.0768598	-0.116918	0.0463669	0.0793775	-0.995761	0.234346	0	0	0	1
0.997442	0.0503259	0.050581	0.654303	0.0540964	-0.995539	-0.0768155	-0.116375	0.0464647	0.0793406	-0.995759	0.234359	0	0	0	1
0.997438	0.0503478	0.0506405	0.654337	0.054121	-0.995541	-0.0767744	-0.115887	0.0465245	0.0793037	-0.995759	0.23437	0	0	0	1
0.997437	0.0504042	0.0506097	0.654357	0.0541721	-0.995543	-0.0767126	-0.115388	0.0464926	0.079243	-0.995766	0.234341	0	0	0	1
0.997444	0.0503993	0.0504684	0.654352	0.054158	-0.99554	-0.0767583	-0.11487	0.0463499	0.0792807	-0.995769	0.234309	0	0	0	1
0.997445	0.0504405	0.0504221	0.654386	0.0541947	-0.995539	-0.076741	-0.114322	0.0463014	0.0792628	-0.995773	0.23429	0	0	0	1
0.997441	0.0505497	0.050375	0.654433	0.0543004	-0.995533	-0.0767517	-0.11382	0.0462453	0.079276	-0.995774	0.234277	0	0	0	1
0.997439	0.0506054	0.0503626	0.654476	0.0543533	-0.995533	-0.076713	-0.11338	0.0462307	0.0792393	-0.995778	0.234263	0	0	0	1
0.997428	0.0508284	0.050361	0.65451	0.0545719	-0.995527	-0.076631	-0.112863	0.0462159	0.0791675	-0.995784	0.234234	0	0	0	1
0.997431	0.0508551	0.0502773	0.654481	0.0545868	-0.995535	-0.0765207	-0.112312	0.0461365	0.0790539	-0.995797	0.234164	0	0	0	1
0.99746	0.0506153	0.0499354	0.654348	0.0543334	-0.995527	-0.0768037	-0.111981	0.0457997	0.079307	-0.995793	0.234149	0	0	0	1
0.997521	0.0504099	0.0489214	0.653918	0.0540933	-0.995462	-0.0778138	-0.112079	0.044752	0.0802525	-0.995765	0.234186	0	0	0	1
0.997591	0.0500479	0.0478496	0.653349	0.0536743	-0.995433	-0.0784624	-0.112209	0.0436794	0.0808269	-0.995766	0.23408	0	0	0	1
0.99768	0.0495929	0.0464512	0.652501	0.0531334	-0.995413	-0.079084	-0.112206	0.0422912	0.0813538	-0.995783	0.233868	0	0	0	1
0.99778	0.0489144	0.0449902	0.651364	0.0523733	-0.995384	-0.0799582	-0.112146	0.0408465	0.082122	-0.99578	0.233762	0	0	0	1
0.997866	0.0479184	0.0441434	0.650128	0.0513385	-0.995381	-0.0806664	-0.112009	0.0400492	0.0827456	-0.995761	0.233884	0	0	0	1
0.997942	0.0468799	0.0435397	0.648888	0.0502753	-0.995388	-0.0812386	-0.111879	0.0395055	0.0832454	-0.995741	0.23406	0	0	0	1
0.998001	0.0461232	0.0429952	0.647572	0.0494949	-0.995386	-0.0817459	-0.111709	0.0390015	0.0836955	-0.995723	0.234241	0	0	0	1
0.998038	0.0455686	0.0427167	0.646181	0.0489241	-0.995402	-0.0818916	-0.111624	0.0387637	0.0838058	-0.995723	0.23438	0	0	0	1
0.998067	0.0449495	0.0427018	0.644858	0.0483065	-0.99543	-0.0819212	-0.111679	0.0387994	0.0838106	-0.995721	0.234592	0	0	0	1
0.998087	0.0446232	0.0425692	0.643693	0.0479632	-0.995461	-0.0817469	-0.111693	0.0387032	0.0836172	-0.995741	0.234641	0	0	0	1
0.998126	0.0444399	0.0418463	0.642499	0.0477124	-0.995489	-0.081553	-0.111681	0.0380083	0.0833817	-0.995788	0.234407	0	0	0	1
0.998168	0.0442884	0.0410002	0.641277	0.0474947	-0.995491	-0.0816593	-0.111716	0.0371738	0.083442	-0.995814	0.234259	0	0	0	1
0.998177	0.0443561	0.0406968	0.640061	0.0475416	-0.995478	-0.0817901	-0.111768	0.0368598	0.0835608	-0.995816	0.234364	0	0	0	1
0.998183	0.0444044	0.0404894	0.638714	0.04757	-0.995482	-0.0817221	-0.111758	0.0366526	0.0834847	-0.99583	0.234451	0	0	0	1
0.998186	0.0445613	0.0402535	0.637316	0.0477029	-0.995484	-0.0816181	-0.111717	0.0364096	0.0833752	-0.995848	0.234508	0	0	0	1
0.998182	0.0445686	0.0403383	0.635976	0.0477142	-0.99549	-0.0815331	-0.111676	0.0364976	0.0832945	-0.995852	0.234692	0	0	0	1
0.998168	0.0449075	0.0403233	0.634651	0.0480451	-0.995487	-0.0813752	-0.111702	0.0364619	0.0831484	-0.995865	0.234804	0	0	0	1
0.998157	0.0451101	0.0403505	0.633327	0.0482387	-0.995502	-0.0810819	-0.111778	0.0364863	0.0828639	-0.995888	0.234887	0	0	0	1
0.998185	0.0446709	0.0401604	0.632022	0.0477726	-0.995552	-0.0807464	-0.11175	0.0363497	0.0825033	-0.995923	0.234853	0	0	0	1
0.998214	0.0444815	0.0396397	0.630727	0.0475485	-0.995545	-0.0809626	-0.111714	0.0358367	0.0826878	-0.995926	0.234781	0	0	0	1
0.998243	0.044425	0.0389791	0.62953	0.0474509	-0.995519	-0.0813422	-0.111692	0.0351658	0.0830338	-0.995921	0.234814	0	0	0	1
0.998291	0.0442486	0.0379335	0.628289	0.0472122	-0.995472	-0.0820474	-0.11174	0.0341062	0.083683	-0.995904	0.234853	0	0	0	1
0.998331	0.0443948	0.0366847	0.627118	0.0472798	-0.995402	-0.0828511	-0.111687	0.0328128	0.0844321	-0.995884	0.234843	0	0	0	1
0.998379	0.0441943	0.0356004	0.625938	0.047005	-0.995372	-0.083372	-0.111626	0.031726	0.084895	-0.99588	0.234778	0	0	0	1
0.998417	0.0439542	0.0348204	0.624633	0.0467046	-0.995372	-0.0835424	-0.111589	0.030962	0.0850212	-0.995893	0.234702	0	0	0	1
0.998403	0.0441477	0.0349831	0.623218	0.0469053	-0.995379	-0.0833475	-0.111567	0.0311167	0.08484	-0.995904	0.234781	0	0	0	1
0.998372	0.0445235	0.0353907	0.621784	0.0473016	-0.995394	-0.0829404	-0.111682	0.0315097	0.0844642	-0.995924	0.234974	0	0	0	1
0.99834	0.0449009	0.0358192	0.620403	0.0476985	-0.995416	-0.0824486	-0.111722	0.0319279	0.084005	-0.995949	0.23516	0	0	0	1
0.998337	0.0447918	0.036042	0.619096	0.0475925	-0.995462	-0.0819539	-0.111676	0.0321824	0.0835177	-0.995982	0.235156	0	0	0	1
0.998309	0.0446897	0.0369157	0.618128	0.0475755	-0.995433	-0.08231	-0.111754	0.0330436	0.0839119	-0.99592	0.235238	0	0	0	1
0.99825	0.0447689	0.0383862	0.617992	0.0478221	-0.995315	-0.0835811	-0.111757	0.0344396	0.0852554	-0.995759	0.235502	0	0	0	1
0.998204	0.0447735	0.0395661	0.618101	0.0479748	-0.995196	-0.0849067	-0.111848	0.0355495	0.0866372	-0.995601	0.235639	0	0	0	1
0.998216	0.0441677	0.0399511	0.617968	0.04743	-0.995161	-0.0856203	-0.112217	0.0359513	0.0873473	-0.995524	0.23558	0	0	0	1
0.998208	0.0440047	0.0403155	0.617812	0.0473167	-0.995125	-0.0860953	-0.112674	0.0363055	0.0878335	-0.995468	0.23556	0	0	0	1
0.998196	0.043945	0.0406743	0.617669	0.0473077	-0.995081	-0.08661	-0.113109	0.0366433	0.0883628	-0.995409	0.235528	0	0	0	1
0.998176	0.0438567	0.0412526	0.617661	0.0472982	-0.995018	-0.0873415	-0.113492	0.0371918	0.0891182	-0.995322	0.235578	0	0	0	1
0.998173	0.0435607	0.0416439	0.617566	0.0470578	-0.994983	-0.0878647	-0.113881	0.0375828	0.0896487	-0.995259	0.235576	0	0	0	1
0.998165	0.0433724	0.0420432	0.617422	0.0469272	-0.99494	-0.0884201	-0.114348	0.0379707	0.0902156	-0.995193	0.235553	0	0	0	1
0.998157	0.0431804	0.0424119	0.617271	0.0467888	-0.994901	-0.0889346	-0.114799	0.0383307	0.0907399	-0.995132	0.235526	0	0	0	1
0.998149	0.0429866	0.0428066	0.617154	0.0466527	-0.994858	-0.0894783	-0.115225	0.0387154	0.0912945	-0.995066	0.235518	0	0	0	1
0.998143	0.0427937	0.0431309	0.617026	0.0465085	-0.994823	-0.0899445	-0.115661	0.0390339	0.0917682	-0.99501	0.235502	0	0	0	1
0.99814	0.042689	0.043315	0.616864	0.0464338	-0.994797	-0.0902691	-0.116106	0.0392115	0.0920973	-0.994973	0.235463	0	0	0	1
0.998137	0.0425674	0.0435071	0.616732	0.0463431	-0.994772	-0.0905911	-0.116561	0.0393988	0.0924234	-0.994935	0.23545	0	0	0	1
0.998127	0.0426904	0.0435985	0.616597	0.0464837	-0.994743	-0.0908341	-0.117035	0.0394669	0.0926754	-0.994909	0.235432	0	0	0	1
0.998123	0.0427955	0.0435954	0.616464	0.0465931	-0.994727	-0.0909568	-0.117529	0.0394483	0.0928021	-0.994898	0.23542	0	0	0	1
0.998123	0.0427986	0.0435814	0.616358	0.0466001	-0.994715	-0.0910869	-0.118065	0.039428	0.0929317	-0.994886	0.235432	0	0	0	1
0.998119	0.0429676	0.0435209	0.616246	0.0467652	-0.994702	-0.0911451	-0.118548	0.0393494	0.0929937	-0.994884	0.23543	0	0	0	1
0.998117	0.0430413	0.0435004	0.616125	0.0468406	-0.994689	-0.0912458	-0.118998	0.0393174	0.0930964	-0.994875	0.235426	0	0	0	1
0.998103	0.0432252	0.0436294	0.615989	0.0470446	-0.994659	-0.0914634	-0.119421	0.0394183	0.0933272	-0.99485	0.235453	0	0	0	1
0.998088	0.0433686	0.0438234	0.615812	0.0472158	-0.994628	-0.0917201	-0.119901	0.0395856	0.0935987	-0.994818	0.23551	0	0	0	1
0.998072	0.0435574	0.0440108	0.615628	0.0474326	-0.994592	-0.0919946	-0.120391	0.0397411	0.0938896	-0.994784	0.235544	0	0	0	1
0.998068	0.0435424	0.044121	0.615474	0.0474365	-0.994572	-0.0922089	-0.120862	0.0398419	0.0941084	-0.994759	0.235556	0	0	0	1
0.998073	0.0433392	0.0442049	0.615364	0.0472505	-0.994561	-0.0924233	-0.121364	0.0399343	0.0943186	-0.994736	0.235574	0	0	0	1
0.998067	0.0434864	0.0441969	0.615274	0.0474018	-0.994541	-0.0925568	-0.121847	0.0399062	0.0944576	-0.994724	0.235583	0	0	0	1
0.998071	0.0434239	0.0441532	0.615163	0.047339	-0.994536	-0.0926448	-0.12235	0.0398643	0.0945411	-0.994717	0.235586	0	0	0	1
0.998069	0.043524	0.0441046	0.615057	0.0474371	-0.994524	-0.0927191	-0.122817	0.0398031	0.0946171	-0.994713	0.235585	0	0	0	1
0.998071	0.0434802	0.0441065	0.614954	0.0473991	-0.994513	-0.0928567	-0.123295	0.0398025	0.094753	-0.9947	0.235592	0	0	0	1
0.998072	0.0435057	0.0440647	0.614847	0.0474241	-0.994504	-0.092944	-0.123801	0.0397544	0.0948393	-0.994693	0.235597	0	0	0	1
0.998078	0.0434346	0.0439947	0.614736	0.0473496	-0.994501	-0.0930193	-0.124347	0.0396879	0.0949084	-0.994689	0.2356	0	0	0	1
0.998078	0.0434906	0.0439471	0.614647	0.0474019	-0.994495	-0.0930472	-0.124754	0.039634	0.0949363	-0.994689	0.2356	0	0	0	1
0.998075	0.0435637	0.0439298	0.614621	0.0474736	-0.994491	-0.0930572	-0.124876	0.0396093	0.0949484	-0.994689	0.2356	0	0	0	1
0.998077	0.0434568	0.0440015	0.614627	0.0473787	-0.994484	-0.0931794	-0.124992	0.0396849	0.0950697	-0.994674	0.23562	0	0	0	1
0.998086	0.0430696	0.0441635	0.614614	0.0470192	-0.994476	-0.0934502	-0.125359	0.0398701	0.0953326	-0.994642	0.235674	0	0	0	1
0.99809	0.0429981	0.0441428	0.614514	0.0469508	-0.994468	-0.093569	-0.125904	0.0398508	0.0954476	-0.994631	0.235689	0	0	0	1
0.998092	0.0430117	0.0440853	0.614398	0.0469629	-0.994458	-0.0936705	-0.126482	0.0397875	0.095547	-0.994624	0.235697	0	0	0	1
0.998094	0.0430102	0.0440541	0.614305	0.0469626	-0.994448	-0.093776	-0.12698	0.0397517	0.0956509	-0.994616	0.235707	0	0	0	1
0.998092	0.0429829	0.0441238	0.614252	0.0469503	-0.994429	-0.0939805	-0.127426	0.0398139	0.0958576	-0.994593	0.235736	0	0	0	1
0.998088	0.0429859	0.0442114	0.614205	0.0469709	-0.994406	-0.0942104	-0.12787	0.0398899	0.0960917	-0.994568	0.235771	0	0	0	1
0.998082	0.0429866	0.0443365	0.614162	0.0469953	-0.994377	-0.0945034	-0.128354	0.0400003	0.0963905	-0.994534	0.235816	0	0	0	1
0.998088	0.0427863	0.0443893	0.61409	0.0468094	-0.994366	-0.0947122	-0.128876	0.0400623	0.0965937	-0.994512	0.235843	0	0	0	1
0.99809	0.0427351	0.0444114	0.614001	0.046768	-0.994351	-0.0948981	-0.129442	0.0400806	0.0967786	-0.994493	0.235864	0	0	0	1
0.998088	0.0427521	0.0444327	0.613912	0.0467929	-0.994335	-0.0950456	-0.129991	0.0400931	0.0969277	-0.994478	0.235883	0	0	0	1
0.998071	0.0429182	0.0446597	0.61388	0.0469805	-0.994326	-0.0950461	-0.130492	0.0403026	0.0969456	-0.994468	0.235904	0	0	0	1
0.998069	0.0428917	0.0447164	0.613807	0.0469658	-0.994312	-0.0951999	-0.131001	0.0403543	0.097101	-0.994451	0.235927	0	0	0	1
0.998058	0.0430396	0.0448291	0.613753	0.0471349	-0.994279	-0.0954655	-0.131516	0.0404393	0.0973778	-0.99442	0.235961	0	0	0	1
0.998052	0.0431101	0.0449019	0.613681	0.0472208	-0.994255	-0.0956757	-0.132054	0.0404949	0.0975943	-0.994397	0.23599	0	0	0	1
0.998041	0.0432091	0.0450494	0.613622	0.0473351	-0.994246	-0.0957045	-0.132588	0.0406305	0.0976341	-0.994387	0.236006	0	0	0	1
0.998027	0.0433898	0.0451686	0.613541	0.0475272	-0.994236	-0.0957171	-0.133174	0.0407307	0.0976598	-0.994381	0.236022	0	0	0	1
0.998025	0.0433188	0.045295	0.61347	0.0474673	-0.994243	-0.095678	-0.133724	0.0408652	0.0976238	-0.994379	0.23603	0	0	0	1
0.998021	0.0432412	0.0454595	0.613416	0.0474052	-0.994248	-0.0956567	-0.134235	0.0410372	0.0976072	-0.994373	0.236048	0	0	0	1
0.99802	0.0431967	0.0455105	0.613339	0.0473708	-0.994238	-0.0957776	-0.134761	0.0410865	0.0977286	-0.994359	0.236065	0	0	0	1
0.998023	0.0430721	0.0455776	0.613269	0.0472589	-0.99423	-0.0959145	-0.135299	0.0411589	0.0978635	-0.994343	0.23609	0	0	0	1
0.998017	0.0430162	0.0457499	0.613231	0.0472215	-0.994228	-0.095948	-0.135787	0.0413341	0.0979029	-0.994332	0.236117	0	0	0	1
0.998018	0.0428803	0.0458544	0.613174	0.0471048	-0.994214	-0.0961506	-0.136277	0.0414418	0.0981048	-0.994308	0.23615	0	0	0	1
0.998017	0.0426962	0.0460619	0.613158	0.0469582	-0.994184	-0.0965401	-0.136751	0.0416477	0.0984963	-0.99426	0.236205	0	0	0	1
0.998021	0.0424545	0.0461873	0.613113	0.0467423	-0.994165	-0.0968393	-0.137237	0.0417822	0.0987913	-0.994225	0.236245	0	0	0	1
0.998024	0.0423162	0.0462463	0.613035	0.0466201	-0.994148	-0.0970711	-0.137781	0.0418437	0.09902	-0.9942	0.236276	0	0	0	1
0.998025	0.0422528	0.0462832	0.612942	0.0465662	-0.994137	-0.097203	-0.138349	0.0418804	0.099151	-0.994185	0.236296	0	0	0	1
0.998021	0.0420718	0.0465319	0.612913	0.04641	-0.994146	-0.0971893	-0.138861	0.0421462	0.0991413	-0.994175	0.236319	0	0	0	1
0.998009	0.0421745	0.0467066	0.612896	0.0465262	-0.994149	-0.0971071	-0.139166	0.0423135	0.0990716	-0.994175	0.236333	0	0	0	1
0.998003	0.0422445	0.0467617	0.612886	0.0466006	-0.994147	-0.0970908	-0.139319	0.0423621	0.0990608	-0.994174	0.236337	0	0	0	1
0.998005	0.0420646	0.0468933	0.612888	0.0464443	-0.994132	-0.0973193	-0.139557	0.0425	0.0992878	-0.994145	0.236374	0	0	0	1
0.998006	0.0418257	0.0470876	0.612882	0.0462407	-0.994107	-0.0976707	-0.139943	0.0427007	0.099638	-0.994102	0.236426	0	0	0	1
0.998009	0.0417142	0.0471105	0.612791	0.0461395	-0.994094	-0.0978465	-0.140471	0.0427263	0.0998102	-0.994083	0.236447	0	0	0	1
0.997992	0.0420956	0.0471264	0.612704	0.046525	-0.994067	-0.0979405	-0.141006	0.0426997	0.0999212	-0.994073	0.236459	0	0	0	1
0.997987	0.0420523	0.0472712	0.612665	0.046497	-0.994067	-0.0979551	-0.141548	0.0428472	0.0999407	-0.994065	0.236492	0	0	0	1
0.997979	0.0421773	0.0473465	0.612612	0.0466312	-0.994056	-0.0980048	-0.142048	0.0429072	0.0999993	-0.994057	0.236519	0	0	0	1
0.997979	0.0420607	0.0474412	0.61257	0.0465267	-0.994056	-0.0980538	-0.142596	0.0430107	0.100048	-0.994047	0.236556	0	0	0	1
0.997965	0.0423123	0.0475146	0.612543	0.0467872	-0.994038	-0.0981108	-0.143106	0.0430557	0.100119	-0.994038	0.236599	0	0	0	1
0.997951	0.0425026	0.0476346	0.612474	0.0469869	-0.994033	-0.0980674	-0.143645	0.043158	0.100089	-0.994037	0.23661	0	0	0	1
0.997933	0.042746	0.0477904	0.612411	0.0472441	-0.994023	-0.0980478	-0.144132	0.0432893	0.100088	-0.994031	0.236625	0	0	0	1
0.997926	0.0427598	0.0479377	0.61235	0.0472773	-0.99401	-0.0981558	-0.144651	0.0434291	0.100203	-0.994013	0.236647	0	0	0	1
0.997921	0.0426648	0.0481139	0.612289	0.0472035	-0.994007	-0.0982251	-0.145198	0.0436105	0.100277	-0.993998	0.236673	0	0	0	1
0.997906	0.0427092	0.0483914	0.612254	0.0472749	-0.994005	-0.0982104	-0.145737	0.0438826	0.100277	-0.993986	0.236704	0	0	0	1
0.997888	0.0428269	0.048654	0.612209	0.0474143	-0.994008	-0.0981144	-0.146269	0.0441363	0.100199	-0.993983	0.236721	0	0	0	1
0.997874	0.0428916	0.0488765	0.612155	0.047499	-0.994009	-0.0980658	-0.146797	0.0443532	0.100164	-0.993977	0.236736	0	0	0	1
0.997869	0.0427296	0.0491307	0.612113	0.0473609	-0.99402	-0.0980165	-0.14737	0.0446245	0.100119	-0.993969	0.236763	0	0	0	1
0.997851	0.0427611	0.0494578	0.612102	0.0474175	-0.994034	-0.0978481	-0.147939	0.0449543	0.0999678	-0.993969	0.236794	0	0	0	1
0.997842	0.0426641	0.049724	0.612064	0.0473405	-0.994053	-0.0976944	-0.148513	0.045236	0.0998224	-0.993971	0.236814	0	0	0	1
0.997838	0.0425187	0.0499406	0.612019	0.0472106	-0.994073	-0.0975473	-0.149005	0.0454728	0.099679	-0.993975	0.236826	0	0	0	1
0.997839	0.0424308	0.0499966	0.611954	0.0471298	-0.994075	-0.0975742	-0.14951	0.045536	0.0997045	-0.993969	0.236847	0	0	0	1
0.99784	0.0423348	0.0500438	0.611934	0.0470446	-0.994066	-0.0976993	-0.150042	0.0455865	0.0998274	-0.993955	0.236906	0	0	0	1
0.997844	0.0422129	0.0500704	0.61191	0.0469316	-0.994059	-0.0978232	-0.150604	0.0456194	0.0999471	-0.993941	0.23696	0	0	0	1
0.997844	0.0421875	0.0500995	0.611849	0.0469104	-0.994058	-0.0978505	-0.151067	0.0456495	0.0999745	-0.993937	0.236978	0	0	0	1
0.997831	0.0423275	0.0502348	0.611795	0.0470646	-0.994048	-0.0978744	-0.15152	0.0457688	0.100011	-0.993928	0.236994	0	0	0	1
0.997832	0.042184	0.0503364	0.611736	0.0469375	-0.994042	-0.0979991	-0.152089	0.0458783	0.100134	-0.99391	0.237033	0	0	0	1
0.997825	0.0422544	0.0504107	0.61172	0.0470171	-0.994034	-0.0980412	-0.152649	0.0459431	0.100183	-0.993902	0.237052	0	0	0	1
0.997818	0.0423107	0.050512	0.611699	0.0470794	-0.994039	-0.0979562	-0.153155	0.0460421	0.100105	-0.993906	0.237029	0	0	0	1
0.997811	0.0423014	0.0506531	0.61166	0.0470835	-0.994041	-0.0979386	-0.153709	0.0461841	0.100094	-0.9939	0.237054	0	0	0	1
0.997782	0.0425786	0.0510003	0.611724	0.0473867	-0.994043	-0.0977708	-0.154107	0.0465094	0.0999555	-0.993899	0.237092	0	0	0	1
0.99777	0.0426257	0.051195	0.611763	0.0474352	-0.994078	-0.0973916	-0.154376	0.0467162	0.0995877	-0.993926	0.236965	0	0	0	1
0.997769	0.0426846	0.0511613	0.611717	0.0474839	-0.994089	-0.0972509	-0.154627	0.0466836	0.0994482	-0.993942	0.236878	0	0	0	1
0.997776	0.0425168	0.0511606	0.611656	0.0473192	-0.994092	-0.0973038	-0.154981	0.0466971	0.0994932	-0.993937	0.236895	0	0	0	1
0.99777	0.0426355	0.0511814	0.611595	0.0474437	-0.994077	-0.0973919	-0.155432	0.0467018	0.0995878	-0.993927	0.236924	0	0	0	1
0.997758	0.0427077	0.0513549	0.611592	0.0475342	-0.99407	-0.0974201	-0.155982	0.0468656	0.0996277	-0.993915	0.236978	0	0	0	1
0.997746	0.0427532	0.0515478	0.611575	0.047598	-0.994069	-0.0974031	-0.156544	0.0470536	0.099622	-0.993907	0.237031	0	0	0	1
0.997737	0.0427849	0.0516954	0.61151	0.0476399	-0.994076	-0.0973082	-0.157053	0.0472016	0.0995357	-0.993908	0.237033	0	0	0	1
0.997731	0.0427855	0.051809	0.611444	0.0476496	-0.99408	-0.097261	-0.157509	0.0473168	0.0994939	-0.993907	0.237046	0	0	0	1
0.997731	0.0426643	0.0519028	0.611407	0.0475396	-0.994083	-0.0972916	-0.157995	0.0474206	0.0995232	-0.993899	0.237083	0	0	0	1
0.99773	0.0425782	0.0519937	0.611405	0.0474682	-0.994075	-0.0974034	-0.158562	0.0475142	0.0996353	-0.993884	0.237152	0	0	0	1
0.99773	0.0424994	0.0520688	0.611384	0.0474009	-0.994071	-0.0974801	-0.159145	0.047593	0.0997118	-0.993872	0.237203	0	0	0	1
0.997729	0.0424071	0.052161	0.611333	0.0473157	-0.99408	-0.0974304	-0.159624	0.0476963	0.099662	-0.993872	0.237204	0	0	0	1
0.997732	0.0423539	0.0521435	0.611289	0.0472633	-0.994078	-0.0974777	-0.160098	0.047682	0.099706	-0.993868	0.237204	0	0	0	1
0.997734	0.042277	0.0521689	0.611307	0.0471941	-0.994071	-0.0975809	-0.160654	0.04771	0.0998067	-0.993857	0.237244	0	0	0	1
0.997741	0.0421916	0.0520944	0.611349	0.0471055	-0.994067	-0.0976626	-0.161251	0.0476406	0.0998809	-0.993853	0.237225	0	0	0	1
0.997754	0.0420514	0.0519756	0.611351	0.0469524	-0.994077	-0.0976312	-0.161813	0.0475381	0.0998371	-0.993862	0.237137	0	0	0	1
0.99776	0.0419675	0.0519136	0.611357	0.0468614	-0.994084	-0.0976061	-0.162358	0.047486	0.0998051	-0.993868	0.237079	0	0	0	1
0.99777	0.041717	0.0519352	0.611333	0.0466145	-0.994095	-0.0976166	-0.162883	0.0475321	0.0998047	-0.993866	0.237076	0	0	0	1
0.99777	0.0416056	0.0520135	0.61127	0.0465092	-0.994104	-0.0975709	-0.16333	0.0476232	0.0997574	-0.993866	0.237079	0	0	0	1
0.997774	0.041482	0.0520446	0.611185	0.0463905	-0.994107	-0.0976006	-0.163787	0.047665	0.0997826	-0.993862	0.237093	0	0	0	1
0.997775	0.0413972	0.0520812	0.611143	0.0463148	-0.9941	-0.0977064	-0.164298	0.047705	0.099886	-0.993849	0.237139	0	0	0	1
0.997772	0.0413223	0.0521988	0.61114	0.0462575	-0.994091	-0.0978226	-0.164917	0.0478239	0.100004	-0.993832	0.237218	0	0	0	1
0.997757	0.0415521	0.0523121	0.611098	0.0464956	-0.994084	-0.0977775	-0.165466	0.0479157	0.0999754	-0.99383	0.237223	0	0	0	1
0.997743	0.0418058	0.0523847	0.61103	0.0467513	-0.994081	-0.0976866	-0.165951	0.0479666	0.0999	-0.993835	0.237185	0	0	0	1
0.997739	0.0417411	0.0525115	0.610986	0.0466989	-0.994085	-0.0976733	-0.166492	0.0480998	0.0998896	-0.99383	0.237216	0	0	0	1
0.997736	0.0417139	0.0525832	0.610963	0.0466829	-0.994078	-0.0977538	-0.167066	0.0481699	0.0999721	-0.993818	0.237262	0	0	0	1
0.997723	0.0419252	0.0526549	0.61096	0.0468993	-0.994071	-0.0977257	-0.167627	0.0482213	0.0999576	-0.993817	0.23725	0	0	0	1
0.997709	0.0422766	0.0526474	0.610929	0.0472458	-0.99406	-0.0976658	-0.168163	0.0481815	0.0999144	-0.993823	0.237191	0	0	0	1
0.997696	0.0425706	0.0526563	0.610907	0.0475382	-0.994049	-0.0976381	-0.168752	0.0481623	0.0999012	-0.993826	0.237151	0	0	0	1
0.997679	0.042699	0.0528752	0.610919	0.0476784	-0.994062	-0.0974397	-0.169132	0.0483765	0.0997194	-0.993833	0.237126	0	0	0	1
0.997672	0.0428184	0.0529067	0.610915	0.0477902	-0.994077	-0.0972265	-0.16927	0.0484061	0.0995135	-0.993853	0.237023	0	0	0	1
0.99768	0.0426503	0.0528945	0.610882	0.0476231	-0.994082	-0.0972601	-0.169424	0.0484091	0.0995384	-0.99385	0.237023	0	0	0	1
0.997691	0.0423574	0.0529269	0.610818	0.0473422	-0.99408	-0.0974192	-0.169772	0.048463	0.0996849	-0.993833	0.237039	0	0	0	1
0.997689	0.0423711	0.0529461	0.610721	0.0473669	-0.99406	-0.0976046	-0.170326	0.0484718	0.0998719	-0.993814	0.237075	0	0	0	1
0.997682	0.0424134	0.0530417	0.61069	0.0474231	-0.994048	-0.0976974	-0.170881	0.0485582	0.0999713	-0.993799	0.237138	0	0	0	1
0.997674	0.0425373	0.053099	0.610663	0.0475562	-0.994034	-0.0977765	-0.171357	0.0485989	0.100059	-0.993788	0.23718	0	0	0	1
0.997675	0.0424875	0.0531192	0.610578	0.047511	-0.994032	-0.0978256	-0.171815	0.0486216	0.100107	-0.993783	0.237199	0	0	0	1
0.997672	0.04245	0.0532083	0.61052	0.0474873	-0.994023	-0.0979225	-0.172315	0.0487094	0.100206	-0.993768	0.237241	0	0	0	1
0.997663	0.042506	0.0533212	0.6105	0.0475589	-0.994011	-0.0980126	-0.172872	0.0488116	0.100304	-0.993753	0.237296	0	0	0	1
0.997659	0.0424991	0.0534017	0.610484	0.0475642	-0.994003	-0.0980953	-0.17349	0.0488883	0.100391	-0.993741	0.237341	0	0	0	1
0.997663	0.0424738	0.0533453	0.610463	0.0475318	-0.994007	-0.0980666	-0.174007	0.0488362	0.100358	-0.993747	0.237282	0	0	0	1
0.997672	0.0423314	0.0532893	0.610452	0.0473866	-0.994009	-0.0981121	-0.174504	0.0487927	0.100394	-0.993745	0.23726	0	0	0	1
0.997676	0.0422677	0.0532704	0.610467	0.0473282	-0.993998	-0.0982551	-0.175036	0.0487735	0.100533	-0.993732	0.237299	0	0	0	1
0.997683	0.0422011	0.0532007	0.610444	0.0472615	-0.993988	-0.0983903	-0.175601	0.0487045	0.100662	-0.993722	0.237316	0	0	0	1
0.997693	0.0420946	0.0530996	0.610385	0.0471486	-0.993986	-0.0984606	-0.176094	0.0486115	0.100722	-0.993721	0.237297	0	0	0	1
0.997698	0.0420042	0.0530664	0.610352	0.047061	-0.993979	-0.0985796	-0.17654	0.048582	0.100835	-0.993711	0.237325	0	0	0	1
0.997702	0.0419117	0.053062	0.61031	0.0469771	-0.993965	-0.0987585	-0.177097	0.0485785	0.101009	-0.993693	0.237391	0	0	0	1
0.997704	0.0419158	0.0530292	0.61024	0.0469846	-0.993951	-0.0988939	-0.177643	0.0485391	0.101143	-0.993682	0.237428	0	0	0	1
0.997701	0.041987	0.0530227	0.610174	0.0470604	-0.993936	-0.0990076	-0.178163	0.0485201	0.10126	-0.993671	0.237462	0	0	0	1
0.997698	0.0418587	0.0531902	0.610177	0.0469501	-0.99394	-0.0990195	-0.178641	0.0486989	0.101274	-0.993661	0.237504	0	0	0	1
0.997703	0.0417893	0.0531396	0.610146	0.0468802	-0.993935	-0.0991085	-0.179237	0.0486515	0.101357	-0.993654	0.237498	0	0	0	1
0.997698	0.0419397	0.053112	0.610155	0.0470279	-0.993926	-0.0991219	-0.179804	0.0486082	0.101376	-0.993654	0.237466	0	0	0	1
0.997703	0.041948	0.0530261	0.61018	0.0470311	-0.993919	-0.0991974	-0.18038	0.0485184	0.101448	-0.993652	0.237438	0	0	0	1
0.997708	0.0419467	0.0529261	0.610227	0.0470243	-0.993909	-0.0992944	-0.180917	0.0484145	0.101541	-0.993647	0.237413	0	0	0	1
0.997715	0.0419478	0.0527879	0.610205	0.0470155	-0.993901	-0.0993771	-0.181443	0.0482732	0.101617	-0.993646	0.237377	0	0	0	1
0.997713	0.0420847	0.0527155	0.610138	0.0471483	-0.993887	-0.0994574	-0.181927	0.0481835	0.1017	-0.993642	0.23737	0	0	0	1
0.997711	0.0421681	0.0526974	0.610069	0.0472362	-0.993869	-0.0995964	-0.182456	0.0481504	0.101842	-0.993629	0.237414	0	0	0	1
0.997703	0.0423166	0.0527338	0.610033	0.0473944	-0.993848	-0.0997313	-0.183009	0.048165	0.101986	-0.993614	0.237474	0	0	0	1
0.997696	0.0423023	0.0528712	0.610011	0.0473912	-0.993854	-0.0996681	-0.183556	0.048306	0.101929	-0.993613	0.23747	0	0	0	1
0.997673	0.0425641	0.0531007	0.61001	0.0476637	-0.993865	-0.0994288	-0.183887	0.0485187	0.101713	-0.993624	0.23742	0	0	0	1
0.997669	0.0425157	0.0532029	0.610006	0.0476146	-0.993891	-0.0991964	-0.18409	0.0486364	0.101483	-0.993642	0.237329	0	0	0	1
0.997675	0.0423548	0.0532227	0.609969	0.0474555	-0.9939	-0.0991796	-0.184337	0.0486732	0.10146	-0.993643	0.237319	0	0	0	1
0.997676	0.0423229	0.0532307	0.609934	0.0474305	-0.993889	-0.0993018	-0.184743	0.0486786	0.101581	-0.99363	0.237361	0	0	0	1
0.997681	0.0421858	0.0532535	0.609892	0.0473028	-0.993882	-0.0994355	-0.185283	0.0487089	0.101709	-0.993616	0.237421	0	0	0	1
0.997678	0.0421854	0.053303	0.609886	0.0473084	-0.99388	-0.0994535	-0.185779	0.0487572	0.101729	-0.993611	0.237424	0	0	0	1
0.997679	0.04217	0.0532893	0.609848	0.0472906	-0.993883	-0.0994316	-0.186265	0.0487462	0.101706	-0.993614	0.237385	0	0	0	1
0.997686	0.042024	0.0532716	0.609841	0.0471484	-0.993879	-0.0995363	-0.186806	0.0487386	0.101803	-0.993605	0.23741	0	0	0	1
0.997692	0.0419687	0.0532059	0.609858	0.0470921	-0.993871	-0.0996473	-0.187337	0.0486736	0.101908	-0.993597	0.23741	0	0	0	1
0.997704	0.0418339	0.053083	0.609827	0.0469486	-0.993871	-0.0997162	-0.187827	0.048562	0.101964	-0.993597	0.237377	0	0	0	1
0.997712	0.0417559	0.053001	0.609789	0.0468673	-0.993864	-0.0998153	-0.188289	0.0484839	0.102056	-0.993591	0.237375	0	0	0	1
0.997719	0.0415961	0.0529912	0.609752	0.0467151	-0.993855	-0.099978	-0.188846	0.0484828	0.10221	-0.993575	0.237436	0	0	0	1
0.997726	0.0415309	0.0529065	0.609731	0.0466477	-0.993845	-0.100107	-0.189398	0.0483993	0.102333	-0.993567	0.237444	0	0	0	1
0.997737	0.0414454	0.052767	0.609727	0.0465529	-0.99384	-0.100205	-0.189896	0.0482649	0.102419	-0.993564	0.237413	0	0	0	1
0.99775	0.0413263	0.0526284	0.609756	0.0464259	-0.993834	-0.100324	-0.190424	0.0481338	0.102526	-0.99356	0.23739	0	0	0	1
0.997764	0.041216	0.0524391	0.609803	0.0463021	-0.993828	-0.10044	-0.191002	0.0479517	0.102628	-0.993558	0.237343	0	0	0	1
0.997782	0.0411208	0.0521764	0.609843	0.0461837	-0.993826	-0.10051	-0.191596	0.0476971	0.102682	-0.993565	0.237243	0	0	0	1
0.997792	0.0411576	0.0519537	0.609897	0.0462022	-0.993815	-0.100612	-0.192173	0.0474673	0.102775	-0.993566	0.23717	0	0	0	1
0.997799	0.0411703	0.0518083	0.609918	0.046205	-0.993805	-0.100717	-0.192693	0.0473167	0.102874	-0.993563	0.237141	0	0	0	1
0.997807	0.0410766	0.0517241	0.609861	0.0461081	-0.993798	-0.100826	-0.193171	0.0472377	0.102974	-0.993556	0.237149	0	0	0	1
0.997813	0.0409923	0.0516878	0.609779	0.046026	-0.99379	-0.100944	-0.193614	0.0472048	0.103087	-0.993546	0.23718	0	0	0	1
0.997814	0.0409782	0.0516697	0.609726	0.0460184	-0.993772	-0.101119	-0.194133	0.0471802	0.103261	-0.993529	0.237241	0	0	0	1
0.997813	0.0409989	0.0516679	0.609712	0.0460488	-0.99375	-0.101328	-0.194705	0.0471666	0.10347	-0.993508	0.237324	0	0	0	1
0.997808	0.0412158	0.0515955	0.609675	0.0462641	-0.993725	-0.101471	-0.195237	0.0470654	0.10362	-0.993497	0.237344	0	0	0	1
0.997814	0.0412278	0.0514782	0.60963	0.0462687	-0.993714	-0.101573	-0.195764	0.046943	0.103718	-0.993493	0.237329	0	0	0	1
0.997819	0.0412206	0.0513888	0.609613	0.0462585	-0.993701	-0.101707	-0.196321	0.0468487	0.103847	-0.993484	0.237337	0	0	0	1
0.997817	0.0414243	0.0512498	0.609593	0.0464512	-0.993683	-0.1018	-0.196858	0.046685	0.103943	-0.993481	0.237304	0	0	0	1
0.997819	0.0415706	0.0511061	0.609537	0.046585	-0.99367	-0.101865	-0.197403	0.0465239	0.104008	-0.993482	0.237256	0	0	0	1
0.997796	0.04168	0.0514531	0.609576	0.0467195	-0.993687	-0.101638	-0.197935	0.046868	0.103802	-0.993488	0.237238	0	0	0	1
0.99778	0.0418267	0.0516438	0.609508	0.0468799	-0.993691	-0.101522	-0.198566	0.0470476	0.103703	-0.99349	0.237224	0	0	0	1
0.997741	0.042103	0.0521691	0.609543	0.0471862	-0.993727	-0.101029	-0.198964	0.0475641	0.103247	-0.993512	0.237152	0	0	0	1
0.997715	0.0423123	0.0525033	0.609576	0.0474065	-0.993764	-0.100558	-0.199151	0.047897	0.102802	-0.993543	0.237016	0	0	0	1
0.997719	0.0421951	0.052521	0.609526	0.0472896	-0.993774	-0.100517	-0.199363	0.0479287	0.102756	-0.993546	0.236993	0	0	0	1
0.997729	0.0419654	0.0525105	0.609433	0.0470619	-0.99378	-0.100562	-0.199733	0.0479397	0.102789	-0.993542	0.237007	0	0	0	1
0.997723	0.041991	0.0526117	0.60938	0.0471011	-0.993771	-0.10063	-0.200223	0.0480344	0.102864	-0.993529	0.237058	0	0	0	1
0.997709	0.0420189	0.0528425	0.609339	0.0471506	-0.993773	-0.100588	-0.200745	0.0482628	0.102834	-0.993522	0.237101	0	0	0	1
0.997694	0.0421248	0.0530419	0.609268	0.0472743	-0.993772	-0.100539	-0.201252	0.0484523	0.102799	-0.993516	0.237129	0	0	0	1
0.997688	0.0420615	0.0532095	0.609205	0.0472277	-0.993776	-0.100522	-0.201771	0.0486262	0.102787	-0.993509	0.237166	0	0	0	1
0.997683	0.0419387	0.0534089	0.60919	0.0471257	-0.993782	-0.100516	-0.202326	0.0488373	0.102785	-0.993499	0.237208	0	0	0	1
0.997682	0.0418369	0.0535015	0.609158	0.0470293	-0.993795	-0.100426	-0.202849	0.048944	0.102694	-0.993503	0.237177	0	0	0	1
0.997681	0.0416874	0.053628	0.609102	0.046888	-0.993813	-0.100318	-0.203372	0.0490902	0.102585	-0.993507	0.237148	0	0	0	1
0.997672	0.0416982	0.0537936	0.609075	0.0469144	-0.993815	-0.100289	-0.20389	0.049255	0.102564	-0.993501	0.237168	0	0	0	1
0.997669	0.0415059	0.0540018	0.609019	0.0467407	-0.99383	-0.100217	-0.204421	0.0494849	0.102492	-0.993497	0.237191	0	0	0	1
0.997656	0.0414668	0.0542622	0.60898	0.046723	-0.993842	-0.100105	-0.204912	0.049753	0.102391	-0.993494	0.237206	0	0	0	1
0.997646	0.041507	0.0544136	0.6089	0.0467786	-0.993839	-0.100106	-0.205414	0.0498992	0.102401	-0.993485	0.237231	0	0	0	1
0.997622	0.0416688	0.0547349	0.60887	0.0469698	-0.993836	-0.100048	-0.205981	0.0502046	0.102366	-0.993474	0.237276	0	0	0	1
0.997611	0.0416158	0.0549787	0.608834	0.046936	-0.99385	-0.0999289	-0.206569	0.0504579	0.102256	-0.993472	0.237276	0	0	0	1
0.997597	0.0416177	0.0552273	0.608825	0.0469524	-0.993871	-0.099715	-0.207082	0.0507149	0.102053	-0.99348	0.237227	0	0	0	1
0.997581	0.041826	0.0553695	0.608788	0.0471705	-0.993868	-0.0996366	-0.207637	0.0508385	0.101992	-0.99348	0.237205	0	0	0	1
0.997577	0.0417215	0.0555192	0.608797	0.0470812	-0.993873	-0.0996257	-0.208223	0.0509986	0.101983	-0.993472	0.237219	0	0	0	1
0.997567	0.0419341	0.0555408	0.608805	0.0472945	-0.993865	-0.099611	-0.208808	0.050999	0.10198	-0.993473	0.237185	0	0	0	1
0.997566	0.042034	0.0554812	0.608793	0.0473876	-0.993861	-0.0996046	-0.20939	0.0509298	0.101976	-0.993477	0.237117	0	0	0	1
0.997564	0.0421295	0.0554422	0.60879	0.0474793	-0.993855	-0.0996164	-0.209932	0.0508807	0.101991	-0.993478	0.237077	0	0	0	1
0.99756	0.0421465	0.0554937	0.608773	0.0475019	-0.993854	-0.0996232	-0.21045	0.0509299	0.102001	-0.993474	0.237072	0	0	0	1
0.997563	0.0420595	0.0555177	0.608691	0.0474188	-0.993855	-0.0996452	-0.210915	0.0509615	0.10202	-0.993471	0.237073	0	0	0	1
0.997555	0.0420594	0.0556589	0.608651	0.0474354	-0.99385	-0.0996885	-0.21139	0.0510998	0.10207	-0.993458	0.237121	0	0	0	1
0.997555	0.0420161	0.0556864	0.608609	0.0474034	-0.993835	-0.0998507	-0.211955	0.0511238	0.102231	-0.993441	0.23719	0	0	0	1
0.997548	0.0421729	0.0556983	0.608597	0.0475656	-0.993818	-0.0999438	-0.212528	0.051115	0.102333	-0.993431	0.237206	0	0	0	1
0.997554	0.0421451	0.0556112	0.608586	0.047529	-0.99382	-0.0999446	-0.213046	0.0510314	0.102328	-0.993435	0.237144	0	0	0	1
0.997565	0.0420237	0.0555021	0.608575	0.0474003	-0.993819	-0.100012	-0.213596	0.0509322	0.102385	-0.993435	0.237109	0	0	0	1
0.997561	0.0421581	0.0554722	0.608635	0.04753	-0.993816	-0.0999889	-0.214001	0.0508898	0.102367	-0.993439	0.237057	0	0	0	1
0.997563	0.0422123	0.0553952	0.608677	0.0475648	-0.993836	-0.0997693	-0.214228	0.0508182	0.102146	-0.993465	0.236892	0	0	0	1
0.99757	0.0421273	0.0553305	0.608652	0.0474742	-0.993839	-0.0997826	-0.214456	0.050762	0.102152	-0.993467	0.236861	0	0	0	1
0.99758	0.0418965	0.0553272	0.608602	0.0472492	-0.993839	-0.0998868	-0.214785	0.0507775	0.102244	-0.993457	0.236902	0	0	0	1
0.997585	0.0417844	0.0553244	0.60853	0.0471453	-0.993828	-0.100043	-0.215308	0.0507787	0.102394	-0.993441	0.236962	0	0	0	1
0.997582	0.0418251	0.0553397	0.608515	0.0471954	-0.99381	-0.100202	-0.215843	0.0507822	0.102556	-0.993425	0.237021	0	0	0	1
0.997586	0.0417139	0.0553559	0.608489	0.0470877	-0.993813	-0.100228	-0.216274	0.0508085	0.102577	-0.993421	0.237016	0	0	0	1
0.997594	0.0415306	0.05535	0.608423	0.0469076	-0.993815	-0.10029	-0.216689	0.0508186	0.10263	-0.993415	0.237032	0	0	0	1
0.997596	0.0414483	0.0553706	0.608392	0.0468376	-0.993799	-0.100481	-0.217196	0.0508385	0.102817	-0.993395	0.237106	0	0	0	1
0.997604	0.0412726	0.0553668	0.608376	0.0466708	-0.99379	-0.10065	-0.217758	0.0508449	0.102978	-0.993378	0.237168	0	0	0	1
0.997611	0.0412535	0.055242	0.608357	0.0466426	-0.993783	-0.100724	-0.21828	0.0507194	0.103045	-0.993377	0.237128	0	0	0	1
0.997617	0.0411435	0.0552275	0.608333	0.0465315	-0.993789	-0.100722	-0.218801	0.0507164	0.103037	-0.993378	0.237094	0	0	0	1
0.99762	0.0409775	0.0552972	0.608337	0.0463749	-0.993793	-0.100753	-0.219377	0.0508014	0.103062	-0.993371	0.237102	0	0	0	1
0.997624	0.0408627	0.0553054	0.608344	0.0462627	-0.993796	-0.100779	-0.21995	0.0508201	0.103083	-0.993368	0.237083	0	0	0	1
0.997623	0.0408461	0.055334	0.608369	0.0462453	-0.993804	-0.100706	-0.22048	0.0508537	0.10301	-0.993374	0.237021	0	0	0	1
0.997626	0.0408215	0.0552981	0.60838	0.0462188	-0.993802	-0.100736	-0.221043	0.0508192	0.103038	-0.993373	0.236989	0	0	0	1
0.997628	0.0407728	0.0552955	0.608376	0.0461721	-0.9938	-0.100778	-0.221589	0.0508197	0.103077	-0.993369	0.236979	0	0	0	1
0.997624	0.0408101	0.0553394	0.608332	0.0462148	-0.993796	-0.100797	-0.222112	0.0508586	0.1031	-0.993364	0.236974	0	0	0	1
0.997616	0.040884	0.0554283	0.608282	0.0462998	-0.993788	-0.100841	-0.222616	0.0509372	0.103152	-0.993355	0.237001	0	0	0	1
0.997596	0.041138	0.0556059	0.60825	0.0465721	-0.993773	-0.100857	-0.223147	0.0510866	0.10319	-0.993343	0.237039	0	0	0	1
0.997586	0.0411967	0.0557344	0.60819	0.0466426	-0.993772	-0.100833	-0.223714	0.0512094	0.103174	-0.993339	0.237043	0	0	0	1
0.997575	0.0412215	0.0559164	0.608158	0.0466801	-0.993782	-0.100716	-0.224265	0.0513931	0.103067	-0.99334	0.237015	0	0	0	1
0.997568	0.0412459	0.0560249	0.608143	0.0467138	-0.993784	-0.100682	-0.224854	0.0515	0.103039	-0.993338	0.237001	0	0	0	1
0.997541	0.0416795	0.05619	0.608165	0.0471587	-0.993771	-0.100602	-0.22542	0.0516231	0.102989	-0.993336	0.236976	0	0	0	1
0.997527	0.041897	0.0562779	0.608118	0.0473793	-0.993771	-0.100504	-0.22601	0.0516925	0.102907	-0.993341	0.236918	0	0	0	1
0.997511	0.0420071	0.0564835	0.608082	0.0474997	-0.993786	-0.1003	-0.226544	0.0518952	0.102719	-0.99335	0.236853	0	0	0	1
0.997501	0.0419434	0.0567061	0.60802	0.0474525	-0.993801	-0.100174	-0.227075	0.0521289	0.1026	-0.99335	0.236839	0	0	0	1
0.997481	0.0420368	0.0569871	0.607957	0.0475684	-0.993807	-0.100058	-0.22756	0.052404	0.102502	-0.993346	0.236853	0	0	0	1
0.99747	0.0419686	0.0572275	0.607892	0.0475218	-0.993815	-0.0999961	-0.228046	0.0526529	0.102448	-0.993338	0.236881	0	0	0	1
0.997455	0.0420789	0.0574052	0.607829	0.0476509	-0.993807	-0.100013	-0.228618	0.0528173	0.102478	-0.993326	0.236921	0	0	0	1
0.997438	0.0422189	0.0576007	0.607836	0.0478002	-0.99382	-0.09982	-0.22903	0.0530065	0.102303	-0.993334	0.236861	0	0	0	1
0.997427	0.0424717	0.057605	0.607849	0.0480365	-0.993838	-0.0995201	-0.229189	0.0529993	0.102016	-0.993364	0.236684	0	0	0	1
0.997437	0.0422733	0.0575712	0.607797	0.0478369	-0.993845	-0.0995502	-0.229429	0.0529846	0.102034	-0.993363	0.236668	0	0	0	1
0.99745	0.0419717	0.0575723	0.607726	0.0475444	-0.993844	-0.0996983	-0.229811	0.0530094	0.102166	-0.993348	0.236703	0	0	0	1
0.997454	0.0418226	0.057612	0.607665	0.047411	-0.99383	-0.0999043	-0.230411	0.0530543	0.102366	-0.993325	0.236789	0	0	0	1
0.997445	0.0419602	0.0576583	0.607716	0.0475598	-0.993809	-0.100035	-0.230986	0.05308	0.102507	-0.993309	0.236832	0	0	0	1
0.997458	0.0418762	0.0575003	0.607728	0.0474609	-0.993812	-0.100054	-0.231486	0.0529307	0.102514	-0.993317	0.236752	0	0	0	1
0.997478	0.0416728	0.0573026	0.6077	0.0472372	-0.993824	-0.10004	-0.231982	0.0527559	0.102479	-0.99333	0.236648	0	0	0	1
0.997486	0.0416014	0.0572123	0.607671	0.0471618	-0.993818	-0.100135	-0.232521	0.0526689	0.102567	-0.993325	0.236632	0	0	0	1
0.99749	0.0415831	0.0571614	0.607621	0.0471434	-0.99381	-0.100232	-0.233039	0.0526157	0.10266	-0.993318	0.236636	0	0	0	1
0.997498	0.0414343	0.0571235	0.607562	0.0469961	-0.993807	-0.100324	-0.233528	0.052589	0.102742	-0.993311	0.236641	0	0	0	1
0.997503	0.0412935	0.0571352	0.607527	0.0468616	-0.993805	-0.100408	-0.234065	0.0526111	0.10282	-0.993302	0.236658	0	0	0	1
0.997506	0.041339	0.0570488	0.607504	0.0469029	-0.993794	-0.100502	-0.23466	0.0525162	0.102912	-0.993298	0.236638	0	0	0	1
0.997509	0.0414766	0.0568992	0.607489	0.0470251	-0.993787	-0.100512	-0.235249	0.0523528	0.102923	-0.993305	0.236549	0	0	0	1
0.997513	0.0414988	0.0568075	0.607492	0.0470352	-0.993791	-0.100464	-0.235809	0.0522617	0.102871	-0.993315	0.236451	0	0	0	1
0.997518	0.0415534	0.0566923	0.607473	0.04708	-0.993785	-0.100507	-0.236389	0.0521396	0.102911	-0.993317	0.236392	0	0	0	1
0.997524	0.0414826	0.056631	0.607462	0.0470029	-0.993789	-0.100503	-0.236942	0.0520861	0.102901	-0.993321	0.236336	0	0	0	1
0.997534	0.0413984	0.0565094	0.607481	0.0469103	-0.993786	-0.100576	-0.237535	0.0519706	0.102963	-0.993321	0.236287	0	0	0	1
0.997546	0.0413507	0.0563327	0.607517	0.0468474	-0.993783	-0.100631	-0.238074	0.0517974	0.103008	-0.993325	0.236215	0	0	0	1
0.997561	0.0412963	0.0561107	0.607463	0.0467707	-0.993786	-0.100639	-0.238589	0.051582	0.103003	-0.993337	0.236109	0	0	0	1
0.997571	0.0412081	0.0560061	0.607407	0.0466761	-0.993782	-0.100718	-0.239116	0.0514835	0.103072	-0.993335	0.236083	0	0	0	1
0.997572	0.0413126	0.0559012	0.60734	0.0467745	-0.993768	-0.100818	-0.239683	0.0513637	0.103173	-0.993331	0.236066	0	0	0	1
0.997569	0.0413676	0.0559148	0.607299	0.0468274	-0.993772	-0.100754	-0.24018	0.0513747	0.103113	-0.993336	0.236004	0	0	0	1
0.997556	0.0416011	0.0559766	0.607228	0.0470646	-0.993764	-0.100719	-0.240739	0.0514136	0.103092	-0.993337	0.235963	0	0	0	1
0.997535	0.0418934	0.05614	0.607189	0.0473679	-0.993759	-0.100627	-0.241348	0.0515501	0.103023	-0.993337	0.235926	0	0	0	1
0.997526	0.0419825	0.056233	0.607154	0.0474562	-0.993774	-0.100432	-0.24196	0.0516426	0.102837	-0.993351	0.235812	0	0	0	1
0.997518	0.0420563	0.0563116	0.607156	0.0475254	-0.993795	-0.100193	-0.24259	0.0517244	0.102606	-0.993371	0.235666	0	0	0	1
0.997516	0.0422016	0.0562444	0.607166	0.0476572	-0.993801	-0.100077	-0.243205	0.0516484	0.102494	-0.993386	0.235535	0	0	0	1
0.997529	0.0420151	0.0561451	0.607131	0.0474542	-0.993824	-0.0999433	-0.243758	0.0515752	0.102346	-0.993405	0.235396	0	0	0	1
