# Supplementary material for: Axially rigid steerable needle with compliant active tip control
Source: PLoS One. 2021 Dec 16;16(12):e0261089. doi: 10.1371/journal.pone.0261089 (PMC8675730; doi:10.1371/journal.pone.0261089)
Supplement: S1 File — (ZIP) [file pone.0261089.s001.zip › Exp.1/PhantomScan_032.csvf]

4.60901	3.25878	8.76288
4.55551	3.11952	8.75716
4.46936	2.77212	8.66308
4.47301	2.36931	8.44232
4.2725	2.23541	8.48291
4.21378	1.6059	8.8727
4.04913	1.25801	8.87007
3.90475	0.811019	8.7223
3.80857	0.667163	8.82869
3.66657	0.649123	8.81061
3.49633	0.546621	8.96062
3.2489	0.214264	9.03702
3.04632	-0.00307569	9.09639
2.7733	-0.172367	8.9999
2.64094	-0.407	9.08072
2.44654	-0.396332	9.06141
2.26802	-0.706514	9.0865
2.24967	-0.665522	9.10321
2.26304	-0.719427	9.1291
2.09876	-0.787253	9.20609
1.94773	-0.900267	9.20181
1.66798	-1.22184	9.30098
1.60569	-1.34621	9.38484
1.63296	-1.46017	9.39947
1.57993	-1.24467	9.38716
1.72675	-1.45326	9.42983
1.77673	-1.19315	9.49477
1.79354	-1.34603	9.45328
1.72063	-1.67549	9.53997
1.56757	-1.48254	9.52826
1.566	-1.53773	9.54116
1.40183	-1.47585	9.59674
1.43279	-1.53694	9.69592
1.37448	-1.56341	9.63684
1.4556	-1.51859	9.64721
1.53658	-1.58548	9.60997
1.37523	-1.9525	9.71538
1.19059	-1.75935	9.6178
0.927032	-2.18301	9.58621
0.9462	-2.08136	9.60151
0.860329	-1.92473	9.60777
0.875115	-2.40051	9.62648
0.771031	-2.18239	9.70742
0.830911	-2.46288	9.97
0.802961	-2.34772	9.93468
0.800531	-2.27738	9.67792
0.864046	-2.30406	9.65203
0.758905	-2.29032	9.80542
0.763638	-2.51246	9.84491
0.686786	-2.80705	9.74179
0.762974	-2.50467	9.85371
0.589957	-2.5911	10.0551
0.392793	-2.50694	9.91562
0.354417	-2.70373	10.2035
0.415936	-2.47883	9.67286
0.204671	-2.79264	9.83337
0.233463	-2.61056	9.98916
0.35896	-2.4457	10.0206
0.253406	-2.67758	10.0392
0.209457	-2.6043	10.1187
0.0928836	-2.46254	10.1079
0.178267	-2.70123	9.9931
0.0179306	-2.32746	9.76892
0.141515	-2.44647	9.64653
0.00819053	-2.48744	9.74041
-0.175476	-2.53275	9.79988
-0.0681094	-2.56886	9.89386
-0.150475	-2.67749	9.94078
-0.264766	-2.36877	9.88761
-0.299466	-2.45102	9.8253
-0.0815906	-2.51068	9.81823
-0.138087	-2.3768	9.92185
-0.234428	-2.60834	9.92471
-0.31195	-2.67384	10.2225
-0.259836	-2.39439	10.224
-0.358324	-2.38937	10.1031
-0.523965	-2.35863	10.0511
-0.335476	-2.22194	9.83071
-0.457297	-2.42639	9.80998
-0.49087	-2.63757	9.99586
-0.366717	-2.46973	9.76805
-0.279082	-2.14547	9.96079
-0.374545	-2.05187	9.96499
-0.395648	-2.67597	9.97536
-0.444938	-2.35908	10.1782
-0.465819	-2.50969	10.1006
-0.625011	-2.37011	10.0921
-0.851029	-2.6565	9.82369
-0.42011	-2.10591	9.91823
-0.440682	-2.31709	9.45008
-0.394231	-2.46233	9.65549
-0.448391	-2.19778	9.6823
-0.331772	-2.21097	9.62782
-0.263253	-1.78299	9.51203
-0.386688	-2.22332	9.44089
-0.242989	-2.18333	9.49053
-0.352312	-2.20551	9.7361
-0.475953	-2.07245	9.93185
-0.466176	-2.45493	9.80681
-0.5455	-1.93744	9.81648
-0.547473	-2.61436	10.0659
-0.633333	-2.55266	9.8587
-0.78567	-2.41719	10.0109
-0.719075	-2.55291	9.87654
-0.786781	-2.41481	9.73994
-0.573749	-2.3495	9.82039
-0.736416	-2.50177	9.7179
-0.652133	-2.18474	9.84473
-0.631661	-2.59393	9.89086
-0.675	-2.381	9.90274
-0.623135	-2.40959	9.96564
-0.742848	-2.2218	9.99874
-0.814851	-2.58778	10.0349
-0.775025	-2.42622	9.81161
-0.763209	-2.48183	9.54063
-0.706476	-2.39688	9.64176
-0.57733	-2.08999	9.68656
-0.549562	-2.30655	9.73513
-0.695677	-2.23835	9.86051
-0.6682	-2.31027	9.94315
-0.838453	-2.18076	9.8878
-0.753292	-2.56305	10.1257
-0.780972	-2.08278	9.80576
-0.812536	-2.11086	9.32345
-0.771966	-1.70517	9.55398
-0.83618	-2.60547	9.56781
-0.761775	-2.09019	9.73179
-0.959554	-2.98522	9.79456
-0.866627	-2.5539	10.1131
-0.864459	-2.32594	9.57324
-0.890769	-2.49232	9.57113
-0.927597	-2.34919	9.7554
-0.89311	-2.79482	9.7516
-0.854406	-2.53204	9.75183
-0.906282	-2.41835	9.78574
-1.07351	-2.5319	9.78121
-1.01949	-2.2243	9.97172
-1.02415	-2.44925	9.53673
-1.12204	-2.50125	9.66194
-0.965446	-2.30327	9.62219
-0.947149	-2.8406	9.63039
-0.93336	-2.04645	9.69092
-1.0728	-2.60185	9.76647
-0.965492	-2.48891	9.79158
-1.08624	-2.66416	9.78022
-1.11208	-2.59099	9.82042
-1.04205	-2.44478	9.84797
-1.24147	-2.84647	9.90059
-1.10649	-2.33522	9.70517
-1.22191	-2.81111	9.5304
-1.25938	-2.51676	9.65682
-1.19139	-2.69678	9.85671
-1.08773	-2.01928	9.57657
-0.977053	-2.16823	9.56779
-1.0141	-2.36817	9.52511
-0.962452	-2.54165	9.5166
-1.19574	-2.43514	9.78301
-1.13244	-2.57668	9.92748
-1.1723	-2.6293	9.8196
-1.01865	-2.65454	9.61918
-1.25045	-2.53182	9.70652
-1.04976	-2.59195	9.91206
-1.27029	-2.83799	9.70236
-1.19688	-2.76502	9.66022
-1.12237	-2.52431	9.93185
-1.08494	-2.58748	9.84985
-0.94378	-2.43308	9.83392
-0.948855	-2.38657	9.84198
-1.13879	-2.85074	9.90233
-1.09747	-2.70901	9.9636
-1.11274	-2.53782	9.91893
-1.04334	-2.65677	9.90995
-1.18329	-2.626	9.95843
-1.22272	-2.48642	10.0077
-1.18714	-2.48954	9.89124
-1.26155	-2.93839	10.0163
-1.23123	-2.75467	9.66745
-1.05061	-2.79641	9.67251
-1.06513	-2.19663	9.70499
-1.12343	-2.76252	9.70708
-1.14698	-2.34486	9.84168
-1.242	-2.70489	10.0038
-1.29347	-2.38258	9.90819
-1.43784	-2.89637	9.40809
-1.43147	-2.47446	9.64625
-1.24363	-2.57664	9.81819
-1.25097	-2.42813	9.65137
-1.23847	-2.95584	9.6175
-1.32617	-2.90802	9.76166
-1.25696	-2.707	9.95282
-1.26966	-2.66936	9.97838
-1.27961	-2.54693	9.84677
-1.27517	-2.60079	9.81303
-1.33926	-2.9935	9.91622
-1.06081	-2.50133	9.9621
-1.17132	-2.63404	9.79017
-1.25453	-2.81708	9.86657
-1.29285	-2.84644	9.76783
-1.07692	-2.47372	9.82585
-0.990754	-2.48465	9.62573
-1.06383	-2.58847	9.62053
-1.05791	-2.89187	9.6125
-1.02031	-2.60457	9.63767
-0.96639	-2.66535	9.55679
-1.02139	-2.68412	9.69503
-1.14706	-2.69939	9.65489
-1.11593	-2.7907	9.84602
-1.10018	-2.55048	9.62886
-1.14824	-2.62855	9.63643
-1.36263	-2.97646	9.76459
-1.21266	-2.7655	9.5092
-1.35229	-2.76913	9.6531
-1.21943	-2.52211	9.48313
-1.21948	-2.50126	9.37188
-1.23986	-2.87732	9.28032
-0.992502	-2.40389	9.32713
-1.0705	-2.90355	9.43668
-0.925836	-2.81665	9.44689
-1.13868	-2.82326	9.56427
-1.12298	-2.58071	9.67402
-1.24886	-2.53974	9.62771
-1.08968	-2.83686	9.65773
-1.18367	-2.38753	9.512
-1.20148	-3.20075	9.52375
-1.12793	-2.68661	9.46129
-1.15269	-2.91645	9.51912
-1.08857	-2.67511	9.48336
-1.39492	-3.35321	9.41393
-1.18394	-2.5451	9.49555
-1.08981	-2.84715	9.328
-1.00022	-2.40834	9.31119
-1.08674	-2.81942	9.40442
-1.05639	-2.35194	9.41734
-1.08388	-2.65138	9.35217
-1.02108	-2.66256	9.36546
-1.10852	-2.56331	9.22904
-1.0618	-2.59873	9.18539
-1.11275	-2.67492	9.22058
-0.979283	-2.33071	9.13242
-1.10189	-2.97658	9.176
-1.02999	-2.53334	9.27736
-1.08849	-2.47381	9.28249
-0.936006	-2.46402	9.37786
-0.905701	-2.12462	9.12359
-0.921374	-2.44877	9.07463
-0.968142	-2.74828	9.09049
-1.03825	-2.57993	9.25058
-1.0471	-2.69211	9.33377
-1.08773	-2.28478	9.33548
-1.22563	-2.92391	9.28964
-1.23845	-2.69772	9.50283
-1.1411	-2.69681	9.20596
-1.14014	-2.65778	9.25916
-1.21634	-2.6246	9.14551
-1.14793	-2.66995	9.29591
-1.04893	-2.90086	9.25021
-1.04811	-2.66518	9.29137
-1.1669	-2.65871	9.45497
-1.19588	-2.65234	9.31513
-1.1943	-2.58285	9.54649
-1.23518	-2.73831	9.33337
-1.12772	-2.68738	9.48949
-1.14669	-2.69689	9.37999
-1.07014	-2.83175	9.41088
-1.13419	-2.86016	9.39552
-1.08401	-2.82783	9.36465
-0.970098	-2.85084	9.42881
-0.909865	-2.67617	9.48017
-0.869498	-2.53986	9.45061
-0.945852	-2.91163	9.42039
-1.07873	-2.73569	9.50671
-0.922158	-3.12821	9.76579
-1.11366	-2.32071	9.41516
-1.68638	-2.12861	9.56005
-2.01627	-2.42729	9.7656
-2.37841	-2.16505	10.1723
-2.65077	-2.37287	9.99058
-2.49838	-1.94068	10.1204
-2.72652	-1.4502	9.72392
-3.04257	-1.36824	9.3389
-2.95543	-1.86208	9.07592
-2.95218	-1.46556	8.85324
-3.01287	-1.59957	9.083
-3.21088	-1.53628	9.53323
-3.18321	-1.57914	9.51507
-3.48502	-1.00032	9.36986
-3.22135	-1.66123	9.39903
-3.51333	-1.35567	9.1883
-3.38713	-1.41848	9.09928
-3.14318	-1.01339	8.88137
-3.53483	-1.24177	8.90634
-3.33467	-1.17076	9.09079
-3.28265	-1.31983	9.08301
-3.82602	-1.56959	8.95505
-3.27214	-1.09398	9.06754
-3.53426	-1.40863	8.93404
-3.57267	-1.58746	9.00415
-3.64021	-1.15319	9.19978
-3.10836	-0.782305	9.27429
-3.47016	-1.44332	8.6975
-3.43881	-1.68335	8.40093
-3.5948	-1.47931	8.55437
-3.10628	-1.53403	8.41264
-2.64992	-1.29308	8.22029
-2.7054	-1.00083	8.23334
-2.43592	-0.663387	8.50508
-2.34322	-0.72185	8.48471
-2.50574	-0.560411	8.71419
-2.3398	-0.545459	8.61341
-2.3068	-0.442664	8.69847
-2.24429	-0.29486	8.70325
-2.20846	-0.0666324	8.8034
-2.2676	-0.417335	8.82919
-2.1713	-0.0798413	8.88665
-2.1337	0.0168145	8.91606
-2.1433	-0.0937845	8.99151
-1.82706	0.451705	9.00794
-1.72122	0.252828	9.0295
-1.61591	0.496918	9.04071
-1.67311	0.287625	9.11223
-1.61758	0.6436	9.26022
-1.72075	0.332192	9.1028
-1.68595	0.371926	8.99423
-1.65073	0.491562	9.00613
-1.53097	0.542397	9.02998
-1.29881	0.947818	8.98091
-1.42373	0.414191	8.9932
-1.27491	0.779336	9.00766
-1.3752	0.647388	9.05368
-1.3934	0.40564	9.04313
-1.1171	0.866766	9.08587
-1.013	1.14026	9.06957
-1.0324	0.314989	8.97315
-0.56173	0.63985	8.97543
-0.767289	0.815091	9.01573
-0.970706	0.760448	8.98257
-0.88067	0.936908	9.03457
-0.600777	1.00942	8.97185
-0.493005	1.0279	8.99081
-0.512585	0.673113	8.8931
-0.45299	1.01706	8.88961
-0.486128	0.940291	8.87962
-0.447403	0.805328	8.80985
-0.199847	1.28174	8.8072
-0.14974	0.915859	8.8326
-0.159962	1.1298	8.90414
-0.163388	1.3068	8.93318
-0.218916	0.581778	8.84951
0.0423645	1.16517	8.85389
0.139961	1.1611	8.82622
0.173504	1.02149	8.82214
0.273366	1.03061	8.80752
0.429753	1.2396	8.81175
0.504454	0.878852	8.77318
0.668287	1.31662	8.73854
0.588086	1.05772	8.7381
0.506864	1.04743	8.74389
0.574643	1.05945	8.68003
0.552612	0.980301	8.68406
0.769563	1.36284	8.63086
0.715497	1.00399	8.52695
0.86212	1.37559	8.51139
0.826162	1.01367	8.4271
0.916941	1.24029	8.52562
0.806823	1.13166	8.55316
0.810419	1.29351	8.46932
0.921486	1.15073	8.35246
0.905411	1.32855	8.34715
1.01034	1.40474	8.37747
1.02945	1.0156	8.27852
1.17697	1.34199	8.2886
1.14707	1.27791	8.17254
1.08877	1.2032	8.23199
1.1603	1.45079	8.27946
1.15053	1.15787	8.18948
1.2114	1.00195	8.18173
1.21959	1.38333	8.16426
1.179	1.53999	8.16259
1.2925	1.31087	8.09011
1.32223	1.43282	8.14029
1.35501	1.47489	8.05912
1.32118	1.03853	7.9994
1.36675	1.11388	7.97541
1.45089	1.46685	7.97995
1.45216	1.43804	7.8896
1.45245	1.24254	7.73906
1.45734	1.29787	7.77965
1.45695	1.48336	7.8704
1.42535	1.22747	7.71333
1.71005	1.39702	7.71595
1.48191	1.31144	7.73616
1.81068	1.67497	7.63519
1.59027	1.10681	7.86489
1.67807	1.33214	7.95864
1.65187	1.60248	7.96831
1.61915	1.5094	8.01929
1.63684	1.41466	7.96306
1.63763	1.84969	7.98132
1.51172	1.13854	7.81986
1.55412	1.62164	7.84843
1.70715	1.76702	7.84594
1.71398	1.52756	7.74396
1.64027	1.80028	7.64809
1.57427	1.44904	7.66224
1.67562	1.52011	7.77666
1.62924	1.60314	7.65744
1.76931	1.98815	7.76223
1.63226	1.56411	7.68663
1.61595	2.00755	7.78561
1.57109	1.55845	7.96708
1.52814	1.84687	7.99863
1.47747	1.60545	8.01056
1.56636	1.97612	8.03071
1.66091	1.85113	7.90985
1.47517	1.73321	7.67687
1.46057	1.6517	7.86732
1.4993	2.08103	7.93625
1.65593	2.10424	7.94616
1.56739	1.75299	7.7272
1.69867	2.14759	8.08602
1.66816	2.20369	7.95055
1.68489	2.10486	7.89437
1.55065	1.921	8.07442
1.59715	1.59702	8.2319
1.52486	1.71212	8.30705
1.43998	1.86546	8.28652
1.64187	2.27735	8.19993
1.58566	2.12303	8.1021
1.62389	2.25466	8.04849
1.64355	1.56022	8.0209
1.69141	2.48963	8.02233
1.78489	2.06541	7.88259
1.81286	2.13822	7.90874
1.86846	2.09387	8.02313
1.95639	2.22508	7.96003
1.86817	2.43779	7.81803
1.7048	1.79354	7.92424
1.70465	2.24293	7.97809
1.98502	2.39418	7.90109
1.88102	2.44997	7.80995
1.72207	2.26686	7.74203
1.82255	2.285	7.74569
1.88848	2.1041	7.85409
1.90278	2.22593	7.92549
1.95657	2.25755	7.91405
1.9968	2.2465	7.76043
1.90162	2.07227	7.98372
1.88031	2.02501	8.04114
1.7921	2.61664	8.09642
1.92179	2.32724	7.95185
1.83581	2.24961	7.94317
1.88252	2.32171	7.9914
1.79383	1.98031	8.03982
1.89564	1.83201	8.15701
1.82426	2.17183	8.14918
1.97884	2.12802	7.91205
1.99416	2.32594	7.80177
1.84475	2.51453	7.79622
1.94267	2.24424	7.96717
2.05546	2.57059	7.94386
1.92844	2.29735	8.03373
1.96725	2.47476	8.02592
2.00557	2.31188	8.08746
1.92263	2.51435	7.87724
1.91874	2.31809	7.85386
1.94517	2.57965	8.04378
2.0818	2.63294	7.94699
2.094	2.62939	7.96169
2.02085	2.45706	8.08428
2.06359	2.66465	8.2306
1.93732	2.25359	8.23738
1.92746	2.65151	8.3128
2.024	2.48233	8.18974
1.96799	2.80255	8.05055
2.09465	2.59511	7.78398
2.05016	2.74921	7.90663
2.17795	2.37164	7.81645
2.18634	2.85924	7.96723
2.10271	2.34682	7.95961
2.2049	2.94959	8.3032
2.18007	2.78346	8.22796
2.10654	2.76968	8.32815
1.94015	2.03745	8.57082
1.97878	2.20671	8.69029
1.96903	2.26059	8.70342
2.07959	2.76422	8.69205
2.01619	2.63242	8.51563
2.02737	2.57303	8.51301
2.1662	2.60944	8.46673
2.13241	2.59956	8.33912
2.18565	2.85037	8.30077
2.07656	2.68741	8.41353
2.17897	2.74143	8.51707
2.19851	2.64655	8.4288
2.07904	2.76763	8.36321
2.13956	2.61283	8.34765
2.18199	2.88565	8.40399
2.20065	2.76432	8.22326
2.30841	2.53591	8.40042
2.15872	2.79983	8.40525
2.31991	2.54042	8.37458
2.28352	3.05351	8.40101
2.27218	2.19939	8.52529
2.20987	2.91939	8.61863
2.24676	2.33559	8.57051
2.11541	2.93292	8.58272
2.15265	2.59836	8.57247
2.3977	3.21537	8.40126
2.31671	2.65553	8.27241
2.37446	2.95226	8.16064
2.34591	3.08499	8.52216
2.51815	2.84984	8.47485
2.25409	2.57817	8.55033
2.18461	2.36658	8.78014
2.23137	2.72357	8.79702
2.3549	2.72572	8.71009
2.32308	2.69193	8.41837
2.26095	2.64657	8.34616
2.27227	2.72117	8.45449
2.38749	3.05002	8.34726
2.32439	2.80338	8.23929
2.3212	2.9658	8.10758
2.33466	2.70514	8.27159
2.38286	3.04593	8.28014
2.3285	3.00538	8.10497
2.32029	2.93325	8.35651
2.36896	2.8923	8.30224
2.33042	3.00966	8.193
2.30773	2.83225	8.21352
2.32916	2.7086	8.20374
2.36548	3.05148	8.18567
2.34631	2.76032	7.98737
2.23432	2.92616	7.93831
2.49692	2.77372	7.9801
2.43787	2.98647	8.14192
2.34729	2.63931	8.01832
2.53788	3.10595	8.07509
2.32019	3.05412	8.27402
2.33699	2.80661	8.2473
2.2897	2.69487	8.18999
2.36503	2.76682	8.03266
2.44484	2.94774	7.87296
2.24597	2.73634	8.25511
2.13682	2.71698	8.41591
2.32478	3.23279	8.4631
2.3022	2.57276	8.2542
2.38116	2.95495	8.07123
2.37519	2.97354	8.04568
2.26065	2.98269	8.08535
2.44567	3.39623	8.43053
2.27661	3.21237	8.35527
2.31433	2.63433	8.23268
2.35447	2.78218	8.19234
2.28397	2.64622	7.98254
2.35436	2.5034	8.01285
2.54961	2.39903	8.30138
2.6093	2.39265	8.18141
2.58303	2.56361	8.22795
2.57767	2.60049	7.8749
2.71463	2.56616	8.05174
2.34479	2.00063	7.95914
2.55958	2.34956	7.88696
2.59094	2.0531	7.90637
2.63773	1.85894	7.91617
2.59869	1.88892	7.71378
2.79129	2.08384	7.76988
2.74694	1.77161	7.83034
2.74968	1.58673	7.77231
2.83272	1.77467	7.76943
2.76503	1.0921	7.66317
