# Supplementary material for: Axially rigid steerable needle with compliant active tip control
Source: PLoS One. 2021 Dec 16;16(12):e0261089. doi: 10.1371/journal.pone.0261089 (PMC8675730; doi:10.1371/journal.pone.0261089)
Supplement: S1 File — (ZIP) [file pone.0261089.s001.zip › Exp.1/PhantomScan_033.csv]

0.996684	0.0366031	0.0725551	0.638288	0.0459036	-0.990223	-0.131451	-0.243583	0.0670117	0.13433	-0.988662	0.237882	0	0	0	1
0.996681	0.0366829	0.0725495	0.638304	0.0459862	-0.990211	-0.131511	-0.243674	0.0669926	0.134396	-0.988654	0.2379	0	0	0	1
0.996674	0.0368871	0.0725435	0.638358	0.0461874	-0.990203	-0.131499	-0.243622	0.0669597	0.134397	-0.988656	0.237895	0	0	0	1
0.99667	0.0372307	0.0724303	0.638441	0.0465015	-0.990212	-0.131321	-0.243451	0.0668096	0.134237	-0.988688	0.237831	0	0	0	1
0.996668	0.0376054	0.0722558	0.638507	0.0468312	-0.990234	-0.131039	-0.243218	0.0665999	0.133971	-0.988738	0.237716	0	0	0	1
0.996664	0.0380269	0.072101	0.638564	0.0472062	-0.990262	-0.130695	-0.242906	0.0664064	0.133647	-0.988795	0.237617	0	0	0	1
0.996653	0.0385277	0.0719795	0.638639	0.0476661	-0.990282	-0.130376	-0.242533	0.0662343	0.133355	-0.988846	0.237552	0	0	0	1
0.99664	0.0390614	0.0718749	0.638725	0.0481618	-0.990298	-0.130068	-0.242142	0.0660744	0.133077	-0.988894	0.237488	0	0	0	1
0.996633	0.039545	0.0717077	0.638779	0.048593	-0.99033	-0.129663	-0.241762	0.0658641	0.132695	-0.988959	0.237413	0	0	0	1
0.996631	0.0399972	0.0714859	0.638812	0.0489809	-0.990374	-0.129183	-0.241389	0.0656082	0.132234	-0.989038	0.237322	0	0	0	1
0.996632	0.0404682	0.07121	0.638837	0.0493744	-0.990429	-0.128609	-0.240977	0.0653013	0.131676	-0.989133	0.237217	0	0	0	1
0.996626	0.0409612	0.0710048	0.638881	0.0498059	-0.990469	-0.128133	-0.240571	0.0650569	0.131222	-0.98921	0.237142	0	0	0	1
0.99662	0.0414502	0.0708019	0.638926	0.0502348	-0.990507	-0.127669	-0.240165	0.0648152	0.130779	-0.989284	0.237065	0	0	0	1
0.996616	0.0419369	0.0705727	0.638962	0.0506548	-0.990552	-0.127153	-0.239749	0.0645509	0.130282	-0.989367	0.236981	0	0	0	1
0.996609	0.0424481	0.0703741	0.639008	0.0511055	-0.990591	-0.12667	-0.239313	0.0643123	0.129822	-0.989443	0.236905	0	0	0	1
0.996635	0.0421706	0.0701722	0.639047	0.0507684	-0.990677	-0.126133	-0.238863	0.0641761	0.129256	-0.989526	0.236825	0	0	0	1
0.996635	0.0424441	0.0699965	0.639092	0.0509866	-0.990726	-0.125654	-0.238389	0.0639913	0.128785	-0.989599	0.236744	0	0	0	1
0.996632	0.0427637	0.0698543	0.639111	0.0512567	-0.99077	-0.125202	-0.237934	0.0638326	0.128345	-0.989667	0.236668	0	0	0	1
0.996635	0.0429818	0.0696694	0.63911	0.0514181	-0.990823	-0.124711	-0.237524	0.0636469	0.127858	-0.989742	0.236583	0	0	0	1
0.996647	0.0431668	0.0693918	0.639113	0.0515258	-0.990897	-0.124076	-0.237076	0.0633813	0.12722	-0.989841	0.236483	0	0	0	1
0.996667	0.04327	0.0690327	0.639102	0.0515361	-0.990988	-0.123348	-0.236624	0.0630504	0.126479	-0.989957	0.236366	0	0	0	1
0.996675	0.0435652	0.0687258	0.639108	0.0517497	-0.991057	-0.1227	-0.236183	0.0627428	0.125833	-0.990059	0.236269	0	0	0	1
0.996692	0.0436879	0.0684046	0.639097	0.0517878	-0.991139	-0.122014	-0.235732	0.0624451	0.125138	-0.990166	0.236162	0	0	0	1
0.9967	0.0438603	0.068181	0.639108	0.0518968	-0.991201	-0.121466	-0.235284	0.0622306	0.124589	-0.990249	0.236076	0	0	0	1
0.996704	0.0440288	0.0680085	0.639122	0.0520131	-0.991253	-0.120994	-0.234852	0.0620635	0.124117	-0.990318	0.235996	0	0	0	1
0.996708	0.0442842	0.0677831	0.63913	0.0522052	-0.991309	-0.120451	-0.234413	0.0618368	0.123578	-0.9904	0.235911	0	0	0	1
0.996727	0.0443352	0.0674748	0.639117	0.0521766	-0.99139	-0.119791	-0.233982	0.0615599	0.122904	-0.990501	0.235809	0	0	0	1
0.996744	0.0444843	0.0671275	0.639106	0.0522385	-0.991472	-0.119086	-0.233555	0.0612345	0.122189	-0.99061	0.235714	0	0	0	1
0.996756	0.044616	0.066864	0.639116	0.052301	-0.991539	-0.118498	-0.233132	0.0609882	0.121596	-0.990698	0.235668	0	0	0	1
0.996767	0.0448121	0.0665582	0.639125	0.0524184	-0.991611	-0.117839	-0.232658	0.0606961	0.120932	-0.990797	0.235586	0	0	0	1
0.996773	0.0448357	0.0664506	0.639139	0.0524033	-0.991661	-0.117422	-0.232199	0.0606086	0.12051	-0.990854	0.235542	0	0	0	1
0.996778	0.044674	0.0664905	0.639101	0.0522363	-0.991692	-0.117242	-0.231879	0.0606772	0.120323	-0.990873	0.235531	0	0	0	1
0.996766	0.044661	0.0666727	0.639041	0.0522437	-0.991694	-0.117216	-0.231657	0.0608608	0.120305	-0.990863	0.235607	0	0	0	1
0.996761	0.0447654	0.0666773	0.639009	0.0523389	-0.991707	-0.117064	-0.231452	0.0608608	0.12016	-0.990881	0.235579	0	0	0	1
0.996755	0.0450722	0.0665689	0.639039	0.0526121	-0.991729	-0.116757	-0.231117	0.0607327	0.119865	-0.990925	0.235529	0	0	0	1
0.996763	0.0451191	0.0664178	0.639062	0.0526147	-0.991779	-0.116332	-0.230683	0.0605998	0.119435	-0.990985	0.235456	0	0	0	1
0.996758	0.0452716	0.0663823	0.639065	0.0527406	-0.991813	-0.115979	-0.23021	0.0605651	0.119089	-0.991029	0.235391	0	0	0	1
0.996756	0.0452421	0.0664409	0.639036	0.0527024	-0.991846	-0.11572	-0.229702	0.0606406	0.118831	-0.991055	0.235328	0	0	0	1
0.996749	0.0452394	0.0665441	0.639024	0.0526978	-0.991873	-0.115488	-0.229152	0.0607555	0.118604	-0.991075	0.235282	0	0	0	1
0.996737	0.0453013	0.066674	0.638996	0.0527631	-0.991892	-0.115297	-0.228659	0.0608871	0.118424	-0.991088	0.23527	0	0	0	1
0.996725	0.0454191	0.0667812	0.638942	0.0528801	-0.99191	-0.115086	-0.228176	0.0609907	0.118225	-0.991106	0.235236	0	0	0	1
0.996715	0.0454508	0.066904	0.638911	0.0529123	-0.991935	-0.114859	-0.227649	0.0611208	0.118007	-0.991124	0.235204	0	0	0	1
0.996715	0.0453931	0.06695	0.638938	0.0528539	-0.99195	-0.114756	-0.227162	0.0611787	0.117903	-0.991133	0.235208	0	0	0	1
0.996725	0.0455369	0.0667023	0.638967	0.0529548	-0.991969	-0.114546	-0.226675	0.0609273	0.117687	-0.991174	0.235165	0	0	0	1
0.996747	0.0453268	0.0665103	0.639	0.0527039	-0.992018	-0.114234	-0.226187	0.0607783	0.117352	-0.991223	0.235111	0	0	0	1
0.996753	0.0454039	0.0663683	0.639005	0.0527462	-0.992049	-0.113944	-0.225677	0.0606438	0.117059	-0.991266	0.235051	0	0	0	1
0.996762	0.0453272	0.0662903	0.639003	0.0526492	-0.992075	-0.113758	-0.225159	0.0605854	0.116865	-0.991292	0.235019	0	0	0	1
0.996762	0.0452616	0.0663332	0.639001	0.0525795	-0.992097	-0.113601	-0.224626	0.060644	0.116706	-0.991307	0.235044	0	0	0	1
0.996766	0.0452299	0.0662991	0.638931	0.0525346	-0.992117	-0.11345	-0.224078	0.0606219	0.116551	-0.991327	0.23504	0	0	0	1
0.996759	0.0452017	0.066421	0.638879	0.0525093	-0.99214	-0.113261	-0.223488	0.0607561	0.116366	-0.99134	0.235032	0	0	0	1
0.996746	0.0452512	0.0665856	0.638843	0.0525694	-0.992152	-0.113126	-0.22294	0.0609207	0.116244	-0.991345	0.235061	0	0	0	1
0.996738	0.0451983	0.0667304	0.638748	0.052522	-0.992176	-0.112936	-0.222426	0.0610805	0.116058	-0.991356	0.235054	0	0	0	1
0.996731	0.0450956	0.0669067	0.638621	0.0524246	-0.99221	-0.112682	-0.221897	0.0612808	0.115806	-0.991374	0.235035	0	0	0	1
0.996713	0.0451745	0.0671244	0.638587	0.0525193	-0.992222	-0.112534	-0.221338	0.0614954	0.115675	-0.991376	0.235073	0	0	0	1
0.996699	0.0452452	0.0672826	0.638622	0.052602	-0.992229	-0.112436	-0.220829	0.0616492	0.115589	-0.991376	0.235106	0	0	0	1
0.996693	0.0453779	0.0672805	0.638628	0.0527257	-0.992237	-0.112306	-0.220314	0.0616387	0.115467	-0.991391	0.235062	0	0	0	1
0.996705	0.0453908	0.0670946	0.638599	0.0527161	-0.992239	-0.112292	-0.219811	0.0614536	0.115444	-0.991405	0.235017	0	0	0	1
0.996697	0.045517	0.0671282	0.638615	0.0528352	-0.992252	-0.112123	-0.219275	0.0614812	0.115284	-0.991422	0.234973	0	0	0	1
0.996702	0.0454594	0.0670917	0.638541	0.0527651	-0.992271	-0.111985	-0.218714	0.0614591	0.115141	-0.99144	0.234927	0	0	0	1
0.996697	0.0453463	0.067244	0.638457	0.0526624	-0.99229	-0.11186	-0.218128	0.0616298	0.115017	-0.991444	0.234964	0	0	0	1
0.996684	0.0453517	0.0674335	0.63841	0.052689	-0.99229	-0.111851	-0.217571	0.0618177	0.115018	-0.991432	0.235064	0	0	0	1
0.996688	0.0452318	0.0674521	0.638297	0.0525774	-0.992286	-0.111941	-0.217179	0.0618451	0.115102	-0.99142	0.235148	0	0	0	1
0.996681	0.0451718	0.0676002	0.638209	0.0525385	-0.992281	-0.112	-0.216916	0.0619959	0.115165	-0.991404	0.235255	0	0	0	1
0.996673	0.0452258	0.0676849	0.638175	0.0525982	-0.992285	-0.111938	-0.216707	0.062077	0.115111	-0.991405	0.235272	0	0	0	1
0.996662	0.0454141	0.0677208	0.638206	0.0527823	-0.992289	-0.111818	-0.216385	0.0620972	0.115005	-0.991416	0.23524	0	0	0	1
0.996653	0.0455387	0.0677643	0.638251	0.0529024	-0.992299	-0.111675	-0.21595	0.0621336	0.114871	-0.991429	0.235204	0	0	0	1
0.996646	0.0456708	0.0677815	0.638208	0.0530234	-0.992315	-0.111475	-0.215443	0.0621462	0.11468	-0.991451	0.235139	0	0	0	1
0.99664	0.0457604	0.0678084	0.638107	0.0530974	-0.992343	-0.111182	-0.214876	0.0621782	0.114394	-0.991482	0.235041	0	0	0	1
0.996629	0.0457839	0.0679578	0.63801	0.0531243	-0.992366	-0.110966	-0.214331	0.0623353	0.114187	-0.991496	0.235022	0	0	0	1
0.996614	0.0457077	0.0682248	0.637887	0.0530679	-0.992389	-0.110789	-0.213786	0.0626184	0.11402	-0.991497	0.235075	0	0	0	1
0.996592	0.045753	0.0685174	0.637764	0.0531366	-0.992403	-0.110633	-0.213212	0.0629118	0.113881	-0.991494	0.235145	0	0	0	1
0.99657	0.0458241	0.0687795	0.637757	0.0532305	-0.99241	-0.110525	-0.212615	0.0631695	0.113792	-0.991488	0.235221	0	0	0	1
0.996559	0.0459286	0.0688821	0.63777	0.0533399	-0.992415	-0.110425	-0.212106	0.0632647	0.113704	-0.991492	0.235227	0	0	0	1
0.996564	0.0460337	0.0687291	0.637726	0.0534234	-0.992417	-0.110367	-0.211625	0.063104	0.113644	-0.991509	0.235168	0	0	0	1
0.996563	0.0462086	0.0686342	0.637735	0.0535841	-0.992413	-0.110325	-0.211188	0.0629922	0.113608	-0.991521	0.235133	0	0	0	1
0.996564	0.0464031	0.0684804	0.637783	0.0537615	-0.992401	-0.110344	-0.210704	0.0628164	0.113632	-0.991529	0.235106	0	0	0	1
0.99659	0.0462834	0.0681893	0.637774	0.0536137	-0.992401	-0.110418	-0.210187	0.0625374	0.113682	-0.991541	0.235066	0	0	0	1
0.996614	0.0462931	0.0678298	0.637748	0.0535887	-0.992391	-0.11052	-0.209576	0.0621741	0.113766	-0.991554	0.235017	0	0	0	1
0.99665	0.0462581	0.0673226	0.637706	0.0535167	-0.992358	-0.110854	-0.20898	0.0616569	0.114071	-0.991551	0.235032	0	0	0	1
0.996679	0.0461394	0.066979	0.63773	0.0533798	-0.992328	-0.111187	-0.208398	0.0613117	0.114378	-0.991537	0.235103	0	0	0	1
0.996714	0.0459986	0.0665406	0.63766	0.0532039	-0.99231	-0.111427	-0.207817	0.0608802	0.114586	-0.99154	0.235095	0	0	0	1
0.996729	0.0459806	0.0663344	0.637615	0.0531675	-0.992303	-0.111512	-0.207221	0.0606731	0.114659	-0.991544	0.235099	0	0	0	1
0.996732	0.046012	0.0662673	0.637583	0.053199	-0.992286	-0.111641	-0.206685	0.060596	0.114787	-0.991534	0.235167	0	0	0	1
0.996739	0.0459274	0.0662183	0.637541	0.0531089	-0.992292	-0.111639	-0.206157	0.0605573	0.114776	-0.991538	0.235182	0	0	0	1
0.996748	0.0458671	0.0661292	0.637513	0.0530374	-0.992298	-0.111619	-0.205624	0.0604769	0.114749	-0.991546	0.23517	0	0	0	1
0.996761	0.0456845	0.0660524	0.637543	0.0528469	-0.992307	-0.111622	-0.205132	0.0604216	0.114736	-0.991551	0.235169	0	0	0	1
0.996782	0.0455656	0.0658268	0.637575	0.0527068	-0.992307	-0.111691	-0.204646	0.0602078	0.114786	-0.991558	0.235143	0	0	0	1
0.9968	0.045477	0.0656076	0.637574	0.0525952	-0.99231	-0.111723	-0.204095	0.0599989	0.114801	-0.991569	0.235104	0	0	0	1
0.996819	0.0453865	0.0653815	0.637538	0.052481	-0.992312	-0.111754	-0.203519	0.0597833	0.114815	-0.99158	0.235068	0	0	0	1
0.996825	0.0453698	0.0652983	0.637482	0.0524585	-0.992306	-0.111816	-0.202934	0.0596995	0.114871	-0.991579	0.235103	0	0	0	1
0.996819	0.0454217	0.0653582	0.637399	0.0525189	-0.9923	-0.111846	-0.202335	0.0597513	0.114908	-0.991571	0.235181	0	0	0	1
0.996823	0.0450951	0.0655191	0.637228	0.0522142	-0.992312	-0.111877	-0.201921	0.0599469	0.114928	-0.991557	0.235297	0	0	0	1
0.996808	0.0450262	0.0657928	0.637145	0.0521864	-0.992296	-0.11203	-0.201682	0.0602183	0.115091	-0.991522	0.235502	0	0	0	1
0.996797	0.0451616	0.065874	0.637145	0.0523299	-0.99229	-0.112019	-0.201482	0.0602838	0.115092	-0.991518	0.235537	0	0	0	1
0.996786	0.0453479	0.0659159	0.637195	0.0525142	-0.992292	-0.111919	-0.201133	0.0603092	0.115006	-0.991526	0.235515	0	0	0	1
0.996783	0.0453979	0.065919	0.637203	0.052555	-0.992307	-0.111767	-0.20064	0.0603146	0.114857	-0.991543	0.235463	0	0	0	1
0.996792	0.0453988	0.0657886	0.637123	0.0525353	-0.992318	-0.111674	-0.200125	0.06019	0.114757	-0.991562	0.235396	0	0	0	1
0.996795	0.0453823	0.0657554	0.637117	0.0525074	-0.992334	-0.111548	-0.199623	0.0601656	0.114628	-0.991579	0.235352	0	0	0	1
0.996798	0.0454209	0.0656786	0.637131	0.0525339	-0.992338	-0.111497	-0.199145	0.0600877	0.114575	-0.99159	0.235314	0	0	0	1
0.996803	0.0455319	0.0655298	0.63712	0.0526254	-0.992337	-0.111465	-0.198611	0.0599291	0.114542	-0.991603	0.235268	0	0	0	1
0.99681	0.0455581	0.065403	0.637125	0.0526356	-0.992339	-0.111444	-0.198067	0.0598014	0.114516	-0.991614	0.235235	0	0	0	1
0.996815	0.045623	0.065273	0.637117	0.0526852	-0.992336	-0.111444	-0.197539	0.059665	0.114512	-0.991622	0.235211	0	0	0	1
0.996823	0.0455864	0.06518	0.63705	0.0526397	-0.992335	-0.111471	-0.196971	0.0595756	0.114533	-0.991625	0.235225	0	0	0	1
0.996822	0.0454706	0.0652804	0.636937	0.0525294	-0.992354	-0.111362	-0.196396	0.0596942	0.114422	-0.991631	0.235249	0	0	0	1
0.996799	0.0456027	0.0655309	0.63682	0.0526797	-0.992364	-0.111196	-0.195819	0.0599364	0.114277	-0.991633	0.235299	0	0	0	1
0.996783	0.0455988	0.0657877	0.636678	0.0526936	-0.992385	-0.111004	-0.195272	0.0602017	0.114099	-0.991638	0.235344	0	0	0	1
0.996761	0.0457551	0.0660113	0.636629	0.0528656	-0.992393	-0.110851	-0.194708	0.0604138	0.113967	-0.99164	0.235383	0	0	0	1
0.996751	0.0457401	0.0661646	0.636605	0.0528593	-0.992409	-0.110706	-0.194215	0.0605753	0.113829	-0.991646	0.235393	0	0	0	1
0.996743	0.0457969	0.0662504	0.636575	0.0529126	-0.99243	-0.110492	-0.193706	0.0606654	0.113623	-0.991664	0.235348	0	0	0	1
0.996736	0.0458333	0.0663343	0.636518	0.0529436	-0.992456	-0.110251	-0.193202	0.0607574	0.113388	-0.991685	0.235291	0	0	0	1
0.996725	0.0458979	0.0664523	0.636493	0.0530094	-0.992474	-0.110055	-0.192658	0.0608775	0.113202	-0.991699	0.235263	0	0	0	1
0.996708	0.046033	0.0666128	0.636515	0.0531544	-0.99248	-0.109929	-0.192116	0.0610281	0.113093	-0.991702	0.235284	0	0	0	1
0.996702	0.04598	0.0667321	0.636474	0.0531059	-0.992499	-0.10978	-0.191558	0.0611605	0.112947	-0.991711	0.235286	0	0	0	1
0.996707	0.0459994	0.0666502	0.636381	0.0531135	-0.992503	-0.109741	-0.191012	0.0610791	0.112905	-0.991721	0.23527	0	0	0	1
0.996699	0.0460448	0.0667415	0.636367	0.0531658	-0.992506	-0.109687	-0.190469	0.0611675	0.112858	-0.991721	0.235302	0	0	0	1
0.996699	0.0461161	0.0666875	0.636323	0.0532316	-0.992501	-0.109702	-0.189947	0.061105	0.112874	-0.991723	0.23532	0	0	0	1
0.996696	0.0462036	0.0666784	0.63633	0.0533139	-0.992504	-0.109639	-0.189427	0.0610894	0.112816	-0.99173	0.235308	0	0	0	1
0.996705	0.0461635	0.066561	0.636354	0.053262	-0.992504	-0.109661	-0.188955	0.0609764	0.11283	-0.991735	0.235294	0	0	0	1
0.996718	0.0461629	0.0663756	0.636389	0.0532435	-0.992499	-0.109712	-0.18847	0.0607897	0.112871	-0.991742	0.235266	0	0	0	1
0.996733	0.0462063	0.06611	0.636372	0.0532601	-0.992492	-0.109769	-0.187891	0.0605183	0.112917	-0.991754	0.23522	0	0	0	1
0.996758	0.0460141	0.065878	0.636347	0.0530446	-0.992499	-0.109806	-0.187293	0.0603079	0.112929	-0.991765	0.235181	0	0	0	1
0.996795	0.0456133	0.0655875	0.636287	0.0526292	-0.992491	-0.11008	-0.186879	0.0600505	0.113164	-0.991754	0.235228	0	0	0	1
0.996809	0.0453303	0.0655791	0.636275	0.0523616	-0.992478	-0.110329	-0.186676	0.0600612	0.113396	-0.991727	0.235368	0	0	0	1
0.996802	0.0454593	0.0655837	0.636276	0.0524877	-0.992476	-0.110283	-0.186472	0.0600535	0.113358	-0.991732	0.235357	0	0	0	1
0.996789	0.045679	0.0656317	0.636286	0.0527045	-0.992478	-0.110159	-0.186094	0.0600827	0.113249	-0.991742	0.235328	0	0	0	1
0.996786	0.0457377	0.0656416	0.636271	0.0527538	-0.992495	-0.10999	-0.185574	0.0600949	0.113085	-0.99176	0.235271	0	0	0	1
0.996805	0.0454646	0.0655417	0.636203	0.0524666	-0.992517	-0.109926	-0.18507	0.0600301	0.112999	-0.991774	0.235235	0	0	0	1
0.996799	0.0455335	0.0655811	0.636183	0.0525344	-0.992523	-0.109839	-0.184509	0.060066	0.112918	-0.991781	0.235234	0	0	0	1
0.996794	0.0454979	0.0656808	0.636153	0.0525039	-0.992536	-0.109734	-0.183987	0.0601745	0.112816	-0.991786	0.235249	0	0	0	1
0.996789	0.0455021	0.0657534	0.636099	0.052509	-0.992549	-0.109614	-0.183499	0.0602525	0.1127	-0.991795	0.235245	0	0	0	1
0.996778	0.045625	0.0658436	0.636079	0.0526325	-0.992559	-0.109464	-0.183011	0.060336	0.112561	-0.991805	0.235231	0	0	0	1
0.996768	0.0457456	0.0659135	0.636039	0.0527492	-0.992573	-0.109278	-0.182495	0.0604016	0.112387	-0.991821	0.235192	0	0	0	1
0.996761	0.0457241	0.0660282	0.635953	0.0527266	-0.9926	-0.109048	-0.181944	0.0605301	0.112161	-0.991839	0.235156	0	0	0	1
0.996743	0.0458095	0.0662369	0.635894	0.0528267	-0.99261	-0.10891	-0.181384	0.0607349	0.112039	-0.99184	0.235202	0	0	0	1
0.996731	0.045837	0.0664081	0.63588	0.0528693	-0.992615	-0.108844	-0.180821	0.0609052	0.111984	-0.991836	0.235264	0	0	0	1
0.996733	0.0458705	0.0663437	0.635824	0.0528946	-0.992615	-0.10883	-0.180248	0.0608383	0.111968	-0.991842	0.235261	0	0	0	1
0.996739	0.0457142	0.0663696	0.635792	0.0527366	-0.992633	-0.108743	-0.179725	0.0608862	0.111874	-0.991849	0.235259	0	0	0	1
0.996732	0.0458214	0.0663971	0.635767	0.0528427	-0.992634	-0.108683	-0.179206	0.0609046	0.111822	-0.991854	0.235266	0	0	0	1
0.996726	0.0458896	0.0664415	0.635699	0.0529075	-0.992645	-0.108551	-0.178664	0.060948	0.111696	-0.991866	0.235243	0	0	0	1
0.996715	0.0460166	0.0665263	0.635653	0.0530368	-0.99265	-0.108442	-0.178128	0.0610237	0.111599	-0.991872	0.23525	0	0	0	1
0.996701	0.0462019	0.0666005	0.635653	0.0532266	-0.992645	-0.108392	-0.177634	0.0610793	0.111564	-0.991872	0.235276	0	0	0	1
0.996699	0.0462431	0.0665954	0.635644	0.05326	-0.992656	-0.108278	-0.177134	0.0610758	0.111452	-0.991885	0.235239	0	0	0	1
0.9967	0.0462748	0.0665628	0.635607	0.05328	-0.992669	-0.108148	-0.176587	0.0610468	0.111323	-0.991901	0.23519	0	0	0	1
0.9967	0.0463163	0.0665404	0.635557	0.0533117	-0.99268	-0.108034	-0.176039	0.0610262	0.11121	-0.991915	0.235153	0	0	0	1
0.996691	0.0463595	0.0666345	0.635494	0.0533601	-0.992686	-0.107948	-0.175498	0.0611193	0.111132	-0.991918	0.235179	0	0	0	1
0.996676	0.0464371	0.0668168	0.635377	0.0534483	-0.992698	-0.107797	-0.174888	0.0612998	0.110995	-0.991923	0.235213	0	0	0	1
0.996662	0.0464076	0.0670455	0.635272	0.0534357	-0.992714	-0.107656	-0.174329	0.0615375	0.110864	-0.991923	0.235269	0	0	0	1
0.996642	0.0464474	0.0673046	0.635172	0.0534956	-0.992726	-0.107519	-0.173751	0.0617976	0.110744	-0.99192	0.235336	0	0	0	1
0.996637	0.0463571	0.0674515	0.635011	0.0534062	-0.992758	-0.107267	-0.173221	0.061967	0.110493	-0.991937	0.235301	0	0	0	1
0.996618	0.0464626	0.0676498	0.634936	0.0535238	-0.992768	-0.107114	-0.172675	0.0621603	0.110358	-0.99194	0.235309	0	0	0	1
0.996607	0.0464652	0.0678106	0.634972	0.0535397	-0.992775	-0.107041	-0.172215	0.0623236	0.110294	-0.991937	0.235347	0	0	0	1
0.996614	0.0462804	0.0678304	0.634982	0.0533539	-0.992791	-0.106981	-0.171805	0.0623669	0.110223	-0.991942	0.235316	0	0	0	1
0.996612	0.046293	0.0678592	0.634971	0.0533767	-0.992778	-0.107094	-0.171613	0.062388	0.110338	-0.991928	0.235343	0	0	0	1
0.996608	0.0463306	0.0678871	0.634972	0.0534154	-0.992779	-0.107065	-0.171458	0.0624131	0.110313	-0.991929	0.235347	0	0	0	1
0.996593	0.0466	0.0679197	0.635023	0.0536821	-0.992774	-0.10698	-0.171135	0.0624202	0.110246	-0.991936	0.235332	0	0	0	1
0.996585	0.0467635	0.0679289	0.635059	0.053839	-0.992777	-0.106868	-0.170626	0.0624173	0.110145	-0.991948	0.235294	0	0	0	1
0.9966	0.0466966	0.0677614	0.635005	0.0537514	-0.992786	-0.106828	-0.170054	0.0622607	0.110092	-0.991963	0.235241	0	0	0	1
0.996622	0.0465876	0.0675009	0.634884	0.0536137	-0.992794	-0.106824	-0.16945	0.0620144	0.110068	-0.991982	0.235168	0	0	0	1
0.996633	0.0464534	0.0674379	0.634836	0.0534775	-0.992794	-0.106896	-0.168894	0.0619629	0.110127	-0.991978	0.235201	0	0	0	1
0.996629	0.0464475	0.0674965	0.63485	0.0534812	-0.992788	-0.106945	-0.16839	0.062019	0.110179	-0.991969	0.235267	0	0	0	1
0.996643	0.0462797	0.067406	0.634846	0.0533012	-0.992803	-0.106899	-0.167887	0.0619502	0.110118	-0.99198	0.235235	0	0	0	1
0.996659	0.0461941	0.0672364	0.634846	0.0531989	-0.992805	-0.106927	-0.167376	0.0617898	0.110132	-0.991988	0.235204	0	0	0	1
0.996682	0.046055	0.0669826	0.634852	0.0530392	-0.992802	-0.10704	-0.166879	0.0615472	0.110223	-0.991993	0.235177	0	0	0	1
0.996695	0.0461049	0.0667613	0.634881	0.0530696	-0.992791	-0.107124	-0.166332	0.0613177	0.110298	-0.991999	0.235151	0	0	0	1
0.996709	0.0461491	0.0665242	0.63486	0.0530916	-0.992782	-0.107193	-0.165769	0.0610738	0.110357	-0.992008	0.235116	0	0	0	1
0.996736	0.0460453	0.0661853	0.634758	0.0529556	-0.992781	-0.107273	-0.165204	0.0607447	0.110413	-0.992022	0.235055	0	0	0	1
0.996754	0.0459218	0.0659904	0.634728	0.052819	-0.992774	-0.107403	-0.164628	0.060558	0.110525	-0.992021	0.235067	0	0	0	1
0.996771	0.0459111	0.0657544	0.634706	0.0527967	-0.992749	-0.107645	-0.16408	0.0603121	0.110754	-0.99201	0.235119	0	0	0	1
0.996793	0.0458641	0.0654445	0.634636	0.0527263	-0.992734	-0.107824	-0.163503	0.0600002	0.110914	-0.992011	0.235112	0	0	0	1
0.996806	0.0459531	0.0651825	0.634594	0.052796	-0.992712	-0.107993	-0.162916	0.0597213	0.111075	-0.99201	0.235115	0	0	0	1
0.996819	0.0459178	0.0650078	0.634566	0.0527513	-0.992696	-0.108159	-0.16238	0.059543	0.111229	-0.992003	0.23515	0	0	0	1
0.996823	0.0460193	0.0648842	0.634539	0.0528432	-0.992683	-0.108236	-0.161849	0.059405	0.111306	-0.992003	0.235164	0	0	0	1
0.99682	0.0461132	0.0648588	0.634523	0.0529316	-0.992682	-0.108198	-0.161326	0.0593714	0.111272	-0.992009	0.235155	0	0	0	1
0.996818	0.0462318	0.0647995	0.634514	0.0530406	-0.992681	-0.108157	-0.160838	0.0593015	0.111234	-0.992017	0.235134	0	0	0	1
0.996813	0.046372	0.0647799	0.634511	0.0531733	-0.992682	-0.108077	-0.160373	0.0592707	0.111162	-0.992027	0.235102	0	0	0	1
0.996812	0.0464439	0.0647439	0.634462	0.0532323	-0.992695	-0.107932	-0.159825	0.0592347	0.11102	-0.992045	0.235047	0	0	0	1
0.996806	0.0465557	0.0647586	0.634406	0.0533368	-0.992705	-0.107791	-0.159238	0.0592443	0.110886	-0.99206	0.23501	0	0	0	1
0.996812	0.0463425	0.0648209	0.634298	0.0531325	-0.992714	-0.107809	-0.158684	0.059329	0.110894	-0.992054	0.23508	0	0	0	1
0.996796	0.0464481	0.0649808	0.634215	0.0532488	-0.99272	-0.107697	-0.158056	0.0594819	0.110798	-0.992055	0.235127	0	0	0	1
0.996796	0.0463512	0.0650602	0.63413	0.0531619	-0.992723	-0.107711	-0.157504	0.0595707	0.11081	-0.992049	0.235196	0	0	0	1
0.99679	0.0463434	0.0651475	0.63412	0.0531619	-0.992726	-0.107678	-0.156959	0.05966	0.110781	-0.992047	0.235238	0	0	0	1
0.996805	0.0463545	0.0649082	0.634004	0.0531581	-0.992705	-0.107874	-0.156594	0.0594108	0.110965	-0.992041	0.235238	0	0	0	1
0.996805	0.0463042	0.0649481	0.633948	0.053126	-0.992682	-0.108101	-0.15635	0.0594438	0.111191	-0.992014	0.23533	0	0	0	1
0.996798	0.0463768	0.0650056	0.633966	0.0532047	-0.992678	-0.1081	-0.156139	0.0594928	0.111197	-0.99201	0.235359	0	0	0	1
0.99679	0.0465344	0.0650227	0.634014	0.0533599	-0.992676	-0.10804	-0.155835	0.0594955	0.111147	-0.992015	0.235346	0	0	0	1
0.996782	0.0466715	0.0650426	0.634068	0.0534941	-0.992677	-0.107964	-0.155438	0.059504	0.111081	-0.992022	0.235332	0	0	0	1
0.996785	0.0467579	0.0649301	0.634041	0.0535644	-0.992679	-0.10791	-0.154924	0.0593857	0.111026	-0.992036	0.235287	0	0	0	1
0.996807	0.0465222	0.0647715	0.633992	0.0533096	-0.992698	-0.107869	-0.154318	0.0592567	0.110962	-0.99205	0.23523	0	0	0	1
0.99683	0.0464501	0.0644681	0.63392	0.0532091	-0.992694	-0.107956	-0.153723	0.058959	0.111029	-0.992061	0.235179	0	0	0	1
0.996846	0.0464412	0.0642213	0.633909	0.0531814	-0.992679	-0.108102	-0.153172	0.0587073	0.111161	-0.992061	0.235166	0	0	0	1
0.996873	0.0460938	0.0640451	0.633921	0.052821	-0.992689	-0.108191	-0.152649	0.0585665	0.11122	-0.992063	0.235161	0	0	0	1
0.996886	0.0460448	0.0638817	0.633877	0.0527544	-0.992691	-0.108199	-0.152087	0.0584094	0.111217	-0.992072	0.235128	0	0	0	1
0.996888	0.0461022	0.063806	0.633824	0.0528043	-0.992687	-0.108218	-0.151532	0.0583267	0.111236	-0.992075	0.235125	0	0	0	1
0.996891	0.0460332	0.063816	0.633782	0.0527372	-0.992689	-0.108227	-0.151001	0.0583439	0.111241	-0.992073	0.235163	0	0	0	1
0.996889	0.0460972	0.0637982	0.633712	0.0527961	-0.992691	-0.108178	-0.150438	0.0583217	0.111195	-0.99208	0.235156	0	0	0	1
0.996887	0.0460371	0.0638748	0.633628	0.0527364	-0.99271	-0.108035	-0.149892	0.0584121	0.111053	-0.992091	0.235149	0	0	0	1
0.996877	0.0460739	0.0639965	0.633568	0.0527812	-0.992718	-0.107944	-0.149368	0.0585335	0.11097	-0.992093	0.23518	0	0	0	1
0.996865	0.0461966	0.0640938	0.63354	0.0529064	-0.992725	-0.107812	-0.148841	0.0586235	0.11085	-0.992101	0.235178	0	0	0	1
0.996859	0.0462307	0.0641637	0.63351	0.0529388	-0.992741	-0.107654	-0.148304	0.0586975	0.110697	-0.992113	0.235155	0	0	0	1
0.996856	0.0462732	0.0641887	0.633484	0.0529769	-0.992752	-0.107535	-0.14779	0.0587239	0.110582	-0.992125	0.235125	0	0	0	1
0.996854	0.0463392	0.0641757	0.633443	0.0530347	-0.99276	-0.107426	-0.147266	0.0587096	0.110476	-0.992137	0.23509	0	0	0	1
0.996857	0.0462086	0.0642209	0.633383	0.052901	-0.992783	-0.107279	-0.146685	0.0587767	0.110324	-0.99215	0.235067	0	0	0	1
0.996844	0.0462712	0.0643703	0.633284	0.0529736	-0.992791	-0.107173	-0.146091	0.0589237	0.110229	-0.992152	0.235104	0	0	0	1
0.996828	0.0463013	0.0645934	0.633209	0.0530237	-0.992797	-0.107097	-0.145546	0.0591459	0.110167	-0.992146	0.23518	0	0	0	1
0.996813	0.0464414	0.064733	0.633152	0.0531725	-0.9928	-0.106994	-0.145019	0.0592745	0.11008	-0.992148	0.235209	0	0	0	1
0.996803	0.0466136	0.0647634	0.633134	0.0533422	-0.9928	-0.106906	-0.144517	0.0592903	0.110004	-0.992155	0.235194	0	0	0	1
0.996803	0.0466273	0.0647488	0.633162	0.0533509	-0.992805	-0.106852	-0.14406	0.0592773	0.10995	-0.992162	0.235174	0	0	0	1
0.996797	0.0468425	0.0646824	0.633178	0.0535562	-0.992798	-0.106822	-0.143586	0.0591892	0.109929	-0.99217	0.235148	0	0	0	1
0.996797	0.0469807	0.0645824	0.633137	0.0536793	-0.992797	-0.106763	-0.143025	0.0590779	0.109873	-0.992182	0.235097	0	0	0	1
0.9968	0.0469805	0.0645448	0.633074	0.0536662	-0.992814	-0.106618	-0.142418	0.0590485	0.109725	-0.992201	0.23504	0	0	0	1
0.996798	0.047029	0.0645417	0.633028	0.0537118	-0.992816	-0.106576	-0.141859	0.0590423	0.109687	-0.992205	0.23504	0	0	0	1
0.996813	0.0467765	0.0644958	0.632953	0.0534627	-0.992816	-0.106702	-0.141516	0.0590178	0.109795	-0.992195	0.235093	0	0	0	1
0.99681	0.0467254	0.064578	0.632919	0.0534316	-0.992798	-0.106881	-0.141303	0.0590954	0.109976	-0.99217	0.235199	0	0	0	1
0.996801	0.0468539	0.06462	0.632924	0.0535628	-0.992793	-0.106857	-0.141054	0.0591241	0.109962	-0.99217	0.235214	0	0	0	1
0.996786	0.0471257	0.0646507	0.632961	0.0538323	-0.992787	-0.106782	-0.140682	0.0591287	0.109904	-0.992176	0.235195	0	0	0	1
0.996782	0.0471929	0.0646653	0.632979	0.0538952	-0.992794	-0.106686	-0.140216	0.059141	0.109813	-0.992185	0.235166	0	0	0	1
0.996795	0.0470743	0.0645433	0.632935	0.0537615	-0.992805	-0.106651	-0.139729	0.0590348	0.109765	-0.992197	0.235123	0	0	0	1
0.996807	0.0470022	0.0644201	0.632894	0.0536735	-0.992814	-0.106607	-0.139166	0.058923	0.109709	-0.99221	0.235074	0	0	0	1
0.996821	0.0468393	0.0643208	0.632862	0.0534985	-0.992827	-0.106576	-0.13863	0.0588439	0.109664	-0.99222	0.235041	0	0	0	1
0.996825	0.0468857	0.064224	0.63286	0.0535352	-0.992823	-0.106595	-0.138135	0.0587418	0.10968	-0.992224	0.235024	0	0	0	1
0.996819	0.0470086	0.0642273	0.632904	0.0536549	-0.992822	-0.106544	-0.137672	0.0587342	0.109636	-0.992229	0.235009	0	0	0	1
0.996824	0.0469559	0.064186	0.632911	0.0535933	-0.992834	-0.106465	-0.13717	0.0587033	0.109552	-0.99224	0.234976	0	0	0	1
0.996839	0.0467656	0.0640901	0.632867	0.0533886	-0.992853	-0.106388	-0.136602	0.0586332	0.109459	-0.992255	0.234925	0	0	0	1
0.996861	0.0465867	0.0638867	0.632806	0.0531896	-0.992861	-0.106414	-0.135979	0.0584496	0.109463	-0.992265	0.234881	0	0	0	1
0.996874	0.0465601	0.0637048	0.632761	0.0531491	-0.992852	-0.106517	-0.135379	0.0582664	0.109554	-0.992266	0.234874	0	0	0	1
0.996883	0.0465013	0.0635936	0.632691	0.0530907	-0.992833	-0.106727	-0.134848	0.0581512	0.109756	-0.99225	0.234952	0	0	0	1
0.996898	0.0462678	0.0635334	0.632653	0.0528574	-0.992834	-0.106829	-0.134286	0.0581118	0.109841	-0.992243	0.235004	0	0	0	1
0.996902	0.0463526	0.0634123	0.632621	0.0529317	-0.992824	-0.106884	-0.133753	0.0579794	0.109894	-0.992245	0.234996	0	0	0	1
0.996907	0.0463664	0.0633203	0.632571	0.0529327	-0.992829	-0.106839	-0.133191	0.0578889	0.109845	-0.992256	0.234959	0	0	0	1
0.99691	0.0463292	0.0633058	0.632499	0.0528883	-0.992842	-0.106741	-0.13265	0.0578839	0.109744	-0.992267	0.23493	0	0	0	1
0.996903	0.0463566	0.063389	0.632465	0.0529215	-0.992846	-0.106684	-0.132137	0.0579665	0.109693	-0.992268	0.234956	0	0	0	1
0.996893	0.0464787	0.0634568	0.632446	0.0530445	-0.992851	-0.10658	-0.131659	0.0580259	0.1096	-0.992275	0.234951	0	0	0	1
0.996888	0.0465406	0.0634904	0.632398	0.0530994	-0.992867	-0.106402	-0.13111	0.0580619	0.109427	-0.992292	0.234903	0	0	0	1
0.996878	0.0467183	0.0635253	0.632358	0.0532714	-0.992874	-0.106251	-0.130538	0.0580851	0.109289	-0.992306	0.234863	0	0	0	1
0.996878	0.0466925	0.0635304	0.632329	0.0532459	-0.992876	-0.106245	-0.130009	0.0580934	0.109281	-0.992306	0.234879	0	0	0	1
0.996878	0.0467747	0.0634735	0.632313	0.0533246	-0.992866	-0.106298	-0.129477	0.0580251	0.109336	-0.992304	0.234898	0	0	0	1
0.996884	0.0467935	0.0633708	0.632258	0.0533334	-0.992863	-0.106321	-0.128882	0.0579199	0.109354	-0.992308	0.234891	0	0	0	1
0.996885	0.0468032	0.0633504	0.632214	0.0533407	-0.992863	-0.106319	-0.128324	0.0578987	0.109352	-0.99231	0.234902	0	0	0	1
0.996883	0.0468604	0.0633283	0.63217	0.053398	-0.992855	-0.106364	-0.127817	0.057868	0.109399	-0.992306	0.234932	0	0	0	1
0.996875	0.0469875	0.063368	0.632137	0.0535228	-0.99286	-0.106261	-0.127286	0.057899	0.109306	-0.992315	0.234918	0	0	0	1
0.996872	0.0469971	0.0634062	0.632083	0.0535276	-0.992876	-0.106107	-0.126753	0.0579442	0.109154	-0.992329	0.234882	0	0	0	1
0.996883	0.0468427	0.063349	0.631994	0.0533711	-0.992878	-0.106166	-0.126401	0.0579011	0.109201	-0.992326	0.234887	0	0	0	1
0.996871	0.0468926	0.0634959	0.63198	0.0534476	-0.992854	-0.10635	-0.126214	0.0580316	0.109396	-0.992297	0.235005	0	0	0	1
0.996861	0.0470651	0.0635269	0.631998	0.0536218	-0.992847	-0.106332	-0.126042	0.0580443	0.10939	-0.992297	0.235013	0	0	0	1
0.996845	0.0473421	0.0635671	0.632043	0.0538978	-0.992839	-0.10626	-0.125681	0.0580578	0.109336	-0.992302	0.235001	0	0	0	1
0.996848	0.0472488	0.0635948	0.632032	0.0537992	-0.992861	-0.106109	-0.125161	0.0581037	0.109181	-0.992316	0.234956	0	0	0	1
0.996848	0.0472485	0.0635965	0.631963	0.0537888	-0.99288	-0.105935	-0.124587	0.0581148	0.109007	-0.992335	0.234893	0	0	0	1
0.996849	0.0472683	0.0635614	0.631892	0.0537983	-0.992891	-0.105826	-0.124048	0.0580837	0.108897	-0.992349	0.234835	0	0	0	1
0.996846	0.0472922	0.063593	0.631857	0.0538189	-0.992902	-0.105711	-0.123561	0.0581187	0.108785	-0.992359	0.234806	0	0	0	1
0.996844	0.0472674	0.0636396	0.631808	0.0537901	-0.99292	-0.105556	-0.123016	0.0581761	0.108631	-0.992373	0.23477	0	0	0	1
0.996842	0.047164	0.0637552	0.631746	0.0536926	-0.992939	-0.105433	-0.122467	0.0583088	0.108508	-0.992378	0.234771	0	0	0	1
0.996833	0.0471496	0.0638984	0.63168	0.0536857	-0.992954	-0.105296	-0.12193	0.0584599	0.108378	-0.992384	0.234781	0	0	0	1
0.996833	0.0469648	0.0640365	0.631596	0.0535085	-0.992978	-0.105159	-0.121362	0.0586245	0.108237	-0.992389	0.234778	0	0	0	1
0.996834	0.0467907	0.0641562	0.631559	0.0533453	-0.992991	-0.105111	-0.120831	0.0587648	0.108186	-0.992386	0.234782	0	0	0	1
0.996828	0.0468173	0.064224	0.631558	0.0533786	-0.992991	-0.105101	-0.120324	0.0588296	0.108181	-0.992383	0.234771	0	0	0	1
0.996828	0.0468064	0.0642291	0.631534	0.0533647	-0.992998	-0.105042	-0.119815	0.0588391	0.108121	-0.992389	0.234708	0	0	0	1
0.996824	0.0468578	0.0642589	0.631455	0.0534104	-0.993011	-0.104894	-0.119244	0.0588711	0.107978	-0.992403	0.234636	0	0	0	1
0.996816	0.0468306	0.0643991	0.631359	0.0533972	-0.993014	-0.104871	-0.118691	0.0590145	0.107961	-0.992396	0.234641	0	0	0	1
0.996807	0.0467699	0.0645798	0.631276	0.0533547	-0.993019	-0.104846	-0.118112	0.0592017	0.107942	-0.992387	0.234666	0	0	0	1
0.996788	0.0468862	0.0647896	0.631198	0.0534954	-0.993008	-0.104879	-0.117522	0.0593957	0.107993	-0.99237	0.234676	0	0	0	1
0.996776	0.0469773	0.0649156	0.631159	0.0536137	-0.992977	-0.105113	-0.116991	0.0594983	0.108239	-0.992337	0.234692	0	0	0	1
0.996774	0.0470666	0.0648777	0.631156	0.0537182	-0.992936	-0.10544	-0.116478	0.0594332	0.10857	-0.992305	0.234645	0	0	0	1
0.996785	0.0470282	0.064735	0.631168	0.0536954	-0.992883	-0.105958	-0.115958	0.0592677	0.109079	-0.992259	0.234553	0	0	0	1
0.996798	0.047032	0.0645284	0.631192	0.0537173	-0.992808	-0.106643	-0.115427	0.0590252	0.109753	-0.992199	0.234441	0	0	0	1
0.996812	0.0470321	0.0643171	0.631215	0.053746	-0.992712	-0.10752	-0.114917	0.058768	0.110619	-0.992118	0.234348	0	0	0	1
0.996823	0.0471018	0.0640891	0.63122	0.0538473	-0.992601	-0.108489	-0.11439	0.0584814	0.11158	-0.992027	0.234251	0	0	0	1
0.996831	0.0471604	0.0639214	0.631189	0.0539363	-0.992504	-0.109331	-0.113775	0.0582627	0.112417	-0.991946	0.234159	0	0	0	1
0.996829	0.047163	0.0639584	0.631131	0.0539791	-0.992434	-0.109943	-0.113118	0.0582658	0.113032	-0.991876	0.234157	0	0	0	1
0.996821	0.0470403	0.064169	0.631032	0.0539017	-0.992399	-0.110297	-0.112536	0.0584694	0.113391	-0.991823	0.234242	0	0	0	1
0.996811	0.0469482	0.0643922	0.630917	0.0538356	-0.992402	-0.110301	-0.111989	0.0587012	0.1134	-0.991808	0.234298	0	0	0	1
0.996796	0.047066	0.0645486	0.63086	0.0539627	-0.99241	-0.110165	-0.111484	0.0588503	0.11328	-0.991813	0.234314	0	0	0	1
0.996794	0.0469772	0.0646336	0.630793	0.0538787	-0.992424	-0.110077	-0.11111	0.0589494	0.113192	-0.991817	0.234303	0	0	0	1
0.996788	0.0469757	0.0647245	0.630745	0.0538895	-0.99242	-0.11011	-0.11093	0.0590379	0.11323	-0.991807	0.234334	0	0	0	1
0.996782	0.0470249	0.0647849	0.630735	0.0539414	-0.992425	-0.110044	-0.110704	0.0590959	0.11317	-0.991811	0.234337	0	0	0	1
0.996767	0.0472835	0.0648332	0.630765	0.0541998	-0.992419	-0.109969	-0.110331	0.0591186	0.113112	-0.991816	0.234323	0	0	0	1
0.996757	0.0474078	0.0648993	0.630803	0.0543253	-0.992423	-0.109869	-0.109854	0.0591755	0.113023	-0.991823	0.234305	0	0	0	1
0.99676	0.0472819	0.0649406	0.630788	0.0541953	-0.992448	-0.109713	-0.109394	0.0592393	0.112862	-0.991837	0.234263	0	0	0	1
0.996764	0.0471361	0.0649858	0.630757	0.0540447	-0.992475	-0.109537	-0.108899	0.0593102	0.11268	-0.991854	0.234216	0	0	0	1
0.996751	0.0473136	0.0650538	0.630728	0.0542179	-0.992486	-0.109349	-0.108326	0.0593679	0.112506	-0.99187	0.23417	0	0	0	1
0.996744	0.0473645	0.0651219	0.630692	0.0542653	-0.992504	-0.109168	-0.107762	0.0594396	0.112332	-0.991885	0.23412	0	0	0	1
0.996743	0.0473112	0.0651728	0.630651	0.0542091	-0.992523	-0.109019	-0.107257	0.0595043	0.112182	-0.991898	0.234071	0	0	0	1
0.996741	0.0472721	0.0652394	0.630611	0.0541672	-0.992545	-0.108846	-0.106736	0.0595842	0.11201	-0.991913	0.23403	0	0	0	1
0.996746	0.0470656	0.0653159	0.630533	0.0539559	-0.992582	-0.10861	-0.106145	0.0596961	0.111765	-0.991934	0.233971	0	0	0	1
0.99674	0.0469758	0.0654642	0.63047	0.053877	-0.992597	-0.108508	-0.105588	0.059859	0.111666	-0.991935	0.233977	0	0	0	1
0.996728	0.0469624	0.0656514	0.63042	0.0538812	-0.992603	-0.10845	-0.105064	0.0600493	0.111617	-0.991929	0.234021	0	0	0	1
0.996721	0.0469832	0.0657556	0.630358	0.0539031	-0.992621	-0.108277	-0.104514	0.0601597	0.111452	-0.991941	0.233995	0	0	0	1
0.996709	0.0471329	0.0658264	0.630324	0.0540524	-0.992627	-0.10815	-0.103972	0.0602202	0.111337	-0.99195	0.233961	0	0	0	1
0.996713	0.0469566	0.0658923	0.630336	0.0538805	-0.992643	-0.10809	-0.103483	0.0603085	0.11127	-0.991953	0.233941	0	0	0	1
0.996712	0.0469133	0.0659354	0.630367	0.0538384	-0.992652	-0.108027	-0.103007	0.0603595	0.111207	-0.991957	0.233915	0	0	0	1
0.996704	0.0470022	0.0659888	0.630354	0.0539245	-0.992662	-0.107888	-0.102463	0.0604101	0.111076	-0.991968	0.233873	0	0	0	1
0.996705	0.0469183	0.066039	0.630297	0.0538349	-0.992688	-0.107697	-0.101899	0.0604797	0.110883	-0.991986	0.233813	0	0	0	1
0.996697	0.0469786	0.0661122	0.630236	0.0538924	-0.992704	-0.107523	-0.101346	0.0605551	0.110716	-0.992	0.233768	0	0	0	1
0.996688	0.0470634	0.0661876	0.630197	0.053977	-0.992714	-0.107389	-0.100809	0.0606278	0.110591	-0.992009	0.233737	0	0	0	1
0.996675	0.0471689	0.0663048	0.630163	0.0540877	-0.992721	-0.107266	-0.100282	0.0607391	0.110481	-0.992015	0.233737	0	0	0	1
0.996661	0.0472727	0.0664438	0.630125	0.0541993	-0.992727	-0.10715	-0.0997041	0.0608718	0.110379	-0.992018	0.233742	0	0	0	1
0.996653	0.0473207	0.0665285	0.630086	0.0542511	-0.992734	-0.107061	-0.0991907	0.0609554	0.110297	-0.992022	0.233726	0	0	0	1
0.996647	0.0473618	0.0665901	0.630049	0.0542906	-0.992746	-0.106928	-0.098675	0.0610193	0.11017	-0.992032	0.233691	0	0	0	1
0.99664	0.047443	0.0666442	0.629997	0.0543669	-0.99276	-0.106757	-0.0981405	0.0610734	0.110006	-0.992047	0.233642	0	0	0	1
0.996627	0.0476129	0.066713	0.629963	0.0545355	-0.992766	-0.106621	-0.0976405	0.0611304	0.109884	-0.992057	0.233611	0	0	0	1
0.996619	0.0477084	0.0667711	0.629958	0.0546292	-0.992774	-0.106494	-0.097163	0.0611845	0.109767	-0.992066	0.233582	0	0	0	1
0.996613	0.0477442	0.0668358	0.629938	0.0546618	-0.99279	-0.106329	-0.096629	0.0612539	0.109608	-0.99208	0.233546	0	0	0	1
0.996641	0.0474578	0.0666144	0.629737	0.0543597	-0.992794	-0.106452	-0.0963067	0.0610589	0.109701	-0.992081	0.233504	0	0	0	1
0.996691	0.0471144	0.0661028	0.629278	0.0539992	-0.992746	-0.107074	-0.0962697	0.0605552	0.110275	-0.992049	0.233551	0	0	0	1
0.99676	0.0464784	0.0655151	0.628673	0.0533121	-0.992763	-0.107263	-0.0963339	0.0600321	0.110393	-0.992067	0.233475	0	0	0	1
0.996861	0.0457653	0.064472	0.627757	0.0525008	-0.99278	-0.107506	-0.0962858	0.059063	0.110539	-0.992109	0.23327	0	0	0	1
0.996972	0.0451807	0.0631583	0.62662	0.051811	-0.992745	-0.108162	-0.0961167	0.0577897	0.111092	-0.992123	0.23315	0	0	0	1
0.997063	0.0447585	0.0620034	0.625464	0.0513348	-0.99263	-0.109438	-0.0959098	0.0566246	0.112284	-0.992056	0.233396	0	0	0	1
0.997139	0.0444806	0.0609675	0.62441	0.0510193	-0.992492	-0.110828	-0.0957016	0.0555565	0.113606	-0.991965	0.23374	0	0	0	1
0.997222	0.0439996	0.0599551	0.623285	0.0504704	-0.992428	-0.111649	-0.0954529	0.0545651	0.11435	-0.991935	0.233837	0	0	0	1
0.997303	0.0431554	0.0592261	0.622064	0.0495574	-0.992452	-0.111848	-0.0952363	0.0539287	0.114466	-0.991956	0.233798	0	0	0	1
0.997341	0.0425552	0.0590106	0.620883	0.0489318	-0.99249	-0.111783	-0.0951618	0.053787	0.114358	-0.991977	0.233857	0	0	0	1
0.997361	0.0420813	0.0590089	0.619717	0.0484449	-0.992545	-0.111505	-0.0951625	0.0538533	0.114054	-0.992008	0.233913	0	0	0	1
0.997388	0.0415386	0.0589431	0.618466	0.0478712	-0.992627	-0.111026	-0.0949678	0.0538731	0.113542	-0.992066	0.233848	0	0	0	1
0.997406	0.0412172	0.058867	0.617248	0.0475229	-0.992684	-0.110661	-0.0947824	0.0538516	0.113156	-0.992111	0.233805	0	0	0	1
0.997424	0.0408517	0.0588093	0.616057	0.0471447	-0.992719	-0.110515	-0.0946861	0.0538428	0.112987	-0.992131	0.233871	0	0	0	1
0.997458	0.0404938	0.0584892	0.614846	0.0467576	-0.992726	-0.110616	-0.0946053	0.0535609	0.113054	-0.992138	0.233928	0	0	0	1
0.997476	0.0405143	0.0581529	0.613757	0.0467403	-0.992726	-0.110625	-0.0944844	0.0532245	0.113048	-0.992157	0.233929	0	0	0	1
0.997511	0.0404726	0.0575918	0.612546	0.0466416	-0.992717	-0.110745	-0.0944028	0.0526666	0.11314	-0.992176	0.233886	0	0	0	1
0.997539	0.0405009	0.0570719	0.611264	0.0466198	-0.992699	-0.110917	-0.0942499	0.0521394	0.113289	-0.992187	0.233854	0	0	0	1
0.997559	0.0403985	0.0567915	0.60996	0.0464927	-0.992691	-0.111043	-0.0941216	0.0518668	0.113397	-0.992189	0.233923	0	0	0	1
0.997553	0.0407452	0.0566512	0.608806	0.0468289	-0.992659	-0.111183	-0.0940586	0.0516815	0.113549	-0.992182	0.234082	0	0	0	1
0.997567	0.0409242	0.0562882	0.607633	0.0469712	-0.992641	-0.111289	-0.0939479	0.0512959	0.113646	-0.99219	0.234145	0	0	0	1
0.99759	0.0410074	0.055803	0.606461	0.0469929	-0.992652	-0.111173	-0.0938508	0.0508104	0.113513	-0.992231	0.234044	0	0	0	1
0.997626	0.0408377	0.055295	0.605212	0.0467653	-0.992665	-0.111157	-0.093765	0.0503263	0.113463	-0.992261	0.233997	0	0	0	1
0.997641	0.0408894	0.0549835	0.604005	0.0467837	-0.992659	-0.111203	-0.0936375	0.0500092	0.113498	-0.992273	0.234046	0	0	0	1
0.997632	0.0410865	0.0550035	0.602795	0.0469792	-0.992656	-0.111146	-0.0935319	0.0500094	0.113451	-0.992278	0.234162	0	0	0	1
0.997632	0.0410218	0.0550358	0.601515	0.0469156	-0.992666	-0.111089	-0.0934487	0.0500515	0.113392	-0.992283	0.234331	0	0	0	1
0.997652	0.0408002	0.0548369	0.600235	0.0466707	-0.992681	-0.111055	-0.0933088	0.0498808	0.113339	-0.992298	0.234416	0	0	0	1
0.997667	0.0406712	0.0546648	0.599031	0.0465178	-0.992699	-0.110954	-0.0931195	0.0497294	0.113223	-0.992319	0.234434	0	0	0	1
0.997688	0.0405365	0.0543887	0.597879	0.0463545	-0.992702	-0.110996	-0.0930678	0.0494687	0.113245	-0.992329	0.234395	0	0	0	1
0.997715	0.0403498	0.0540202	0.596688	0.0461232	-0.992721	-0.110921	-0.0929494	0.0491277	0.113144	-0.992358	0.234299	0	0	0	1
0.997675	0.0405405	0.0546262	0.595839	0.0463989	-0.99267	-0.111265	-0.0929244	0.0496914	0.113526	-0.992286	0.23431	0	0	0	1
0.997579	0.0404299	0.0564188	0.595672	0.0465645	-0.992507	-0.112644	-0.0929928	0.0514182	0.114983	-0.99203	0.234638	0	0	0	1
0.997518	0.0404343	0.0574922	0.595704	0.0467529	-0.992368	-0.113782	-0.0930499	0.0524293	0.116172	-0.991839	0.234777	0	0	0	1
0.997514	0.0400394	0.0578289	0.595641	0.0464376	-0.9923	-0.114502	-0.0933708	0.0527756	0.116887	-0.991736	0.2348	0	0	0	1
0.997508	0.0398294	0.0580849	0.595526	0.0462834	-0.992254	-0.114963	-0.0937929	0.0530326	0.11735	-0.991668	0.234812	0	0	0	1
0.997486	0.039755	0.0585184	0.595413	0.0462897	-0.99219	-0.115509	-0.0942216	0.0534459	0.117912	-0.991579	0.234846	0	0	0	1
0.997457	0.0396563	0.0590687	0.59533	0.0462939	-0.99211	-0.116193	-0.0946669	0.0539715	0.118617	-0.991466	0.234908	0	0	0	1
0.997425	0.0397373	0.0595519	0.595213	0.0464653	-0.992031	-0.1168	-0.0951117	0.0544127	0.119251	-0.991366	0.234948	0	0	0	1
0.9974	0.0397222	0.0599775	0.595071	0.0465305	-0.991966	-0.117328	-0.0955562	0.0548118	0.119799	-0.991278	0.23497	0	0	0	1
0.99737	0.039823	0.0604146	0.594928	0.0467138	-0.991892	-0.117876	-0.0960131	0.0552073	0.120372	-0.991186	0.234998	0	0	0	1
0.997344	0.0399267	0.060773	0.594768	0.046886	-0.991829	-0.118337	-0.0964708	0.0555284	0.120856	-0.99111	0.235009	0	0	0	1
0.997325	0.0399497	0.0610675	0.594604	0.0469667	-0.991779	-0.118729	-0.0969313	0.0557991	0.121264	-0.991045	0.235012	0	0	0	1
0.997305	0.0400256	0.0613373	0.594463	0.0470974	-0.991725	-0.119124	-0.0974189	0.0560385	0.121676	-0.990981	0.235029	0	0	0	1
0.997289	0.0401281	0.0615434	0.594348	0.0472442	-0.991676	-0.119471	-0.0978757	0.0562138	0.12204	-0.990926	0.235042	0	0	0	1
0.99728	0.0400797	0.0617141	0.594237	0.047234	-0.991641	-0.119769	-0.0983092	0.0563747	0.122343	-0.990879	0.235054	0	0	0	1
0.997279	0.0399209	0.0618269	0.594121	0.0471034	-0.991618	-0.120006	-0.0987484	0.0564947	0.122577	-0.990844	0.235058	0	0	0	1
0.997275	0.0398667	0.061932	0.594025	0.0470769	-0.991589	-0.12026	-0.0992033	0.0565935	0.122833	-0.990806	0.23507	0	0	0	1
0.997271	0.0398925	0.0619787	0.593935	0.0471192	-0.991564	-0.120449	-0.0996425	0.0566276	0.123026	-0.99078	0.235078	0	0	0	1
0.99728	0.0396555	0.0619945	0.593844	0.0468967	-0.99155	-0.120647	-0.100162	0.0566632	0.123211	-0.990755	0.23509	0	0	0	1
0.997286	0.0396259	0.0619111	0.593757	0.0468629	-0.991539	-0.12075	-0.100677	0.0565793	0.123308	-0.990748	0.235093	0	0	0	1
0.997297	0.0395176	0.0617955	0.593657	0.0467458	-0.991534	-0.120836	-0.101249	0.0564741	0.123382	-0.990745	0.23509	0	0	0	1
0.997305	0.0394855	0.0616983	0.593576	0.0467063	-0.991527	-0.120915	-0.101713	0.056378	0.123456	-0.990741	0.235087	0	0	0	1
0.997318	0.0392335	0.0616393	0.593509	0.0464536	-0.991528	-0.121005	-0.102145	0.0563464	0.123528	-0.990734	0.235093	0	0	0	1
0.997326	0.0390662	0.0616156	0.593453	0.0462919	-0.991519	-0.121139	-0.102567	0.0563375	0.123652	-0.990719	0.235105	0	0	0	1
0.997338	0.0388616	0.0615525	0.593366	0.0460888	-0.991511	-0.121281	-0.103134	0.0562937	0.12378	-0.990706	0.235117	0	0	0	1
0.997348	0.0387664	0.0614509	0.593273	0.0459863	-0.991505	-0.121367	-0.103669	0.0562007	0.123856	-0.990701	0.235116	0	0	0	1
0.997352	0.0388203	0.0613615	0.593187	0.0460336	-0.991493	-0.121449	-0.104137	0.0561016	0.123937	-0.990697	0.235118	0	0	0	1
0.997354	0.0387962	0.0613328	0.593129	0.0460129	-0.991479	-0.121572	-0.104544	0.0560705	0.124057	-0.990684	0.235129	0	0	0	1
0.997358	0.0386655	0.0613525	0.593076	0.0458957	-0.991462	-0.121754	-0.104977	0.0560979	0.124232	-0.99066	0.23515	0	0	0	1
0.997363	0.0385907	0.061324	0.593001	0.0458278	-0.991443	-0.12193	-0.105477	0.0560708	0.124404	-0.99064	0.23516	0	0	0	1
0.997353	0.0389883	0.0612344	0.59291	0.0462161	-0.991416	-0.122004	-0.105947	0.0559289	0.124496	-0.990636	0.235159	0	0	0	1
0.997345	0.0392718	0.0611861	0.592863	0.0464939	-0.991399	-0.12204	-0.106197	0.055844	0.124545	-0.990635	0.235156	0	0	0	1
0.997346	0.0392191	0.0611961	0.592852	0.0464463	-0.991393	-0.122102	-0.106319	0.0558576	0.124605	-0.990627	0.235166	0	0	0	1
0.997349	0.0388778	0.0613689	0.592866	0.0461471	-0.991367	-0.12243	-0.10664	0.0560562	0.124922	-0.990576	0.235217	0	0	0	1
0.997355	0.03872	0.0613662	0.592799	0.0460007	-0.99135	-0.122622	-0.107151	0.0560643	0.125105	-0.990552	0.235238	0	0	0	1
0.997346	0.0390639	0.0612944	0.592706	0.0463429	-0.991314	-0.122786	-0.10773	0.0559423	0.125285	-0.990536	0.235244	0	0	0	1
0.997339	0.0393637	0.0612245	0.592612	0.0466397	-0.991283	-0.122923	-0.108299	0.055829	0.125436	-0.990524	0.235251	0	0	0	1
0.997338	0.0394742	0.0611713	0.592524	0.0467502	-0.991262	-0.123051	-0.108852	0.0557564	0.125567	-0.990511	0.23526	0	0	0	1
0.997328	0.0395404	0.0612926	0.592487	0.0468377	-0.991243	-0.123166	-0.109364	0.0558628	0.125692	-0.990489	0.235284	0	0	0	1
0.997323	0.0395414	0.0613688	0.592443	0.0468597	-0.991217	-0.123368	-0.109867	0.0559286	0.125898	-0.990459	0.235316	0	0	0	1
0.997318	0.03954	0.0614416	0.592397	0.0468827	-0.991183	-0.123637	-0.110395	0.0559881	0.12617	-0.990421	0.23535	0	0	0	1
0.997313	0.0395826	0.0615089	0.592343	0.0469451	-0.991154	-0.123841	-0.110939	0.0560398	0.126381	-0.990391	0.235379	0	0	0	1
0.997304	0.0396006	0.0616312	0.592297	0.0469797	-0.99115	-0.12386	-0.111487	0.0561577	0.126406	-0.990381	0.235393	0	0	0	1
0.997294	0.0397351	0.0617152	0.592245	0.0471266	-0.991137	-0.123907	-0.112013	0.0562217	0.126465	-0.99037	0.235407	0	0	0	1
0.997297	0.0395367	0.0617946	0.592203	0.046952	-0.991118	-0.124126	-0.112496	0.0563152	0.126676	-0.990338	0.235439	0	0	0	1
0.997298	0.0393298	0.0619078	0.592177	0.0467786	-0.991087	-0.12444	-0.112966	0.0564388	0.126985	-0.990291	0.235483	0	0	0	1
0.997302	0.0390846	0.0620013	0.592136	0.0465641	-0.991059	-0.124742	-0.113482	0.0565484	0.127277	-0.990248	0.235526	0	0	0	1
0.997301	0.0389798	0.062085	0.592085	0.0464877	-0.991025	-0.12504	-0.114051	0.0566307	0.127573	-0.990205	0.235566	0	0	0	1
0.997291	0.0389966	0.062223	0.592048	0.0465246	-0.991018	-0.125085	-0.114555	0.0567632	0.127625	-0.990191	0.235585	0	0	0	1
0.997282	0.0389221	0.0624187	0.592029	0.0464816	-0.991007	-0.125187	-0.115069	0.0569618	0.127733	-0.990165	0.235616	0	0	0	1
0.997285	0.0387646	0.062471	0.591969	0.0463437	-0.990987	-0.125395	-0.115605	0.0570241	0.127935	-0.990136	0.235643	0	0	0	1
0.997273	0.0388561	0.0626019	0.591924	0.0464586	-0.990966	-0.125518	-0.11618	0.0571362	0.128069	-0.990112	0.235669	0	0	0	1
0.997251	0.0390538	0.0628242	0.591895	0.0466783	-0.990967	-0.125427	-0.116752	0.0573354	0.127999	-0.990109	0.235682	0	0	0	1
0.997244	0.0390916	0.0629126	0.591831	0.0467255	-0.990969	-0.125397	-0.117319	0.0574195	0.127976	-0.990107	0.235691	0	0	0	1
0.99723	0.0391108	0.0631302	0.591812	0.0467681	-0.990977	-0.125321	-0.117824	0.0576362	0.12791	-0.990103	0.235706	0	0	0	1
0.997226	0.0391121	0.0631827	0.591751	0.0467825	-0.990962	-0.125431	-0.118389	0.0576828	0.128023	-0.990086	0.235725	0	0	0	1
0.997207	0.0392911	0.0633803	0.591739	0.0469863	-0.990951	-0.125439	-0.118936	0.0578551	0.128051	-0.990072	0.235754	0	0	0	1
0.997197	0.0393473	0.0634968	0.591682	0.0470554	-0.990952	-0.12541	-0.119502	0.0579648	0.128031	-0.990068	0.235765	0	0	0	1
0.997178	0.0395007	0.0637123	0.591656	0.0472337	-0.990947	-0.125379	-0.120025	0.05816	0.128019	-0.990059	0.235782	0	0	0	1
0.99717	0.039466	0.0638507	0.591618	0.047223	-0.990935	-0.12548	-0.120536	0.0582968	0.128124	-0.990037	0.235808	0	0	0	1
0.997141	0.0395812	0.0642245	0.591655	0.0473742	-0.990952	-0.125288	-0.120897	0.0586614	0.127957	-0.990037	0.235825	0	0	0	1
0.997119	0.0397036	0.0645022	0.591679	0.0475191	-0.990971	-0.12508	-0.12117	0.0589308	0.127769	-0.990045	0.235827	0	0	0	1
0.997123	0.0396028	0.0644901	0.591645	0.0474185	-0.990974	-0.125099	-0.121367	0.0589308	0.127781	-0.990044	0.235829	0	0	0	1
0.997129	0.0393496	0.0645624	0.591621	0.0471896	-0.990956	-0.125325	-0.121705	0.0590241	0.127996	-0.99001	0.235863	0	0	0	1
0.997129	0.0392206	0.0646412	0.591576	0.0470886	-0.990925	-0.125611	-0.122173	0.0591051	0.128279	-0.989969	0.235902	0	0	0	1
0.997131	0.0390715	0.064703	0.591513	0.0469601	-0.990906	-0.125806	-0.122714	0.0591762	0.128468	-0.98994	0.235928	0	0	0	1
0.997114	0.0390742	0.064956	0.591497	0.0469901	-0.990916	-0.125719	-0.123268	0.0594307	0.128393	-0.989935	0.235947	0	0	0	1
0.997104	0.0390034	0.065155	0.591485	0.046941	-0.990927	-0.125646	-0.123852	0.0596403	0.128325	-0.989931	0.235972	0	0	0	1
0.99709	0.0389713	0.0653929	0.591485	0.0469312	-0.990946	-0.125505	-0.124391	0.0598868	0.128193	-0.989933	0.235989	0	0	0	1
0.997086	0.0388706	0.0655056	0.59144	0.0468425	-0.990956	-0.125454	-0.124909	0.0600138	0.128141	-0.989932	0.235999	0	0	0	1
0.997089	0.0386587	0.0655841	0.591423	0.0466433	-0.990963	-0.125475	-0.125436	0.0601178	0.128154	-0.989924	0.236028	0	0	0	1
0.997084	0.0385602	0.0657235	0.591421	0.046562	-0.99097	-0.125453	-0.125931	0.0602696	0.128132	-0.989918	0.236051	0	0	0	1
0.997091	0.0382626	0.065787	0.591365	0.0462784	-0.990975	-0.125518	-0.126453	0.0603677	0.128182	-0.989905	0.23607	0	0	0	1
0.99708	0.0382112	0.0659859	0.591345	0.0462652	-0.99095	-0.125719	-0.126964	0.060562	0.12839	-0.989867	0.236115	0	0	0	1
0.997079	0.0380189	0.066118	0.591309	0.0461037	-0.990931	-0.125926	-0.127498	0.0607079	0.128591	-0.989831	0.236154	0	0	0	1
0.99707	0.0379725	0.0662719	0.5913	0.0460846	-0.990917	-0.126041	-0.128039	0.060861	0.12871	-0.989807	0.236191	0	0	0	1
0.997051	0.0381115	0.0664847	0.591294	0.0462493	-0.990912	-0.126025	-0.128584	0.0610546	0.128713	-0.989794	0.236221	0	0	0	1
0.997031	0.0383442	0.0666412	0.59125	0.0465003	-0.990901	-0.126017	-0.129136	0.06118	0.128726	-0.989785	0.236234	0	0	0	1
0.997016	0.0383038	0.0668956	0.59123	0.0464881	-0.990912	-0.125937	-0.129675	0.0614409	0.128655	-0.989778	0.236254	0	0	0	1
0.996991	0.0384202	0.0672045	0.591235	0.0466353	-0.990922	-0.125804	-0.130263	0.0617381	0.128544	-0.989774	0.236279	0	0	0	1
0.996958	0.0387804	0.0674848	0.591227	0.0470204	-0.990922	-0.125657	-0.130887	0.0619763	0.128433	-0.989773	0.236294	0	0	0	1
0.996916	0.0391844	0.067864	0.591217	0.0474556	-0.990932	-0.125414	-0.131493	0.0623116	0.128232	-0.989778	0.236304	0	0	0	1
0.996894	0.0392738	0.0681444	0.591193	0.0475696	-0.990949	-0.12524	-0.132063	0.0625861	0.128078	-0.989781	0.236314	0	0	0	1
0.99688	0.0392519	0.0683556	0.591176	0.0475676	-0.990963	-0.125124	-0.132595	0.0628037	0.12797	-0.989781	0.236324	0	0	0	1
0.996882	0.0391172	0.0684015	0.591107	0.0474382	-0.990972	-0.125102	-0.133113	0.0628676	0.127942	-0.989781	0.236329	0	0	0	1
0.996875	0.0392014	0.0684549	0.591057	0.0475297	-0.990966	-0.125118	-0.133546	0.0629089	0.127965	-0.989775	0.23634	0	0	0	1
0.996866	0.0391195	0.0686309	0.59105	0.0474725	-0.990966	-0.125142	-0.134077	0.0630926	0.127993	-0.98976	0.236374	0	0	0	1
0.996859	0.0391718	0.0687003	0.591053	0.0475393	-0.990951	-0.125235	-0.134717	0.0631501	0.128092	-0.989743	0.23642	0	0	0	1
0.996845	0.0390858	0.0689531	0.591085	0.0474804	-0.990965	-0.125141	-0.135322	0.0634161	0.128005	-0.989738	0.236452	0	0	0	1
0.996839	0.0389565	0.0691197	0.591081	0.0473595	-0.990998	-0.124927	-0.135853	0.0636079	0.127791	-0.989753	0.23639	0	0	0	1
0.996809	0.0390918	0.0694729	0.591163	0.0475212	-0.991026	-0.124646	-0.136209	0.063954	0.127534	-0.989764	0.23637	0	0	0	1
0.996803	0.0390403	0.0695849	0.591177	0.0474704	-0.991055	-0.12443	-0.136498	0.0640819	0.127321	-0.989783	0.236292	0	0	0	1
0.996809	0.0389431	0.0695511	0.591147	0.0473675	-0.991064	-0.124402	-0.136699	0.0640622	0.127284	-0.989789	0.236261	0	0	0	1
0.996821	0.0387225	0.0695051	0.591098	0.0471473	-0.991065	-0.124479	-0.137023	0.0640411	0.127345	-0.989782	0.236271	0	0	0	1
0.996833	0.0385032	0.0694582	0.591059	0.0469326	-0.991057	-0.124622	-0.137501	0.0640159	0.127472	-0.989768	0.236301	0	0	0	1
0.996832	0.0385731	0.0694258	0.591076	0.0470103	-0.991029	-0.124815	-0.138103	0.0639657	0.127668	-0.989746	0.236361	0	0	0	1
0.996816	0.0387881	0.0695449	0.591155	0.0472451	-0.991007	-0.124903	-0.138684	0.0640519	0.127776	-0.989726	0.236422	0	0	0	1
0.996817	0.0387717	0.0695351	0.591137	0.0472325	-0.990998	-0.12498	-0.139215	0.0640407	0.127851	-0.989717	0.236442	0	0	0	1
0.996825	0.0386178	0.0695138	0.591072	0.0470798	-0.990999	-0.125027	-0.139635	0.064037	0.127887	-0.989713	0.23645	0	0	0	1
0.996833	0.0384999	0.0694645	0.591017	0.046962	-0.990993	-0.125116	-0.140057	0.0639991	0.127967	-0.989705	0.236467	0	0	0	1
0.996837	0.0384821	0.0694097	0.591005	0.046949	-0.990971	-0.125298	-0.140602	0.0639385	0.128146	-0.989686	0.236512	0	0	0	1
0.996832	0.0385352	0.0694512	0.591031	0.0470153	-0.990952	-0.125424	-0.141225	0.0639668	0.128277	-0.989667	0.236566	0	0	0	1
0.996818	0.0386994	0.0695584	0.591047	0.0471954	-0.990937	-0.125472	-0.141824	0.0640496	0.12834	-0.989653	0.236607	0	0	0	1
0.99681	0.0388572	0.0695972	0.591055	0.0473603	-0.990924	-0.125518	-0.142386	0.0640655	0.128398	-0.989645	0.236624	0	0	0	1
0.996794	0.0390987	0.0696828	0.591084	0.047604	-0.990926	-0.125404	-0.142962	0.0641246	0.128304	-0.989653	0.236568	0	0	0	1
0.996777	0.0391764	0.0698781	0.591086	0.0476948	-0.990945	-0.125224	-0.143519	0.0643167	0.128138	-0.989662	0.236527	0	0	0	1
0.996769	0.039152	0.0700051	0.591064	0.0476827	-0.990953	-0.12516	-0.144105	0.0644488	0.128079	-0.989661	0.236526	0	0	0	1
0.996754	0.0391995	0.0701944	0.591087	0.047752	-0.990954	-0.125125	-0.14469	0.0646318	0.128055	-0.989652	0.236558	0	0	0	1
0.996753	0.039213	0.0702074	0.591054	0.0477684	-0.990951	-0.125145	-0.145233	0.0646421	0.128077	-0.989649	0.23656	0	0	0	1
0.99676	0.039041	0.0702046	0.591	0.0475973	-0.990959	-0.125148	-0.145697	0.0646613	0.128068	-0.989649	0.236548	0	0	0	1
0.996765	0.0389367	0.0701831	0.590972	0.0474976	-0.990951	-0.125252	-0.146168	0.0646483	0.128165	-0.989637	0.236578	0	0	0	1
0.996772	0.0388327	0.0701529	0.590967	0.0474004	-0.990936	-0.125407	-0.146726	0.0646243	0.128312	-0.98962	0.236623	0	0	0	1
0.996775	0.0386779	0.0701931	0.590948	0.0472551	-0.990936	-0.125459	-0.147284	0.0646816	0.128356	-0.98961	0.23665	0	0	0	1
0.996777	0.0386247	0.0701921	0.590904	0.0472071	-0.990929	-0.125536	-0.147792	0.0646838	0.12843	-0.9896	0.236674	0	0	0	1
0.996783	0.0384256	0.0702133	0.590904	0.0470188	-0.990924	-0.125642	-0.148342	0.0647254	0.128524	-0.989586	0.236719	0	0	0	1
0.996792	0.0382693	0.0701759	0.590912	0.0468682	-0.990913	-0.125788	-0.148919	0.0647017	0.128658	-0.98957	0.236758	0	0	0	1
0.996801	0.0381391	0.0701171	0.590916	0.0467363	-0.990909	-0.125868	-0.14945	0.0646565	0.128727	-0.989564	0.236757	0	0	0	1
0.996813	0.038053	0.0699914	0.590903	0.046639	-0.990905	-0.125938	-0.149958	0.0645397	0.128786	-0.989564	0.23672	0	0	0	1
0.996825	0.037873	0.0699138	0.590911	0.0464605	-0.990893	-0.126098	-0.150518	0.0644786	0.128931	-0.989549	0.236752	0	0	0	1
0.99683	0.0378232	0.0698688	0.590922	0.0464144	-0.990877	-0.12624	-0.151027	0.0644339	0.129067	-0.989534	0.236786	0	0	0	1
0.996826	0.0379626	0.0698556	0.590932	0.0465551	-0.990863	-0.126299	-0.151388	0.0643999	0.129135	-0.989527	0.236793	0	0	0	1
0.996826	0.0380133	0.0698262	0.590957	0.0465931	-0.990877	-0.126168	-0.151554	0.0643705	0.129006	-0.989546	0.236698	0	0	0	1
0.996836	0.0378463	0.069775	0.590931	0.0464225	-0.990882	-0.126198	-0.151741	0.0643399	0.129023	-0.989546	0.236686	0	0	0	1
0.996848	0.0376339	0.0697111	0.590879	0.04621	-0.990878	-0.126305	-0.152145	0.0642991	0.129113	-0.989537	0.236706	0	0	0	1
0.996849	0.0377282	0.0696486	0.590844	0.0463062	-0.990853	-0.126468	-0.1527	0.0642173	0.129279	-0.98952	0.236747	0	0	0	1
0.99684	0.0378065	0.0697387	0.590843	0.0463991	-0.990842	-0.12652	-0.153225	0.0642939	0.129341	-0.989507	0.236784	0	0	0	1
0.996834	0.037874	0.0697929	0.590789	0.0464744	-0.990836	-0.126537	-0.153734	0.0643381	0.129365	-0.989501	0.236801	0	0	0	1
0.996821	0.0379934	0.0699107	0.590776	0.04661	-0.990826	-0.126561	-0.15426	0.0644382	0.129402	-0.98949	0.236837	0	0	0	1
0.996819	0.0379553	0.0699527	0.590788	0.0465841	-0.990815	-0.126662	-0.154844	0.06448	0.129502	-0.989474	0.236881	0	0	0	1
0.996807	0.0381644	0.0700112	0.590787	0.0468039	-0.990796	-0.126728	-0.155426	0.0645075	0.129585	-0.989461	0.236909	0	0	0	1
0.99679	0.0385321	0.07006	0.59076	0.0471752	-0.990779	-0.12672	-0.155989	0.0645085	0.129603	-0.989459	0.236897	0	0	0	1
0.996777	0.0385259	0.0702378	0.590768	0.0471838	-0.990795	-0.126592	-0.156539	0.0646915	0.129483	-0.989463	0.236871	0	0	0	1
0.996765	0.0386557	0.0703495	0.590734	0.0473248	-0.990794	-0.126552	-0.157109	0.0647871	0.129456	-0.98946	0.236873	0	0	0	1
0.996755	0.0387664	0.0704191	0.59068	0.0474437	-0.990788	-0.12655	-0.15758	0.0648419	0.129465	-0.989455	0.23688	0	0	0	1
0.996747	0.0387906	0.0705219	0.590656	0.0474825	-0.990784	-0.12657	-0.158068	0.0649396	0.129491	-0.989445	0.236913	0	0	0	1
0.996749	0.0387186	0.0705402	0.590647	0.0474207	-0.990772	-0.126684	-0.158648	0.0649615	0.129602	-0.989429	0.236953	0	0	0	1
0.996742	0.0388218	0.0705826	0.590655	0.0475363	-0.990752	-0.126796	-0.159252	0.0649848	0.129723	-0.989412	0.236997	0	0	0	1
0.996739	0.0387948	0.0706282	0.590647	0.0475188	-0.990747	-0.126848	-0.159771	0.0650309	0.129776	-0.989402	0.237022	0	0	0	1
0.996742	0.0387998	0.0705862	0.590622	0.0475239	-0.990735	-0.126933	-0.160291	0.0649846	0.129859	-0.989394	0.237028	0	0	0	1
0.996754	0.0385661	0.0705507	0.590608	0.0472901	-0.990741	-0.126981	-0.160834	0.0649776	0.12989	-0.989391	0.237019	0	0	0	1
0.996762	0.0384552	0.0704992	0.590615	0.0471812	-0.99073	-0.127105	-0.161399	0.0649351	0.130004	-0.989378	0.237038	0	0	0	1
0.996768	0.0383828	0.0704442	0.590636	0.0471113	-0.990715	-0.127245	-0.161972	0.0648834	0.130137	-0.989364	0.237063	0	0	0	1
0.996775	0.0383904	0.0703422	0.59067	0.0471141	-0.990698	-0.127375	-0.162493	0.0647753	0.130263	-0.989355	0.237064	0	0	0	1
0.996792	0.0382179	0.0702036	0.590667	0.0469329	-0.99069	-0.127505	-0.163014	0.0646543	0.130376	-0.989348	0.237057	0	0	0	1
0.996806	0.0380174	0.0701142	0.590666	0.0467317	-0.99068	-0.127656	-0.163483	0.0645849	0.13051	-0.989335	0.237083	0	0	0	1
0.996811	0.0380152	0.0700323	0.590663	0.0467315	-0.990655	-0.12785	-0.163974	0.064495	0.1307	-0.989315	0.23713	0	0	0	1
0.996817	0.038034	0.0699397	0.590641	0.0467504	-0.99063	-0.12804	-0.164537	0.0643918	0.130887	-0.989297	0.237172	0	0	0	1
0.996816	0.0381902	0.0698726	0.590608	0.0469074	-0.990601	-0.128204	-0.165125	0.0642971	0.131058	-0.989281	0.237209	0	0	0	1
0.996807	0.038095	0.0700506	0.59062	0.046835	-0.990607	-0.128183	-0.165652	0.0644869	0.131039	-0.989271	0.237239	0	0	0	1
0.996799	0.0381025	0.0701656	0.590627	0.0468578	-0.990606	-0.128187	-0.166207	0.0645995	0.131049	-0.989262	0.23726	0	0	0	1
0.996783	0.0383739	0.070237	0.590678	0.0471251	-0.990617	-0.128006	-0.166641	0.0646432	0.130889	-0.989281	0.23717	0	0	0	1
0.996777	0.0383934	0.0703148	0.590711	0.0471335	-0.990658	-0.127682	-0.16686	0.064733	0.13057	-0.989317	0.237015	0	0	0	1
0.996781	0.0383495	0.0702886	0.590683	0.0470846	-0.990664	-0.127654	-0.167054	0.0647142	0.130537	-0.989323	0.236979	0	0	0	1
0.996793	0.0381089	0.0702393	0.590617	0.0468441	-0.990665	-0.127732	-0.167373	0.0646932	0.130598	-0.989316	0.236989	0	0	0	1
0.996791	0.038204	0.0702248	0.590583	0.0469458	-0.990642	-0.127871	-0.167896	0.0646598	0.130742	-0.989299	0.237033	0	0	0	1
0.996768	0.0384199	0.0704279	0.590614	0.0471884	-0.990628	-0.127891	-0.168517	0.0648317	0.130786	-0.989282	0.237088	0	0	0	1
0.99674	0.0386442	0.0707071	0.590596	0.0474417	-0.990629	-0.127796	-0.169073	0.0650832	0.130718	-0.989274	0.237114	0	0	0	1
0.996716	0.0386869	0.0710138	0.590556	0.0475143	-0.990645	-0.127642	-0.169572	0.0653887	0.130581	-0.989272	0.237128	0	0	0	1
0.996705	0.0386608	0.071192	0.590508	0.0475073	-0.990654	-0.127575	-0.170076	0.0655718	0.130522	-0.989268	0.237143	0	0	0	1
0.996687	0.0386737	0.071427	0.590491	0.0475473	-0.990659	-0.127521	-0.170597	0.0658055	0.13048	-0.989258	0.237174	0	0	0	1
0.996675	0.0386124	0.0716307	0.590457	0.04751	-0.990667	-0.127474	-0.171145	0.0660174	0.130438	-0.989249	0.237206	0	0	0	1
0.99666	0.0385305	0.0718895	0.590474	0.0474586	-0.990677	-0.127416	-0.171703	0.0662872	0.130387	-0.989238	0.237244	0	0	0	1
0.996649	0.0384996	0.0720592	0.590492	0.0474509	-0.990675	-0.127428	-0.172297	0.0664587	0.130405	-0.989224	0.237281	0	0	0	1
0.996646	0.0384573	0.0721115	0.590501	0.0474111	-0.990686	-0.127359	-0.17285	0.0665194	0.130336	-0.989229	0.237239	0	0	0	1
0.996652	0.0382837	0.0721293	0.59049	0.0472368	-0.990702	-0.1273	-0.173372	0.0665625	0.130266	-0.989236	0.237185	0	0	0	1
0.996652	0.0381307	0.0722035	0.590509	0.047096	-0.990706	-0.127323	-0.173905	0.0666549	0.130282	-0.989227	0.237198	0	0	0	1
0.996657	0.038028	0.0721901	0.590492	0.0469973	-0.990701	-0.127399	-0.174444	0.0666515	0.130351	-0.989218	0.237209	0	0	0	1
0.99666	0.0378564	0.0722357	0.590481	0.0468359	-0.990702	-0.127447	-0.174925	0.0667168	0.130389	-0.989209	0.237228	0	0	0	1
0.996666	0.037693	0.0722425	0.590476	0.0466819	-0.990695	-0.127559	-0.175449	0.0667396	0.130491	-0.989194	0.237265	0	0	0	1
0.996674	0.0376074	0.0721797	0.590493	0.0465996	-0.990678	-0.127721	-0.176031	0.066681	0.130645	-0.989178	0.237296	0	0	0	1
0.996691	0.0374598	0.0720166	0.590521	0.0464391	-0.990671	-0.127835	-0.176574	0.0665335	0.130741	-0.989175	0.237267	0	0	0	1
0.996709	0.0373292	0.0718431	0.590535	0.0462947	-0.990662	-0.127958	-0.177099	0.066373	0.130847	-0.989172	0.237236	0	0	0	1
0.996724	0.0371423	0.0717215	0.590573	0.0461052	-0.990647	-0.12814	-0.177674	0.0662686	0.131012	-0.989157	0.237256	0	0	0	1
0.996729	0.0372824	0.0715848	0.590614	0.046234	-0.990627	-0.128252	-0.178251	0.0661096	0.131127	-0.989152	0.237229	0	0	0	1
0.996741	0.0371009	0.0715065	0.590644	0.0460435	-0.990635	-0.128256	-0.178828	0.0660558	0.131116	-0.989157	0.237168	0	0	0	1
0.996746	0.0371231	0.0714334	0.590704	0.0460596	-0.990627	-0.128311	-0.179396	0.065978	0.131169	-0.989156	0.237134	0	0	0	1
0.996746	0.0373501	0.0713145	0.590726	0.0462764	-0.990604	-0.128415	-0.179963	0.0658254	0.131282	-0.989151	0.237105	0	0	0	1
0.996742	0.0374493	0.0713174	0.590719	0.0463747	-0.9906	-0.128404	-0.180467	0.0658157	0.131278	-0.989152	0.237071	0	0	0	1
0.996733	0.0374364	0.0714506	0.590693	0.0463791	-0.990601	-0.128399	-0.18101	0.0659496	0.131278	-0.989143	0.237094	0	0	0	1
0.99672	0.0373904	0.071649	0.590675	0.046357	-0.990607	-0.12836	-0.181583	0.0661539	0.131246	-0.989134	0.237118	0	0	0	1
0.996668	0.0378085	0.0721589	0.590744	0.0468125	-0.990638	-0.127955	-0.181965	0.0666229	0.130891	-0.989149	0.23707	0	0	0	1
0.996645	0.0381757	0.0722823	0.590725	0.0471674	-0.990671	-0.127566	-0.182214	0.0667155	0.130532	-0.98919	0.236908	0	0	0	1
0.996643	0.0381559	0.0723143	0.590676	0.0471471	-0.990682	-0.127493	-0.182474	0.0667533	0.130459	-0.989197	0.236868	0	0	0	1
0.996636	0.0381548	0.0724174	0.590649	0.047161	-0.990678	-0.127514	-0.182834	0.0668545	0.130486	-0.989187	0.236896	0	0	0	1
0.996633	0.0381273	0.0724698	0.590585	0.047144	-0.990672	-0.127566	-0.183362	0.0669075	0.130538	-0.989177	0.236921	0	0	0	1
0.996613	0.0382444	0.0726808	0.590584	0.0472873	-0.990667	-0.127555	-0.183935	0.0671015	0.130545	-0.989162	0.236961	0	0	0	1
0.996601	0.0383684	0.0727778	0.590564	0.047426	-0.990655	-0.127594	-0.184486	0.0671795	0.130597	-0.98915	0.236988	0	0	0	1
0.996602	0.0382535	0.072831	0.590554	0.0473208	-0.990656	-0.127625	-0.185023	0.0672457	0.130623	-0.989142	0.236996	0	0	0	1
0.996603	0.0383295	0.0727769	0.59053	0.0473938	-0.990644	-0.127691	-0.185498	0.0671791	0.130692	-0.989138	0.236987	0	0	0	1
0.996599	0.038381	0.0728021	0.590497	0.047452	-0.990634	-0.127747	-0.185935	0.0671946	0.130751	-0.989129	0.236999	0	0	0	1
0.996604	0.0382814	0.0727924	0.590439	0.047359	-0.990625	-0.127853	-0.186418	0.067193	0.130851	-0.989116	0.237027	0	0	0	1
0.996601	0.0382328	0.0728539	0.590409	0.0473254	-0.990614	-0.127952	-0.186992	0.0672556	0.13095	-0.989099	0.237073	0	0	0	1
0.996595	0.0381613	0.0729766	0.590404	0.0472738	-0.99061	-0.127999	-0.187579	0.0673842	0.130998	-0.989083	0.237112	0	0	0	1
0.996592	0.0380999	0.0730475	0.590369	0.0472229	-0.990611	-0.128012	-0.188109	0.0674618	0.13101	-0.989076	0.237119	0	0	0	1
0.996594	0.0378953	0.0731232	0.590345	0.047027	-0.990625	-0.127975	-0.188636	0.0675655	0.130963	-0.989076	0.237099	0	0	0	1
0.996588	0.0378259	0.0732501	0.590349	0.0469767	-0.990624	-0.128004	-0.189187	0.0676988	0.130993	-0.989063	0.237128	0	0	0	1
0.996583	0.0377723	0.0733394	0.590326	0.0469344	-0.990627	-0.127992	-0.18975	0.0677949	0.130982	-0.989057	0.237124	0	0	0	1
0.996573	0.0377983	0.0734589	0.59031	0.0469711	-0.990635	-0.127923	-0.190282	0.0679131	0.130919	-0.989058	0.237101	0	0	0	1
0.996569	0.0378591	0.0734784	0.590306	0.0470404	-0.99062	-0.128014	-0.190842	0.0679201	0.131016	-0.989044	0.23712	0	0	0	1
0.996571	0.0378769	0.0734428	0.590322	0.0470603	-0.990606	-0.128114	-0.191428	0.0678777	0.131116	-0.989034	0.237123	0	0	0	1
0.996581	0.0378336	0.0733295	0.590328	0.0470062	-0.990601	-0.12817	-0.191938	0.0677685	0.131164	-0.989035	0.237083	0	0	0	1
0.996591	0.0377965	0.0732201	0.590351	0.0469646	-0.990585	-0.128312	-0.192445	0.0676584	0.131298	-0.989025	0.237086	0	0	0	1
0.996604	0.0376783	0.0730991	0.590368	0.0468434	-0.990567	-0.128492	-0.192978	0.0675456	0.131464	-0.98901	0.237109	0	0	0	1
0.996621	0.0375193	0.0729446	0.590328	0.0466757	-0.990554	-0.12865	-0.193543	0.0674062	0.131604	-0.989001	0.237105	0	0	0	1
0.996622	0.0375558	0.0729136	0.590313	0.0467145	-0.99054	-0.128748	-0.194053	0.067366	0.131704	-0.988991	0.23712	0	0	0	1
0.996617	0.0376547	0.0729304	0.590314	0.0468236	-0.990519	-0.128872	-0.194635	0.0673637	0.131836	-0.988973	0.237155	0	0	0	1
0.996616	0.037834	0.0728629	0.590334	0.046999	-0.990498	-0.128963	-0.195199	0.0672688	0.131936	-0.988967	0.237142	0	0	0	1
0.996618	0.037924	0.0727896	0.590365	0.0470811	-0.99049	-0.128997	-0.195757	0.0671827	0.131973	-0.988967	0.237094	0	0	0	1
0.996621	0.0380055	0.072705	0.590385	0.047157	-0.990475	-0.129087	-0.196358	0.0670838	0.132064	-0.988962	0.237073	0	0	0	1
0.996622	0.0381067	0.0726357	0.590361	0.0472519	-0.990463	-0.12914	-0.196908	0.0669993	0.132121	-0.98896	0.237045	0	0	0	1
0.996592	0.0383373	0.0729185	0.590406	0.047506	-0.990475	-0.128954	-0.197238	0.0672577	0.131964	-0.988964	0.237023	0	0	0	1
0.996587	0.0384283	0.0729396	0.59038	0.0475939	-0.990481	-0.128875	-0.197437	0.0672703	0.131891	-0.988972	0.236978	0	0	0	1
0.996591	0.0383435	0.0729314	0.590349	0.0475117	-0.990479	-0.128922	-0.197612	0.0672712	0.131932	-0.988967	0.236986	0	0	0	1
0.996604	0.0381044	0.0728849	0.590291	0.0472757	-0.990476	-0.129037	-0.19797	0.0672513	0.132029	-0.988955	0.237008	0	0	0	1
0.996606	0.0380955	0.0728592	0.590255	0.0472752	-0.990453	-0.129209	-0.198531	0.0672188	0.1322	-0.988935	0.237061	0	0	0	1
0.996598	0.0380905	0.0729722	0.590267	0.0472907	-0.990442	-0.12929	-0.199083	0.0673274	0.132285	-0.988916	0.237111	0	0	0	1
0.996598	0.0380308	0.0729973	0.590239	0.04724	-0.990434	-0.129367	-0.199607	0.0673566	0.13236	-0.988904	0.237136	0	0	0	1
0.996597	0.0380965	0.0729751	0.590246	0.0473092	-0.990418	-0.129468	-0.2001	0.067321	0.132464	-0.988892	0.237149	0	0	0	1
0.996606	0.0379711	0.0729243	0.590274	0.0471848	-0.99041	-0.12957	-0.200667	0.0672826	0.132556	-0.988883	0.23715	0	0	0	1
0.99662	0.0378761	0.072776	0.590324	0.0470798	-0.990398	-0.129706	-0.201234	0.0671419	0.132678	-0.988876	0.237134	0	0	0	1
0.996636	0.0378617	0.0725619	0.59036	0.0470466	-0.990381	-0.129847	-0.201828	0.0669252	0.132809	-0.988873	0.237096	0	0	0	1
0.996652	0.0377372	0.0724074	0.59037	0.0469065	-0.990379	-0.12991	-0.202368	0.0667858	0.132857	-0.988876	0.237044	0	0	0	1
0.996661	0.0376653	0.0723295	0.590361	0.0468279	-0.990376	-0.129961	-0.202851	0.0667159	0.132898	-0.988875	0.237016	0	0	0	1
0.996668	0.0375251	0.0722986	0.590324	0.0466936	-0.990365	-0.130095	-0.203327	0.0666976	0.133022	-0.98886	0.237051	0	0	0	1
0.996679	0.0373403	0.072247	0.590314	0.0465158	-0.990348	-0.130284	-0.203891	0.0666623	0.133197	-0.988839	0.23711	0	0	0	1
0.99669	0.0372082	0.072161	0.590337	0.0463885	-0.990324	-0.130514	-0.204472	0.0665841	0.133414	-0.988815	0.237169	0	0	0	1
0.996704	0.03716	0.0719958	0.59037	0.0463292	-0.990306	-0.130674	-0.204997	0.0664195	0.133563	-0.988805	0.237166	0	0	0	1
0.996724	0.0370779	0.0717625	0.590422	0.0462276	-0.990288	-0.130844	-0.205544	0.0661916	0.133717	-0.9888	0.237134	0	0	0	1
0.996744	0.0370272	0.0715081	0.590483	0.0461555	-0.990267	-0.131028	-0.206124	0.065938	0.133887	-0.988794	0.23711	0	0	0	1
0.99677	0.0369272	0.0712024	0.590536	0.0460257	-0.990252	-0.13119	-0.206715	0.0656413	0.134028	-0.988795	0.237056	0	0	0	1
0.996791	0.0369448	0.0708972	0.590596	0.0460113	-0.990234	-0.131329	-0.207297	0.0653303	0.134154	-0.988798	0.237005	0	0	0	1
0.996815	0.0368176	0.0706185	0.590577	0.0458514	-0.990233	-0.131391	-0.207832	0.0650687	0.134195	-0.98881	0.236947	0	0	0	1
0.996828	0.0367216	0.0704846	0.590521	0.0457463	-0.990221	-0.131518	-0.208314	0.0649432	0.13431	-0.988802	0.236949	0	0	0	1
0.996832	0.0367407	0.0704178	0.590464	0.0457659	-0.990201	-0.131664	-0.208774	0.0648677	0.134455	-0.988788	0.236984	0	0	0	1
0.996814	0.0368186	0.070637	0.590471	0.0458748	-0.990192	-0.131693	-0.209285	0.0650729	0.134499	-0.988768	0.237038	0	0	0	1
0.996798	0.0368601	0.0708367	0.590409	0.0459407	-0.990193	-0.131658	-0.20986	0.0652666	0.134476	-0.988759	0.237062	0	0	0	1
0.996765	0.0370438	0.0712117	0.590353	0.0461646	-0.990202	-0.131519	-0.210463	0.0656195	0.134365	-0.98875	0.23708	0	0	0	1
0.996718	0.0371429	0.0718057	0.590393	0.0463269	-0.990227	-0.131274	-0.211062	0.0662055	0.134154	-0.98874	0.237113	0	0	0	1
0.996688	0.0374511	0.072062	0.590351	0.0466529	-0.99024	-0.131054	-0.21166	0.0664281	0.133967	-0.98875	0.237038	0	0	0	1
0.996653	0.0378209	0.0723579	0.590325	0.0470452	-0.990251	-0.130833	-0.212257	0.0666818	0.133784	-0.988758	0.236978	0	0	0	1
0.996619	0.0379371	0.072757	0.590405	0.0471894	-0.990293	-0.130464	-0.212681	0.0670788	0.133441	-0.988777	0.236928	0	0	0	1
0.9966	0.038249	0.07286	0.590441	0.0474827	-0.990338	-0.130017	-0.212943	0.0671604	0.133019	-0.988829	0.236776	0	0	0	1
0.996602	0.0381525	0.0728786	0.590412	0.0473821	-0.990356	-0.129912	-0.213169	0.0671967	0.132908	-0.988841	0.236714	0	0	0	1
0.99661	0.0379465	0.0728743	0.590341	0.0471813	-0.990357	-0.129977	-0.213449	0.0672169	0.132959	-0.988833	0.236731	0	0	0	1
0.996613	0.0378071	0.0729102	0.590271	0.0470574	-0.990344	-0.130122	-0.213856	0.0672641	0.133097	-0.988811	0.236763	0	0	0	1
0.996604	0.0377516	0.0730607	0.590253	0.0470292	-0.990332	-0.130221	-0.214412	0.0674158	0.133199	-0.988787	0.236812	0	0	0	1
0.996573	0.0379315	0.0733987	0.590249	0.0472503	-0.990327	-0.130178	-0.215021	0.0677284	0.133185	-0.988768	0.236866	0	0	0	1
0.996533	0.0380469	0.0738689	0.590219	0.0474129	-0.990348	-0.129961	-0.21558	0.0681889	0.132997	-0.988761	0.236874	0	0	0	1
0.996505	0.0380851	0.0742296	0.590171	0.0474873	-0.990367	-0.12979	-0.216103	0.068549	0.132846	-0.988757	0.236872	0	0	0	1
0.996491	0.0379393	0.0744952	0.590154	0.047372	-0.990383	-0.129707	-0.216646	0.0688353	0.132766	-0.988748	0.236881	0	0	0	1
0.996481	0.0377929	0.0747021	0.590177	0.0472465	-0.990404	-0.129598	-0.217184	0.0690648	0.132656	-0.988746	0.236855	0	0	0	1
0.996477	0.0376236	0.0748446	0.590185	0.0470907	-0.990423	-0.129505	-0.217759	0.069233	0.132558	-0.988748	0.236816	0	0	0	1
0.99647	0.0375478	0.0749711	0.590211	0.0470271	-0.990436	-0.129432	-0.218324	0.0693717	0.132486	-0.988748	0.23678	0	0	0	1
0.996465	0.037469	0.0750831	0.59022	0.0469594	-0.990447	-0.12937	-0.218871	0.069496	0.132423	-0.988747	0.236745	0	0	0	1
0.996454	0.0374234	0.0752448	0.590221	0.0469293	-0.99046	-0.129281	-0.219371	0.0696663	0.132339	-0.988747	0.236714	0	0	0	1
0.996443	0.0374114	0.0754001	0.590187	0.0469378	-0.99046	-0.129277	-0.219919	0.0698219	0.132341	-0.988735	0.236728	0	0	0	1
0.996419	0.0375102	0.0756709	0.590177	0.0470666	-0.990464	-0.129201	-0.220478	0.0700805	0.132285	-0.988725	0.236738	0	0	0	1
0.996398	0.0376327	0.0758879	0.59011	0.0472095	-0.990472	-0.129092	-0.221041	0.0702843	0.132194	-0.988722	0.236716	0	0	0	1
0.996379	0.0375441	0.0761757	0.590079	0.0471511	-0.99049	-0.128971	-0.221562	0.0705867	0.132081	-0.988716	0.236713	0	0	0	1
0.996361	0.0375858	0.0763914	0.590073	0.0472187	-0.990491	-0.128937	-0.222123	0.0707964	0.13206	-0.988704	0.236725	0	0	0	1
0.996345	0.0377032	0.0765393	0.590082	0.0473495	-0.990495	-0.128859	-0.222738	0.070931	0.131997	-0.988702	0.236686	0	0	0	1
0.996332	0.0378908	0.0766129	0.590109	0.0475386	-0.990499	-0.12876	-0.223323	0.0709838	0.131914	-0.98871	0.236604	0	0	0	1
0.996326	0.0380161	0.0766275	0.590175	0.0476644	-0.990494	-0.128749	-0.223936	0.0709821	0.131913	-0.98871	0.23655	0	0	0	1
0.996339	0.0380927	0.0764233	0.590182	0.0477144	-0.99049	-0.128763	-0.224505	0.0707692	0.131923	-0.988724	0.236451	0	0	0	1
0.996346	0.0380655	0.0763507	0.590176	0.0476772	-0.990493	-0.128756	-0.225014	0.0707012	0.131911	-0.98873	0.236386	0	0	0	1
0.996343	0.0381562	0.0763465	0.590176	0.0477765	-0.990471	-0.12889	-0.225533	0.0706786	0.132051	-0.988713	0.236417	0	0	0	1
0.996344	0.0380562	0.0763828	0.59014	0.0476893	-0.990461	-0.128994	-0.226092	0.0707227	0.13215	-0.988697	0.236454	0	0	0	1
0.996343	0.0379758	0.0764348	0.590092	0.0476186	-0.990461	-0.129026	-0.226612	0.0707834	0.132178	-0.988689	0.236455	0	0	0	1
0.996332	0.03813	0.0764942	0.590051	0.0477832	-0.990446	-0.129073	-0.227128	0.0708194	0.13224	-0.988678	0.236468	0	0	0	1
0.996334	0.0380135	0.0765314	0.590038	0.0476801	-0.990437	-0.129182	-0.22768	0.0708664	0.132342	-0.988661	0.236503	0	0	0	1
0.996329	0.0381595	0.076523	0.590126	0.0478246	-0.990429	-0.129189	-0.228117	0.0708384	0.13236	-0.988661	0.236474	0	0	0	1
0.996346	0.0382762	0.0762373	0.590196	0.04789	-0.990449	-0.129013	-0.228348	0.0705486	0.132177	-0.988706	0.236291	0	0	0	1
0.996364	0.0381637	0.0760681	0.590234	0.0477601	-0.990447	-0.129076	-0.228595	0.070393	0.132224	-0.98871	0.236244	0	0	0	1
0.99638	0.0378703	0.0759975	0.590203	0.0474705	-0.99044	-0.129235	-0.228995	0.0703544	0.13236	-0.988695	0.236291	0	0	0	1
0.996387	0.0378382	0.0759254	0.590147	0.0474407	-0.99042	-0.129402	-0.229456	0.0702793	0.132521	-0.988679	0.236331	0	0	0	1
0.996392	0.0378298	0.0758625	0.590118	0.047436	-0.990398	-0.12957	-0.229885	0.07021	0.132686	-0.988662	0.236373	0	0	0	1
0.9964	0.0377473	0.0757958	0.590097	0.047359	-0.990376	-0.129765	-0.230339	0.0701456	0.132873	-0.988641	0.236428	0	0	0	1
0.996408	0.0377235	0.0757105	0.590115	0.0473416	-0.990344	-0.130016	-0.230873	0.0700524	0.133118	-0.988615	0.2365	0	0	0	1
0.996417	0.0377419	0.0755727	0.590156	0.0473608	-0.990308	-0.130288	-0.231449	0.0699005	0.133385	-0.988589	0.236562	0	0	0	1
0.996443	0.0375759	0.0753126	0.590152	0.0471707	-0.990298	-0.130428	-0.232012	0.0696586	0.133501	-0.988591	0.236518	0	0	0	1
0.996466	0.0374463	0.0750695	0.590184	0.0470191	-0.990287	-0.130567	-0.232563	0.0694287	0.13362	-0.988591	0.236474	0	0	0	1
0.996484	0.0373707	0.0748735	0.590267	0.046931	-0.990266	-0.130758	-0.233151	0.0692358	0.133797	-0.988581	0.236464	0	0	0	1
0.996503	0.0373613	0.0746242	0.590311	0.0468957	-0.990254	-0.130866	-0.233744	0.0689851	0.133893	-0.988585	0.236397	0	0	0	1
0.996528	0.0372798	0.0743352	0.590333	0.0467813	-0.990249	-0.130946	-0.234356	0.0687063	0.133953	-0.988596	0.236303	0	0	0	1
0.996548	0.0371397	0.074129	0.590322	0.0466165	-0.990252	-0.130977	-0.234949	0.0685196	0.133965	-0.988608	0.236214	0	0	0	1
0.996556	0.0370549	0.0740625	0.590287	0.0465222	-0.990259	-0.130962	-0.235462	0.0684658	0.133941	-0.988615	0.236148	0	0	0	1
0.996565	0.0369038	0.0740191	0.590261	0.0463725	-0.990254	-0.131053	-0.235954	0.0684389	0.13402	-0.988606	0.236155	0	0	0	1
0.996578	0.0366603	0.0739649	0.590234	0.0461334	-0.990245	-0.1312	-0.236476	0.0684111	0.134148	-0.98859	0.236189	0	0	0	1
0.996587	0.0366	0.0738764	0.590198	0.0460683	-0.990236	-0.131297	-0.236988	0.0683271	0.134237	-0.988584	0.236182	0	0	0	1
0.996593	0.036521	0.0738328	0.590155	0.045988	-0.990231	-0.131357	-0.237544	0.0682918	0.13429	-0.988579	0.236161	0	0	0	1
0.996593	0.0364762	0.0738512	0.590145	0.045945	-0.990235	-0.131342	-0.238135	0.0683167	0.134273	-0.98858	0.236117	0	0	0	1
0.996581	0.036644	0.07394	0.590139	0.0461114	-0.990251	-0.131165	-0.238717	0.0683903	0.134111	-0.988597	0.236001	0	0	0	1
0.996566	0.0368133	0.0740528	0.590114	0.0462785	-0.990274	-0.130929	-0.239331	0.0684903	0.133891	-0.98862	0.235857	0	0	0	1
0.996541	0.037192	0.0742051	0.590118	0.0466643	-0.990278	-0.130769	-0.239919	0.0685976	0.133764	-0.98863	0.235765	0	0	0	1
0.996534	0.0371744	0.0743055	0.590096	0.0466489	-0.9903	-0.130604	-0.24055	0.0687071	0.133603	-0.988644	0.235661	0	0	0	1
0.996536	0.0373076	0.0742141	0.590102	0.0467677	-0.990297	-0.130586	-0.241122	0.0685996	0.133589	-0.988653	0.235574	0	0	0	1
0.996552	0.0372728	0.074018	0.590123	0.0467122	-0.990289	-0.130665	-0.241709	0.0684065	0.133657	-0.988657	0.235509	0	0	0	1
0.996557	0.037516	0.0738225	0.590094	0.0469288	-0.990276	-0.130682	-0.242245	0.0681795	0.133681	-0.98867	0.235407	0	0	0	1
0.996548	0.0377476	0.0738314	0.590057	0.047159	-0.990268	-0.130664	-0.242825	0.0681581	0.13368	-0.988671	0.235354	0	0	0	1
