# Supplementary material for: Axially rigid steerable needle with compliant active tip control
Source: PLoS One. 2021 Dec 16;16(12):e0261089. doi: 10.1371/journal.pone.0261089 (PMC8675730; doi:10.1371/journal.pone.0261089)
Supplement: S1 File — (ZIP) [file pone.0261089.s001.zip › Exp.1/PhantomScan_033.csvf]

3.33238	2.70429	8.96752
3.42543	2.73031	8.92848
3.24945	2.53915	8.8579
3.30244	1.99871	8.79284
3.10734	1.61293	8.97829
2.88711	1.53999	9.07668
2.61948	0.936216	9.1235
2.48177	0.890527	9.10732
2.32066	0.436564	9.00811
2.10028	0.295162	9.13675
1.90523	0.094315	9.20564
1.76672	0.186468	9.22719
1.5788	-0.0231809	9.30406
1.34477	-0.334359	9.35811
1.16768	-0.305127	9.38886
0.873074	-0.600367	9.39873
0.714752	-0.725431	9.35408
0.682475	-0.814156	9.40665
0.405059	-0.90624	9.46447
0.410584	-1.02422	9.48767
0.334234	-1.46323	9.48081
0.372359	-1.3991	9.51805
0.355961	-1.34513	9.54014
0.363341	-1.21184	9.56269
0.202438	-1.26265	9.64103
0.172661	-1.4049	9.63223
0.179184	-1.59182	9.63421
0.261148	-1.3713	9.70707
0.217169	-1.79036	9.53154
0.277441	-1.543	9.64069
0.174983	-2.00089	9.57125
-0.101736	-2.38571	9.54287
-0.196468	-1.70324	9.71328
-0.368852	-1.77704	9.58755
-0.33339	-1.88169	9.59097
-0.398316	-2.24357	9.57944
-0.349831	-2.26434	9.62153
-0.505053	-2.31357	9.7454
-0.539997	-2.69422	9.80081
-0.448026	-2.38269	9.80859
-0.509644	-2.76243	9.63771
-0.506257	-2.62263	9.6309
-0.422149	-2.42883	9.85391
-0.282762	-2.49483	9.57256
-0.248731	-2.75961	9.58364
-0.341078	-2.32306	9.6286
-0.322418	-2.62204	9.80477
-0.496387	-2.68459	9.8502
-0.45253	-2.76507	9.71834
-0.603306	-2.97004	9.50116
-0.577718	-2.59973	9.82935
-0.57601	-2.85722	9.7033
-0.727547	-3.34076	9.65399
-0.717802	-2.781	9.66125
-0.561996	-2.91393	9.57082
-0.625858	-2.65416	9.63546
-0.659288	-3.26192	9.63266
-0.581323	-2.82065	9.72978
-0.691384	-2.9204	9.90516
-0.874228	-3.0859	10.0029
-0.561508	-2.80805	9.74364
-0.8176	-2.9895	9.52906
-0.692975	-2.59331	9.3926
-0.756723	-2.43697	9.24008
-0.643611	-2.74893	9.249
-0.624974	-2.54871	9.19705
-0.474815	-2.4489	9.42418
-0.746587	-2.93185	9.51712
-0.71096	-2.52709	9.80493
-0.773484	-2.68424	9.71805
-1.06626	-2.9183	9.43615
-0.778192	-2.55806	9.45873
-0.776112	-2.70193	9.39117
-0.803008	-2.7419	9.44025
-0.731983	-2.80318	9.50469
-0.71551	-2.65565	9.57251
-0.642437	-2.49362	9.62886
-0.723236	-2.80452	9.62899
-0.75593	-2.93833	9.78281
-0.7491	-2.48349	9.67044
-0.685225	-2.83602	9.46247
-0.779955	-2.63206	9.48365
-0.678261	-2.46481	9.44535
-0.863501	-2.57171	9.35969
-0.804182	-2.64736	9.28936
-0.703661	-2.25628	9.48023
-0.775406	-2.32835	9.38714
-0.76897	-2.48389	9.40393
-0.735994	-2.69616	9.46688
-0.905811	-2.64989	9.66997
-1.00434	-2.54918	9.58605
-1.07386	-2.86012	9.21944
-0.960935	-2.11446	9.1109
-0.861106	-2.27628	8.72078
-0.876235	-2.42585	8.80195
-0.864398	-2.5223	8.80247
-0.822037	-2.34089	9.05771
-0.933963	-2.80383	9.09564
-0.892487	-2.86441	9.16427
-0.888644	-2.65318	9.22553
-0.973098	-2.55908	9.3449
-0.855098	-2.48567	9.33142
-1.00793	-2.39788	9.37986
-1.10322	-2.87065	9.38455
-0.988572	-2.58578	9.23705
-1.03945	-2.52219	9.24922
-1.03777	-2.61032	9.20277
-0.896922	-2.36052	9.14308
-0.925404	-2.46055	9.20984
-1.02706	-2.31509	9.44494
-0.987815	-2.61459	9.51748
-1.03737	-2.70532	9.33711
-1.03571	-2.53099	9.6228
-1.0859	-2.56305	9.70962
-1.00133	-2.61524	9.47437
-1.11688	-2.81595	9.45795
-1.08099	-3.01808	9.39219
-0.922574	-2.59862	9.41681
-1.07608	-2.70301	9.4166
-1.04236	-2.72073	9.45664
-1.08466	-2.65321	9.53548
-1.0804	-2.63272	9.53154
-0.932335	-2.56141	9.39329
-0.976057	-2.46266	9.1877
-1.08597	-2.80751	9.24099
-1.19778	-2.76472	9.38928
-1.14612	-2.74683	9.51233
-1.20916	-3.01318	9.58271
-1.13291	-2.63884	9.71139
-1.16198	-2.7642	9.38796
-1.16081	-2.49374	9.5884
-1.08084	-2.75282	9.5571
-1.23025	-2.73946	9.66312
-1.18053	-2.81793	9.91685
-1.21071	-2.92854	9.42341
-1.17364	-2.67306	9.44192
-1.11034	-2.79386	9.48377
-1.2645	-2.63433	9.48694
-1.39823	-3.16607	9.48293
-1.26881	-2.83599	9.55384
-1.18352	-2.34441	9.52106
-1.34917	-2.89115	9.45002
-1.31459	-2.862	9.57316
-1.2949	-2.58457	9.73954
-1.41693	-2.81321	9.65841
-1.52746	-3.08591	9.65136
-1.38716	-3.03419	9.78973
-1.46446	-2.74809	9.64898
-1.57259	-3.03295	9.40699
-1.49329	-2.78704	9.38033
-1.44435	-2.8358	9.66786
-1.40545	-3.12456	9.27366
-1.21988	-2.20312	9.61505
-1.27812	-2.4963	9.5677
-1.30263	-2.63741	9.54413
-1.41219	-3.0272	9.47502
-1.42134	-2.68273	9.61793
-1.49259	-2.88214	9.68701
-1.41122	-2.70533	9.87323
-1.3475	-2.8307	9.54895
-1.29698	-3.15316	9.52073
-1.34255	-2.78093	9.52326
-1.24785	-2.67489	9.69219
-1.23112	-3.05951	9.56153
-1.25731	-3.12854	9.59372
-1.46661	-2.83628	9.7183
-1.41209	-3.00958	9.91666
-1.27197	-2.6579	9.64835
-1.3844	-3.03949	9.49574
-1.30327	-2.96852	9.45641
-1.1257	-2.63642	9.59753
-1.32547	-3.07371	9.27759
-1.16672	-2.76498	9.43408
-1.22748	-2.72035	9.40368
-1.11081	-2.66838	9.47113
-1.20371	-3.14944	9.54709
-1.31251	-2.83249	9.72781
-1.22166	-3.07954	9.69769
-1.44125	-3.09108	9.39004
-1.23591	-2.85805	9.6968
-1.20115	-2.70127	9.4147
-1.3721	-2.89729	9.05268
-1.16917	-2.54605	9.22939
-1.12789	-2.72365	8.98923
-1.08701	-2.63576	9.06543
-1.17234	-3.00029	9.03144
-1.10895	-2.8355	9.04751
-1.26578	-3.03816	9.08631
-1.24091	-2.83226	9.16946
-1.00092	-2.5857	9.30253
-1.2274	-2.96728	9.18956
-1.18916	-2.90781	9.24794
-1.1487	-3.0865	9.26925
-1.11667	-2.61307	9.18895
-1.21586	-3.02545	9.29297
-1.28095	-2.80213	9.24929
-1.14328	-2.93259	9.0401
-1.08076	-2.63973	8.9887
-1.18812	-2.93734	9.05596
-1.1627	-2.6312	9.1857
-1.15736	-2.56705	9.12452
-1.25112	-2.69255	9.36505
-1.39863	-2.68581	9.06254
-1.26843	-2.65674	9.27358
-1.29028	-3.074	9.05747
-1.25835	-2.49091	9.08346
-1.15451	-3.03527	9.07343
-1.18746	-2.7965	9.08666
-1.23793	-3.08462	9.08158
-1.32947	-2.86279	9.27165
-1.34756	-2.74482	9.30162
-1.40591	-2.91595	9.14008
-1.27893	-2.47636	9.10057
-1.20279	-2.79078	8.88551
-1.23466	-2.64868	8.95356
-1.22555	-2.76252	8.97553
-1.26597	-2.83267	9.01137
-1.37542	-2.98272	9.04806
-1.41004	-3.03769	9.10392
-1.20899	-2.70652	9.13196
-1.24099	-2.85297	9.14873
-1.15405	-2.90112	9.13314
-1.32166	-3.07398	9.14091
-1.28916	-2.91161	9.2454
-1.29908	-2.84891	9.33047
-1.34624	-2.38439	9.2892
-1.378	-2.90641	9.02331
-1.24253	-2.86902	9.02644
-1.32336	-3.15847	8.92272
-1.42222	-2.93104	9.0199
-1.24646	-2.78555	9.19108
-1.24015	-2.90721	8.99451
-1.26434	-2.87899	9.05236
-1.46806	-2.82634	9.11442
-1.26039	-2.59293	9.13135
-1.31461	-2.83327	8.96652
-1.28803	-2.94951	8.99174
-1.22415	-2.81051	9.09417
-1.30093	-2.8595	8.9268
-1.42644	-2.70434	9.02522
-1.33786	-2.84351	8.89789
-1.38065	-2.98629	9.08627
-1.24402	-2.56461	8.88011
-1.1726	-2.53181	8.79792
-1.14745	-2.5545	8.70308
-1.1988	-2.72933	8.77116
-1.2804	-3.10597	8.79097
-1.26057	-2.64334	8.8897
-1.29953	-2.99959	9.01941
-1.37613	-2.99775	8.94766
-1.27809	-3.07106	9.00827
-1.34025	-2.881	8.81526
-1.34972	-2.71872	8.97929
-1.16731	-2.99817	8.94491
-1.04186	-2.72052	8.8548
-1.16876	-3.17006	8.92159
-1.31638	-3.12055	9.00487
-1.17888	-2.75289	9.11134
-1.43647	-3.09957	9.30762
-1.49273	-2.91232	9.07354
-1.40603	-3.03243	9.0625
-1.37055	-3.12197	9.02734
-1.42939	-2.90913	9.25845
-1.33878	-3.0068	9.56105
-1.31712	-2.98571	9.512
-1.34808	-2.94097	9.83578
-1.53376	-3.31196	9.99931
-1.4717	-3.10589	10.1644
-1.39826	-3.05836	10.1621
-1.56751	-3.48748	9.79473
-1.34571	-3.15806	9.60477
-1.38855	-3.08337	9.54787
-1.20684	-2.72053	9.45536
-1.32066	-2.82388	9.43282
-1.2198	-3.00444	9.38056
-1.28385	-3.16307	9.39376
-1.30471	-2.8758	9.45717
-1.26776	-3.16668	9.41607
-1.326	-3.1816	9.49226
-1.3997	-3.28983	9.59719
-1.24543	-2.92257	9.52831
-1.41529	-3.14626	9.73529
-1.48527	-3.30625	9.67798
-1.42632	-3.0714	9.77305
-1.50147	-3.23321	9.54317
-1.52183	-3.35991	9.73185
-1.36648	-3.14016	9.73558
-1.3083	-3.15681	9.71141
-1.3018	-3.55579	9.57985
-1.33598	-3.22587	9.70942
-1.36408	-3.22006	9.77614
-1.33221	-3.28406	9.86197
-1.4939	-3.25362	9.97246
-1.53105	-3.5736	9.77874
-1.48809	-3.16794	9.87093
-1.43848	-3.26879	9.74669
-1.38342	-3.22818	9.8098
-1.55955	-3.5294	9.90547
-1.44527	-3.49762	9.97937
-1.35824	-2.9713	9.92188
-1.40234	-3.59457	9.90277
-1.47095	-3.60689	10.0319
-1.65153	-3.05702	9.98518
-1.92491	-2.72354	10.0138
-2.28238	-2.44358	10.1783
-2.78091	-2.75004	10.3128
-2.58131	-2.78894	10.2888
-2.44478	-2.26734	9.8026
-2.75258	-2.34684	8.97947
-2.75074	-2.53753	9.26002
-2.72785	-2.25456	9.30982
-3.20817	-2.05819	9.10524
-3.23811	-1.97735	8.99397
-2.90303	-1.44672	9.33249
-3.42101	-2.05902	9.33574
-3.31563	-2.00188	9.47038
-3.30093	-1.88598	9.3443
-3.4159	-1.60631	9.30521
-3.52804	-1.60104	9.16928
-3.48486	-1.9549	9.58243
-3.38074	-1.88409	9.233
-3.51987	-1.84122	8.93201
-3.40149	-1.17186	9.24457
-3.70804	-1.963	9.18939
-3.47888	-1.74441	9.39301
-3.66108	-1.27655	9.1721
-3.32703	-1.61581	8.87356
-3.65876	-1.59985	8.64894
-3.44473	-1.7047	8.67211
-3.69521	-1.82487	8.55969
-3.64811	-1.70932	8.79386
-3.69913	-1.27934	8.94142
-3.37034	-2.03113	8.88462
-3.0122	-1.51722	8.63132
-2.73117	-1.05064	8.68928
-2.59702	-0.74559	8.58016
-2.5459	-0.548074	8.6028
-2.42346	-0.378657	8.61168
-2.4314	-0.513498	8.62112
-2.54638	-0.288324	8.61693
-2.35332	-0.310242	8.52766
-2.41063	-0.345956	8.55895
-2.30391	-0.182663	8.57389
-2.33338	-0.292283	8.42035
-2.26524	-0.235886	8.58018
-2.15401	-0.142566	8.55731
-2.14604	0.404886	8.65712
-1.98727	0.141334	8.56285
-1.89408	0.234115	8.53853
-1.81958	0.324154	8.70761
-1.6865	0.339698	8.52758
-1.44642	0.646474	8.51082
-1.41487	0.510884	8.51295
-1.30428	0.53343	8.50508
-1.24792	0.604266	8.51761
-1.21209	0.759513	8.58609
-1.18881	0.753635	8.57111
-1.23561	0.574313	8.56214
-1.19434	0.783838	8.63297
-1.3688	0.593114	8.67176
-1.41689	0.652469	8.71117
-1.28303	0.974424	8.65214
-1.29753	0.347632	8.58903
-0.937837	0.36249	8.56836
-0.873139	0.834743	8.67271
-1.12982	0.789824	8.67272
-1.19438	0.570422	8.62895
-0.999339	0.70121	8.60979
-0.751972	0.851275	8.60223
-0.611908	0.838395	8.62964
-0.429587	0.862428	8.63591
-0.423631	0.606106	8.56854
-0.134759	1.11432	8.60809
-0.160762	0.671066	8.53285
-0.200087	0.893818	8.58542
-0.144918	1.0354	8.59847
-0.131843	0.700732	8.53983
0.01642	0.890209	8.52928
0.0657291	0.923314	8.52264
0.148195	1.14944	8.4644
0.0688152	0.863137	8.4408
0.185176	1.08358	8.42746
0.329177	0.969636	8.37979
0.513312	1.0931	8.34386
0.714208	1.47825	8.32547
0.665717	0.845555	8.25585
0.917411	1.13281	8.27409
0.978327	1.30074	8.29872
0.921266	0.949197	8.24394
0.807783	1.01216	8.34314
0.773072	0.845236	8.3113
0.950865	1.24793	8.31445
0.821371	0.885457	8.23002
0.790106	0.637072	8.19447
0.838422	1.06459	8.32697
0.717787	0.952187	8.31466
0.761768	1.11108	8.2889
0.933809	1.2292	8.27118
1.15565	0.90992	8.1102
1.10908	1.25614	8.16223
1.04934	1.10353	8.14733
1.33375	1.40723	8.16048
1.11586	1.03317	8.13174
1.2072	1.17328	8.08887
1.2197	1.19599	8.12113
1.15514	1.14613	8.15036
1.28802	1.17134	8.08669
1.37083	1.29189	8.08785
1.28277	1.33509	8.04044
1.31121	1.17309	8.04288
1.40261	1.28028	8.02285
1.45772	1.30648	7.96451
1.31005	1.0829	7.90855
1.50094	1.47355	8.00328
1.46466	1.25614	7.95606
1.34767	1.00888	7.9135
1.35332	1.10162	7.90476
1.46331	1.31034	7.95875
1.64748	1.2402	7.85333
1.52276	1.17062	7.82119
1.58234	1.02176	7.94646
1.75977	1.43093	8.12415
1.57438	0.782247	8.05485
1.57985	0.76128	8.18693
1.63349	1.0367	8.19369
1.59497	1.3846	8.27851
1.58636	1.3518	8.22658
1.85881	1.33627	8.1256
1.61879	1.21106	8.00548
1.59143	0.872313	8.00364
1.58284	1.11995	8.17684
1.65578	1.46297	8.08958
1.73828	1.14991	7.95158
1.73194	1.32612	7.88738
1.85668	1.45165	7.71735
1.94751	1.30723	7.87956
1.62363	1.11068	8.19005
1.82252	1.37543	8.15615
1.83516	1.31744	8.09352
1.63996	1.33421	8.11143
1.65528	1.01459	8.0895
1.66744	1.11528	8.1257
1.76014	1.38129	8.06002
1.73556	1.26662	7.98679
1.68951	1.38484	7.99071
1.83165	1.41039	7.90134
1.84556	1.29801	7.79564
1.67504	1.11242	7.73962
1.74836	1.32681	7.94446
1.79612	1.41684	7.91347
1.84568	1.21582	7.77316
1.86527	1.15339	7.63163
1.65758	1.08783	7.79874
1.69972	1.05412	7.93934
1.72185	1.44759	7.98804
1.73981	1.58333	7.99496
1.67895	1.43007	7.92348
1.86601	1.93418	7.91407
1.88131	1.48325	7.86326
1.84333	1.55645	7.74938
1.79191	1.63621	7.75682
1.93521	1.49592	7.7472
1.8349	1.51226	7.80226
1.66845	1.33223	7.79913
1.7683	1.24864	7.81919
1.88091	1.46216	7.78786
1.94525	1.77661	7.7909
1.93086	1.5557	7.56416
1.87819	1.79529	7.62512
1.96464	1.77228	7.65842
2.0214	1.73739	7.6967
1.93951	1.64151	7.55922
1.88776	1.542	7.56233
2.02885	1.94565	7.5601
1.85398	1.49035	7.58236
1.88773	1.51765	7.56048
2.00228	1.51536	7.51062
1.95828	1.91837	7.49566
1.85088	1.69248	7.37785
1.84329	1.84043	7.42569
1.97371	1.96246	7.37541
2.11692	1.87582	7.3183
1.85803	1.39064	7.48792
1.96837	1.74157	7.76552
1.91575	1.74608	7.80086
1.98457	1.8614	7.8291
1.9681	1.88423	7.75949
1.96935	2.09505	7.66761
1.95468	1.76963	7.65061
1.96535	1.69094	7.6548
1.89216	1.73898	7.51902
1.97867	1.63417	7.61589
2.02081	1.89548	7.58439
2.16068	1.96038	7.49373
2.09474	2.29386	7.61723
2.08276	2.07334	7.64259
2.25848	2.05076	7.7044
2.03449	1.99788	7.7018
1.96897	1.77832	7.6647
2.13702	2.1781	7.64405
2.14342	2.03962	7.57593
2.12187	1.60312	7.47147
2.11479	2.08507	7.41265
2.25902	2.2072	7.69623
2.18422	2.22509	7.62826
2.19698	2.10144	7.57867
2.14449	2.20679	7.62012
2.08832	1.90416	7.72589
2.014	1.83553	7.81658
2.06328	2.01826	7.94086
2.14685	2.2086	7.86055
2.07109	2.05697	7.78199
1.85409	1.87672	7.89302
1.85601	1.88492	8.14388
1.92926	1.88942	8.17318
2.0554	2.07202	8.17657
1.95604	1.85381	8.09021
2.07323	1.95413	7.94015
2.2271	2.10079	7.90163
2.05091	1.83448	7.84674
2.12142	1.90343	7.96515
2.04072	2.41524	8.00689
2.1338	2.36885	7.9731
2.17758	2.2195	7.81861
2.22589	2.12739	7.73252
2.27523	2.44953	7.86613
2.1874	2.07311	7.85402
2.23918	2.24897	7.8361
2.19941	2.12414	7.82798
2.2712	2.37627	7.82657
2.20711	2.12424	7.64208
2.2778	2.45771	7.93675
2.35789	2.24638	7.87297
2.35538	2.52135	7.76012
2.24007	1.94155	7.78787
2.32652	2.29591	7.78718
2.32055	2.38319	7.79444
2.34188	2.22019	7.64981
2.32919	2.37402	7.7038
2.39861	2.53335	7.89352
2.3571	2.2722	7.9542
2.26873	2.42628	7.91503
2.29642	2.06911	7.99943
2.21934	2.33168	8.01008
2.21593	2.31097	8.06148
2.30236	2.30261	7.99775
2.3328	2.35327	7.85852
2.37721	2.09367	7.62913
2.38458	2.39956	7.70899
2.45055	2.29953	7.69172
2.40386	2.26894	7.53023
2.58164	2.54207	7.76688
2.41529	2.32878	7.61427
2.31276	2.20375	7.78208
2.41109	2.34892	7.80963
2.45358	2.53965	7.75844
2.3687	2.45012	7.6144
2.45309	2.34771	7.66136
2.48804	2.33055	7.61312
2.53921	2.44946	7.43661
2.37102	2.78993	7.54692
2.56636	2.93527	7.63332
2.50657	2.10383	7.63529
2.41253	2.28789	7.65145
2.38229	2.39972	7.59157
2.3292	2.45886	7.59992
2.47552	2.44614	7.51488
2.31146	2.24561	7.47067
2.37665	2.73129	7.49064
2.38121	2.25797	7.40199
2.38021	2.09946	7.47467
2.39504	2.59515	7.71536
2.28582	1.94593	7.89435
2.29603	2.2561	7.96927
2.17494	1.94439	7.93261
2.2129	2.16342	8.01302
2.18829	2.29972	7.98033
2.32369	2.21076	7.80081
2.25347	2.11426	7.66639
2.20835	2.44532	7.71252
2.2679	2.48998	7.76814
2.4188	2.3465	7.57097
2.25674	2.17782	7.67916
2.38465	2.35498	7.70592
2.39313	2.20766	7.68247
2.27389	2.42227	7.80842
2.29934	2.35102	7.73708
2.37556	2.64045	7.7947
2.18874	2.42709	7.72861
2.1765	2.27666	7.85603
2.35899	2.84144	7.72582
2.35649	2.34198	7.76799
2.28335	2.2104	7.66767
2.41612	2.53244	8.01055
2.39549	2.55278	7.83154
2.19656	2.00189	7.90532
2.27214	2.51509	8.13361
2.37069	2.44655	8.02643
2.1816	2.32571	7.97348
2.22468	2.38385	7.95246
2.22933	2.63486	7.93117
2.39469	2.71307	7.78442
2.20057	2.28012	7.82932
2.27295	2.42338	8.21518
2.40471	2.33365	8.11487
2.30357	2.44982	8.03608
2.18743	2.61519	7.95892
2.30693	2.47505	7.88868
2.29468	2.76003	7.77674
2.2288	2.72646	7.50057
2.26822	2.50691	7.48292
2.28843	2.59452	7.61769
2.36759	2.40087	7.76088
2.35076	2.38183	7.56704
2.37017	2.79677	7.71585
2.32338	2.27773	7.70906
2.33074	1.92509	7.86063
2.35375	2.32757	7.8477
2.4982	2.07666	7.77592
2.59193	1.74071	7.44194
2.49098	1.95696	7.62157
2.5632	2.13766	7.51522
2.64179	2.0857	7.58302
2.6133	1.82334	7.55693
2.68141	2.15189	7.91981
2.69323	1.45728	7.67653
2.79266	1.61641	7.81116
2.92364	1.68364	7.71671
2.96686	1.23011	7.4846
2.9613	1.43896	7.64974
