# Supplementary material for: Axially rigid steerable needle with compliant active tip control
Source: PLoS One. 2021 Dec 16;16(12):e0261089. doi: 10.1371/journal.pone.0261089 (PMC8675730; doi:10.1371/journal.pone.0261089)
Supplement: S1 File — (ZIP) [file pone.0261089.s001.zip › Exp.1/PhantomScan_034.csv]

0.995432	0.0300182	0.0905389	0.624714	0.0442519	-0.986097	-0.159948	-0.24273	0.0844577	0.163209	-0.982962	0.237125	0	0	0	1
0.995413	0.0301469	0.0907017	0.624757	0.0443987	-0.986104	-0.159862	-0.242801	0.0846011	0.16314	-0.982961	0.237128	0	0	0	1
0.995402	0.0302857	0.0907843	0.6248	0.0445453	-0.986106	-0.159809	-0.242777	0.0846621	0.163102	-0.982962	0.237127	0	0	0	1
0.995395	0.0306011	0.0907515	0.624883	0.0448385	-0.986119	-0.159648	-0.242625	0.0845853	0.162967	-0.982991	0.237103	0	0	0	1
0.995398	0.0309247	0.0906129	0.624929	0.0451109	-0.986155	-0.159352	-0.242402	0.0844094	0.162691	-0.983052	0.237035	0	0	0	1
0.995395	0.0313185	0.0905105	0.624982	0.0454572	-0.98619	-0.159036	-0.242111	0.0842588	0.162402	-0.983113	0.23697	0	0	0	1
0.995386	0.0318351	0.0904313	0.625068	0.045931	-0.986215	-0.158742	-0.241746	0.0841101	0.162148	-0.983168	0.236897	0	0	0	1
0.995385	0.0323661	0.0902499	0.625126	0.0463845	-0.986275	-0.158239	-0.241335	0.0838686	0.161679	-0.983265	0.236797	0	0	0	1
0.995382	0.0328361	0.0901113	0.625182	0.0467926	-0.986321	-0.157827	-0.240974	0.0836752	0.161299	-0.983344	0.236722	0	0	0	1
0.995395	0.033204	0.0898283	0.625174	0.0470568	-0.986411	-0.157185	-0.240626	0.0833674	0.160673	-0.983473	0.236614	0	0	0	1
0.995414	0.0335938	0.0894793	0.62515	0.0473217	-0.986521	-0.156416	-0.240244	0.0829974	0.159918	-0.983627	0.236489	0	0	0	1
0.995424	0.034024	0.0892046	0.625156	0.047649	-0.986608	-0.155764	-0.239857	0.0826891	0.159287	-0.983756	0.236385	0	0	0	1
0.995433	0.0344575	0.088931	0.625164	0.047981	-0.986693	-0.155122	-0.239469	0.0823813	0.158665	-0.983882	0.236281	0	0	0	1
0.995439	0.0349044	0.0886956	0.625186	0.0483361	-0.98677	-0.154519	-0.239075	0.0821075	0.158086	-0.983998	0.236187	0	0	0	1
0.995446	0.0353524	0.0884345	0.625203	0.0486854	-0.986853	-0.15388	-0.238667	0.0818106	0.157469	-0.984122	0.236087	0	0	0	1
0.995472	0.0354036	0.0881248	0.625206	0.0486255	-0.986972	-0.153137	-0.238239	0.0815338	0.156713	-0.984265	0.235973	0	0	0	1
0.995486	0.0357248	0.08784	0.625223	0.0488419	-0.987068	-0.152443	-0.2378	0.0812367	0.15603	-0.984398	0.235867	0	0	0	1
0.995493	0.0359122	0.0876838	0.625281	0.0489609	-0.987141	-0.15193	-0.237369	0.0810788	0.155523	-0.984492	0.235795	0	0	0	1
0.995498	0.0361953	0.0875068	0.625326	0.0491691	-0.987215	-0.151385	-0.236917	0.0808872	0.154991	-0.984591	0.235711	0	0	0	1
0.995505	0.0363088	0.0873818	0.625343	0.049221	-0.987289	-0.150883	-0.236514	0.0807713	0.154491	-0.98468	0.235644	0	0	0	1
0.995517	0.0364605	0.0871826	0.625349	0.0492922	-0.987376	-0.150293	-0.236104	0.0805808	0.153901	-0.984788	0.235554	0	0	0	1
0.995526	0.0367049	0.0869754	0.625363	0.0494556	-0.987455	-0.149719	-0.235715	0.0803673	0.153336	-0.984893	0.235473	0	0	0	1
0.995538	0.0369718	0.0867248	0.625379	0.049631	-0.98754	-0.149096	-0.235309	0.0801104	0.152719	-0.98501	0.235376	0	0	0	1
0.995552	0.0370407	0.0865283	0.625409	0.0496239	-0.987624	-0.148538	-0.234902	0.0799339	0.152156	-0.985111	0.235296	0	0	0	1
0.995556	0.0372124	0.0864161	0.625433	0.0497381	-0.987691	-0.148058	-0.234471	0.0798212	0.151683	-0.985194	0.235228	0	0	0	1
0.995551	0.0373558	0.0864148	0.625462	0.0498484	-0.987744	-0.147665	-0.234012	0.0798179	0.151301	-0.985253	0.235184	0	0	0	1
0.995538	0.0375293	0.0864851	0.625482	0.0500065	-0.987782	-0.14736	-0.233568	0.0798765	0.151012	-0.985292	0.235154	0	0	0	1
0.995534	0.0376419	0.086479	0.625501	0.0500884	-0.987831	-0.147004	-0.233155	0.0798715	0.150664	-0.985346	0.23511	0	0	0	1
0.995536	0.0378601	0.0863644	0.625522	0.050252	-0.987887	-0.146565	-0.232765	0.0797478	0.150236	-0.985421	0.235044	0	0	0	1
0.995544	0.038036	0.0861895	0.625537	0.0503579	-0.98796	-0.146041	-0.232387	0.0795753	0.149716	-0.985514	0.234972	0	0	0	1
0.995552	0.0382795	0.0859929	0.625556	0.0505261	-0.988031	-0.145497	-0.231988	0.0793725	0.14918	-0.985612	0.234886	0	0	0	1
0.995557	0.038195	0.0859742	0.625572	0.0504218	-0.988069	-0.145279	-0.231729	0.0793778	0.148953	-0.985646	0.23486	0	0	0	1
0.99555	0.0381995	0.0860531	0.625553	0.0504293	-0.988084	-0.145169	-0.231549	0.0794608	0.148847	-0.985655	0.234863	0	0	0	1
0.995545	0.0383253	0.0860519	0.625528	0.0505336	-0.988116	-0.144917	-0.231294	0.0794536	0.148604	-0.985692	0.234831	0	0	0	1
0.995536	0.0385465	0.0860533	0.625536	0.0507268	-0.988154	-0.144588	-0.230913	0.0794389	0.148292	-0.985741	0.234794	0	0	0	1
0.995539	0.0385715	0.0860114	0.625545	0.0507273	-0.988187	-0.144364	-0.230498	0.0794054	0.148068	-0.985777	0.234764	0	0	0	1
0.995549	0.0386003	0.0858855	0.625537	0.0507212	-0.988216	-0.144165	-0.230041	0.079287	0.147864	-0.985817	0.23473	0	0	0	1
0.995551	0.0385558	0.0858826	0.625548	0.0506604	-0.988249	-0.143964	-0.229563	0.079301	0.147659	-0.985847	0.234709	0	0	0	1
0.995554	0.0385465	0.0858454	0.625529	0.0506334	-0.988272	-0.143812	-0.229033	0.0792735	0.147504	-0.985872	0.234687	0	0	0	1
0.995554	0.0386093	0.0858272	0.625508	0.0506859	-0.988283	-0.143722	-0.228527	0.0792508	0.147418	-0.985887	0.234674	0	0	0	1
0.995553	0.0384579	0.0859042	0.625484	0.0505353	-0.988312	-0.143577	-0.228029	0.0793568	0.147264	-0.985901	0.234669	0	0	0	1
0.995542	0.0384356	0.0860369	0.625454	0.0505146	-0.988346	-0.14335	-0.227529	0.0795028	0.147042	-0.985923	0.234651	0	0	0	1
0.995542	0.038342	0.0860852	0.625375	0.0504175	-0.988371	-0.14321	-0.227011	0.0795715	0.146897	-0.985939	0.234635	0	0	0	1
0.995532	0.0383537	0.0861965	0.625382	0.0504343	-0.98839	-0.143071	-0.226513	0.0796868	0.146764	-0.985949	0.23463	0	0	0	1
0.995539	0.0382554	0.0861557	0.625392	0.0503224	-0.988411	-0.142967	-0.22605	0.0796662	0.14665	-0.985968	0.234611	0	0	0	1
0.995546	0.0383263	0.0860384	0.625404	0.0503561	-0.988444	-0.142728	-0.225555	0.0795521	0.14641	-0.986013	0.234572	0	0	0	1
0.995556	0.0382721	0.0859462	0.625381	0.0502777	-0.988467	-0.142593	-0.225044	0.079476	0.146265	-0.98604	0.234545	0	0	0	1
0.995557	0.0382863	0.0859319	0.625347	0.0502811	-0.988482	-0.142486	-0.224522	0.0794652	0.146158	-0.986057	0.234525	0	0	0	1
0.995546	0.0382907	0.0860548	0.625289	0.0502895	-0.988507	-0.14231	-0.224008	0.0795949	0.145989	-0.986072	0.234515	0	0	0	1
0.99553	0.0382155	0.0862733	0.625177	0.0502264	-0.988547	-0.142057	-0.223407	0.0798347	0.14574	-0.986089	0.234499	0	0	0	1
0.995504	0.0382542	0.0865545	0.625071	0.0502874	-0.988577	-0.141826	-0.222851	0.0801186	0.145526	-0.986098	0.234509	0	0	0	1
0.995477	0.0383855	0.0868068	0.625037	0.0504475	-0.988581	-0.141739	-0.222328	0.0803531	0.145462	-0.986088	0.23457	0	0	0	1
0.995463	0.0384776	0.0869247	0.625021	0.0505458	-0.988595	-0.14161	-0.221865	0.0804628	0.145346	-0.986096	0.234558	0	0	0	1
0.995454	0.0385874	0.086989	0.625012	0.0506564	-0.988603	-0.141514	-0.221375	0.0805152	0.145262	-0.986104	0.234542	0	0	0	1
0.995465	0.0386721	0.0868167	0.624991	0.0507185	-0.988594	-0.141552	-0.220906	0.0803306	0.145298	-0.986114	0.234522	0	0	0	1
0.995477	0.0387977	0.0866269	0.62502	0.0508205	-0.98858	-0.141615	-0.220419	0.0801215	0.145362	-0.986122	0.234507	0	0	0	1
0.995512	0.0388167	0.0862202	0.624996	0.0507925	-0.988559	-0.141771	-0.219885	0.0797089	0.145499	-0.986135	0.234483	0	0	0	1
0.995544	0.0387884	0.0858607	0.62499	0.0507233	-0.988542	-0.141915	-0.219336	0.0793505	0.145623	-0.986146	0.234462	0	0	0	1
0.995573	0.0387716	0.085529	0.624958	0.0506692	-0.988525	-0.142054	-0.218802	0.0790181	0.145744	-0.986154	0.234452	0	0	0	1
0.995589	0.0387833	0.0853334	0.624928	0.0506555	-0.988519	-0.142097	-0.218272	0.0788209	0.145778	-0.986165	0.23444	0	0	0	1
0.995593	0.0387574	0.0853045	0.624843	0.0506203	-0.98853	-0.142032	-0.217731	0.0787995	0.145709	-0.986177	0.234431	0	0	0	1
0.995585	0.0386684	0.0854326	0.624699	0.0505477	-0.98854	-0.141994	-0.217317	0.078941	0.14567	-0.986171	0.234475	0	0	0	1
0.99556	0.0385947	0.0857552	0.624596	0.050528	-0.98853	-0.142071	-0.217076	0.0792666	0.145758	-0.986132	0.234651	0	0	0	1
0.995542	0.0386706	0.0859292	0.624561	0.0506234	-0.988534	-0.142002	-0.216862	0.0794309	0.145704	-0.986127	0.234694	0	0	0	1
0.995522	0.038995	0.0860226	0.624608	0.0509514	-0.988531	-0.141906	-0.216518	0.0794806	0.145638	-0.986133	0.234683	0	0	0	1
0.995527	0.038956	0.0859823	0.624605	0.050904	-0.988539	-0.14187	-0.216113	0.0794484	0.145597	-0.986142	0.234673	0	0	0	1
0.99552	0.0391546	0.0859695	0.624606	0.0510942	-0.988538	-0.141807	-0.21564	0.07941	0.145549	-0.986152	0.234659	0	0	0	1
0.995515	0.039262	0.0859751	0.624564	0.0511948	-0.988545	-0.141721	-0.215167	0.0794043	0.145472	-0.986164	0.234647	0	0	0	1
0.995511	0.0393157	0.0859967	0.624465	0.0512411	-0.988561	-0.141595	-0.214614	0.0794243	0.14535	-0.98618	0.234622	0	0	0	1
0.995496	0.0393161	0.0861774	0.624364	0.0512511	-0.98859	-0.141387	-0.214024	0.0796136	0.145151	-0.986194	0.234616	0	0	0	1
0.995484	0.0394266	0.0862561	0.624305	0.0513628	-0.988602	-0.141268	-0.21347	0.0796814	0.145045	-0.986204	0.23461	0	0	0	1
0.995494	0.0393535	0.0861821	0.624269	0.0512772	-0.98861	-0.141241	-0.212973	0.0796204	0.145009	-0.986214	0.234599	0	0	0	1
0.995503	0.0393578	0.086077	0.624267	0.0512662	-0.98861	-0.141241	-0.212442	0.0795159	0.145004	-0.986224	0.234592	0	0	0	1
0.995522	0.0393331	0.0858599	0.624252	0.0512157	-0.988603	-0.141313	-0.211933	0.0793013	0.145063	-0.986232	0.23458	0	0	0	1
0.995544	0.0393412	0.0856044	0.624247	0.0511936	-0.988591	-0.141402	-0.211421	0.079043	0.145139	-0.986242	0.234565	0	0	0	1
0.995565	0.0393126	0.0853767	0.624231	0.0511378	-0.988583	-0.141476	-0.210894	0.0788184	0.145199	-0.986251	0.234552	0	0	0	1
0.995585	0.0393232	0.08514	0.62422	0.0511209	-0.988572	-0.141565	-0.210357	0.0785784	0.145278	-0.986258	0.234544	0	0	0	1
0.995598	0.0393086	0.0849916	0.624264	0.0510886	-0.988566	-0.141616	-0.209882	0.0784313	0.14532	-0.986264	0.234539	0	0	0	1
0.995612	0.03934	0.0848123	0.624288	0.0510975	-0.988558	-0.141665	-0.209446	0.078247	0.145362	-0.986272	0.234526	0	0	0	1
0.995627	0.0393946	0.0846095	0.624272	0.0511264	-0.988549	-0.14172	-0.208933	0.0780358	0.145411	-0.986282	0.234511	0	0	0	1
0.995656	0.0391312	0.0843874	0.624267	0.050837	-0.988556	-0.141779	-0.208335	0.0778519	0.145438	-0.986292	0.234499	0	0	0	1
0.995695	0.0388369	0.0840693	0.624252	0.050508	-0.988555	-0.141903	-0.207755	0.0775743	0.145523	-0.986302	0.234485	0	0	0	1
0.995718	0.0386051	0.083893	0.624229	0.050267	-0.98854	-0.142094	-0.207209	0.0774242	0.145687	-0.986289	0.234557	0	0	0	1
0.995719	0.03864	0.0838721	0.62421	0.0502982	-0.988539	-0.142088	-0.206654	0.0773987	0.145683	-0.986292	0.234577	0	0	0	1
0.99572	0.0385999	0.0838789	0.624174	0.0502539	-0.988551	-0.142019	-0.206135	0.0774149	0.145611	-0.986301	0.234576	0	0	0	1
0.995709	0.0387825	0.0839208	0.624156	0.0504343	-0.988555	-0.14193	-0.205654	0.0774341	0.145538	-0.98631	0.234566	0	0	0	1
0.995702	0.0387366	0.0840297	0.624095	0.0503915	-0.988581	-0.141763	-0.205107	0.0775569	0.145373	-0.986325	0.234552	0	0	0	1
0.995692	0.0387061	0.0841657	0.624068	0.0503692	-0.988604	-0.141611	-0.204602	0.0777034	0.145225	-0.986335	0.234552	0	0	0	1
0.995688	0.0387258	0.0842035	0.624045	0.0503867	-0.988616	-0.141515	-0.204112	0.0777429	0.145132	-0.986346	0.234543	0	0	0	1
0.995682	0.0387063	0.0842821	0.624022	0.050368	-0.988637	-0.141378	-0.203605	0.0778304	0.144997	-0.986359	0.234531	0	0	0	1
0.995675	0.0385812	0.084417	0.623951	0.0502488	-0.98867	-0.141192	-0.203049	0.0779914	0.144808	-0.986374	0.234519	0	0	0	1
0.995675	0.0384365	0.0844887	0.62381	0.0501103	-0.988686	-0.141127	-0.20264	0.0780865	0.144735	-0.986377	0.234532	0	0	0	1
0.995649	0.0383949	0.0848041	0.623741	0.0501221	-0.988673	-0.141216	-0.202408	0.0783997	0.144837	-0.986337	0.234701	0	0	0	1
0.995632	0.038564	0.0849376	0.623749	0.0503065	-0.988669	-0.141177	-0.202175	0.078509	0.144818	-0.986332	0.23474	0	0	0	1
0.995618	0.0387969	0.0849936	0.623797	0.0505397	-0.988668	-0.1411	-0.201821	0.0785344	0.144762	-0.986338	0.234726	0	0	0	1
0.995626	0.0388569	0.0848639	0.623776	0.0505829	-0.988661	-0.141131	-0.201395	0.0783959	0.144792	-0.986344	0.234711	0	0	0	1
0.995639	0.0388489	0.0847162	0.623754	0.0505552	-0.98866	-0.141153	-0.200885	0.0782501	0.144805	-0.986354	0.234697	0	0	0	1
0.99565	0.0388716	0.0845777	0.623741	0.050559	-0.988657	-0.141172	-0.200366	0.0781089	0.144818	-0.986363	0.234682	0	0	0	1
0.995659	0.0388961	0.0844585	0.623694	0.0505653	-0.988658	-0.141162	-0.199844	0.077988	0.144805	-0.986375	0.234661	0	0	0	1
0.995659	0.0389154	0.0844571	0.623642	0.0505781	-0.988668	-0.141085	-0.199333	0.0779878	0.144729	-0.986386	0.234649	0	0	0	1
0.995666	0.0389475	0.0843535	0.623596	0.0505944	-0.988668	-0.14108	-0.198865	0.0778811	0.144721	-0.986396	0.234636	0	0	0	1
0.995662	0.0391117	0.0843307	0.623618	0.0507513	-0.988665	-0.141043	-0.198367	0.0778366	0.144696	-0.986403	0.234628	0	0	0	1
0.995687	0.0391546	0.0840143	0.623559	0.0507576	-0.988647	-0.141167	-0.197868	0.0775113	0.144808	-0.986412	0.234607	0	0	0	1
0.995713	0.0392216	0.0836741	0.623529	0.0507872	-0.988622	-0.14133	-0.197329	0.077157	0.144958	-0.986418	0.234594	0	0	0	1
0.995738	0.039142	0.0834089	0.623526	0.0506771	-0.988614	-0.141428	-0.196769	0.0769016	0.145037	-0.986426	0.234579	0	0	0	1
0.995755	0.0390724	0.0832365	0.623499	0.0505863	-0.988612	-0.141473	-0.196189	0.0767391	0.145068	-0.986434	0.234571	0	0	0	1
0.995763	0.0389888	0.0831825	0.62344	0.0504928	-0.988622	-0.141439	-0.195647	0.0766997	0.145024	-0.986444	0.234565	0	0	0	1
0.995751	0.0389792	0.0833273	0.623384	0.0504939	-0.988641	-0.141304	-0.195134	0.076851	0.144896	-0.986451	0.234579	0	0	0	1
0.995729	0.0390588	0.0835586	0.623329	0.0505962	-0.988655	-0.141171	-0.194623	0.0770748	0.14478	-0.98645	0.234622	0	0	0	1
0.995709	0.0390912	0.0837815	0.623256	0.0506445	-0.988682	-0.140961	-0.194118	0.0773011	0.144584	-0.986461	0.234628	0	0	0	1
0.995687	0.0392109	0.083987	0.62323	0.0507784	-0.988703	-0.140772	-0.193608	0.0774965	0.144414	-0.986471	0.23463	0	0	0	1
0.995667	0.0392716	0.0841921	0.623165	0.0508504	-0.988731	-0.140542	-0.193142	0.0777022	0.144199	-0.986486	0.234612	0	0	0	1
0.995644	0.0392301	0.0844895	0.623044	0.0508276	-0.988777	-0.140229	-0.192612	0.0780182	0.143898	-0.986505	0.2346	0	0	0	1
0.995611	0.0393249	0.0848254	0.622926	0.0509452	-0.988816	-0.139911	-0.192008	0.0783529	0.143603	-0.986522	0.234593	0	0	0	1
0.995584	0.0393173	0.0851444	0.622909	0.0509732	-0.988833	-0.139779	-0.191456	0.078676	0.143487	-0.986513	0.234659	0	0	0	1
0.995573	0.0393259	0.0852785	0.622907	0.0509971	-0.988839	-0.139729	-0.190939	0.07881	0.143444	-0.986508	0.234699	0	0	0	1
0.995577	0.0393314	0.0852308	0.622901	0.0509931	-0.988844	-0.139697	-0.190421	0.0787636	0.14341	-0.986517	0.234682	0	0	0	1
0.995583	0.0393397	0.0851456	0.622894	0.0509896	-0.988843	-0.139703	-0.189947	0.0786779	0.143413	-0.986523	0.234665	0	0	0	1
0.99559	0.0392881	0.0850904	0.622906	0.0509285	-0.98885	-0.13968	-0.18942	0.078632	0.143383	-0.986531	0.234648	0	0	0	1
0.995599	0.039183	0.0850362	0.622891	0.050814	-0.98886	-0.139651	-0.188902	0.0785951	0.143342	-0.98654	0.234631	0	0	0	1
0.995613	0.038939	0.0849876	0.622879	0.0505615	-0.988878	-0.139612	-0.188369	0.0785841	0.143281	-0.98655	0.234617	0	0	0	1
0.995637	0.0388139	0.084758	0.622856	0.0504152	-0.988866	-0.139751	-0.188035	0.0783681	0.1434	-0.98655	0.234606	0	0	0	1
0.995654	0.0387674	0.0845762	0.622839	0.050356	-0.988845	-0.139917	-0.187889	0.0781867	0.143553	-0.986542	0.23462	0	0	0	1
0.995651	0.0388435	0.0845808	0.62287	0.0504308	-0.988844	-0.1399	-0.187752	0.0781811	0.143542	-0.986544	0.234616	0	0	0	1
0.995638	0.0390899	0.0846187	0.622939	0.0506736	-0.988845	-0.139807	-0.18741	0.0781879	0.14347	-0.986554	0.234609	0	0	0	1
0.995661	0.038977	0.0843973	0.622905	0.0505312	-0.988849	-0.139828	-0.1869	0.0779842	0.143471	-0.98657	0.234579	0	0	0	1
0.995692	0.0388115	0.0841068	0.622857	0.0503337	-0.988843	-0.139941	-0.186306	0.0777153	0.143557	-0.986579	0.234565	0	0	0	1
0.99574	0.0389374	0.0834832	0.622743	0.0503964	-0.98879	-0.140295	-0.18573	0.0770628	0.143889	-0.986582	0.234544	0	0	0	1
0.995776	0.0388218	0.0831057	0.622695	0.0502458	-0.988763	-0.140539	-0.185152	0.076694	0.144105	-0.986579	0.234557	0	0	0	1
0.995804	0.0386789	0.0828338	0.622657	0.0500831	-0.988737	-0.140778	-0.184629	0.0764338	0.144321	-0.986567	0.234609	0	0	0	1
0.995818	0.0386942	0.0826601	0.622647	0.0500822	-0.98872	-0.140897	-0.184147	0.0762539	0.144433	-0.986565	0.234627	0	0	0	1
0.995832	0.0387487	0.0824718	0.622621	0.0501135	-0.98871	-0.140956	-0.183654	0.076057	0.144486	-0.986572	0.234612	0	0	0	1
0.995846	0.0388832	0.0822376	0.622563	0.050219	-0.988694	-0.141034	-0.183093	0.075802	0.144563	-0.986581	0.234593	0	0	0	1
0.995854	0.0390325	0.082067	0.622523	0.0503485	-0.988676	-0.141114	-0.182559	0.0756077	0.144645	-0.986584	0.234595	0	0	0	1
0.995875	0.0389704	0.0818355	0.622509	0.0502612	-0.988665	-0.14122	-0.182085	0.0753826	0.144735	-0.986588	0.234588	0	0	0	1
0.995885	0.0390975	0.0816579	0.622527	0.0503677	-0.988648	-0.141301	-0.181604	0.0751845	0.144818	-0.986591	0.234578	0	0	0	1
0.995886	0.0392585	0.0815661	0.622516	0.0505135	-0.988642	-0.141292	-0.18107	0.0750708	0.144816	-0.9866	0.234563	0	0	0	1
0.995889	0.0393644	0.0814811	0.622475	0.0506058	-0.988638	-0.141287	-0.180531	0.0749718	0.144814	-0.986607	0.234553	0	0	0	1
0.995889	0.0394275	0.0814556	0.622403	0.0506593	-0.988645	-0.141215	-0.180028	0.0749411	0.144746	-0.98662	0.234534	0	0	0	1
0.99588	0.0393744	0.0815916	0.622319	0.0506126	-0.988674	-0.141034	-0.17943	0.0750924	0.144568	-0.986634	0.23453	0	0	0	1
0.995858	0.0393357	0.0818727	0.622215	0.0506048	-0.988693	-0.140899	-0.178875	0.0753827	0.144443	-0.98663	0.234595	0	0	0	1
0.995833	0.0393736	0.0821524	0.622138	0.0506767	-0.988702	-0.140815	-0.178356	0.0756579	0.144376	-0.986619	0.234694	0	0	0	1
0.995821	0.0394386	0.0822713	0.622102	0.0507483	-0.988717	-0.140683	-0.177836	0.0757728	0.144255	-0.986628	0.234692	0	0	0	1
0.995812	0.039527	0.0823403	0.6221	0.0508378	-0.988728	-0.140574	-0.17732	0.0758337	0.144156	-0.986638	0.234684	0	0	0	1
0.995812	0.0395141	0.0823441	0.622094	0.0508209	-0.988737	-0.140515	-0.176838	0.0758424	0.144096	-0.986646	0.234676	0	0	0	1
0.995809	0.0395292	0.0823782	0.622105	0.0508343	-0.988748	-0.140429	-0.176362	0.0758784	0.144013	-0.986655	0.234667	0	0	0	1
0.995807	0.0396345	0.0823508	0.62209	0.0509305	-0.988751	-0.140373	-0.175846	0.0758389	0.143963	-0.986666	0.234651	0	0	0	1
0.995819	0.0394213	0.0823084	0.622064	0.0507086	-0.98877	-0.140319	-0.175306	0.0758306	0.143891	-0.986677	0.234637	0	0	0	1
0.995827	0.0394158	0.0822066	0.622047	0.0506884	-0.988771	-0.14032	-0.174783	0.0757308	0.143886	-0.986685	0.234623	0	0	0	1
0.995834	0.0392709	0.0821986	0.622059	0.050539	-0.988787	-0.140264	-0.174243	0.0757467	0.143818	-0.986694	0.234615	0	0	0	1
0.995846	0.0392062	0.0820772	0.622013	0.0504573	-0.988791	-0.140263	-0.173698	0.0756361	0.143807	-0.986704	0.234599	0	0	0	1
0.995874	0.0387676	0.0819508	0.621914	0.050006	-0.988809	-0.140296	-0.173284	0.0755729	0.1438	-0.98671	0.234594	0	0	0	1
0.995876	0.0386125	0.0819941	0.621848	0.0498699	-0.988795	-0.140449	-0.173067	0.0756303	0.143943	-0.986685	0.23468	0	0	0	1
0.995866	0.038729	0.0820616	0.621856	0.0499942	-0.988791	-0.140433	-0.172891	0.075681	0.14394	-0.986681	0.234705	0	0	0	1
0.995853	0.0389369	0.0821196	0.621901	0.050203	-0.988791	-0.140354	-0.172592	0.0757122	0.14388	-0.986688	0.234695	0	0	0	1
0.995845	0.038954	0.0822139	0.621918	0.0502227	-0.98881	-0.140213	-0.172109	0.0758102	0.143744	-0.9867	0.234684	0	0	0	1
0.995848	0.038901	0.0822032	0.621823	0.0501626	-0.988824	-0.140135	-0.171586	0.0758112	0.143661	-0.986712	0.23467	0	0	0	1
0.995837	0.0388412	0.0823621	0.621753	0.0501101	-0.988857	-0.139926	-0.171058	0.0759875	0.143455	-0.986728	0.234656	0	0	0	1
0.99583	0.0388103	0.0824653	0.621682	0.0500816	-0.988881	-0.139761	-0.170561	0.0761023	0.143293	-0.986743	0.234637	0	0	0	1
0.995817	0.0388671	0.0825968	0.621648	0.0501441	-0.988902	-0.139595	-0.170027	0.0762326	0.143137	-0.986755	0.234627	0	0	0	1
0.995811	0.0388469	0.0826738	0.621631	0.0501264	-0.988919	-0.139481	-0.169532	0.0763173	0.143026	-0.986765	0.234621	0	0	0	1
0.995808	0.0388266	0.082716	0.621613	0.0501046	-0.988934	-0.139382	-0.169054	0.0763669	0.142927	-0.986775	0.234607	0	0	0	1
0.995804	0.0388414	0.0827585	0.621559	0.0501165	-0.988949	-0.139268	-0.168518	0.0764127	0.142816	-0.986788	0.234594	0	0	0	1
0.995793	0.0387842	0.0829169	0.621462	0.0500659	-0.988982	-0.139055	-0.167944	0.0765883	0.142606	-0.986805	0.234572	0	0	0	1
0.995774	0.0387769	0.0831488	0.621372	0.050075	-0.989012	-0.138837	-0.167375	0.0768295	0.142399	-0.986816	0.234575	0	0	0	1
0.995757	0.038898	0.0832991	0.621321	0.0502076	-0.989022	-0.138717	-0.166856	0.0769669	0.142296	-0.98682	0.234591	0	0	0	1
0.995745	0.0388814	0.0834536	0.621317	0.05021	-0.989028	-0.138675	-0.166398	0.0771241	0.14226	-0.986813	0.234644	0	0	0	1
0.995742	0.0389874	0.0834391	0.621348	0.0503107	-0.989027	-0.138644	-0.165931	0.0770962	0.142237	-0.986819	0.234629	0	0	0	1
0.995743	0.0390704	0.0833845	0.621379	0.0503858	-0.989022	-0.138651	-0.165494	0.0770301	0.142247	-0.986822	0.234614	0	0	0	1
0.995741	0.0393112	0.0832968	0.62139	0.050613	-0.98901	-0.138657	-0.164979	0.0769086	0.142267	-0.986829	0.234593	0	0	0	1
0.995749	0.039342	0.0831899	0.621336	0.0506283	-0.989009	-0.138658	-0.164426	0.0767985	0.142265	-0.986838	0.23457	0	0	0	1
0.995751	0.0392098	0.0832184	0.621282	0.0504934	-0.98903	-0.138559	-0.163827	0.0768506	0.142157	-0.986849	0.234555	0	0	0	1
0.995748	0.0392738	0.0832283	0.621215	0.0505521	-0.989038	-0.138478	-0.163282	0.0768555	0.142081	-0.98686	0.234539	0	0	0	1
0.995742	0.0393468	0.0832731	0.621171	0.0506244	-0.989046	-0.138394	-0.162776	0.0768936	0.142005	-0.986868	0.234531	0	0	0	1
0.995732	0.0394908	0.0833218	0.621173	0.0507676	-0.989051	-0.138307	-0.162257	0.0769257	0.141931	-0.986876	0.234523	0	0	0	1
0.995735	0.0394808	0.0832907	0.621182	0.050751	-0.989056	-0.138279	-0.161792	0.0768978	0.141901	-0.986882	0.23451	0	0	0	1
0.99574	0.0395473	0.0832013	0.621174	0.0508046	-0.989052	-0.138282	-0.161301	0.0767998	0.141905	-0.98689	0.234497	0	0	0	1
0.995742	0.0395181	0.0831875	0.621141	0.050768	-0.989064	-0.138209	-0.160742	0.076794	0.141829	-0.986901	0.23448	0	0	0	1
0.995735	0.0396205	0.0832227	0.621086	0.0508667	-0.989074	-0.138107	-0.160182	0.0768195	0.141736	-0.986912	0.234463	0	0	0	1
0.995729	0.039647	0.0832749	0.621051	0.0508927	-0.989086	-0.138007	-0.159711	0.0768726	0.14164	-0.986922	0.234453	0	0	0	1
0.995722	0.0396826	0.0833436	0.621048	0.0509289	-0.9891	-0.137892	-0.159258	0.0769413	0.141532	-0.986932	0.234436	0	0	0	1
0.995735	0.0395875	0.083235	0.620971	0.0508203	-0.989104	-0.137909	-0.158879	0.0768466	0.141535	-0.986939	0.234423	0	0	0	1
0.995738	0.039531	0.0832254	0.620914	0.0507654	-0.989102	-0.137942	-0.158606	0.0768434	0.141564	-0.986935	0.234446	0	0	0	1
0.995731	0.039559	0.0833041	0.620918	0.0508102	-0.989089	-0.138016	-0.15843	0.0769135	0.141645	-0.986918	0.234514	0	0	0	1
0.995721	0.0397285	0.0833426	0.620959	0.0509783	-0.989091	-0.137943	-0.158138	0.0769312	0.141586	-0.986925	0.234501	0	0	0	1
0.995715	0.0398341	0.0833634	0.620982	0.0510807	-0.989095	-0.137872	-0.157686	0.0769404	0.141524	-0.986933	0.234486	0	0	0	1
0.995727	0.0396934	0.0832851	0.620907	0.0509278	-0.989107	-0.137846	-0.157084	0.0768843	0.141484	-0.986943	0.234464	0	0	0	1
0.995739	0.0394235	0.0832725	0.620755	0.0506511	-0.989133	-0.13776	-0.156452	0.0769146	0.141376	-0.986956	0.234433	0	0	0	1
0.995738	0.0391124	0.0834293	0.620667	0.0503594	-0.989157	-0.137696	-0.155876	0.0771171	0.141295	-0.986952	0.234466	0	0	0	1
0.995726	0.0391447	0.0835532	0.620603	0.0504071	-0.989158	-0.13767	-0.155383	0.0772364	0.141278	-0.986945	0.234501	0	0	0	1
0.995719	0.0391106	0.0836574	0.620575	0.0503791	-0.989175	-0.137557	-0.1549	0.0773499	0.141168	-0.986952	0.234502	0	0	0	1
0.995714	0.0392087	0.0836713	0.620593	0.0504755	-0.989176	-0.137517	-0.154446	0.0773518	0.141136	-0.986957	0.234491	0	0	0	1
0.995717	0.0392836	0.0835932	0.620626	0.0505405	-0.989169	-0.13754	-0.153978	0.0772628	0.141161	-0.98696	0.234475	0	0	0	1
0.995732	0.0391798	0.0834608	0.620634	0.0504221	-0.989169	-0.137584	-0.153454	0.0771444	0.14119	-0.986965	0.234456	0	0	0	1
0.995756	0.0392313	0.0831546	0.620566	0.0504424	-0.989146	-0.137746	-0.152932	0.0768261	0.141341	-0.986968	0.234433	0	0	0	1
0.995783	0.0393755	0.0827647	0.620515	0.0505471	-0.98911	-0.137965	-0.152355	0.076409	0.141552	-0.986971	0.234411	0	0	0	1
0.995806	0.0393471	0.0825023	0.620518	0.0504925	-0.989093	-0.138109	-0.151803	0.0761463	0.14168	-0.986972	0.234398	0	0	0	1
0.995823	0.0393311	0.0823015	0.620473	0.0504539	-0.989084	-0.138185	-0.151273	0.0759461	0.141745	-0.986978	0.234378	0	0	0	1
0.995827	0.0393155	0.0822631	0.620433	0.0504305	-0.98909	-0.138153	-0.150722	0.0759121	0.14171	-0.986986	0.234366	0	0	0	1
0.995824	0.0394328	0.0822428	0.620372	0.0505399	-0.989092	-0.138099	-0.15022	0.075878	0.141664	-0.986995	0.234351	0	0	0	1
0.995809	0.0395921	0.0823464	0.620353	0.0507026	-0.989102	-0.137964	-0.149721	0.0759647	0.141546	-0.987006	0.234341	0	0	0	1
0.995799	0.03964	0.0824432	0.620308	0.0507521	-0.989121	-0.13781	-0.149234	0.0760615	0.141401	-0.987019	0.234324	0	0	0	1
0.995787	0.0397449	0.0825399	0.620287	0.0508598	-0.989134	-0.137677	-0.14875	0.0761491	0.14128	-0.98703	0.234312	0	0	0	1
0.99578	0.0398116	0.0825914	0.620285	0.050926	-0.989144	-0.137582	-0.148278	0.0761954	0.141192	-0.987039	0.234302	0	0	0	1
0.995772	0.0400176	0.0825878	0.620264	0.0511248	-0.989143	-0.137513	-0.147757	0.0761662	0.141139	-0.987048	0.234281	0	0	0	1
0.995774	0.0400231	0.0825629	0.620181	0.0511212	-0.989153	-0.137441	-0.147216	0.0761445	0.141066	-0.987061	0.234263	0	0	0	1
0.995771	0.0400273	0.0825947	0.620117	0.0511216	-0.989168	-0.137334	-0.146656	0.0761809	0.140961	-0.987073	0.234246	0	0	0	1
0.995765	0.0400527	0.0826497	0.620072	0.0511453	-0.989184	-0.137213	-0.146129	0.076238	0.140844	-0.987085	0.234228	0	0	0	1
0.99576	0.04005	0.0827166	0.620013	0.0511421	-0.989202	-0.137084	-0.145608	0.0763111	0.140718	-0.987097	0.234214	0	0	0	1
0.995754	0.0400308	0.0827989	0.619931	0.0511221	-0.989225	-0.136921	-0.145041	0.0764037	0.140557	-0.987113	0.234192	0	0	0	1
0.995742	0.040102	0.0829041	0.619887	0.0511972	-0.98924	-0.136786	-0.144522	0.0765047	0.140433	-0.987123	0.234183	0	0	0	1
0.995749	0.0398889	0.0829248	0.619813	0.0510049	-0.989221	-0.136999	-0.144198	0.0765442	0.140631	-0.987092	0.234198	0	0	0	1
0.995746	0.0398792	0.0829715	0.619748	0.0510106	-0.989205	-0.137111	-0.143971	0.076586	0.140745	-0.987072	0.234223	0	0	0	1
0.995728	0.0399999	0.0831186	0.619737	0.0511509	-0.989198	-0.137104	-0.143735	0.0767146	0.140755	-0.987061	0.234282	0	0	0	1
0.995712	0.0402554	0.0831912	0.619756	0.0514085	-0.989197	-0.13702	-0.14344	0.0767547	0.140694	-0.987066	0.234279	0	0	0	1
0.995705	0.0402479	0.0832796	0.619779	0.0514057	-0.989211	-0.13692	-0.143031	0.0768484	0.140598	-0.987073	0.234271	0	0	0	1
0.995696	0.0402701	0.0833809	0.619765	0.051431	-0.989229	-0.136778	-0.142538	0.0769528	0.140462	-0.987084	0.234253	0	0	0	1
0.995697	0.0402322	0.083387	0.619652	0.0513865	-0.989245	-0.136679	-0.141988	0.0769693	0.14036	-0.987097	0.234224	0	0	0	1
0.995682	0.0402805	0.0835382	0.619538	0.0514414	-0.989268	-0.136494	-0.141405	0.0771216	0.140187	-0.98711	0.234197	0	0	0	1
0.995671	0.040286	0.0836714	0.619476	0.0514595	-0.989278	-0.136414	-0.140842	0.0772567	0.140114	-0.98711	0.2342	0	0	0	1
0.995676	0.0401248	0.0836815	0.619457	0.0513038	-0.98928	-0.136455	-0.140338	0.0772872	0.140143	-0.987103	0.234227	0	0	0	1
0.995689	0.0400157	0.0835799	0.619481	0.0511864	-0.989277	-0.136523	-0.13983	0.0771986	0.140197	-0.987102	0.234211	0	0	0	1
0.995722	0.0398584	0.0832578	0.619459	0.0510035	-0.989253	-0.136764	-0.139336	0.0768898	0.140411	-0.987096	0.23418	0	0	0	1
0.99575	0.0397688	0.0829732	0.619469	0.05089	-0.989231	-0.136966	-0.138813	0.0766107	0.140591	-0.987092	0.234158	0	0	0	1
0.995774	0.0397482	0.0826972	0.619439	0.050843	-0.989211	-0.137129	-0.138257	0.0763323	0.140739	-0.987093	0.234137	0	0	0	1
0.995789	0.0396533	0.0825514	0.619419	0.0507341	-0.989206	-0.137207	-0.137683	0.0761976	0.140803	-0.987094	0.234126	0	0	0	1
0.995814	0.0396321	0.0822632	0.619394	0.0506875	-0.98918	-0.137406	-0.137181	0.0759055	0.140986	-0.98709	0.234118	0	0	0	1
0.995827	0.0395919	0.0821262	0.619418	0.0506343	-0.989172	-0.137486	-0.136724	0.0757716	0.141055	-0.987091	0.234104	0	0	0	1
0.995837	0.0396085	0.0819937	0.619407	0.0506355	-0.989166	-0.137532	-0.136231	0.0756359	0.141096	-0.987095	0.23409	0	0	0	1
0.995839	0.0397199	0.0819183	0.619371	0.0507352	-0.989161	-0.137529	-0.135673	0.0755457	0.141097	-0.987102	0.23407	0	0	0	1
0.995846	0.0397101	0.0818401	0.61932	0.0507139	-0.989163	-0.137522	-0.135121	0.0754702	0.141086	-0.987109	0.234055	0	0	0	1
0.995843	0.0398158	0.0818274	0.619282	0.0508126	-0.989166	-0.137464	-0.134584	0.0754456	0.141035	-0.987119	0.234039	0	0	0	1
0.995834	0.0399195	0.0818806	0.619242	0.050915	-0.989175	-0.137357	-0.134026	0.075489	0.140939	-0.987129	0.234024	0	0	0	1
0.995828	0.0399936	0.0819162	0.619193	0.050986	-0.989186	-0.137256	-0.133515	0.075519	0.140845	-0.98714	0.234006	0	0	0	1
0.995818	0.0401576	0.0819568	0.619183	0.0511494	-0.989187	-0.137188	-0.13303	0.0755394	0.140791	-0.987146	0.233997	0	0	0	1
0.995812	0.0402318	0.0819995	0.619193	0.0512234	-0.989193	-0.137113	-0.132576	0.075575	0.140724	-0.987153	0.233987	0	0	0	1
0.995808	0.0402267	0.0820474	0.619155	0.0512165	-0.989209	-0.137	-0.132081	0.0756289	0.140613	-0.987165	0.233972	0	0	0	1
0.995794	0.0403482	0.082154	0.619111	0.0513408	-0.989224	-0.136851	-0.131504	0.075725	0.140478	-0.987177	0.233955	0	0	0	1
0.995795	0.0402565	0.0821973	0.619033	0.0512459	-0.989246	-0.136722	-0.130987	0.0757874	0.140344	-0.987191	0.233932	0	0	0	1
0.995786	0.040258	0.0823053	0.619008	0.0512514	-0.989266	-0.136576	-0.130475	0.0759016	0.140203	-0.987202	0.233917	0	0	0	1
0.995785	0.0402387	0.0823259	0.618968	0.0512281	-0.98928	-0.136484	-0.129961	0.0759294	0.140111	-0.987213	0.233897	0	0	0	1
0.995795	0.0402038	0.0822134	0.618913	0.0511835	-0.989272	-0.13656	-0.129607	0.0758191	0.140179	-0.987212	0.233886	0	0	0	1
0.995797	0.0401324	0.082229	0.618897	0.0511345	-0.989239	-0.136818	-0.129431	0.0758313	0.140433	-0.987175	0.233958	0	0	0	1
0.995789	0.0402697	0.082261	0.618922	0.051278	-0.989227	-0.136851	-0.129258	0.0758418	0.140478	-0.987168	0.233975	0	0	0	1
0.995772	0.0405505	0.0823216	0.618975	0.0515601	-0.989222	-0.13678	-0.128905	0.0758658	0.140431	-0.987173	0.23397	0	0	0	1
0.995767	0.0405681	0.0823732	0.618975	0.0515783	-0.989233	-0.136695	-0.128385	0.0759188	0.14035	-0.98718	0.233949	0	0	0	1
0.995784	0.0403474	0.0822788	0.618866	0.0513462	-0.989244	-0.136702	-0.127799	0.0758563	0.140335	-0.987187	0.233917	0	0	0	1
0.995782	0.0403586	0.0823029	0.618771	0.0513579	-0.989248	-0.136665	-0.127231	0.0758804	0.1403	-0.98719	0.233891	0	0	0	1
0.995779	0.0402598	0.0823876	0.618691	0.0512677	-0.98926	-0.136614	-0.126737	0.0759807	0.140246	-0.98719	0.233879	0	0	0	1
0.995768	0.0402453	0.0825213	0.618637	0.0512626	-0.989278	-0.136489	-0.126245	0.0761214	0.140127	-0.987196	0.23386	0	0	0	1
0.995757	0.0402596	0.0826522	0.618623	0.0512872	-0.989291	-0.136384	-0.125775	0.0762543	0.140029	-0.9872	0.233852	0	0	0	1
0.99575	0.0402786	0.0827234	0.618645	0.0513124	-0.989296	-0.136337	-0.125324	0.0763245	0.139987	-0.9872	0.23383	0	0	0	1
0.995748	0.0402042	0.0827811	0.618652	0.0512422	-0.989308	-0.136279	-0.124821	0.076395	0.139926	-0.987203	0.233796	0	0	0	1
0.995756	0.0401542	0.0827121	0.618587	0.0511849	-0.989307	-0.136308	-0.124255	0.0763323	0.139948	-0.987205	0.233756	0	0	0	1
0.995768	0.039938	0.0826746	0.618542	0.0509661	-0.989316	-0.136323	-0.12367	0.0763248	0.139945	-0.987206	0.233729	0	0	0	1
0.995769	0.0399945	0.0826357	0.618537	0.0510193	-0.989309	-0.136356	-0.123146	0.0762767	0.13998	-0.987205	0.233705	0	0	0	1
0.995773	0.0399205	0.08262	0.618511	0.0509438	-0.989312	-0.136359	-0.122628	0.0762714	0.139977	-0.987206	0.233682	0	0	0	1
0.995769	0.040082	0.0825862	0.618439	0.0510976	-0.989308	-0.136335	-0.122111	0.0762165	0.139963	-0.987212	0.233658	0	0	0	1
0.995763	0.0400563	0.0826787	0.618387	0.0510775	-0.989322	-0.136237	-0.121577	0.0763167	0.139867	-0.987218	0.233649	0	0	0	1
0.995755	0.04018	0.0827089	0.618354	0.0512008	-0.989323	-0.136186	-0.12106	0.0763319	0.139827	-0.987222	0.23363	0	0	0	1
0.995757	0.0400534	0.0827553	0.618339	0.0510771	-0.989337	-0.136128	-0.120544	0.0763985	0.139762	-0.987226	0.233622	0	0	0	1
0.995758	0.0401549	0.0826932	0.618327	0.0511737	-0.989324	-0.136187	-0.120056	0.0763198	0.139826	-0.987223	0.233621	0	0	0	1
0.995766	0.0401806	0.082577	0.61833	0.0511908	-0.989309	-0.136289	-0.119576	0.0761959	0.139924	-0.987219	0.233619	0	0	0	1
0.995769	0.0403893	0.0824381	0.618338	0.0513864	-0.989285	-0.136392	-0.119108	0.076024	0.140036	-0.987217	0.233609	0	0	0	1
0.995778	0.040472	0.0822858	0.618323	0.0514543	-0.989268	-0.136484	-0.118579	0.0758569	0.140127	-0.987216	0.233599	0	0	0	1
0.99579	0.0406281	0.0820742	0.618271	0.0515883	-0.989246	-0.136599	-0.117996	0.0756197	0.140242	-0.987218	0.233583	0	0	0	1
0.995811	0.0406007	0.0818252	0.618179	0.0515396	-0.989224	-0.136777	-0.117418	0.0753681	0.140406	-0.987214	0.233584	0	0	0	1
0.995809	0.0407806	0.0817635	0.618134	0.0517113	-0.989211	-0.1368	-0.116857	0.0752806	0.140439	-0.987216	0.233583	0	0	0	1
0.995807	0.0406718	0.0818384	0.618074	0.0516082	-0.989227	-0.136727	-0.116341	0.0753737	0.140362	-0.98722	0.233596	0	0	0	1
0.995793	0.0407441	0.0819788	0.618023	0.0516893	-0.989242	-0.136589	-0.115833	0.0755096	0.140237	-0.987228	0.233602	0	0	0	1
0.995778	0.0407918	0.0821371	0.617979	0.0517462	-0.989262	-0.136422	-0.115359	0.0756682	0.140081	-0.987237	0.2336	0	0	0	1
0.995774	0.0406192	0.082265	0.617875	0.0515816	-0.98929	-0.136277	-0.114987	0.0758265	0.139929	-0.987247	0.233586	0	0	0	1
0.995759	0.0405374	0.0824864	0.617754	0.0515333	-0.98929	-0.136301	-0.114755	0.0760557	0.139958	-0.987225	0.233637	0	0	0	1
0.995741	0.0406601	0.0826435	0.617703	0.0516739	-0.989289	-0.136255	-0.114527	0.0761961	0.13993	-0.987218	0.233674	0	0	0	1
0.995726	0.0409002	0.0827111	0.617749	0.0519177	-0.989283	-0.1362	-0.114206	0.0762321	0.139897	-0.98722	0.233671	0	0	0	1
0.995717	0.0410018	0.082772	0.61781	0.0520232	-0.989285	-0.136147	-0.113812	0.0762808	0.139854	-0.987222	0.23366	0	0	0	1
0.995714	0.0409016	0.0828577	0.61785	0.051929	-0.989302	-0.136061	-0.113321	0.0763842	0.139765	-0.987227	0.233643	0	0	0	1
0.995712	0.0407867	0.082936	0.617817	0.0518189	-0.98932	-0.135971	-0.112782	0.0764824	0.13967	-0.987233	0.233604	0	0	0	1
0.995712	0.0408039	0.0829262	0.617725	0.0518334	-0.989321	-0.135956	-0.112204	0.0764711	0.139656	-0.987236	0.233557	0	0	0	1
0.995706	0.0407566	0.0830215	0.617649	0.0517926	-0.989336	-0.135862	-0.111669	0.0765769	0.139564	-0.987241	0.233518	0	0	0	1
0.995709	0.0403709	0.0831745	0.617578	0.0514175	-0.989379	-0.135691	-0.111109	0.0767911	0.13937	-0.987251	0.23349	0	0	0	1
0.9957	0.0402671	0.0833343	0.6175	0.0513233	-0.989408	-0.135518	-0.110563	0.0769726	0.139198	-0.987262	0.233465	0	0	0	1
0.99569	0.0401633	0.083498	0.61743	0.0512334	-0.98943	-0.135395	-0.110054	0.0771555	0.139074	-0.987265	0.233455	0	0	0	1
0.995678	0.0401772	0.0836355	0.617405	0.0512574	-0.989444	-0.135278	-0.109565	0.0772956	0.138965	-0.987269	0.233446	0	0	0	1
0.995663	0.0403067	0.0837466	0.617407	0.0513937	-0.989451	-0.135177	-0.109064	0.0773926	0.13888	-0.987273	0.233434	0	0	0	1
0.99566	0.0404753	0.0837093	0.617374	0.0515562	-0.989442	-0.13518	-0.108563	0.0773321	0.138894	-0.987276	0.233412	0	0	0	1
0.995668	0.0402734	0.0837046	0.617383	0.0513537	-0.989455	-0.135165	-0.108014	0.0773563	0.138863	-0.987279	0.233404	0	0	0	1
0.995676	0.0402764	0.0836114	0.617384	0.0513489	-0.989446	-0.135232	-0.107526	0.0772603	0.138926	-0.987277	0.23339	0	0	0	1
0.995681	0.0402292	0.0835805	0.617388	0.0512974	-0.989449	-0.135228	-0.107	0.0772365	0.138916	-0.987281	0.233377	0	0	0	1
0.995687	0.04018	0.0835295	0.617355	0.0512411	-0.989452	-0.135224	-0.106487	0.0771931	0.138906	-0.987285	0.233359	0	0	0	1
0.995689	0.0402249	0.0834784	0.617316	0.0512789	-0.98945	-0.135228	-0.105961	0.0771361	0.138911	-0.987289	0.233339	0	0	0	1
0.995682	0.0403428	0.0835054	0.61731	0.0513965	-0.98945	-0.135186	-0.105448	0.0771486	0.138879	-0.987293	0.233325	0	0	0	1
0.995678	0.0404627	0.0834963	0.617257	0.0515109	-0.98945	-0.135141	-0.10493	0.0771252	0.138843	-0.9873	0.233303	0	0	0	1
0.995672	0.040506	0.083544	0.617185	0.0515525	-0.989462	-0.135038	-0.104375	0.0771718	0.138745	-0.98731	0.233281	0	0	0	1
0.995665	0.0405163	0.0836215	0.617117	0.0515649	-0.989476	-0.134927	-0.103834	0.0772527	0.138639	-0.987318	0.233265	0	0	0	1
0.995656	0.0406323	0.0836723	0.617093	0.0516817	-0.98948	-0.134855	-0.103341	0.0772906	0.138578	-0.987324	0.233251	0	0	0	1
0.995653	0.0406516	0.0837099	0.617081	0.0517009	-0.989488	-0.134789	-0.102851	0.0773285	0.138516	-0.98733	0.233237	0	0	0	1
0.995654	0.0407167	0.0836658	0.617066	0.0517601	-0.989484	-0.134798	-0.102347	0.0772754	0.138527	-0.987332	0.233224	0	0	0	1
0.995667	0.0407114	0.0835088	0.617059	0.0517414	-0.98947	-0.134905	-0.101875	0.0771153	0.138626	-0.987331	0.233216	0	0	0	1
0.995678	0.0407996	0.0833391	0.617061	0.0518139	-0.989451	-0.135014	-0.101386	0.0769294	0.138734	-0.98733	0.233202	0	0	0	1
0.995697	0.0409263	0.083048	0.617008	0.0519151	-0.989418	-0.135221	-0.100828	0.076613	0.138935	-0.987327	0.233189	0	0	0	1
0.995767	0.0407027	0.0823102	0.616806	0.0516342	-0.989353	-0.135798	-0.100413	0.0758845	0.139458	-0.987309	0.233174	0	0	0	1
0.995903	0.0402192	0.080889	0.6163	0.051058	-0.989194	-0.13717	-0.100434	0.074476	0.140723	-0.987237	0.233292	0	0	0	1
0.996001	0.0399031	0.0798387	0.615843	0.0506509	-0.989111	-0.137918	-0.100551	0.0734439	0.141395	-0.987218	0.233283	0	0	0	1
0.996125	0.03935	0.0785531	0.615074	0.0499529	-0.989082	-0.138383	-0.100561	0.072228	0.141755	-0.987256	0.233172	0	0	0	1
0.996215	0.0386067	0.0777753	0.614138	0.0491185	-0.989095	-0.138583	-0.100411	0.0715548	0.141864	-0.98729	0.233073	0	0	0	1
0.99628	0.0374939	0.0774828	0.612989	0.0479672	-0.989161	-0.138517	-0.100204	0.0714273	0.141703	-0.987322	0.233081	0	0	0	1
0.996303	0.0365266	0.0776467	0.611881	0.0470239	-0.989218	-0.138433	-0.100128	0.071731	0.141558	-0.987321	0.23327	0	0	0	1
0.996318	0.0361308	0.077644	0.610763	0.0466301	-0.989238	-0.138427	-0.100048	0.0717848	0.141523	-0.987322	0.233426	0	0	0	1
0.996327	0.0358151	0.0776711	0.609715	0.0462881	-0.989316	-0.137983	-0.099975	0.0718772	0.141056	-0.987382	0.233351	0	0	0	1
0.99634	0.0352868	0.0777426	0.608593	0.0457481	-0.98939	-0.137633	-0.0999518	0.072039	0.14067	-0.987425	0.23323	0	0	0	1
0.99634	0.035007	0.0778765	0.607583	0.0454582	-0.989462	-0.137208	-0.099943	0.0722305	0.140231	-0.987474	0.233178	0	0	0	1
0.99637	0.0346761	0.0776336	0.606529	0.0450888	-0.989491	-0.13712	-0.0999819	0.0720409	0.140107	-0.987505	0.23316	0	0	0	1
0.996404	0.034443	0.0773089	0.605575	0.0448111	-0.989505	-0.137114	-0.0999216	0.0717528	0.14007	-0.987531	0.233137	0	0	0	1
0.996475	0.034171	0.0765042	0.604433	0.0444521	-0.989474	-0.137453	-0.0998782	0.0709798	0.140354	-0.987547	0.23311	0	0	0	1
0.996552	0.033989	0.0755731	0.603347	0.0441853	-0.989397	-0.138091	-0.0997342	0.070056	0.140938	-0.98753	0.233173	0	0	0	1
0.996623	0.0336376	0.0747982	0.60219	0.0437732	-0.989322	-0.138755	-0.0996073	0.06931	0.141545	-0.987496	0.233277	0	0	0	1
0.996672	0.0334897	0.074209	0.601023	0.043593	-0.989229	-0.139479	-0.0994092	0.0687164	0.142234	-0.987438	0.233432	0	0	0	1
0.996702	0.0334673	0.0738145	0.599923	0.0435469	-0.989164	-0.13995	-0.099339	0.0683087	0.142687	-0.987401	0.233565	0	0	0	1
0.996736	0.0333816	0.0733839	0.598813	0.0434163	-0.989137	-0.140185	-0.0992949	0.0678849	0.142899	-0.9874	0.233647	0	0	0	1
0.99675	0.0336002	0.0730995	0.59787	0.0435844	-0.989146	-0.140068	-0.099322	0.0675775	0.142784	-0.987437	0.2336	0	0	0	1
0.996767	0.0337025	0.072813	0.596783	0.0436235	-0.989188	-0.139755	-0.0993133	0.0672935	0.142464	-0.987503	0.233476	0	0	0	1
0.996752	0.0342523	0.0727626	0.595703	0.0441333	-0.989225	-0.139335	-0.0993731	0.0671838	0.142078	-0.987566	0.233389	0	0	0	1
0.99673	0.0344633	0.072974	0.594538	0.0443401	-0.989283	-0.138854	-0.0993904	0.0673844	0.14162	-0.987618	0.233402	0	0	0	1
0.996696	0.0345891	0.0733689	0.593431	0.0444802	-0.989361	-0.138257	-0.0993624	0.0677838	0.141049	-0.987673	0.23342	0	0	0	1
0.99667	0.0346719	0.0736831	0.592196	0.0445791	-0.989413	-0.137852	-0.0993123	0.0681012	0.140662	-0.987706	0.23342	0	0	0	1
0.996648	0.0345712	0.0740364	0.591065	0.044513	-0.989448	-0.137621	-0.0992085	0.0684752	0.14044	-0.987712	0.233483	0	0	0	1
0.996657	0.0342772	0.0740398	0.589931	0.0442293	-0.989445	-0.137732	-0.099188	0.068515	0.140531	-0.987696	0.233534	0	0	0	1
0.996675	0.0341778	0.0738502	0.588825	0.0441256	-0.989406	-0.138046	-0.0990902	0.0683275	0.14083	-0.987666	0.233603	0	0	0	1
0.996699	0.0339831	0.073617	0.58786	0.0439218	-0.989369	-0.138372	-0.0990519	0.0681098	0.141134	-0.987638	0.233668	0	0	0	1
0.996718	0.0339605	0.0733644	0.58678	0.0438672	-0.989364	-0.138426	-0.0990155	0.0678609	0.141174	-0.987649	0.233639	0	0	0	1
0.996671	0.0341378	0.0739163	0.585956	0.0441223	-0.989351	-0.138437	-0.0989924	0.068381	0.141222	-0.987607	0.233636	0	0	0	1
0.996562	0.0341914	0.0753588	0.585727	0.0444421	-0.989215	-0.139311	-0.0989958	0.0697606	0.142166	-0.987375	0.233951	0	0	0	1
0.996515	0.0340998	0.0760121	0.585706	0.0444844	-0.989134	-0.139871	-0.0990533	0.0703944	0.142749	-0.987245	0.234142	0	0	0	1
0.996511	0.0337601	0.0762211	0.58568	0.0442187	-0.989063	-0.14045	-0.0993297	0.0706238	0.143315	-0.987147	0.234175	0	0	0	1
0.996519	0.0334923	0.076225	0.585536	0.0439878	-0.989005	-0.14093	-0.0997251	0.0706448	0.143777	-0.987078	0.234147	0	0	0	1
0.996498	0.0334904	0.0765115	0.585465	0.0440651	-0.988927	-0.141456	-0.100055	0.0709048	0.144316	-0.986981	0.234192	0	0	0	1
0.996471	0.0335201	0.0768434	0.585393	0.0441871	-0.988834	-0.14207	-0.100455	0.0712011	0.144949	-0.986867	0.234248	0	0	0	1
0.996458	0.033398	0.077061	0.585296	0.044129	-0.988774	-0.142503	-0.100848	0.0714145	0.145384	-0.986788	0.234283	0	0	0	1
0.996438	0.0334672	0.0772981	0.58521	0.0442654	-0.988702	-0.142959	-0.101318	0.0716184	0.145856	-0.986703	0.234334	0	0	0	1
0.996428	0.0333849	0.0774567	0.585137	0.0442311	-0.988655	-0.143291	-0.101754	0.0717723	0.14619	-0.986642	0.234377	0	0	0	1
0.996415	0.0335204	0.0775607	0.585073	0.0444037	-0.988602	-0.143605	-0.102204	0.0718411	0.146518	-0.986589	0.234414	0	0	0	1
0.996411	0.0336448	0.0775705	0.585005	0.0445465	-0.98856	-0.14385	-0.1027	0.0718214	0.146773	-0.986552	0.234436	0	0	0	1
0.996416	0.0336491	0.077492	0.584921	0.0445502	-0.988538	-0.144002	-0.103215	0.0717363	0.146922	-0.986536	0.234447	0	0	0	1
0.99642	0.0337229	0.0774189	0.584843	0.0446231	-0.988513	-0.144146	-0.103701	0.0716466	0.147069	-0.986521	0.234455	0	0	0	1
0.996423	0.0337145	0.0773841	0.584786	0.0446228	-0.988487	-0.144328	-0.104137	0.0716052	0.14725	-0.986497	0.234471	0	0	0	1
0.996424	0.0335929	0.0774166	0.584744	0.0445257	-0.988454	-0.144586	-0.104585	0.0716437	0.147501	-0.986457	0.234503	0	0	0	1
0.996428	0.0334939	0.077414	0.584691	0.0444449	-0.988422	-0.14483	-0.105061	0.0716448	0.147738	-0.986421	0.234529	0	0	0	1
0.996434	0.0334579	0.0773519	0.584617	0.0444108	-0.988401	-0.14498	-0.10555	0.0715821	0.147883	-0.986404	0.234541	0	0	0	1
0.996439	0.0334647	0.0772877	0.584546	0.0444191	-0.988378	-0.145134	-0.10601	0.0715107	0.148034	-0.986386	0.234549	0	0	0	1
0.996435	0.033441	0.0773465	0.584512	0.0444243	-0.988337	-0.145409	-0.106436	0.07156	0.148311	-0.986341	0.234587	0	0	0	1
0.996432	0.0332424	0.0774711	0.584495	0.04427	-0.988296	-0.14574	-0.106826	0.0716978	0.148634	-0.986283	0.234636	0	0	0	1
0.996427	0.0330077	0.0776273	0.584434	0.044086	-0.988252	-0.14609	-0.107274	0.0718715	0.148975	-0.986219	0.234684	0	0	0	1
0.996423	0.0328918	0.0777316	0.584345	0.0440074	-0.988214	-0.146374	-0.10774	0.0719791	0.149256	-0.986168	0.234717	0	0	0	1
0.996423	0.0328109	0.0777647	0.584274	0.0439505	-0.988179	-0.146625	-0.108221	0.0720127	0.149503	-0.986128	0.234747	0	0	0	1
0.996434	0.0326497	0.0776999	0.584196	0.043792	-0.988164	-0.146777	-0.108699	0.0719661	0.149641	-0.986111	0.234757	0	0	0	1
0.996436	0.0325824	0.0776922	0.584138	0.0437394	-0.988135	-0.146987	-0.109161	0.0719593	0.149846	-0.98608	0.234782	0	0	0	1
0.996439	0.0324417	0.0777187	0.584097	0.0436223	-0.988102	-0.147238	-0.109587	0.0719955	0.150089	-0.986041	0.234813	0	0	0	1
0.99644	0.032222	0.0777892	0.584066	0.0434365	-0.988067	-0.147532	-0.110004	0.0720854	0.15037	-0.985991	0.234851	0	0	0	1
0.996445	0.0320058	0.077819	0.58402	0.0432462	-0.988035	-0.1478	-0.110466	0.0721357	0.150624	-0.985949	0.234887	0	0	0	1
0.996452	0.0319899	0.0777372	0.583929	0.0432291	-0.988013	-0.147951	-0.110997	0.0720507	0.150771	-0.985932	0.234896	0	0	0	1
0.996453	0.0321306	0.0776623	0.583849	0.0433611	-0.988	-0.148004	-0.111433	0.0719531	0.150831	-0.98593	0.234894	0	0	0	1
0.996438	0.0324108	0.0777368	0.583848	0.0436468	-0.987994	-0.147957	-0.111597	0.0719863	0.150808	-0.985932	0.23489	0	0	0	1
0.996436	0.0323473	0.0777901	0.583851	0.0436012	-0.987977	-0.148084	-0.111711	0.0720429	0.150932	-0.985908	0.234913	0	0	0	1
0.996431	0.0320005	0.0780062	0.583873	0.0433222	-0.987924	-0.148521	-0.112059	0.0722896	0.151355	-0.985825	0.234985	0	0	0	1
0.996427	0.0319329	0.0780757	0.583838	0.0432903	-0.987875	-0.148856	-0.112531	0.0723538	0.151688	-0.985769	0.235028	0	0	0	1
0.996418	0.0321855	0.0780854	0.58378	0.0435623	-0.987822	-0.149129	-0.113032	0.0723129	0.151981	-0.985727	0.235059	0	0	0	1
0.996419	0.0321676	0.0780849	0.58371	0.0435599	-0.98779	-0.14934	-0.113579	0.0723058	0.152191	-0.985695	0.23508	0	0	0	1
0.996402	0.0323164	0.0782471	0.583685	0.0437377	-0.987771	-0.149413	-0.114091	0.07244	0.152283	-0.985671	0.235105	0	0	0	1
0.996384	0.03262	0.0783449	0.583648	0.0440716	-0.987719	-0.149658	-0.114597	0.0724792	0.152554	-0.985627	0.235139	0	0	0	1
0.996365	0.0328459	0.0784928	0.583632	0.044344	-0.987654	-0.150007	-0.115056	0.0725748	0.152927	-0.985562	0.235191	0	0	0	1
0.996352	0.0327698	0.0786855	0.583631	0.0443323	-0.987584	-0.15047	-0.11551	0.072756	0.153394	-0.985476	0.235265	0	0	0	1
0.996342	0.0326939	0.078843	0.583623	0.0443144	-0.987517	-0.150915	-0.115975	0.0729031	0.153841	-0.985395	0.235327	0	0	0	1
0.996342	0.0325509	0.0789068	0.583574	0.0442046	-0.987476	-0.151214	-0.116497	0.0729747	0.154134	-0.985344	0.235368	0	0	0	1
0.99632	0.0326527	0.0791468	0.583569	0.0443513	-0.987452	-0.151329	-0.117005	0.0731906	0.154267	-0.985307	0.235404	0	0	0	1
0.996308	0.0327158	0.0792682	0.583533	0.0444414	-0.98743	-0.151447	-0.117516	0.0732954	0.154395	-0.98528	0.235426	0	0	0	1
0.996301	0.0327222	0.0793566	0.58349	0.0444759	-0.987399	-0.15164	-0.11802	0.073373	0.154593	-0.985243	0.235457	0	0	0	1
0.996289	0.0327272	0.0794988	0.583459	0.0445155	-0.987371	-0.151808	-0.118529	0.0735049	0.154768	-0.985205	0.235491	0	0	0	1
0.996274	0.0327603	0.0796703	0.583428	0.044575	-0.987368	-0.151809	-0.119084	0.0736689	0.154779	-0.985191	0.235507	0	0	0	1
0.99626	0.0327303	0.079866	0.583401	0.0445718	-0.987377	-0.151755	-0.119633	0.0738692	0.154732	-0.985184	0.23552	0	0	0	1
0.996244	0.0326453	0.0800989	0.583392	0.044516	-0.987395	-0.151651	-0.120123	0.074117	0.154632	-0.985181	0.235533	0	0	0	1
0.996241	0.032513	0.080184	0.583348	0.0444045	-0.987387	-0.151737	-0.120614	0.0742176	0.154711	-0.985161	0.235551	0	0	0	1
0.996225	0.0324924	0.080396	0.583343	0.0444249	-0.98737	-0.151841	-0.121133	0.0744253	0.154824	-0.985127	0.235586	0	0	0	1
0.99622	0.0323038	0.0805294	0.583314	0.0442671	-0.98736	-0.15195	-0.121639	0.0745814	0.154925	-0.9851	0.235611	0	0	0	1
0.996201	0.0323408	0.0807572	0.583309	0.0443447	-0.987346	-0.152021	-0.122112	0.0747972	0.15501	-0.98507	0.235642	0	0	0	1
0.996187	0.0323821	0.080912	0.583285	0.0444307	-0.987299	-0.152297	-0.1226	0.0749311	0.155296	-0.985015	0.235688	0	0	0	1
0.996176	0.0323866	0.0810406	0.583257	0.0444692	-0.98727	-0.152479	-0.123073	0.0750491	0.155484	-0.984976	0.235718	0	0	0	1
0.996163	0.032191	0.0812746	0.583246	0.0443178	-0.987265	-0.152556	-0.123597	0.075307	0.155557	-0.984945	0.235756	0	0	0	1
0.99615	0.0321618	0.0814452	0.583233	0.044313	-0.98727	-0.152522	-0.124146	0.0754815	0.155529	-0.984936	0.235764	0	0	0	1
0.996133	0.0322868	0.0816125	0.583225	0.0444601	-0.987269	-0.152483	-0.124667	0.0756288	0.155507	-0.984928	0.235783	0	0	0	1
0.996123	0.0322599	0.0817451	0.583199	0.0444546	-0.987269	-0.152489	-0.12515	0.0757635	0.155516	-0.984916	0.235796	0	0	0	1
0.996096	0.032549	0.0819543	0.583229	0.0447684	-0.987265	-0.152418	-0.125516	0.0759281	0.155477	-0.98491	0.235811	0	0	0	1
0.996083	0.032608	0.0820892	0.583281	0.0448401	-0.987278	-0.152316	-0.125778	0.0760566	0.155385	-0.984914	0.235798	0	0	0	1
0.996086	0.0325984	0.0820617	0.583264	0.0448288	-0.987274	-0.152348	-0.126016	0.0760295	0.155415	-0.984912	0.2358	0	0	0	1
0.996091	0.0325695	0.0820048	0.583212	0.0447981	-0.987261	-0.152437	-0.126348	0.0759739	0.155499	-0.984903	0.235806	0	0	0	1
0.99609	0.0326012	0.0820043	0.583171	0.0448413	-0.987236	-0.15259	-0.126813	0.0759614	0.155656	-0.984879	0.235828	0	0	0	1
0.996075	0.0327375	0.0821308	0.583187	0.0449975	-0.987226	-0.152606	-0.127312	0.0760642	0.155688	-0.984866	0.235846	0	0	0	1
0.996066	0.0327925	0.0822256	0.58321	0.0450675	-0.987221	-0.152615	-0.127874	0.0761488	0.155705	-0.984857	0.235865	0	0	0	1
0.996055	0.0327496	0.0823685	0.583223	0.0450438	-0.98723	-0.152569	-0.128436	0.0762986	0.155662	-0.984852	0.235878	0	0	0	1
0.996042	0.032778	0.0825227	0.583195	0.0450894	-0.987241	-0.152484	-0.128921	0.0764502	0.155586	-0.984852	0.235885	0	0	0	1
0.996038	0.0326651	0.0826068	0.583162	0.0449905	-0.987246	-0.152481	-0.129326	0.0765509	0.155578	-0.984846	0.235894	0	0	0	1
0.996035	0.0325314	0.0827011	0.583146	0.044885	-0.987226	-0.152638	-0.129797	0.0766576	0.155729	-0.984813	0.235927	0	0	0	1
0.996033	0.0324611	0.0827552	0.583156	0.0448389	-0.987198	-0.152832	-0.130381	0.0767132	0.155921	-0.984779	0.235962	0	0	0	1
0.996027	0.0322771	0.0829	0.583173	0.0446759	-0.987212	-0.15279	-0.130926	0.0768868	0.155871	-0.984773	0.235978	0	0	0	1
0.996023	0.0322036	0.082972	0.583158	0.0446144	-0.987215	-0.15279	-0.13143	0.0769693	0.155869	-0.984767	0.235993	0	0	0	1
0.996015	0.0321703	0.0830769	0.583177	0.0445993	-0.987213	-0.152808	-0.131892	0.0770772	0.155889	-0.984755	0.236012	0	0	0	1
0.996028	0.0319177	0.0830251	0.583173	0.0443503	-0.987205	-0.15293	-0.13245	0.0770602	0.15599	-0.984741	0.236033	0	0	0	1
0.996034	0.0317125	0.0830289	0.58321	0.0441545	-0.9872	-0.153019	-0.133004	0.077092	0.156063	-0.984727	0.236057	0	0	0	1
0.996036	0.0316654	0.0830206	0.583254	0.0441135	-0.987188	-0.153109	-0.133508	0.0770872	0.156149	-0.984713	0.236079	0	0	0	1
0.99604	0.0315766	0.0830148	0.583307	0.0440315	-0.987178	-0.153198	-0.134024	0.0770914	0.156231	-0.9847	0.236098	0	0	0	1
0.996046	0.0314903	0.0829731	0.583324	0.043946	-0.987169	-0.153281	-0.134549	0.0770601	0.156305	-0.984691	0.23611	0	0	0	1
0.996046	0.031424	0.0830007	0.583306	0.0438862	-0.987168	-0.153302	-0.135001	0.0770968	0.156322	-0.984685	0.236116	0	0	0	1
0.996042	0.0313286	0.083074	0.583269	0.0438065	-0.987165	-0.153345	-0.13544	0.0771822	0.156362	-0.984672	0.236131	0	0	0	1
0.996035	0.0312771	0.0831837	0.583249	0.0437881	-0.987136	-0.153541	-0.135961	0.0772898	0.156559	-0.984632	0.236171	0	0	0	1
0.996025	0.0312831	0.0833034	0.583266	0.0438177	-0.987125	-0.153601	-0.136507	0.0774043	0.156625	-0.984613	0.236195	0	0	0	1
0.996006	0.0315242	0.0834403	0.583271	0.044077	-0.987116	-0.153586	-0.137044	0.0775021	0.156635	-0.984604	0.23621	0	0	0	1
0.995988	0.0316325	0.0836085	0.583255	0.044207	-0.987118	-0.153537	-0.137562	0.0776532	0.156601	-0.984597	0.236223	0	0	0	1
0.995967	0.0316241	0.0838678	0.583278	0.0442306	-0.987134	-0.153423	-0.138112	0.0779155	0.156498	-0.984593	0.236242	0	0	0	1
0.99594	0.0318745	0.0840907	0.583301	0.0445075	-0.987134	-0.153342	-0.138691	0.0780997	0.156447	-0.984586	0.236257	0	0	0	1
0.995902	0.0322015	0.0844107	0.583312	0.0448664	-0.987148	-0.153146	-0.139254	0.078373	0.15629	-0.984589	0.236248	0	0	0	1
0.995867	0.0322795	0.0847944	0.583331	0.0449811	-0.987188	-0.152857	-0.139784	0.0787524	0.156024	-0.984601	0.236222	0	0	0	1
0.995809	0.0325365	0.0853816	0.583422	0.0452935	-0.98724	-0.152428	-0.140209	0.0793112	0.155641	-0.984617	0.2362	0	0	0	1
0.995779	0.0327193	0.0856626	0.583468	0.0454828	-0.9873	-0.151983	-0.140505	0.0795804	0.155223	-0.984661	0.236057	0	0	0	1
0.995776	0.0327023	0.0857042	0.583456	0.045462	-0.987321	-0.151855	-0.140711	0.0796301	0.155094	-0.984678	0.235992	0	0	0	1
0.995783	0.0325478	0.0856704	0.583406	0.0453081	-0.987319	-0.15191	-0.140952	0.0796182	0.155135	-0.984672	0.235996	0	0	0	1
0.995789	0.0323447	0.0856825	0.583343	0.0451232	-0.9873	-0.152091	-0.141354	0.0796535	0.155301	-0.984643	0.236024	0	0	0	1
0.99577	0.0323513	0.0859052	0.58332	0.0451727	-0.987282	-0.152191	-0.141878	0.0798676	0.155412	-0.984608	0.236055	0	0	0	1
0.995734	0.0324234	0.0862879	0.58333	0.0452886	-0.987306	-0.152001	-0.142452	0.0802428	0.155245	-0.984604	0.236073	0	0	0	1
0.995698	0.0323858	0.0867173	0.583338	0.0452977	-0.987345	-0.151747	-0.143008	0.080684	0.155007	-0.984606	0.236083	0	0	0	1
0.995667	0.0322463	0.0871231	0.583354	0.0452036	-0.987385	-0.151516	-0.143495	0.0811168	0.154782	-0.984605	0.236098	0	0	0	1
0.995647	0.0320814	0.0874174	0.58336	0.0450742	-0.987412	-0.151374	-0.143983	0.0814394	0.15464	-0.984601	0.236115	0	0	0	1
0.995628	0.0321531	0.087602	0.583375	0.0451697	-0.987416	-0.151321	-0.144543	0.0816128	0.154601	-0.984593	0.236133	0	0	0	1
0.995614	0.0319432	0.0878434	0.583413	0.044991	-0.987439	-0.151223	-0.145102	0.0818881	0.154497	-0.984586	0.23615	0	0	0	1
0.995596	0.0318775	0.0880638	0.583432	0.0449533	-0.987453	-0.15114	-0.145631	0.0821195	0.154418	-0.984579	0.236166	0	0	0	1
0.995583	0.0320013	0.088174	0.583448	0.0450928	-0.987448	-0.151136	-0.146123	0.0822093	0.15443	-0.98457	0.23618	0	0	0	1
0.995569	0.032154	0.0882725	0.583415	0.0452587	-0.987442	-0.151125	-0.146643	0.0822833	0.154435	-0.984563	0.23619	0	0	0	1
0.995558	0.0319944	0.0884507	0.583404	0.0451219	-0.987459	-0.151052	-0.147111	0.0824873	0.154357	-0.984558	0.236201	0	0	0	1
0.995553	0.0319171	0.0885424	0.583386	0.0450592	-0.987463	-0.151048	-0.147605	0.0825899	0.15435	-0.984551	0.236214	0	0	0	1
0.995545	0.0319982	0.0885953	0.583413	0.0451534	-0.987448	-0.151113	-0.148164	0.0826266	0.154425	-0.984536	0.236239	0	0	0	1
0.995537	0.0320687	0.0886628	0.583466	0.0452389	-0.987435	-0.151174	-0.148723	0.0826794	0.154495	-0.98452	0.236262	0	0	0	1
0.995534	0.032153	0.0886621	0.583471	0.0453292	-0.987419	-0.151254	-0.149249	0.0826619	0.154583	-0.984508	0.23628	0	0	0	1
0.995532	0.0322085	0.088673	0.583469	0.0453912	-0.987406	-0.151316	-0.149727	0.0826613	0.15465	-0.984498	0.236294	0	0	0	1
0.995532	0.0322974	0.0886317	0.583468	0.0454827	-0.987384	-0.151434	-0.150257	0.0826012	0.154774	-0.984483	0.236313	0	0	0	1
0.995525	0.032397	0.0886748	0.583487	0.0455939	-0.987369	-0.151502	-0.150841	0.0826252	0.154852	-0.984469	0.236336	0	0	0	1
0.995522	0.0323757	0.0887262	0.583494	0.0455838	-0.987364	-0.151536	-0.151387	0.0826776	0.154887	-0.984459	0.23635	0	0	0	1
0.995518	0.0324788	0.0887276	0.583507	0.0456935	-0.987345	-0.151623	-0.151918	0.0826589	0.154983	-0.984446	0.236369	0	0	0	1
0.995525	0.0324647	0.0886577	0.583523	0.0456789	-0.987327	-0.151746	-0.152406	0.0825864	0.155102	-0.984433	0.236381	0	0	0	1
0.995529	0.0324587	0.0886109	0.583521	0.0456743	-0.987312	-0.151849	-0.152854	0.0825364	0.155203	-0.984421	0.236399	0	0	0	1
0.99554	0.032297	0.0885496	0.58349	0.0455119	-0.987305	-0.15194	-0.153291	0.082497	0.155277	-0.984413	0.236409	0	0	0	1
0.995552	0.0321381	0.0884687	0.583508	0.0453544	-0.987289	-0.152091	-0.153784	0.0824349	0.155412	-0.984397	0.236432	0	0	0	1
0.995567	0.032113	0.0883153	0.583576	0.045325	-0.987254	-0.152326	-0.154379	0.0822767	0.155638	-0.984374	0.236467	0	0	0	1
0.995566	0.0323427	0.0882349	0.583704	0.0455432	-0.987239	-0.152361	-0.154809	0.0821598	0.155689	-0.984376	0.236424	0	0	0	1
0.995591	0.0324125	0.0879267	0.583759	0.0455549	-0.987255	-0.152251	-0.155	0.08185	0.15557	-0.98442	0.236229	0	0	0	1
0.995608	0.032263	0.0877947	0.583755	0.0453893	-0.987257	-0.152292	-0.15517	0.0817411	0.155593	-0.984426	0.236188	0	0	0	1
0.995623	0.0319956	0.0877166	0.583685	0.0451187	-0.987256	-0.152373	-0.155514	0.0817022	0.155649	-0.98442	0.236197	0	0	0	1
0.995635	0.0318265	0.0876449	0.58366	0.0449501	-0.987245	-0.152498	-0.15602	0.0816522	0.155756	-0.984407	0.236214	0	0	0	1
0.99563	0.0317529	0.0877269	0.583733	0.0448945	-0.987239	-0.152551	-0.156542	0.0817421	0.155808	-0.984392	0.236244	0	0	0	1
0.995638	0.0317374	0.0876464	0.583768	0.0448793	-0.987216	-0.152707	-0.157113	0.081658	0.155959	-0.984375	0.236269	0	0	0	1
0.995646	0.0316275	0.0875966	0.583818	0.0447737	-0.9872	-0.152842	-0.157617	0.08162	0.156083	-0.984358	0.236295	0	0	0	1
0.995659	0.0314987	0.0874907	0.58383	0.0446408	-0.987184	-0.152979	-0.158079	0.0815295	0.156206	-0.984346	0.236309	0	0	0	1
0.995673	0.0313334	0.0873956	0.583804	0.0444714	-0.987174	-0.153094	-0.158468	0.0814564	0.156303	-0.984337	0.23632	0	0	0	1
0.995689	0.0311016	0.0872951	0.583765	0.0442368	-0.987164	-0.153228	-0.158908	0.0813876	0.156414	-0.984325	0.236335	0	0	0	1
0.995702	0.0309445	0.0871996	0.583779	0.0440797	-0.987145	-0.153393	-0.15943	0.0813107	0.156563	-0.984308	0.23636	0	0	0	1
0.995704	0.0308476	0.0872059	0.583843	0.0439934	-0.987133	-0.1535	-0.159997	0.0813274	0.156662	-0.984291	0.23639	0	0	0	1
0.995709	0.0307914	0.0871673	0.583855	0.0439412	-0.987117	-0.153616	-0.160548	0.0812929	0.156772	-0.984276	0.236411	0	0	0	1
0.995701	0.03079	0.0872673	0.583898	0.0439586	-0.987111	-0.153652	-0.161053	0.0813902	0.156812	-0.984262	0.236438	0	0	0	1
0.995708	0.0307347	0.0871983	0.583922	0.0439035	-0.987093	-0.153782	-0.161584	0.0813251	0.156935	-0.984247	0.236454	0	0	0	1
0.995711	0.030805	0.0871472	0.583977	0.043977	-0.987067	-0.153924	-0.162109	0.0812572	0.157081	-0.98423	0.23648	0	0	0	1
0.995722	0.0308867	0.0869939	0.583982	0.0440485	-0.987036	-0.154104	-0.162631	0.0810851	0.157261	-0.984215	0.236491	0	0	0	1
0.995731	0.0310007	0.0868503	0.584018	0.0441558	-0.986999	-0.154311	-0.163178	0.0809161	0.157472	-0.984195	0.236517	0	0	0	1
0.995736	0.0310032	0.086791	0.584071	0.0441587	-0.98698	-0.154431	-0.163718	0.0808518	0.15759	-0.984182	0.23653	0	0	0	1
0.995742	0.031023	0.0867074	0.584077	0.0441682	-0.986974	-0.154469	-0.164176	0.0807645	0.157626	-0.984183	0.236498	0	0	0	1
0.995746	0.0310257	0.0866602	0.584056	0.0441657	-0.986969	-0.154498	-0.164638	0.0807163	0.157653	-0.984183	0.236473	0	0	0	1
0.995743	0.0312451	0.0866169	0.584047	0.0443857	-0.986942	-0.154612	-0.16518	0.0806336	0.157783	-0.984169	0.236489	0	0	0	1
0.995727	0.0315077	0.0867041	0.584062	0.044663	-0.986923	-0.15465	-0.165747	0.0806763	0.157846	-0.984155	0.236507	0	0	0	1
0.995701	0.0318103	0.0868947	0.584087	0.0449914	-0.986912	-0.154628	-0.166294	0.0808173	0.157857	-0.984142	0.236526	0	0	0	1
0.995695	0.0318289	0.086954	0.584116	0.0450239	-0.986901	-0.154685	-0.166865	0.0808703	0.157919	-0.984127	0.236549	0	0	0	1
0.995697	0.031757	0.0869594	0.584171	0.0449594	-0.986893	-0.154756	-0.167427	0.0808838	0.157984	-0.984116	0.236561	0	0	0	1
0.995707	0.0318044	0.086834	0.584226	0.0449935	-0.986878	-0.154842	-0.167924	0.0807486	0.158069	-0.984113	0.236531	0	0	0	1
0.995725	0.0317727	0.0866354	0.584262	0.0449363	-0.986869	-0.154915	-0.168434	0.0805544	0.15813	-0.984119	0.23647	0	0	0	1
0.995737	0.0316445	0.0865443	0.584271	0.0448028	-0.98686	-0.155013	-0.168961	0.0804805	0.158214	-0.984112	0.236463	0	0	0	1
0.99571	0.0319282	0.0867486	0.584312	0.0451079	-0.986862	-0.154908	-0.169317	0.0806417	0.158141	-0.98411	0.236459	0	0	0	1
0.995704	0.0320454	0.0867738	0.584301	0.0452173	-0.986878	-0.154776	-0.169494	0.080654	0.158019	-0.984129	0.236389	0	0	0	1
0.995711	0.0318879	0.0867573	0.58427	0.0450599	-0.986883	-0.154792	-0.169649	0.080662	0.158022	-0.984128	0.236385	0	0	0	1
0.995727	0.0315689	0.0866892	0.584201	0.0447386	-0.986886	-0.154862	-0.169984	0.0806422	0.158064	-0.984123	0.23639	0	0	0	1
0.995714	0.0316835	0.0867987	0.584231	0.0448718	-0.986876	-0.154889	-0.170491	0.0807308	0.158104	-0.984109	0.236411	0	0	0	1
0.9957	0.0317372	0.0869387	0.584269	0.0449483	-0.986871	-0.1549	-0.171076	0.0808599	0.158126	-0.984095	0.236436	0	0	0	1
0.995691	0.0316127	0.0870839	0.584287	0.0448459	-0.98688	-0.154875	-0.171609	0.081024	0.158098	-0.984086	0.236449	0	0	0	1
0.995673	0.0315594	0.0873136	0.584317	0.0448239	-0.986891	-0.154806	-0.172062	0.0812622	0.158034	-0.984077	0.236467	0	0	0	1
0.995669	0.0313802	0.0874218	0.584323	0.044664	-0.986898	-0.154811	-0.172572	0.0813971	0.15803	-0.984066	0.236487	0	0	0	1
0.995655	0.0313663	0.0875838	0.584348	0.044675	-0.986899	-0.1548	-0.173128	0.0815596	0.158024	-0.984054	0.236507	0	0	0	1
0.995641	0.0313749	0.0877351	0.584367	0.0447052	-0.986903	-0.154769	-0.173648	0.0817089	0.158002	-0.984045	0.236517	0	0	0	1
0.995628	0.031433	0.0878651	0.584367	0.0447826	-0.986901	-0.15476	-0.174177	0.0818283	0.158003	-0.984035	0.236529	0	0	0	1
0.995617	0.0313839	0.0880062	0.584339	0.0447541	-0.986906	-0.154732	-0.174709	0.0819765	0.157977	-0.984027	0.23654	0	0	0	1
0.995589	0.0313947	0.0883184	0.584334	0.0448023	-0.986927	-0.154585	-0.175173	0.0822894	0.157845	-0.984022	0.236549	0	0	0	1
0.995566	0.0313305	0.0885975	0.584304	0.0447727	-0.986948	-0.154463	-0.175616	0.0825804	0.157729	-0.984016	0.236562	0	0	0	1
0.99554	0.0312274	0.0889249	0.584306	0.0447123	-0.986969	-0.154341	-0.176138	0.0829252	0.157614	-0.984005	0.236583	0	0	0	1
0.99549	0.0312099	0.0894916	0.584356	0.0447628	-0.987008	-0.154081	-0.176742	0.0834988	0.157376	-0.983995	0.236607	0	0	0	1
0.995438	0.0314984	0.0899705	0.584343	0.0450936	-0.98705	-0.153714	-0.177348	0.0839424	0.157054	-0.984008	0.236543	0	0	0	1
0.995398	0.0318575	0.0902862	0.584305	0.045474	-0.987079	-0.153415	-0.177924	0.0842109	0.156799	-0.984026	0.236452	0	0	0	1
0.995364	0.0321103	0.0905662	0.584302	0.0457566	-0.987088	-0.15327	-0.178487	0.084454	0.156688	-0.984023	0.236437	0	0	0	1
0.995351	0.0321082	0.0907163	0.584322	0.0457755	-0.987092	-0.15324	-0.179002	0.0846039	0.156665	-0.984014	0.236442	0	0	0	1
0.995357	0.0321628	0.0906321	0.58431	0.0458275	-0.98707	-0.153369	-0.179533	0.0845062	0.156795	-0.984002	0.236448	0	0	0	1
0.995365	0.0322009	0.090523	0.584355	0.0458622	-0.987042	-0.153533	-0.18003	0.0843849	0.156958	-0.983986	0.236467	0	0	0	1
0.995387	0.0320652	0.0903307	0.584385	0.0457142	-0.987019	-0.153731	-0.180542	0.0842074	0.157136	-0.983973	0.236476	0	0	0	1
0.99541	0.0319119	0.0901401	0.584411	0.045548	-0.986997	-0.15392	-0.181009	0.0840349	0.157303	-0.983961	0.236483	0	0	0	1
0.995432	0.0317798	0.089935	0.584431	0.0454011	-0.986973	-0.154115	-0.181467	0.0838445	0.157478	-0.983949	0.236488	0	0	0	1
0.995455	0.031673	0.0897262	0.584435	0.0452791	-0.986948	-0.154314	-0.181971	0.0836463	0.15766	-0.983937	0.236494	0	0	0	1
0.995475	0.0315878	0.0895304	0.584441	0.045181	-0.98692	-0.15452	-0.182512	0.0834572	0.15785	-0.983922	0.236506	0	0	0	1
0.995477	0.031509	0.0895339	0.584484	0.0451106	-0.98691	-0.154605	-0.183011	0.0834692	0.157929	-0.983909	0.236522	0	0	0	1
0.995487	0.0313855	0.089465	0.584518	0.044988	-0.986895	-0.154733	-0.18355	0.083415	0.158044	-0.983895	0.236535	0	0	0	1
0.995479	0.0316095	0.0894776	0.584654	0.0452111	-0.986887	-0.154721	-0.183981	0.0833924	0.158052	-0.983896	0.236498	0	0	0	1
0.995502	0.0316204	0.0892139	0.584729	0.0451685	-0.98691	-0.154586	-0.184251	0.0831368	0.157905	-0.983941	0.236306	0	0	0	1
0.995518	0.0314656	0.0890898	0.584728	0.0449972	-0.986914	-0.154609	-0.184441	0.0830379	0.157909	-0.983948	0.236262	0	0	0	1
0.995532	0.031206	0.0890257	0.584658	0.0447352	-0.986916	-0.154675	-0.184725	0.0830129	0.157951	-0.983944	0.236269	0	0	0	1
0.995542	0.0310272	0.0889739	0.584623	0.0445587	-0.986907	-0.154782	-0.185163	0.0829853	0.158041	-0.983932	0.236287	0	0	0	1
0.995535	0.0310342	0.0890534	0.584708	0.0445853	-0.986893	-0.154865	-0.185713	0.0830588	0.158129	-0.983911	0.23632	0	0	0	1
0.995534	0.0309291	0.0890985	0.584752	0.0444947	-0.986885	-0.15494	-0.186263	0.0831166	0.158198	-0.983895	0.236343	0	0	0	1
0.995529	0.0309057	0.0891684	0.584767	0.0444854	-0.98688	-0.154973	-0.186725	0.0831878	0.158232	-0.983884	0.236359	0	0	0	1
0.995525	0.0307611	0.089261	0.584756	0.0443588	-0.986882	-0.154997	-0.187214	0.083301	0.158248	-0.983872	0.236378	0	0	0	1
0.995537	0.030526	0.089204	0.584723	0.0441252	-0.986877	-0.155098	-0.187692	0.0832776	0.158326	-0.983861	0.236391	0	0	0	1
0.995539	0.0304488	0.0892101	0.58473	0.0440568	-0.986867	-0.155183	-0.188152	0.0832921	0.158406	-0.983847	0.236413	0	0	0	1
0.995549	0.0303698	0.0891238	0.584743	0.0439783	-0.986845	-0.155342	-0.188698	0.0832125	0.158555	-0.98383	0.236437	0	0	0	1
0.995555	0.0304001	0.0890523	0.584845	0.0440124	-0.986815	-0.155526	-0.189267	0.0831289	0.158739	-0.983807	0.23647	0	0	0	1
0.995573	0.0303317	0.088871	0.584873	0.0439329	-0.986786	-0.155731	-0.189866	0.0829519	0.15893	-0.983791	0.236485	0	0	0	1
0.995573	0.0303448	0.0888621	0.584912	0.0439493	-0.986776	-0.155788	-0.190355	0.0829384	0.158988	-0.983783	0.236481	0	0	0	1
0.99558	0.0303935	0.0887724	0.584906	0.043993	-0.986756	-0.155905	-0.190852	0.082837	0.159106	-0.983773	0.23648	0	0	0	1
0.995583	0.0303809	0.0887449	0.584901	0.043983	-0.986743	-0.155987	-0.191332	0.0828082	0.159186	-0.983762	0.23649	0	0	0	1
0.995572	0.03066	0.0887683	0.584904	0.0442695	-0.986719	-0.15606	-0.191793	0.0827834	0.159283	-0.983748	0.236504	0	0	0	1
0.995577	0.0305517	0.0887459	0.58488	0.0441673	-0.986707	-0.156164	-0.19234	0.082774	0.159378	-0.983734	0.236524	0	0	0	1
0.995572	0.0305284	0.0888095	0.584951	0.0441612	-0.986695	-0.156244	-0.192904	0.0828368	0.159459	-0.983715	0.236552	0	0	0	1
0.995571	0.0307609	0.0887419	0.585008	0.044393	-0.986661	-0.156389	-0.193439	0.0827264	0.159621	-0.983698	0.236564	0	0	0	1
0.995578	0.0308548	0.0886345	0.585021	0.0444801	-0.986636	-0.156524	-0.193955	0.0825992	0.159759	-0.983687	0.236567	0	0	0	1
0.995592	0.0309553	0.0884367	0.585041	0.0445632	-0.986603	-0.156708	-0.194493	0.0823798	0.159943	-0.983675	0.236566	0	0	0	1
0.995612	0.030996	0.0882059	0.5851	0.0445798	-0.986577	-0.156868	-0.195064	0.0821385	0.160097	-0.98367	0.236533	0	0	0	1
0.995631	0.0311087	0.0879516	0.585175	0.0446623	-0.98655	-0.15701	-0.195615	0.0818631	0.160237	-0.98367	0.236488	0	0	0	1
0.995656	0.0310096	0.0876977	0.585235	0.0445398	-0.986524	-0.157211	-0.196196	0.0816197	0.160419	-0.983661	0.236472	0	0	0	1
0.995664	0.0310782	0.0875831	0.585261	0.0445957	-0.986509	-0.15729	-0.196686	0.0814921	0.160498	-0.983659	0.236447	0	0	0	1
0.995671	0.0309909	0.0875399	0.585192	0.0445043	-0.986509	-0.157313	-0.197124	0.0814624	0.160513	-0.983659	0.236428	0	0	0	1
0.995659	0.0309866	0.0876769	0.585151	0.0445208	-0.986511	-0.157299	-0.197551	0.0815989	0.160504	-0.983649	0.236441	0	0	0	1
0.995643	0.031076	0.0878203	0.585143	0.0446341	-0.986503	-0.157316	-0.198101	0.0817251	0.160535	-0.983633	0.236466	0	0	0	1
0.995605	0.0314841	0.0881126	0.585217	0.0450772	-0.986499	-0.157213	-0.198569	0.0819522	0.160478	-0.983624	0.236473	0	0	0	1
0.995586	0.0315465	0.0882976	0.585277	0.0451489	-0.986534	-0.156973	-0.198817	0.0821354	0.160252	-0.983645	0.236391	0	0	0	1
0.995593	0.0314456	0.0882595	0.585242	0.045041	-0.986542	-0.156953	-0.198964	0.0821151	0.160221	-0.983652	0.236356	0	0	0	1
0.995606	0.0311727	0.0882027	0.58517	0.044767	-0.986544	-0.157019	-0.199243	0.0821	0.160262	-0.983647	0.236361	0	0	0	1
0.995602	0.0310922	0.0882773	0.585146	0.0447027	-0.986541	-0.15706	-0.199722	0.0821847	0.1603	-0.983633	0.236383	0	0	0	1
0.995581	0.0310765	0.0885173	0.585215	0.0447239	-0.986544	-0.157036	-0.200315	0.0824249	0.160286	-0.983616	0.23641	0	0	0	1
0.995565	0.0310467	0.0887137	0.585284	0.0447259	-0.986544	-0.157034	-0.200928	0.0826233	0.16029	-0.983598	0.236436	0	0	0	1
0.995554	0.0309982	0.0888487	0.585335	0.0446948	-0.986554	-0.156977	-0.201462	0.0827669	0.160235	-0.983595	0.236419	0	0	0	1
0.995557	0.0308501	0.0888739	0.585315	0.0445499	-0.986565	-0.156951	-0.201929	0.0828168	0.160197	-0.983597	0.236386	0	0	0	1
0.995548	0.0306929	0.089027	0.585268	0.0444144	-0.98658	-0.156897	-0.202344	0.0829955	0.160137	-0.983592	0.236387	0	0	0	1
0.995531	0.030595	0.0892463	0.585225	0.0443473	-0.986593	-0.156833	-0.202727	0.0832303	0.160075	-0.983582	0.236401	0	0	0	1
0.995509	0.0305161	0.0895199	0.585218	0.0443075	-0.986605	-0.156767	-0.203228	0.0835157	0.160014	-0.983568	0.236423	0	0	0	1
0.995482	0.0305224	0.0898145	0.585238	0.0443562	-0.986613	-0.156707	-0.20386	0.0838079	0.159967	-0.983551	0.236446	0	0	0	1
0.995449	0.0306864	0.0901241	0.585262	0.0445618	-0.986616	-0.156626	-0.204464	0.0840905	0.159914	-0.983535	0.236463	0	0	0	1
0.995414	0.0308539	0.0904551	0.585268	0.0447696	-0.986628	-0.156492	-0.205023	0.084396	0.159809	-0.983526	0.23646	0	0	0	1
0.995389	0.0308367	0.0907413	0.585302	0.0447878	-0.986647	-0.156366	-0.205544	0.0846868	0.159693	-0.98352	0.236451	0	0	0	1
0.995382	0.0308172	0.0908259	0.585304	0.0447779	-0.986655	-0.156317	-0.206084	0.0847755	0.159647	-0.98352	0.236416	0	0	0	1
0.995365	0.0309713	0.0909613	0.585336	0.0449479	-0.986656	-0.156265	-0.206598	0.0848867	0.159614	-0.983515	0.236391	0	0	0	1
0.995369	0.0309202	0.0909284	0.585344	0.0448995	-0.986644	-0.156352	-0.207136	0.0848584	0.159695	-0.983505	0.236392	0	0	0	1
0.995365	0.0309647	0.0909634	0.585375	0.0449548	-0.986632	-0.156417	-0.20769	0.0848828	0.159765	-0.983491	0.236399	0	0	0	1
0.995359	0.0310362	0.0909971	0.585349	0.0450294	-0.986631	-0.156396	-0.208213	0.0849056	0.159753	-0.983491	0.236367	0	0	0	1
0.995337	0.031192	0.0911815	0.58534	0.0452063	-0.986636	-0.156313	-0.208654	0.0850662	0.15969	-0.983487	0.236347	0	0	0	1
0.995308	0.031182	0.0915108	0.585346	0.0452418	-0.986649	-0.156225	-0.209159	0.0853965	0.159617	-0.983471	0.236372	0	0	0	1
0.995274	0.0312169	0.0918678	0.58533	0.0453226	-0.986665	-0.156096	-0.209706	0.0857489	0.159507	-0.983458	0.236382	0	0	0	1
0.995237	0.0312561	0.0922467	0.585316	0.0454104	-0.986683	-0.155959	-0.210277	0.0861225	0.15939	-0.983444	0.236396	0	0	0	1
0.995212	0.0312084	0.0925308	0.585333	0.045402	-0.986696	-0.155882	-0.210827	0.0864138	0.159322	-0.98343	0.236411	0	0	0	1
0.995201	0.0312435	0.0926425	0.585386	0.045451	-0.9867	-0.15584	-0.211377	0.0865202	0.159288	-0.983426	0.236379	0	0	0	1
0.995219	0.0312968	0.0924337	0.585455	0.0454734	-0.986693	-0.155875	-0.211897	0.0863043	0.159317	-0.98344	0.236287	0	0	0	1
0.995243	0.0311729	0.0922145	0.585549	0.045326	-0.986681	-0.155997	-0.212448	0.0861023	0.15942	-0.983441	0.236236	0	0	0	1
0.995272	0.0310422	0.0919482	0.585589	0.0451673	-0.986663	-0.156153	-0.213005	0.0858535	0.159553	-0.983441	0.236195	0	0	0	1
0.995269	0.0311902	0.0919298	0.585644	0.0453045	-0.986669	-0.156078	-0.213377	0.085815	0.15949	-0.983455	0.23612	0	0	0	1
0.995268	0.0312596	0.0919169	0.585649	0.0453594	-0.986688	-0.155943	-0.21353	0.0857975	0.159359	-0.983478	0.236027	0	0	0	1
0.995274	0.0311245	0.0918961	0.585612	0.0452251	-0.986689	-0.155977	-0.213691	0.0857971	0.15938	-0.983474	0.236025	0	0	0	1
0.995287	0.0308737	0.0918425	0.585539	0.044974	-0.986689	-0.156047	-0.214002	0.0857811	0.159427	-0.983468	0.236032	0	0	0	1
0.995276	0.030807	0.0919841	0.585547	0.044933	-0.986687	-0.156075	-0.214524	0.0859302	0.159455	-0.98345	0.236057	0	0	0	1
0.995259	0.0307806	0.0921716	0.585593	0.0449373	-0.986686	-0.156079	-0.215081	0.0861191	0.159466	-0.983432	0.236081	0	0	0	1
0.995262	0.0306959	0.0921733	0.585622	0.0448624	-0.986673	-0.156178	-0.215602	0.0861299	0.159558	-0.983416	0.236102	0	0	0	1
0.995273	0.0306833	0.0920493	0.585663	0.0448451	-0.986647	-0.156352	-0.216069	0.0860017	0.159726	-0.9834	0.236124	0	0	0	1
0.995296	0.0305683	0.091843	0.5857	0.044716	-0.98662	-0.15656	-0.216579	0.0858072	0.159915	-0.983387	0.236137	0	0	0	1
0.995318	0.0304277	0.0916518	0.585729	0.0445645	-0.986592	-0.156774	-0.217097	0.0856316	0.16011	-0.98337	0.236159	0	0	0	1
0.995334	0.0303226	0.0915124	0.585784	0.0444542	-0.986567	-0.156963	-0.21761	0.0855026	0.160283	-0.983353	0.236181	0	0	0	1
0.995356	0.0303405	0.0912695	0.585858	0.0444534	-0.98653	-0.157201	-0.218138	0.0852494	0.160513	-0.983338	0.236197	0	0	0	1
0.995391	0.0301922	0.0909318	0.585907	0.0442655	-0.986513	-0.157361	-0.218647	0.0849332	0.160646	-0.983343	0.236143	0	0	0	1
0.995425	0.0300328	0.0906161	0.585912	0.0440642	-0.986507	-0.157451	-0.21911	0.0846436	0.160708	-0.983358	0.236053	0	0	0	1
0.99544	0.0298813	0.0904929	0.585963	0.0439074	-0.98649	-0.157606	-0.219639	0.0845398	0.160845	-0.983345	0.236063	0	0	0	1
0.995455	0.0298533	0.0903443	0.586006	0.0438706	-0.986463	-0.157781	-0.220193	0.0843899	0.161012	-0.98333	0.236072	0	0	0	1
0.995475	0.0298303	0.090124	0.586046	0.0438263	-0.986438	-0.157947	-0.220727	0.0841691	0.161167	-0.983324	0.236053	0	0	0	1
0.995503	0.0297399	0.089851	0.586115	0.0437077	-0.986415	-0.158126	-0.221234	0.0839066	0.161327	-0.98332	0.236026	0	0	0	1
0.995526	0.0296809	0.0896191	0.586167	0.0436277	-0.986388	-0.158317	-0.221787	0.0836791	0.161503	-0.98331	0.236017	0	0	0	1
0.995543	0.0296581	0.0894271	0.586175	0.0435862	-0.986367	-0.158462	-0.22233	0.0834872	0.161638	-0.983305	0.236	0	0	0	1
0.995544	0.0297581	0.0893855	0.586191	0.0436845	-0.986351	-0.158532	-0.222869	0.0834267	0.161715	-0.983297	0.235985	0	0	0	1
0.995544	0.0298374	0.089364	0.586195	0.0437638	-0.986339	-0.158582	-0.223395	0.0833904	0.161771	-0.983291	0.235967	0	0	0	1
0.995537	0.0300479	0.0893656	0.586156	0.0439752	-0.986325	-0.158613	-0.223875	0.0833564	0.161819	-0.983286	0.235954	0	0	0	1
0.995519	0.0301	0.0895488	0.586108	0.0440539	-0.986327	-0.158581	-0.224324	0.08353	0.1618	-0.983274	0.235966	0	0	0	1
0.995505	0.02992	0.0897638	0.586076	0.0439084	-0.986337	-0.158554	-0.224843	0.0837724	0.161768	-0.983259	0.235988	0	0	0	1
0.995478	0.0300224	0.090032	0.58608	0.0440488	-0.98634	-0.158499	-0.225381	0.0840226	0.161732	-0.983243	0.236006	0	0	0	1
0.995447	0.030281	0.0902861	0.586031	0.0443421	-0.986335	-0.158447	-0.225918	0.0842333	0.161714	-0.983228	0.236019	0	0	0	1
0.995407	0.0308351	0.0905427	0.585988	0.0449288	-0.986317	-0.158398	-0.226439	0.0843985	0.161723	-0.983213	0.236032	0	0	0	1
0.995385	0.0308718	0.0907681	0.585971	0.0450003	-0.986316	-0.158379	-0.227023	0.0846155	0.161718	-0.983195	0.236052	0	0	0	1
0.995374	0.0309271	0.0908677	0.585983	0.0450725	-0.986311	-0.158393	-0.227577	0.0847041	0.161741	-0.983184	0.236052	0	0	0	1
0.995367	0.0310642	0.090903	0.58607	0.0452059	-0.98632	-0.158298	-0.227953	0.084721	0.161659	-0.983196	0.235976	0	0	0	1
0.995384	0.0312061	0.0906643	0.586161	0.0453017	-0.986327	-0.158228	-0.228158	0.0844659	0.16159	-0.983229	0.235837	0	0	0	1
0.995405	0.0311409	0.0904635	0.586221	0.0452147	-0.986312	-0.158348	-0.228403	0.084273	0.161695	-0.983228	0.235815	0	0	0	1
0.99543	0.0308249	0.0902917	0.586208	0.0448869	-0.986301	-0.158504	-0.228792	0.0841479	0.161817	-0.983219	0.23583	0	0	0	1
0.995445	0.0307504	0.0901508	0.586167	0.0448023	-0.986282	-0.158648	-0.229217	0.0840146	0.161949	-0.983208	0.23584	0	0	0	1
0.995435	0.0308152	0.0902349	0.586189	0.0448844	-0.986271	-0.158696	-0.229635	0.0840847	0.162007	-0.983193	0.23586	0	0	0	1
0.995443	0.0306368	0.0902088	0.586159	0.0447124	-0.986262	-0.158801	-0.230149	0.0840832	0.162096	-0.983178	0.23588	0	0	0	1
0.995433	0.0307085	0.0902961	0.58619	0.0448026	-0.986248	-0.158859	-0.23066	0.084155	0.162164	-0.983161	0.235902	0	0	0	1
0.995429	0.0308545	0.0902959	0.5862	0.0449573	-0.986222	-0.158976	-0.231188	0.0841257	0.162293	-0.983142	0.235921	0	0	0	1
0.995433	0.0307964	0.0902715	0.586229	0.0449054	-0.986206	-0.15909	-0.231719	0.0841059	0.162402	-0.983126	0.235943	0	0	0	1
0.995435	0.0308348	0.090229	0.586299	0.0449482	-0.986182	-0.159226	-0.232277	0.0840515	0.16254	-0.983108	0.235965	0	0	0	1
0.995438	0.0308008	0.0902152	0.586338	0.0449191	-0.986171	-0.159306	-0.232838	0.0840398	0.162616	-0.983096	0.235964	0	0	0	1
0.995435	0.0306844	0.0902868	0.586371	0.0448096	-0.986187	-0.159237	-0.233357	0.0841325	0.162541	-0.983101	0.235911	0	0	0	1
0.995425	0.0306821	0.0903961	0.586397	0.0448239	-0.986189	-0.159221	-0.233879	0.0842414	0.16253	-0.983093	0.235894	0	0	0	1
0.995407	0.0306186	0.0906199	0.5864	0.0447934	-0.986198	-0.159173	-0.234373	0.0844744	0.162486	-0.98308	0.235906	0	0	0	1
0.995378	0.030539	0.0909567	0.586393	0.044761	-0.986216	-0.159072	-0.234841	0.084824	0.162393	-0.983066	0.235921	0	0	0	1
0.99536	0.0304082	0.0911991	0.586369	0.0446684	-0.986225	-0.159042	-0.235392	0.0850857	0.162362	-0.983048	0.235942	0	0	0	1
0.995338	0.0304052	0.0914453	0.586434	0.0447042	-0.986226	-0.159024	-0.235938	0.0853296	0.162355	-0.983028	0.235965	0	0	0	1
0.995335	0.030324	0.0915057	0.586442	0.0446349	-0.986227	-0.159037	-0.23648	0.0854017	0.162364	-0.98302	0.235956	0	0	0	1
0.995317	0.0303444	0.0916861	0.586484	0.0446754	-0.986242	-0.158932	-0.236986	0.085581	0.162269	-0.983021	0.235909	0	0	0	1
0.995279	0.0303631	0.0920998	0.586533	0.044749	-0.986262	-0.158789	-0.237533	0.0859922	0.162145	-0.983005	0.235914	0	0	0	1
0.995248	0.0303877	0.0924229	0.586503	0.0448158	-0.986278	-0.15867	-0.238159	0.0863121	0.162043	-0.982994	0.235904	0	0	0	1
0.995208	0.0304055	0.0928462	0.586534	0.0448831	-0.986311	-0.158448	-0.23873	0.0867365	0.161841	-0.98299	0.235868	0	0	0	1
0.995202	0.0304862	0.0928794	0.586529	0.0449676	-0.986308	-0.158438	-0.239271	0.0867566	0.161839	-0.982988	0.235831	0	0	0	1
0.995209	0.0304529	0.092818	0.586577	0.0449335	-0.986294	-0.158539	-0.239766	0.0866969	0.161935	-0.982978	0.23583	0	0	0	1
0.995231	0.0303908	0.0926079	0.586599	0.0448544	-0.986267	-0.15873	-0.240211	0.0864912	0.162111	-0.982967	0.235838	0	0	0	1
0.995256	0.0302956	0.0923685	0.586638	0.044743	-0.986231	-0.15898	-0.240714	0.0862593	0.162344	-0.982949	0.235865	0	0	0	1
0.995284	0.0303035	0.0920583	0.586695	0.0447257	-0.986185	-0.159274	-0.241297	0.085939	0.162625	-0.98293	0.235887	0	0	0	1
0.995314	0.0303356	0.0917249	0.586738	0.0447231	-0.986147	-0.159508	-0.24187	0.0855945	0.162847	-0.982924	0.235892	0	0	0	1
