# Supplementary material for: Axially rigid steerable needle with compliant active tip control
Source: PLoS One. 2021 Dec 16;16(12):e0261089. doi: 10.1371/journal.pone.0261089 (PMC8675730; doi:10.1371/journal.pone.0261089)
Supplement: S1 File — (ZIP) [file pone.0261089.s001.zip › Exp.1/PhantomScan_034.csvf]

2.76429	2.87073	9.67643
2.81183	2.83836	9.70313
2.68779	2.47879	9.63757
2.86786	2.02282	9.5219
2.62864	1.70731	9.37409
2.50576	1.17127	9.33568
2.29803	1.07285	9.36454
2.01213	0.581188	9.39749
1.79363	0.588111	9.49039
1.6234	0.416745	9.47539
1.56445	0.159959	9.51358
1.47947	-0.124857	9.55125
1.51964	-0.36484	9.59343
1.47191	-0.245891	9.62116
1.40557	-0.3048	9.71354
1.38062	-0.531796	9.72061
1.28809	-0.585015	9.8136
1.13397	-0.701704	9.82744
0.733503	-1.04686	9.8995
0.655322	-1.29611	9.86519
0.43821	-1.29672	9.88635
0.462165	-1.39034	9.89414
0.456062	-1.33767	9.92957
0.472195	-1.4762	9.99297
0.452471	-1.59887	10.0212
0.272066	-1.53503	10.071
0.198744	-1.87349	10.0911
0.192401	-2.02095	10.0492
-0.00716562	-2.20258	10.0346
-0.0402845	-1.84167	10.0742
-0.0640435	-1.75393	10.0943
0.00586143	-2.10352	10.1446
-0.0670125	-2.01027	10.1164
-0.374409	-2.2484	10.039
-0.342591	-2.48805	10.0217
-0.340782	-2.39387	10.0358
-0.319775	-2.59219	9.91599
-0.39281	-2.57236	9.88616
-0.380531	-2.80662	9.8379
-0.592803	-2.4535	9.80489
-0.490108	-3.06411	9.81009
-0.630227	-2.54891	9.7287
-0.442456	-3.0511	9.72933
-0.584588	-2.93899	9.75042
-0.551273	-3.09414	9.73391
-0.634789	-3.28913	9.69969
-0.547836	-2.85179	9.78751
-0.744708	-3.31957	9.7543
-0.61361	-3.50041	9.81158
-0.892395	-3.18261	9.85498
-0.793253	-3.42216	9.85679
-0.769381	-2.88802	9.96667
-0.843978	-3.37151	9.72753
-0.794617	-3.22566	9.86195
-0.744857	-3.1758	9.83794
-0.739364	-3.28356	9.8131
-0.762819	-3.2816	9.78572
-0.75965	-3.06008	9.78385
-0.780922	-3.00598	9.88454
-0.924094	-3.3577	9.81563
-0.925715	-3.57356	9.8426
-0.956176	-3.69036	9.9209
-0.943739	-2.91744	9.63461
-0.87727	-2.81424	9.45297
-1.02295	-2.97795	9.38115
-0.788515	-3.18157	9.44862
-0.796275	-3.19198	9.40355
-0.826229	-2.81307	9.50093
-0.897747	-3.19201	9.49364
-1.01313	-3.09333	9.55488
-0.898558	-3.00859	9.56861
-1.01208	-3.1452	9.60903
-0.995684	-3.19301	9.63806
-0.847546	-3.00199	9.68299
-0.818924	-2.85659	9.66417
-0.943192	-3.39237	9.75734
-0.927515	-3.0386	9.71659
-0.931721	-2.97197	9.74251
-0.842532	-2.74796	9.75965
-1.00481	-3.12777	9.74718
-0.924336	-2.96321	9.77402
-0.956676	-2.96242	9.79364
-0.819803	-3.26171	10.1196
-1.08503	-2.84452	9.62354
-1.07309	-2.96325	9.64187
-1.08924	-3.13664	9.65494
-1.02213	-2.88025	9.7057
-1.19977	-3.19183	9.676
-1.01217	-3.14397	9.74779
-1.11026	-2.94792	9.76346
-1.12411	-3.19287	9.80213
-1.35497	-3.22449	9.7544
-1.20032	-2.65351	9.89818
-1.1457	-2.74847	9.49396
-1.11586	-2.58224	9.47238
-1.16314	-3.08794	9.50646
-1.13592	-3.04425	9.56914
-1.1719	-3.08545	9.56729
-1.17922	-2.84907	9.59085
-1.19078	-3.2957	9.7094
-1.11181	-2.88843	9.68269
-1.23688	-2.82948	9.69276
-1.20788	-3.18021	9.70186
-1.12648	-2.99438	9.68114
-1.07211	-3.16098	9.6953
-1.18757	-3.02924	9.69315
-1.18849	-3.2087	9.80274
-1.1284	-3.25873	9.81308
-1.31143	-3.11054	9.63142
-1.28331	-3.1193	9.69581
-1.22017	-2.98775	9.6533
-1.12688	-3.06926	9.70845
-1.33884	-3.27361	9.73797
-1.42431	-3.06261	9.8401
-1.24581	-2.97102	9.73393
-1.32789	-3.37665	9.61738
-1.16518	-3.01145	9.67398
-1.24036	-2.96759	9.74035
-1.21379	-2.92685	9.76156
-1.3379	-2.99655	9.77641
-1.32366	-2.83903	9.81808
-1.21394	-3.04117	9.79635
-1.08571	-2.73087	9.82277
-1.09018	-2.69447	9.66492
-1.03394	-2.92344	9.65205
-1.2538	-2.85576	9.63757
-1.15061	-3.07997	9.70401
-1.24985	-3.05538	9.66932
-1.342	-3.27009	9.66671
-1.22213	-3.17084	9.52194
-1.17023	-2.8676	9.50089
-1.21967	-2.94294	9.48936
-1.33873	-3.3079	9.46345
-1.1286	-2.90221	9.52915
-1.00893	-2.7802	9.47352
-1.14948	-3.30912	9.44022
-1.12453	-3.18035	9.46734
-1.16167	-3.05564	9.51642
-1.24569	-2.89269	9.62387
-1.35024	-3.16548	9.64362
-1.39484	-3.01075	9.6819
-1.40339	-3.15096	9.50468
-1.40068	-3.1885	9.38084
-1.30027	-3.19374	9.43474
-1.36292	-3.18222	9.45896
-1.38175	-3.24379	9.47654
-1.3945	-2.93956	9.50149
-1.36878	-3.18503	9.47306
-1.38906	-2.85566	9.5226
-1.40205	-2.87153	9.5437
-1.37204	-3.03484	9.53449
-1.51133	-3.16372	9.63007
-1.35569	-2.77618	9.7906
-1.39145	-2.77551	9.44181
-1.34674	-2.91225	9.41312
-1.31735	-2.91561	9.36277
-1.3689	-3.05899	9.40029
-1.43612	-3.308	9.45236
-1.46054	-3.07676	9.57035
-1.51609	-3.09437	9.65159
-1.32604	-3.22531	9.64398
-1.47659	-2.99123	9.67766
-1.43056	-3.18077	9.72097
-1.61796	-3.437	9.74206
-1.53014	-3.2608	9.87528
-1.63342	-3.30602	9.87157
-1.47609	-3.30416	9.80143
-1.31693	-3.24666	9.60065
-1.29532	-3.10309	9.63257
-1.24681	-3.04469	9.59406
-1.39275	-3.19379	9.65123
-1.5047	-3.21892	9.7369
-1.44348	-3.17068	9.82708
-1.50522	-3.21941	9.81176
-1.50814	-3.13406	9.85566
-1.34551	-3.17258	9.78421
-1.48199	-3.22616	9.84135
-1.49156	-3.33065	9.83332
-1.46838	-3.02242	9.92043
-1.36664	-3.09789	9.92335
-1.33909	-2.9623	9.93014
-1.5677	-3.44154	9.94656
-1.35096	-2.54488	10.0155
-1.38583	-3.03621	9.79463
-1.21657	-3.08852	9.66985
-1.43131	-3.11098	9.58379
-1.40562	-3.2748	9.61881
-1.59078	-3.46933	9.67768
-1.42452	-3.1803	10.0009
-1.55679	-3.49419	9.81955
-1.45283	-3.06777	9.76933
-1.4436	-3.20032	9.76762
-1.38229	-2.97762	9.62198
-1.39454	-3.14029	9.64411
-1.32153	-3.41041	9.65032
-1.37819	-3.442	9.61068
-1.26523	-3.01732	9.603
-1.25369	-3.27836	9.58035
-1.32381	-3.10149	9.5848
-1.42362	-3.07007	9.61737
-1.42244	-3.16684	9.66464
-1.45226	-3.489	9.62426
-1.40783	-3.26286	9.66782
-1.32964	-3.27081	9.66229
-1.30698	-2.9198	9.64682
-1.43037	-3.51557	9.58093
-1.40956	-3.08203	9.61757
-1.34169	-3.11401	9.66409
-1.45746	-2.98532	9.69117
-1.41991	-3.40015	9.65373
-1.49393	-3.45736	9.68313
-1.43627	-3.36551	9.62233
-1.43068	-3.05365	9.80504
-1.46892	-2.77954	9.6111
-1.31959	-3.13671	9.49889
-1.28119	-3.30801	9.41844
-1.34309	-3.02834	9.46083
-1.46998	-3.4416	9.49083
-1.50351	-3.16998	9.6614
-1.65915	-3.33738	9.64629
-1.50895	-3.43748	9.53754
-1.3435	-2.80892	9.53483
-1.33804	-3.51741	9.40706
-1.24581	-3.27168	9.49919
-1.29118	-3.23984	9.43589
-1.40003	-3.43001	9.51202
-1.18677	-2.8151	9.54161
-1.2196	-2.84221	9.54327
-1.2823	-3.40039	9.50325
-1.2491	-2.9959	9.47395
-1.31461	-3.20121	9.48981
-1.36216	-3.28672	9.61002
-1.4556	-3.23317	9.55696
-1.34442	-3.2232	9.57973
-1.36626	-3.32823	9.54806
-1.34524	-3.29991	9.57413
-1.42673	-3.55836	9.51574
-1.48179	-3.39749	9.57884
-1.42623	-3.52826	9.51881
-1.44003	-3.17979	9.60424
-1.30431	-3.30539	9.58549
-1.45195	-3.4881	9.55157
-1.24438	-2.99921	9.63462
-1.25372	-2.97008	9.3904
-1.11283	-3.05374	9.38872
-1.29628	-3.36091	9.33234
-1.46067	-3.58852	9.43718
-1.47138	-3.46657	9.49226
-1.61268	-3.40752	9.5232
-1.59314	-3.53044	9.5198
-1.41918	-3.15826	9.52176
-1.34909	-3.25617	9.50709
-1.50076	-3.21039	9.52486
-1.45183	-3.32968	9.58712
-1.36957	-3.42617	9.52367
-1.42367	-3.42466	9.60808
-1.4794	-3.4997	9.66746
-1.5913	-3.346	9.55362
-1.45815	-3.43494	9.64104
-1.5404	-3.22626	9.54342
-1.4365	-3.22458	9.64675
-1.409	-3.46596	9.59367
-1.462	-3.25333	9.47903
-1.33021	-3.25607	9.46612
-1.3204	-3.58739	9.45102
-1.44129	-3.46465	9.40905
-1.46577	-3.43765	9.42558
-1.39841	-3.27824	9.42119
-1.52771	-3.30232	9.4037
-1.48114	-3.33579	9.36602
-1.35803	-3.37795	9.29498
-1.62477	-3.73683	9.30749
-1.48433	-3.22235	9.70607
-1.59725	-3.20098	9.40563
-1.24364	-3.10975	9.25874
-1.27602	-3.37643	9.19349
-1.15193	-3.20725	9.22878
-1.46557	-3.47405	9.29137
-1.34519	-3.42679	9.23981
-1.47789	-3.21979	9.42182
-1.39986	-3.22773	9.43729
-1.63612	-3.67631	9.48836
-1.36298	-3.31168	9.39974
-1.47208	-3.53653	9.50848
-1.46679	-3.64131	9.38015
-1.4571	-3.57819	9.35075
-1.27515	-3.49001	9.34912
-1.22695	-3.39113	9.31172
-1.28613	-3.29531	9.31833
-1.44044	-3.43515	9.37853
-1.39451	-3.50002	9.32276
-1.34263	-3.58558	9.36915
-1.42836	-3.55337	9.36013
-1.6052	-3.49361	9.40471
-1.35329	-3.5169	9.43254
-1.39799	-3.39149	9.44588
-1.47474	-3.40481	9.46217
-1.37303	-3.77072	9.36315
-1.22668	-3.46496	9.40536
-1.26794	-3.45163	9.37481
-1.36783	-3.81113	9.32471
-1.45719	-3.59161	9.29103
-1.35754	-3.09915	9.13109
-1.81628	-2.99039	8.90612
-2.07736	-2.44616	9.1494
-2.54181	-2.84193	9.21266
-2.28387	-2.40497	9.41345
-2.91639	-2.96557	9.33196
-2.62576	-2.28548	8.98744
-2.79091	-2.03106	8.98366
-3.07082	-1.90083	9.1411
-2.82674	-2.14708	9.6327
-3.50808	-2.44227	9.56869
-3.22571	-1.83496	9.5745
-3.65873	-2.28948	9.53174
-3.18125	-1.61594	9.83725
-3.77135	-2.26442	9.44661
-3.34317	-1.88574	9.48159
-3.5112	-2.05001	8.89391
-3.15648	-1.6247	9.02415
-3.27495	-1.78726	8.86933
-3.503	-2.09323	8.97096
-3.21057	-1.79993	9.31275
-3.65503	-1.92183	9.21637
-3.30408	-1.57701	9.46714
-3.83685	-1.87251	9.27235
-3.03046	-1.43303	9.34
-3.56152	-1.91427	9.07235
-3.4282	-2.05229	9.42461
-3.30267	-1.71611	8.86463
-3.4535	-1.92381	8.92065
-3.41178	-1.66163	9.16885
-3.01114	-1.86459	8.82444
-2.61147	-1.58945	8.43198
-2.26088	-0.799068	8.38403
-2.09047	-0.671101	8.3239
-2.0161	-0.534525	8.45517
-1.94189	-0.362958	8.53777
-1.84715	-0.31111	8.41086
-1.87716	-0.301017	8.43149
-1.79403	-0.120834	8.34726
-1.68051	-0.0980806	8.33145
-1.363	0.255464	8.26225
-1.32805	0.274613	8.25614
-1.26328	0.128006	8.25911
-1.0566	0.361111	8.29499
-1.03689	0.306749	8.24457
-0.981046	0.507325	8.26403
-0.959165	0.280418	8.20659
-0.875725	0.585154	8.22366
-0.861192	0.725645	8.28812
-0.976686	0.57422	8.29894
-1.09714	0.652304	8.29335
-1.21103	0.377955	8.22812
-1.13729	0.313441	8.15629
-0.929433	0.670475	8.13637
-0.902696	0.553602	8.15502
-0.82919	0.695913	8.15391
-0.954884	0.387314	8.12572
-0.88227	0.713504	8.13177
-0.77324	0.552376	8.06364
-0.676502	0.7591	8.09297
-0.580054	0.620042	8.05815
-0.351145	0.51867	8.08754
-0.36507	0.493228	8.06713
-0.512069	0.692035	8.02359
-0.532998	0.595787	8.01298
-0.293103	0.724482	7.97401
-0.117734	0.639709	7.95324
-0.0764771	0.889559	8.05446
-0.194611	0.705435	8.02587
-0.186591	0.716108	7.99258
-0.140153	0.716639	7.8377
-0.000147525	0.875783	7.8672
-0.0876205	0.573248	7.78466
-0.050141	0.816109	7.84245
-0.0183234	0.790139	7.8223
0.233476	0.97769	7.77291
0.395496	0.945469	7.72109
0.450772	0.911273	7.70214
0.607249	1.13245	7.71359
0.634955	0.778606	7.67027
0.861229	1.04536	7.66667
0.988991	1.06175	7.65057
0.927123	0.728247	7.57182
0.9848	0.909542	7.61968
0.971351	0.958805	7.54821
1.15196	1.12397	7.53059
1.07491	1.05301	7.47708
1.25798	1.08744	7.50107
1.13599	0.804855	7.47907
1.50116	1.18127	7.48665
1.23709	0.794807	7.32554
1.39483	0.905551	7.49852
1.32172	0.741956	7.4498
1.38501	0.941967	7.48133
1.41898	1.2366	7.49453
1.565	1.16322	7.46139
1.62989	1.15142	7.43067
1.44008	0.807966	7.42492
1.47549	0.982032	7.44103
1.5673	1.42532	7.45675
1.60546	1.10685	7.44252
1.55798	0.993754	7.39052
1.61787	1.02438	7.37863
1.75169	1.20141	7.37382
1.72055	1.23472	7.37719
1.70642	0.807637	7.32626
1.81876	1.24001	7.36892
1.99116	1.5259	7.34715
1.84657	1.22753	7.35056
1.72963	1.08507	7.32062
1.71709	1.40695	7.37002
1.65681	1.08012	7.37022
1.72995	1.26984	7.34257
1.82072	1.30549	7.345
1.59737	1.08587	7.29461
1.78119	1.24386	7.32314
1.70231	1.0471	7.33283
1.67251	1.5465	7.39392
1.68789	1.08877	7.41507
1.74732	1.36215	7.30005
1.4638	0.916035	7.64708
1.51669	1.00884	7.83288
1.45591	0.967183	7.80911
1.51512	0.984593	7.86034
1.55709	1.40235	7.89712
1.64759	1.23417	7.87717
1.62679	1.10558	7.85961
1.61743	1.23129	7.83079
1.71185	1.08937	7.7783
1.71827	1.3023	7.80687
1.77085	1.41092	7.78721
1.78899	1.42351	7.82142
1.73939	1.32782	7.80275
1.70697	1.35014	7.81736
1.72325	1.58109	7.80793
1.59146	1.30722	7.75053
1.81984	1.5366	7.77082
1.72833	1.46585	7.75849
1.76146	1.23824	7.73602
1.70629	1.27267	7.72225
1.8293	1.5739	7.73474
1.78051	1.34025	7.68094
1.73286	1.23583	7.67803
1.74108	1.35752	7.68515
1.74551	1.35912	7.64902
1.79575	1.09516	7.59749
1.55815	1.33142	7.64033
1.74824	1.48253	7.62379
1.83073	1.41857	7.5641
1.84	1.59498	7.36509
1.90454	1.14931	7.54789
1.75116	1.35523	8.03499
1.82822	1.4293	8.03605
1.73632	1.61667	8.04404
1.83805	1.36672	8.01536
1.8611	1.77651	8.00659
1.9478	1.39577	7.92375
1.79656	1.20146	7.8529
1.86885	1.4299	7.85116
1.82359	1.55721	7.87442
1.87354	1.70677	7.89572
1.87884	1.74594	7.89417
1.75897	1.50555	7.82226
2.07999	1.58551	7.77383
1.99344	1.84678	7.77828
1.97179	1.78979	7.73039
1.94478	1.66285	7.66933
1.94001	1.68809	7.57383
2.0244	1.51309	7.49269
1.8782	1.62231	7.64288
2.02552	1.73967	7.78172
1.88699	1.77933	7.8006
1.93202	1.7016	7.77148
1.86515	1.72454	7.7574
2.07923	1.91228	7.71942
2.00888	2.07838	7.6549
1.98406	1.59387	7.42705
2.06359	1.9136	7.70242
2.11774	1.676	7.62659
2.03477	1.69525	7.80339
1.84415	1.56197	7.85753
1.8633	1.46502	7.97573
1.87728	1.50612	7.96792
1.89691	1.77102	7.99045
1.9642	1.72227	7.98537
1.96792	1.74209	7.91853
2.10074	1.81671	7.89974
2.04731	1.88099	7.90671
2.00064	1.80731	7.85272
2.03192	1.80321	7.85877
2.18846	2.05097	7.80337
2.01632	1.9785	7.83859
1.87342	1.66635	7.87504
1.85801	1.76007	7.93304
1.97727	1.99616	7.92927
1.89847	1.90937	7.89795
1.83462	1.72956	7.91452
1.87483	1.92561	7.98535
1.83779	1.95907	8.13039
1.91232	1.97784	8.22754
2.01092	2.0349	8.1516
2.07017	2.00394	8.06651
2.04492	1.8538	8.0279
1.95521	1.92706	7.96191
2.06612	1.92102	7.97494
2.07448	2.03772	7.99702
2.02561	2.09567	7.97222
1.94698	1.48931	7.90968
2.06383	2.13728	7.98126
2.09856	2.0509	8.05688
2.04215	1.95292	8.12203
1.95768	1.676	8.51057
1.92983	1.53974	8.45308
1.92471	1.74872	8.44844
1.94826	2.13565	8.4444
2.01029	1.83331	8.31634
1.99967	2.16776	8.32188
2.04559	2.00425	8.28914
1.93747	2.15334	8.25746
2.10867	1.99129	8.22013
2.07505	1.67025	8.12915
2.1715	2.10862	8.1283
2.12312	2.12407	8.10462
2.12786	1.98667	8.098
2.11433	2.15919	8.1549
1.98269	1.93719	8.09985
2.06907	1.97169	8.05086
2.10328	2.20922	8.05088
2.1336	1.96629	7.9909
2.081	2.38068	7.9985
2.09068	2.11313	7.9335
2.20278	2.32879	7.99618
2.20119	2.23573	8.00731
1.99835	2.03898	7.8633
2.24212	2.41008	8.05444
2.09933	1.70738	7.8412
2.06758	2.19335	8.08301
1.89612	1.99488	8.17682
2.06243	2.15264	8.02931
2.14335	2.29841	7.90482
2.00698	1.97181	8.03623
1.95802	2.07694	8.23101
1.92768	2.18443	8.233
1.95994	2.00203	8.20458
2.09492	1.92968	8.1282
2.06004	2.3831	8.02808
2.16035	2.35146	7.93444
2.17553	2.33048	8.27121
1.98939	2.02264	8.11972
1.87099	2.00006	8.31278
1.91225	2.50296	8.20594
2.03193	2.12298	8.15112
2.06167	2.28523	8.11515
2.01977	2.11345	7.99538
2.0854	2.35324	8.10997
2.12655	2.46667	8.03766
2.09853	2.09395	8.17704
2.1253	2.4847	8.15794
2.07298	2.15023	8.17397
2.01413	1.9936	8.12807
2.02862	1.9389	8.21155
2.02884	2.06786	8.24109
1.89168	2.22013	8.21081
1.95162	2.38402	8.18212
2.01107	2.33007	8.13161
2.14845	2.16289	7.95185
2.14138	2.43098	8.13352
2.04387	2.43025	8.27463
2.25712	2.39409	8.34093
1.99676	2.10895	8.4038
1.91874	1.81515	8.44035
1.78763	1.68849	8.5993
1.73704	2.10135	8.64897
1.82017	2.14571	8.63527
1.9533	1.9631	8.50274
1.88886	2.14012	8.43134
2.10816	2.19319	8.40059
1.9698	2.35602	8.29243
2.05428	2.41118	8.26083
2.04088	2.22904	8.24819
1.9594	2.58609	8.22985
1.95354	2.43279	8.16012
2.03412	2.27363	8.33617
2.13588	2.11675	8.31978
2.01237	2.25966	8.34271
1.9989	2.10548	8.1204
2.06181	2.61309	8.31169
2.17455	2.44573	8.30216
1.9888	2.2563	8.31877
1.91689	2.75881	8.18996
2.02311	2.3909	8.32343
1.93715	2.34389	8.24773
1.94513	2.19804	8.16638
2.0512	2.2823	8.17351
1.98312	2.34689	8.13624
1.90434	1.90274	8.04801
1.86794	2.40134	8.03783
1.94858	2.78659	7.9589
1.91143	2.55323	7.84462
2.08867	2.34405	7.98466
2.04665	2.02947	7.97831
2.15346	2.25775	8.1942
2.011	2.38467	8.19451
2.06303	2.22622	8.07187
1.90253	2.27268	8.06278
2.10455	2.25263	8.03404
1.93873	2.20183	7.96511
2.11661	2.65856	7.94569
2.03859	2.36492	7.83634
2.0379	2.80571	7.88984
1.93814	2.7076	7.75228
2.2012	2.32224	8.03773
1.93407	2.3166	8.00991
1.97035	2.28314	8.0082
1.88474	2.36341	8.02218
1.95773	2.34055	7.94891
1.8971	2.44116	7.97986
1.93364	2.43779	7.92672
1.89292	2.36213	8.04167
2.00224	2.50852	7.95496
1.79869	2.79598	7.96271
1.8104	2.38466	8.18324
1.88129	2.34989	8.23281
1.83393	2.12826	8.10464
1.90867	2.0009	8.16808
1.84195	2.23319	8.24043
1.92301	2.11049	8.2269
1.93482	2.25809	8.1828
