# Supplementary material for: Axially rigid steerable needle with compliant active tip control
Source: PLoS One. 2021 Dec 16;16(12):e0261089. doi: 10.1371/journal.pone.0261089 (PMC8675730; doi:10.1371/journal.pone.0261089)
Supplement: S1 File — (ZIP) [file pone.0261089.s001.zip › Exp.1/PhantomScan_035.csv]

0.997895	0.0572611	0.0301288	0.667122	0.0591209	-0.996023	-0.0660777	-0.244842	0.0261995	0.0677049	-0.997357	0.232186	0	0	0	1
0.997893	0.0572967	0.0301345	0.66714	0.0591571	-0.99602	-0.0660909	-0.244887	0.026202	0.0677193	-0.997356	0.232168	0	0	0	1
0.997889	0.0574018	0.0300752	0.667149	0.0592573	-0.996016	-0.0660633	-0.244864	0.0261375	0.067691	-0.99736	0.232116	0	0	0	1
0.997874	0.0576912	0.030013	0.667204	0.0595402	-0.996004	-0.0659963	-0.244683	0.0260598	0.0676279	-0.997366	0.232053	0	0	0	1
0.99785	0.0581475	0.0299302	0.667288	0.059985	-0.99599	-0.0658009	-0.244358	0.0259582	0.0674397	-0.997381	0.231994	0	0	0	1
0.997827	0.0586195	0.0297802	0.667353	0.060441	-0.995975	-0.0656066	-0.244019	0.0257887	0.067249	-0.997399	0.231945	0	0	0	1
0.997805	0.0590741	0.0296297	0.667414	0.0608793	-0.995962	-0.0653995	-0.24368	0.0256208	0.0670447	-0.997417	0.231903	0	0	0	1
0.997779	0.0595849	0.029464	0.667484	0.0613712	-0.99595	-0.065129	-0.24329	0.0254381	0.0667776	-0.997439	0.231857	0	0	0	1
0.997757	0.0600404	0.0292732	0.667551	0.0618035	-0.995948	-0.0647515	-0.242861	0.0252411	0.0664004	-0.99747	0.231801	0	0	0	1
0.997734	0.0604867	0.0291369	0.667629	0.0622294	-0.995949	-0.0643284	-0.24242	0.025102	0.0659809	-0.997501	0.231761	0	0	0	1
0.997715	0.0608874	0.0289637	0.667686	0.0626071	-0.995953	-0.0638963	-0.242012	0.0249301	0.0655486	-0.997534	0.23171	0	0	0	1
0.997699	0.0612042	0.0288376	0.667752	0.0629008	-0.995971	-0.0633197	-0.24158	0.0248201	0.064973	-0.997574	0.23166	0	0	0	1
0.997676	0.0616497	0.0286816	0.667818	0.0633252	-0.99597	-0.0629071	-0.241156	0.0246619	0.0645622	-0.997605	0.231624	0	0	0	1
0.997658	0.0620332	0.0285039	0.667885	0.0636848	-0.995977	-0.0624287	-0.240707	0.0244906	0.0640828	-0.99764	0.231569	0	0	0	1
0.997667	0.0619911	0.0282649	0.66794	0.0636175	-0.996007	-0.0620157	-0.24027	0.0242817	0.0636542	-0.997672	0.231521	0	0	0	1
0.997655	0.0623009	0.0280194	0.66799	0.0639032	-0.99601	-0.0616871	-0.23985	0.0240384	0.063318	-0.9977	0.231476	0	0	0	1
0.997651	0.0624708	0.0277826	0.668051	0.0640502	-0.99602	-0.061367	-0.239414	0.0238124	0.0629873	-0.997726	0.231432	0	0	0	1
0.997643	0.0626915	0.027552	0.668117	0.0642483	-0.996027	-0.061041	-0.238967	0.0235898	0.0626523	-0.997753	0.231385	0	0	0	1
0.997641	0.0628854	0.0271766	0.668148	0.0644103	-0.996038	-0.060694	-0.238503	0.0232261	0.0622863	-0.997784	0.231322	0	0	0	1
0.997637	0.0630665	0.0269354	0.668203	0.0645697	-0.996044	-0.0604169	-0.238082	0.0229926	0.0619983	-0.997807	0.231286	0	0	0	1
0.997631	0.0632859	0.0266181	0.668245	0.0647583	-0.996061	-0.0599415	-0.237601	0.0226937	0.0615083	-0.997845	0.231218	0	0	0	1
0.99763	0.0634515	0.0262829	0.668275	0.0648921	-0.996081	-0.059455	-0.237123	0.0223813	0.0610046	-0.997883	0.231165	0	0	0	1
0.997632	0.0635736	0.0259003	0.668291	0.064981	-0.996101	-0.0590195	-0.236675	0.0220211	0.0605478	-0.997918	0.231101	0	0	0	1
0.997625	0.0638077	0.0255846	0.668327	0.065187	-0.996112	-0.0586188	-0.236221	0.0217187	0.0601323	-0.99795	0.231049	0	0	0	1
0.99763	0.063862	0.0252613	0.668354	0.0652124	-0.996135	-0.058183	-0.235781	0.0214219	0.0596775	-0.997984	0.230987	0	0	0	1
0.997632	0.0639611	0.0249276	0.668385	0.0652823	-0.996156	-0.0577498	-0.235322	0.0211119	0.0592254	-0.998017	0.230933	0	0	0	1
0.997632	0.0640589	0.0246463	0.668434	0.0653545	-0.996176	-0.0573295	-0.234852	0.0208534	0.0587895	-0.998049	0.230891	0	0	0	1
0.997634	0.0641432	0.0243797	0.668481	0.065415	-0.996194	-0.0569449	-0.234407	0.0206081	0.05839	-0.998077	0.230844	0	0	0	1
0.997636	0.0642208	0.0240587	0.668518	0.0654658	-0.996213	-0.0565484	-0.233947	0.0203097	0.0579748	-0.998108	0.230797	0	0	0	1
0.997641	0.0642417	0.0237925	0.668571	0.0654635	-0.996235	-0.0561681	-0.233486	0.0200683	0.0575782	-0.998135	0.230755	0	0	0	1
0.997643	0.0643166	0.0235402	0.66863	0.065516	-0.996253	-0.0557753	-0.233007	0.0198385	0.0571711	-0.998163	0.230723	0	0	0	1
0.997656	0.0641881	0.0233084	0.668633	0.0653694	-0.996277	-0.0555218	-0.232718	0.0196315	0.0569004	-0.998183	0.230736	0	0	0	1
0.997658	0.0641951	0.0232112	0.668633	0.0653685	-0.996284	-0.0553987	-0.232573	0.0195423	0.0567712	-0.998192	0.230767	0	0	0	1
0.997647	0.0644472	0.023004	0.668636	0.0656041	-0.996281	-0.0551706	-0.232321	0.0193365	0.056535	-0.99821	0.230754	0	0	0	1
0.997656	0.0643939	0.0227574	0.668683	0.0655302	-0.996305	-0.0548204	-0.231896	0.0191168	0.0561682	-0.998234	0.230719	0	0	0	1
0.997657	0.0644524	0.0225503	0.668764	0.0655709	-0.99632	-0.0545019	-0.231403	0.0189282	0.0558379	-0.998257	0.230694	0	0	0	1
0.997663	0.0644574	0.0222431	0.668798	0.0655535	-0.996337	-0.0542189	-0.230953	0.0186404	0.0555353	-0.998279	0.230696	0	0	0	1
0.997674	0.0644038	0.0219158	0.668826	0.0654772	-0.996355	-0.0539705	-0.230509	0.0183337	0.055265	-0.9983	0.230701	0	0	0	1
0.997695	0.0641617	0.0216435	0.668903	0.0652171	-0.996382	-0.0537866	-0.230005	0.0180878	0.0550592	-0.998315	0.230695	0	0	0	1
0.99771	0.0640457	0.0213144	0.66898	0.0650801	-0.9964	-0.0536192	-0.229444	0.0177771	0.0548686	-0.998332	0.230694	0	0	0	1
0.997718	0.0640181	0.0210295	0.669057	0.0650344	-0.996411	-0.0534766	-0.228922	0.0175041	0.0547073	-0.998345	0.230696	0	0	0	1
0.997725	0.0640175	0.0206823	0.669087	0.065012	-0.996421	-0.0533177	-0.228467	0.0171685	0.054526	-0.998361	0.230708	0	0	0	1
0.997724	0.0641315	0.0203764	0.669133	0.0651069	-0.996422	-0.0531825	-0.228002	0.0168664	0.0543731	-0.998375	0.230728	0	0	0	1
0.997735	0.064039	0.0201184	0.669218	0.0649983	-0.996436	-0.0530454	-0.227476	0.0166233	0.0542179	-0.998387	0.230735	0	0	0	1
0.997738	0.064082	0.0198266	0.669309	0.0650231	-0.996442	-0.0529055	-0.226905	0.0163393	0.05406	-0.9984	0.23073	0	0	0	1
0.997749	0.063984	0.0196124	0.669399	0.0649117	-0.996456	-0.0527841	-0.226402	0.016139	0.0539233	-0.998411	0.230743	0	0	0	1
0.997755	0.0640011	0.0192554	0.669427	0.0649071	-0.996464	-0.0526356	-0.225958	0.0157921	0.0537522	-0.998426	0.230739	0	0	0	1
0.99775	0.0641407	0.0190043	0.669483	0.0650312	-0.996462	-0.05252	-0.225526	0.0155419	0.0536227	-0.998437	0.230737	0	0	0	1
0.997748	0.0642587	0.0187558	0.669567	0.0651339	-0.996462	-0.0523954	-0.225021	0.0152961	0.053484	-0.998448	0.230725	0	0	0	1
0.997748	0.0643439	0.0184476	0.669649	0.0652002	-0.996465	-0.052249	-0.22447	0.0149939	0.0533191	-0.998461	0.230703	0	0	0	1
0.997755	0.0642985	0.018189	0.66973	0.0651393	-0.996475	-0.0521246	-0.223954	0.0147468	0.0531774	-0.998473	0.230708	0	0	0	1
0.997752	0.0644209	0.0179224	0.669798	0.0652455	-0.996475	-0.052001	-0.223446	0.0144827	0.0530384	-0.998484	0.230727	0	0	0	1
0.997752	0.0645031	0.017652	0.669842	0.0653116	-0.996477	-0.0518805	-0.223001	0.0142168	0.0529017	-0.998495	0.230758	0	0	0	1
0.99775	0.064595	0.0174026	0.669897	0.0653886	-0.996478	-0.0517625	-0.222548	0.0139711	0.0527689	-0.998505	0.230781	0	0	0	1
0.997751	0.0646779	0.0170785	0.669945	0.0654521	-0.996482	-0.0516058	-0.222049	0.013654	0.0525925	-0.998519	0.23079	0	0	0	1
0.997754	0.0646831	0.0168345	0.670027	0.0654423	-0.996491	-0.0514471	-0.221527	0.013421	0.0524182	-0.998531	0.230788	0	0	0	1
0.997752	0.0647755	0.0165889	0.67011	0.0655201	-0.996492	-0.0513211	-0.220998	0.0131797	0.0522776	-0.998542	0.230798	0	0	0	1
0.997769	0.0646182	0.0162226	0.670155	0.0653418	-0.996512	-0.0511634	-0.22048	0.0128333	0.0520942	-0.998556	0.230801	0	0	0	1
0.997769	0.0646761	0.0159666	0.670225	0.0653847	-0.996516	-0.0510372	-0.219969	0.0125835	0.0519523	-0.998567	0.230826	0	0	0	1
0.997767	0.0647732	0.0156889	0.670282	0.0654657	-0.996517	-0.0509103	-0.219472	0.01231	0.0518086	-0.998578	0.230845	0	0	0	1
0.997764	0.0648867	0.0154416	0.670349	0.0655649	-0.996516	-0.0507954	-0.218976	0.0120652	0.0516791	-0.998587	0.230872	0	0	0	1
0.997787	0.0645947	0.0151602	0.670373	0.0652572	-0.996543	-0.0506649	-0.218607	0.0118084	0.051527	-0.998598	0.230872	0	0	0	1
0.997789	0.0645792	0.015091	0.670392	0.0652377	-0.996546	-0.0506341	-0.21845	0.0117423	0.0514916	-0.998601	0.230901	0	0	0	1
0.997778	0.0647874	0.0149082	0.670399	0.0654355	-0.996536	-0.0505691	-0.218228	0.0115536	0.0514172	-0.998607	0.230907	0	0	0	1
0.997769	0.064997	0.0146392	0.67045	0.0656297	-0.996529	-0.050455	-0.217792	0.0112822	0.0512881	-0.998617	0.230887	0	0	0	1
0.997783	0.0648307	0.0143741	0.67055	0.0654486	-0.996548	-0.050326	-0.217211	0.0110351	0.0511401	-0.998627	0.230874	0	0	0	1
0.997803	0.0646037	0.0140404	0.670578	0.0652032	-0.996571	-0.0501791	-0.216727	0.0107238	0.0509692	-0.998639	0.230928	0	0	0	1
0.997806	0.0646301	0.0136503	0.670559	0.0652083	-0.996578	-0.0500359	-0.216308	0.010343	0.0508011	-0.998652	0.230999	0	0	0	1
0.997805	0.0647404	0.0132065	0.670543	0.0652943	-0.996581	-0.0498695	-0.215833	0.00990603	0.0506072	-0.998666	0.231057	0	0	0	1
0.997823	0.0645356	0.0128749	0.670599	0.0650714	-0.996603	-0.0497237	-0.215249	0.00959542	0.0504381	-0.998678	0.231117	0	0	0	1
0.997847	0.0642443	0.0124267	0.670641	0.0647562	-0.996632	-0.0495363	-0.214636	0.00917563	0.0502192	-0.998693	0.23113	0	0	0	1
0.99785	0.0642684	0.0120792	0.670673	0.0647616	-0.996639	-0.0493959	-0.214131	0.00883721	0.0500568	-0.998704	0.231161	0	0	0	1
0.997854	0.0642739	0.0117323	0.670691	0.0647485	-0.996647	-0.0492588	-0.213674	0.00850011	0.0498976	-0.998715	0.231194	0	0	0	1
0.997843	0.064492	0.0114417	0.670728	0.064951	-0.996639	-0.0491461	-0.213209	0.00820686	0.0497681	-0.998724	0.231222	0	0	0	1
0.997848	0.0644549	0.0111825	0.670798	0.0649	-0.996648	-0.0490296	-0.212691	0.00795799	0.0496347	-0.998732	0.231235	0	0	0	1
0.997847	0.0645392	0.0108497	0.670846	0.0649667	-0.99665	-0.0488943	-0.212168	0.00763086	0.0494787	-0.998743	0.231241	0	0	0	1
0.997862	0.0643456	0.0105522	0.670905	0.0647576	-0.99667	-0.0487629	-0.211634	0.00735253	0.0493269	-0.998752	0.231268	0	0	0	1
0.997863	0.0643824	0.0102222	0.670956	0.0647772	-0.996676	-0.0486274	-0.211087	0.00703056	0.0491705	-0.998762	0.23129	0	0	0	1
0.997862	0.0644537	0.00984646	0.670983	0.064829	-0.99668	-0.0484805	-0.210566	0.00666211	0.049	-0.998773	0.231317	0	0	0	1
0.997854	0.0646363	0.00949975	0.671011	0.0649936	-0.996675	-0.0483496	-0.210074	0.0063161	0.0488481	-0.998783	0.231335	0	0	0	1
0.997853	0.0646849	0.00924153	0.671071	0.0650288	-0.996678	-0.0482407	-0.209581	0.00606346	0.0487229	-0.998791	0.231347	0	0	0	1
0.997846	0.0648415	0.00893244	0.671137	0.0651694	-0.996675	-0.0481166	-0.209027	0.00575584	0.0485799	-0.998799	0.231343	0	0	0	1
0.997853	0.0647812	0.00857391	0.67119	0.0650911	-0.996687	-0.0479733	-0.20845	0.00541077	0.0484132	-0.998809	0.23135	0	0	0	1
0.997844	0.0649475	0.00830465	0.671241	0.0652436	-0.996682	-0.047865	-0.207943	0.00514141	0.0482885	-0.998817	0.231392	0	0	0	1
0.997843	0.0649971	0.0080425	0.671283	0.0652799	-0.996685	-0.0477626	-0.20747	0.00488442	0.0481694	-0.998824	0.231436	0	0	0	1
0.997844	0.0650249	0.00774374	0.671316	0.0652928	-0.996689	-0.0476484	-0.206997	0.00459278	0.048036	-0.998832	0.231473	0	0	0	1
0.997841	0.0650969	0.00746881	0.671375	0.065351	-0.996691	-0.0475297	-0.206489	0.00432305	0.0478999	-0.99884	0.231473	0	0	0	1
0.997842	0.0651041	0.00724041	0.671467	0.0653469	-0.996696	-0.0474349	-0.205929	0.00410126	0.0477905	-0.998846	0.231477	0	0	0	1
0.997851	0.0650028	0.00697803	0.671543	0.0652327	-0.996709	-0.0473171	-0.205383	0.00385229	0.0476554	-0.998853	0.231474	0	0	0	1
0.997853	0.0650007	0.00674925	0.671604	0.0652194	-0.996715	-0.0472173	-0.204914	0.00363087	0.0475409	-0.998859	0.23148	0	0	0	1
0.997855	0.0649893	0.00651301	0.671656	0.0651964	-0.996721	-0.0471232	-0.204468	0.0034021	0.0474315	-0.998865	0.231489	0	0	0	1
0.997864	0.0648626	0.00637319	0.671698	0.065063	-0.996733	-0.0470451	-0.204146	0.00327384	0.0473441	-0.99887	0.231503	0	0	0	1
0.997868	0.0648159	0.00627024	0.671706	0.0650113	-0.996738	-0.0470073	-0.203991	0.0031759	0.0472995	-0.998872	0.231519	0	0	0	1
0.997858	0.0649789	0.00605176	0.671699	0.0651635	-0.996732	-0.0469314	-0.203777	0.00295536	0.04721	-0.998877	0.2315	0	0	0	1
0.997856	0.0650255	0.00588639	0.671765	0.0652019	-0.996735	-0.0468131	-0.203365	0.00279605	0.0470813	-0.998884	0.231486	0	0	0	1
0.997865	0.0649189	0.00563872	0.671859	0.0650836	-0.996748	-0.0466894	-0.202791	0.00256228	0.0469414	-0.998891	0.231453	0	0	0	1
0.9979	0.0643923	0.00541797	0.671939	0.0645469	-0.996788	-0.0465831	-0.202241	0.00237387	0.0468198	-0.998897	0.231484	0	0	0	1
0.997897	0.0644536	0.00520696	0.671988	0.0645981	-0.996789	-0.0464929	-0.201776	0.0021665	0.0467162	-0.998903	0.231515	0	0	0	1
0.99789	0.0645777	0.00502669	0.672018	0.0647134	-0.996785	-0.0464176	-0.201354	0.00198588	0.0466297	-0.998907	0.231493	0	0	0	1
0.99789	0.0645908	0.00483492	0.67205	0.0647175	-0.996789	-0.0463359	-0.2009	0.0017994	0.0465358	-0.998912	0.231487	0	0	0	1
0.997899	0.0644731	0.00468429	0.672128	0.0645927	-0.996801	-0.0462498	-0.200327	0.00166031	0.0464399	-0.998917	0.231484	0	0	0	1
0.997903	0.0644195	0.00454087	0.67221	0.0645323	-0.996808	-0.046172	-0.199732	0.00152487	0.046353	-0.998921	0.231503	0	0	0	1
0.997906	0.0643747	0.00436184	0.672263	0.0644792	-0.996816	-0.0460901	-0.199182	0.00135378	0.0462596	-0.998925	0.231525	0	0	0	1
0.997906	0.0643928	0.0042019	0.672286	0.0644899	-0.996818	-0.0460188	-0.198715	0.0011981	0.0461782	-0.998929	0.23154	0	0	0	1
0.9979	0.0644902	0.00411418	0.672325	0.064583	-0.996815	-0.0459659	-0.198267	0.00110957	0.0461198	-0.998932	0.231561	0	0	0	1
0.997898	0.0645305	0.00395975	0.672342	0.0646161	-0.996816	-0.0458915	-0.197748	0.000958583	0.0460356	-0.998936	0.231566	0	0	0	1
0.997894	0.0645914	0.00389337	0.672403	0.0646738	-0.996815	-0.0458397	-0.197186	0.000892958	0.0459797	-0.998939	0.231595	0	0	0	1
0.997895	0.0645875	0.00377155	0.672439	0.0646642	-0.996818	-0.0457707	-0.196627	0.000776163	0.045903	-0.998942	0.231629	0	0	0	1
0.997892	0.0646417	0.00361774	0.672455	0.0647113	-0.996819	-0.0456922	-0.196078	0.000625435	0.0458147	-0.998947	0.231645	0	0	0	1
0.997886	0.064736	0.00351027	0.672462	0.0648005	-0.996816	-0.0456309	-0.195605	0.000517956	0.0457466	-0.99895	0.231649	0	0	0	1
0.997882	0.0648045	0.00342844	0.672487	0.0648652	-0.996814	-0.0455803	-0.195136	0.00043653	0.0456909	-0.998952	0.231652	0	0	0	1
0.997876	0.0648981	0.00334242	0.672509	0.0649548	-0.996811	-0.04552	-0.194625	0.000350403	0.0456252	-0.998955	0.231662	0	0	0	1
0.997873	0.0649527	0.00327533	0.672512	0.0650063	-0.99681	-0.0454652	-0.194088	0.000284596	0.0455662	-0.998958	0.231702	0	0	0	1
0.997874	0.0649368	0.00324749	0.672505	0.0649891	-0.996813	-0.045418	-0.193491	0.000260652	0.0455172	-0.99896	0.231786	0	0	0	1
0.997882	0.064822	0.00327321	0.672496	0.0648755	-0.996822	-0.045392	-0.192922	0.000293209	0.0454929	-0.998962	0.231912	0	0	0	1
0.997872	0.0649637	0.00332156	0.672473	0.0650193	-0.996813	-0.0453775	-0.192412	0.00033589	0.0454817	-0.998962	0.232051	0	0	0	1
0.997868	0.0650317	0.00327049	0.672404	0.0650849	-0.996811	-0.0453311	-0.191884	0.000284906	0.045432	-0.998964	0.232148	0	0	0	1
0.997861	0.0651343	0.00323266	0.672381	0.0651857	-0.996806	-0.0452964	-0.191342	0.000244778	0.045395	-0.998966	0.232223	0	0	0	1
0.997862	0.065119	0.00321906	0.672418	0.0651697	-0.996809	-0.0452564	-0.190765	0.000234535	0.0453542	-0.998968	0.232278	0	0	0	1
0.997864	0.0650959	0.00312775	0.672479	0.0651425	-0.996814	-0.0451916	-0.190203	0.000148787	0.0452836	-0.998971	0.232251	0	0	0	1
0.997875	0.0649302	0.00304766	0.672546	0.0649733	-0.996827	-0.0451406	-0.189734	7.97923e-05	0.0452275	-0.998974	0.232216	0	0	0	1
0.997888	0.0647318	0.00296125	0.672574	0.0647713	-0.996843	-0.0450813	-0.189414	6.49603e-06	0.0451627	-0.998977	0.232175	0	0	0	1
0.997889	0.0647269	0.00297592	0.672584	0.064767	-0.996843	-0.0450797	-0.189259	2.1443e-05	0.045162	-0.998977	0.232206	0	0	0	1
0.997881	0.0648456	0.00294296	0.672589	0.0648841	-0.996836	-0.0450638	-0.18906	-1.57504e-05	0.045144	-0.998977	0.23221	0	0	0	1
0.997874	0.0649601	0.00287606	0.672646	0.0649955	-0.996831	-0.0450201	-0.188644	-8.4776e-05	0.045096	-0.99898	0.23218	0	0	0	1
0.997883	0.0648274	0.00276684	0.672742	0.064858	-0.996843	-0.0449455	-0.188072	-0.000182815	0.0450145	-0.998983	0.232119	0	0	0	1
0.997899	0.0645854	0.00268849	0.672823	0.0646128	-0.996862	-0.0448865	-0.18751	-0.000246188	0.0449506	-0.998986	0.232105	0	0	0	1
0.997898	0.0645947	0.00258114	0.672859	0.0646172	-0.996864	-0.0448352	-0.187048	-0.000350296	0.0448924	-0.998989	0.232111	0	0	0	1
0.997895	0.0646469	0.00245191	0.67288	0.0646636	-0.996864	-0.0447738	-0.186636	-0.000477508	0.0448228	-0.998992	0.232098	0	0	0	1
0.997884	0.0648332	0.00232192	0.67292	0.0648439	-0.996854	-0.044719	-0.186171	-0.000611903	0.0447597	-0.998995	0.232083	0	0	0	1
0.997879	0.0649075	0.00218463	0.672979	0.0649121	-0.996853	-0.0446468	-0.185653	-0.000747403	0.0446786	-0.998998	0.232064	0	0	0	1
0.997872	0.0650236	0.00200332	0.673028	0.06502	-0.99685	-0.0445727	-0.185119	-0.000928525	0.0445928	-0.999002	0.232032	0	0	0	1
0.997874	0.0649903	0.00188305	0.673096	0.0649814	-0.996855	-0.0445134	-0.184577	-0.00104307	0.0445258	-0.999005	0.232024	0	0	0	1
0.997881	0.0648876	0.00162891	0.673116	0.0648676	-0.996867	-0.0444119	-0.184036	-0.00128524	0.0444081	-0.99901	0.232	0	0	0	1
0.99788	0.0649112	0.00147806	0.673152	0.0648846	-0.996868	-0.0443473	-0.183565	-0.00143248	0.0443339	-0.999013	0.232	0	0	0	1
0.997872	0.0650381	0.00135474	0.673192	0.065006	-0.996863	-0.0442941	-0.183071	-0.0015576	0.0442726	-0.999015	0.23201	0	0	0	1
0.997861	0.0652085	0.00118854	0.673225	0.065169	-0.996855	-0.0442261	-0.182549	-0.0017264	0.0441936	-0.999018	0.232008	0	0	0	1
0.997858	0.0652629	0.00103172	0.673254	0.0652166	-0.996855	-0.0441599	-0.182011	-0.00188083	0.0441173	-0.999022	0.232	0	0	0	1
0.99786	0.0652317	0.000905618	0.673303	0.0651799	-0.99686	-0.0440927	-0.181425	-0.00200077	0.0440421	-0.999025	0.231984	0	0	0	1
0.997863	0.0651829	0.000798872	0.673336	0.0651266	-0.996866	-0.0440385	-0.180917	-0.00210149	0.0439811	-0.999027	0.231981	0	0	0	1
0.997857	0.0652848	0.000663457	0.67336	0.0652226	-0.996863	-0.0439737	-0.180418	-0.00223675	0.0439074	-0.99903	0.231951	0	0	0	1
0.997852	0.0653608	0.000564265	0.673386	0.0652943	-0.99686	-0.0439264	-0.179944	-0.00233589	0.0438536	-0.999032	0.231935	0	0	0	1
0.99785	0.0653826	0.000447951	0.673415	0.0653111	-0.996862	-0.0438667	-0.17943	-0.0024489	0.0437864	-0.999035	0.231913	0	0	0	1
0.997853	0.0653482	0.000353095	0.673452	0.0652727	-0.996867	-0.0438087	-0.17888	-0.00253816	0.0437224	-0.999037	0.231899	0	0	0	1
0.99785	0.0653922	0.000256364	0.673477	0.0653126	-0.996867	-0.0437567	-0.178318	-0.00263311	0.043664	-0.99904	0.231899	0	0	0	1
0.997852	0.0653548	0.00017372	0.673492	0.0652718	-0.996871	-0.0437056	-0.177829	-0.00271053	0.0436078	-0.999042	0.231897	0	0	0	1
0.997847	0.0654254	0.000115267	0.673504	0.0653399	-0.996869	-0.0436666	-0.177346	-0.00276934	0.0435648	-0.999044	0.231916	0	0	0	1
0.997842	0.0655038	3.02045e-05	0.673503	0.0654146	-0.996866	-0.0436202	-0.176849	-0.00285452	0.0435128	-0.999046	0.231922	0	0	0	1
0.997842	0.0655052	-7.75672e-06	0.673545	0.0654145	-0.996868	-0.0435809	-0.176341	-0.00288986	0.0434711	-0.999048	0.231936	0	0	0	1
0.997846	0.0654411	-0.000139846	0.673574	0.0653449	-0.996875	-0.0435123	-0.175774	-0.00301425	0.0433941	-0.999051	0.231895	0	0	0	1
0.997872	0.0650465	-0.000271714	0.673605	0.0649451	-0.996904	-0.0434427	-0.17521	-0.00312402	0.0433173	-0.999054	0.231854	0	0	0	1
0.997886	0.0648345	-0.000312777	0.673625	0.0647317	-0.99692	-0.0434013	-0.17483	-0.00315307	0.043274	-0.999055	0.231863	0	0	0	1
0.997887	0.0648118	-0.000261181	0.673616	0.0647113	-0.996921	-0.0434101	-0.174713	-0.00310122	0.0432862	-0.999055	0.231929	0	0	0	1
0.997875	0.0650012	-0.000344676	0.673576	0.064897	-0.99691	-0.0433826	-0.174535	-0.0031909	0.0432528	-0.999056	0.231915	0	0	0	1
0.997861	0.0652162	-0.00042122	0.673616	0.0651086	-0.996898	-0.0433382	-0.174138	-0.00327363	0.0432028	-0.999058	0.231879	0	0	0	1
0.997861	0.0652164	-0.000477958	0.673711	0.0651065	-0.9969	-0.0432891	-0.173569	-0.003327	0.04315	-0.99906	0.231847	0	0	0	1
0.997878	0.0649569	-0.000524326	0.673759	0.0648454	-0.996919	-0.0432432	-0.173056	-0.00335903	0.0431022	-0.999062	0.231855	0	0	0	1
0.997882	0.0648899	-0.000591896	0.673783	0.0647757	-0.996926	-0.0432064	-0.172596	-0.00342111	0.0430613	-0.999064	0.231864	0	0	0	1
0.997871	0.0650682	-0.000679273	0.673828	0.0649502	-0.996916	-0.0431607	-0.172061	-0.00351294	0.0430094	-0.999066	0.231856	0	0	0	1
0.99787	0.0650711	-0.000748677	0.673877	0.0649502	-0.996918	-0.0431137	-0.171521	-0.0035792	0.042958	-0.999068	0.231855	0	0	0	1
0.997874	0.0650188	-0.000849233	0.673923	0.0648939	-0.996924	-0.0430615	-0.171028	-0.00367381	0.0428995	-0.99907	0.231842	0	0	0	1
0.997863	0.0651795	-0.000993435	0.673935	0.0650485	-0.996917	-0.0430029	-0.17055	-0.00382067	0.0428311	-0.999072	0.231822	0	0	0	1
0.997858	0.0652619	-0.00110803	0.673947	0.0651261	-0.996914	-0.0429544	-0.170029	-0.00393529	0.0427749	-0.999074	0.23181	0	0	0	1
0.99785	0.0653705	-0.00117728	0.673981	0.0652318	-0.996909	-0.0429111	-0.169475	-0.00400615	0.0427267	-0.999076	0.231816	0	0	0	1
0.997858	0.0652519	-0.00120649	0.674016	0.0651123	-0.996918	-0.0428724	-0.168941	-0.00402768	0.0426867	-0.999077	0.231854	0	0	0	1
0.997849	0.065385	-0.00126597	0.674006	0.0652428	-0.996911	-0.0428301	-0.168453	-0.00408991	0.0426401	-0.999079	0.231891	0	0	0	1
0.997837	0.0655704	-0.00132307	0.673973	0.0654258	-0.996901	-0.0428022	-0.168004	-0.00415294	0.0426077	-0.99908	0.231933	0	0	0	1
0.997827	0.0657197	-0.0013473	0.673959	0.0655741	-0.996893	-0.0427578	-0.16748	-0.00418056	0.0425613	-0.999082	0.231993	0	0	0	1
0.99782	0.0658337	-0.00135953	0.673966	0.0656876	-0.996887	-0.0427223	-0.166889	-0.00419527	0.0425245	-0.999084	0.232057	0	0	0	1
0.997831	0.0656582	-0.00137435	0.673977	0.0655118	-0.9969	-0.0426875	-0.166295	-0.00420029	0.0424895	-0.999085	0.232122	0	0	0	1
0.997846	0.065438	-0.00142248	0.673972	0.06529	-0.996916	-0.0426388	-0.165744	-0.00423571	0.0424387	-0.999087	0.232163	0	0	0	1
0.997828	0.065707	-0.00147825	0.673951	0.0655565	-0.9969	-0.0426084	-0.165271	-0.00430076	0.0424037	-0.999088	0.232197	0	0	0	1
0.997824	0.0657677	-0.0015505	0.673937	0.0656142	-0.996898	-0.0425703	-0.164797	-0.00437286	0.0423606	-0.99909	0.232212	0	0	0	1
0.997816	0.0658874	-0.00161564	0.67393	0.0657312	-0.996892	-0.0425284	-0.164238	-0.00444012	0.0423139	-0.999092	0.232241	0	0	0	1
0.997818	0.0658527	-0.00171289	0.673916	0.0656927	-0.996897	-0.0424706	-0.163596	-0.0045318	0.04225	-0.999094	0.232258	0	0	0	1
0.997815	0.0658966	-0.00177446	0.673884	0.0657342	-0.996896	-0.04243	-0.163009	-0.00459238	0.0422053	-0.999095	0.232303	0	0	0	1
0.997825	0.0657389	-0.00179766	0.673855	0.0655758	-0.996908	-0.0423969	-0.162518	-0.00460666	0.0421714	-0.999097	0.232369	0	0	0	1
0.997823	0.0657716	-0.00182506	0.673869	0.0656075	-0.996907	-0.0423664	-0.162068	-0.00463336	0.0421391	-0.999098	0.232391	0	0	0	1
0.997828	0.0656955	-0.00195793	0.673901	0.065526	-0.996915	-0.0423109	-0.161556	-0.00475896	0.0420754	-0.9991	0.232332	0	0	0	1
0.997827	0.065699	-0.00213833	0.673948	0.0655224	-0.996918	-0.0422348	-0.160976	-0.00493397	0.0419875	-0.999103	0.232228	0	0	0	1
0.997849	0.0653714	-0.00220051	0.674021	0.0651926	-0.996942	-0.0421876	-0.160431	-0.00497909	0.0419381	-0.999105	0.232199	0	0	0	1
0.997863	0.0651509	-0.00224559	0.674034	0.0649707	-0.996958	-0.0421464	-0.160062	-0.00501209	0.0418951	-0.999107	0.232202	0	0	0	1
0.997862	0.0651586	-0.00223854	0.674005	0.0649786	-0.996958	-0.0421505	-0.159932	-0.00500565	0.0418996	-0.999106	0.232245	0	0	0	1
0.99785	0.0653388	-0.00230859	0.673973	0.0651559	-0.996947	-0.0421274	-0.159768	-0.00508155	0.0418711	-0.999107	0.232232	0	0	0	1
0.997828	0.0656813	-0.0023736	0.674012	0.0654955	-0.996926	-0.0420924	-0.159359	-0.00515845	0.0418302	-0.999109	0.232199	0	0	0	1
0.997837	0.0655409	-0.00251376	0.674055	0.0653497	-0.996938	-0.0420275	-0.158831	-0.00528804	0.0417569	-0.999111	0.232123	0	0	0	1
0.99784	0.0654811	-0.0025856	0.674077	0.0652872	-0.996944	-0.0419819	-0.15834	-0.00535418	0.0417071	-0.999113	0.232112	0	0	0	1
0.997841	0.0654672	-0.00260305	0.674077	0.0652727	-0.996947	-0.0419548	-0.157893	-0.00536923	0.041679	-0.999114	0.232154	0	0	0	1
0.997834	0.0655741	-0.00267394	0.674066	0.0653769	-0.996941	-0.0419132	-0.157357	-0.00544165	0.0416322	-0.999115	0.232166	0	0	0	1
0.997843	0.0654447	-0.00267081	0.674082	0.0652478	-0.996951	-0.0418827	-0.156764	-0.00543113	0.0416027	-0.999117	0.23222	0	0	0	1
0.997846	0.0653924	-0.00264209	0.674099	0.0651969	-0.996956	-0.0418581	-0.156221	-0.00539871	0.0415803	-0.999118	0.232279	0	0	0	1
0.997839	0.0655068	-0.00264275	0.674122	0.0653112	-0.996949	-0.0418384	-0.155768	-0.00540285	0.04156	-0.999119	0.232312	0	0	0	1
0.997821	0.0657748	-0.00272767	0.674157	0.0655757	-0.996933	-0.0418036	-0.155266	-0.00549641	0.0415183	-0.99912	0.23228	0	0	0	1
0.997819	0.0657944	-0.00284558	0.67422	0.0655907	-0.996934	-0.0417483	-0.15469	-0.00561114	0.0414553	-0.999122	0.23221	0	0	0	1
0.997812	0.0659064	-0.00290802	0.674286	0.0657002	-0.996929	-0.0417097	-0.154151	-0.0056755	0.041412	-0.999123	0.232181	0	0	0	1
0.997812	0.0658945	-0.00291621	0.674335	0.0656882	-0.996931	-0.0416822	-0.153677	-0.00568137	0.0413841	-0.999124	0.232196	0	0	0	1
0.9978	0.0660702	-0.00301504	0.674325	0.0658599	-0.996921	-0.0416429	-0.153202	-0.00578461	0.0413374	-0.999126	0.232183	0	0	0	1
0.997798	0.0661062	-0.00303645	0.674348	0.0658951	-0.99692	-0.0416121	-0.152697	-0.0058054	0.041305	-0.999127	0.23221	0	0	0	1
0.9978	0.0660693	-0.00309465	0.674382	0.0658561	-0.996924	-0.0415732	-0.152128	-0.00585934	0.0412626	-0.999128	0.232209	0	0	0	1
0.9978	0.0660749	-0.0031537	0.674438	0.0658595	-0.996926	-0.041533	-0.151518	-0.00591579	0.0412185	-0.99913	0.232196	0	0	0	1
0.997801	0.066055	-0.00319739	0.67448	0.065838	-0.996929	-0.0414919	-0.150974	-0.00595582	0.0411748	-0.999131	0.232196	0	0	0	1
0.997796	0.0661204	-0.00325268	0.674497	0.0659012	-0.996926	-0.0414651	-0.150542	-0.00601187	0.0411441	-0.999132	0.23219	0	0	0	1
0.997797	0.0661105	-0.00332037	0.674515	0.0658888	-0.996928	-0.0414257	-0.150107	-0.00607634	0.0411003	-0.999134	0.232176	0	0	0	1
0.9978	0.0660656	-0.00337354	0.674563	0.065842	-0.996933	-0.0413847	-0.149599	-0.0061248	0.0410561	-0.999135	0.232159	0	0	0	1
0.997796	0.0661116	-0.00342083	0.674628	0.0658863	-0.996932	-0.041348	-0.149014	-0.00617143	0.0410162	-0.999137	0.232145	0	0	0	1
0.997807	0.0659461	-0.00346711	0.674687	0.0657193	-0.996944	-0.0413036	-0.148431	-0.00620785	0.0409698	-0.999138	0.232136	0	0	0	1
0.997838	0.0654808	-0.0034882	0.674733	0.0652538	-0.996977	-0.0412614	-0.147899	-0.006207	0.0409292	-0.99914	0.232153	0	0	0	1
0.997828	0.0656205	-0.00350067	0.674764	0.065393	-0.996969	-0.0412385	-0.14742	-0.00622367	0.0409047	-0.999141	0.232178	0	0	0	1
0.997819	0.0657578	-0.00355249	0.674772	0.0655282	-0.996961	-0.0412102	-0.146924	-0.0062791	0.0408722	-0.999142	0.23219	0	0	0	1
0.997813	0.065847	-0.00358775	0.674804	0.0656161	-0.996956	-0.0411812	-0.146394	-0.006316	0.0408403	-0.999143	0.2322	0	0	0	1
0.997824	0.0656746	-0.00362651	0.674854	0.0654425	-0.996969	-0.0411469	-0.145796	-0.00634535	0.0408047	-0.999144	0.232204	0	0	0	1
0.997843	0.0653896	-0.00365583	0.674872	0.0651567	-0.996989	-0.0411172	-0.14538	-0.00636098	0.040775	-0.999145	0.232218	0	0	0	1
0.997851	0.06527	-0.00363035	0.674861	0.0650382	-0.996997	-0.0411197	-0.145254	-0.00633084	0.0407798	-0.999145	0.232261	0	0	0	1
0.997838	0.0654604	-0.00369155	0.674828	0.0652261	-0.996985	-0.0411008	-0.145079	-0.00639842	0.0407558	-0.999146	0.232254	0	0	0	1
0.997819	0.0657544	-0.00380644	0.67484	0.0655154	-0.996968	-0.0410683	-0.144695	-0.00652285	0.040714	-0.999147	0.232199	0	0	0	1
0.997819	0.065739	-0.00386718	0.674918	0.0654978	-0.996971	-0.0410229	-0.14413	-0.0065798	0.0406648	-0.999148	0.232158	0	0	0	1
0.997824	0.0656606	-0.0039066	0.674958	0.0654181	-0.996977	-0.0409889	-0.143604	-0.00661367	0.0406288	-0.99915	0.232156	0	0	0	1
0.99782	0.0657181	-0.00396528	0.674957	0.0654734	-0.996975	-0.0409603	-0.143176	-0.00667265	0.040596	-0.999151	0.232159	0	0	0	1
0.997807	0.0659166	-0.00401928	0.674954	0.0656697	-0.996963	-0.040933	-0.142671	-0.00673277	0.040564	-0.999151	0.232174	0	0	0	1
0.997809	0.0658787	-0.00403364	0.674952	0.0656314	-0.996967	-0.0409036	-0.142114	-0.00674362	0.0405339	-0.999153	0.232226	0	0	0	1
0.997805	0.0659401	-0.0040689	0.674947	0.0656915	-0.996964	-0.0408755	-0.14157	-0.00677942	0.0405031	-0.999154	0.232261	0	0	0	1
0.997808	0.065902	-0.00410923	0.674942	0.0656521	-0.996968	-0.040843	-0.141087	-0.00681595	0.0404683	-0.999155	0.232285	0	0	0	1
0.997796	0.0660759	-0.00418683	0.67495	0.0658229	-0.996958	-0.0408104	-0.140627	-0.00689822	0.0404295	-0.999156	0.232267	0	0	0	1
0.997787	0.066202	-0.00425342	0.674985	0.0659465	-0.996951	-0.0407753	-0.140112	-0.00696741	0.0403892	-0.999157	0.232245	0	0	0	1
0.997786	0.0662143	-0.00434966	0.675014	0.0659552	-0.996952	-0.0407309	-0.139538	-0.00706093	0.0403385	-0.999158	0.23221	0	0	0	1
0.997796	0.0660544	-0.00439439	0.675034	0.0657939	-0.996965	-0.0406926	-0.138981	-0.00709653	0.0402984	-0.99916	0.23222	0	0	0	1
0.997791	0.0661374	-0.00440647	0.675015	0.0658766	-0.99696	-0.0406672	-0.138497	-0.00711025	0.0402717	-0.999161	0.232274	0	0	0	1
0.997782	0.0662732	-0.0044003	0.674971	0.0660126	-0.996952	-0.0406543	-0.138001	-0.00710873	0.0402582	-0.999161	0.232361	0	0	0	1
0.997775	0.0663764	-0.00438487	0.674924	0.0661164	-0.996946	-0.0406353	-0.137447	-0.00709625	0.0402396	-0.999162	0.232458	0	0	0	1
0.997783	0.0662554	-0.00438436	0.674899	0.0659957	-0.996955	-0.0406076	-0.136825	-0.00708904	0.0402128	-0.999163	0.232519	0	0	0	1
0.997784	0.0662447	-0.00433646	0.674903	0.0659871	-0.996956	-0.0405871	-0.136223	-0.0070395	0.0401957	-0.999164	0.232546	0	0	0	1
0.997782	0.0662768	-0.00438794	0.674924	0.0660174	-0.996956	-0.0405514	-0.135738	-0.00708975	0.0401564	-0.999165	0.232524	0	0	0	1
0.997793	0.0660946	-0.00446296	0.674962	0.0658326	-0.996969	-0.040513	-0.135285	-0.00715469	0.0401144	-0.999167	0.232483	0	0	0	1
0.997799	0.0660042	-0.00454971	0.675012	0.0657391	-0.996977	-0.0404723	-0.134789	-0.00723487	0.0400688	-0.999168	0.23243	0	0	0	1
0.997809	0.0658396	-0.00463842	0.675065	0.0655714	-0.99699	-0.0404307	-0.134213	-0.00731397	0.0400226	-0.999169	0.232384	0	0	0	1
0.997819	0.065687	-0.00468947	0.675107	0.0654171	-0.997002	-0.0403904	-0.133629	-0.00735611	0.0399802	-0.999171	0.232374	0	0	0	1
0.997821	0.0656629	-0.00471999	0.675142	0.065392	-0.997005	-0.040357	-0.133123	-0.00738339	0.0399451	-0.999172	0.232374	0	0	0	1
0.997815	0.0657396	-0.00476586	0.675168	0.065467	-0.997001	-0.0403344	-0.132689	-0.0074307	0.0399189	-0.999172	0.232362	0	0	0	1
0.997801	0.0659494	-0.00488105	0.675187	0.0656724	-0.996989	-0.0402901	-0.132213	-0.00755105	0.0398656	-0.999174	0.232306	0	0	0	1
0.997793	0.066065	-0.00496233	0.675229	0.065785	-0.996983	-0.0402543	-0.131696	-0.00763435	0.0398237	-0.999175	0.232263	0	0	0	1
0.997793	0.0660589	-0.00500899	0.675286	0.0657773	-0.996985	-0.0402197	-0.131104	-0.00767835	0.0397861	-0.999176	0.232244	0	0	0	1
0.997811	0.0657798	-0.00503406	0.675309	0.0654977	-0.997005	-0.0401852	-0.13069	-0.00768995	0.0397521	-0.999177	0.232249	0	0	0	1
0.997817	0.0656904	-0.00501134	0.675306	0.0654092	-0.99701	-0.040189	-0.130564	-0.00766398	0.0397581	-0.999177	0.232282	0	0	0	1
0.997806	0.0658585	-0.00506688	0.675295	0.0655751	-0.997	-0.0401715	-0.130399	-0.00772491	0.0397358	-0.999178	0.232262	0	0	0	1
0.997786	0.0661543	-0.00515017	0.675324	0.0658675	-0.996982	-0.0401474	-0.130024	-0.00781814	0.0397039	-0.999178	0.232211	0	0	0	1
0.997776	0.0662992	-0.00523177	0.675388	0.0660095	-0.996974	-0.0400992	-0.129438	-0.00790209	0.0396493	-0.99918	0.232156	0	0	0	1
0.997779	0.0662568	-0.00526312	0.675433	0.0659661	-0.996978	-0.0400733	-0.128923	-0.00792994	0.0396218	-0.999181	0.232151	0	0	0	1
0.997778	0.0662626	-0.00530997	0.67546	0.0659703	-0.996979	-0.0400481	-0.128505	-0.00797523	0.0395934	-0.999181	0.232135	0	0	0	1
0.997768	0.0664068	-0.0053924	0.675495	0.0661113	-0.996971	-0.0400211	-0.128015	-0.00806134	0.0395599	-0.999182	0.232093	0	0	0	1
0.997762	0.0664995	-0.00544247	0.675551	0.0662022	-0.996966	-0.0399882	-0.127406	-0.00811276	0.039523	-0.999183	0.232072	0	0	0	1
0.99776	0.0665204	-0.00547993	0.675603	0.0662219	-0.996966	-0.0399585	-0.126887	-0.00814897	0.0394907	-0.999184	0.232055	0	0	0	1
0.997755	0.0665884	-0.00552442	0.675634	0.0662883	-0.996963	-0.0399329	-0.126434	-0.00819432	0.0394616	-0.999185	0.232042	0	0	0	1
0.997752	0.0666363	-0.00560127	0.675658	0.0663333	-0.996961	-0.0398985	-0.125954	-0.00827055	0.0394218	-0.999186	0.232008	0	0	0	1
0.997752	0.0666273	-0.0056783	0.6757	0.0663216	-0.996963	-0.0398612	-0.125392	-0.00834452	0.0393796	-0.999187	0.231972	0	0	0	1
0.997756	0.0665671	-0.00569684	0.675763	0.066261	-0.996968	-0.0398343	-0.124817	-0.00835884	0.0393521	-0.999188	0.231966	0	0	0	1
0.99775	0.0666456	-0.00575727	0.675789	0.0663373	-0.996964	-0.0398027	-0.12431	-0.00842009	0.0393158	-0.999189	0.231947	0	0	0	1
0.997746	0.0666975	-0.00583229	0.6758	0.0663865	-0.996962	-0.0397722	-0.123886	-0.00849491	0.03928	-0.999189	0.231921	0	0	0	1
0.997738	0.0668141	-0.0059014	0.675824	0.0665006	-0.996956	-0.039736	-0.123428	-0.00856599	0.0392383	-0.99919	0.23189	0	0	0	1
0.997732	0.0668973	-0.00595316	0.675867	0.0665822	-0.996953	-0.039678	-0.122897	-0.008617	0.0391763	-0.999192	0.231863	0	0	0	1
0.997732	0.0668857	-0.00605928	0.675895	0.066567	-0.996956	-0.0396213	-0.122311	-0.00871858	0.0391127	-0.999194	0.231812	0	0	0	1
0.997755	0.0665349	-0.00612585	0.675934	0.0662142	-0.996981	-0.0395825	-0.121744	-0.00876862	0.0390727	-0.999195	0.231786	0	0	0	1
0.997771	0.066302	-0.00614542	0.67598	0.065981	-0.996998	-0.0395478	-0.121215	-0.00877672	0.0390388	-0.999196	0.231786	0	0	0	1
0.997766	0.0663604	-0.006242	0.675983	0.0660358	-0.996996	-0.0395162	-0.120737	-0.0088732	0.0390003	-0.999197	0.231753	0	0	0	1
0.997759	0.0664621	-0.00631368	0.675991	0.0661349	-0.996991	-0.0394864	-0.120235	-0.00894668	0.0389649	-0.999198	0.231733	0	0	0	1
0.997752	0.0665595	-0.00637182	0.67601	0.0662302	-0.996985	-0.0394595	-0.119717	-0.00900666	0.0389334	-0.999198	0.231719	0	0	0	1
0.997771	0.0662596	-0.00646702	0.676031	0.0659272	-0.997007	-0.0394151	-0.119155	-0.00908694	0.0388855	-0.9992	0.23168	0	0	0	1
0.997778	0.0661493	-0.00655286	0.676047	0.065814	-0.997016	-0.0393793	-0.118604	-0.00916587	0.0388452	-0.9992	0.23165	0	0	0	1
0.997775	0.0661936	-0.0066044	0.676064	0.0658565	-0.997014	-0.0393512	-0.118096	-0.00921714	0.0388133	-0.999201	0.231642	0	0	0	1
0.997769	0.0662655	-0.00670069	0.676048	0.065925	-0.997011	-0.0393222	-0.117653	-0.00931403	0.0387773	-0.999202	0.231616	0	0	0	1
0.997769	0.0662614	-0.00674359	0.676054	0.0659194	-0.997012	-0.0392969	-0.117146	-0.00935497	0.0387493	-0.999202	0.23162	0	0	0	1
0.997759	0.0664045	-0.00680007	0.67606	0.0660604	-0.997004	-0.0392692	-0.116573	-0.00941501	0.0387166	-0.999203	0.231619	0	0	0	1
0.997778	0.0661086	-0.00689253	0.67602	0.0657616	-0.997025	-0.0392269	-0.116181	-0.00949293	0.0386711	-0.999204	0.231606	0	0	0	1
0.997788	0.0659144	-0.00729795	0.675752	0.0655524	-0.997041	-0.0391716	-0.11617	-0.00988602	0.0385912	-0.999203	0.231499	0	0	0	1
0.997798	0.0656412	-0.00831803	0.675081	0.0652408	-0.997065	-0.0390988	-0.116276	-0.0108878	0.0384546	-0.999198	0.231252	0	0	0	1
0.997795	0.0655609	-0.00930608	0.674149	0.065124	-0.997077	-0.0389856	-0.116205	-0.0118626	0.0382781	-0.999194	0.23115	0	0	0	1
0.997791	0.0655412	-0.00982761	0.673082	0.0650851	-0.997081	-0.0389304	-0.116058	-0.0123782	0.0381893	-0.999191	0.231502	0	0	0	1
0.997799	0.0653771	-0.0101019	0.671811	0.0649103	-0.997092	-0.0389512	-0.115972	-0.0126468	0.0381942	-0.999188	0.23218	0	0	0	1
0.997806	0.0651791	-0.0106485	0.670433	0.0646916	-0.997106	-0.0389459	-0.115906	-0.013184	0.0381561	-0.999182	0.232637	0	0	0	1
0.997804	0.0651118	-0.0112899	0.669285	0.0646009	-0.997115	-0.038874	-0.115788	-0.0138163	0.0380438	-0.999178	0.23272	0	0	0	1
0.997802	0.0649789	-0.012151	0.66821	0.0644365	-0.997129	-0.0387941	-0.115737	-0.0146647	0.0379103	-0.999171	0.232615	0	0	0	1
0.997807	0.0647196	-0.0131381	0.667103	0.0641412	-0.997151	-0.0387191	-0.115777	-0.0156344	0.0377759	-0.999161	0.232353	0	0	0	1
0.997808	0.0645085	-0.0140591	0.666108	0.0638967	-0.99717	-0.0386375	-0.115792	-0.0165397	0.0376389	-0.999152	0.232161	0	0	0	1
0.997806	0.0643693	-0.0147864	0.66531	0.0637313	-0.997183	-0.0385747	-0.115779	-0.0172557	0.0375322	-0.999144	0.232155	0	0	0	1
0.997803	0.0641438	-0.0159332	0.664307	0.0634649	-0.997204	-0.0384649	-0.115798	-0.0183839	0.0373536	-0.999131	0.232045	0	0	0	1
0.997797	0.0639035	-0.017227	0.662999	0.063179	-0.997227	-0.0383361	-0.115788	-0.0196571	0.0371476	-0.999114	0.231939	0	0	0	1
0.9978	0.0636991	-0.0178106	0.661728	0.0629536	-0.997242	-0.0383117	-0.115741	-0.0202299	0.0370905	-0.999105	0.232275	0	0	0	1
0.997805	0.0635169	-0.0181733	0.660488	0.0627581	-0.997255	-0.0383063	-0.115669	-0.0205845	0.037066	-0.999098	0.232802	0	0	0	1
0.997806	0.0633574	-0.0186559	0.659198	0.0625813	-0.997267	-0.0382802	-0.115593	-0.0210583	0.037013	-0.99909	0.23299	0	0	0	1
0.997812	0.0631142	-0.0191502	0.657938	0.0623204	-0.997284	-0.0382623	-0.115585	-0.0215411	0.0369695	-0.999082	0.23288	0	0	0	1
0.997815	0.0628767	-0.0197518	0.656891	0.0620615	-0.997301	-0.0382277	-0.115604	-0.0221302	0.0369027	-0.999071	0.23285	0	0	0	1
0.997805	0.0627318	-0.0207266	0.655936	0.0618832	-0.997317	-0.0381157	-0.115575	-0.0230902	0.0367336	-0.999056	0.232728	0	0	0	1
0.997793	0.0625177	-0.0218957	0.655069	0.0616293	-0.997337	-0.0379944	-0.115615	-0.0242409	0.0365454	-0.999036	0.232412	0	0	0	1
0.997778	0.0622784	-0.0232179	0.654121	0.0613453	-0.99736	-0.0378542	-0.115664	-0.0255423	0.03633	-0.999011	0.232039	0	0	0	1
0.997761	0.0621083	-0.0243694	0.653011	0.061137	-0.997378	-0.0377252	-0.115637	-0.0266767	0.0361351	-0.998989	0.231882	0	0	0	1
0.997758	0.0618676	-0.0250837	0.651555	0.060872	-0.997396	-0.0376705	-0.115583	-0.0273772	0.0360433	-0.998973	0.232207	0	0	0	1
0.997777	0.0616982	-0.0247683	0.650272	0.0607113	-0.997402	-0.03777	-0.115508	-0.0270625	0.0361665	-0.998977	0.232955	0	0	0	1
0.997785	0.0615882	-0.0247124	0.648906	0.0606021	-0.997407	-0.0378191	-0.115418	-0.0270058	0.0362219	-0.998977	0.233514	0	0	0	1
0.997788	0.0614894	-0.024825	0.647654	0.0604988	-0.997413	-0.0378337	-0.115349	-0.0271153	0.0362323	-0.998973	0.233534	0	0	0	1
0.997796	0.0612375	-0.0251161	0.646615	0.0602365	-0.997428	-0.037833	-0.115411	-0.0273965	0.0362209	-0.998966	0.233201	0	0	0	1
0.997788	0.0611813	-0.0255963	0.645594	0.0601641	-0.997435	-0.0377878	-0.11541	-0.0278708	0.0361483	-0.998956	0.232639	0	0	0	1
0.997778	0.0610755	-0.0262003	0.644587	0.0600385	-0.997445	-0.0377191	-0.115411	-0.0284653	0.0360464	-0.998942	0.232094	0	0	0	1
0.997803	0.0609676	-0.0255043	0.643895	0.0599516	-0.997444	-0.03787	-0.115481	-0.0277762	0.0362419	-0.998955	0.232305	0	0	0	1
0.997856	0.060937	-0.0234076	0.643678	0.059988	-0.997428	-0.0382287	-0.115523	-0.0257051	0.0367268	-0.998992	0.233056	0	0	0	1
0.997875	0.0613271	-0.0215226	0.643439	0.0604113	-0.997344	-0.0397309	-0.115902	-0.0239301	0.0383305	-0.998976	0.233416	0	0	0	1
0.997914	0.0611466	-0.0201624	0.643285	0.0602745	-0.997337	-0.0401138	-0.116121	-0.0225896	0.0387991	-0.998989	0.232977	0	0	0	1
0.997947	0.0607967	-0.0196091	0.64317	0.059937	-0.997341	-0.0405314	-0.116544	-0.0220491	0.0392571	-0.998983	0.232417	0	0	0	1
0.99797	0.0604767	-0.0193974	0.643115	0.0596225	-0.997354	-0.040669	-0.116996	-0.0218336	0.0394142	-0.998982	0.232358	0	0	0	1
0.99798	0.0603791	-0.0191976	0.64306	0.0595312	-0.997356	-0.0407437	-0.117435	-0.0216348	0.0395028	-0.998983	0.232504	0	0	0	1
0.997992	0.0602209	-0.0191071	0.642994	0.0593729	-0.997359	-0.0409187	-0.117869	-0.0215488	0.0396863	-0.998977	0.232597	0	0	0	1
0.997996	0.0601096	-0.0191991	0.642914	0.0592511	-0.997353	-0.0412394	-0.118273	-0.0216551	0.0400034	-0.998962	0.232591	0	0	0	1
0.998003	0.0599874	-0.0192497	0.642831	0.0591214	-0.99735	-0.0414953	-0.118739	-0.0217158	0.0402586	-0.998951	0.232597	0	0	0	1
0.998008	0.0598997	-0.0192684	0.642752	0.0590288	-0.997347	-0.0416875	-0.119201	-0.0217423	0.0404513	-0.998943	0.232609	0	0	0	1
0.998015	0.0597683	-0.0192924	0.642679	0.0588931	-0.997349	-0.0418402	-0.11963	-0.0217699	0.0406051	-0.998936	0.232611	0	0	0	1
0.998015	0.0597735	-0.0192978	0.642601	0.0588941	-0.997341	-0.042027	-0.12011	-0.0217865	0.0407913	-0.998928	0.232618	0	0	0	1
0.998014	0.0597975	-0.0192753	0.642531	0.0589163	-0.997334	-0.0421502	-0.120563	-0.0217724	0.0409151	-0.998923	0.232633	0	0	0	1
0.998018	0.0597438	-0.0192449	0.642455	0.0588615	-0.997333	-0.0422599	-0.121064	-0.0217463	0.0410276	-0.998919	0.232642	0	0	0	1
0.998022	0.059681	-0.0191998	0.642377	0.0587995	-0.997334	-0.042311	-0.121583	-0.0217017	0.0410826	-0.998918	0.232653	0	0	0	1
0.998023	0.0596843	-0.0191435	0.642299	0.0588046	-0.997333	-0.0423333	-0.1221	-0.021647	0.0411081	-0.998918	0.232665	0	0	0	1
0.998018	0.0597816	-0.0191056	0.642224	0.0589028	-0.997326	-0.0423592	-0.122574	-0.0216148	0.0411341	-0.998917	0.232674	0	0	0	1
0.998013	0.0598912	-0.0190474	0.642154	0.0590142	-0.997319	-0.042384	-0.123048	-0.0215626	0.0411599	-0.998917	0.232689	0	0	0	1
0.998015	0.0598659	-0.0189861	0.642086	0.0589911	-0.997319	-0.0424033	-0.123512	-0.0215016	0.0411833	-0.998918	0.232704	0	0	0	1
0.99802	0.0598039	-0.0189322	0.642005	0.0589308	-0.997322	-0.042427	-0.124035	-0.0214467	0.0412115	-0.998918	0.232715	0	0	0	1
0.998013	0.0599399	-0.0188725	0.641924	0.0590686	-0.997312	-0.042454	-0.124561	-0.0213944	0.0412391	-0.998918	0.232729	0	0	0	1
0.998015	0.0599268	-0.0188036	0.641852	0.0590577	-0.997312	-0.0424821	-0.125054	-0.0213268	0.0412715	-0.998918	0.232742	0	0	0	1
0.998019	0.0598762	-0.0187641	0.641783	0.0590083	-0.997314	-0.0425061	-0.125484	-0.0212867	0.0412989	-0.998918	0.232752	0	0	0	1
0.998031	0.0596989	-0.0186932	0.64172	0.0588321	-0.99732	-0.0425967	-0.125956	-0.021214	0.0413973	-0.998915	0.232767	0	0	0	1
0.998032	0.0596784	-0.018668	0.641647	0.0588094	-0.997315	-0.0427495	-0.126424	-0.021197	0.0415518	-0.998909	0.232783	0	0	0	1
0.998024	0.0598216	-0.0186513	0.641565	0.0589495	-0.997299	-0.0429269	-0.126927	-0.0211968	0.0417268	-0.998902	0.232787	0	0	0	1
0.998029	0.0597607	-0.0185985	0.641498	0.0588875	-0.997296	-0.0430848	-0.127394	-0.0211509	0.0418888	-0.998896	0.232806	0	0	0	1
0.998036	0.0596554	-0.0185564	0.641426	0.05878	-0.997294	-0.0432711	-0.127887	-0.0211154	0.0420795	-0.998889	0.232817	0	0	0	1
0.998038	0.0596288	-0.0185239	0.641356	0.0587509	-0.997288	-0.0434571	-0.128349	-0.0210929	0.0422677	-0.998881	0.232833	0	0	0	1
0.998031	0.0597558	-0.018484	0.641313	0.0588768	-0.997275	-0.0435856	-0.128661	-0.021066	0.0423957	-0.998876	0.232843	0	0	0	1
0.998031	0.0597791	-0.0183996	0.641318	0.0589027	-0.997271	-0.0436319	-0.128768	-0.0209855	0.0424464	-0.998876	0.232855	0	0	0	1
0.998047	0.0595449	-0.0182939	0.641306	0.0586711	-0.997281	-0.0437344	-0.129014	-0.0208762	0.0425598	-0.998873	0.232872	0	0	0	1
0.998063	0.0593212	-0.0181433	0.641269	0.0584505	-0.997286	-0.0439017	-0.12947	-0.0207263	0.0427404	-0.998869	0.232896	0	0	0	1
0.998068	0.0592997	-0.0179691	0.641226	0.0584327	-0.997279	-0.0440815	-0.129988	-0.0205621	0.0429306	-0.998864	0.232924	0	0	0	1
0.99807	0.0593312	-0.0177625	0.641201	0.05847	-0.99727	-0.0442326	-0.130442	-0.0203663	0.0430928	-0.998861	0.232953	0	0	0	1
0.998084	0.0591407	-0.0175698	0.641173	0.0582848	-0.997274	-0.0443859	-0.130904	-0.0201747	0.043261	-0.998858	0.232985	0	0	0	1
0.998088	0.0591457	-0.0173262	0.64115	0.0582972	-0.997267	-0.0445479	-0.131401	-0.0199414	0.0434369	-0.998855	0.233017	0	0	0	1
0.998087	0.0592354	-0.0171015	0.641116	0.0583927	-0.997252	-0.04474	-0.131935	-0.0197325	0.04364	-0.99885	0.23305	0	0	0	1
0.998083	0.0593776	-0.0168655	0.641092	0.0585411	-0.997235	-0.044943	-0.13243	-0.0195152	0.0438537	-0.998845	0.233087	0	0	0	1
0.998088	0.0593528	-0.0166409	0.641074	0.0585226	-0.997227	-0.0451322	-0.132881	-0.0193013	0.0440562	-0.99884	0.23312	0	0	0	1
0.9981	0.0592193	-0.0163999	0.641054	0.0583961	-0.997226	-0.0453304	-0.133371	-0.0190666	0.0442708	-0.998835	0.233152	0	0	0	1
0.998106	0.0591872	-0.0161241	0.641036	0.058372	-0.997217	-0.0455538	-0.133894	-0.0188031	0.0445105	-0.998829	0.233195	0	0	0	1
0.998105	0.059278	-0.0158781	0.641007	0.0584691	-0.9972	-0.0458015	-0.134434	-0.0185764	0.0447705	-0.998822	0.233233	0	0	0	1
0.998104	0.0593566	-0.0156219	0.640988	0.0585541	-0.997182	-0.0460683	-0.134947	-0.01834	0.0450504	-0.998814	0.233272	0	0	0	1
0.998111	0.0592957	-0.0153749	0.640963	0.0584994	-0.997173	-0.0463419	-0.135476	-0.018107	0.0453392	-0.998805	0.233312	0	0	0	1
0.998097	0.0595969	-0.0151725	0.640929	0.0588046	-0.997142	-0.0466177	-0.135989	-0.0179351	0.0456209	-0.998795	0.233343	0	0	0	1
0.998091	0.0597531	-0.0148966	0.640912	0.0589687	-0.99712	-0.0468759	-0.136502	-0.0176823	0.0458922	-0.998787	0.233378	0	0	0	1
0.998099	0.0596877	-0.0146446	0.640893	0.0589107	-0.997112	-0.0471203	-0.136997	-0.0174425	0.0461522	-0.998779	0.233415	0	0	0	1
0.998102	0.0596937	-0.0144036	0.640873	0.0589234	-0.997099	-0.0473778	-0.137486	-0.0172176	0.0464234	-0.998771	0.233452	0	0	0	1
0.998112	0.0595816	-0.0141863	0.640843	0.058817	-0.997093	-0.047637	-0.137991	-0.017011	0.0466969	-0.998762	0.233486	0	0	0	1
0.998111	0.0596595	-0.0139083	0.640826	0.058903	-0.997074	-0.0479284	-0.138519	-0.0167546	0.0470029	-0.998752	0.233526	0	0	0	1
0.998116	0.0596237	-0.0137363	0.640789	0.0588714	-0.997065	-0.0481674	-0.138992	-0.0165955	0.0472521	-0.998742	0.23355	0	0	0	1
0.998118	0.0596619	-0.0134181	0.640786	0.0589199	-0.997048	-0.0484544	-0.139493	-0.0162969	0.0475569	-0.998733	0.233599	0	0	0	1
0.998126	0.0595818	-0.0131906	0.640762	0.0588464	-0.997039	-0.0487185	-0.139988	-0.0160819	0.0478352	-0.998723	0.233628	0	0	0	1
0.99813	0.0595616	-0.0129401	0.640736	0.0588338	-0.997026	-0.0489987	-0.140517	-0.0158476	0.0481299	-0.998713	0.233661	0	0	0	1
0.998138	0.0594908	-0.0126741	0.640723	0.0587715	-0.997016	-0.049278	-0.141029	-0.0155955	0.0484256	-0.998702	0.233683	0	0	0	1
0.998149	0.0593699	-0.0123814	0.640722	0.0586606	-0.997009	-0.0495574	-0.141541	-0.0153141	0.0487236	-0.998692	0.233694	0	0	0	1
0.998162	0.0592108	-0.0120817	0.640728	0.0585123	-0.997004	-0.0498233	-0.142011	-0.0150231	0.049009	-0.998683	0.233709	0	0	0	1
0.998171	0.0591116	-0.0117907	0.640722	0.0584236	-0.996996	-0.0500883	-0.142499	-0.0147435	0.049292	-0.998673	0.233738	0	0	0	1
0.998168	0.0592001	-0.0116504	0.640706	0.0585164	-0.996982	-0.0502602	-0.142841	-0.0146182	0.0494706	-0.998666	0.233727	0	0	0	1
0.998165	0.0592734	-0.0115205	0.640729	0.0585948	-0.996973	-0.0503464	-0.142965	-0.0144973	0.0495631	-0.998663	0.233712	0	0	0	1
0.998182	0.0590087	-0.0113588	0.640736	0.0583365	-0.996982	-0.0504815	-0.143207	-0.0143308	0.0497114	-0.998658	0.233716	0	0	0	1
0.998192	0.058876	-0.0111714	0.64071	0.0582102	-0.996978	-0.0506977	-0.143641	-0.01415	0.0499399	-0.998649	0.233736	0	0	0	1
0.998198	0.0588284	-0.0109265	0.640681	0.058171	-0.996966	-0.0509705	-0.144165	-0.0139194	0.0502273	-0.998638	0.233768	0	0	0	1
0.998196	0.0588995	-0.0107514	0.640652	0.0582477	-0.99695	-0.0512021	-0.144637	-0.0137618	0.0504677	-0.998628	0.233758	0	0	0	1
0.998202	0.0588524	-0.0104543	0.640672	0.058213	-0.996942	-0.051397	-0.145046	-0.0134745	0.0506802	-0.998621	0.23375	0	0	0	1
0.998212	0.0587234	-0.0101708	0.640659	0.0580962	-0.99694	-0.0515776	-0.145542	-0.0131959	0.0508788	-0.998615	0.233769	0	0	0	1
0.998209	0.0588231	-0.00992238	0.640623	0.0582065	-0.996926	-0.0517177	-0.146098	-0.0129615	0.0510317	-0.99861	0.233771	0	0	0	1
0.9982	0.0590146	-0.00969463	0.640565	0.0584084	-0.99691	-0.0517952	-0.146699	-0.0127487	0.0511199	-0.998608	0.233771	0	0	0	1
0.99819	0.0592178	-0.0094194	0.640538	0.0586245	-0.996893	-0.0518793	-0.147234	-0.0124897	0.0512175	-0.998607	0.233771	0	0	0	1
0.998196	0.0591626	-0.00913711	0.640526	0.0585828	-0.996891	-0.0519619	-0.147719	-0.0122103	0.0513171	-0.998605	0.233767	0	0	0	1
0.998201	0.0591108	-0.00896244	0.640495	0.0585393	-0.996891	-0.0520175	-0.148168	-0.0120367	0.0513835	-0.998604	0.233738	0	0	0	1
0.998198	0.0591967	-0.00866676	0.640481	0.0586393	-0.99688	-0.0521031	-0.148653	-0.0117514	0.0514853	-0.998602	0.233746	0	0	0	1
0.998199	0.0592285	-0.00835893	0.64044	0.0586859	-0.996873	-0.0521954	-0.14927	-0.0114516	0.0515951	-0.9986	0.233766	0	0	0	1
0.998183	0.0595235	-0.00816223	0.640376	0.0589899	-0.996851	-0.0522643	-0.149853	-0.0112748	0.0516721	-0.998598	0.233762	0	0	0	1
0.998187	0.059494	-0.00796009	0.640341	0.0589701	-0.996849	-0.0523305	-0.150321	-0.0110757	0.0517504	-0.998596	0.233755	0	0	0	1
0.998188	0.0594958	-0.00772565	0.640326	0.0589832	-0.996845	-0.0524008	-0.150735	-0.0108462	0.0518345	-0.998594	0.233749	0	0	0	1
0.998192	0.0594711	-0.00748031	0.640297	0.0589704	-0.996841	-0.0524896	-0.151202	-0.0106056	0.0519378	-0.998591	0.233769	0	0	0	1
0.998196	0.0594293	-0.00724639	0.640243	0.0589398	-0.996837	-0.0525846	-0.151765	-0.0103758	0.0520469	-0.998588	0.233791	0	0	0	1
0.998191	0.059546	-0.00698734	0.64019	0.059069	-0.996825	-0.0526692	-0.15235	-0.0101287	0.0521455	-0.998585	0.233806	0	0	0	1
0.998185	0.0596729	-0.00675923	0.64015	0.0592069	-0.996813	-0.0527484	-0.152854	-0.00991262	0.0522368	-0.998583	0.233808	0	0	0	1
0.998186	0.0596752	-0.0065477	0.640125	0.0592194	-0.996808	-0.0528184	-0.153291	-0.00970601	0.0523191	-0.99858	0.233797	0	0	0	1
0.998201	0.0594546	-0.00630803	0.640101	0.059011	-0.996816	-0.052902	-0.153764	-0.00946048	0.0524189	-0.998577	0.233788	0	0	0	1
0.998212	0.0592963	-0.0060548	0.640068	0.0588652	-0.99682	-0.0530023	-0.154298	-0.00920563	0.0525354	-0.998574	0.233779	0	0	0	1
0.998219	0.0592022	-0.00583499	0.64002	0.0587821	-0.99682	-0.0530811	-0.154847	-0.00898619	0.0526278	-0.998571	0.233767	0	0	0	1
0.998223	0.0591634	-0.00555573	0.63999	0.0587573	-0.996817	-0.0531675	-0.155381	-0.00871085	0.0527309	-0.998568	0.233763	0	0	0	1
0.998228	0.0590861	-0.00532809	0.639951	0.0586914	-0.996817	-0.0532409	-0.155877	-0.00848414	0.0528182	-0.998565	0.233764	0	0	0	1
0.99824	0.0589167	-0.00506025	0.639927	0.0585358	-0.996822	-0.0533194	-0.156355	-0.00821278	0.0529137	-0.998562	0.23377	0	0	0	1
0.998242	0.0589023	-0.0048636	0.639878	0.0585313	-0.996819	-0.0533915	-0.156845	-0.00802022	0.0529973	-0.998559	0.233773	0	0	0	1
0.998236	0.0590016	-0.00472077	0.639837	0.0586375	-0.996809	-0.0534487	-0.15721	-0.00788647	0.053062	-0.998557	0.233781	0	0	0	1
0.99822	0.059286	-0.00461531	0.639835	0.0589269	-0.99679	-0.0534842	-0.15737	-0.00779855	0.0531014	-0.998556	0.233774	0	0	0	1
0.998233	0.0590829	-0.00450669	0.639825	0.0587296	-0.9968	-0.0535126	-0.157584	-0.00768114	0.0531376	-0.998555	0.233766	0	0	0	1
0.99824	0.0589716	-0.00424542	0.639811	0.0586318	-0.996802	-0.0535886	-0.157976	-0.00741922	0.0532297	-0.998552	0.233792	0	0	0	1
0.998237	0.0590415	-0.00401916	0.639751	0.058713	-0.996793	-0.0536716	-0.158519	-0.00720228	0.0533253	-0.998548	0.233813	0	0	0	1
0.998238	0.0590466	-0.00372375	0.639735	0.0587332	-0.996786	-0.0537686	-0.159027	-0.0069138	0.0534395	-0.998544	0.233797	0	0	0	1
0.998232	0.0591698	-0.00349557	0.639724	0.0588678	-0.996774	-0.0538502	-0.159415	-0.00669775	0.0535335	-0.998541	0.233776	0	0	0	1
0.998243	0.0589927	-0.0032066	0.639714	0.0587059	-0.996779	-0.0539441	-0.159865	-0.00640571	0.0536455	-0.998536	0.233777	0	0	0	1
0.998234	0.0591705	-0.00288172	0.639689	0.0589001	-0.99676	-0.0540687	-0.160434	-0.00609878	0.0537878	-0.998531	0.233763	0	0	0	1
0.998219	0.0594196	-0.00265259	0.639622	0.0591606	-0.99674	-0.0541599	-0.161032	-0.00588921	0.0538909	-0.998526	0.233765	0	0	0	1
0.998211	0.0595774	-0.00236897	0.639595	0.0593329	-0.996724	-0.0542603	-0.161531	-0.005621	0.054007	-0.998522	0.233764	0	0	0	1
0.99821	0.0596008	-0.00204806	0.639594	0.0593731	-0.996717	-0.0543588	-0.161966	-0.00530825	0.0541243	-0.998517	0.23377	0	0	0	1
0.998225	0.059354	-0.00178674	0.639578	0.0591402	-0.996724	-0.0544747	-0.162428	-0.00504126	0.0542567	-0.998511	0.233754	0	0	0	1
0.998226	0.0593549	-0.00152744	0.639548	0.0591544	-0.996715	-0.0546326	-0.162946	-0.0047922	0.0544297	-0.998503	0.233739	0	0	0	1
0.998221	0.059447	-0.00122627	0.639522	0.0592622	-0.996701	-0.0547701	-0.1635	-0.0045052	0.0545844	-0.998496	0.233719	0	0	0	1
0.998223	0.0594043	-0.000918133	0.6395	0.0592359	-0.996696	-0.054876	-0.164055	-0.00420201	0.0547086	-0.99849	0.233687	0	0	0	1
0.998225	0.0593863	-0.000661311	0.639464	0.0592316	-0.996692	-0.0549684	-0.164594	-0.00395052	0.054816	-0.998485	0.233658	0	0	0	1
0.998225	0.0593802	-0.000304394	0.639464	0.0592447	-0.996684	-0.0550819	-0.165089	-0.00360118	0.0549505	-0.998479	0.233649	0	0	0	1
0.998222	0.0594389	4.31094e-05	0.639459	0.0593221	-0.996674	-0.0551947	-0.165563	-0.00326475	0.0550835	-0.998473	0.233652	0	0	0	1
0.998229	0.0593246	0.000325712	0.639431	0.0592232	-0.996674	-0.0552878	-0.166058	-0.00298229	0.0551936	-0.998468	0.23365	0	0	0	1
0.998236	0.0591902	0.000708695	0.639417	0.0591098	-0.996674	-0.0554107	-0.166639	-0.00260041	0.0553393	-0.998461	0.233643	0	0	0	1
0.998238	0.0591536	0.00112002	0.639421	0.0590958	-0.996668	-0.055542	-0.167199	-0.00219619	0.0554948	-0.998453	0.233622	0	0	0	1
0.99824	0.0591087	0.00143066	0.639419	0.059068	-0.996664	-0.0556444	-0.167666	-0.00189013	0.0556154	-0.998447	0.233585	0	0	0	1
0.998252	0.0589016	0.00187935	0.639458	0.058886	-0.996667	-0.055778	-0.16812	-0.00143926	0.0557756	-0.998439	0.233572	0	0	0	1
0.998258	0.0587958	0.00214711	0.639441	0.0587952	-0.996667	-0.055876	-0.168572	-0.00117224	0.0558894	-0.998433	0.233551	0	0	0	1
0.998262	0.0587014	0.00255789	0.639436	0.0587237	-0.996663	-0.0560185	-0.169114	-0.000765918	0.0560559	-0.998424	0.23357	0	0	0	1
0.99827	0.0585527	0.00283649	0.639393	0.0585909	-0.996665	-0.0561258	-0.169683	-0.000486184	0.0561794	-0.998417	0.233548	0	0	0	1
0.998268	0.0585741	0.00318641	0.639371	0.0586319	-0.996656	-0.0562485	-0.170236	-0.000145836	0.0563224	-0.998409	0.233543	0	0	0	1
0.998269	0.0585378	0.00350612	0.639368	0.0586136	-0.996651	-0.0563575	-0.170695	0.000168468	0.0564499	-0.998402	0.233517	0	0	0	1
0.998267	0.0585531	0.00372885	0.639334	0.0586416	-0.996644	-0.0564445	-0.171155	0.000384477	0.0565499	-0.998396	0.233487	0	0	0	1
0.998261	0.0586587	0.00386541	0.639306	0.0587548	-0.996633	-0.0565138	-0.171485	0.000510514	0.056627	-0.998392	0.233458	0	0	0	1
0.998257	0.0587181	0.00399143	0.639311	0.0588212	-0.996627	-0.0565571	-0.17165	0.000630191	0.0566778	-0.998389	0.233441	0	0	0	1
0.998265	0.058559	0.00411646	0.639303	0.0586694	-0.996634	-0.056596	-0.171861	0.000761558	0.0567239	-0.998386	0.233425	0	0	0	1
0.998276	0.0583675	0.00436795	0.639274	0.0584926	-0.996639	-0.0566849	-0.172285	0.00101788	0.0568271	-0.99838	0.233442	0	0	0	1
0.998253	0.0587278	0.0046182	0.6392	0.0588667	-0.996611	-0.0567973	-0.172873	0.00124014	0.0569545	-0.998373	0.233456	0	0	0	1
0.998243	0.0588774	0.00484706	0.639149	0.0590293	-0.996595	-0.0568957	-0.173399	0.00145387	0.0570664	-0.998366	0.233427	0	0	0	1
0.998239	0.0589344	0.00506123	0.639123	0.0590985	-0.996587	-0.0569785	-0.17381	0.00165915	0.0571618	-0.99836	0.233398	0	0	0	1
0.998245	0.058799	0.00536759	0.639118	0.058981	-0.996588	-0.0570794	-0.174252	0.00196628	0.0572803	-0.998353	0.233386	0	0	0	1
0.99824	0.0588636	0.00565819	0.639076	0.0590624	-0.996576	-0.057192	-0.174788	0.00224551	0.05741	-0.998345	0.233387	0	0	0	1
0.998224	0.059113	0.0059022	0.639001	0.0593258	-0.996554	-0.057305	-0.175381	0.00246763	0.0575378	-0.998337	0.233396	0	0	0	1
0.998216	0.0592195	0.0062179	0.638998	0.0594506	-0.99654	-0.0574251	-0.175926	0.00276893	0.0576769	-0.998328	0.2334	0	0	0	1
0.998212	0.0592624	0.00635937	0.638981	0.0595018	-0.996533	-0.0574968	-0.176338	0.00290317	0.057757	-0.998323	0.233352	0	0	0	1
0.998221	0.0590969	0.00647998	0.638999	0.0593437	-0.996539	-0.0575615	-0.176744	0.0030291	0.0578282	-0.998319	0.233293	0	0	0	1
0.998226	0.0589913	0.0066644	0.639003	0.0592493	-0.996538	-0.0576667	-0.177272	0.00321276	0.0579438	-0.998311	0.233282	0	0	0	1
0.998221	0.059066	0.00676178	0.638963	0.0593298	-0.996528	-0.0577597	-0.177845	0.00329993	0.0580426	-0.998305	0.233257	0	0	0	1
0.998217	0.0591264	0.00690269	0.638933	0.0593986	-0.996519	-0.0578495	-0.178396	0.0034315	0.0581408	-0.998299	0.23324	0	0	0	1
0.998212	0.0591888	0.00705531	0.638939	0.0594701	-0.996509	-0.0579324	-0.178888	0.00357501	0.058233	-0.998293	0.233217	0	0	0	1
0.998218	0.0590821	0.00711731	0.638949	0.0593674	-0.996512	-0.0579997	-0.179377	0.00363902	0.0583034	-0.998289	0.233169	0	0	0	1
0.99822	0.0590333	0.00716751	0.638979	0.0593218	-0.99651	-0.0580689	-0.179855	0.00368779	0.0583753	-0.998284	0.233102	0	0	0	1
0.998227	0.0589088	0.00722035	0.639011	0.059201	-0.996513	-0.0581489	-0.18038	0.00374299	0.0584578	-0.998279	0.233042	0	0	0	1
0.998233	0.0588161	0.00720621	0.639029	0.0591078	-0.996515	-0.0582099	-0.180967	0.00373071	0.0585175	-0.998276	0.232956	0	0	0	1
0.998228	0.0589083	0.00719156	0.639104	0.0591992	-0.996506	-0.0582769	-0.181548	0.00370673	0.0585838	-0.998272	0.232845	0	0	0	1
0.998236	0.0587699	0.00713358	0.639174	0.0590579	-0.996511	-0.0583257	-0.182085	0.00365419	0.0586287	-0.99827	0.23271	0	0	0	1
0.998242	0.0586847	0.00706042	0.639217	0.0589686	-0.996515	-0.0583575	-0.182552	0.00358441	0.0586558	-0.998268	0.232584	0	0	0	1
0.998248	0.0585598	0.00715771	0.63924	0.0588499	-0.996517	-0.0584349	-0.183041	0.00368415	0.0587383	-0.998263	0.232596	0	0	0	1
0.998243	0.0586289	0.0072968	0.639195	0.0589275	-0.996507	-0.0585223	-0.183567	0.00381352	0.058834	-0.998257	0.232672	0	0	0	1
0.998236	0.0587431	0.00743555	0.639122	0.05905	-0.996495	-0.058615	-0.184174	0.00393957	0.0589351	-0.998251	0.232755	0	0	0	1
0.998231	0.058804	0.00757959	0.6391	0.0591196	-0.996485	-0.0587063	-0.184716	0.00407411	0.0590351	-0.998244	0.232819	0	0	0	1
0.998235	0.0587349	0.00763087	0.639109	0.0590539	-0.996486	-0.0587649	-0.18515	0.00412582	0.0590964	-0.99824	0.23281	0	0	0	1
0.998242	0.058604	0.00767786	0.639149	0.0589263	-0.99649	-0.0588233	-0.185577	0.00417695	0.0591569	-0.998237	0.232779	0	0	0	1
0.998236	0.0587015	0.0077064	0.639194	0.0590255	-0.99648	-0.0588835	-0.185939	0.00419605	0.059219	-0.998233	0.23274	0	0	0	1
0.998233	0.0587603	0.0075881	0.639169	0.0590771	-0.996478	-0.0588703	-0.186111	0.00407546	0.0591991	-0.998234	0.232647	0	0	0	1
0.998241	0.0586318	0.00764325	0.639209	0.0589523	-0.996483	-0.0589114	-0.18632	0.00413561	0.0592429	-0.998232	0.232646	0	0	0	1
0.998248	0.0584862	0.00779898	0.639193	0.0588166	-0.996486	-0.0589951	-0.186725	0.00429451	0.059335	-0.998225	0.232733	0	0	0	1
0.998239	0.0586313	0.00788999	0.639107	0.0589672	-0.996472	-0.0590829	-0.187306	0.00437138	0.0594287	-0.99822	0.232789	0	0	0	1
0.998208	0.0591278	0.00800753	0.639073	0.0594703	-0.996436	-0.0591781	-0.187848	0.00445326	0.0595328	-0.998213	0.232839	0	0	0	1
0.998202	0.0592272	0.00810545	0.639099	0.0595756	-0.996426	-0.0592524	-0.188262	0.00454048	0.0596133	-0.998208	0.232853	0	0	0	1
0.998209	0.0590937	0.00818117	0.639119	0.0594472	-0.996429	-0.0593224	-0.188693	0.00461973	0.059687	-0.998203	0.232856	0	0	0	1
0.998209	0.0590843	0.00826518	0.639119	0.0594432	-0.996424	-0.0594106	-0.189222	0.00469875	0.0597801	-0.998197	0.232866	0	0	0	1
0.998212	0.0590233	0.00837794	0.639086	0.0593896	-0.996422	-0.0595048	-0.189833	0.00480916	0.0598804	-0.99819	0.232907	0	0	0	1
0.998202	0.0591694	0.00844112	0.639059	0.0595396	-0.996408	-0.05958	-0.190389	0.00485886	0.05996	-0.998185	0.23291	0	0	0	1
0.998209	0.0590486	0.00850161	0.639059	0.0594229	-0.996411	-0.0596418	-0.190863	0.0049227	0.0600248	-0.998181	0.232905	0	0	0	1
0.998216	0.058933	0.00853747	0.639035	0.0593099	-0.996415	-0.0596964	-0.191315	0.00496215	0.0600808	-0.998178	0.232899	0	0	0	1
0.998218	0.0588806	0.00863363	0.63901	0.0592637	-0.996413	-0.0597705	-0.191813	0.00505673	0.0601602	-0.998172	0.232931	0	0	0	1
0.998221	0.0588185	0.0087248	0.638954	0.0592076	-0.996412	-0.0598435	-0.192335	0.00514698	0.0602382	-0.998167	0.232974	0	0	0	1
0.998223	0.0587708	0.00879974	0.638887	0.059165	-0.99641	-0.0599171	-0.192867	0.00522017	0.0603158	-0.998162	0.233	0	0	0	1
0.998228	0.0586664	0.00891605	0.638834	0.0590681	-0.996412	-0.0599921	-0.193356	0.00533793	0.060397	-0.998157	0.23302	0	0	0	1
0.998231	0.0585797	0.00913094	0.638833	0.0589952	-0.99641	-0.0600928	-0.193799	0.00555135	0.0605097	-0.998149	0.233042	0	0	0	1
0.998242	0.0583667	0.00927173	0.638808	0.0587915	-0.996417	-0.0601708	-0.194259	0.00569995	0.0605947	-0.998143	0.233041	0	0	0	1
0.998248	0.058241	0.00943541	0.638782	0.0586765	-0.996418	-0.0602661	-0.194777	0.00586508	0.0606987	-0.998135	0.233021	0	0	0	1
0.998245	0.0582634	0.00958158	0.638753	0.0587083	-0.996411	-0.0603608	-0.195293	0.00600378	0.060802	-0.998128	0.233001	0	0	0	1
0.99825	0.0581581	0.00971544	0.638735	0.0586119	-0.996411	-0.0604514	-0.195832	0.00613826	0.0608996	-0.998121	0.232976	0	0	0	1
0.998249	0.0581613	0.00984768	0.638728	0.0586237	-0.996405	-0.0605422	-0.196347	0.0062645	0.060998	-0.998115	0.232963	0	0	0	1
0.998244	0.0582196	0.0099538	0.638744	0.0586889	-0.996396	-0.0606277	-0.19684	0.00636165	0.06109	-0.998108	0.232941	0	0	0	1
0.998253	0.0580491	0.0100456	0.638778	0.0585249	-0.9964	-0.0607106	-0.197328	0.00645873	0.0611771	-0.998102	0.232916	0	0	0	1
0.998257	0.0579909	0.0100134	0.638793	0.0584651	-0.9964	-0.0607641	-0.197813	0.00642708	0.0612282	-0.9981	0.232822	0	0	0	1
0.998254	0.0580464	0.00999256	0.638828	0.0585197	-0.996393	-0.0608288	-0.198386	0.00639907	0.061292	-0.998096	0.232711	0	0	0	1
0.998239	0.0583133	0.00994905	0.638875	0.0587839	-0.996373	-0.0609033	-0.198996	0.00633494	0.0613654	-0.998092	0.232579	0	0	0	1
0.998232	0.0584465	0.00986577	0.638941	0.0589122	-0.996362	-0.0609628	-0.199594	0.00624027	0.0614208	-0.998089	0.23241	0	0	0	1
0.998235	0.0584025	0.00981436	0.639021	0.0588654	-0.996361	-0.0610156	-0.200124	0.00618864	0.0614702	-0.998086	0.232265	0	0	0	1
0.998226	0.0585596	0.00976138	0.639093	0.0590192	-0.99635	-0.0610549	-0.200446	0.00612386	0.0615072	-0.998084	0.232148	0	0	0	1
0.998223	0.0586392	0.0096727	0.639086	0.0590931	-0.996346	-0.0610408	-0.200575	0.00603143	0.0614884	-0.998086	0.232068	0	0	0	1
0.998233	0.0584319	0.00980071	0.639089	0.0588943	-0.996355	-0.061095	-0.200797	0.00616855	0.0615488	-0.998081	0.232138	0	0	0	1
0.99824	0.0582929	0.0099773	0.639045	0.0587671	-0.996357	-0.0611817	-0.201209	0.00634796	0.0616449	-0.998074	0.232251	0	0	0	1
0.998227	0.0585054	0.0100501	0.638934	0.0589842	-0.996339	-0.06126	-0.201788	0.00640275	0.0617287	-0.998069	0.232302	0	0	0	1
0.998219	0.0586164	0.0101186	0.638905	0.0590997	-0.996328	-0.0613365	-0.2023	0.00645959	0.0618099	-0.998063	0.23231	0	0	0	1
0.998214	0.0587045	0.010185	0.63892	0.0591921	-0.996318	-0.0614002	-0.202684	0.00651648	0.0618779	-0.998059	0.232306	0	0	0	1
0.99822	0.0585802	0.0102281	0.638954	0.0590711	-0.996322	-0.0614633	-0.203116	0.00656339	0.0619426	-0.998055	0.232269	0	0	0	1
0.998218	0.058611	0.0102896	0.63898	0.0591062	-0.996314	-0.061547	-0.203626	0.0066178	0.06203	-0.998049	0.232242	0	0	0	1
0.998214	0.0586555	0.0104647	0.639032	0.0591624	-0.996304	-0.0616699	-0.2042	0.00678219	0.0621634	-0.998039	0.232279	0	0	0	1
0.998205	0.0587959	0.0105065	0.639025	0.0593057	-0.99629	-0.0617498	-0.204766	0.0068104	0.0622466	-0.998034	0.232248	0	0	0	1
0.998199	0.0588945	0.0105266	0.638967	0.0594058	-0.99628	-0.0618149	-0.205273	0.00682036	0.0623134	-0.99803	0.232236	0	0	0	1
0.998207	0.0587248	0.0106846	0.638957	0.0592468	-0.996284	-0.0619066	-0.205754	0.0069829	0.0624132	-0.998022	0.232305	0	0	0	1
0.998215	0.0585692	0.0107973	0.638913	0.0590991	-0.996288	-0.0619847	-0.206215	0.00710031	0.0624968	-0.998016	0.232363	0	0	0	1
0.998228	0.0583318	0.0108837	0.638879	0.0588681	-0.996297	-0.0620535	-0.206673	0.00719721	0.0625688	-0.998011	0.232394	0	0	0	1
0.998232	0.058249	0.0109975	0.638854	0.0587932	-0.996296	-0.0621376	-0.207179	0.00731081	0.0626588	-0.998005	0.232434	0	0	0	1
0.998237	0.0581436	0.0110491	0.638823	0.0586918	-0.996298	-0.0622118	-0.207732	0.00736446	0.0627351	-0.997999	0.232424	0	0	0	1
0.998237	0.0581509	0.0110687	0.638794	0.0587007	-0.996293	-0.0622811	-0.20827	0.00737946	0.0628056	-0.997995	0.232391	0	0	0	1
0.99824	0.0580872	0.0111205	0.638805	0.058641	-0.996292	-0.0623525	-0.208758	0.00743091	0.0628795	-0.99799	0.232363	0	0	0	1
0.998238	0.0580955	0.0112128	0.638826	0.0586557	-0.996286	-0.0624389	-0.209249	0.00751731	0.0629712	-0.997983	0.23236	0	0	0	1
0.998237	0.0580981	0.0113157	0.638819	0.0586655	-0.99628	-0.0625271	-0.209765	0.00761447	0.0630652	-0.997977	0.232379	0	0	0	1
0.998227	0.0582424	0.0114069	0.638779	0.058816	-0.996265	-0.0626196	-0.210305	0.00769076	0.0631641	-0.99797	0.232405	0	0	0	1
0.998223	0.0583051	0.0115048	0.638753	0.0588855	-0.996255	-0.0627113	-0.210843	0.00777889	0.0632619	-0.997963	0.232426	0	0	0	1
0.998216	0.0584047	0.0115819	0.638752	0.0589904	-0.996244	-0.0627941	-0.211341	0.00784452	0.0633498	-0.997957	0.232421	0	0	0	1
0.998223	0.058274	0.0116727	0.638788	0.0588663	-0.996246	-0.0628738	-0.211795	0.00793855	0.0634337	-0.997951	0.232414	0	0	0	1
0.998223	0.0582535	0.0117519	0.638838	0.0588516	-0.996241	-0.0629586	-0.212262	0.00801374	0.0635228	-0.997945	0.232386	0	0	0	1
0.998224	0.0582211	0.0118328	0.638885	0.0588251	-0.996237	-0.0630505	-0.212785	0.00809098	0.0636191	-0.997938	0.232357	0	0	0	1
0.998219	0.0582943	0.0118518	0.638936	0.0589001	-0.996227	-0.0631354	-0.213377	0.00810026	0.0637056	-0.997932	0.232265	0	0	0	1
0.998214	0.0583993	0.0117668	0.638994	0.059	-0.996218	-0.0631944	-0.213964	0.00800539	0.0637603	-0.997929	0.232092	0	0	0	1
0.998207	0.0585471	0.0116674	0.639099	0.0591416	-0.996206	-0.0632466	-0.214532	0.00789379	0.0638078	-0.997927	0.231881	0	0	0	1
0.998193	0.0588053	0.0115687	0.639284	0.0593926	-0.996193	-0.0632084	-0.21494	0.00778123	0.0637658	-0.997931	0.231636	0	0	0	1
0.998192	0.0588495	0.0113775	0.639411	0.0594211	-0.99622	-0.0627634	-0.215113	0.00761449	0.0633106	-0.997961	0.231319	0	0	0	1
0.998201	0.0587225	0.0112505	0.639469	0.0592864	-0.996227	-0.0627724	-0.215394	0.00749544	0.0633111	-0.997962	0.231204	0	0	0	1
0.998203	0.0586602	0.0114103	0.639448	0.0592354	-0.996222	-0.0629054	-0.215797	0.00765065	0.0634528	-0.997952	0.231315	0	0	0	1
0.998206	0.0585754	0.0115712	0.639372	0.0591618	-0.996219	-0.0630205	-0.216288	0.0078096	0.0635766	-0.997943	0.231429	0	0	0	1
0.998203	0.0586095	0.0116823	0.639283	0.0592035	-0.996212	-0.0630957	-0.216755	0.00791361	0.0636585	-0.997937	0.231503	0	0	0	1
0.998207	0.0585171	0.0117793	0.63921	0.0591181	-0.996212	-0.0631724	-0.217225	0.00801162	0.0637401	-0.997931	0.231561	0	0	0	1
0.998205	0.0585397	0.0118837	0.639156	0.0591479	-0.996205	-0.0632516	-0.21769	0.00810948	0.0638255	-0.997924	0.231608	0	0	0	1
0.998206	0.0584869	0.0119995	0.639123	0.0591034	-0.996202	-0.0633387	-0.218142	0.00822298	0.0639188	-0.997918	0.231658	0	0	0	1
0.998209	0.058426	0.0120889	0.639095	0.059049	-0.996201	-0.0634161	-0.218613	0.00831141	0.0640009	-0.997912	0.231679	0	0	0	1
0.998211	0.058383	0.0121367	0.639056	0.0590098	-0.996198	-0.0634929	-0.219118	0.00835723	0.0640801	-0.997906	0.231672	0	0	0	1
0.998212	0.0583325	0.012255	0.63903	0.0589677	-0.996194	-0.0635913	-0.219679	0.00847251	0.0641848	-0.997898	0.231702	0	0	0	1
0.998214	0.0582737	0.0123859	0.638999	0.0589185	-0.99619	-0.0637006	-0.220267	0.00860028	0.0643011	-0.99789	0.231743	0	0	0	1
0.998218	0.0581821	0.0124783	0.638987	0.0588336	-0.99619	-0.0637796	-0.220725	0.00869353	0.0643847	-0.997884	0.23176	0	0	0	1
0.998224	0.0580687	0.0125696	0.638968	0.058727	-0.996192	-0.0638539	-0.221128	0.00878745	0.0644632	-0.997878	0.231787	0	0	0	1
0.99823	0.0579244	0.0126949	0.638944	0.0585919	-0.996194	-0.0639454	-0.221571	0.00891619	0.0645606	-0.99787	0.231837	0	0	0	1
0.99824	0.0577302	0.0128289	0.638893	0.0584076	-0.996199	-0.0640411	-0.222075	0.00905665	0.0646622	-0.997862	0.231899	0	0	0	1
0.998243	0.0576601	0.0129488	0.638835	0.0583463	-0.996196	-0.0641402	-0.222623	0.00917489	0.0647676	-0.997854	0.231941	0	0	0	1
0.998242	0.0576435	0.0130813	0.638811	0.0583393	-0.996189	-0.064247	-0.223156	0.00930171	0.0648817	-0.997846	0.231974	0	0	0	1
0.998241	0.057644	0.0131722	0.638811	0.0583466	-0.996183	-0.064335	-0.22363	0.00938709	0.0649749	-0.997839	0.231975	0	0	0	1
0.998251	0.0574357	0.0133069	0.63884	0.0581484	-0.996189	-0.0644305	-0.224085	0.00952926	0.0650761	-0.997831	0.232001	0	0	0	1
0.998249	0.0574219	0.0134662	0.63886	0.0581461	-0.996181	-0.0645488	-0.224583	0.00968195	0.0652033	-0.997821	0.232044	0	0	0	1
0.998241	0.0575408	0.0135945	0.638835	0.0582742	-0.996166	-0.0646636	-0.225131	0.00979531	0.0653266	-0.997812	0.232082	0	0	0	1
0.998217	0.0579323	0.0137048	0.638773	0.0586731	-0.996136	-0.0647676	-0.225709	0.00987335	0.0654408	-0.997804	0.232122	0	0	0	1
0.998216	0.0579168	0.0138307	0.638736	0.0586671	-0.996129	-0.0648773	-0.226274	0.00999333	0.0655575	-0.997795	0.232163	0	0	0	1
0.998209	0.0580033	0.0139938	0.638759	0.0587652	-0.996116	-0.0649859	-0.226719	0.0101437	0.0656764	-0.997786	0.232212	0	0	0	1
0.998213	0.0579081	0.0140925	0.638776	0.0586775	-0.996116	-0.0650718	-0.227181	0.0102433	0.0657669	-0.997779	0.232214	0	0	0	1
0.998205	0.0580108	0.0142152	0.638816	0.0587892	-0.996102	-0.065181	-0.227701	0.0103523	0.0658843	-0.99777	0.232213	0	0	0	1
0.998192	0.0581906	0.0143652	0.638882	0.0589799	-0.996082	-0.0653135	-0.228286	0.010482	0.0660272	-0.997759	0.232209	0	0	0	1
0.998185	0.0583209	0.0143523	0.638945	0.0591097	-0.996071	-0.0653685	-0.228884	0.0104572	0.0660828	-0.997756	0.232071	0	0	0	1
0.998181	0.0584221	0.0142463	0.639009	0.0592011	-0.996082	-0.0651196	-0.229208	0.0103598	0.0658291	-0.997773	0.231845	0	0	0	1
0.998172	0.0585864	0.0141632	0.63908	0.0593584	-0.99608	-0.0649987	-0.22939	0.0102733	0.0657051	-0.997782	0.231683	0	0	0	1
0.998177	0.0584757	0.0142538	0.639147	0.0592544	-0.996083	-0.0650584	-0.229615	0.0103673	0.065769	-0.997777	0.231687	0	0	0	1
0.998188	0.0582652	0.0143807	0.63909	0.0590535	-0.996089	-0.0651372	-0.229996	0.0105029	0.065853	-0.99777	0.231772	0	0	0	1
0.998182	0.05832	0.0145373	0.639004	0.0591197	-0.996078	-0.0652477	-0.230484	0.0106488	0.0659731	-0.997761	0.231876	0	0	0	1
0.998178	0.0583532	0.014701	0.638948	0.0591648	-0.996069	-0.0653551	-0.230941	0.0108033	0.0660903	-0.997751	0.23197	0	0	0	1
0.998174	0.058377	0.0148912	0.638942	0.0592024	-0.996059	-0.0654714	-0.231404	0.0109843	0.066218	-0.997741	0.232055	0	0	0	1
0.998176	0.0583328	0.0149404	0.638914	0.0591625	-0.996056	-0.0655494	-0.231897	0.0110315	0.0662983	-0.997735	0.232039	0	0	0	1
0.998176	0.0582983	0.0150511	0.638932	0.0591365	-0.99605	-0.0656551	-0.232431	0.0111378	0.06641	-0.997726	0.232037	0	0	0	1
0.99818	0.0582059	0.0151187	0.638974	0.0590498	-0.99605	-0.0657413	-0.232917	0.0112062	0.066499	-0.99772	0.231994	0	0	0	1
0.998186	0.058101	0.0151417	0.639018	0.0589474	-0.996052	-0.0658072	-0.233355	0.0112322	0.0665649	-0.997715	0.231923	0	0	0	1
0.998194	0.0579402	0.0152148	0.639025	0.0587928	-0.996055	-0.0658985	-0.233837	0.0113103	0.0666586	-0.997708	0.231907	0	0	0	1
0.9982	0.0577979	0.0153839	0.638996	0.0586634	-0.996055	-0.0660161	-0.234391	0.0114814	0.0667843	-0.997698	0.231974	0	0	0	1
0.998193	0.0578608	0.0155746	0.638949	0.0587405	-0.996041	-0.0661519	-0.234949	0.0116591	0.0669318	-0.997686	0.232071	0	0	0	1
0.998192	0.0578277	0.0157845	0.638929	0.0587232	-0.996033	-0.0662861	-0.235462	0.0118625	0.0670777	-0.997673	0.232173	0	0	0	1
0.998198	0.0576982	0.0159043	0.63892	0.0586031	-0.996034	-0.0663867	-0.235947	0.0119846	0.0671837	-0.997665	0.2322	0	0	0	1
0.998198	0.0576767	0.0159768	0.638912	0.0585877	-0.996028	-0.0664771	-0.236434	0.012053	0.0672779	-0.997658	0.23219	0	0	0	1
0.998189	0.0577802	0.0161393	0.638914	0.0587035	-0.996013	-0.0666082	-0.236973	0.0122001	0.0674196	-0.997646	0.232234	0	0	0	1
0.998192	0.0576901	0.0162681	0.638886	0.0586237	-0.99601	-0.0667257	-0.237563	0.0123276	0.0675434	-0.997636	0.232264	0	0	0	1
0.998181	0.0578375	0.0164176	0.638882	0.0587826	-0.995992	-0.0668571	-0.238129	0.0124587	0.0676852	-0.997625	0.232298	0	0	0	1
0.998181	0.0578067	0.0165484	0.638917	0.0587622	-0.995985	-0.0669744	-0.238643	0.0125842	0.0678095	-0.997615	0.232303	0	0	0	1
0.99818	0.0578157	0.0165876	0.638959	0.0587748	-0.995979	-0.0670548	-0.239108	0.0126179	0.0678923	-0.997609	0.232247	0	0	0	1
0.99818	0.0577901	0.0166804	0.638992	0.0587569	-0.995972	-0.0671628	-0.2396	0.0127057	0.0680052	-0.9976	0.232229	0	0	0	1
0.998178	0.0577989	0.0167685	0.638965	0.058773	-0.995965	-0.0672626	-0.240133	0.012787	0.0681102	-0.997592	0.232237	0	0	0	1
0.998167	0.0579654	0.0168485	0.638871	0.0589459	-0.995947	-0.0673683	-0.240699	0.012849	0.0682225	-0.997584	0.232269	0	0	0	1
0.998154	0.058165	0.0169261	0.638773	0.0591517	-0.995929	-0.0674638	-0.241253	0.012907	0.068325	-0.997576	0.232302	0	0	0	1
0.998141	0.0583737	0.0169892	0.638717	0.0593652	-0.995911	-0.0675359	-0.241767	0.0129512	0.0684035	-0.99757	0.2323	0	0	0	1
0.998139	0.0583922	0.0170317	0.638709	0.0593875	-0.995905	-0.0676117	-0.242225	0.0129878	0.0684819	-0.997564	0.232265	0	0	0	1
0.998143	0.0583055	0.0170605	0.638711	0.0593039	-0.995905	-0.0676818	-0.24269	0.0130183	0.0685525	-0.997559	0.232212	0	0	0	1
