# Supplementary material for: Axially rigid steerable needle with compliant active tip control
Source: PLoS One. 2021 Dec 16;16(12):e0261089. doi: 10.1371/journal.pone.0261089 (PMC8675730; doi:10.1371/journal.pone.0261089)
Supplement: S1 File — (ZIP) [file pone.0261089.s001.zip › Exp.1/PhantomScan_035.csvf]

2.82688	1.9282	8.95836
2.68217	1.89918	8.91658
2.71224	1.53138	9.02283
2.62394	1.32468	9.10346
2.71668	0.777334	9.10155
2.57019	0.700714	9.13154
2.6738	0.262856	9.07122
2.518	0.298819	9.06279
2.48304	-0.084147	9.08735
2.47412	-0.0771496	9.03392
2.22018	0.1031	9.03996
2.27253	-0.224442	9.06335
2.1588	-0.211267	9.06692
2.10568	-0.374203	9.11128
2.05985	-0.576399	9.07543
1.91365	-0.45361	9.0893
2.01199	-0.954543	9.13157
1.92796	-0.939746	9.1449
1.85601	-0.878368	9.15314
1.88742	-0.737425	9.24454
2.1293	-1.17657	9.27384
2.09035	-0.838426	9.33776
2.21722	-0.627549	9.42393
2.48277	-0.834912	9.46616
2.58093	-0.704765	9.42799
2.63368	-0.545065	9.47476
2.72603	-0.525717	9.56101
2.76768	-0.721195	9.60549
2.69628	-0.734027	9.65493
2.70929	-0.515321	9.71073
2.63159	-0.537469	9.89636
2.63291	-0.920886	9.7452
2.48725	-0.492786	9.73009
2.60867	-0.54308	9.78585
2.35604	-0.428181	9.72244
2.42921	-0.767493	9.70976
2.56234	-0.49886	9.99494
2.41105	-0.789085	9.81876
2.35987	-0.918846	9.67656
2.26372	-0.886932	9.62752
2.28261	-0.985155	9.82168
2.29757	-0.826133	9.99176
2.09958	-1.14158	9.65124
2.09271	-1.08667	9.76094
2.1835	-1.56932	9.75175
1.95548	-1.21198	9.7391
1.8898	-1.2657	9.71359
1.852	-1.54199	9.67873
1.81786	-1.70683	9.73393
1.77386	-1.51262	9.89107
1.87887	-1.6938	10.0787
1.68331	-1.8074	9.99069
1.54221	-1.797	9.94896
1.39263	-1.79047	9.79597
1.47703	-1.91434	10.0437
1.40298	-2.08125	10.0826
1.26212	-1.84338	10.148
1.19821	-2.07832	10.0492
1.0883	-2.11475	9.96712
1.17145	-2.14868	10.1237
0.98202	-1.9396	10.1832
0.73653	-2.24492	9.95853
0.83447	-1.91333	10.1987
0.847521	-1.95641	10.1819
0.770134	-2.04598	10.0326
0.863727	-2.04318	10.2706
0.885132	-1.90202	10.3224
0.639355	-2.22077	9.94012
0.897078	-2.00309	10.2206
0.610487	-2.10292	9.85258
0.832646	-2.11385	10.0252
0.75083	-2.12269	9.81357
0.865978	-1.96724	9.94357
0.788291	-2.05715	9.81127
0.650299	-2.06379	9.67948
0.743336	-2.12377	9.77783
0.589095	-2.08571	9.68016
0.672207	-2.24712	9.62976
0.699935	-1.94165	9.86978
0.493999	-1.90087	9.66083
0.567876	-1.91659	9.60189
0.56562	-1.70458	9.7771
0.547092	-2.05003	9.64961
0.503376	-2.02084	9.62362
0.479398	-1.84556	9.69222
0.412651	-1.91249	9.52971
0.371303	-2.05624	9.57014
0.480899	-2.15955	9.60625
0.330549	-2.07818	9.53327
0.247708	-2.01793	9.55357
0.0776539	-2.04343	9.60186
0.0705585	-2.1928	9.61177
-0.0954936	-1.95857	9.64467
-0.0571109	-1.73019	9.72412
-0.0919802	-2.25459	9.67873
-0.137687	-2.39547	9.81442
-0.230114	-2.36026	9.78248
-0.558859	-2.46768	9.64315
-0.585284	-2.34525	10.0709
-0.863156	-2.31759	10.0198
-0.694265	-2.75209	10.0935
-0.88188	-2.64527	9.94962
-0.97952	-2.47971	10.0899
-1.10706	-2.56758	10.0376
-1.14198	-2.75053	10.1309
-1.26868	-2.83912	9.97816
-1.34467	-2.78099	10.2385
-1.56409	-2.8058	9.86744
-1.58584	-2.76639	10.0794
-1.48256	-2.55889	10.2742
-1.57945	-2.61961	10.2238
-1.63357	-2.70608	10.4073
-1.73884	-2.67623	10.3776
-1.82031	-2.85578	10.1674
-2.05893	-2.73866	9.7337
-1.90537	-2.49746	10.0253
-1.9611	-2.48851	9.776
-2.15301	-2.55454	9.34023
-1.90088	-2.48325	9.6143
-1.93118	-2.53741	9.26511
-1.805	-2.5209	9.64303
-1.78332	-2.79248	9.64914
-1.86295	-2.24755	9.5568
-1.57709	-2.22099	9.83228
-1.81321	-2.36339	9.69946
-1.85101	-2.62264	9.6697
-1.77084	-2.43587	9.81841
-1.65575	-2.48307	9.65698
-1.76493	-2.31913	9.72293
-1.80411	-2.25853	9.78877
-1.84443	-2.49564	9.68935
-1.65256	-2.47375	9.90247
-1.78874	-2.62606	9.88973
-1.67394	-2.29126	10.0842
-1.78435	-2.34226	9.92655
-1.57244	-2.53497	10.1361
-1.70594	-2.58615	9.87256
-1.78608	-2.53603	10.0121
-1.83843	-2.59383	9.94656
-1.66788	-2.59288	10.1587
-1.64403	-2.42981	10.0411
-1.72723	-2.52558	9.94042
-1.90003	-2.40575	9.9957
-1.78974	-2.73951	9.98064
-1.73892	-2.52992	10.1903
-1.7704	-2.72617	10.2646
-1.72912	-2.73145	10.0874
-1.98718	-2.65041	9.84039
-1.74235	-2.77142	10.0794
-1.69406	-2.61459	10.0278
-1.75119	-2.89917	10.0996
-1.72604	-2.90796	10.1814
-1.68905	-2.27851	10.3428
-1.88616	-2.29672	10.1372
-1.8608	-2.59076	10.1536
-1.64462	-2.47693	10.4077
-1.6941	-2.69479	10.2284
-1.71136	-2.6699	10.3633
-1.5965	-2.71606	10.2861
-1.63708	-2.66497	10.1629
-1.48322	-2.63897	10.551
-1.72999	-2.74504	10.3813
-1.95425	-2.71778	9.96944
-1.64467	-2.77448	10.3468
-1.76116	-2.84811	10.0911
-1.71049	-2.9215	10.0948
-1.92576	-2.72353	9.95026
-1.8021	-2.77172	10.0043
-1.79908	-2.72005	10.0348
-1.76549	-2.78741	9.75848
-1.65147	-2.88956	9.69629
-1.70625	-2.6049	9.63482
-1.84255	-2.61949	9.33469
-2.04516	-2.77069	9.35065
-2.01071	-2.74207	9.24711
-2.07438	-2.66031	9.15497
-2.02103	-2.83796	9.33945
-1.96079	-2.56435	9.40802
-2.02106	-2.88385	9.1963
-1.98589	-2.81635	9.2383
-1.96343	-2.89618	9.40578
-1.91723	-3.0319	9.4171
-2.07952	-2.52213	9.50227
-1.9481	-2.47981	9.35708
-2.05229	-2.62741	9.58481
-2.12232	-2.77606	9.35985
-1.98403	-2.73957	9.73712
-1.95949	-2.76363	10.0193
-2.15408	-2.87139	9.59952
-2.27739	-3.03658	9.48249
-2.38212	-2.81681	9.48919
-2.22373	-2.74335	9.41261
-2.22433	-2.76616	9.53057
-2.10926	-2.66772	9.67435
-2.08945	-2.81584	9.50081
-2.06355	-2.68377	9.78374
-2.24463	-2.94671	9.48675
-2.1556	-2.7197	9.88945
-2.0522	-2.8472	9.69236
-2.21653	-2.85097	9.72959
-2.31968	-2.78179	9.39388
-2.07776	-2.5795	9.91816
-2.02245	-2.61975	9.9265
-2.27737	-2.74401	9.54178
-2.0662	-2.62233	9.98208
-2.2176	-2.86873	9.62069
-2.20223	-2.70982	9.69873
-2.15562	-2.74252	9.76447
-2.14256	-2.67422	9.84634
-2.18709	-2.8038	9.85578
-2.18691	-2.69985	9.63846
-2.28426	-2.86866	9.54262
-2.33124	-2.55909	9.46461
-2.06421	-2.4088	9.79747
-2.30965	-2.77115	9.45771
-2.24553	-2.94905	9.53701
-1.96256	-2.66722	9.82402
-2.24088	-2.73182	9.61961
-1.94171	-2.75181	9.90303
-2.33298	-2.83189	9.6395
-2.24959	-2.86884	9.52442
-2.13983	-2.72069	9.6034
-2.17449	-2.77089	9.2709
-2.29433	-2.84684	9.30348
-2.05445	-2.84152	9.63657
-2.23276	-2.87661	9.71364
-2.26263	-2.97827	9.53213
-2.31004	-2.91298	9.33843
-2.48437	-2.94045	8.98903
-2.41432	-2.78405	9.06901
-2.5652	-2.91651	8.8239
-2.49507	-2.57139	8.80813
-2.29806	-2.81715	8.97754
-2.3504	-2.78717	8.96476
-2.22977	-2.79087	9.21038
-2.05077	-2.80746	9.4582
-2.39095	-2.71267	9.16754
-2.1844	-2.81226	9.24709
-2.38828	-2.59463	9.07806
-2.22658	-2.91378	9.35313
-2.37647	-2.73593	9.17818
-2.32996	-2.90051	9.3016
-2.36099	-2.62564	9.39073
-2.37171	-2.31322	9.15697
-2.42166	-2.71298	9.20524
-2.4441	-2.87525	9.353
-2.30207	-2.63126	9.33929
-2.49652	-2.65017	9.33014
-2.32367	-2.76815	9.35539
-2.39228	-2.84972	9.42628
-2.49859	-2.66537	9.3536
-2.44887	-2.94255	9.13102
-2.37218	-2.73823	9.57093
-2.53283	-2.84995	9.36677
-2.34702	-2.99081	9.48378
-2.52451	-2.86724	9.25481
-2.50139	-3.04385	9.53971
-2.44072	-2.87284	9.39128
-2.51106	-3.17596	9.464
-2.51122	-2.68258	9.64048
-2.53069	-3.02206	9.49855
-2.40684	-2.96499	9.61752
-2.42789	-2.99913	9.63246
-2.45105	-2.92842	9.63276
-2.36162	-3.21986	9.77766
-2.21173	-2.92677	9.84521
-2.41277	-3.44943	9.44045
-2.40571	-3.29015	9.66251
-2.2389	-3.34797	9.8263
-2.31652	-3.2934	9.64889
-2.39298	-3.45174	9.61652
-2.17618	-3.76633	9.80567
-2.35595	-2.81722	9.89694
-2.59883	-2.67919	10.3003
-3.29142	-2.79728	10.4148
-3.19775	-2.36691	10.854
-3.39465	-2.24919	10.0415
-3.34106	-2.12303	8.80835
-3.77554	-1.95836	8.16613
-3.91339	-1.62045	8.29114
-4.19731	-1.68598	8.66483
-3.99571	-1.73259	9.5101
-4.1753	-1.52247	9.36347
-4.19196	-1.53079	9.81444
-4.15716	-1.51303	9.856
-4.64176	-1.69148	9.82655
-4.21697	-1.49429	8.92101
-4.80723	-1.5683	8.42409
-4.92396	-1.61146	7.95045
-4.56946	-1.4997	8.35193
-4.56501	-1.28719	8.44144
-4.50869	-1.27958	8.69754
-4.5849	-1.27534	9.06853
-4.49728	-1.02925	9.8042
-5.13419	-1.19765	9.52103
-4.71066	-1.2163	9.0703
-4.31409	-1.08405	7.94701
-5.7104	-0.983862	6.86137
-4.27407	-0.967074	7.34959
-4.85238	-0.845656	7.78742
-4.6616	-0.789117	8.8131
-4.71623	-0.874357	9.29774
-4.21793	-0.618564	8.44407
-4.43145	-0.518291	7.56322
-4.08876	-0.631476	7.32772
-3.90632	-0.392834	8.24273
-3.87679	-0.291638	8.72426
-2.9586	0.269714	8.65656
-3.03492	0.373874	8.37764
-3.20739	0.516204	8.33354
-3.06708	0.477507	8.35934
-2.98672	0.554572	8.48461
-3.14501	0.966716	8.41424
-3.06521	0.556079	8.41644
-3.08848	0.789057	8.45126
-3.0988	0.987691	8.47348
-3.14432	0.876775	8.568
-3.05109	0.792282	8.50382
-2.98458	0.890268	8.49227
-3.0475	1.03424	8.51747
-2.98766	0.98125	8.51035
-2.96905	1.05093	8.5212
-2.94748	1.0704	8.5587
-2.84013	1.07468	8.56432
-2.81777	0.915776	8.55158
-2.79967	0.731745	8.52863
-2.81933	1.20149	8.53582
-2.69324	0.618237	8.49445
-2.76109	1.04395	8.52327
-2.7034	0.713284	8.50726
-2.76196	1.01713	8.52826
-2.73151	0.96388	8.51796
-2.66053	0.713583	8.50538
-2.64841	0.539907	8.49887
-2.70568	1.15289	8.56987
-2.51896	0.690957	8.52036
-2.64245	1.12491	8.50292
-2.52528	1.01418	8.50264
-2.47463	0.961528	8.47967
-2.51902	0.834355	8.41997
-2.48781	0.732538	8.42241
-2.52992	1.04416	8.47246
-2.58308	0.878308	8.44154
-2.64946	1.00032	8.38915
-2.65878	0.796265	8.41189
-2.72864	0.86922	8.40174
-2.70228	0.561688	8.35788
-2.8115	0.573362	8.26589
-2.91401	0.652646	8.32578
-2.94265	0.519232	8.27518
-2.96553	0.615531	8.21851
-3.01033	0.638683	8.19175
-3.05213	0.548494	8.17669
-3.01502	0.529084	8.16824
-2.98795	0.435438	8.13036
-3.14043	0.715046	8.04905
-3.01837	0.625854	8.10978
-2.98783	0.736635	8.05004
-2.99251	0.685227	8.07237
-3.01117	0.505341	8.03087
-2.91405	0.418434	8.08682
-3.18084	0.70492	7.89212
-2.80404	0.208323	8.11341
-2.95405	0.281671	8.07988
-2.86691	0.52283	8.18026
-2.82934	0.587895	8.09099
-2.92671	0.499142	8.06697
-2.81375	0.529391	8.05787
-2.80789	0.536299	8.08343
-3.00482	0.48567	7.95717
-2.92939	0.601631	8.07671
-2.738	0.508186	8.12177
-2.62428	0.427342	8.24121
-2.54698	0.299483	8.14364
-2.64015	0.715345	8.13945
-2.55548	0.546702	8.15731
-2.5347	0.544728	8.01722
-2.37625	0.566854	8.17994
-2.4285	0.491884	7.96918
-2.30879	0.556585	8.09758
-2.22696	0.594078	8.02716
-2.32308	0.619694	7.94039
-2.14522	0.482783	7.95402
-2.10952	0.412328	7.81794
-2.01296	0.596277	7.9135
-1.87704	0.520689	7.84109
-1.80659	0.602208	7.87005
-1.7341	0.835023	7.9015
-1.62839	0.811809	7.90374
-1.51622	0.725128	7.92628
-1.54505	0.649343	7.71985
-1.37678	0.821075	7.71268
-1.27813	0.317032	7.74928
-1.31466	0.375668	7.70917
-1.38653	0.844848	7.78798
-1.26944	0.683325	7.69261
-1.23011	0.74827	7.79783
-1.13139	0.550116	7.79281
-1.25737	0.770616	7.63233
-1.10769	0.859541	7.91303
-1.20212	0.852696	7.79348
-1.10088	0.988911	7.88983
-1.04844	0.803557	7.76081
-1.01466	0.829336	7.84801
-1.02367	0.741301	7.6402
-0.956433	0.990724	7.93389
-1.09365	0.905795	7.73803
-1.15788	1.01612	7.66427
-0.899776	0.971902	7.99818
-0.887262	1.03859	7.96606
-0.862383	1.01897	7.99774
-0.88303	1.1315	8.16838
-0.838351	0.60494	8.0752
-0.952752	1.14044	8.1735
-0.731715	0.917784	8.48349
-0.966347	0.766571	8.18275
-0.897169	0.942953	8.41636
-0.938872	0.965467	8.28768
-1.02506	0.959999	8.19632
-0.864253	0.688044	8.30358
-0.785498	0.864707	8.36233
-0.843392	0.946919	8.16054
-0.776616	0.888849	8.37021
-0.813234	0.798035	8.29884
-0.592378	0.897673	8.47432
-0.679693	1.12442	8.4493
-0.741153	1.11042	8.2921
-0.67564	1.01869	8.20093
-0.568166	0.971804	8.35539
-0.442767	1.1067	8.36158
-0.41651	1.0846	8.2796
-0.426464	1.32253	8.21933
-0.353426	0.993252	8.21598
-0.0248569	1.34402	8.39679
0.124767	1.22693	8.70372
-0.15603	1.33645	8.2041
0.116106	1.32296	8.30398
0.192056	1.41697	8.43092
0.470935	1.40688	8.62504
0.0641334	1.35662	8.19393
0.380629	1.50152	8.54867
0.366109	1.45565	8.67563
0.538762	1.61585	8.83111
0.566298	1.54626	8.95647
0.376846	1.34932	9.00475
0.672287	1.30762	9.44035
0.561456	1.38078	9.29897
0.467251	1.40495	9.21547
0.437709	1.28779	8.9224
0.654577	1.23683	8.95105
0.651428	1.21098	8.90345
0.491584	1.47399	8.70174
0.642609	1.18809	9.0211
0.56286	1.07721	9.02226
0.634073	1.4034	8.89562
0.69496	1.38637	9.00872
0.517457	1.41757	8.7274
0.602996	1.3555	8.59691
0.453634	1.38454	8.53768
0.672599	1.6099	8.50821
0.763223	1.30061	8.39843
0.754245	1.45674	8.46917
0.50812	1.29658	8.27362
0.705953	1.38136	8.58433
0.597525	1.16306	8.4681
0.579688	1.30227	8.45138
0.463998	1.60602	8.29823
0.4989	1.24454	8.35408
0.473851	1.19762	8.2786
0.330792	1.40388	8.26096
0.598119	1.17961	8.35544
0.409179	1.24438	8.02452
0.439869	1.37902	8.13111
0.559895	1.41602	8.32087
0.637482	1.50583	8.18154
0.944432	1.42485	8.45626
0.67941	1.26914	8.13292
0.808285	1.36281	8.35504
0.766387	1.79701	8.52535
0.979366	1.6008	8.7673
0.857725	1.2389	8.51525
0.745324	1.64691	8.85415
0.976113	1.17089	9.10733
0.715733	1.39212	8.98573
0.981694	1.25835	8.82384
0.738583	1.64288	8.67892
0.829682	1.40766	8.66475
1.00238	1.45803	8.7757
1.05812	1.64096	8.99777
1.08516	1.74457	8.65097
1.00231	1.70422	8.57541
0.776343	1.72084	8.29705
0.874254	1.66938	8.34992
0.879194	1.58417	8.38281
0.813124	1.66983	8.15771
0.957393	1.54013	8.2117
0.709985	1.57595	7.86877
0.877345	1.72758	8.20172
0.849247	1.72404	8.09647
0.851028	1.65226	8.27792
0.792384	1.74494	8.29125
0.918459	1.84977	8.09342
0.842928	1.60003	8.15086
0.706483	1.72574	8.15433
0.811788	1.91494	8.00389
0.830357	1.81758	8.09059
0.861305	1.84236	8.08394
0.998337	2.00145	8.18442
0.976074	1.74083	8.17608
1.05671	1.71787	8.29359
1.07202	1.97897	8.61715
1.2791	1.96862	9.12155
1.4571	1.71148	9.26069
1.41406	1.65651	9.70416
1.45957	1.70177	9.66085
1.43815	1.6596	9.43207
1.21157	1.94979	9.15191
1.09091	1.91419	9.03941
1.26827	2.06704	9.1658
1.34296	2.08561	8.9098
1.37448	2.17596	8.98659
1.30283	2.09355	8.65341
1.34922	2.16506	8.65482
1.52794	2.12048	8.90312
1.51407	2.06704	8.72407
1.56945	2.12798	8.71827
1.36187	1.95429	8.52821
1.48309	2.16861	8.24461
1.38205	2.26489	8.41279
1.46773	2.21016	8.54938
1.34433	2.32185	8.43744
1.36301	2.08304	8.14415
1.6037	2.2034	8.24524
1.65113	2.28124	8.50679
1.47519	2.58371	8.37568
1.35948	2.27532	8.17093
1.57785	2.24444	7.9372
1.66184	2.18181	8.05615
1.52925	2.45217	7.93493
1.53208	2.54171	7.97424
1.6287	2.65728	8.30869
1.5362	2.687	8.36127
1.60569	2.25073	8.93624
1.91321	2.2341	9.63947
1.65403	2.40297	9.02213
1.58415	2.39833	9.0324
1.46838	2.4826	8.73144
1.5397	2.5299	8.65594
1.43718	2.60708	8.27293
1.5959	2.8629	8.87249
1.5466	2.66388	8.63892
1.73613	2.96095	8.97957
1.45578	2.83003	8.82272
1.59179	2.8891	9.01231
1.57021	2.95857	9.00714
1.38111	2.99755	8.55257
1.40237	2.78425	8.61306
1.58845	2.91774	8.65369
1.39384	2.76574	8.74919
1.44744	2.66037	8.39065
1.316	2.58858	8.52128
1.50959	2.39869	8.56302
1.68411	2.24833	8.68439
1.53852	2.31796	8.5661
1.55828	2.16565	8.72594
1.39568	2.13787	8.58735
1.40009	2.01527	8.47788
1.37197	1.96696	8.21612
1.58471	1.83804	8.44582
1.43406	1.7811	8.33928
