# Supplementary material for: Axially rigid steerable needle with compliant active tip control
Source: PLoS One. 2021 Dec 16;16(12):e0261089. doi: 10.1371/journal.pone.0261089 (PMC8675730; doi:10.1371/journal.pone.0261089)
Supplement: S1 File — (ZIP) [file pone.0261089.s001.zip › Exp.1/PhantomScan_036.csv]

0.99792	0.048226	0.042567	0.660269	0.0519373	-0.994395	-0.0916838	-0.247111	0.0378823	0.0936886	-0.994876	0.232367	0	0	0	1
0.997915	0.04832	0.0425668	0.66028	0.0520315	-0.994389	-0.0916991	-0.247162	0.0378724	0.0937075	-0.994874	0.232352	0	0	0	1
0.997908	0.0485014	0.0425376	0.660303	0.0522083	-0.994383	-0.0916664	-0.247117	0.037828	0.0936802	-0.994878	0.232313	0	0	0	1
0.99789	0.0488485	0.0425484	0.660384	0.0525491	-0.99438	-0.0915047	-0.246884	0.0378148	0.0935323	-0.994893	0.232263	0	0	0	1
0.997871	0.0492415	0.0425579	0.660478	0.0529343	-0.994377	-0.0913136	-0.246603	0.0377975	0.0933567	-0.99491	0.232209	0	0	0	1
0.997852	0.0496473	0.0425215	0.660566	0.053326	-0.994378	-0.0910691	-0.246286	0.0377364	0.0931258	-0.994934	0.232151	0	0	0	1
0.997838	0.0499798	0.0424555	0.660644	0.0536357	-0.994399	-0.0906605	-0.24593	0.0376618	0.0927264	-0.994974	0.23209	0	0	0	1
0.997825	0.0503386	0.0423559	0.660715	0.053968	-0.99442	-0.0902332	-0.245548	0.0375526	0.0923076	-0.995017	0.232036	0	0	0	1
0.997813	0.0506087	0.0423022	0.66079	0.0542141	-0.99445	-0.0897538	-0.245177	0.0375004	0.0918356	-0.995063	0.231995	0	0	0	1
0.997801	0.0509667	0.0421715	0.660856	0.0545437	-0.994468	-0.0893487	-0.244789	0.0373597	0.0914371	-0.995105	0.231943	0	0	0	1
0.997788	0.0512701	0.0421111	0.660938	0.054824	-0.994492	-0.0889074	-0.244398	0.0372961	0.0910042	-0.995147	0.231904	0	0	0	1
0.997776	0.0515494	0.0420492	0.661021	0.055078	-0.994523	-0.0884029	-0.243988	0.0372371	0.0905071	-0.995194	0.23186	0	0	0	1
0.997762	0.0518591	0.0419993	0.661116	0.0553643	-0.99455	-0.087927	-0.243553	0.0371858	0.0900403	-0.995239	0.231818	0	0	0	1
0.997749	0.0522281	0.0418471	0.66119	0.0557033	-0.994567	-0.0875198	-0.243117	0.037024	0.0896386	-0.995281	0.231771	0	0	0	1
0.997732	0.0526648	0.0417094	0.661272	0.0561161	-0.994568	-0.0872436	-0.242702	0.0368634	0.0893711	-0.995311	0.231735	0	0	0	1
0.997722	0.0529876	0.0415454	0.661338	0.0564074	-0.994588	-0.0868177	-0.242273	0.0366954	0.0889482	-0.995355	0.231686	0	0	0	1
0.997725	0.0530288	0.0414027	0.661409	0.0564213	-0.994622	-0.0864246	-0.241865	0.0365722	0.0885488	-0.995395	0.231643	0	0	0	1
0.997717	0.0533035	0.0412448	0.661475	0.0566708	-0.994632	-0.0861401	-0.241478	0.036407	0.0882657	-0.995427	0.231602	0	0	0	1
0.99771	0.0535407	0.0411065	0.661557	0.0568795	-0.994657	-0.0857133	-0.241023	0.0362729	0.0878399	-0.995469	0.231552	0	0	0	1
0.997713	0.0535807	0.040977	0.661646	0.0568948	-0.994688	-0.0853486	-0.240578	0.0361614	0.0874697	-0.995506	0.231503	0	0	0	1
0.997713	0.0537031	0.0408166	0.661712	0.0569899	-0.994713	-0.0849924	-0.240161	0.0360115	0.087109	-0.995543	0.231436	0	0	0	1
0.997712	0.0538518	0.040662	0.661782	0.057112	-0.994736	-0.0846407	-0.239741	0.0358649	0.0867541	-0.995579	0.231382	0	0	0	1
0.997703	0.0540704	0.0405859	0.661878	0.0573117	-0.994752	-0.0843168	-0.239315	0.0357889	0.086434	-0.99561	0.231336	0	0	0	1
0.997697	0.0542866	0.0404522	0.661953	0.0575041	-0.994768	-0.0839942	-0.238905	0.0356558	0.0861117	-0.995642	0.231286	0	0	0	1
0.997694	0.0544657	0.0402804	0.662016	0.057656	-0.994787	-0.0836601	-0.238484	0.0354888	0.0857744	-0.995678	0.231221	0	0	0	1
0.997692	0.0546205	0.0401248	0.662085	0.0577868	-0.994804	-0.0833734	-0.238073	0.0353375	0.0854844	-0.995708	0.231164	0	0	0	1
0.997696	0.0546535	0.0399589	0.662168	0.0577962	-0.994825	-0.0831095	-0.237631	0.0351849	0.0852124	-0.995737	0.231113	0	0	0	1
0.997703	0.0546907	0.0397465	0.66225	0.0578063	-0.994846	-0.0828555	-0.237164	0.0349852	0.0849477	-0.995766	0.231064	0	0	0	1
0.997704	0.0548	0.0395596	0.662337	0.0578927	-0.994857	-0.0826649	-0.236711	0.0348011	0.0847502	-0.99579	0.231022	0	0	0	1
0.997712	0.054845	0.0393141	0.662414	0.0579111	-0.994869	-0.0825015	-0.236253	0.0345626	0.0845743	-0.995813	0.230975	0	0	0	1
0.997721	0.0548671	0.0390503	0.662491	0.0579053	-0.994883	-0.0823445	-0.23578	0.0343074	0.0844028	-0.995836	0.230922	0	0	0	1
0.997733	0.0547762	0.0388614	0.662527	0.0577948	-0.994899	-0.0822292	-0.2355	0.0341339	0.0842736	-0.995853	0.230892	0	0	0	1
0.997736	0.0548015	0.0387499	0.662529	0.0578088	-0.994902	-0.0821759	-0.235391	0.034024	0.0842148	-0.995862	0.230881	0	0	0	1
0.997728	0.0550053	0.0386576	0.662561	0.0579981	-0.994906	-0.0819947	-0.235173	0.0339254	0.0840354	-0.99588	0.230857	0	0	0	1
0.997734	0.0549664	0.0385669	0.662638	0.0579368	-0.994945	-0.0815584	-0.234765	0.0338639	0.0835929	-0.99592	0.230815	0	0	0	1
0.997733	0.0551077	0.03838	0.662712	0.0580537	-0.994959	-0.0813097	-0.234333	0.0336806	0.0833383	-0.995947	0.230775	0	0	0	1
0.997734	0.0552734	0.0381296	0.662768	0.0581892	-0.994973	-0.0810468	-0.233901	0.033433	0.0830667	-0.995978	0.230723	0	0	0	1
0.997739	0.0553034	0.0379467	0.662839	0.0581944	-0.994995	-0.0807625	-0.23347	0.0332652	0.0827731	-0.996008	0.230683	0	0	0	1
0.99774	0.0554278	0.0377478	0.662918	0.058292	-0.995014	-0.0804601	-0.233001	0.0330747	0.0824635	-0.99604	0.23064	0	0	0	1
0.997741	0.0555492	0.0375309	0.662995	0.0583853	-0.995033	-0.0801618	-0.232518	0.0328664	0.0821568	-0.996073	0.230596	0	0	0	1
0.997748	0.055617	0.0372404	0.663059	0.058419	-0.995055	-0.0798561	-0.232017	0.0325898	0.0818367	-0.996108	0.230548	0	0	0	1
0.997747	0.0557452	0.037086	0.66315	0.0585268	-0.995067	-0.0796274	-0.231558	0.032439	0.0816034	-0.996132	0.230529	0	0	0	1
0.997753	0.0558192	0.0368178	0.663206	0.0585723	-0.99508	-0.0794314	-0.231085	0.0321777	0.0813942	-0.996158	0.230523	0	0	0	1
0.997763	0.0557872	0.03658	0.663287	0.058516	-0.995096	-0.0792746	-0.230576	0.0319529	0.0812226	-0.996179	0.230536	0	0	0	1
0.997775	0.0557755	0.0362816	0.663354	0.0584747	-0.995112	-0.0791048	-0.230077	0.0316669	0.0810352	-0.996203	0.230518	0	0	0	1
0.997793	0.0556762	0.0359444	0.663398	0.0583428	-0.995134	-0.0789299	-0.229626	0.0313498	0.0808376	-0.99623	0.23048	0	0	0	1
0.997799	0.0557789	0.0356107	0.663438	0.0584119	-0.995146	-0.078728	-0.229165	0.0310212	0.0806196	-0.996258	0.230454	0	0	0	1
0.997798	0.0559126	0.035426	0.663525	0.0585242	-0.995155	-0.0785307	-0.228659	0.0308382	0.0804159	-0.99628	0.230475	0	0	0	1
0.997804	0.056016	0.0350747	0.663554	0.0585929	-0.995167	-0.0783258	-0.228176	0.0304924	0.0801938	-0.996308	0.230485	0	0	0	1
0.997818	0.0559654	0.0347783	0.663611	0.0585136	-0.995184	-0.07816	-0.227658	0.0302113	0.0800092	-0.996332	0.230516	0	0	0	1
0.997829	0.0559823	0.0344299	0.663655	0.0584972	-0.995199	-0.0779822	-0.227125	0.0298737	0.0798118	-0.996358	0.230554	0	0	0	1
0.997843	0.0558598	0.0342105	0.66372	0.0583535	-0.995218	-0.0778484	-0.226653	0.029673	0.0796616	-0.996376	0.230596	0	0	0	1
0.997848	0.0559695	0.0338937	0.663749	0.0584331	-0.995226	-0.0776932	-0.226206	0.0293581	0.0794914	-0.996399	0.230619	0	0	0	1
0.997862	0.0559221	0.033552	0.663788	0.0583537	-0.995244	-0.0775233	-0.225724	0.0290318	0.0793003	-0.996423	0.230622	0	0	0	1
0.997869	0.0559456	0.0332986	0.663866	0.0583526	-0.995255	-0.0773727	-0.225198	0.0287866	0.0791357	-0.996444	0.230631	0	0	0	1
0.997894	0.0556676	0.0330135	0.663942	0.058048	-0.995286	-0.077207	-0.224653	0.0285346	0.0789455	-0.996466	0.230642	0	0	0	1
0.99791	0.0555792	0.0326911	0.663984	0.0579298	-0.995306	-0.0770444	-0.224149	0.0282302	0.078762	-0.996489	0.23068	0	0	0	1
0.997915	0.0556311	0.0324357	0.66402	0.0579577	-0.995314	-0.0769109	-0.223726	0.0279797	0.0786153	-0.996508	0.230725	0	0	0	1
0.997919	0.055751	0.0320964	0.664042	0.0580458	-0.995322	-0.0767407	-0.223271	0.0276424	0.0784289	-0.996532	0.230739	0	0	0	1
0.997928	0.0556765	0.0319578	0.664131	0.0579551	-0.995343	-0.0765392	-0.222783	0.0275221	0.0782175	-0.996552	0.23077	0	0	0	1
0.997932	0.0557402	0.0317297	0.664194	0.0579927	-0.995364	-0.0762435	-0.222276	0.0273073	0.0779106	-0.996582	0.23078	0	0	0	1
0.997948	0.0555097	0.0316273	0.664232	0.0577493	-0.995393	-0.0760458	-0.22198	0.0272349	0.077701	-0.9966	0.230813	0	0	0	1
0.997946	0.0555667	0.0315763	0.664239	0.0577992	-0.995398	-0.0759337	-0.221836	0.0271861	0.0775876	-0.99661	0.230851	0	0	0	1
0.997944	0.0556907	0.031438	0.664249	0.057907	-0.995407	-0.0757445	-0.221621	0.0270498	0.077394	-0.996629	0.230847	0	0	0	1
0.997933	0.0559336	0.0313425	0.664341	0.0581333	-0.995418	-0.0754248	-0.221162	0.0269547	0.0770757	-0.996656	0.230819	0	0	0	1
0.997944	0.0557863	0.0312541	0.664439	0.0579703	-0.995453	-0.075084	-0.220686	0.0268978	0.0767263	-0.996685	0.230806	0	0	0	1
0.997957	0.0556859	0.031026	0.664468	0.0578437	-0.995486	-0.0747482	-0.220284	0.026698	0.0763749	-0.996717	0.230808	0	0	0	1
0.997955	0.055763	0.0309638	0.664542	0.0579079	-0.995504	-0.0744515	-0.219875	0.0266474	0.0760771	-0.996741	0.230834	0	0	0	1
0.997946	0.0559743	0.0308555	0.664629	0.0581007	-0.99552	-0.0740846	-0.219355	0.0265449	0.07571	-0.996772	0.230854	0	0	0	1
0.99795	0.0559984	0.0306841	0.664686	0.0581022	-0.995547	-0.0737243	-0.218882	0.0263934	0.0753408	-0.996804	0.230867	0	0	0	1
0.997955	0.0559835	0.030533	0.664743	0.0580665	-0.995575	-0.0733656	-0.218418	0.0262651	0.0749734	-0.996835	0.230879	0	0	0	1
0.997949	0.0561648	0.0304074	0.664784	0.0582289	-0.995591	-0.0730177	-0.217942	0.0261467	0.0746233	-0.996865	0.23088	0	0	0	1
0.997945	0.0562274	0.0304334	0.664869	0.0582851	-0.995611	-0.0727085	-0.217465	0.026186	0.0743177	-0.996886	0.230911	0	0	0	1
0.997945	0.0563051	0.0302951	0.664878	0.0583442	-0.99563	-0.0723968	-0.217016	0.0260608	0.0740003	-0.996913	0.230958	0	0	0	1
0.997935	0.0564532	0.0303225	0.664944	0.0584873	-0.99564	-0.0721386	-0.216557	0.0260922	0.073748	-0.996931	0.231018	0	0	0	1
0.997933	0.056537	0.0302308	0.66499	0.0585554	-0.99566	-0.0718067	-0.216032	0.0260143	0.0734133	-0.996958	0.231027	0	0	0	1
0.997936	0.0565254	0.0301732	0.665048	0.0585313	-0.995685	-0.0714898	-0.215491	0.0259763	0.0730932	-0.996982	0.231036	0	0	0	1
0.99794	0.0564803	0.0301322	0.665101	0.0584767	-0.995706	-0.0712344	-0.215016	0.0259538	0.0728345	-0.997002	0.23107	0	0	0	1
0.997938	0.0565412	0.030067	0.665152	0.0585276	-0.995717	-0.0710386	-0.214527	0.0258959	0.0726367	-0.997018	0.231099	0	0	0	1
0.997945	0.0564626	0.0299711	0.665178	0.0584386	-0.995732	-0.0708998	-0.214023	0.0258144	0.0724905	-0.997031	0.23112	0	0	0	1
0.997947	0.056434	0.0299681	0.665229	0.0584074	-0.995741	-0.0708044	-0.213472	0.0258191	0.0723943	-0.997038	0.231181	0	0	0	1
0.997951	0.0563566	0.0299843	0.665252	0.0583296	-0.99575	-0.0707348	-0.21296	0.0258449	0.0723238	-0.997042	0.23128	0	0	0	1
0.997947	0.0564122	0.0299993	0.665253	0.0583843	-0.995752	-0.0706656	-0.212479	0.0258598	0.0722569	-0.997046	0.231373	0	0	0	1
0.997952	0.0563188	0.0300326	0.665275	0.0582917	-0.995762	-0.0705985	-0.211959	0.0259036	0.0721894	-0.99705	0.231468	0	0	0	1
0.99796	0.0561839	0.0300231	0.665346	0.0581544	-0.995776	-0.0705153	-0.211395	0.0259088	0.0721022	-0.997056	0.231507	0	0	0	1
0.99798	0.0558741	0.0299096	0.665424	0.0578342	-0.995802	-0.0704082	-0.210854	0.0258244	0.0719807	-0.997067	0.231507	0	0	0	1
0.997987	0.0558227	0.0297856	0.665508	0.0577714	-0.995813	-0.0703092	-0.210357	0.0257104	0.0718733	-0.997078	0.231482	0	0	0	1
0.997984	0.0559621	0.0296228	0.665561	0.0578964	-0.995812	-0.0702159	-0.209912	0.0255436	0.0717743	-0.997089	0.231453	0	0	0	1
0.997982	0.0561012	0.0294411	0.665611	0.0580195	-0.995813	-0.0701103	-0.20945	0.0253588	0.0716618	-0.997102	0.231428	0	0	0	1
0.997993	0.0559627	0.0293245	0.665691	0.0578705	-0.995828	-0.070015	-0.208938	0.0252582	0.0715563	-0.997112	0.231432	0	0	0	1
0.997997	0.0559708	0.0291574	0.665763	0.0578636	-0.995837	-0.0698948	-0.20838	0.0250983	0.0714269	-0.997126	0.231439	0	0	0	1
0.998012	0.055751	0.0290825	0.665814	0.0576373	-0.995855	-0.069828	-0.208011	0.0250433	0.0713502	-0.997133	0.231471	0	0	0	1
0.998016	0.0556897	0.0290581	0.665823	0.0575738	-0.99586	-0.0698057	-0.207885	0.0250246	0.071325	-0.997135	0.231512	0	0	0	1
0.998013	0.0558062	0.0289236	0.665806	0.0576794	-0.995857	-0.0697631	-0.20775	0.0248848	0.0712776	-0.997142	0.231492	0	0	0	1
0.997998	0.0561399	0.0287871	0.665871	0.0580005	-0.995844	-0.0696771	-0.207331	0.0247301	0.0711922	-0.997152	0.231436	0	0	0	1
0.998007	0.0560386	0.0286841	0.665968	0.0578898	-0.995857	-0.0695847	-0.20684	0.0246401	0.0710914	-0.997161	0.23141	0	0	0	1
0.998015	0.0559792	0.0285249	0.66602	0.0578168	-0.995868	-0.0694873	-0.206408	0.0244915	0.0709834	-0.997173	0.231389	0	0	0	1
0.998012	0.0561134	0.028379	0.666046	0.0579381	-0.995868	-0.0693929	-0.205985	0.0243421	0.070884	-0.997183	0.231386	0	0	0	1
0.998009	0.0562159	0.028278	0.666115	0.0580311	-0.995868	-0.0693058	-0.205481	0.0242393	0.0707937	-0.997192	0.231375	0	0	0	1
0.998012	0.056214	0.0281672	0.666183	0.0580189	-0.995876	-0.0692066	-0.204945	0.0241349	0.0706881	-0.997202	0.231357	0	0	0	1
0.998012	0.0562575	0.028082	0.666266	0.058054	-0.99588	-0.0691127	-0.204403	0.0240524	0.0705905	-0.997211	0.231335	0	0	0	1
0.99801	0.0563454	0.0279823	0.66631	0.058133	-0.995881	-0.0690395	-0.203979	0.0239512	0.0705136	-0.997219	0.231324	0	0	0	1
0.99801	0.0564279	0.0278159	0.666338	0.0582012	-0.995884	-0.0689408	-0.203527	0.0237855	0.0704073	-0.997231	0.231293	0	0	0	1
0.998006	0.0565336	0.0277285	0.666416	0.0582985	-0.995884	-0.0688575	-0.203001	0.0236958	0.0703216	-0.997239	0.231273	0	0	0	1
0.998014	0.0564451	0.027626	0.666477	0.0582006	-0.995896	-0.0687564	-0.202439	0.0236058	0.0702126	-0.997249	0.231261	0	0	0	1
0.998019	0.0563981	0.0275549	0.666532	0.0581468	-0.995905	-0.0686756	-0.20192	0.0235431	0.0701266	-0.997256	0.231261	0	0	0	1
0.998021	0.0563925	0.0274869	0.666567	0.0581346	-0.995911	-0.0686	-0.201454	0.0234802	0.0700471	-0.997263	0.231267	0	0	0	1
0.998018	0.0564854	0.0273891	0.666596	0.0582188	-0.995911	-0.0685245	-0.201008	0.0233807	0.0699681	-0.997271	0.23125	0	0	0	1
0.998014	0.0566016	0.0273096	0.666645	0.0583274	-0.99591	-0.0684486	-0.200557	0.0232978	0.0698904	-0.997278	0.231226	0	0	0	1
0.998013	0.0566516	0.0272257	0.666706	0.0583694	-0.995914	-0.0683634	-0.200049	0.0232157	0.0698016	-0.997287	0.2312	0	0	0	1
0.998017	0.0566188	0.0271438	0.666764	0.058329	-0.995922	-0.0682798	-0.199515	0.0231413	0.0697126	-0.997295	0.231186	0	0	0	1
0.998019	0.0566388	0.0270627	0.666811	0.0583413	-0.995927	-0.0681925	-0.198996	0.0230644	0.0696211	-0.997303	0.23118	0	0	0	1
0.99803	0.0564672	0.0270006	0.666864	0.0581638	-0.995943	-0.068107	-0.198485	0.0230195	0.0695281	-0.99731	0.231181	0	0	0	1
0.998042	0.0562997	0.0269087	0.666908	0.0579882	-0.995959	-0.0680204	-0.198006	0.0229446	0.0694324	-0.997319	0.231176	0	0	0	1
0.998051	0.0561901	0.0267833	0.666938	0.0578679	-0.995973	-0.0679217	-0.197516	0.022833	0.0693241	-0.997329	0.231146	0	0	0	1
0.998059	0.0560803	0.0267155	0.666977	0.0577516	-0.995986	-0.067837	-0.19702	0.0227781	0.0692331	-0.997336	0.231141	0	0	0	1
0.998051	0.0562336	0.026689	0.667032	0.0579013	-0.995981	-0.0677721	-0.196502	0.0227448	0.0691702	-0.997341	0.231161	0	0	0	1
0.998058	0.0561639	0.0266	0.667074	0.0578235	-0.995992	-0.0676805	-0.195961	0.0226663	0.069072	-0.99735	0.231142	0	0	0	1
0.998063	0.0561155	0.026521	0.667107	0.0577678	-0.996001	-0.0675917	-0.195453	0.0225961	0.0689777	-0.997358	0.231125	0	0	0	1
0.998062	0.0561336	0.0265058	0.66715	0.0577835	-0.996004	-0.067534	-0.19499	0.0225831	0.0689195	-0.997362	0.231144	0	0	0	1
0.998054	0.0563128	0.0264243	0.66717	0.0579549	-0.996	-0.0674562	-0.194518	0.0224941	0.0688412	-0.99737	0.231126	0	0	0	1
0.998062	0.0561552	0.0264396	0.66722	0.0577976	-0.996012	-0.0674051	-0.194151	0.0225231	0.0687875	-0.997373	0.231151	0	0	0	1
0.998065	0.0560947	0.0264634	0.66724	0.0577384	-0.996017	-0.0673903	-0.193992	0.0225519	0.0687727	-0.997373	0.23118	0	0	0	1
0.998058	0.0562654	0.0263926	0.667242	0.0579033	-0.996009	-0.0673576	-0.193799	0.0224715	0.0687398	-0.997377	0.231154	0	0	0	1
0.998046	0.0565038	0.0263287	0.667316	0.0581354	-0.996	-0.0672973	-0.193359	0.0223949	0.0686812	-0.997383	0.231116	0	0	0	1
0.998059	0.0563082	0.0262353	0.667409	0.0579317	-0.996018	-0.067207	-0.192813	0.0223207	0.0685813	-0.997392	0.231077	0	0	0	1
0.998061	0.0563172	0.0261486	0.667467	0.057933	-0.996023	-0.0671302	-0.192337	0.0222381	0.0684997	-0.997399	0.231084	0	0	0	1
0.998055	0.0564727	0.0260581	0.667481	0.0580806	-0.996019	-0.0670655	-0.191944	0.0221411	0.0684334	-0.997406	0.231108	0	0	0	1
0.998043	0.0567084	0.0259914	0.667507	0.0583099	-0.996009	-0.0670044	-0.191507	0.022062	0.0683737	-0.997412	0.231127	0	0	0	1
0.998041	0.0567597	0.0259481	0.667568	0.0583565	-0.996012	-0.0669299	-0.190986	0.0220198	0.0682979	-0.997418	0.231147	0	0	0	1
0.998042	0.0567654	0.025892	0.667637	0.0583566	-0.996017	-0.0668531	-0.190426	0.021968	0.068218	-0.997424	0.23116	0	0	0	1
0.998045	0.0567623	0.025811	0.667651	0.0583463	-0.996023	-0.0667714	-0.189917	0.0218924	0.0681317	-0.997432	0.231175	0	0	0	1
0.998042	0.0568209	0.0257641	0.667643	0.0584001	-0.996024	-0.066703	-0.189478	0.0218457	0.0680619	-0.997438	0.23121	0	0	0	1
0.998038	0.0569112	0.0257527	0.667648	0.0584881	-0.996023	-0.0666427	-0.189005	0.0218316	0.068003	-0.997442	0.231256	0	0	0	1
0.998042	0.0568381	0.0257462	0.66766	0.0584129	-0.996033	-0.066562	-0.188499	0.0218349	0.0679204	-0.997448	0.231303	0	0	0	1
0.998042	0.0568463	0.0257315	0.667679	0.0584183	-0.996038	-0.0664832	-0.187964	0.0218243	0.0678411	-0.997453	0.231343	0	0	0	1
0.998041	0.0568535	0.0257572	0.667707	0.0584259	-0.996042	-0.0664187	-0.187404	0.0218532	0.0677783	-0.997457	0.231409	0	0	0	1
0.99804	0.056861	0.0257626	0.667717	0.0584323	-0.996046	-0.0663509	-0.186842	0.0218621	0.067711	-0.997461	0.231474	0	0	0	1
0.998041	0.05684	0.025786	0.66771	0.0584115	-0.996051	-0.0662894	-0.18636	0.0218904	0.0676506	-0.997465	0.231553	0	0	0	1
0.99804	0.0568538	0.0257826	0.667695	0.0584239	-0.996054	-0.066234	-0.185895	0.0218893	0.0675953	-0.997469	0.231614	0	0	0	1
0.998034	0.0569742	0.025761	0.667689	0.058541	-0.996052	-0.0661639	-0.185399	0.0218638	0.0675268	-0.997474	0.231658	0	0	0	1
0.998043	0.0568338	0.0257189	0.667708	0.0583964	-0.996066	-0.0660853	-0.184856	0.0218359	0.0674427	-0.99748	0.231674	0	0	0	1
0.998064	0.0564813	0.02567	0.667761	0.0580392	-0.996093	-0.0659927	-0.184268	0.0218164	0.0673397	-0.997487	0.231668	0	0	0	1
0.998072	0.0563845	0.0255904	0.667801	0.0579355	-0.996104	-0.0659118	-0.183714	0.0217484	0.0672522	-0.997495	0.231644	0	0	0	1
0.998074	0.0563652	0.025526	0.66783	0.0579103	-0.99611	-0.0658388	-0.183262	0.0216898	0.0671751	-0.997501	0.231623	0	0	0	1
0.998071	0.0564509	0.0254768	0.667836	0.0579913	-0.996109	-0.0657829	-0.182842	0.0216382	0.0671182	-0.997506	0.231629	0	0	0	1
0.998064	0.0565948	0.0254314	0.66785	0.0581303	-0.996106	-0.0657102	-0.18234	0.0215876	0.0670461	-0.997512	0.231638	0	0	0	1
0.998076	0.0563752	0.0254368	0.6679	0.0579099	-0.996124	-0.0656375	-0.181763	0.0216119	0.0669691	-0.997517	0.231674	0	0	0	1
0.998084	0.0562382	0.0254321	0.667957	0.0577713	-0.996136	-0.0655692	-0.181223	0.0216204	0.0668977	-0.997521	0.231691	0	0	0	1
0.998081	0.0563411	0.0253368	0.667978	0.0578659	-0.996136	-0.0654894	-0.180739	0.0215232	0.0668147	-0.997529	0.231655	0	0	0	1
0.998081	0.05636	0.0252722	0.668011	0.0578793	-0.996139	-0.0654302	-0.180315	0.0214611	0.0667522	-0.997535	0.23163	0	0	0	1
0.998088	0.0562621	0.0252147	0.668025	0.0577764	-0.996149	-0.0653697	-0.180007	0.0214138	0.0666864	-0.99754	0.231609	0	0	0	1
0.998087	0.0562788	0.0252335	0.668034	0.057794	-0.996149	-0.0653544	-0.179852	0.0214323	0.0666726	-0.997541	0.231632	0	0	0	1
0.99808	0.0564231	0.0251756	0.66802	0.0579333	-0.996144	-0.0653138	-0.179672	0.0213673	0.0666318	-0.997545	0.231612	0	0	0	1
0.998064	0.0567216	0.02513	0.668066	0.0582256	-0.996134	-0.0651938	-0.179242	0.021309	0.0665157	-0.997554	0.231578	0	0	0	1
0.998063	0.0567601	0.0250844	0.668121	0.0582588	-0.996139	-0.0650916	-0.178728	0.0212669	0.0664118	-0.997562	0.231554	0	0	0	1
0.998065	0.0567414	0.0250549	0.66815	0.0582369	-0.996144	-0.065033	-0.178249	0.0212423	0.0663511	-0.997566	0.231565	0	0	0	1
0.998064	0.0567635	0.0250384	0.668156	0.0582566	-0.996147	-0.0649704	-0.17777	0.021228	0.0662882	-0.997571	0.231598	0	0	0	1
0.998059	0.0568645	0.0250278	0.66815	0.0583554	-0.996145	-0.0649118	-0.177302	0.0212141	0.0662312	-0.997575	0.231641	0	0	0	1
0.998053	0.0569488	0.0250495	0.668161	0.0584399	-0.996144	-0.0648594	-0.176805	0.0212333	0.066182	-0.997578	0.231699	0	0	0	1
0.998048	0.0570447	0.0250425	0.668185	0.0585339	-0.996142	-0.0648009	-0.176301	0.0212234	0.0661251	-0.997582	0.23173	0	0	0	1
0.998053	0.0569665	0.0250388	0.668257	0.0584544	-0.99615	-0.0647428	-0.175798	0.0212282	0.0660652	-0.997585	0.231732	0	0	0	1
0.998049	0.0570601	0.0249636	0.668332	0.0585413	-0.99615	-0.0646714	-0.175267	0.0211514	0.0659916	-0.997592	0.231679	0	0	0	1
0.99806	0.0568944	0.0249068	0.668407	0.0583707	-0.996165	-0.0645996	-0.174762	0.0211099	0.065913	-0.997598	0.23164	0	0	0	1
0.998052	0.0570367	0.0248905	0.668465	0.0585106	-0.99616	-0.0645495	-0.17431	0.0210872	0.065865	-0.997602	0.231636	0	0	0	1
0.998051	0.0570671	0.0248568	0.6685	0.0585374	-0.996162	-0.0644899	-0.17385	0.0210551	0.0658041	-0.997606	0.231633	0	0	0	1
0.998044	0.0571914	0.0248643	0.668557	0.0586609	-0.996158	-0.0644405	-0.173372	0.0210573	0.0657579	-0.997609	0.23165	0	0	0	1
0.998045	0.0571858	0.0248539	0.668613	0.0586534	-0.996162	-0.064381	-0.172839	0.0210508	0.0656977	-0.997613	0.23166	0	0	0	1
0.998041	0.0572614	0.0248155	0.668663	0.058725	-0.996162	-0.0643143	-0.172296	0.0210116	0.0656305	-0.997619	0.231653	0	0	0	1
0.998047	0.0571839	0.0247855	0.668707	0.0586443	-0.996171	-0.0642474	-0.171784	0.0209907	0.0655603	-0.997624	0.231653	0	0	0	1
0.998043	0.0572516	0.0247823	0.668746	0.0587105	-0.996171	-0.0641994	-0.171353	0.0209859	0.0655136	-0.997627	0.231668	0	0	0	1
0.998044	0.057237	0.0247503	0.668774	0.0586926	-0.996176	-0.0641341	-0.170889	0.0209588	0.0654462	-0.997632	0.231671	0	0	0	1
0.998051	0.0571353	0.0247078	0.66881	0.0585869	-0.996186	-0.0640689	-0.170408	0.020927	0.0653765	-0.997637	0.231665	0	0	0	1
0.998064	0.0569194	0.0247097	0.668878	0.0583701	-0.996203	-0.0640006	-0.169852	0.020947	0.0653039	-0.997642	0.231677	0	0	0	1
0.998066	0.0568722	0.0247151	0.668951	0.058322	-0.99621	-0.0639364	-0.169293	0.0209592	0.0652391	-0.997645	0.231689	0	0	0	1
0.998067	0.0568652	0.0246974	0.668998	0.0583126	-0.996215	-0.0638747	-0.168762	0.0209457	0.0651763	-0.99765	0.2317	0	0	0	1
0.99807	0.0568142	0.0246965	0.669029	0.0582604	-0.996221	-0.0638196	-0.168327	0.0209514	0.0651201	-0.997653	0.231721	0	0	0	1
0.998059	0.0570041	0.0246924	0.66907	0.0584487	-0.996213	-0.0637737	-0.167861	0.0209375	0.0650781	-0.997656	0.231738	0	0	0	1
0.998054	0.0570934	0.0246767	0.669138	0.0585356	-0.996212	-0.0637139	-0.167337	0.0209196	0.0650193	-0.997661	0.231731	0	0	0	1
0.998061	0.0569781	0.024658	0.669213	0.058418	-0.996223	-0.0636526	-0.166797	0.020912	0.0649546	-0.997665	0.231722	0	0	0	1
0.998068	0.0568936	0.0245929	0.669276	0.0583278	-0.996233	-0.0635752	-0.16623	0.0208572	0.0648717	-0.997672	0.231686	0	0	0	1
0.998081	0.0566607	0.0245935	0.669303	0.058095	-0.996247	-0.0635634	-0.165911	0.0208736	0.0648551	-0.997672	0.231706	0	0	0	1
0.998082	0.056635	0.0246205	0.669287	0.0580714	-0.996248	-0.0635717	-0.165789	0.0209017	0.0648644	-0.997671	0.231754	0	0	0	1
0.998072	0.0568271	0.0245895	0.669269	0.0582607	-0.996238	-0.0635545	-0.165614	0.0208593	0.0648494	-0.997673	0.231759	0	0	0	1
0.998056	0.0571254	0.0245514	0.669323	0.058555	-0.996224	-0.0635067	-0.165184	0.0208049	0.0648058	-0.997677	0.231733	0	0	0	1
0.998053	0.0571933	0.0244978	0.669384	0.058618	-0.996225	-0.0634408	-0.164696	0.0207508	0.0647382	-0.997682	0.231696	0	0	0	1
0.998055	0.0571852	0.0244435	0.669417	0.0586051	-0.996229	-0.0633777	-0.164236	0.0207011	0.0646719	-0.997688	0.231676	0	0	0	1
0.998048	0.0573176	0.02443	0.669445	0.0587355	-0.996224	-0.0633339	-0.163808	0.0206816	0.06463	-0.997691	0.231688	0	0	0	1
0.99804	0.0574385	0.0244556	0.669485	0.0588567	-0.99622	-0.0632843	-0.163286	0.0207022	0.0645846	-0.997693	0.231731	0	0	0	1
0.998041	0.057424	0.0244566	0.669483	0.058841	-0.996225	-0.0632198	-0.162754	0.0207079	0.0645199	-0.997698	0.231782	0	0	0	1
0.998032	0.0575794	0.0244465	0.669458	0.0589942	-0.99622	-0.0631593	-0.162237	0.0206913	0.0644621	-0.997702	0.231838	0	0	0	1
0.998035	0.0575239	0.0244604	0.669434	0.0589386	-0.996227	-0.0631039	-0.16178	0.020712	0.0644065	-0.997705	0.231907	0	0	0	1
0.998028	0.0576529	0.0244529	0.669427	0.0590657	-0.996223	-0.0630447	-0.161277	0.0206997	0.0643496	-0.997709	0.231952	0	0	0	1
0.998028	0.0576313	0.0244817	0.669446	0.0590447	-0.996228	-0.0629839	-0.160735	0.0207335	0.0642901	-0.997712	0.23201	0	0	0	1
0.998033	0.0575432	0.0244841	0.669448	0.0589556	-0.996238	-0.0629218	-0.160192	0.0207452	0.0642264	-0.997716	0.232062	0	0	0	1
0.998035	0.0575228	0.0244759	0.669443	0.0589333	-0.996243	-0.0628579	-0.159695	0.0207421	0.0641617	-0.99772	0.232101	0	0	0	1
0.998036	0.0574925	0.0244757	0.669444	0.0589019	-0.996248	-0.0628035	-0.159213	0.0207471	0.0641068	-0.997723	0.232145	0	0	0	1
0.998034	0.0575474	0.0244264	0.669461	0.0589523	-0.996249	-0.0627371	-0.158717	0.0206984	0.0640387	-0.997729	0.23214	0	0	0	1
0.998039	0.057487	0.0243902	0.669514	0.0588883	-0.996257	-0.0626735	-0.158202	0.0206699	0.0639718	-0.997734	0.232123	0	0	0	1
0.998048	0.0573479	0.024341	0.669584	0.0587447	-0.99627	-0.0626006	-0.157615	0.0206341	0.0638932	-0.997739	0.232092	0	0	0	1
0.998074	0.0569206	0.0242707	0.669635	0.058312	-0.996301	-0.0625141	-0.157077	0.0205965	0.0637939	-0.997747	0.232052	0	0	0	1
0.998072	0.0569705	0.0242475	0.669669	0.0583592	-0.996302	-0.062461	-0.156585	0.0205734	0.0637405	-0.99775	0.232057	0	0	0	1
0.998066	0.0571012	0.0241849	0.669666	0.0584844	-0.996298	-0.0623989	-0.156119	0.0205063	0.0636776	-0.997756	0.232049	0	0	0	1
0.998057	0.0572549	0.0241834	0.669697	0.0586367	-0.996292	-0.062351	-0.155654	0.0204978	0.0636328	-0.997759	0.232065	0	0	0	1
0.998064	0.0571506	0.0241401	0.669739	0.0585285	-0.996303	-0.0622864	-0.155133	0.0204651	0.0635636	-0.997764	0.232052	0	0	0	1
0.99807	0.0570664	0.0240956	0.669804	0.0584402	-0.996312	-0.0622164	-0.154583	0.0204302	0.0634894	-0.997769	0.232021	0	0	0	1
0.998071	0.0570551	0.0240857	0.669875	0.0584272	-0.996316	-0.0621606	-0.154071	0.0204243	0.0634328	-0.997773	0.232011	0	0	0	1
0.998075	0.0570174	0.0240158	0.669913	0.0583839	-0.996323	-0.0621019	-0.153648	0.0203605	0.0633693	-0.997778	0.231969	0	0	0	1
0.998072	0.0570806	0.0239631	0.669956	0.0584426	-0.996323	-0.0620488	-0.153217	0.0203071	0.0633146	-0.997783	0.231936	0	0	0	1
0.998071	0.0571198	0.0239189	0.670019	0.0584777	-0.996324	-0.0619908	-0.152727	0.020264	0.0632549	-0.997788	0.231901	0	0	0	1
0.998062	0.0572994	0.0238823	0.670088	0.0586534	-0.996318	-0.0619282	-0.152166	0.0202198	0.0631938	-0.997792	0.231873	0	0	0	1
0.998072	0.0571388	0.0238382	0.670117	0.0584906	-0.996327	-0.061938	-0.151782	0.0201855	0.0631978	-0.997793	0.231863	0	0	0	1
0.998078	0.0570407	0.0238168	0.670128	0.0583989	-0.996309	-0.0623135	-0.151644	0.0201484	0.0635695	-0.99777	0.231908	0	0	0	1
0.99807	0.0572054	0.0237686	0.670123	0.0585597	-0.996301	-0.0622905	-0.151435	0.0200912	0.0635471	-0.997773	0.231892	0	0	0	1
0.998057	0.0574489	0.023708	0.670168	0.058798	-0.996289	-0.0622445	-0.151038	0.0200181	0.0635025	-0.997777	0.231848	0	0	0	1
0.998056	0.0575022	0.0236503	0.670224	0.0588464	-0.99629	-0.0621871	-0.150571	0.0199606	0.0634429	-0.997782	0.231804	0	0	0	1
0.998057	0.0575069	0.0236046	0.670268	0.058847	-0.996294	-0.0621274	-0.150115	0.0199183	0.0633806	-0.997787	0.231777	0	0	0	1
0.998055	0.0575535	0.0235691	0.670305	0.0588902	-0.996294	-0.0620779	-0.14967	0.0198828	0.06333	-0.997791	0.231763	0	0	0	1
0.998046	0.0577124	0.0235362	0.670354	0.0590458	-0.996289	-0.0620239	-0.149148	0.0198431	0.0632773	-0.997795	0.231747	0	0	0	1
0.998053	0.0576029	0.0235319	0.670421	0.0589349	-0.996299	-0.061961	-0.148584	0.0198495	0.063212	-0.997799	0.231745	0	0	0	1
0.998054	0.057599	0.0234907	0.670464	0.0589273	-0.996303	-0.0619027	-0.148076	0.0198123	0.0631514	-0.997803	0.231726	0	0	0	1
0.99805	0.0576735	0.0234787	0.670504	0.059	-0.996302	-0.0618582	-0.147636	0.0197982	0.0631077	-0.997806	0.231726	0	0	0	1
0.998045	0.057788	0.0234241	0.670522	0.0591098	-0.996298	-0.0618042	-0.14721	0.0197397	0.0630529	-0.997811	0.231705	0	0	0	1
0.998043	0.0578317	0.0233973	0.670582	0.0591507	-0.996299	-0.0617494	-0.146688	0.0197135	0.0629974	-0.997815	0.231686	0	0	0	1
0.998039	0.0578893	0.0233905	0.670654	0.0592066	-0.996299	-0.0616937	-0.146132	0.0197064	0.0629426	-0.997819	0.231677	0	0	0	1
0.998047	0.0577829	0.0233516	0.670706	0.0590968	-0.99631	-0.0616337	-0.145635	0.0196779	0.0628782	-0.997823	0.231653	0	0	0	1
0.998042	0.0578734	0.0233143	0.670742	0.0591838	-0.996308	-0.0615847	-0.145203	0.019638	0.0628289	-0.997827	0.231634	0	0	0	1
0.998051	0.0577549	0.023241	0.670773	0.0590596	-0.996319	-0.0615213	-0.144745	0.0195761	0.0627588	-0.997833	0.231593	0	0	0	1
0.998059	0.0576344	0.0231972	0.670817	0.0589355	-0.99633	-0.0614648	-0.144293	0.0195434	0.0626975	-0.997837	0.231566	0	0	0	1
0.998068	0.0574825	0.0231738	0.670878	0.0587812	-0.996343	-0.0614001	-0.143762	0.0195335	0.0626285	-0.997842	0.231549	0	0	0	1
0.998076	0.0573543	0.0231541	0.670945	0.0586507	-0.996354	-0.0613386	-0.143207	0.0195255	0.0625635	-0.997846	0.231534	0	0	0	1
0.998078	0.0573306	0.023119	0.670987	0.0586237	-0.99636	-0.0612794	-0.142658	0.0194955	0.0625019	-0.99785	0.231523	0	0	0	1
0.998083	0.0572599	0.0231019	0.671019	0.0585509	-0.996367	-0.0612239	-0.142193	0.0194861	0.0624441	-0.997854	0.231524	0	0	0	1
0.998071	0.0574751	0.0230693	0.671046	0.0587629	-0.996358	-0.0611765	-0.141722	0.019443	0.062399	-0.997858	0.231515	0	0	0	1
0.998071	0.0574894	0.0230096	0.671081	0.0587722	-0.996361	-0.0611159	-0.141232	0.0193862	0.0623353	-0.997863	0.231484	0	0	0	1
0.998063	0.0576482	0.0229685	0.671137	0.0589271	-0.996355	-0.0610572	-0.140674	0.0193388	0.0622773	-0.997868	0.231456	0	0	0	1
0.998068	0.0575845	0.0229321	0.671197	0.0588599	-0.996363	-0.0609939	-0.140126	0.0193102	0.0622108	-0.997872	0.231431	0	0	0	1
0.998072	0.0575239	0.0229105	0.67124	0.0587971	-0.99637	-0.060942	-0.139628	0.0192955	0.0621565	-0.997876	0.231423	0	0	0	1
0.998069	0.0576095	0.0228273	0.671245	0.0588762	-0.996369	-0.0608774	-0.139165	0.0192112	0.0620887	-0.997882	0.23139	0	0	0	1
0.99806	0.0577753	0.0227734	0.671256	0.0590373	-0.996363	-0.060825	-0.138702	0.0191503	0.0620365	-0.997886	0.231373	0	0	0	1
0.998046	0.0580341	0.0227657	0.671287	0.0592944	-0.99635	-0.0607785	-0.138186	0.0191292	0.0619945	-0.997889	0.231383	0	0	0	1
0.998064	0.0577355	0.0227313	0.671283	0.0589931	-0.996372	-0.0607267	-0.137818	0.0191166	0.061935	-0.997893	0.231387	0	0	0	1
0.998066	0.0576957	0.022734	0.671268	0.0589533	-0.996375	-0.0607141	-0.137628	0.0191224	0.0619218	-0.997894	0.231414	0	0	0	1
0.998055	0.0578948	0.022696	0.671253	0.0591493	-0.996364	-0.0606955	-0.137435	0.0190734	0.0619048	-0.997896	0.231406	0	0	0	1
0.998038	0.0582084	0.0226295	0.671286	0.0594575	-0.996349	-0.0606508	-0.137012	0.0189903	0.0618622	-0.9979	0.231362	0	0	0	1
0.99804	0.0581894	0.0226141	0.67135	0.0594365	-0.996353	-0.0605943	-0.136507	0.0189795	0.0618045	-0.997904	0.231343	0	0	0	1
0.998048	0.058078	0.0225594	0.671372	0.0593208	-0.996364	-0.0605383	-0.136075	0.0189352	0.0617432	-0.997909	0.231317	0	0	0	1
0.998046	0.0581364	0.0225032	0.671368	0.0593747	-0.996363	-0.060488	-0.135687	0.0188786	0.0616908	-0.997913	0.231303	0	0	0	1
0.998037	0.0582839	0.0225072	0.671401	0.0595213	-0.996357	-0.0604436	-0.135207	0.0188761	0.0616495	-0.997915	0.231315	0	0	0	1
0.998036	0.058309	0.0224999	0.671447	0.0595449	-0.996359	-0.0603859	-0.134631	0.0188708	0.0615919	-0.997919	0.231319	0	0	0	1
0.998043	0.0581892	0.0224746	0.671496	0.0594225	-0.996371	-0.0603222	-0.134072	0.0188567	0.0615246	-0.997924	0.231307	0	0	0	1
0.998039	0.0582786	0.0224276	0.671531	0.0595078	-0.996369	-0.0602671	-0.133595	0.0188077	0.0614684	-0.997928	0.231279	0	0	0	1
0.998038	0.058315	0.0223862	0.671567	0.0595408	-0.996369	-0.0602233	-0.133173	0.0187668	0.0614229	-0.997931	0.23125	0	0	0	1
0.998031	0.0584409	0.0223456	0.671612	0.059663	-0.996365	-0.0601683	-0.132668	0.0187219	0.061368	-0.997936	0.231224	0	0	0	1
0.998038	0.0583252	0.022332	0.671668	0.0595455	-0.996376	-0.0601108	-0.132117	0.0187189	0.0613075	-0.997939	0.231214	0	0	0	1
0.99805	0.0581167	0.0223456	0.671726	0.0593372	-0.996392	-0.0600578	-0.13156	0.0187484	0.0612515	-0.997942	0.231222	0	0	0	1
0.998061	0.0579463	0.0223122	0.671758	0.0591639	-0.996406	-0.0599975	-0.131034	0.0187292	0.0611861	-0.997947	0.231211	0	0	0	1
0.998076	0.057694	0.0222793	0.671782	0.058909	-0.996424	-0.05994	-0.130551	0.0187152	0.0611221	-0.997951	0.231202	0	0	0	1
0.998071	0.0577923	0.0222519	0.671801	0.0590045	-0.996421	-0.0598936	-0.130106	0.0186847	0.061076	-0.997954	0.231196	0	0	0	1
0.998061	0.057977	0.0222171	0.671822	0.0591859	-0.996413	-0.0598451	-0.129634	0.0186415	0.0610289	-0.997958	0.231184	0	0	0	1
0.998061	0.0579725	0.0222193	0.671863	0.0591806	-0.996417	-0.0597944	-0.129108	0.018647	0.0609783	-0.997961	0.231193	0	0	0	1
0.998073	0.0577885	0.0221771	0.671886	0.0589931	-0.996432	-0.0597318	-0.128559	0.0186199	0.0609099	-0.997966	0.231182	0	0	0	1
0.998081	0.0576659	0.0221456	0.671899	0.0588676	-0.996443	-0.0596685	-0.128022	0.0185998	0.0608425	-0.99797	0.231183	0	0	0	1
0.998076	0.0577555	0.0221236	0.671905	0.0589549	-0.99644	-0.0596241	-0.127556	0.018575	0.0607986	-0.997973	0.23119	0	0	0	1
0.998073	0.0578149	0.022107	0.671914	0.0590123	-0.99644	-0.059579	-0.127119	0.0185576	0.0607537	-0.997976	0.231198	0	0	0	1
0.998069	0.057889	0.0220791	0.671934	0.0590837	-0.996438	-0.0595282	-0.126644	0.0185282	0.0607027	-0.99798	0.23119	0	0	0	1
0.998057	0.0581048	0.0220706	0.671968	0.0592979	-0.996428	-0.0594836	-0.126122	0.0185092	0.0606617	-0.997983	0.231193	0	0	0	1
0.998051	0.0582043	0.0220721	0.671993	0.0593962	-0.996426	-0.0594261	-0.125551	0.0185081	0.0606062	-0.997986	0.231208	0	0	0	1
0.998052	0.0581853	0.022101	0.671992	0.0593781	-0.99643	-0.0593826	-0.12507	0.0185407	0.0605641	-0.997988	0.231259	0	0	0	1
0.998048	0.058201	0.0222085	0.672007	0.0593997	-0.99643	-0.0593518	-0.12462	0.0186486	0.06054	-0.997988	0.231355	0	0	0	1
0.998039	0.0583449	0.0222486	0.67201	0.0595451	-0.996424	-0.059309	-0.124119	0.0186824	0.0605025	-0.997989	0.231413	0	0	0	1
0.998047	0.0582128	0.0222199	0.671955	0.0594105	-0.996435	-0.0592613	-0.123781	0.0186647	0.0604506	-0.997993	0.231444	0	0	0	1
0.998068	0.0580579	0.0217009	0.671555	0.0592228	-0.996452	-0.0591658	-0.123737	0.0181626	0.0603215	-0.99801	0.231314	0	0	0	1
0.998098	0.0579696	0.0204944	0.670591	0.0590578	-0.996476	-0.0589256	-0.123659	0.01698	0.0600088	-0.99805	0.231027	0	0	0	1
0.998123	0.0578817	0.0195462	0.669452	0.0589099	-0.996496	-0.0587235	-0.123544	0.0160524	0.0597496	-0.998081	0.231045	0	0	0	1
0.998136	0.0579624	0.0185826	0.667969	0.0589322	-0.996498	-0.0586765	-0.123367	0.0150901	0.0596471	-0.998102	0.231291	0	0	0	1
0.998154	0.0579886	0.0175109	0.666437	0.0588927	-0.996507	-0.0585551	-0.123182	0.0140278	0.0594631	-0.998128	0.231472	0	0	0	1
0.998174	0.0579357	0.0165198	0.664786	0.058778	-0.996527	-0.0583303	-0.122972	0.0130566	0.0591795	-0.998158	0.231758	0	0	0	1
0.9982	0.0577844	0.0154686	0.663193	0.0585628	-0.99655	-0.0581645	-0.122866	0.0120278	0.0589504	-0.998185	0.231885	0	0	0	1
0.998222	0.0577012	0.0142606	0.66169	0.0584066	-0.996569	-0.0579834	-0.122742	0.0108395	0.058698	-0.998213	0.231905	0	0	0	1
0.998245	0.0575962	0.0130718	0.660157	0.0582299	-0.996593	-0.0577601	-0.122607	0.00967398	0.0584046	-0.998243	0.231953	0	0	0	1
0.998265	0.0575072	0.011853	0.658693	0.0580686	-0.99661	-0.0576173	-0.122516	0.00847285	0.0581903	-0.998266	0.231944	0	0	0	1
0.99828	0.0574701	0.0106925	0.657091	0.0579629	-0.996626	-0.0574577	-0.122371	0.00732769	0.0579633	-0.998288	0.232034	0	0	0	1
0.998297	0.0573619	0.00967094	0.655465	0.0577942	-0.996649	-0.0572271	-0.122223	0.00632922	0.0576732	-0.998312	0.23201	0	0	0	1
0.99831	0.0572519	0.00887542	0.653809	0.057638	-0.996664	-0.057126	-0.122112	0.00554855	0.0575257	-0.998325	0.232175	0	0	0	1
0.998326	0.0571135	0.00794947	0.652221	0.0574456	-0.996686	-0.0569337	-0.121981	0.00464473	0.0572797	-0.998344	0.232371	0	0	0	1
0.998338	0.0570501	0.00678371	0.650693	0.0573149	-0.996705	-0.0567284	-0.121834	0.00349824	0.0570075	-0.998364	0.232355	0	0	0	1
0.998346	0.0570191	0.00588819	0.649109	0.0572328	-0.996713	-0.0566751	-0.121718	0.00261049	0.0569028	-0.998373	0.232377	0	0	0	1
0.998356	0.0569192	0.00510008	0.647459	0.057088	-0.996729	-0.0565433	-0.121595	0.00183818	0.056726	-0.998385	0.232302	0	0	0	1
0.998361	0.0568739	0.0046117	0.645902	0.057015	-0.996736	-0.0564905	-0.12146	0.00135697	0.0566454	-0.99839	0.232364	0	0	0	1
0.998371	0.0567422	0.00396943	0.644312	0.056847	-0.996754	-0.0563366	-0.121316	0.000733029	0.056455	-0.998402	0.232548	0	0	0	1
0.998382	0.0566052	0.00293314	0.642779	0.0566518	-0.996778	-0.0561119	-0.121181	-0.000279422	0.0561718	-0.998418	0.232624	0	0	0	1
0.99839	0.0565155	0.00196774	0.641207	0.0565083	-0.996797	-0.0559239	-0.121039	-0.00122606	0.0559295	-0.998431	0.232573	0	0	0	1
0.998388	0.0565724	0.00106458	0.639627	0.0565144	-0.996792	-0.0560003	-0.120951	-0.00213386	0.0559546	-0.998428	0.232463	0	0	0	1
0.998395	0.0564527	0.000524927	0.638091	0.0563652	-0.996808	-0.0558563	-0.120806	-0.00265696	0.0557807	-0.998436	0.232708	0	0	0	1
0.998403	0.056318	-0.000432126	0.636526	0.0561779	-0.996829	-0.0556699	-0.12068	-0.00359298	0.0555411	-0.998447	0.232808	0	0	0	1
0.998409	0.0561964	-0.00130026	0.634876	0.0560092	-0.996849	-0.0554888	-0.120526	-0.00444147	0.055312	-0.998456	0.232902	0	0	0	1
0.998418	0.0560281	-0.00169893	0.633207	0.0558193	-0.996863	-0.0554267	-0.120437	-0.0048261	0.0552285	-0.998459	0.232848	0	0	0	1
0.998419	0.056003	-0.00165952	0.631673	0.0557962	-0.996862	-0.0554801	-0.120328	-0.0047884	0.0552842	-0.998456	0.232535	0	0	0	1
0.998422	0.0559631	-0.000995397	0.630059	0.0557926	-0.996855	-0.0555945	-0.120204	-0.00413053	0.0554356	-0.998451	0.232231	0	0	0	1
0.998426	0.0559076	0.000599304	0.62851	0.055825	-0.996839	-0.0558464	-0.120096	-0.00255179	0.0557763	-0.998437	0.231985	0	0	0	1
0.998423	0.0558537	0.00340301	0.627026	0.0559279	-0.996815	-0.0561875	-0.119957	0.000227017	0.0562737	-0.998412	0.231853	0	0	0	1
0.998402	0.055735	0.00818133	0.626668	0.056083	-0.99676	-0.057002	-0.120052	0.0049511	0.0573544	-0.998338	0.232349	0	0	0	1
0.998385	0.0555521	0.0109933	0.626498	0.0560671	-0.996722	-0.0576687	-0.120281	0.00772709	0.0581766	-0.998273	0.232579	0	0	0	1
0.998395	0.0552199	0.0117873	0.626362	0.0557848	-0.996716	-0.0580429	-0.12064	0.00851692	0.058592	-0.998242	0.232057	0	0	0	1
0.998412	0.0547752	0.0124058	0.626284	0.0553794	-0.996724	-0.058292	-0.121019	0.00914564	0.0588711	-0.99822	0.231574	0	0	0	1
0.99843	0.0543873	0.0126432	0.626214	0.0550083	-0.99673	-0.0585377	-0.121372	0.00939158	0.0591259	-0.998203	0.231431	0	0	0	1
0.99844	0.0541912	0.0126755	0.626159	0.0548196	-0.996709	-0.0590793	-0.121773	0.00940571	0.0596667	-0.99817	0.23151	0	0	0	1
0.998464	0.0537762	0.012571	0.626074	0.054402	-0.996714	-0.0593878	-0.122186	0.00930958	0.0599651	-0.998153	0.2315	0	0	0	1
0.998483	0.0534485	0.0124909	0.625993	0.0540736	-0.996708	-0.0597781	-0.122606	0.00922828	0.0603475	-0.998131	0.231513	0	0	0	1
0.998492	0.0532968	0.0124033	0.625906	0.0539196	-0.996699	-0.0600717	-0.123032	0.00913425	0.0606345	-0.998115	0.231512	0	0	0	1
0.998507	0.0530434	0.0122922	0.625813	0.0536637	-0.996688	-0.0604849	-0.123497	0.00901667	0.0610388	-0.998091	0.231507	0	0	0	1
0.998517	0.0528715	0.0122011	0.625724	0.0534893	-0.996678	-0.0608003	-0.123935	0.00891953	0.0613473	-0.998073	0.231508	0	0	0	1
0.99853	0.0526397	0.0121374	0.625637	0.0532561	-0.996676	-0.0610271	-0.124368	0.0088581	0.0615684	-0.99806	0.231516	0	0	0	1
0.998533	0.0525956	0.0120379	0.625545	0.0532091	-0.996657	-0.0613836	-0.124814	0.00874266	0.0619187	-0.998039	0.231514	0	0	0	1
0.998548	0.0523427	0.0119628	0.625455	0.0529547	-0.996651	-0.0616984	-0.125272	0.00866679	0.0622269	-0.998021	0.231525	0	0	0	1
0.998556	0.0522102	0.0118759	0.625359	0.0528196	-0.996639	-0.062004	-0.125741	0.00857228	0.0625263	-0.998003	0.23153	0	0	0	1
0.998566	0.0520375	0.011784	0.625265	0.0526443	-0.996629	-0.0623266	-0.126195	0.00847451	0.0628421	-0.997984	0.231533	0	0	0	1
0.998581	0.0517641	0.0117185	0.62517	0.0523691	-0.99663	-0.0625402	-0.126665	0.0084152	0.0630497	-0.997971	0.231542	0	0	0	1
0.998592	0.0515643	0.0116437	0.625074	0.0521667	-0.996627	-0.0627568	-0.127128	0.008342	0.0632604	-0.997959	0.231547	0	0	0	1
0.998598	0.0514572	0.0115605	0.624972	0.0520566	-0.996617	-0.0630095	-0.127612	0.00825269	0.0635076	-0.997944	0.231551	0	0	0	1
0.998604	0.0513573	0.011489	0.624876	0.0519541	-0.996608	-0.0632209	-0.128071	0.0081768	0.0637141	-0.997931	0.231557	0	0	0	1
0.998611	0.0512417	0.0114101	0.624771	0.0518354	-0.996602	-0.0634195	-0.128558	0.00809515	0.0639074	-0.997919	0.23156	0	0	0	1
0.998619	0.0511018	0.0113353	0.624672	0.0516924	-0.996598	-0.0635985	-0.129013	0.00802033	0.0640811	-0.997909	0.231562	0	0	0	1
0.998622	0.0510589	0.0112671	0.624577	0.0516466	-0.996589	-0.0637765	-0.129453	0.00794585	0.0642551	-0.997898	0.231566	0	0	0	1
0.998619	0.0511316	0.0112011	0.624471	0.0517165	-0.996573	-0.0639734	-0.129947	0.00786526	0.0644489	-0.997886	0.231576	0	0	0	1
0.998619	0.0511496	0.0111307	0.624366	0.0517314	-0.996561	-0.0641534	-0.130426	0.00778458	0.0646251	-0.997876	0.231584	0	0	0	1
0.998618	0.0511819	0.0110668	0.624267	0.0517608	-0.996548	-0.0643294	-0.130883	0.00770966	0.0647979	-0.997865	0.231591	0	0	0	1
0.998623	0.051098	0.0110051	0.624163	0.0516744	-0.996541	-0.0645092	-0.131367	0.00764438	0.0649735	-0.997854	0.231602	0	0	0	1
0.998622	0.0511323	0.0109472	0.624067	0.0517061	-0.996528	-0.0646771	-0.131807	0.00757569	0.0651385	-0.997844	0.231612	0	0	0	1
0.998625	0.0510828	0.0108823	0.623964	0.0516539	-0.996519	-0.0648562	-0.132276	0.00750498	0.0653137	-0.997833	0.231623	0	0	0	1
0.998609	0.051403	0.0108475	0.623892	0.0519721	-0.996494	-0.064981	-0.132602	0.00744286	0.0654389	-0.997825	0.231634	0	0	0	1
0.998604	0.051498	0.010839	0.623857	0.0520668	-0.996485	-0.0650471	-0.132753	0.00742469	0.0655052	-0.997821	0.231647	0	0	0	1
0.998613	0.0513249	0.0108334	0.623819	0.0518943	-0.996489	-0.065126	-0.132944	0.00742641	0.0655824	-0.997816	0.231664	0	0	0	1
0.99862	0.0511899	0.0108303	0.623727	0.0517607	-0.996484	-0.0653041	-0.133403	0.00742297	0.0657591	-0.997804	0.231707	0	0	0	1
0.998613	0.0513238	0.0108637	0.623635	0.0518981	-0.996463	-0.0655128	-0.133916	0.00743657	0.0659703	-0.99779	0.231754	0	0	0	1
0.998606	0.0514309	0.0109663	0.623581	0.0520132	-0.996445	-0.0657029	-0.134334	0.00752183	0.0661662	-0.997777	0.231801	0	0	0	1
0.998612	0.0512886	0.0111174	0.623546	0.0518826	-0.99644	-0.0658873	-0.134745	0.00767216	0.0663571	-0.997763	0.231838	0	0	0	1
0.998616	0.0511841	0.0112243	0.623485	0.051787	-0.996431	-0.0660976	-0.135242	0.00777475	0.0665718	-0.997748	0.231868	0	0	0	1
0.99862	0.0510789	0.0113487	0.623423	0.0516921	-0.99642	-0.0663248	-0.135772	0.00789394	0.0668044	-0.997731	0.2319	0	0	0	1
0.998612	0.0512075	0.011455	0.623363	0.0518293	-0.996399	-0.0665433	-0.13626	0.00797991	0.0670291	-0.997715	0.231927	0	0	0	1
0.998609	0.0512396	0.011613	0.623313	0.0518739	-0.996381	-0.0667729	-0.136768	0.00812329	0.0672668	-0.997698	0.231962	0	0	0	1
0.998606	0.05127	0.0117215	0.623257	0.0519131	-0.996365	-0.0669811	-0.137236	0.00821846	0.0674807	-0.997683	0.231989	0	0	0	1
0.998609	0.0511714	0.0118766	0.623213	0.051827	-0.996355	-0.0671907	-0.137703	0.00836876	0.0676972	-0.997667	0.232025	0	0	0	1
0.998614	0.0510642	0.0119765	0.623158	0.0517285	-0.996347	-0.0673865	-0.138159	0.00846543	0.067897	-0.997653	0.232046	0	0	0	1
0.998616	0.0509735	0.0121409	0.623117	0.051651	-0.996337	-0.067599	-0.138624	0.00862442	0.068117	-0.997636	0.232079	0	0	0	1
0.998619	0.0508731	0.0123117	0.623072	0.0515644	-0.996326	-0.0678249	-0.139123	0.00878975	0.0683505	-0.997619	0.232115	0	0	0	1
0.998619	0.0508381	0.0124751	0.623028	0.0515426	-0.996313	-0.0680365	-0.139604	0.00894404	0.06857	-0.997602	0.23215	0	0	0	1
0.998626	0.0506653	0.0126022	0.622979	0.0513805	-0.996309	-0.0682157	-0.140051	0.0090733	0.0687539	-0.997589	0.232176	0	0	0	1
0.99863	0.0505577	0.0127689	0.622936	0.0512862	-0.996303	-0.0683764	-0.140507	0.00923849	0.068922	-0.997575	0.232211	0	0	0	1
0.998628	0.0505427	0.0129443	0.62289	0.0512851	-0.996289	-0.0685711	-0.141011	0.00940431	0.0691253	-0.99756	0.23224	0	0	0	1
0.99862	0.0506732	0.0130869	0.622821	0.0514272	-0.996267	-0.0687898	-0.141563	0.00952602	0.0693523	-0.997543	0.232275	0	0	0	1
0.998614	0.0507146	0.0133244	0.622797	0.051487	-0.99625	-0.0689925	-0.142033	0.00974933	0.0695674	-0.997526	0.232315	0	0	0	1
0.998614	0.0506829	0.0134813	0.622748	0.0514683	-0.996237	-0.0691928	-0.142514	0.00989749	0.0697752	-0.99751	0.232347	0	0	0	1
0.998619	0.0505286	0.0136601	0.622702	0.0513288	-0.99623	-0.0693929	-0.143006	0.0100761	0.0699827	-0.997493	0.232381	0	0	0	1
0.99862	0.0504782	0.013805	0.622644	0.0512908	-0.996218	-0.0695971	-0.143509	0.0102135	0.0701936	-0.997477	0.232413	0	0	0	1
0.998615	0.0505211	0.0139824	0.622601	0.051348	-0.996202	-0.0697859	-0.143986	0.0103775	0.0703917	-0.997462	0.232441	0	0	0	1
0.998604	0.0506901	0.0141354	0.622542	0.0515294	-0.996179	-0.0699831	-0.144489	0.0105078	0.0705983	-0.997446	0.232476	0	0	0	1
0.998596	0.0507855	0.0143705	0.622504	0.0516436	-0.996157	-0.0702069	-0.14501	0.0107236	0.0708349	-0.997427	0.232516	0	0	0	1
0.998585	0.0509462	0.0145967	0.622464	0.0518223	-0.996133	-0.0704189	-0.145529	0.0109266	0.0710601	-0.997408	0.232554	0	0	0	1
0.998573	0.0511314	0.0147633	0.622404	0.0520211	-0.996108	-0.0706208	-0.14605	0.0110688	0.0712725	-0.997392	0.232584	0	0	0	1
0.998562	0.0513045	0.0149197	0.622387	0.0522064	-0.996089	-0.0707477	-0.146348	0.0112055	0.0714093	-0.99738	0.232611	0	0	0	1
0.998562	0.0512585	0.0150439	0.622392	0.05217	-0.996087	-0.0708027	-0.146493	0.0113297	0.0714702	-0.997375	0.232625	0	0	0	1
0.998569	0.0510922	0.0151405	0.622383	0.0520118	-0.996091	-0.0708744	-0.146686	0.0114341	0.071545	-0.997368	0.232635	0	0	0	1
0.998578	0.0508573	0.0153263	0.622339	0.0517925	-0.996092	-0.071022	-0.147151	0.0116284	0.0716993	-0.997355	0.23267	0	0	0	1
0.998574	0.0508949	0.0155135	0.622293	0.051845	-0.996079	-0.0711555	-0.147626	0.0118051	0.0718428	-0.997342	0.2327	0	0	0	1
0.99857	0.050903	0.015748	0.622265	0.0518717	-0.996067	-0.0713026	-0.148077	0.0120305	0.0720019	-0.997328	0.23273	0	0	0	1
0.998567	0.050885	0.0159507	0.622233	0.0518704	-0.996056	-0.071467	-0.148513	0.0122252	0.0721765	-0.997313	0.232758	0	0	0	1
0.998569	0.0507899	0.0161613	0.622207	0.0517933	-0.996045	-0.0716739	-0.148999	0.012431	0.0723928	-0.997295	0.23276	0	0	0	1
0.998566	0.0507528	0.0164245	0.622208	0.0517784	-0.996028	-0.0719186	-0.149504	0.0126831	0.0726504	-0.997273	0.232719	0	0	0	1
0.998561	0.0507857	0.0166308	0.622193	0.0518295	-0.996007	-0.0721669	-0.150016	0.0128733	0.0729096	-0.997252	0.232663	0	0	0	1
0.998561	0.0507251	0.0168133	0.622166	0.0517854	-0.995993	-0.0723979	-0.150491	0.0130475	0.0731489	-0.997232	0.232648	0	0	0	1
0.998568	0.0505149	0.0170362	0.622135	0.051595	-0.995986	-0.0726266	-0.150976	0.0132732	0.0733861	-0.997211	0.232677	0	0	0	1
0.99857	0.0503832	0.0173032	0.622122	0.0514864	-0.995975	-0.0728518	-0.151439	0.0135371	0.073623	-0.99719	0.232699	0	0	0	1
0.998574	0.0502145	0.0175765	0.622107	0.0513416	-0.995965	-0.0730956	-0.151934	0.0138092	0.0738782	-0.997168	0.232719	0	0	0	1
0.998571	0.0501946	0.0178182	0.622091	0.0513433	-0.995946	-0.0733549	-0.152447	0.014038	0.0741493	-0.997144	0.232697	0	0	0	1
0.998571	0.050102	0.0180465	0.622076	0.0512718	-0.995929	-0.0736273	-0.152986	0.0142583	0.0744318	-0.99712	0.23265	0	0	0	1
0.99856	0.0502025	0.0184032	0.622104	0.0514027	-0.995901	-0.0739131	-0.153487	0.0145912	0.0747371	-0.997092	0.232609	0	0	0	1
0.99856	0.0501414	0.0185673	0.622081	0.0513576	-0.995886	-0.0741517	-0.153977	0.014747	0.0749829	-0.997072	0.232546	0	0	0	1
0.998562	0.049998	0.0188222	0.62207	0.0512375	-0.995873	-0.0744065	-0.15447	0.0149985	0.0752484	-0.997048	0.232536	0	0	0	1
0.998555	0.0500417	0.0191025	0.622052	0.0513063	-0.99585	-0.0746746	-0.154969	0.0152605	0.0755313	-0.997023	0.23256	0	0	0	1
0.998554	0.0499942	0.0192811	0.622003	0.0512763	-0.995832	-0.0749236	-0.155479	0.0154292	0.0757884	-0.997	0.23258	0	0	0	1
0.998541	0.0501874	0.0194271	0.621952	0.0514838	-0.995804	-0.0751592	-0.155956	0.0155477	0.0760342	-0.99698	0.232581	0	0	0	1
0.998532	0.0502726	0.0196703	0.621934	0.0515913	-0.995779	-0.0754183	-0.156442	0.01577	0.0763068	-0.996956	0.232583	0	0	0	1
0.998534	0.0501721	0.0198401	0.6219	0.0515077	-0.995765	-0.0756527	-0.156917	0.0159346	0.0765482	-0.996934	0.232561	0	0	0	1
0.998528	0.0502048	0.0200358	0.621877	0.0515592	-0.995744	-0.075894	-0.157392	0.0161145	0.0767998	-0.996912	0.232532	0	0	0	1
0.998524	0.0501986	0.0202419	0.621845	0.0515731	-0.995724	-0.0761519	-0.157901	0.0163069	0.0770679	-0.996888	0.232515	0	0	0	1
0.99851	0.0504151	0.0204031	0.621792	0.0518057	-0.995692	-0.0764096	-0.158421	0.0164372	0.0773373	-0.996865	0.232513	0	0	0	1
0.998502	0.0505095	0.020588	0.621747	0.0519184	-0.995667	-0.0766603	-0.158919	0.016601	0.0775988	-0.996842	0.232523	0	0	0	1
0.998498	0.0504915	0.0208267	0.621728	0.0519228	-0.995649	-0.0768892	-0.159371	0.0168281	0.0778396	-0.99682	0.232533	0	0	0	1
0.99849	0.0505673	0.0210015	0.621687	0.0520158	-0.995627	-0.0771126	-0.159839	0.0169846	0.078073	-0.996799	0.232533	0	0	0	1
0.998478	0.0507715	0.0210731	0.621635	0.0522278	-0.995603	-0.0772762	-0.160212	0.0170313	0.0782437	-0.996785	0.232522	0	0	0	1
0.998476	0.0507939	0.0211366	0.62163	0.0522565	-0.995595	-0.0773584	-0.160371	0.0170885	0.0783295	-0.996777	0.2325	0	0	0	1
0.99848	0.0506468	0.0213068	0.621645	0.052125	-0.995594	-0.0774652	-0.16055	0.0172639	0.0784425	-0.996765	0.232513	0	0	0	1
0.998493	0.0503539	0.0213823	0.621573	0.0518419	-0.995595	-0.0776407	-0.160997	0.0173529	0.0786167	-0.99675	0.232526	0	0	0	1
0.998484	0.050457	0.0215421	0.621509	0.051961	-0.995572	-0.0778541	-0.161492	0.0174927	0.0788399	-0.99673	0.232554	0	0	0	1
0.998473	0.0506136	0.0217093	0.621465	0.0521339	-0.995548	-0.0780479	-0.161926	0.0176366	0.0790449	-0.996711	0.232569	0	0	0	1
0.998477	0.0504683	0.0218374	0.621414	0.0520019	-0.995542	-0.0782069	-0.162365	0.0177674	0.0792079	-0.996696	0.232565	0	0	0	1
0.998472	0.0504926	0.0220216	0.621363	0.0520435	-0.995528	-0.0783586	-0.162847	0.0179409	0.0793694	-0.99668	0.232576	0	0	0	1
0.998474	0.0503534	0.0222354	0.621307	0.0519237	-0.995525	-0.0784737	-0.163381	0.0181588	0.079493	-0.996666	0.232581	0	0	0	1
0.998474	0.0503069	0.0223497	0.621224	0.0518879	-0.995521	-0.0785553	-0.163906	0.0182721	0.0795796	-0.996657	0.232575	0	0	0	1
0.998478	0.050126	0.0225912	0.621189	0.0517288	-0.995521	-0.0786628	-0.164394	0.0185213	0.0796961	-0.996643	0.232577	0	0	0	1
0.998478	0.0500272	0.0227931	0.621148	0.0516481	-0.995518	-0.0787554	-0.164843	0.0187254	0.0797972	-0.996631	0.232579	0	0	0	1
0.998478	0.0499341	0.0229905	0.621098	0.0515729	-0.995514	-0.0788535	-0.165322	0.0189242	0.0799037	-0.996619	0.232586	0	0	0	1
0.998473	0.0499335	0.0232233	0.621045	0.0515931	-0.995504	-0.0789663	-0.165852	0.0191502	0.0800284	-0.996604	0.232595	0	0	0	1
0.998461	0.0500572	0.0234773	0.620996	0.0517391	-0.995487	-0.0790871	-0.16639	0.0193868	0.0801646	-0.996589	0.2326	0	0	0	1
0.998454	0.050084	0.0237049	0.62095	0.0517865	-0.995475	-0.0792036	-0.166905	0.0196052	0.0802933	-0.996574	0.232596	0	0	0	1
0.998447	0.0501544	0.0238664	0.620902	0.0518714	-0.995463	-0.0792945	-0.167337	0.0197556	0.0803938	-0.996563	0.232586	0	0	0	1
0.998447	0.050049	0.0240782	0.620869	0.0517854	-0.99546	-0.0793939	-0.167741	0.0199698	0.080502	-0.99655	0.232605	0	0	0	1
0.998448	0.0499334	0.024275	0.620806	0.0516881	-0.995456	-0.0795033	-0.16825	0.0201693	0.0806191	-0.996537	0.232623	0	0	0	1
0.998441	0.0499648	0.0245008	0.620733	0.0517402	-0.995443	-0.0796302	-0.168842	0.0203849	0.0807582	-0.996521	0.23264	0	0	0	1
0.998424	0.0501714	0.0247793	0.620687	0.0519715	-0.99542	-0.0797648	-0.169394	0.0206384	0.0809114	-0.996503	0.232646	0	0	0	1
0.998408	0.0503527	0.0250414	0.620671	0.0521762	-0.9954	-0.0798889	-0.169838	0.0208781	0.0810528	-0.996487	0.232624	0	0	0	1
0.998399	0.0504189	0.0252526	0.620645	0.0522615	-0.995387	-0.0799972	-0.170278	0.0210772	0.0811734	-0.996473	0.232587	0	0	0	1
0.9984	0.0502868	0.0254996	0.620607	0.0521526	-0.995382	-0.0801221	-0.170799	0.0213273	0.0813083	-0.996456	0.23258	0	0	0	1
0.99839	0.0503567	0.0257209	0.620563	0.052243	-0.995367	-0.0802486	-0.171352	0.0215352	0.0814478	-0.996441	0.232589	0	0	0	1
0.998383	0.050436	0.0258728	0.6205	0.0523367	-0.995354	-0.0803546	-0.1719	0.0216744	0.0815633	-0.996428	0.232587	0	0	0	1
0.998378	0.0504518	0.0260169	0.620446	0.0523663	-0.995345	-0.0804486	-0.17239	0.0218115	0.081665	-0.996417	0.232565	0	0	0	1
0.998371	0.0504593	0.0262631	0.620438	0.0523966	-0.995333	-0.0805705	-0.172833	0.0220495	0.0817999	-0.9964	0.232571	0	0	0	1
0.998375	0.0502862	0.0264616	0.620406	0.0522427	-0.995333	-0.0806771	-0.173309	0.0222557	0.0819129	-0.996387	0.232572	0	0	0	1
0.99837	0.050253	0.0266857	0.620354	0.0522306	-0.995324	-0.0807969	-0.173842	0.0224752	0.0820436	-0.996371	0.232577	0	0	0	1
0.998354	0.0504959	0.026834	0.620312	0.0524867	-0.995304	-0.0808707	-0.17423	0.0225989	0.0821305	-0.996361	0.232562	0	0	0	1
0.998353	0.0504204	0.0270105	0.620323	0.0524193	-0.995331	-0.0805822	-0.174354	0.022796	0.08185	-0.99638	0.232529	0	0	0	1
0.998353	0.0503413	0.0271627	0.62033	0.0523542	-0.99533	-0.0806388	-0.174541	0.0229509	0.0819126	-0.996371	0.232529	0	0	0	1
0.998362	0.0500608	0.027352	0.620281	0.0520922	-0.995336	-0.0807295	-0.174964	0.0231576	0.0820067	-0.996358	0.232554	0	0	0	1
0.998355	0.0500429	0.0276348	0.620248	0.0521004	-0.995326	-0.0808526	-0.175419	0.0234342	0.082144	-0.996341	0.232586	0	0	0	1
0.998351	0.0500076	0.0278478	0.620218	0.0520852	-0.995318	-0.0809577	-0.175822	0.0236435	0.0822592	-0.996326	0.232582	0	0	0	1
0.998351	0.0498485	0.0281425	0.620205	0.051954	-0.995314	-0.0810874	-0.176273	0.0239431	0.0824004	-0.996307	0.23257	0	0	0	1
0.99835	0.0497188	0.0283936	0.620162	0.0518485	-0.99531	-0.0812152	-0.1768	0.0241971	0.082538	-0.99629	0.232551	0	0	0	1
0.998342	0.0497031	0.0286883	0.620127	0.0518607	-0.995297	-0.0813606	-0.177337	0.0244842	0.0826982	-0.996269	0.232537	0	0	0	1
0.998336	0.0496229	0.0290378	0.620117	0.0518134	-0.995287	-0.0815098	-0.177826	0.0248308	0.0828634	-0.996247	0.23253	0	0	0	1
0.998334	0.0494875	0.0293368	0.620109	0.0517065	-0.995282	-0.0816378	-0.178263	0.025133	0.0830034	-0.996228	0.232517	0	0	0	1
0.99833	0.0493712	0.0296926	0.62011	0.0516241	-0.995274	-0.0817941	-0.178719	0.0254887	0.0831749	-0.996204	0.232514	0	0	0	1
0.998327	0.0492604	0.0299637	0.62006	0.0515403	-0.995265	-0.0819553	-0.17927	0.0257593	0.0833472	-0.996183	0.232506	0	0	0	1
0.998314	0.0493018	0.0303313	0.620031	0.0516168	-0.995247	-0.0821251	-0.179853	0.0261129	0.0835369	-0.996158	0.232504	0	0	0	1
0.998301	0.0494166	0.0305723	0.619985	0.051755	-0.995228	-0.0822631	-0.180371	0.026336	0.0836902	-0.996139	0.232471	0	0	0	1
0.998282	0.0495828	0.03091	0.619981	0.0519532	-0.995205	-0.0824198	-0.180841	0.0266499	0.0838687	-0.996116	0.232439	0	0	0	1
0.998274	0.0495596	0.0312143	0.619971	0.0519595	-0.995193	-0.0825633	-0.181309	0.0269471	0.0840273	-0.996094	0.232404	0	0	0	1
0.998265	0.0495649	0.0314772	0.619939	0.0519906	-0.99518	-0.0827005	-0.181798	0.0272012	0.0841782	-0.996075	0.232372	0	0	0	1
0.998252	0.0496864	0.0317014	0.619877	0.0521342	-0.995161	-0.0828316	-0.182335	0.0274072	0.0843242	-0.996057	0.232348	0	0	0	1
0.998233	0.0498794	0.0320006	0.619821	0.0523564	-0.995137	-0.0829905	-0.182913	0.0276802	0.0845039	-0.996034	0.232349	0	0	0	1
0.99822	0.049999	0.0322261	0.619761	0.0524981	-0.995119	-0.083115	-0.183423	0.0278879	0.0846435	-0.996016	0.232344	0	0	0	1
0.998213	0.0499918	0.0324603	0.61973	0.0525141	-0.995108	-0.083231	-0.183831	0.0281154	0.0847715	-0.995999	0.232341	0	0	0	1
0.998211	0.0498588	0.0327213	0.619706	0.052407	-0.995104	-0.0833504	-0.184235	0.0283802	0.0849008	-0.995981	0.232348	0	0	0	1
0.998208	0.0497692	0.0329307	0.61964	0.0523391	-0.995097	-0.0834741	-0.184734	0.0285897	0.0850328	-0.995963	0.232356	0	0	0	1
0.998198	0.0498243	0.0331517	0.619557	0.0524169	-0.995081	-0.0836165	-0.18532	0.0287973	0.0851882	-0.995944	0.232352	0	0	0	1
0.998185	0.0499375	0.0333862	0.619501	0.0525538	-0.995062	-0.0837534	-0.185837	0.0290138	0.0853407	-0.995925	0.232342	0	0	0	1
0.998181	0.0498941	0.0335774	0.619463	0.05253	-0.995054	-0.0838639	-0.186254	0.0292019	0.0854598	-0.995909	0.232315	0	0	0	1
0.998174	0.0498659	0.0337992	0.61943	0.0525247	-0.995044	-0.0839919	-0.186696	0.0294182	0.0855986	-0.995891	0.232311	0	0	0	1
0.998168	0.0498569	0.0340015	0.619397	0.0525377	-0.99503	-0.0841468	-0.187224	0.0296121	0.0857637	-0.995871	0.232354	0	0	0	1
0.998166	0.0498314	0.0340894	0.619319	0.0525233	-0.995021	-0.0842659	-0.187771	0.0296954	0.0858866	-0.995858	0.232356	0	0	0	1
0.998156	0.0499811	0.0341862	0.619301	0.0526829	-0.995007	-0.0843307	-0.18814	0.0297754	0.0859608	-0.995849	0.232342	0	0	0	1
0.998154	0.0500093	0.034187	0.619307	0.0527111	-0.995005	-0.0843356	-0.188266	0.0297735	0.0859667	-0.995848	0.232279	0	0	0	1
0.99816	0.0498604	0.0342372	0.619333	0.0525682	-0.995009	-0.0843739	-0.188419	0.0298343	0.0860031	-0.995843	0.232254	0	0	0	1
0.998172	0.0495565	0.034317	0.619307	0.0522749	-0.995017	-0.0844659	-0.188867	0.0299351	0.0860902	-0.995833	0.232286	0	0	0	1
0.99817	0.0495491	0.0343957	0.619256	0.052278	-0.995006	-0.0845886	-0.189428	0.0300075	0.0862166	-0.99582	0.232321	0	0	0	1
0.998168	0.0495894	0.0344039	0.619239	0.0523214	-0.994997	-0.0846718	-0.189856	0.0300078	0.0863014	-0.995812	0.232302	0	0	0	1
0.998178	0.0493807	0.0343995	0.619257	0.0521154	-0.995001	-0.0847538	-0.190259	0.0300173	0.0863768	-0.995806	0.232262	0	0	0	1
0.998187	0.0492109	0.0343968	0.619256	0.0519485	-0.995002	-0.08484	-0.190718	0.0300248	0.0864577	-0.995798	0.232229	0	0	0	1
0.998176	0.0494271	0.0343828	0.619233	0.0521666	-0.99498	-0.0849667	-0.191324	0.0299854	0.0865901	-0.995788	0.232192	0	0	0	1
0.998173	0.0495227	0.0343499	0.619233	0.0522624	-0.994965	-0.0850784	-0.191857	0.0299386	0.0867029	-0.99578	0.232134	0	0	0	1
0.998172	0.0495574	0.0343275	0.619318	0.0522983	-0.994954	-0.0851872	-0.192292	0.0299075	0.0868114	-0.995771	0.232056	0	0	0	1
0.99818	0.0494135	0.0342923	0.619428	0.0521554	-0.994951	-0.0853048	-0.192769	0.0298789	0.0869227	-0.995762	0.23196	0	0	0	1
0.998193	0.0492468	0.0341615	0.619474	0.0519811	-0.994951	-0.0854149	-0.193354	0.0297576	0.0870209	-0.995757	0.231823	0	0	0	1
0.998191	0.0493485	0.034067	0.619489	0.0520775	-0.994937	-0.0855253	-0.193933	0.0296488	0.0871294	-0.995751	0.231721	0	0	0	1
0.998191	0.0494071	0.0339922	0.619453	0.052132	-0.994926	-0.0856115	-0.194452	0.0295649	0.0872134	-0.995746	0.231659	0	0	0	1
0.998185	0.0494648	0.0340661	0.619415	0.0521988	-0.994915	-0.085707	-0.194884	0.0296283	0.0873143	-0.995735	0.231709	0	0	0	1
0.998178	0.049524	0.0341958	0.619372	0.0522724	-0.994901	-0.0858163	-0.195323	0.0297464	0.0874321	-0.995722	0.231798	0	0	0	1
0.998169	0.0496544	0.0342608	0.619302	0.0524112	-0.994885	-0.0859193	-0.195783	0.0297942	0.0875423	-0.99571	0.231855	0	0	0	1
0.998166	0.0496985	0.0342879	0.61924	0.0524611	-0.994872	-0.0860373	-0.196318	0.0298111	0.087663	-0.995699	0.231878	0	0	0	1
0.998158	0.0498719	0.0342835	0.619195	0.0526362	-0.994855	-0.0861296	-0.19691	0.0297867	0.0877601	-0.995692	0.231861	0	0	0	1
0.998157	0.0498967	0.0342642	0.61919	0.0526578	-0.994858	-0.0860798	-0.197409	0.0297678	0.0877101	-0.995696	0.231795	0	0	0	1
0.998161	0.0498221	0.0342716	0.61922	0.052584	-0.994863	-0.0860744	-0.197904	0.0297821	0.0877029	-0.995697	0.231742	0	0	0	1
0.998161	0.0498204	0.0342544	0.619229	0.0525836	-0.994854	-0.0861697	-0.198407	0.0297601	0.0877971	-0.995689	0.231698	0	0	0	1
0.998168	0.0496832	0.034262	0.619223	0.0524503	-0.994853	-0.0862654	-0.198894	0.0297746	0.087889	-0.99568	0.231681	0	0	0	1
0.998169	0.0496591	0.0342683	0.619162	0.0524296	-0.994846	-0.0863566	-0.199417	0.0297782	0.0879798	-0.995672	0.231686	0	0	0	1
0.998167	0.0496407	0.0343369	0.619112	0.0524203	-0.994838	-0.0864566	-0.19993	0.0298428	0.0880827	-0.995661	0.23173	0	0	0	1
0.998164	0.0496483	0.0344127	0.619075	0.0524377	-0.994828	-0.0865598	-0.200409	0.0299121	0.0881901	-0.99565	0.231773	0	0	0	1
0.99817	0.0495352	0.0344198	0.619031	0.0523277	-0.994828	-0.0866318	-0.200809	0.0299254	0.088259	-0.995643	0.231777	0	0	0	1
0.998176	0.0493438	0.0345186	0.619022	0.0521489	-0.994828	-0.08674	-0.201253	0.030035	0.0883665	-0.99563	0.231819	0	0	0	1
0.998182	0.0491845	0.0345621	0.618984	0.0519973	-0.994826	-0.08685	-0.20176	0.0300866	0.0884739	-0.995619	0.231841	0	0	0	1
0.998175	0.0493302	0.0345729	0.618966	0.052146	-0.994811	-0.0869314	-0.202132	0.0300802	0.0885602	-0.995612	0.231832	0	0	0	1
0.998175	0.049357	0.0345117	0.618974	0.0521678	-0.994808	-0.0869509	-0.20229	0.0300159	0.0885772	-0.995612	0.231773	0	0	0	1
0.998181	0.0492177	0.0345553	0.619001	0.0520342	-0.994812	-0.0869929	-0.202467	0.0300694	0.0886174	-0.995607	0.231778	0	0	0	1
0.998195	0.0489044	0.0345924	0.618952	0.0517277	-0.994821	-0.0870736	-0.202902	0.0301299	0.0886905	-0.995599	0.231805	0	0	0	1
0.998193	0.0488891	0.0346584	0.618897	0.0517217	-0.994811	-0.0871887	-0.203424	0.030191	0.0888084	-0.995586	0.231847	0	0	0	1
0.998191	0.048902	0.0347038	0.618884	0.0517417	-0.994801	-0.0872913	-0.203865	0.0302296	0.0889137	-0.995576	0.231859	0	0	0	1
0.998195	0.0488171	0.0347065	0.618913	0.0516601	-0.994797	-0.0873806	-0.204255	0.0302353	0.0890004	-0.995568	0.231825	0	0	0	1
0.998199	0.0487293	0.0347077	0.618915	0.051576	-0.994792	-0.0874914	-0.204754	0.0302385	0.0891085	-0.995558	0.231797	0	0	0	1
0.998201	0.0487061	0.03471	0.618885	0.0515568	-0.994782	-0.0876128	-0.205362	0.0302366	0.0892293	-0.995547	0.231779	0	0	0	1
0.99819	0.0489077	0.0347216	0.61886	0.0517624	-0.994761	-0.0877308	-0.205899	0.030224	0.0893539	-0.995537	0.231768	0	0	0	1
0.998181	0.0490738	0.0347562	0.618866	0.0519344	-0.994742	-0.0878444	-0.206357	0.0302376	0.0894742	-0.995525	0.231765	0	0	0	1
0.998179	0.049074	0.0348223	0.618871	0.0519441	-0.994731	-0.0879621	-0.206825	0.0302972	0.0895953	-0.995513	0.231785	0	0	0	1
0.998183	0.0489608	0.0348533	0.618867	0.0518376	-0.994726	-0.0880773	-0.207345	0.0303322	0.0897086	-0.995501	0.231781	0	0	0	1
0.998182	0.0489774	0.0348686	0.618854	0.051859	-0.994715	-0.0881927	-0.207887	0.0303399	0.0898253	-0.995491	0.231766	0	0	0	1
0.998171	0.0492126	0.0348363	0.618853	0.0520941	-0.994693	-0.0883071	-0.208411	0.0302806	0.089945	-0.995482	0.231714	0	0	0	1
0.998166	0.0493636	0.034763	0.618873	0.052241	-0.994676	-0.0884102	-0.208936	0.0301887	0.0900487	-0.995475	0.231619	0	0	0	1
0.998171	0.0493802	0.0346085	0.618926	0.052246	-0.994668	-0.0884899	-0.209398	0.0300294	0.0901208	-0.995473	0.231457	0	0	0	1
0.998182	0.0493221	0.034384	0.618975	0.0521699	-0.994666	-0.0885584	-0.209865	0.0298078	0.0901758	-0.995475	0.231246	0	0	0	1
0.998194	0.0491904	0.034209	0.619019	0.0520257	-0.994666	-0.08865	-0.210404	0.0296408	0.0902542	-0.995473	0.231069	0	0	0	1
0.998194	0.0492496	0.0341391	0.619043	0.052082	-0.994652	-0.0887733	-0.210987	0.0295595	0.0903755	-0.995464	0.230974	0	0	0	1
0.998184	0.0494476	0.0341272	0.619033	0.0522816	-0.994631	-0.0888905	-0.211549	0.0295235	0.0904979	-0.995454	0.230934	0	0	0	1
0.99818	0.0494976	0.0341634	0.619009	0.0523377	-0.994619	-0.0889904	-0.212021	0.0295498	0.0906011	-0.995444	0.230942	0	0	0	1
0.998178	0.0495237	0.0341956	0.618968	0.0523693	-0.99461	-0.0890776	-0.212426	0.0295748	0.0906907	-0.995435	0.230961	0	0	0	1
0.998184	0.0493298	0.034303	0.618939	0.0521892	-0.994609	-0.0891942	-0.212881	0.0296931	0.090807	-0.995421	0.231025	0	0	0	1
0.998182	0.0493407	0.0343318	0.618878	0.0522061	-0.994597	-0.0893079	-0.213401	0.0297148	0.0909225	-0.99541	0.231045	0	0	0	1
0.998188	0.0492193	0.0343407	0.618819	0.0520893	-0.994594	-0.089419	-0.213974	0.029729	0.0910304	-0.9954	0.231045	0	0	0	1
0.99819	0.0491912	0.0343396	0.618799	0.0520644	-0.994585	-0.0895273	-0.214501	0.0297248	0.0911376	-0.99539	0.23102	0	0	0	1
0.998197	0.0490218	0.0343581	0.618822	0.0519005	-0.994584	-0.0896336	-0.214962	0.0297531	0.0912398	-0.99538	0.230996	0	0	0	1
0.998205	0.0488605	0.0343564	0.618843	0.0517428	-0.994583	-0.0897371	-0.215438	0.0297608	0.0913383	-0.99537	0.230956	0	0	0	1
0.998207	0.0488307	0.0343349	0.618827	0.0517141	-0.994575	-0.0898381	-0.215923	0.0297369	0.0914372	-0.995362	0.23092	0	0	0	1
0.998205	0.0488608	0.0343497	0.618827	0.0517481	-0.994566	-0.0899265	-0.216296	0.0297442	0.0915272	-0.995353	0.230907	0	0	0	1
0.998204	0.0489203	0.0343178	0.618805	0.0518047	-0.994562	-0.0899376	-0.216457	0.0297065	0.0915385	-0.995354	0.23088	0	0	0	1
0.998206	0.048822	0.0343999	0.618805	0.0517158	-0.994562	-0.0899856	-0.216625	0.0297946	0.0915877	-0.995346	0.230928	0	0	0	1
0.998214	0.0485949	0.0344894	0.61874	0.0515005	-0.994565	-0.0900768	-0.217053	0.0298998	0.0916767	-0.995335	0.230998	0	0	0	1
0.998201	0.0488101	0.034548	0.618635	0.051724	-0.994542	-0.0901995	-0.217606	0.0299318	0.0918088	-0.995322	0.231055	0	0	0	1
0.998188	0.0490126	0.0346277	0.618609	0.051936	-0.994522	-0.0902964	-0.218048	0.0299875	0.0919158	-0.99531	0.231092	0	0	0	1
0.998191	0.0489077	0.0346856	0.618621	0.0518395	-0.994519	-0.0903892	-0.218407	0.0300499	0.0920084	-0.9953	0.231105	0	0	0	1
0.998193	0.0488216	0.0347555	0.61863	0.0517638	-0.994512	-0.0905059	-0.218842	0.0301212	0.092126	-0.995287	0.231125	0	0	0	1
0.998194	0.0487732	0.0348095	0.618607	0.0517246	-0.994502	-0.0906416	-0.21939	0.0301723	0.092263	-0.995273	0.231142	0	0	0	1
0.998188	0.0488676	0.0348426	0.618563	0.0518257	-0.994485	-0.0907749	-0.220003	0.0301895	0.0924007	-0.995259	0.231146	0	0	0	1
0.998174	0.0491163	0.0349004	0.618576	0.0520819	-0.994462	-0.0908728	-0.220482	0.0302189	0.0925091	-0.995248	0.231143	0	0	0	1
0.998172	0.0490371	0.0350649	0.618607	0.052013	-0.994481	-0.0907034	-0.220918	0.0303986	0.092346	-0.995258	0.231155	0	0	0	1
0.998164	0.0491616	0.0351059	0.618563	0.0521426	-0.99447	-0.0907585	-0.221432	0.030425	0.0924069	-0.995252	0.231157	0	0	0	1
0.998154	0.0493445	0.0351578	0.618495	0.0523286	-0.994463	-0.0907274	-0.221958	0.0304613	0.0923842	-0.995253	0.23116	0	0	0	1
0.998145	0.0494305	0.0352884	0.618447	0.0524258	-0.994459	-0.0907067	-0.222489	0.0305843	0.092373	-0.99525	0.231205	0	0	0	1
0.998149	0.0492505	0.0354228	0.618395	0.0522549	-0.99448	-0.0905787	-0.222997	0.0307413	0.0922466	-0.995257	0.231239	0	0	0	1
0.998142	0.0493281	0.0354966	0.618352	0.0523391	-0.994475	-0.0905818	-0.223489	0.0308074	0.092256	-0.995254	0.231254	0	0	0	1
0.998147	0.0492083	0.0355188	0.618332	0.052224	-0.994475	-0.0906527	-0.223945	0.0308368	0.0923242	-0.995247	0.231242	0	0	0	1
0.998149	0.0491642	0.0355316	0.618336	0.0521845	-0.994467	-0.090758	-0.224414	0.0308481	0.0924288	-0.995237	0.231213	0	0	0	1
0.998157	0.0490212	0.0355008	0.618337	0.0520426	-0.994465	-0.0908674	-0.224946	0.030825	0.0925321	-0.995228	0.231154	0	0	0	1
0.998149	0.0492286	0.035447	0.618376	0.0522478	-0.994443	-0.0909831	-0.22552	0.0307462	0.0926513	-0.995219	0.231051	0	0	0	1
0.998158	0.0491513	0.0352992	0.618423	0.0521595	-0.994441	-0.0910611	-0.226039	0.0306023	0.0927191	-0.995217	0.230883	0	0	0	1
0.998168	0.0490434	0.0351561	0.618497	0.0520414	-0.994439	-0.0911497	-0.226512	0.0304654	0.0927969	-0.995214	0.230712	0	0	0	1
0.998175	0.0489179	0.0351505	0.61857	0.0519196	-0.994434	-0.0912704	-0.226983	0.0304652	0.0929134	-0.995203	0.230641	0	0	0	1
0.998178	0.0488317	0.0351836	0.618577	0.0518406	-0.994427	-0.0913965	-0.227492	0.0304996	0.0930384	-0.99519	0.230629	0	0	0	1
0.998178	0.0487932	0.035224	0.618514	0.0518095	-0.994418	-0.0915087	-0.228009	0.0305375	0.0931515	-0.995179	0.23065	0	0	0	1
0.99818	0.0486908	0.0353053	0.618464	0.0517187	-0.994412	-0.0916289	-0.228509	0.0306217	0.0932726	-0.995165	0.230701	0	0	0	1
0.998183	0.0485445	0.0354229	0.618461	0.051588	-0.994407	-0.0917588	-0.228975	0.0307455	0.093404	-0.995149	0.230755	0	0	0	1
0.998184	0.0485151	0.0354449	0.618438	0.0515639	-0.994398	-0.0918624	-0.229415	0.0307648	0.0935078	-0.995138	0.230752	0	0	0	1
0.998186	0.0484578	0.0354735	0.618427	0.0515128	-0.994391	-0.0919701	-0.229857	0.030793	0.0936151	-0.995127	0.230746	0	0	0	1
0.998181	0.0485263	0.0355118	0.618419	0.0515877	-0.994378	-0.0920684	-0.23021	0.0308195	0.0937174	-0.995117	0.230755	0	0	0	1
0.998183	0.0485293	0.0354603	0.618404	0.0515865	-0.994377	-0.0920861	-0.23035	0.0307672	0.0937326	-0.995117	0.230714	0	0	0	1
0.998188	0.0483576	0.0355438	0.618409	0.0514254	-0.994378	-0.0921557	-0.230556	0.0308627	0.0938011	-0.995108	0.230759	0	0	0	1
0.998193	0.0481823	0.035656	0.61836	0.0512655	-0.994374	-0.0922932	-0.231008	0.0309836	0.0939388	-0.995091	0.230838	0	0	0	1
0.998184	0.0483263	0.0357098	0.618269	0.0514177	-0.994355	-0.0924097	-0.231534	0.0310176	0.0940625	-0.995078	0.230883	0	0	0	1
0.998168	0.0485956	0.0357902	0.618242	0.0516978	-0.994328	-0.0925453	-0.232032	0.0310651	0.0942105	-0.995063	0.230916	0	0	0	1
0.998159	0.0487261	0.0358601	0.618263	0.0518379	-0.99431	-0.092656	-0.232438	0.0311165	0.0943289	-0.99505	0.230925	0	0	0	1
0.99817	0.0484621	0.0359227	0.618262	0.0515845	-0.994313	-0.0927749	-0.2329	0.0311975	0.0944426	-0.995036	0.230941	0	0	0	1
0.998168	0.0484439	0.0359792	0.618235	0.0515755	-0.994302	-0.0928934	-0.233376	0.0312492	0.0945634	-0.995023	0.230959	0	0	0	1
0.998162	0.0485447	0.0360251	0.618163	0.0516837	-0.994286	-0.0930063	-0.233892	0.0312795	0.0946818	-0.995011	0.230987	0	0	0	1
0.998147	0.048777	0.0361243	0.618115	0.0519286	-0.994261	-0.0931348	-0.234395	0.0313494	0.0948226	-0.994996	0.231043	0	0	0	1
0.998135	0.048982	0.0361842	0.618061	0.0521418	-0.99424	-0.0932407	-0.234885	0.0313838	0.094938	-0.994983	0.231071	0	0	0	1
0.998135	0.0489673	0.0362072	0.618031	0.0521326	-0.994231	-0.0933419	-0.235325	0.0314028	0.0950399	-0.994973	0.231068	0	0	0	1
0.998138	0.0488942	0.0362196	0.618015	0.0520641	-0.994225	-0.0934406	-0.235746	0.0314169	0.0951369	-0.994963	0.231054	0	0	0	1
0.998142	0.048748	0.036285	0.617977	0.0519285	-0.994221	-0.0935622	-0.236233	0.0314895	0.0952572	-0.99495	0.231084	0	0	0	1
0.998137	0.0488082	0.036351	0.617918	0.0519991	-0.994204	-0.0936998	-0.236787	0.0315422	0.0954	-0.994934	0.231118	0	0	0	1
0.998134	0.048801	0.0364393	0.617863	0.0520049	-0.994191	-0.0938426	-0.237348	0.0316232	0.0955471	-0.994918	0.231168	0	0	0	1
0.998129	0.048847	0.0365314	0.617844	0.0520636	-0.994176	-0.0939678	-0.237832	0.0317038	0.0956785	-0.994902	0.231203	0	0	0	1
0.998129	0.0488372	0.0365377	0.617817	0.0520576	-0.994167	-0.0940661	-0.238278	0.0317058	0.0957766	-0.994893	0.231184	0	0	0	1
0.998132	0.0487238	0.0365935	0.617812	0.0519538	-0.994161	-0.0941863	-0.23875	0.031766	0.0958961	-0.994879	0.231187	0	0	0	1
0.998134	0.0486702	0.0366276	0.61777	0.0519077	-0.994151	-0.0943129	-0.239274	0.0317984	0.0960226	-0.994866	0.231191	0	0	0	1
0.998137	0.0485954	0.0366448	0.617709	0.0518384	-0.994144	-0.0944265	-0.239797	0.0318167	0.0961347	-0.994855	0.231184	0	0	0	1
0.998134	0.0485722	0.0367441	0.617697	0.0518296	-0.99413	-0.0945745	-0.240334	0.03191	0.096287	-0.994837	0.231205	0	0	0	1
0.998134	0.0485488	0.0367867	0.617708	0.0518148	-0.994118	-0.0947097	-0.24086	0.0319475	0.0964236	-0.994823	0.231187	0	0	0	1
0.998138	0.0484794	0.0367764	0.617799	0.0517494	-0.994108	-0.0948557	-0.241412	0.0319364	0.0965667	-0.994809	0.23109	0	0	0	1
0.998149	0.0483627	0.0366258	0.617934	0.0516226	-0.994102	-0.0949823	-0.241999	0.0317915	0.0966816	-0.994803	0.230868	0	0	0	1
0.99816	0.0483439	0.0363318	0.618098	0.0515788	-0.994095	-0.0950854	-0.242596	0.0314957	0.096769	-0.994804	0.230525	0	0	0	1
0.998162	0.0484668	0.036115	0.618275	0.0516843	-0.994076	-0.0952178	-0.243244	0.0312615	0.0968939	-0.994799	0.230232	0	0	0	1
0.998166	0.0484096	0.0360972	0.618373	0.0516154	-0.994111	-0.0948943	-0.243784	0.0312661	0.0965679	-0.99483	0.230057	0	0	0	1
