# Supplementary material for: Axially rigid steerable needle with compliant active tip control
Source: PLoS One. 2021 Dec 16;16(12):e0261089. doi: 10.1371/journal.pone.0261089 (PMC8675730; doi:10.1371/journal.pone.0261089)
Supplement: S1 File — (ZIP) [file pone.0261089.s001.zip › Exp.1/PhantomScan_036.csvf]

2.42643	1.61564	8.55698
2.37273	1.48162	8.63431
2.38253	1.25876	8.59384
2.34807	1.00238	8.7601
2.19855	0.842005	8.74043
2.26978	0.66905	8.92484
2.3291	0.0899421	8.81814
2.22138	0.208607	8.82953
2.27611	-0.114511	8.85815
2.07944	-0.0653551	8.86474
2.05823	-0.328766	8.89129
1.97585	-0.552496	8.89475
1.87454	-0.634725	8.91042
1.67151	-0.456265	8.95334
1.58641	-0.670674	8.956
1.53917	-0.76422	8.94927
1.33008	-0.681675	9.06118
1.35918	-1.10847	8.96277
1.20483	-1.26796	9.00209
1.01418	-1.35124	9.09252
0.682737	-1.35272	9.19839
0.647426	-1.79101	9.20946
0.42356	-1.34533	9.32965
0.483184	-1.86309	9.32277
0.282323	-1.61488	9.42256
0.287079	-1.81976	9.52896
0.241695	-1.87713	9.58416
0.238053	-2.06744	9.69851
0.302145	-2.13629	9.72608
0.144182	-1.87187	9.8479
0.173087	-2.00975	9.83461
0.19105	-1.89826	9.94135
0.3787	-1.63096	10.0989
0.28303	-1.57332	10.0387
0.21487	-1.66807	10.1185
0.24833	-1.8702	10.1592
0.26846	-1.69716	10.2432
0.223508	-1.6893	10.206
0.369393	-1.97164	10.2492
0.237652	-1.86375	10.3634
0.117383	-1.72062	10.4307
0.19537	-1.87905	10.5747
0.0680121	-1.93054	10.596
-0.0845832	-2.07349	10.4048
-0.12976	-1.87948	10.4473
-0.127035	-2.15637	10.3796
0.00253513	-2.15696	10.4203
-0.0635457	-2.07062	10.3526
-0.121966	-1.97012	10.3294
0.186618	-2.08541	10.5816
-0.0619477	-2.13665	10.2177
0.0232504	-2.45751	10.0332
0.0257302	-2.33445	10.2676
-0.081604	-2.4127	10.027
0.036037	-2.46612	10.1683
0.0243528	-2.58302	10.108
-0.0685215	-2.21786	10.2561
-0.0753445	-2.35608	10.1016
-0.0518997	-2.40495	10.0323
-0.139147	-2.53326	9.9665
-0.324119	-2.33204	9.91555
-0.163013	-2.83335	9.92554
-0.324531	-2.06928	10.1188
-0.342698	-2.39791	9.92748
-0.439176	-2.5369	9.90641
-0.415525	-2.40764	10.0283
-0.344922	-2.53064	10.0978
-0.592938	-2.54591	9.87019
-0.681326	-2.48415	9.98027
-0.723564	-2.64024	9.99293
-0.789575	-2.71662	9.99348
-0.886376	-2.82727	10.1316
-1.08826	-2.80058	9.89383
-0.904131	-2.86628	10.2949
-1.15263	-2.97437	10.0138
-1.31877	-3.11014	9.96645
-1.40071	-2.86797	9.81234
-1.30921	-2.90541	10.0242
-1.52615	-2.76178	10.1351
-1.58023	-3.16199	10.0542
-1.80344	-2.93882	9.79812
-1.78762	-3.27274	9.90604
-1.89061	-2.91193	9.908
-1.81775	-3.0799	9.7483
-1.92198	-2.8243	9.56892
-1.70254	-3.07521	9.49738
-1.86409	-2.79451	9.42195
-1.64735	-2.86616	9.62539
-1.86061	-2.71064	9.45164
-1.56703	-2.85597	9.7128
-1.68388	-2.72783	9.78041
-1.73962	-3.00861	9.57271
-1.85739	-2.37766	9.65803
-1.7727	-2.62352	9.63645
-1.77417	-2.78127	9.56301
-1.78745	-2.60286	9.93691
-1.7592	-2.83558	9.77247
-1.88551	-2.7773	9.71344
-1.71199	-2.88444	9.91345
-1.75331	-2.92912	9.73853
-1.98457	-2.82566	9.78761
-1.95723	-2.78878	9.88005
-1.89926	-2.74221	10.1143
-1.88779	-2.91825	10.0466
-2.10726	-2.9017	9.87818
-1.89011	-3.18436	10.1203
-1.82536	-2.91115	10.2981
-2.01393	-3.07827	9.8985
-2.06138	-2.72072	10.1876
-1.89735	-3.14931	10.3373
-1.8653	-3.14582	10.3258
-1.947	-3.03381	10.3417
-1.86212	-2.99819	10.3233
-2.02354	-2.98601	10.0645
-2.04229	-2.99145	10.3559
-2.04241	-3.09195	10.4369
-1.9969	-2.89912	10.3372
-1.99275	-2.97155	10.6153
-2.1012	-2.93684	10.2193
-1.7847	-2.80426	10.9013
-1.97895	-2.95659	10.4582
-1.86587	-3.20166	10.615
-2.08599	-2.38199	10.5263
-1.88909	-2.5258	10.586
-1.92365	-2.66489	10.7027
-1.75149	-2.72009	10.6196
-1.88182	-2.61241	10.703
-1.83999	-2.70908	10.8428
-1.93098	-2.78631	10.5873
-2.04427	-2.86671	10.4291
-2.0972	-2.63233	10.6016
-1.95428	-2.9625	10.5614
-2.09976	-2.72291	10.4745
-1.89549	-2.77428	10.5675
-2.05146	-2.79998	10.4213
-2.09556	-2.93919	10.2901
-2.24639	-2.74839	9.98536
-2.21403	-2.84967	9.87695
-2.15227	-2.92071	9.9412
-2.17553	-2.52169	9.83953
-2.21211	-2.63258	9.59996
-2.24123	-2.75738	9.42977
-2.13826	-2.84806	9.68796
-2.11097	-2.97693	9.50609
-2.24389	-2.78417	9.44426
-2.35269	-2.65736	9.47163
-2.38327	-2.87145	9.43716
-2.22201	-2.88152	9.7265
-2.29036	-2.93043	9.4023
-2.36261	-2.90518	9.40437
-2.32353	-2.74882	9.88366
-2.22598	-3.03651	9.7579
-2.26964	-2.66293	9.815
-2.41687	-2.55164	9.59908
-2.37038	-2.67506	9.95028
-2.34514	-2.77575	9.90125
-2.23306	-2.81371	10.1067
-2.43279	-2.87632	9.94736
-2.47803	-3.02986	9.82619
-2.65165	-2.85566	9.74143
-2.71905	-3.10106	9.58207
-2.24826	-3.04466	9.96607
-2.50573	-2.95331	9.86201
-2.40599	-2.90827	9.74232
-2.55767	-3.00713	9.78503
-2.50798	-3.1534	9.8557
-2.35778	-2.90696	9.97203
-2.27121	-3.0486	10.0887
-2.38821	-3.42557	10.1334
-2.36337	-3.23374	9.92342
-2.53589	-3.12003	9.94128
-2.41988	-3.19632	10.1183
-2.5588	-3.08867	10.117
-2.24422	-3.3863	10.2178
-2.47845	-3.21439	9.98064
-2.24404	-2.95084	10.2763
-2.39172	-3.04754	10.1404
-2.32326	-3.1321	10.0185
-2.11173	-3.02362	10.1402
-2.24881	-3.14577	10.0714
-2.35197	-2.93486	10.1485
-2.38898	-3.22461	10.05
-2.2631	-2.89661	10.2812
-2.37332	-3.11848	9.99338
-2.23257	-2.99183	10.1764
-2.30883	-3.17323	10.031
-2.24137	-3.00732	10.2749
-2.32552	-3.13935	10.1354
-2.28486	-3.18382	10.1734
-2.39285	-3.21216	9.79669
-2.40361	-3.22978	9.99758
-2.32697	-3.07948	10.0556
-2.45948	-3.10912	9.61001
-2.29844	-2.82177	9.63827
-2.25853	-3.22184	9.60455
-2.39969	-3.09005	9.31336
-2.25889	-2.97644	9.31628
-2.47148	-2.89522	9.14096
-2.27118	-3.10791	9.24052
-2.33663	-2.98695	9.3573
-2.2102	-2.87812	9.44498
-2.35781	-2.98673	9.34589
-2.23662	-3.01029	9.40591
-2.28609	-2.7903	9.56216
-2.3939	-2.99082	9.27778
-2.25413	-3.05582	9.27193
-2.32229	-2.92681	9.4965
-2.34377	-2.86906	9.41255
-2.31303	-2.77231	9.63508
-2.34599	-2.82992	9.43789
-2.18718	-3.06255	9.67046
-2.39512	-3.10621	9.39849
-2.26437	-2.70229	9.83962
-2.31476	-2.88947	9.48023
-2.4361	-2.75976	9.49008
-2.37932	-2.86677	9.59652
-2.38859	-3.03033	9.49783
-2.3231	-3.12174	9.79043
-2.41474	-2.97628	9.74906
-2.1802	-3.25261	9.74077
-2.42412	-3.00177	9.59006
-2.39266	-2.93186	9.63238
-2.37177	-2.92007	9.55864
-2.20038	-3.23252	9.67509
-2.26066	-2.95555	9.74792
-2.24845	-3.0613	9.73566
-2.22061	-3.20541	9.77536
-2.31365	-2.97484	9.59114
-2.29127	-3.29325	9.76587
-2.13738	-3.4423	9.73965
-2.13723	-3.32239	9.78935
-2.1167	-3.39986	9.93044
-2.20443	-3.2283	9.90905
-1.92692	-3.23111	10.0127
-2.06147	-3.13432	9.897
-1.92492	-3.23555	10.0626
-1.82184	-3.14274	9.94796
-1.85395	-3.13365	9.99088
-1.89787	-3.05189	9.91337
-1.86485	-3.07882	9.84618
-1.89112	-3.05084	10.0806
-2.08817	-3.26597	9.67844
-2.00541	-2.91988	9.67061
-1.97967	-2.86951	9.83433
-1.8892	-3.11033	9.77087
-2.00193	-2.73736	9.88455
-1.72035	-2.94558	10.0904
-1.86053	-2.95834	10.0892
-1.9882	-3.28402	9.86575
-1.9207	-2.96733	9.97887
-1.95095	-3.11163	9.87873
-1.88912	-3.02868	9.79722
-1.83843	-3.10257	9.87419
-1.87126	-2.87174	10.0992
-1.9757	-2.9239	9.83374
-1.87992	-3.16476	10.1292
-2.11096	-3.02193	10.0599
-1.99996	-3.0593	9.84362
-1.89749	-2.94157	9.9948
-1.92609	-3.28428	9.87335
-2.02547	-2.8326	10.2053
-1.79734	-3.11948	9.98702
-1.86978	-3.37943	10.0901
-1.97277	-3.21116	9.81583
-1.85278	-3.15266	9.94031
-1.82438	-3.20373	9.70441
-1.76481	-3.41841	9.80476
-1.92778	-3.34532	9.92824
-1.82492	-3.29496	9.78781
-1.85165	-3.37213	9.69141
-1.85386	-3.19546	9.63409
-1.97681	-3.55352	9.48222
-2.12143	-3.00397	9.60517
-2.8547	-2.9926	9.89948
-3.2184	-2.5114	10.2836
-3.53004	-2.59485	10.1434
-4.08867	-2.53527	9.85776
-4.69659	-2.23832	9.01363
-4.83319	-2.44763	8.88421
-3.23829	-1.90566	9.59544
-4.91058	-2.2428	8.94148
-4.35146	-1.90942	8.92293
-4.23391	-1.96536	9.20825
-4.8676	-2.36578	9.12188
-4.1482	-1.89065	9.42036
-4.15921	-1.94209	8.8445
-4.15305	-1.92031	8.58574
-4.50098	-2.01754	8.88525
-4.58762	-1.83755	8.55187
-4.22418	-1.81657	9.01116
-5.36361	-2.11345	8.57613
-3.9366	-1.62257	8.73695
-4.98585	-1.62962	8.39708
-5.26342	-1.59427	8.21688
-4.50347	-1.54463	8.95758
-5.35175	-1.54045	8.0264
-4.6713	-1.34536	8.45448
-5.23233	-1.58891	7.93244
-3.89877	-1.29307	8.34875
-5.22111	-1.67335	8.00945
-4.04694	-1.13552	9.51453
-5.39194	-1.63808	8.32111
-4.19252	-1.10315	8.6886
-3.74319	-1.09588	8.15225
-4.0317	-0.820441	8.0934
-3.90027	-0.653532	8.86878
-3.81933	-0.21468	9.47625
-3.16636	0.216216	9.60805
-3.13662	0.24365	9.59141
-3.2516	0.400108	9.6024
-3.18714	0.63166	9.64971
-3.21911	0.607011	9.67106
-3.30959	0.857123	9.70476
-3.22918	0.549474	9.72834
-3.33064	0.685092	9.75837
-3.22978	0.51494	9.82271
-3.3016	0.783208	9.81149
-3.37069	0.825629	9.81426
-3.30225	0.572902	9.85034
-3.36652	0.625722	9.85593
-3.38996	0.574837	9.84584
-3.39243	0.654934	9.87495
-3.35627	0.507275	9.8621
-3.43518	0.668965	9.92013
-3.43952	0.625953	9.9041
-3.42692	0.591915	9.92535
-3.42987	0.586848	9.92512
-3.41875	0.641751	9.97399
-3.43278	0.563437	9.94181
-3.46841	0.517277	9.91316
-3.49992	0.535476	9.90389
-3.50183	0.582435	9.93191
-3.36934	-0.0378513	9.84952
-3.49433	0.503712	9.8561
-3.35941	0.257603	9.89183
-3.3035	0.495186	9.8746
-3.32498	0.613817	9.75784
-3.25672	0.570511	9.75567
-3.13588	0.353633	9.7253
-3.14052	0.385862	9.71581
-3.05701	0.343329	9.65794
-2.95053	0.238491	9.68014
-2.87903	0.231689	9.60227
-2.93251	0.354994	9.58331
-2.77673	0.503265	9.58372
-2.72072	0.49608	9.57185
-2.75085	0.599242	9.51107
-2.72974	0.40414	9.47396
-2.64363	0.241414	9.42749
-2.69965	0.505228	9.38065
-2.67776	0.614047	9.41407
-2.64841	0.570533	9.32547
-2.64337	0.501476	9.30909
-2.6892	0.489871	9.28144
-2.64988	0.30128	9.22246
-2.74237	0.483914	9.16599
-2.66638	0.206832	9.14375
-2.75635	0.490389	9.15259
-2.80733	0.458252	9.03046
-2.75629	0.44751	9.05153
-2.72737	0.259981	8.99954
-2.74294	0.519763	8.95774
-2.66718	-0.0755057	8.89341
-2.71546	0.317925	8.84079
-2.6041	0.118177	8.80507
-2.67354	0.403719	8.76495
-2.65898	0.202705	8.77895
-2.64326	0.116468	8.68729
-2.54459	0.47936	8.63607
-2.37557	0.400298	8.77418
-2.40806	0.310434	8.80243
-2.51483	0.721387	8.86743
-2.24785	0.217025	8.90563
-2.3707	0.583592	8.84301
-2.25487	0.334181	8.81808
-2.39653	0.617596	8.81972
-2.20219	0.223337	8.97457
-2.2555	0.352349	9.00744
-2.23784	0.305563	9.17123
-2.28362	0.479837	9.15623
-2.19224	0.435054	9.24343
-2.1692	0.465597	9.31263
-2.21725	0.328436	9.19764
-2.09121	0.47598	9.37422
-2.13059	0.48146	9.35122
-2.03832	0.517606	9.49268
-2.06433	0.504866	9.2217
-1.8664	0.600246	9.51857
-1.83296	0.543852	9.37427
-1.82761	0.471712	9.38591
-1.87473	0.634969	9.35762
-1.75253	0.70544	9.44855
-1.69058	0.214533	9.2036
-1.7383	0.696491	9.45314
-1.65215	0.413931	9.35399
-1.65607	0.668069	9.37609
-1.6811	0.686644	9.22248
-1.54609	0.506839	9.28887
-1.41761	0.592632	9.28556
-1.38585	0.608654	9.26944
-1.29229	0.811593	9.2784
-1.25567	0.686631	9.14323
-1.27357	0.670687	9.10252
-1.10763	0.489871	9.21403
-1.12168	0.675348	9.07922
-1.04439	0.716737	9.17491
-1.03226	0.621619	9.18104
-1.00489	0.348748	8.98444
-0.924118	0.658432	9.12171
-0.857643	0.781869	9.02334
-0.838352	0.691645	8.81812
-0.667454	0.498772	8.88462
-0.643254	0.599921	8.90537
-0.676216	0.724631	8.87862
-0.573893	0.687396	9.03319
-0.361776	0.663469	9.0035
-0.387617	0.70294	8.81165
-0.186717	0.554804	8.96715
-0.254801	0.666614	8.74759
-0.346534	0.856346	8.73267
-0.0857141	0.608538	8.87796
-0.249671	0.913444	8.73496
-0.103449	0.212542	8.91477
-0.246938	0.652048	8.78202
-0.142806	0.641466	8.78374
-0.11618	0.720835	8.8168
-0.167046	0.755278	8.82586
-0.130087	0.788949	8.89923
-0.245062	0.791609	8.83751
-0.209431	0.715063	8.96441
-0.338089	0.855947	8.8253
-0.288082	0.53276	8.95166
-0.360884	0.419929	8.87099
-0.497812	0.633424	8.83692
-0.424696	0.757634	9.01246
-0.591149	0.739055	8.81045
-0.409559	0.52284	9.05111
-0.538287	0.649197	8.88009
-0.367284	0.612776	9.20319
-0.442819	0.60161	9.11291
-0.502797	0.835443	9.03359
-0.417301	0.603259	9.01393
-0.328784	0.419399	9.07575
-0.545591	0.695104	8.88343
-0.360337	0.457885	8.93197
-0.369806	0.781703	8.89986
-0.150706	0.558811	8.99617
-0.247786	0.515003	8.57768
-0.0754917	0.769367	8.67201
0.0433055	0.884123	8.78515
0.0676498	0.817053	8.52005
0.327649	0.996928	8.79231
0.317595	0.554864	8.70737
0.325248	0.718814	8.64862
0.0734871	0.740634	8.19211
0.432928	0.997509	8.57613
0.404572	0.767307	8.20615
0.550415	0.999933	8.31468
0.507819	0.929048	8.186
0.636588	0.918769	8.31863
0.677103	1.03149	8.55376
0.62266	0.949159	8.47168
0.689233	1.05677	8.60932
0.707933	0.978354	8.75845
0.896284	0.948186	9.13164
0.749438	0.892712	9.15805
0.69834	1.11989	9.09355
0.753052	0.868908	8.94804
0.696889	1.10678	8.82018
0.775176	1.13338	8.81994
0.873931	1.2533	8.72767
0.86227	1.05748	8.54032
0.861051	1.21851	8.6878
0.973662	1.14224	8.74
0.972303	1.19249	8.74119
0.936193	1.12323	8.80047
1.16676	1.20304	8.69904
0.907268	1.30403	8.71101
0.760484	1.38115	8.44123
0.846986	1.35028	8.5144
1.00756	1.17311	8.33426
0.781479	1.40686	8.31039
0.973506	1.03839	8.36541
0.965224	1.08765	8.36719
0.823756	1.04251	8.26096
0.831232	1.16436	8.16783
0.877862	1.13135	8.13173
0.901765	1.20923	7.88389
1.02754	1.43075	8.45272
0.977144	1.47992	8.26379
1.11663	1.08645	8.47384
1.04652	1.45659	8.39759
0.843284	1.33788	7.89305
1.0298	1.49031	8.0367
1.28653	1.34819	8.40212
0.975307	1.58018	7.95067
1.1995	1.48712	8.32711
1.08646	1.38211	8.49892
1.01625	1.47365	8.69007
1.1903	1.50073	9.12194
1.27357	1.39079	9.35426
1.269	1.26859	9.44764
1.26576	1.34129	9.48677
1.26385	1.39751	9.21229
1.33752	1.44395	9.17272
1.11158	1.45406	8.92462
1.37052	1.56159	9.19803
1.35365	1.42326	8.82228
1.28326	1.49649	9.00543
1.35561	1.47016	8.97269
1.50221	1.47844	9.00532
1.43965	1.8251	8.91228
1.32544	0.875857	8.82681
1.37073	1.20561	9.11027
1.24702	1.48966	8.92932
1.43337	1.47116	8.88954
1.23703	1.47575	8.51641
1.34967	1.34928	8.3702
1.24995	1.59984	8.50153
1.41791	1.55403	8.47541
1.41968	1.4027	8.44234
1.46144	1.3778	8.31833
1.50187	1.48519	8.4484
1.52894	1.30563	8.4776
1.43249	1.45544	8.24241
1.35008	1.57061	8.1483
1.26485	1.53987	8.17429
1.49071	1.50152	8.29108
1.29034	1.73886	8.21302
1.31633	1.54399	8.06462
1.3381	1.53353	8.23039
1.4738	1.61744	8.50836
1.35541	1.79348	8.45109
1.39396	1.60172	8.74781
1.49829	1.74153	8.92732
1.5146	1.71053	9.07804
1.57558	1.86091	9.3107
1.46341	2.03851	9.02281
1.58309	1.98362	8.98087
1.54307	1.89779	8.92491
1.47604	2.0866	8.55689
1.40412	2.10462	8.6081
1.52705	1.60966	8.65602
1.56749	1.91326	8.7528
1.38657	2.05179	8.60752
1.54069	2.35556	8.55496
1.60288	1.97937	8.60276
1.42578	2.38252	8.39448
1.44582	2.34541	8.35379
1.74276	2.16128	8.38385
1.43862	2.29021	8.25735
1.49311	2.58339	8.43646
1.38151	2.43591	8.22662
1.50828	2.54229	8.56866
1.48661	2.56478	8.3297
1.51761	2.53751	8.2896
1.58802	2.54427	8.45565
1.61011	2.47066	8.324
1.66149	2.59196	8.39702
1.42237	2.17424	7.61505
1.59136	2.2064	8.12695
1.57493	2.17274	8.21169
1.43442	2.41688	8.12575
1.7221	2.21437	8.35789
1.48767	2.19347	8.12159
1.56835	2.15181	8.12091
1.7897	1.96717	8.31551
2.075	2.01048	8.94852
2.05248	2.10559	9.55513
2.27455	1.70571	9.83807
