# Supplementary material for: Axially rigid steerable needle with compliant active tip control
Source: PLoS One. 2021 Dec 16;16(12):e0261089. doi: 10.1371/journal.pone.0261089 (PMC8675730; doi:10.1371/journal.pone.0261089)
Supplement: S1 File — (ZIP) [file pone.0261089.s001.zip › Exp.1/PhantomScan_037.csv]

0.997448	0.0390589	0.0596249	0.655085	0.0443713	-0.994816	-0.0910951	-0.246659	0.0557336	0.0934935	-0.994053	0.232475	0	0	0	1
0.997446	0.039169	0.05958	0.65509	0.0444846	-0.994798	-0.0912314	-0.246673	0.0556725	0.093634	-0.994043	0.232471	0	0	0	1
0.997439	0.0394034	0.0595453	0.655139	0.0447149	-0.994788	-0.0912286	-0.246531	0.0556161	0.0936427	-0.994046	0.232437	0	0	0	1
0.997424	0.0398194	0.059509	0.655232	0.0451241	-0.994774	-0.0911875	-0.246261	0.0555429	0.0936232	-0.994052	0.232388	0	0	0	1
0.997409	0.0403122	0.0594418	0.655337	0.0456058	-0.994758	-0.091124	-0.245937	0.0554327	0.093584	-0.994062	0.232317	0	0	0	1
0.997397	0.0408094	0.0592991	0.655422	0.0460831	-0.994744	-0.0910302	-0.2456	0.0552484	0.0935111	-0.994079	0.232249	0	0	0	1
0.997384	0.0413282	0.0591502	0.655506	0.0465804	-0.994731	-0.0909201	-0.24524	0.0550569	0.0934228	-0.994098	0.23219	0	0	0	1
0.997372	0.0419319	0.0589272	0.655584	0.0471503	-0.994723	-0.0907138	-0.244804	0.0547883	0.0932392	-0.99413	0.232117	0	0	0	1
0.997359	0.0425224	0.0587336	0.655667	0.0477109	-0.994713	-0.0905277	-0.244373	0.0545495	0.0930761	-0.994158	0.232057	0	0	0	1
0.997375	0.0425131	0.0584685	0.655734	0.0476659	-0.994734	-0.0903267	-0.243897	0.0542963	0.0928618	-0.994192	0.231943	0	0	0	1
0.99737	0.0429064	0.0582568	0.655827	0.0480294	-0.994731	-0.0901594	-0.243381	0.0540572	0.0927056	-0.99422	0.231844	0	0	0	1
0.997376	0.0431575	0.0579684	0.655888	0.0482428	-0.994738	-0.0899699	-0.242886	0.0537562	0.0925156	-0.994254	0.23173	0	0	0	1
0.997375	0.0434466	0.0577716	0.655959	0.0485049	-0.994739	-0.0898208	-0.242439	0.053541	0.0923725	-0.994279	0.231642	0	0	0	1
0.997385	0.0436793	0.0574266	0.655993	0.0486937	-0.994749	-0.0896094	-0.241975	0.0531867	0.0921566	-0.994318	0.231518	0	0	0	1
0.997383	0.0439606	0.0572389	0.656084	0.0489465	-0.994754	-0.0894138	-0.241457	0.0529836	0.0919667	-0.994346	0.231417	0	0	0	1
0.997389	0.0441809	0.0569779	0.65616	0.0491325	-0.994761	-0.0892326	-0.240941	0.0527128	0.0917843	-0.994377	0.231297	0	0	0	1
0.997401	0.0442697	0.0566885	0.656219	0.0491844	-0.994775	-0.0890433	-0.240438	0.0524261	0.0915852	-0.994411	0.231176	0	0	0	1
0.997405	0.0444341	0.0564859	0.656292	0.0493219	-0.994782	-0.088893	-0.239976	0.0522169	0.0914336	-0.994436	0.231074	0	0	0	1
0.997414	0.0445687	0.0562264	0.656347	0.0494236	-0.994792	-0.0887251	-0.239508	0.0519549	0.0912598	-0.994466	0.23096	0	0	0	1
0.997426	0.0446074	0.0559765	0.656408	0.0494306	-0.994806	-0.0885576	-0.239038	0.0517111	0.0910819	-0.994495	0.230847	0	0	0	1
0.997436	0.044751	0.0556953	0.656462	0.049539	-0.994817	-0.0883807	-0.238557	0.0514271	0.0908983	-0.994526	0.230741	0	0	0	1
0.99744	0.044898	0.0554894	0.656544	0.0496589	-0.994825	-0.0882255	-0.238062	0.0512168	0.0907404	-0.994551	0.230644	0	0	0	1
0.997456	0.0449842	0.0551401	0.656594	0.0497024	-0.994841	-0.0880179	-0.237534	0.0508718	0.0905197	-0.994589	0.23053	0	0	0	1
0.997471	0.0449386	0.0549111	0.656641	0.049628	-0.994859	-0.0878572	-0.237097	0.0506563	0.0903453	-0.994616	0.230466	0	0	0	1
0.997479	0.0449757	0.0547189	0.656697	0.0496399	-0.994871	-0.0877058	-0.236634	0.0504692	0.0901862	-0.99464	0.230407	0	0	0	1
0.997494	0.0450582	0.0543938	0.656705	0.0496826	-0.994887	-0.0875035	-0.236173	0.0501485	0.0899718	-0.994676	0.230329	0	0	0	1
0.997504	0.0450878	0.0541846	0.656768	0.0496851	-0.994901	-0.087342	-0.235694	0.0499458	0.0898013	-0.994701	0.23026	0	0	0	1
0.997516	0.0451097	0.053934	0.656823	0.0496748	-0.994918	-0.0871508	-0.235132	0.0497042	0.0895986	-0.994732	0.230186	0	0	0	1
0.997543	0.044742	0.0537413	0.656886	0.0492814	-0.994955	-0.0869625	-0.234568	0.0495548	0.0893825	-0.994759	0.230148	0	0	0	1
0.99756	0.0446657	0.0534864	0.6569	0.0491722	-0.994978	-0.0867568	-0.234023	0.0493183	0.0891603	-0.99479	0.230131	0	0	0	1
0.997568	0.0446812	0.0533283	0.65691	0.0491656	-0.994992	-0.0865963	-0.233552	0.0491675	0.0889928	-0.994813	0.230154	0	0	0	1
0.997575	0.0446427	0.0532306	0.656878	0.0491123	-0.995006	-0.0864699	-0.233236	0.04908	0.0888597	-0.994829	0.230192	0	0	0	1
0.997574	0.0446572	0.0532355	0.656854	0.0491245	-0.99501	-0.0864162	-0.233063	0.0490862	0.0888069	-0.994833	0.230257	0	0	0	1
0.99757	0.0448597	0.0531358	0.656823	0.049313	-0.995009	-0.0863224	-0.232793	0.0489737	0.0887181	-0.994847	0.230258	0	0	0	1
0.997568	0.0450806	0.0529877	0.656854	0.0495129	-0.995012	-0.0861737	-0.232296	0.0488141	0.0885729	-0.994868	0.230205	0	0	0	1
0.997592	0.0447576	0.0528084	0.656931	0.0491655	-0.995045	-0.0859852	-0.231678	0.0486737	0.0883596	-0.994894	0.230127	0	0	0	1
0.997604	0.0446213	0.0527086	0.65697	0.0490124	-0.995068	-0.0858134	-0.231073	0.048595	0.0881763	-0.994914	0.230124	0	0	0	1
0.997608	0.0446712	0.0525739	0.656933	0.0490421	-0.995081	-0.0856454	-0.230593	0.0484648	0.088004	-0.994935	0.230152	0	0	0	1
0.997602	0.0448468	0.052541	0.656902	0.0492083	-0.995083	-0.0855216	-0.230164	0.0484227	0.0878871	-0.994948	0.230218	0	0	0	1
0.997595	0.0450274	0.0525177	0.656886	0.0493791	-0.995087	-0.0853714	-0.229614	0.0483911	0.0877446	-0.994962	0.230311	0	0	0	1
0.997599	0.0450786	0.0524098	0.656881	0.0494113	-0.995102	-0.0851779	-0.228975	0.0482888	0.0875482	-0.994984	0.230336	0	0	0	1
0.997601	0.0450427	0.0524004	0.656875	0.0493673	-0.995118	-0.0850258	-0.228392	0.0482902	0.0873939	-0.994998	0.230397	0	0	0	1
0.997593	0.0451315	0.052472	0.656848	0.0494563	-0.995124	-0.0849039	-0.227886	0.0483598	0.0872798	-0.995004	0.230529	0	0	0	1
0.997583	0.0453363	0.0524839	0.656791	0.049655	-0.995125	-0.0847697	-0.22741	0.0483603	0.0871562	-0.995015	0.230647	0	0	0	1
0.99758	0.0454071	0.0524791	0.656793	0.0497189	-0.995133	-0.0846381	-0.226904	0.048356	0.0870277	-0.995026	0.230736	0	0	0	1
0.997583	0.0455137	0.0523409	0.656832	0.0498054	-0.995142	-0.0844785	-0.226357	0.0482171	0.0868664	-0.995047	0.230729	0	0	0	1
0.997594	0.0456141	0.0520316	0.656872	0.0498695	-0.995155	-0.0842889	-0.225822	0.0479101	0.0866661	-0.99508	0.230633	0	0	0	1
0.997608	0.045606	0.0517698	0.656947	0.0498302	-0.995172	-0.0841121	-0.225271	0.0476592	0.0864758	-0.995108	0.230562	0	0	0	1
0.99763	0.0454936	0.0514504	0.656982	0.0496807	-0.995197	-0.0839082	-0.224737	0.0473614	0.0862506	-0.995142	0.230551	0	0	0	1
0.997652	0.0455093	0.0510059	0.656969	0.0496463	-0.995219	-0.0836601	-0.224215	0.0469301	0.0859811	-0.995186	0.230597	0	0	0	1
0.997675	0.0455862	0.050489	0.656939	0.0496657	-0.995241	-0.0833868	-0.223666	0.0464228	0.0856856	-0.995235	0.230684	0	0	0	1
0.997694	0.0457379	0.0499709	0.656924	0.0497597	-0.99526	-0.0831095	-0.223069	0.0459081	0.0853896	-0.995284	0.230769	0	0	0	1
0.997717	0.0457246	0.049519	0.656951	0.049696	-0.995285	-0.0828522	-0.222443	0.0454724	0.0851091	-0.995328	0.230829	0	0	0	1
0.997736	0.0457811	0.0490766	0.656969	0.0497038	-0.995304	-0.0826122	-0.22189	0.0450394	0.0848497	-0.99537	0.230846	0	0	0	1
0.997763	0.0456845	0.0486226	0.656983	0.0495583	-0.995331	-0.0823771	-0.221375	0.0446075	0.0845876	-0.995412	0.230833	0	0	0	1
0.99778	0.0457727	0.0481825	0.656999	0.0495992	-0.995347	-0.0821552	-0.220863	0.0441731	0.0843477	-0.995452	0.230818	0	0	0	1
0.997801	0.0456835	0.0478267	0.657052	0.0494707	-0.995371	-0.0819428	-0.220292	0.0438371	0.0841138	-0.995486	0.230833	0	0	0	1
0.997831	0.0454768	0.0474103	0.657092	0.0492192	-0.995403	-0.0817085	-0.219694	0.0434517	0.0838499	-0.995526	0.230859	0	0	0	1
0.99785	0.0453924	0.0470796	0.657144	0.0490984	-0.995425	-0.0815049	-0.21911	0.0431397	0.0836264	-0.995558	0.23092	0	0	0	1
0.997869	0.0453785	0.0466843	0.657161	0.0490423	-0.995446	-0.0812922	-0.218596	0.0427579	0.0833936	-0.995594	0.230949	0	0	0	1
0.997871	0.045612	0.0464173	0.657204	0.0492465	-0.995448	-0.081142	-0.218141	0.0424801	0.0832402	-0.995619	0.230969	0	0	0	1
0.997892	0.045354	0.0462159	0.657229	0.0489671	-0.995472	-0.081018	-0.217832	0.0423073	0.0830954	-0.995638	0.230971	0	0	0	1
0.997899	0.0453559	0.0460755	0.657232	0.0489547	-0.995477	-0.0809573	-0.217673	0.0421704	0.0830279	-0.99565	0.230972	0	0	0	1
0.997902	0.0455023	0.0458563	0.657232	0.0490783	-0.995479	-0.0808591	-0.217437	0.0419448	0.0829251	-0.995668	0.230958	0	0	0	1
0.997902	0.0457573	0.0456008	0.657292	0.0493054	-0.99548	-0.0807132	-0.216972	0.0416766	0.0827774	-0.995691	0.230929	0	0	0	1
0.99792	0.0456481	0.0453167	0.657389	0.0491652	-0.995502	-0.0805264	-0.216351	0.0414121	0.082572	-0.995719	0.230895	0	0	0	1
0.997944	0.0454312	0.0450061	0.657421	0.0489147	-0.99553	-0.0803239	-0.215762	0.0411309	0.0823454	-0.99575	0.230897	0	0	0	1
0.997949	0.0454709	0.0448542	0.657454	0.0489369	-0.995539	-0.0802062	-0.215333	0.0409822	0.0822218	-0.995766	0.230935	0	0	0	1
0.997953	0.0456405	0.0445944	0.657439	0.049078	-0.995545	-0.0800403	-0.21485	0.0407177	0.0820501	-0.995791	0.230925	0	0	0	1
0.997945	0.045948	0.0444601	0.657494	0.0493679	-0.995542	-0.0798982	-0.214264	0.0405658	0.081914	-0.995809	0.23091	0	0	0	1
0.997956	0.0458689	0.0442847	0.657552	0.0492678	-0.99556	-0.0797327	-0.213646	0.0404059	0.0817367	-0.99583	0.230889	0	0	0	1
0.997961	0.0458957	0.044159	0.657592	0.049279	-0.995571	-0.0796005	-0.213083	0.0402851	0.0815993	-0.995846	0.230869	0	0	0	1
0.997963	0.0459825	0.0440184	0.657584	0.0493485	-0.995578	-0.0794632	-0.212593	0.0401449	0.0814586	-0.995863	0.230851	0	0	0	1
0.997963	0.0461046	0.0438745	0.657553	0.0494526	-0.995585	-0.0793132	-0.212099	0.0399991	0.0813065	-0.995881	0.230848	0	0	0	1
0.997959	0.0462559	0.0438218	0.657562	0.049594	-0.995588	-0.0791831	-0.211561	0.0399408	0.0811799	-0.995894	0.230874	0	0	0	1
0.997965	0.0461718	0.0437762	0.657581	0.0495007	-0.995604	-0.0790398	-0.210979	0.0399093	0.081031	-0.995907	0.230897	0	0	0	1
0.99797	0.0461992	0.0436299	0.657568	0.0495092	-0.995618	-0.0788663	-0.210348	0.0397701	0.0808513	-0.995928	0.230864	0	0	0	1
0.997971	0.0462439	0.043566	0.65756	0.0495436	-0.995626	-0.0787392	-0.209784	0.0397093	0.0807229	-0.99594	0.230878	0	0	0	1
0.997975	0.0462004	0.0435199	0.657554	0.0494915	-0.995638	-0.0786143	-0.209253	0.0396731	0.080594	-0.995952	0.230903	0	0	0	1
0.99798	0.0461511	0.0434405	0.657521	0.0494303	-0.995652	-0.0784734	-0.20874	0.039605	0.0804473	-0.995967	0.230911	0	0	0	1
0.997985	0.0461324	0.0433501	0.657491	0.0493987	-0.995665	-0.0783315	-0.208206	0.0395235	0.0803001	-0.995982	0.230913	0	0	0	1
0.997978	0.0462694	0.0433718	0.657531	0.0495328	-0.995667	-0.078223	-0.207619	0.0395395	0.0801982	-0.99599	0.230965	0	0	0	1
0.997987	0.0460975	0.0433503	0.657552	0.0493556	-0.995684	-0.0781228	-0.207025	0.0395369	0.0800902	-0.995998	0.231005	0	0	0	1
0.998007	0.0458088	0.0431936	0.657516	0.0490618	-0.995685	-0.0782965	-0.2065	0.0393955	0.0802447	-0.995992	0.231034	0	0	0	1
0.998015	0.0456923	0.0431373	0.657468	0.0489458	-0.995681	-0.0784164	-0.205898	0.039343	0.0803572	-0.995985	0.231135	0	0	0	1
0.998011	0.0457818	0.0431216	0.657404	0.0490428	-0.995658	-0.0786413	-0.205275	0.039309	0.0805848	-0.995968	0.231303	0	0	0	1
0.998024	0.0455546	0.0430566	0.657329	0.0488219	-0.995647	-0.0789214	-0.204614	0.0392489	0.0808526	-0.995948	0.231459	0	0	0	1
0.998033	0.0454934	0.0429141	0.65729	0.048771	-0.995606	-0.0794746	-0.203985	0.039085	0.0813963	-0.99591	0.231587	0	0	0	1
0.998051	0.0453601	0.0426526	0.657275	0.0486327	-0.995579	-0.079886	-0.203374	0.0388154	0.0817896	-0.995889	0.23158	0	0	0	1
0.998057	0.045466	0.042394	0.657287	0.0487285	-0.995551	-0.0801783	-0.20285	0.038535	0.0820733	-0.995876	0.231516	0	0	0	1
0.998056	0.0456771	0.0421793	0.657326	0.0489263	-0.995531	-0.0803058	-0.202334	0.0382977	0.0821984	-0.995875	0.23143	0	0	0	1
0.998064	0.0456886	0.0419855	0.657342	0.0489346	-0.995504	-0.0806402	-0.202	0.0380874	0.0825236	-0.995856	0.231392	0	0	0	1
0.998069	0.0456472	0.0419055	0.657345	0.0489021	-0.995473	-0.0810422	-0.201814	0.0379914	0.0829199	-0.995827	0.231443	0	0	0	1
0.998068	0.0457477	0.0418163	0.657287	0.0489922	-0.995474	-0.0809716	-0.201524	0.0378978	0.0828488	-0.995836	0.231437	0	0	0	1
0.998063	0.0459573	0.0417013	0.657255	0.0491877	-0.995473	-0.0808649	-0.201139	0.0377712	0.0827445	-0.99585	0.231399	0	0	0	1
0.998062	0.0460586	0.0416274	0.657277	0.0492781	-0.995478	-0.0807474	-0.200628	0.0376951	0.0826272	-0.995863	0.231372	0	0	0	1
0.998068	0.0459773	0.0415761	0.657286	0.0491881	-0.995493	-0.0806229	-0.200075	0.0376568	0.0824972	-0.995875	0.231378	0	0	0	1
0.998068	0.0459927	0.0415478	0.657303	0.0491967	-0.995502	-0.0805059	-0.199514	0.0376332	0.0823794	-0.995885	0.231397	0	0	0	1
0.998069	0.0460292	0.0414805	0.657281	0.0492223	-0.995512	-0.0803679	-0.19894	0.0375701	0.0822395	-0.995899	0.231409	0	0	0	1
0.998067	0.0461371	0.0414131	0.65724	0.0493192	-0.995518	-0.0802302	-0.198372	0.0375009	0.0821026	-0.995913	0.231428	0	0	0	1
0.998063	0.0462817	0.041353	0.657193	0.0494534	-0.995522	-0.0800934	-0.197843	0.037436	0.0819683	-0.995927	0.231451	0	0	0	1
0.998064	0.046255	0.0413457	0.657153	0.0494212	-0.995535	-0.0799595	-0.1973	0.0374375	0.0818331	-0.995938	0.231509	0	0	0	1
0.998065	0.0462549	0.0413243	0.657116	0.0494135	-0.995547	-0.0798051	-0.196675	0.0374239	0.0816777	-0.995951	0.231565	0	0	0	1
0.998079	0.0459253	0.0413547	0.65713	0.049083	-0.995573	-0.0796933	-0.196052	0.0374867	0.0815551	-0.995959	0.231634	0	0	0	1
0.998091	0.0456775	0.0413441	0.657152	0.0488378	-0.995579	-0.0797707	-0.195484	0.0374925	0.0816226	-0.995953	0.231705	0	0	0	1
0.998101	0.0455457	0.0412452	0.657154	0.048704	-0.995573	-0.0799243	-0.194936	0.0373973	0.0817664	-0.995945	0.231735	0	0	0	1
0.998105	0.0455723	0.0411293	0.657146	0.0487178	-0.995579	-0.0798389	-0.19436	0.037284	0.0816763	-0.995957	0.231709	0	0	0	1
0.998106	0.045601	0.041073	0.657172	0.0487405	-0.995581	-0.0798	-0.193796	0.0372275	0.0816357	-0.995962	0.231714	0	0	0	1
0.998103	0.0456993	0.0410399	0.657195	0.0488338	-0.995581	-0.0797482	-0.193235	0.0371891	0.081586	-0.995967	0.231735	0	0	0	1
0.9981	0.045822	0.0409781	0.657182	0.0489488	-0.99558	-0.0796817	-0.192699	0.0371207	0.0815211	-0.995975	0.231751	0	0	0	1
0.998103	0.0457613	0.0409628	0.657162	0.0488832	-0.995592	-0.0795804	-0.192186	0.0371154	0.0814168	-0.995984	0.231796	0	0	0	1
0.998098	0.0458126	0.0410367	0.657167	0.0489367	-0.995597	-0.0794803	-0.191682	0.0371898	0.0813223	-0.995989	0.23189	0	0	0	1
0.99809	0.0459637	0.0410536	0.657165	0.0490846	-0.995599	-0.0793699	-0.19112	0.0371997	0.0812184	-0.995997	0.231949	0	0	0	1
0.998089	0.0460524	0.0409871	0.657134	0.049162	-0.995607	-0.0792166	-0.190477	0.0371339	0.0810652	-0.996012	0.231968	0	0	0	1
0.998089	0.0460271	0.0410141	0.657091	0.0491342	-0.995618	-0.0790899	-0.189884	0.0371691	0.0809389	-0.996021	0.23206	0	0	0	1
0.998084	0.0461121	0.0410227	0.657011	0.0492144	-0.995626	-0.078948	-0.189329	0.0371777	0.0808007	-0.996032	0.232156	0	0	0	1
0.998084	0.0461473	0.040998	0.656927	0.0492422	-0.995636	-0.0788056	-0.188792	0.0371574	0.0806585	-0.996044	0.232225	0	0	0	1
0.998076	0.0463324	0.0409752	0.65691	0.04942	-0.995637	-0.0786721	-0.188195	0.0371263	0.0805307	-0.996056	0.23226	0	0	0	1
0.998076	0.0463866	0.0409103	0.656958	0.0494643	-0.995645	-0.0785499	-0.187581	0.0370633	0.0804074	-0.996068	0.232233	0	0	0	1
0.99809	0.0462126	0.0407657	0.657008	0.0492749	-0.995663	-0.0784361	-0.187028	0.0369391	0.0802801	-0.996083	0.23214	0	0	0	1
0.998096	0.0462036	0.0406243	0.65705	0.0492508	-0.995672	-0.0783351	-0.186535	0.0368041	0.0801718	-0.996097	0.23205	0	0	0	1
0.998106	0.0461059	0.0405076	0.657041	0.0491417	-0.995683	-0.0782733	-0.186215	0.0366987	0.0801006	-0.996106	0.231997	0	0	0	1
0.998102	0.0462039	0.0404884	0.657049	0.0492515	-0.995648	-0.0786454	-0.186092	0.0366533	0.0804753	-0.996078	0.232062	0	0	0	1
0.998096	0.0464061	0.0404025	0.657021	0.0494436	-0.995644	-0.078571	-0.185785	0.0365552	0.0804041	-0.996087	0.232036	0	0	0	1
0.998088	0.0466568	0.0403018	0.657045	0.049682	-0.99564	-0.0784724	-0.185292	0.0364397	0.0803097	-0.996099	0.231984	0	0	0	1
0.998101	0.0464735	0.0402091	0.657104	0.0494879	-0.995658	-0.0783672	-0.184716	0.0363674	0.0801933	-0.996111	0.231927	0	0	0	1
0.998105	0.0464588	0.0401234	0.657117	0.0494662	-0.995659	-0.078363	-0.184183	0.0362835	0.0801843	-0.996115	0.231916	0	0	0	1
0.998112	0.0463762	0.0400424	0.657097	0.0493755	-0.995668	-0.0783144	-0.183741	0.0362119	0.0801287	-0.996122	0.231911	0	0	0	1
0.998114	0.046393	0.03998	0.657085	0.0493834	-0.995676	-0.0782084	-0.18326	0.0361537	0.0800202	-0.996133	0.231906	0	0	0	1
0.998119	0.0463226	0.0399381	0.657124	0.0493059	-0.995688	-0.0780986	-0.182704	0.0361231	0.0799058	-0.996143	0.231895	0	0	0	1
0.998129	0.0461683	0.0398479	0.657188	0.049141	-0.995704	-0.0779974	-0.182102	0.0360506	0.0797946	-0.996155	0.231839	0	0	0	1
0.998135	0.0461526	0.0397219	0.65723	0.0491122	-0.995712	-0.0779132	-0.181515	0.0359306	0.0797038	-0.996166	0.231773	0	0	0	1
0.998137	0.0461966	0.0396299	0.657269	0.0491489	-0.99571	-0.0779167	-0.181012	0.0358353	0.0797043	-0.99617	0.231736	0	0	0	1
0.998145	0.0461215	0.0395096	0.657281	0.0490607	-0.995723	-0.0778118	-0.1805	0.0357267	0.0795908	-0.996182	0.231681	0	0	0	1
0.998149	0.0461223	0.039411	0.657302	0.0490495	-0.995732	-0.0776984	-0.179917	0.035634	0.0794726	-0.996195	0.231639	0	0	0	1
0.998149	0.0461294	0.0393928	0.657344	0.0490521	-0.995739	-0.0776122	-0.179312	0.0356195	0.0793859	-0.996203	0.231649	0	0	0	1
0.998149	0.0462029	0.0393148	0.657353	0.0491227	-0.995728	-0.0777086	-0.178742	0.0355313	0.079481	-0.996198	0.231666	0	0	0	1
0.998155	0.0461809	0.0391801	0.657349	0.0490939	-0.99572	-0.077819	-0.178175	0.0353936	0.0795839	-0.996195	0.231651	0	0	0	1
0.99815	0.046359	0.0391012	0.657369	0.0492661	-0.99571	-0.0778412	-0.177648	0.0352997	0.0796085	-0.996196	0.23164	0	0	0	1
0.998152	0.0464021	0.0390055	0.657394	0.0492991	-0.995714	-0.0777771	-0.177132	0.0352041	0.0795412	-0.996205	0.231598	0	0	0	1
0.998148	0.0465781	0.0388938	0.657424	0.0494625	-0.995713	-0.0776806	-0.176596	0.0350836	0.0794455	-0.996217	0.231537	0	0	0	1
0.998149	0.0466379	0.0387981	0.657466	0.0495112	-0.995718	-0.0775862	-0.176042	0.0349884	0.0793485	-0.996228	0.231483	0	0	0	1
0.998151	0.0466642	0.0387057	0.657482	0.0495265	-0.995725	-0.0774856	-0.175489	0.0348993	0.0792443	-0.996239	0.231447	0	0	0	1
0.998156	0.0466195	0.038635	0.657467	0.0494723	-0.995737	-0.0773691	-0.174975	0.0348382	0.0791228	-0.996251	0.231437	0	0	0	1
0.99815	0.0467831	0.0385814	0.657434	0.0496272	-0.995738	-0.0772543	-0.174468	0.0347776	0.079011	-0.996262	0.231448	0	0	0	1
0.998153	0.0467673	0.0385211	0.657396	0.0496021	-0.995749	-0.077123	-0.173908	0.0347253	0.0788763	-0.996275	0.231461	0	0	0	1
0.99815	0.0468855	0.0384564	0.65733	0.0497096	-0.995756	-0.0769701	-0.173288	0.0346592	0.0787243	-0.996289	0.231489	0	0	0	1
0.998157	0.0467569	0.0384527	0.657249	0.0495761	-0.995774	-0.0768278	-0.172668	0.0346727	0.0785775	-0.9963	0.231572	0	0	0	1
0.998154	0.0467137	0.0385705	0.657136	0.0495375	-0.995786	-0.0766931	-0.172104	0.0348001	0.0784472	-0.996306	0.231758	0	0	0	1
0.998145	0.0468009	0.0386944	0.656983	0.0496293	-0.995792	-0.0765514	-0.171535	0.0349236	0.0783148	-0.996312	0.231969	0	0	0	1
0.998134	0.0468909	0.0388736	0.656838	0.049728	-0.995798	-0.0764051	-0.170925	0.0351024	0.0781806	-0.996316	0.232163	0	0	0	1
0.998134	0.046695	0.0391032	0.656709	0.0495548	-0.995798	-0.0765264	-0.170475	0.0353403	0.0783064	-0.996298	0.232306	0	0	0	1
0.998143	0.0463874	0.039239	0.656643	0.0492757	-0.995775	-0.0770055	-0.170225	0.0354759	0.078781	-0.996256	0.23244	0	0	0	1
0.998139	0.0465018	0.0392042	0.65666	0.0493908	-0.995761	-0.0771116	-0.169883	0.035427	0.0788895	-0.996249	0.232435	0	0	0	1
0.99815	0.0464035	0.0390359	0.656698	0.049278	-0.99577	-0.0770711	-0.16945	0.0352692	0.0788372	-0.996259	0.232326	0	0	0	1
0.998155	0.0464118	0.0389102	0.656754	0.0492767	-0.995769	-0.0770782	-0.168969	0.0351431	0.0788383	-0.996263	0.232247	0	0	0	1
0.998157	0.0464454	0.0388254	0.656801	0.0493044	-0.995766	-0.077105	-0.16848	0.0350546	0.0788621	-0.996264	0.232209	0	0	0	1
0.998162	0.0464435	0.0386969	0.656842	0.0492923	-0.995766	-0.0771025	-0.167952	0.034927	0.0788532	-0.99627	0.232139	0	0	0	1
0.998163	0.0465208	0.0385669	0.656866	0.0493613	-0.995758	-0.0771675	-0.167398	0.0347882	0.0789145	-0.99627	0.23209	0	0	0	1
0.998168	0.0464815	0.038484	0.65689	0.0493182	-0.995754	-0.0772414	-0.166843	0.0347051	0.0789829	-0.996267	0.232081	0	0	0	1
0.998178	0.0463291	0.0384114	0.656901	0.0491611	-0.995761	-0.0772588	-0.166331	0.034644	0.0789913	-0.996268	0.232072	0	0	0	1
0.998171	0.0465419	0.0383464	0.656906	0.0493661	-0.995755	-0.0771994	-0.165829	0.0345654	0.0789362	-0.996276	0.232056	0	0	0	1
0.998167	0.0466299	0.0383356	0.656937	0.0494502	-0.995757	-0.077118	-0.16529	0.0345518	0.0788574	-0.996282	0.232063	0	0	0	1
0.998163	0.0467477	0.0383057	0.656962	0.049562	-0.995759	-0.0770202	-0.164675	0.0345176	0.0787622	-0.996291	0.232067	0	0	0	1
0.998157	0.0468599	0.0383093	0.657	0.0496718	-0.995759	-0.076952	-0.164088	0.0345157	0.0786981	-0.996296	0.23209	0	0	0	1
0.998148	0.0470722	0.0382921	0.657005	0.0498794	-0.995755	-0.0768671	-0.163585	0.034486	0.0786197	-0.996303	0.232106	0	0	0	1
0.998149	0.0471041	0.0382316	0.657013	0.0499031	-0.995762	-0.0767699	-0.163106	0.0344282	0.0785206	-0.996313	0.232086	0	0	0	1
0.998142	0.0473342	0.0381279	0.657024	0.0501207	-0.995759	-0.0766605	-0.162545	0.0343123	0.078414	-0.996326	0.232033	0	0	0	1
0.99815	0.0472244	0.0380632	0.657079	0.0500024	-0.995773	-0.0765536	-0.161936	0.0342619	0.0783002	-0.996336	0.231992	0	0	0	1
0.998151	0.0472416	0.0380066	0.657114	0.0500115	-0.995781	-0.0764478	-0.161289	0.0342095	0.0781921	-0.996347	0.231969	0	0	0	1
0.998158	0.0471227	0.0379763	0.657114	0.0498877	-0.995793	-0.076368	-0.16077	0.0341927	0.0781068	-0.996354	0.231981	0	0	0	1
0.998155	0.0472048	0.0379308	0.657082	0.0499626	-0.995798	-0.0762641	-0.16028	0.0341462	0.0780035	-0.996364	0.231991	0	0	0	1
0.998158	0.0472149	0.0378551	0.657063	0.0499626	-0.995807	-0.0761433	-0.159724	0.034076	0.0778793	-0.996376	0.231975	0	0	0	1
0.99816	0.0471923	0.0378167	0.657089	0.0499335	-0.995816	-0.0760403	-0.159113	0.0340447	0.0777737	-0.996385	0.231967	0	0	0	1
0.998168	0.0470929	0.0377425	0.657113	0.0498282	-0.995822	-0.0760292	-0.158538	0.0339791	0.0777555	-0.996389	0.231945	0	0	0	1
0.998191	0.0467214	0.0375796	0.657107	0.0494498	-0.99583	-0.0761742	-0.158004	0.0338387	0.0778797	-0.996384	0.2319	0	0	0	1
0.998194	0.0467558	0.0374621	0.65711	0.0494777	-0.995823	-0.0762535	-0.157472	0.0337151	0.0779543	-0.996382	0.231869	0	0	0	1
0.998201	0.0466418	0.0374127	0.657111	0.0493587	-0.995831	-0.0762162	-0.156934	0.0336767	0.0779108	-0.996387	0.231871	0	0	0	1
0.998198	0.0467254	0.0373889	0.657098	0.0494379	-0.995833	-0.0761432	-0.15635	0.03365	0.0778395	-0.996393	0.231896	0	0	0	1
0.998206	0.0465981	0.0373371	0.657061	0.0493056	-0.995842	-0.0761052	-0.155734	0.0336103	0.0777946	-0.996398	0.231924	0	0	0	1
0.998206	0.0466692	0.0372527	0.657017	0.0493722	-0.995834	-0.0761731	-0.155155	0.0335173	0.0778607	-0.996396	0.231943	0	0	0	1
0.998217	0.0465043	0.0371729	0.656945	0.0492124	-0.995817	-0.0764996	-0.154794	0.0334346	0.0781775	-0.996374	0.232008	0	0	0	1
0.998223	0.0463489	0.0372021	0.656892	0.0490741	-0.995791	-0.0769299	-0.154605	0.0334546	0.0786038	-0.99634	0.23214	0	0	0	1
0.998215	0.0464983	0.037232	0.656842	0.049224	-0.995787	-0.0768835	-0.154277	0.033475	0.0785639	-0.996342	0.232208	0	0	0	1
0.998201	0.0467891	0.0372455	0.656866	0.0495129	-0.995777	-0.0768185	-0.153801	0.0334687	0.0785094	-0.996347	0.232226	0	0	0	1
0.998202	0.0468076	0.0371817	0.656905	0.0495236	-0.995783	-0.076736	-0.153238	0.0334078	0.0784244	-0.996356	0.232187	0	0	0	1
0.998205	0.0468321	0.037073	0.656923	0.0495373	-0.995788	-0.0766683	-0.152724	0.0333011	0.0783522	-0.996365	0.232126	0	0	0	1
0.998202	0.0469244	0.0370353	0.656943	0.049624	-0.995789	-0.0765957	-0.152279	0.0332599	0.0782807	-0.996372	0.23211	0	0	0	1
0.998199	0.0470292	0.0370044	0.656933	0.049723	-0.995791	-0.076501	-0.15178	0.0332256	0.0781881	-0.99638	0.232118	0	0	0	1
0.998195	0.0471095	0.0369866	0.656908	0.0497976	-0.995797	-0.0763792	-0.15117	0.0332077	0.0780682	-0.99639	0.232144	0	0	0	1
0.998188	0.0472457	0.0370219	0.656866	0.0499321	-0.9958	-0.0762553	-0.150503	0.0332384	0.0779506	-0.996398	0.232224	0	0	0	1
0.998194	0.0470623	0.0370776	0.656799	0.0497502	-0.995816	-0.0761574	-0.149925	0.0333131	0.0778494	-0.996404	0.232332	0	0	0	1
0.998187	0.0472094	0.0370927	0.656736	0.0498955	-0.995815	-0.076078	-0.149446	0.0333206	0.0777757	-0.996409	0.2324	0	0	0	1
0.998185	0.04731	0.0370048	0.656715	0.0499857	-0.995818	-0.0759788	-0.148962	0.0332302	0.0776756	-0.99642	0.232368	0	0	0	1
0.99818	0.0475081	0.0368825	0.656749	0.0501707	-0.995816	-0.0758847	-0.148411	0.0330978	0.077582	-0.996432	0.232283	0	0	0	1
0.99819	0.0473904	0.0367669	0.656811	0.0500406	-0.995831	-0.075775	-0.147777	0.0329973	0.0774626	-0.996444	0.232194	0	0	0	1
0.998191	0.0474488	0.0366834	0.656853	0.0500898	-0.995835	-0.0756931	-0.147182	0.0329137	0.0773786	-0.996454	0.232137	0	0	0	1
0.998193	0.0474577	0.0366159	0.656858	0.0500906	-0.995841	-0.0756085	-0.146699	0.0328501	0.0772909	-0.996463	0.232107	0	0	0	1
0.998193	0.0474994	0.0365457	0.656856	0.0501236	-0.995847	-0.075514	-0.1462	0.0327817	0.0771943	-0.996472	0.232077	0	0	0	1
0.998205	0.047282	0.0365119	0.656898	0.049901	-0.995865	-0.0754166	-0.14562	0.0327697	0.0770881	-0.996481	0.232057	0	0	0	1
0.998218	0.047066	0.0364164	0.656935	0.0496752	-0.995883	-0.0753285	-0.144943	0.0326958	0.0769883	-0.996491	0.231999	0	0	0	1
0.998233	0.0468729	0.0362544	0.656948	0.0494811	-0.995867	-0.0756674	-0.144355	0.0325325	0.0773126	-0.996471	0.231962	0	0	0	1
0.998238	0.046898	0.0361052	0.656939	0.0495028	-0.995847	-0.0759203	-0.143833	0.0323694	0.0775587	-0.996458	0.231927	0	0	0	1
0.998241	0.046947	0.0359481	0.656897	0.0495394	-0.995845	-0.0759145	-0.143295	0.0322095	0.0775467	-0.996464	0.231871	0	0	0	1
0.998236	0.0470854	0.0358956	0.656877	0.0496707	-0.995845	-0.0758338	-0.14275	0.0321505	0.077468	-0.996472	0.231867	0	0	0	1
0.99824	0.047026	0.0358826	0.656871	0.0496074	-0.995855	-0.0757395	-0.142162	0.0321468	0.0773712	-0.996479	0.231886	0	0	0	1
0.998241	0.0470456	0.0358281	0.656865	0.0496198	-0.995862	-0.0756498	-0.141572	0.0320955	0.0772794	-0.996488	0.231873	0	0	0	1
0.99824	0.0471255	0.0357486	0.656867	0.0496911	-0.995863	-0.0755789	-0.141054	0.0320137	0.0772072	-0.996496	0.231836	0	0	0	1
0.998236	0.0472904	0.0356353	0.656858	0.049844	-0.995863	-0.0754888	-0.140562	0.0318926	0.0771168	-0.996507	0.231776	0	0	0	1
0.998235	0.0474167	0.0355078	0.656848	0.049957	-0.995864	-0.0753897	-0.14005	0.0317608	0.0770154	-0.996519	0.231706	0	0	0	1
0.998231	0.0475298	0.0354559	0.656865	0.0500625	-0.995867	-0.0752857	-0.139441	0.0317057	0.0769124	-0.996529	0.231681	0	0	0	1
0.998239	0.0473778	0.0354281	0.656854	0.0499092	-0.995874	-0.0753	-0.139021	0.031689	0.0769205	-0.996529	0.231694	0	0	0	1
0.998242	0.0473382	0.035412	0.656823	0.0498784	-0.995851	-0.075613	-0.138903	0.0316604	0.0772313	-0.996506	0.231749	0	0	0	1
0.998238	0.0474658	0.0353489	0.656767	0.0499991	-0.995849	-0.0755587	-0.138653	0.0315904	0.0771779	-0.996512	0.231739	0	0	0	1
0.998228	0.0477255	0.0352866	0.656759	0.0502509	-0.995843	-0.0754803	-0.138198	0.0315122	0.0771047	-0.99652	0.231711	0	0	0	1
0.998231	0.0476635	0.0352709	0.656788	0.0501848	-0.995853	-0.0753847	-0.137612	0.0315062	0.0770063	-0.996528	0.2317	0	0	0	1
0.998238	0.0475629	0.0352148	0.656774	0.0500778	-0.995864	-0.0753086	-0.137031	0.0314619	0.0769243	-0.996536	0.231692	0	0	0	1
0.99824	0.0475472	0.0351907	0.656761	0.0500588	-0.995869	-0.0752625	-0.136533	0.0314415	0.0768765	-0.99654	0.231699	0	0	0	1
0.998237	0.0476412	0.0351495	0.656753	0.0501467	-0.995871	-0.0751784	-0.135977	0.0313974	0.0767933	-0.996548	0.231694	0	0	0	1
0.998237	0.0476216	0.0351507	0.656776	0.050125	-0.995877	-0.0751057	-0.135409	0.0314038	0.0767202	-0.996553	0.231703	0	0	0	1
0.99824	0.0475951	0.0351191	0.656798	0.0500941	-0.995884	-0.0750403	-0.134896	0.0313776	0.0766524	-0.99656	0.231687	0	0	0	1
0.998245	0.0475506	0.0350423	0.656801	0.0500409	-0.995893	-0.074949	-0.134366	0.0313091	0.0765559	-0.996569	0.231647	0	0	0	1
0.998252	0.047424	0.0349999	0.656837	0.0499089	-0.995906	-0.0748725	-0.133769	0.0312805	0.0764734	-0.996576	0.231618	0	0	0	1
0.998265	0.0471779	0.0349782	0.656865	0.0496633	-0.995914	-0.0749242	-0.13321	0.0312752	0.0765163	-0.996573	0.231626	0	0	0	1
0.998269	0.0471675	0.0348563	0.656836	0.049649	-0.995902	-0.0750962	-0.132688	0.0311459	0.0766818	-0.996565	0.231603	0	0	0	1
0.998261	0.0473801	0.0347973	0.656806	0.0498556	-0.995894	-0.075064	-0.132147	0.0310725	0.0766532	-0.996569	0.231599	0	0	0	1
0.998266	0.047265	0.0348287	0.656827	0.0497414	-0.995904	-0.0750067	-0.13159	0.0311155	0.0765939	-0.996572	0.231634	0	0	0	1
0.998271	0.0472142	0.0347472	0.656824	0.0496883	-0.995898	-0.0751289	-0.130987	0.0310321	0.0767105	-0.996566	0.23162	0	0	0	1
0.998282	0.0470389	0.0346504	0.656845	0.0495179	-0.995877	-0.0755141	-0.130412	0.0309301	0.0770851	-0.99654	0.231616	0	0	0	1
0.998282	0.0471592	0.0345146	0.656855	0.0496418	-0.995835	-0.075981	-0.129836	0.0307623	0.0775487	-0.996509	0.231597	0	0	0	1
0.998276	0.0473351	0.0344218	0.656864	0.0498189	-0.995805	-0.0762651	-0.129255	0.030642	0.0778334	-0.996491	0.231584	0	0	0	1
0.99827	0.0474343	0.03446	0.656888	0.0499242	-0.995791	-0.0763769	-0.128642	0.0306667	0.0779501	-0.996481	0.23164	0	0	0	1
0.998265	0.0475307	0.034478	0.656882	0.0500243	-0.99578	-0.0764584	-0.128037	0.0306731	0.0780354	-0.996474	0.231695	0	0	0	1
0.998258	0.0476719	0.0344913	0.656843	0.0501702	-0.995762	-0.0765882	-0.127518	0.0306687	0.0781701	-0.996464	0.231764	0	0	0	1
0.998262	0.0475953	0.0344727	0.656775	0.0500907	-0.99577	-0.0765369	-0.126976	0.0306587	0.0781156	-0.996468	0.23181	0	0	0	1
0.998262	0.0475851	0.0344869	0.656708	0.0500788	-0.995778	-0.0764427	-0.126401	0.0306784	0.0780218	-0.996475	0.231871	0	0	0	1
0.998256	0.047661	0.03455	0.656667	0.050157	-0.99578	-0.0763655	-0.125797	0.0307392	0.0779502	-0.996479	0.231957	0	0	0	1
0.998255	0.0476894	0.0345582	0.656607	0.0501849	-0.995781	-0.076328	-0.125214	0.030747	0.077914	-0.996481	0.232017	0	0	0	1
0.998254	0.0477335	0.034518	0.656534	0.0502269	-0.995776	-0.0763648	-0.124682	0.0307017	0.0779501	-0.99648	0.232054	0	0	0	1
0.998253	0.0477694	0.0344987	0.6565	0.0502591	-0.99578	-0.0762995	-0.12416	0.030683	0.077885	-0.996486	0.232066	0	0	0	1
0.998245	0.0479596	0.0344657	0.65651	0.050444	-0.995776	-0.0762269	-0.123636	0.030639	0.0778166	-0.996492	0.232046	0	0	0	1
0.998262	0.0476748	0.0343564	0.656494	0.0501572	-0.995776	-0.0764147	-0.123282	0.0305429	0.07799	-0.996482	0.232011	0	0	0	1
0.998302	0.0472956	0.0337349	0.656185	0.0497592	-0.995722	-0.0773736	-0.123318	0.0299058	0.0789056	-0.996429	0.231856	0	0	0	1
0.998346	0.04721	0.032508	0.655425	0.0495957	-0.995679	-0.0780255	-0.123314	0.0286586	0.0794936	-0.996419	0.231483	0	0	0	1
0.998378	0.0472145	0.0315043	0.654505	0.0495309	-0.995653	-0.0784039	-0.123234	0.0276402	0.079822	-0.996421	0.231328	0	0	0	1
0.998392	0.0472699	0.0309972	0.653539	0.0495516	-0.995634	-0.0786252	-0.123135	0.0271199	0.0800194	-0.99642	0.231547	0	0	0	1
0.998416	0.0473355	0.030083	0.652169	0.0495436	-0.995636	-0.0786128	-0.123018	0.0262051	0.0799634	-0.996449	0.231672	0	0	0	1
0.998432	0.047376	0.0294995	0.650637	0.0495355	-0.995642	-0.078545	-0.122888	0.0256244	0.0798678	-0.996472	0.231971	0	0	0	1
0.99843	0.0474609	0.0294114	0.64934	0.0496165	-0.995627	-0.0786758	-0.12279	0.0255233	0.0799963	-0.996464	0.232428	0	0	0	1
0.998448	0.0474995	0.028754	0.648083	0.0496071	-0.995613	-0.0788659	-0.122722	0.0248563	0.0801545	-0.996468	0.232651	0	0	0	1
0.998471	0.0475822	0.0277826	0.646847	0.0496142	-0.995604	-0.0789733	-0.122642	0.0238772	0.0802156	-0.996487	0.232499	0	0	0	1
0.998494	0.0476315	0.0268651	0.6457	0.049594	-0.99559	-0.0791577	-0.122619	0.0229508	0.0803554	-0.996498	0.232341	0	0	0	1
0.998518	0.047671	0.0258971	0.644527	0.0495569	-0.995587	-0.0792184	-0.122532	0.0219808	0.0803689	-0.996518	0.232281	0	0	0	1
0.99854	0.0476528	0.0250649	0.643275	0.0494728	-0.995588	-0.0792579	-0.122454	0.0211519	0.0803668	-0.996537	0.232194	0	0	0	1
0.998561	0.047463	0.0245755	0.642004	0.0492446	-0.995598	-0.0792821	-0.122506	0.0206788	0.0803628	-0.996547	0.232202	0	0	0	1
0.998569	0.0474036	0.0243773	0.640709	0.0491659	-0.995615	-0.0791077	-0.122421	0.0204949	0.0801775	-0.996566	0.23246	0	0	0	1
0.998572	0.0475068	0.0240478	0.639364	0.049241	-0.995617	-0.0790405	-0.122319	0.0201618	0.0800963	-0.996579	0.232713	0	0	0	1
0.998577	0.047627	0.0235818	0.638139	0.0493253	-0.995606	-0.0791289	-0.122301	0.0196839	0.080164	-0.996583	0.232688	0	0	0	1
0.998589	0.047559	0.0232108	0.636949	0.0492263	-0.995617	-0.0790555	-0.122239	0.0193236	0.080071	-0.996598	0.232454	0	0	0	1
0.998578	0.0474695	0.0238638	0.635769	0.0491925	-0.995606	-0.0792086	-0.122238	0.0199733	0.0802544	-0.99657	0.232235	0	0	0	1
0.998545	0.0474098	0.0253206	0.634579	0.0492539	-0.995588	-0.0793945	-0.122223	0.0214192	0.0805107	-0.996519	0.232012	0	0	0	1
0.998518	0.0474116	0.026344	0.632994	0.0493396	-0.995579	-0.0794562	-0.122115	0.0224349	0.0806229	-0.996488	0.231757	0	0	0	1
0.998504	0.0471714	0.0273033	0.631473	0.0491828	-0.995569	-0.079682	-0.122049	0.0233981	0.0808902	-0.996444	0.232004	0	0	0	1
0.998492	0.0472134	0.0276535	0.629985	0.0492583	-0.995547	-0.079901	-0.121966	0.0237325	0.0811273	-0.996417	0.232454	0	0	0	1
0.99849	0.0472271	0.0277059	0.628647	0.0492808	-0.995531	-0.0800936	-0.121854	0.023774	0.0813226	-0.9964	0.232929	0	0	0	1
0.998502	0.0472502	0.0272245	0.627372	0.0492709	-0.99551	-0.0803633	-0.121784	0.0232797	0.0815689	-0.996391	0.233113	0	0	0	1
0.998535	0.0470772	0.0262945	0.626195	0.0490262	-0.995508	-0.0805275	-0.121765	0.0223599	0.0816833	-0.996403	0.232882	0	0	0	1
0.99856	0.0472065	0.0251005	0.625199	0.0490631	-0.995486	-0.0807855	-0.121757	0.021148	0.0818852	-0.996413	0.232442	0	0	0	1
0.998594	0.0472242	0.0236734	0.624097	0.0489693	-0.995468	-0.0810605	-0.121765	0.0197126	0.0820903	-0.996426	0.231989	0	0	0	1
0.998614	0.0471835	0.0229049	0.622831	0.0488695	-0.995456	-0.0812652	-0.121758	0.0189409	0.0822563	-0.996427	0.231975	0	0	0	1
0.998615	0.0472779	0.0226396	0.621529	0.0489439	-0.995443	-0.0813831	-0.121653	0.0186632	0.082363	-0.996423	0.232332	0	0	0	1
0.998597	0.0472571	0.023475	0.620576	0.0489977	-0.995417	-0.0816724	-0.121602	0.0194823	0.0826925	-0.99638	0.232883	0	0	0	1
0.998551	0.0470216	0.0258108	0.620439	0.0489665	-0.99538	-0.0821365	-0.121703	0.0218039	0.0832658	-0.996284	0.233224	0	0	0	1
0.998517	0.0468311	0.027427	0.620384	0.048928	-0.995323	-0.0828433	-0.122065	0.0233938	0.0840469	-0.996183	0.232924	0	0	0	1
0.998493	0.0465194	0.0287929	0.620347	0.048746	-0.995286	-0.0834003	-0.122519	0.0247521	0.0846627	-0.996098	0.232189	0	0	0	1
0.998489	0.0461674	0.0294893	0.620248	0.0484651	-0.995263	-0.0838288	-0.122963	0.0254542	0.0851159	-0.996041	0.231722	0	0	0	1
0.99849	0.0459225	0.0298147	0.620183	0.0482611	-0.995233	-0.084308	-0.123371	0.0257757	0.0856042	-0.995991	0.231804	0	0	0	1
0.998488	0.045736	0.0301741	0.620131	0.0481201	-0.995194	-0.0848445	-0.123748	0.0261234	0.0861528	-0.995935	0.232119	0	0	0	1
0.998502	0.0454141	0.0302153	0.619921	0.0478164	-0.995164	-0.085367	-0.124203	0.0261672	0.0866684	-0.995889	0.232292	0	0	0	1
0.998515	0.0450876	0.030249	0.619771	0.0475071	-0.995136	-0.0858672	-0.124653	0.0262051	0.0871613	-0.995845	0.232416	0	0	0	1
0.99853	0.0447809	0.0302252	0.619694	0.0472111	-0.995112	-0.0863124	-0.125076	0.0261871	0.087597	-0.995807	0.23247	0	0	0	1
0.998547	0.0444748	0.0301002	0.619598	0.0469107	-0.995074	-0.0869078	-0.125582	0.0260616	0.0881781	-0.995759	0.232471	0	0	0	1
0.998566	0.0440923	0.030054	0.61952	0.0465387	-0.995047	-0.0874154	-0.126076	0.0260257	0.0886733	-0.995716	0.232492	0	0	0	1
0.998584	0.0437014	0.0299993	0.619443	0.0461568	-0.995023	-0.0878933	-0.126553	0.0259838	0.0891381	-0.995676	0.232512	0	0	0	1
0.998602	0.0433574	0.0299237	0.61936	0.0458215	-0.99499	-0.0884408	-0.127037	0.0259141	0.0896728	-0.995629	0.232528	0	0	0	1
0.998621	0.0429577	0.0298636	0.61928	0.0454315	-0.994961	-0.0889661	-0.127539	0.0258662	0.0901846	-0.995584	0.232547	0	0	0	1
0.99864	0.0425442	0.0298038	0.619198	0.0450268	-0.994935	-0.0894565	-0.128034	0.0258219	0.0906613	-0.995542	0.232569	0	0	0	1
0.998658	0.0421687	0.0297554	0.619121	0.0446603	-0.99491	-0.0899176	-0.1285	0.0257872	0.0911102	-0.995502	0.232589	0	0	0	1
0.998662	0.0421137	0.0296841	0.619039	0.0446133	-0.994862	-0.0904747	-0.128997	0.0256963	0.0916624	-0.995454	0.232608	0	0	0	1
0.998675	0.0418523	0.0296268	0.618957	0.0443601	-0.994829	-0.0909591	-0.129484	0.0256417	0.0921373	-0.995411	0.232625	0	0	0	1
0.998685	0.0416354	0.0295775	0.618869	0.0441503	-0.9948	-0.0913823	-0.12999	0.0255939	0.0925525	-0.995374	0.232649	0	0	0	1
0.998696	0.0413946	0.0295429	0.61878	0.0439166	-0.994776	-0.0917461	-0.130519	0.0255658	0.0929084	-0.995342	0.232672	0	0	0	1
0.998709	0.0410991	0.0295244	0.618696	0.0436286	-0.99476	-0.0920578	-0.131029	0.0255612	0.0932114	-0.995313	0.232694	0	0	0	1
0.998717	0.0409337	0.0294997	0.618615	0.0434699	-0.994737	-0.092387	-0.131512	0.0255377	0.0935352	-0.995284	0.232713	0	0	0	1
0.998726	0.0407214	0.029462	0.61853	0.0432637	-0.994714	-0.0927264	-0.132001	0.0255053	0.0938673	-0.995253	0.232735	0	0	0	1
0.998734	0.04053	0.0294592	0.618447	0.0430791	-0.994699	-0.0929751	-0.132503	0.0255097	0.0941109	-0.99523	0.232759	0	0	0	1
0.998741	0.0403629	0.0294724	0.618364	0.0429201	-0.994683	-0.0932148	-0.133017	0.0255283	0.0943467	-0.995207	0.232784	0	0	0	1
0.998743	0.0403179	0.0294449	0.61827	0.0428784	-0.994664	-0.093437	-0.133535	0.0254956	0.0945665	-0.995187	0.2328	0	0	0	1
0.998751	0.0401067	0.0294657	0.618184	0.0426755	-0.994653	-0.0936512	-0.134063	0.0255271	0.0947761	-0.995167	0.232829	0	0	0	1
0.998752	0.0400855	0.0294766	0.618104	0.0426605	-0.994635	-0.0938479	-0.134539	0.0255316	0.0949726	-0.995148	0.232853	0	0	0	1
0.998761	0.039838	0.0294839	0.618015	0.04242	-0.994626	-0.0940541	-0.135073	0.0255536	0.0951727	-0.995128	0.232876	0	0	0	1
0.998755	0.0399747	0.0295213	0.617957	0.0425636	-0.994605	-0.0942064	-0.135451	0.0255712	0.09533	-0.995113	0.232894	0	0	0	1
0.998748	0.0400851	0.0295865	0.617947	0.0426819	-0.994592	-0.0942891	-0.135607	0.025622	0.0954183	-0.995103	0.232909	0	0	0	1
0.998756	0.0398309	0.0296733	0.617929	0.0424399	-0.994592	-0.094401	-0.13586	0.0257278	0.0955273	-0.99509	0.232927	0	0	0	1
0.998762	0.0395802	0.029808	0.617883	0.0422083	-0.994583	-0.094602	-0.136328	0.0258773	0.0957274	-0.995066	0.232969	0	0	0	1
0.99875	0.03979	0.0299343	0.617816	0.0424357	-0.99455	-0.0948456	-0.136894	0.0259723	0.0959817	-0.995039	0.233007	0	0	0	1
0.998737	0.039986	0.0300923	0.617771	0.042652	-0.99452	-0.0950677	-0.137386	0.0261011	0.0962155	-0.995013	0.233044	0	0	0	1
0.998733	0.0398945	0.0303586	0.617761	0.0425922	-0.994502	-0.0952835	-0.137839	0.0263655	0.0964401	-0.994985	0.233098	0	0	0	1
0.998729	0.039867	0.0305283	0.617714	0.0425874	-0.99448	-0.0955152	-0.138364	0.026527	0.0966782	-0.994957	0.233139	0	0	0	1
0.998727	0.0397432	0.0307543	0.617676	0.0424924	-0.99446	-0.0957572	-0.138918	0.0267534	0.0969265	-0.994927	0.23319	0	0	0	1
0.99872	0.0397506	0.0309625	0.617632	0.0425267	-0.994435	-0.0960043	-0.139469	0.0269491	0.0971825	-0.994897	0.233243	0	0	0	1
0.998718	0.0396292	0.0311793	0.617603	0.042433	-0.994418	-0.0962266	-0.139957	0.0271671	0.0974107	-0.994869	0.233287	0	0	0	1
0.998714	0.0395717	0.031383	0.617564	0.0424019	-0.994397	-0.0964551	-0.140467	0.0273654	0.0976461	-0.99484	0.233336	0	0	0	1
0.998711	0.039446	0.0316407	0.61753	0.0423088	-0.994376	-0.0967064	-0.141032	0.0276233	0.0979048	-0.994808	0.233392	0	0	0	1
0.998704	0.0394153	0.0318852	0.617493	0.0423096	-0.994351	-0.096968	-0.141598	0.0278582	0.0981758	-0.994774	0.233447	0	0	0	1
0.998696	0.0394606	0.0320897	0.617451	0.0423816	-0.994324	-0.0972092	-0.142126	0.0280468	0.0984268	-0.994744	0.233491	0	0	0	1
0.998691	0.0393533	0.03238	0.617438	0.04231	-0.994304	-0.097442	-0.142621	0.0283361	0.0986688	-0.994712	0.233547	0	0	0	1
0.998691	0.0391007	0.0326962	0.61743	0.0420963	-0.994291	-0.0976705	-0.143141	0.0286658	0.0989034	-0.994679	0.233598	0	0	0	1
0.99869	0.0389728	0.0328792	0.617379	0.0419939	-0.994272	-0.0979052	-0.143696	0.0288505	0.099142	-0.99465	0.233633	0	0	0	1
0.998684	0.0388881	0.0331539	0.617354	0.0419439	-0.994251	-0.0981471	-0.144244	0.0291218	0.0993928	-0.994617	0.233679	0	0	0	1
0.998678	0.0387813	0.0334407	0.617341	0.041873	-0.994231	-0.0983783	-0.144763	0.0294078	0.0996329	-0.994585	0.233714	0	0	0	1
0.998681	0.0385316	0.033643	0.617303	0.0416512	-0.994218	-0.0985993	-0.145304	0.0296246	0.0998549	-0.994556	0.233732	0	0	0	1
0.998678	0.0383494	0.0339439	0.617294	0.0415067	-0.994201	-0.0988301	-0.145844	0.0299323	0.100093	-0.994523	0.233751	0	0	0	1
0.998671	0.0383431	0.0341596	0.617256	0.0415285	-0.994179	-0.0990426	-0.146401	0.0301385	0.100314	-0.994494	0.233757	0	0	0	1
0.998662	0.0383387	0.0344178	0.617228	0.0415564	-0.994157	-0.0992508	-0.146966	0.0303869	0.100533	-0.994465	0.233774	0	0	0	1
0.998648	0.0384868	0.034669	0.617198	0.0417355	-0.994129	-0.0994581	-0.147519	0.030613	0.100755	-0.994435	0.233787	0	0	0	1
0.998632	0.0386126	0.0349905	0.617186	0.0419006	-0.994098	-0.0996947	-0.148105	0.0309099	0.101009	-0.9944	0.233799	0	0	0	1
0.998619	0.0387244	0.03523	0.617162	0.0420439	-0.994068	-0.0999421	-0.148667	0.0311262	0.10127	-0.994367	0.233773	0	0	0	1
0.998616	0.0385457	0.0355214	0.617164	0.0419039	-0.994047	-0.100209	-0.149228	0.0314227	0.101543	-0.99433	0.233744	0	0	0	1
0.9986	0.0386157	0.0358809	0.617187	0.0420195	-0.994012	-0.100502	-0.149771	0.0317605	0.101853	-0.994287	0.233713	0	0	0	1
0.998582	0.0387726	0.0362174	0.617185	0.0422197	-0.993973	-0.100801	-0.150334	0.0320663	0.102171	-0.994245	0.233672	0	0	0	1
0.998559	0.0389952	0.0366082	0.617177	0.0424882	-0.99394	-0.101016	-0.150728	0.0324227	0.102411	-0.994209	0.2336	0	0	0	1
0.998545	0.0390883	0.0368869	0.617156	0.0426126	-0.993925	-0.101112	-0.150864	0.032686	0.102521	-0.994189	0.233469	0	0	0	1
0.998535	0.0388422	0.0374046	0.61719	0.0424265	-0.993916	-0.101283	-0.151123	0.0332185	0.102706	-0.994152	0.233415	0	0	0	1
0.998534	0.0386306	0.0376517	0.617114	0.0422484	-0.993902	-0.101494	-0.151597	0.0334769	0.10292	-0.994121	0.233363	0	0	0	1
0.998511	0.0388323	0.0380524	0.617076	0.0425006	-0.993861	-0.101791	-0.152175	0.0338415	0.103241	-0.994075	0.233353	0	0	0	1
0.9985	0.0388178	0.038369	0.617044	0.0425268	-0.993836	-0.102022	-0.152649	0.0341478	0.103485	-0.99404	0.233358	0	0	0	1
0.998493	0.0386767	0.0386844	0.617024	0.0424269	-0.993817	-0.102247	-0.153098	0.0344663	0.103718	-0.994004	0.233391	0	0	0	1
0.998495	0.0384697	0.0388525	0.616958	0.0422467	-0.9938	-0.102487	-0.153644	0.0346445	0.103959	-0.993973	0.23342	0	0	0	1
0.998483	0.0385553	0.0390622	0.616893	0.0423635	-0.993766	-0.102766	-0.154239	0.0348321	0.10425	-0.993936	0.233471	0	0	0	1
0.998469	0.0386993	0.0392737	0.616839	0.0425382	-0.993731	-0.103028	-0.154776	0.035016	0.104526	-0.9939	0.233525	0	0	0	1
0.998468	0.0385607	0.0394408	0.616788	0.0424259	-0.993712	-0.103259	-0.15526	0.0351867	0.104758	-0.99387	0.233559	0	0	0	1
0.998468	0.038365	0.0396275	0.616745	0.0422589	-0.993695	-0.103492	-0.155755	0.0353829	0.104993	-0.993838	0.233589	0	0	0	1
0.998464	0.0382536	0.0398341	0.616695	0.0421793	-0.993671	-0.103759	-0.156319	0.0355885	0.105264	-0.993802	0.233617	0	0	0	1
0.99846	0.0381869	0.0400119	0.616648	0.0421411	-0.993645	-0.104021	-0.156857	0.0357611	0.105531	-0.993768	0.233621	0	0	0	1
0.998454	0.0381574	0.0401777	0.616612	0.0421386	-0.993618	-0.104278	-0.15737	0.035918	0.105794	-0.993734	0.2336	0	0	0	1
0.998453	0.0379548	0.0404041	0.616596	0.0419709	-0.993597	-0.104551	-0.157904	0.0361528	0.10607	-0.993696	0.233559	0	0	0	1
0.998448	0.03794	0.0405369	0.616553	0.0419796	-0.993569	-0.104808	-0.158432	0.0362755	0.106331	-0.993664	0.23351	0	0	0	1
0.99844	0.0379013	0.0407598	0.616525	0.0419754	-0.993539	-0.105096	-0.158999	0.0364889	0.106628	-0.993624	0.233483	0	0	0	1
0.998428	0.0379837	0.0409762	0.616499	0.0420908	-0.993505	-0.105372	-0.159532	0.0366834	0.106916	-0.993586	0.233461	0	0	0	1
0.998423	0.0379029	0.0411758	0.616458	0.0420411	-0.99348	-0.105626	-0.160068	0.0368795	0.107175	-0.993551	0.233465	0	0	0	1
0.998413	0.0378502	0.0414816	0.616449	0.0420309	-0.993454	-0.105876	-0.16059	0.0371784	0.107436	-0.993511	0.233475	0	0	0	1
0.998407	0.0377395	0.0417278	0.61643	0.0419546	-0.993436	-0.106071	-0.161103	0.0374266	0.107637	-0.99348	0.233451	0	0	0	1
0.9984	0.037721	0.0419091	0.616394	0.0419627	-0.993416	-0.106255	-0.161627	0.037601	0.107828	-0.993453	0.233409	0	0	0	1
0.998381	0.0378175	0.0422688	0.616392	0.0421066	-0.993385	-0.106493	-0.162211	0.0379377	0.108085	-0.993412	0.233397	0	0	0	1
0.998372	0.0378363	0.042467	0.616336	0.042153	-0.993366	-0.106653	-0.162804	0.0381257	0.108253	-0.993387	0.233375	0	0	0	1
0.998349	0.0381749	0.0426917	0.616276	0.0425201	-0.993334	-0.106805	-0.163407	0.0383057	0.108428	-0.993361	0.233369	0	0	0	1
0.998326	0.0383405	0.0430781	0.616264	0.0427337	-0.993305	-0.106982	-0.163999	0.0386639	0.108628	-0.993325	0.233387	0	0	0	1
0.998318	0.0382928	0.0433114	0.616235	0.0427169	-0.993292	-0.107115	-0.164505	0.038895	0.10877	-0.9933	0.23336	0	0	0	1
0.998307	0.0382294	0.0436139	0.616242	0.0426926	-0.993277	-0.107264	-0.164978	0.0391959	0.108929	-0.993271	0.233328	0	0	0	1
0.998294	0.0381411	0.043992	0.61625	0.0426536	-0.993258	-0.107454	-0.165566	0.0395729	0.109131	-0.993234	0.233282	0	0	0	1
0.998282	0.0382628	0.0441624	0.616233	0.0427986	-0.993237	-0.107587	-0.166035	0.039723	0.109277	-0.993212	0.233192	0	0	0	1
0.998273	0.038423	0.0442376	0.616261	0.0429689	-0.993223	-0.107653	-0.166227	0.0397773	0.109353	-0.993201	0.233052	0	0	0	1
0.998268	0.0382141	0.0445183	0.616326	0.0427955	-0.99322	-0.107743	-0.166406	0.0400751	0.109446	-0.993179	0.233018	0	0	0	1
0.998273	0.0378779	0.0446952	0.616293	0.0424842	-0.993224	-0.107836	-0.166794	0.0402836	0.109533	-0.993161	0.233028	0	0	0	1
0.998255	0.0379669	0.0450223	0.616257	0.0426152	-0.9932	-0.108	-0.167346	0.0405917	0.109715	-0.993128	0.233092	0	0	0	1
0.99824	0.0379638	0.0453498	0.616227	0.0426555	-0.993179	-0.108177	-0.167933	0.0409097	0.109905	-0.993094	0.233101	0	0	0	1
0.998228	0.0378387	0.0457301	0.616253	0.0425798	-0.993164	-0.108343	-0.168394	0.0412939	0.110083	-0.993059	0.233075	0	0	0	1
0.998229	0.0374677	0.046013	0.616239	0.0422481	-0.993162	-0.108493	-0.168924	0.0416094	0.110229	-0.993029	0.23304	0	0	0	1
0.998213	0.0374745	0.0463473	0.616239	0.0423	-0.993139	-0.108687	-0.169504	0.0419323	0.110438	-0.992993	0.232969	0	0	0	1
0.998198	0.0374756	0.0466604	0.61623	0.042343	-0.993118	-0.108858	-0.170035	0.0422358	0.110622	-0.992959	0.232932	0	0	0	1
0.998186	0.037285	0.0470726	0.616255	0.042207	-0.993104	-0.109043	-0.170545	0.0426583	0.110817	-0.992919	0.232917	0	0	0	1
0.998178	0.0371835	0.0473297	0.616208	0.0421416	-0.993089	-0.109204	-0.17113	0.042918	0.110984	-0.99289	0.2329	0	0	0	1
0.998159	0.0372621	0.0476563	0.616166	0.0422641	-0.993063	-0.109388	-0.171755	0.0432257	0.111185	-0.992854	0.232904	0	0	0	1
0.998143	0.0373385	0.0479312	0.616134	0.042378	-0.99304	-0.109553	-0.172303	0.0434831	0.111366	-0.992822	0.232884	0	0	0	1
0.998134	0.0372626	0.0481788	0.61611	0.0423366	-0.993026	-0.1097	-0.172795	0.0437312	0.11152	-0.992794	0.232858	0	0	0	1
0.998123	0.0371684	0.048479	0.616103	0.0422836	-0.99301	-0.109861	-0.173294	0.0440329	0.11169	-0.992762	0.232839	0	0	0	1
0.998107	0.0372898	0.0487121	0.616038	0.0424378	-0.992986	-0.110026	-0.1739	0.0442437	0.11187	-0.992732	0.232838	0	0	0	1
0.998086	0.0374219	0.0490464	0.615999	0.0426152	-0.992957	-0.110214	-0.174515	0.0445527	0.112078	-0.992695	0.232876	0	0	0	1
0.998079	0.0374044	0.049211	0.615946	0.042622	-0.992942	-0.110343	-0.175007	0.0447125	0.112213	-0.992672	0.232884	0	0	0	1
0.998067	0.0373546	0.0494773	0.615962	0.0426095	-0.992926	-0.110499	-0.175458	0.0449758	0.112379	-0.992641	0.232903	0	0	0	1
0.998061	0.0372982	0.0496417	0.615948	0.0425793	-0.992909	-0.110662	-0.175997	0.0451383	0.112546	-0.992615	0.232908	0	0	0	1
0.998046	0.0375254	0.0497669	0.615904	0.0428278	-0.992878	-0.110845	-0.176646	0.0452291	0.112744	-0.992588	0.232915	0	0	0	1
0.998039	0.0376359	0.0498313	0.615861	0.0429524	-0.992854	-0.111007	-0.177271	0.0452735	0.112915	-0.992567	0.232904	0	0	0	1
0.99803	0.0377209	0.0499465	0.615861	0.0430568	-0.992833	-0.111155	-0.17776	0.0453719	0.113071	-0.992545	0.23289	0	0	0	1
0.998027	0.0376997	0.0500288	0.615875	0.0430513	-0.992818	-0.111294	-0.178206	0.0454499	0.113212	-0.992525	0.232886	0	0	0	1
0.998029	0.0375584	0.0500908	0.615875	0.0429257	-0.992804	-0.111466	-0.178753	0.04552	0.113381	-0.992503	0.232894	0	0	0	1
0.99802	0.0377148	0.0501612	0.615825	0.0430973	-0.992777	-0.11164	-0.179381	0.0455646	0.113565	-0.99248	0.232917	0	0	0	1
0.998012	0.0378029	0.0502544	0.615759	0.0432021	-0.992756	-0.111784	-0.180007	0.0456409	0.113717	-0.992459	0.232945	0	0	0	1
0.998001	0.0377421	0.0505162	0.615745	0.0431677	-0.992767	-0.111701	-0.180527	0.0459112	0.113643	-0.992455	0.232986	0	0	0	1
0.998005	0.0374897	0.050609	0.615719	0.0429333	-0.992763	-0.111831	-0.181053	0.0460264	0.113766	-0.992435	0.233015	0	0	0	1
0.997999	0.0375592	0.0506868	0.615738	0.0430152	-0.992749	-0.111916	-0.181371	0.046092	0.113857	-0.992422	0.233021	0	0	0	1
0.998	0.0375661	0.0506523	0.615749	0.0430188	-0.992747	-0.111932	-0.181478	0.0460564	0.113872	-0.992422	0.232969	0	0	0	1
0.998006	0.0372954	0.0507363	0.615785	0.0427631	-0.992749	-0.112017	-0.181732	0.046167	0.113948	-0.992408	0.23299	0	0	0	1
0.998011	0.0370837	0.0508033	0.615757	0.0425663	-0.992743	-0.112148	-0.182243	0.046252	0.114071	-0.99239	0.233048	0	0	0	1
0.998012	0.036978	0.050848	0.615694	0.0424731	-0.99273	-0.112297	-0.182854	0.046302	0.114218	-0.99237	0.233101	0	0	0	1
0.998005	0.0371732	0.0508583	0.615689	0.0426757	-0.992704	-0.112449	-0.18339	0.0462833	0.11438	-0.992353	0.233104	0	0	0	1
0.998006	0.0371098	0.0508745	0.615725	0.0426199	-0.992693	-0.112566	-0.183754	0.0463017	0.114494	-0.992339	0.233101	0	0	0	1
0.998007	0.0369944	0.0509352	0.615741	0.0425185	-0.992682	-0.112705	-0.184201	0.0463693	0.114631	-0.99232	0.233128	0	0	0	1
0.998005	0.036978	0.0509935	0.61568	0.0425167	-0.992663	-0.112871	-0.184836	0.0464219	0.114799	-0.992298	0.233184	0	0	0	1
0.997991	0.0372428	0.0510738	0.615598	0.0427968	-0.992632	-0.113032	-0.185502	0.0464642	0.114975	-0.992275	0.233231	0	0	0	1
0.997984	0.0372368	0.0512177	0.615555	0.0428138	-0.992616	-0.113168	-0.186038	0.0466018	0.115117	-0.992252	0.233257	0	0	0	1
0.997978	0.0372091	0.0513583	0.615554	0.042809	-0.992601	-0.113304	-0.186463	0.0467387	0.115258	-0.99223	0.233271	0	0	0	1
0.997977	0.0370437	0.0514931	0.615554	0.0426674	-0.992589	-0.11346	-0.186971	0.0468848	0.115413	-0.992205	0.233293	0	0	0	1
0.997967	0.0370989	0.0516383	0.615537	0.0427482	-0.992564	-0.113653	-0.18759	0.0470143	0.115614	-0.992175	0.23332	0	0	0	1
0.997951	0.0374999	0.0516567	0.615467	0.0431562	-0.992529	-0.113801	-0.188232	0.0469796	0.115782	-0.992157	0.233276	0	0	0	1
0.997943	0.0374594	0.0518445	0.615462	0.0431339	-0.992539	-0.113722	-0.188755	0.0471741	0.115709	-0.992157	0.233258	0	0	0	1
0.997933	0.0375408	0.0519732	0.61547	0.043236	-0.99252	-0.113851	-0.189283	0.0472868	0.115847	-0.992135	0.233287	0	0	0	1
0.997937	0.0373912	0.0520071	0.615467	0.0430985	-0.992508	-0.114004	-0.189835	0.047331	0.115995	-0.992116	0.233284	0	0	0	1
0.997938	0.0373462	0.0520324	0.615485	0.0430647	-0.99249	-0.114174	-0.190448	0.047354	0.116164	-0.992095	0.233275	0	0	0	1
0.997944	0.0373482	0.051918	0.615517	0.0430607	-0.992473	-0.114327	-0.191055	0.0472336	0.116312	-0.992083	0.233177	0	0	0	1
0.997957	0.0372309	0.0517455	0.615583	0.0429288	-0.992467	-0.11443	-0.191587	0.0470717	0.116402	-0.99208	0.233012	0	0	0	1
0.997966	0.0372141	0.0515873	0.615682	0.0429003	-0.992452	-0.11457	-0.192088	0.0469106	0.116535	-0.992072	0.232855	0	0	0	1
0.997971	0.0371753	0.0515048	0.615796	0.0428616	-0.99243	-0.114773	-0.192642	0.0468245	0.116733	-0.992053	0.232756	0	0	0	1
0.997978	0.0371195	0.0514206	0.615836	0.0428051	-0.992411	-0.114959	-0.19326	0.0467395	0.116912	-0.992036	0.232685	0	0	0	1
0.997986	0.0370038	0.0513529	0.615834	0.0426893	-0.992398	-0.115113	-0.193869	0.0466792	0.117058	-0.992022	0.232638	0	0	0	1
0.997987	0.0369556	0.0513534	0.615819	0.0426479	-0.992384	-0.115251	-0.194387	0.0466794	0.117193	-0.992006	0.232646	0	0	0	1
0.997988	0.036799	0.0514486	0.615828	0.04251	-0.992373	-0.115392	-0.194842	0.0467863	0.117332	-0.991984	0.232709	0	0	0	1
0.997993	0.0366065	0.0514984	0.615792	0.0423307	-0.992366	-0.115524	-0.195329	0.0468527	0.117457	-0.991966	0.232761	0	0	0	1
0.997994	0.0365068	0.0515508	0.615772	0.0422455	-0.99235	-0.115689	-0.195918	0.0469094	0.117619	-0.991944	0.232807	0	0	0	1
0.997997	0.036394	0.051565	0.61575	0.0421434	-0.992334	-0.115865	-0.196542	0.0469293	0.117791	-0.991923	0.232827	0	0	0	1
0.997989	0.0366515	0.051541	0.615776	0.0424015	-0.992311	-0.115969	-0.196946	0.0468706	0.117905	-0.991912	0.232793	0	0	0	1
0.997991	0.0367065	0.0514539	0.615803	0.042434	-0.992339	-0.115717	-0.19702	0.0467885	0.117652	-0.991946	0.232676	0	0	0	1
0.997997	0.0364957	0.0514852	0.615848	0.0422321	-0.992337	-0.115801	-0.19725	0.0468408	0.117728	-0.991935	0.23268	0	0	0	1
0.998002	0.0362387	0.0515826	0.615804	0.0419938	-0.992333	-0.115923	-0.197716	0.0469626	0.117842	-0.991915	0.232766	0	0	0	1
0.997994	0.036322	0.0516804	0.615725	0.0420951	-0.992312	-0.116068	-0.19828	0.0470437	0.117996	-0.991893	0.232865	0	0	0	1
0.997978	0.0366707	0.0517352	0.615677	0.0424537	-0.992284	-0.116182	-0.198808	0.0470519	0.118128	-0.991877	0.232914	0	0	0	1
0.997976	0.036743	0.0517198	0.615632	0.042529	-0.992267	-0.116293	-0.199293	0.0470234	0.118242	-0.991865	0.232918	0	0	0	1
0.997979	0.0366207	0.0517494	0.615609	0.0424182	-0.992254	-0.116447	-0.199845	0.0470606	0.118391	-0.991845	0.232943	0	0	0	1
0.997979	0.0366092	0.0517642	0.615584	0.0424153	-0.992237	-0.116591	-0.200379	0.0470705	0.118535	-0.991828	0.232947	0	0	0	1
0.997972	0.0367401	0.0518043	0.615563	0.0425567	-0.992215	-0.116726	-0.200825	0.0470889	0.118678	-0.99181	0.232932	0	0	0	1
0.997964	0.0367797	0.051937	0.615552	0.04262	-0.992192	-0.116897	-0.201342	0.0472085	0.118857	-0.991783	0.232954	0	0	0	1
0.997962	0.0367706	0.0519732	0.615484	0.0426231	-0.992173	-0.117063	-0.201965	0.0472383	0.119024	-0.991761	0.232937	0	0	0	1
0.997954	0.0367942	0.0521063	0.61544	0.0426705	-0.992151	-0.117229	-0.202549	0.0473604	0.119197	-0.991735	0.232928	0	0	0	1
0.997942	0.0368196	0.052315	0.615467	0.0427298	-0.992126	-0.11742	-0.203048	0.0475562	0.119398	-0.991701	0.232916	0	0	0	1
0.997939	0.0366845	0.0524738	0.615478	0.0426227	-0.99211	-0.117591	-0.203526	0.0477225	0.11957	-0.991672	0.232901	0	0	0	1
0.997938	0.0365868	0.0525702	0.615446	0.0425452	-0.992094	-0.117759	-0.204079	0.0478226	0.119737	-0.991647	0.232901	0	0	0	1
0.997925	0.0367232	0.0527205	0.615416	0.0427092	-0.992061	-0.117972	-0.204744	0.0479461	0.119964	-0.991614	0.232926	0	0	0	1
0.997919	0.036807	0.0527664	0.615385	0.0428051	-0.99204	-0.118118	-0.205331	0.0479753	0.120116	-0.991594	0.232895	0	0	0	1
0.997911	0.0367462	0.0529668	0.615411	0.0427628	-0.992056	-0.117997	-0.205803	0.0481866	0.12	-0.991598	0.232843	0	0	0	1
0.99791	0.0366115	0.0530707	0.615438	0.0426487	-0.992043	-0.118145	-0.206349	0.0482994	0.120146	-0.991575	0.232805	0	0	0	1
0.99791	0.036561	0.0531025	0.615441	0.0426105	-0.992025	-0.118313	-0.206906	0.0483299	0.120313	-0.991553	0.232761	0	0	0	1
0.997913	0.0364764	0.0531178	0.615457	0.0425372	-0.992006	-0.118497	-0.207506	0.0483473	0.120494	-0.99153	0.2327	0	0	0	1
0.997922	0.0363159	0.0530502	0.615525	0.0423784	-0.991991	-0.118682	-0.208087	0.0482918	0.120668	-0.991512	0.232593	0	0	0	1
0.997932	0.0362658	0.0529067	0.615649	0.0423212	-0.991969	-0.118886	-0.208626	0.0481469	0.120863	-0.991495	0.232441	0	0	0	1
0.997948	0.0362134	0.0526232	0.615825	0.0422459	-0.991944	-0.119117	-0.209206	0.0478621	0.121081	-0.991482	0.232175	0	0	0	1
0.997964	0.036349	0.052228	0.615938	0.0423428	-0.991915	-0.119327	-0.209844	0.0474448	0.12128	-0.991478	0.231854	0	0	0	1
0.997968	0.0363469	0.0521497	0.616084	0.0423425	-0.991887	-0.119563	-0.210525	0.0473574	0.121513	-0.991454	0.231735	0	0	0	1
0.997958	0.0364358	0.0522948	0.616139	0.0424443	-0.991893	-0.119474	-0.2111	0.0474942	0.121435	-0.991457	0.231759	0	0	0	1
0.997951	0.0364174	0.0524266	0.61609	0.0424403	-0.991898	-0.119438	-0.211587	0.0476287	0.121402	-0.991454	0.231835	0	0	0	1
0.997946	0.036359	0.0525655	0.616024	0.0424037	-0.991888	-0.119534	-0.212049	0.0477695	0.121502	-0.991435	0.231948	0	0	0	1
0.997938	0.0364297	0.0526711	0.615977	0.0424887	-0.991879	-0.11957	-0.212393	0.047864	0.121546	-0.991425	0.232026	0	0	0	1
0.997931	0.0366139	0.0526737	0.615952	0.0426698	-0.991877	-0.119525	-0.212548	0.0478461	0.12151	-0.991431	0.232018	0	0	0	1
0.997933	0.0364374	0.0527568	0.615956	0.0425087	-0.991874	-0.119611	-0.212819	0.0479463	0.121591	-0.991416	0.232074	0	0	0	1
0.997932	0.0364014	0.0528009	0.615887	0.042484	-0.991861	-0.119729	-0.213297	0.0479893	0.121709	-0.991399	0.232129	0	0	0	1
0.997915	0.0367678	0.0528793	0.615785	0.0428623	-0.991833	-0.119823	-0.213887	0.0480183	0.121824	-0.991384	0.232204	0	0	0	1
0.997906	0.0367902	0.0530305	0.615735	0.0428948	-0.991852	-0.119654	-0.214409	0.0481729	0.121662	-0.991396	0.232261	0	0	0	1
0.997901	0.036785	0.053124	0.615706	0.0429002	-0.991854	-0.119636	-0.214883	0.048267	0.121648	-0.991393	0.2323	0	0	0	1
0.997902	0.036684	0.053172	0.615668	0.0428116	-0.991843	-0.119757	-0.21537	0.0483217	0.121766	-0.991376	0.232341	0	0	0	1
0.997901	0.036584	0.0532609	0.615625	0.0427304	-0.991828	-0.119908	-0.215953	0.0484156	0.121916	-0.991353	0.232409	0	0	0	1
0.9979	0.0365417	0.0533192	0.615575	0.0427021	-0.991813	-0.120043	-0.216507	0.0484727	0.122052	-0.991333	0.23246	0	0	0	1
0.997895	0.0365487	0.053402	0.61557	0.0427263	-0.991795	-0.120188	-0.216985	0.0485477	0.122201	-0.991311	0.232512	0	0	0	1
0.997898	0.0363857	0.053447	0.615591	0.0425777	-0.991781	-0.12035	-0.217454	0.0486053	0.122357	-0.991289	0.232533	0	0	0	1
0.997901	0.036261	0.0534764	0.615585	0.0424651	-0.991767	-0.120509	-0.217964	0.0486429	0.122511	-0.991268	0.232551	0	0	0	1
0.997906	0.0360848	0.0535086	0.615554	0.042303	-0.991752	-0.120692	-0.218575	0.0486887	0.122687	-0.991244	0.232582	0	0	0	1
0.997906	0.0360958	0.0535017	0.615485	0.042321	-0.991731	-0.120853	-0.219185	0.0486737	0.122849	-0.991225	0.232598	0	0	0	1
0.997904	0.0360511	0.0535736	0.615477	0.0422932	-0.991713	-0.121011	-0.219672	0.0487437	0.123008	-0.991202	0.232637	0	0	0	1
0.997905	0.0358947	0.0536484	0.615487	0.042155	-0.991699	-0.121174	-0.22015	0.0488302	0.123166	-0.991178	0.232676	0	0	0	1
0.99791	0.0356964	0.0536939	0.615515	0.0419728	-0.991684	-0.121362	-0.220682	0.0488918	0.123347	-0.991153	0.232692	0	0	0	1
0.997913	0.0355948	0.053705	0.61552	0.0418831	-0.991663	-0.121562	-0.221294	0.0489069	0.123542	-0.991127	0.232693	0	0	0	1
0.997914	0.0357145	0.0536157	0.615527	0.0420005	-0.991634	-0.121757	-0.221905	0.0487953	0.123739	-0.991108	0.232623	0	0	0	1
0.997921	0.0357094	0.0534832	0.615576	0.0419882	-0.991612	-0.121943	-0.222496	0.0486567	0.12392	-0.991093	0.232503	0	0	0	1
0.997929	0.0356696	0.0533635	0.615695	0.0419443	-0.991588	-0.122157	-0.223043	0.0485339	0.124127	-0.991073	0.232368	0	0	0	1
0.997939	0.0356892	0.0531669	0.615818	0.0419499	-0.99156	-0.122375	-0.223625	0.0483274	0.124337	-0.991056	0.232175	0	0	0	1
0.997943	0.0357915	0.0530178	0.615882	0.0420433	-0.99153	-0.122588	-0.224253	0.0481578	0.124549	-0.991038	0.232038	0	0	0	1
0.997942	0.0359105	0.0529573	0.61589	0.0421624	-0.991504	-0.122759	-0.224875	0.0480756	0.124724	-0.99102	0.23198	0	0	0	1
0.997934	0.0359924	0.0530383	0.615863	0.0422428	-0.991528	-0.122533	-0.22537	0.0481554	0.124505	-0.991044	0.231963	0	0	0	1
0.997927	0.0360486	0.0531466	0.615809	0.0423124	-0.991525	-0.122537	-0.225871	0.0482556	0.124516	-0.991038	0.232021	0	0	0	1
0.997915	0.0361991	0.0532683	0.615768	0.0424824	-0.991504	-0.122646	-0.226326	0.0483527	0.124638	-0.991018	0.232108	0	0	0	1
0.997911	0.0361415	0.0533725	0.61571	0.0424454	-0.991488	-0.122793	-0.226855	0.0484569	0.124786	-0.990994	0.232196	0	0	0	1
0.997915	0.0360374	0.0533782	0.615654	0.0423488	-0.991476	-0.122917	-0.22742	0.0484702	0.124906	-0.990978	0.232209	0	0	0	1
0.997903	0.036248	0.0534637	0.615672	0.0425589	-0.991492	-0.122716	-0.227776	0.0485373	0.124719	-0.990998	0.232184	0	0	0	1
0.99789	0.0365963	0.0534642	0.615695	0.0428858	-0.991527	-0.122323	-0.22792	0.0485112	0.124342	-0.991047	0.232073	0	0	0	1
0.997895	0.0364089	0.0534991	0.615729	0.0427087	-0.991522	-0.12242	-0.22822	0.048565	0.124432	-0.991033	0.232078	0	0	0	1
0.997897	0.0362123	0.0535974	0.615707	0.0425324	-0.991513	-0.122558	-0.228635	0.048681	0.124564	-0.991011	0.232153	0	0	0	1
0.997892	0.0362828	0.0536455	0.615615	0.0426147	-0.991494	-0.122685	-0.229125	0.0487145	0.124697	-0.990992	0.232215	0	0	0	1
0.99789	0.0361886	0.0537425	0.615552	0.0425412	-0.991477	-0.122848	-0.229687	0.0488154	0.12486	-0.990967	0.232294	0	0	0	1
0.997888	0.0361418	0.0538134	0.615483	0.0425102	-0.991462	-0.122981	-0.230203	0.0488858	0.124993	-0.990947	0.232354	0	0	0	1
0.997888	0.0359562	0.0539223	0.615453	0.0423475	-0.991448	-0.123146	-0.230712	0.04901	0.125154	-0.99092	0.232386	0	0	0	1
0.99788	0.0359113	0.0541167	0.615471	0.0423374	-0.991423	-0.123349	-0.2312	0.0491996	0.125363	-0.990884	0.232425	0	0	0	1
0.997883	0.0357115	0.054186	0.615465	0.0421555	-0.991411	-0.123507	-0.23166	0.0492867	0.125514	-0.990861	0.232445	0	0	0	1
0.99788	0.0355816	0.0543164	0.615463	0.042053	-0.99139	-0.123711	-0.232211	0.0494236	0.125717	-0.990828	0.232479	0	0	0	1
0.99788	0.0355187	0.0543625	0.615452	0.0420068	-0.991366	-0.123921	-0.232832	0.0494683	0.125927	-0.990799	0.232494	0	0	0	1
0.99788	0.0354497	0.0544051	0.615473	0.0419539	-0.991343	-0.124126	-0.233413	0.0495105	0.12613	-0.990771	0.232502	0	0	0	1
0.997876	0.0355372	0.0544309	0.615516	0.0420536	-0.991314	-0.124317	-0.233917	0.049517	0.126327	-0.990746	0.232494	0	0	0	1
0.99787	0.035644	0.0544625	0.615547	0.042173	-0.991286	-0.124502	-0.234405	0.0495269	0.126518	-0.990721	0.232497	0	0	0	1
0.99787	0.0355292	0.0545489	0.61556	0.0420795	-0.991266	-0.124694	-0.234915	0.0496189	0.126709	-0.990692	0.232548	0	0	0	1
0.997858	0.0356712	0.0546636	0.615552	0.0422459	-0.991232	-0.124908	-0.235491	0.0497054	0.126934	-0.990659	0.232623	0	0	0	1
0.997855	0.0356219	0.0547491	0.615547	0.0422183	-0.991207	-0.125116	-0.236115	0.0497876	0.127144	-0.990628	0.232672	0	0	0	1
0.997847	0.0357067	0.0548558	0.615602	0.042327	-0.991175	-0.125332	-0.236669	0.0498733	0.127369	-0.990595	0.232715	0	0	0	1
0.997849	0.0357665	0.0547768	0.615656	0.042386	-0.991148	-0.125525	-0.237197	0.0497791	0.127561	-0.990575	0.23263	0	0	0	1
0.99786	0.0357314	0.0545853	0.615723	0.0423364	-0.991125	-0.125721	-0.237781	0.0495855	0.127747	-0.99056	0.232458	0	0	0	1
0.997869	0.0358482	0.05436	0.615794	0.0424327	-0.991098	-0.125905	-0.238448	0.0493394	0.127927	-0.990549	0.232246	0	0	0	1
0.99786	0.0360998	0.0543504	0.615908	0.0426698	-0.991117	-0.125672	-0.239115	0.0493077	0.127706	-0.99058	0.232063	0	0	0	1
0.997849	0.0362178	0.0544805	0.616003	0.0427852	-0.991159	-0.125301	-0.23979	0.0494375	0.127347	-0.990619	0.231959	0	0	0	1
0.997843	0.0362173	0.0545857	0.61599	0.0427749	-0.991218	-0.124836	-0.240387	0.0495619	0.126886	-0.990672	0.231874	0	0	0	1
0.997836	0.0362	0.0547241	0.615927	0.0427625	-0.991251	-0.124582	-0.240963	0.0497122	0.126637	-0.990697	0.231886	0	0	0	1
0.99782	0.0362221	0.0549922	0.615873	0.042811	-0.991268	-0.124432	-0.241522	0.0499815	0.1265	-0.990701	0.232004	0	0	0	1
0.997815	0.0361844	0.0551213	0.615797	0.0427898	-0.991269	-0.124431	-0.242056	0.0501143	0.126503	-0.990694	0.232077	0	0	0	1
0.997819	0.0359596	0.0551826	0.615792	0.0425806	-0.991262	-0.124555	-0.242564	0.0501982	0.126618	-0.990675	0.232102	0	0	0	1
