# Supplementary material for: Axially rigid steerable needle with compliant active tip control
Source: PLoS One. 2021 Dec 16;16(12):e0261089. doi: 10.1371/journal.pone.0261089 (PMC8675730; doi:10.1371/journal.pone.0261089)
Supplement: S1 File — (ZIP) [file pone.0261089.s001.zip › Exp.1/PhantomScan_037.csvf]

0.821919	0.0536546	8.60312
0.898935	0.0982314	8.83438
0.894882	-0.163944	8.74094
0.953619	-0.46998	8.72247
0.837739	-0.702801	8.87724
0.670081	-0.978822	8.82757
0.482113	-1.14718	8.77882
0.424416	-1.30483	8.80836
0.252097	-1.40495	8.76394
0.0321884	-1.56052	8.75826
-0.104147	-1.73411	8.86181
-0.301802	-1.95302	8.93247
-0.422716	-1.9185	9.16816
-0.559287	-2.09	9.26433
-0.675619	-2.11488	9.44864
-0.664078	-2.24567	9.58796
-1.01384	-2.1329	9.7113
-1.05944	-2.37218	9.72964
-1.10082	-2.44224	9.81247
-1.22613	-2.45063	10.0412
-1.3205	-2.58465	10.1844
-1.27584	-2.52919	10.2217
-1.36351	-2.55163	10.203
-1.43276	-2.74954	10.4529
-1.68059	-2.96535	10.1987
-1.58439	-2.82567	10.6277
-1.69224	-2.83322	10.6356
-1.44451	-3.31224	10.8126
-1.85073	-3.13533	10.6048
-1.76228	-3.222	10.7743
-2.00598	-3.00544	10.6968
-1.86097	-3.31819	10.8186
-2.12522	-2.78469	10.6114
-2.04831	-2.68403	10.5897
-2.18439	-2.84182	10.8018
-2.22195	-2.91506	10.7934
-1.9731	-2.77829	10.8534
-2.2973	-2.73044	10.8586
-2.15069	-2.7635	10.8409
-2.25421	-2.82385	10.6349
-2.35097	-3.03628	10.4533
-2.44805	-3.01965	10.4777
-2.53195	-3.007	10.5269
-2.75735	-2.9403	10.043
-2.53386	-3.05934	9.98926
-2.47709	-3.14832	9.99025
-2.56485	-3.24548	9.97182
-2.55901	-3.30337	9.90464
-2.39397	-3.38471	10.5042
-2.49699	-3.653	10.1871
-2.38094	-3.45225	10.2169
-2.33342	-3.59289	9.94821
-2.1446	-3.33696	10.11
-2.25719	-3.30039	9.90159
-2.28072	-3.26575	9.73798
-2.19395	-3.20209	9.85029
-2.15876	-3.06026	9.97441
-2.17625	-3.27275	9.8181
-2.25393	-3.39212	9.70265
-2.25603	-3.31912	9.61508
-2.14479	-3.17992	9.8659
-2.20947	-3.36555	9.82633
-2.33587	-3.14505	9.67691
-2.25738	-3.21771	9.69909
-2.48126	-3.31116	9.71491
-2.30251	-3.65478	9.84541
-2.37372	-3.19391	10.0708
-2.65218	-3.28352	10.0154
-2.75107	-3.31084	9.81588
-2.82664	-3.5727	9.80949
-2.81037	-3.34795	9.99229
-2.78559	-3.493	9.99515
-2.96586	-3.31477	10.5058
-3.05992	-3.53433	10.2527
-2.83707	-3.36858	10.26
-3.05421	-3.67226	10.2091
-2.97941	-3.48244	10.1721
-2.82385	-3.60258	10.3441
-3.04099	-3.34751	10.25
-3.10555	-3.35409	10.2088
-3.22475	-3.5802	9.97827
-2.9109	-3.45677	10.3286
-3.01064	-3.42235	10.2583
-3.18167	-3.28621	9.97368
-2.99759	-3.60195	10.1478
-3.15181	-3.64685	9.9011
-3.35604	-3.55355	9.3641
-3.13811	-3.5631	9.17822
-3.38058	-3.35494	9.03851
-3.26544	-3.388	9.05471
-3.17412	-3.31773	9.34788
-3.05194	-3.74823	9.20998
-2.98673	-3.24024	9.5061
-2.93274	-3.48686	9.54922
-3.25847	-3.37129	9.37082
-2.93199	-3.51182	9.89445
-3.21663	-3.60093	9.35293
-3.22688	-3.82503	9.50329
-3.09655	-3.7341	9.60548
-3.17103	-3.76139	9.67907
-3.28498	-3.55831	9.49955
-3.26045	-3.41706	9.60549
-3.08332	-3.63615	9.94136
-3.35517	-3.57536	9.6514
-3.19885	-3.50576	9.43687
-3.3407	-3.56993	9.23965
-3.11615	-3.33612	9.48734
-3.04598	-3.5566	9.66021
-3.0285	-3.36701	9.84008
-3.29662	-3.35852	9.62366
-3.14335	-3.5331	9.50994
-3.12744	-3.38798	9.43849
-3.04584	-3.52562	9.44614
-3.12514	-3.2789	9.3115
-3.20925	-3.37302	9.27949
-3.12727	-3.36773	9.20191
-3.40747	-3.31183	8.85603
-3.20761	-3.34494	8.69035
-3.24395	-3.17007	8.67519
-3.09705	-2.89554	8.86038
-3.05006	-3.14277	9.2291
-3.01271	-3.35173	9.06584
-3.25033	-2.9097	9.13932
-3.04691	-2.96047	9.18154
-3.37639	-3.33248	8.92828
-3.16828	-3.18487	9.26662
-3.14138	-3.3779	9.34872
-3.37164	-3.41608	9.40076
-3.21885	-3.48308	9.54425
-3.3034	-3.4426	9.41825
-3.23318	-3.45519	9.39382
-3.43352	-3.47882	9.48688
-3.23706	-3.5445	9.82618
-3.24215	-3.50661	9.89061
-3.45322	-3.40144	9.9084
-3.26297	-3.49166	10.1282
-3.32397	-3.68453	9.99812
-3.37382	-3.67877	9.86959
-3.31711	-3.40308	9.97962
-3.38697	-3.46541	9.91833
-3.18186	-3.45995	10.0331
-3.52159	-3.60275	10.0877
-3.28088	-3.68147	10.1981
-3.27415	-3.55734	10.1406
-3.33978	-3.6445	10.2239
-3.39721	-3.87647	9.99144
-3.54963	-3.74718	9.97265
-3.46006	-3.71657	9.90899
-3.48452	-3.53946	10.0063
-3.56988	-3.80187	9.12578
-3.63307	-3.82082	8.78579
-3.90128	-3.87524	8.62805
-3.75287	-3.39109	8.72603
-3.63161	-3.25411	8.68562
-3.4844	-3.53243	8.69353
-3.53406	-3.48218	8.84741
-3.25468	-3.31178	9.14125
-3.58492	-3.49224	8.85095
-3.2135	-3.51843	9.61358
-3.73148	-3.64427	9.27657
-3.44152	-3.64034	9.34869
-3.65274	-3.70652	9.32803
-3.60394	-3.59089	9.49361
-3.67925	-3.74782	9.21813
-3.61085	-3.91122	9.47307
-3.58471	-3.64194	9.31967
-3.53265	-3.74965	9.51738
-3.6522	-3.60516	9.43289
-3.46291	-3.68606	9.53965
-3.51829	-3.64993	9.52515
-3.50219	-3.76707	9.6428
-3.37448	-3.65893	9.85554
-3.64934	-3.64365	9.69892
-3.50885	-3.52054	9.84029
-3.65048	-3.63805	9.63344
-3.44487	-3.61061	9.76813
-3.47277	-3.45207	9.75883
-3.49296	-3.66732	9.87074
-3.41891	-3.66514	9.75736
-3.48658	-3.6984	10.0108
-3.62015	-3.50732	9.97549
-3.58081	-3.73351	9.76778
-3.79549	-3.3799	9.24045
-3.54987	-3.30866	9.32723
-3.67064	-3.47858	8.97889
-3.41772	-3.71041	9.15881
-3.57089	-3.57406	9.10184
-3.48962	-3.35119	9.31643
-3.43813	-3.45521	9.44098
-3.69723	-3.65992	9.10514
-3.58616	-3.61094	9.2408
-3.56994	-3.52343	8.96107
-3.5733	-3.56357	8.80598
-3.44216	-3.56827	8.69148
-3.50227	-3.49259	8.65634
-3.4864	-3.53194	8.6867
-3.40775	-3.36191	8.98903
-3.56296	-3.42603	8.95412
-3.45155	-3.62093	8.81267
-3.52612	-3.54251	8.8502
-3.45743	-3.7287	9.30254
-3.53491	-3.30908	9.19749
-3.57003	-3.43679	9.12559
-3.50737	-3.5243	9.14142
-3.62908	-3.59848	9.29925
-3.48612	-3.56067	9.39621
-3.50166	-3.57808	9.31073
-3.51097	-3.5544	9.00424
-3.43373	-3.55652	9.38491
-3.34694	-3.58305	9.54022
-3.62485	-3.63629	9.30917
-3.48261	-3.86525	9.47232
-3.52967	-3.07969	9.58214
-3.39792	-3.61534	9.39024
-3.76193	-3.45112	9.20033
-3.27244	-3.54956	9.67945
-3.5549	-3.5788	9.52025
-3.53304	-3.706	9.51805
-3.72698	-3.65515	9.25243
-3.35527	-3.52916	9.58607
-3.58104	-3.48306	9.23928
-3.42657	-3.43917	9.47653
-3.43075	-3.58688	9.48558
-3.44164	-3.61119	9.58623
-3.5261	-3.70952	9.49044
-3.51325	-3.474	9.58242
-3.67175	-3.60783	9.51881
-3.60538	-3.46235	9.33149
-3.41432	-3.89994	9.57254
-3.49744	-3.6918	9.31387
-3.63609	-3.59975	9.40251
-3.57699	-3.48338	9.50142
-3.85911	-3.52695	9.00461
-3.59638	-3.39613	9.34531
-3.8238	-3.31344	8.97113
-3.76133	-3.68762	8.87954
-3.6978	-3.61545	8.91938
-3.66703	-3.71851	8.52654
-3.79179	-3.5446	8.28025
-3.87533	-3.44262	8.27004
-3.46687	-3.31445	8.48155
-3.76963	-3.59081	8.08812
-3.91386	-3.06423	8.54992
-4.2007	-3.19275	9.32073
-4.50304	-3.03476	9.64614
-4.54722	-3.04513	9.85519
-4.31088	-2.79213	9.70587
-4.88409	-2.98536	9.31704
-4.40406	-2.69467	8.71384
-3.91174	-2.48028	8.1967
-4.90841	-2.62289	7.63196
-4.41298	-2.58541	8.2554
-4.20451	-2.64348	8.60364
-4.43404	-2.54855	8.68228
-4.43889	-2.27859	8.68944
-4.59751	-2.5715	8.48236
-4.23408	-2.42909	8.23761
-4.25789	-2.27473	8.0375
-4.6489	-2.24655	8.06954
-5.32944	-2.39059	8.34626
-4.2496	-1.91479	9.22942
-5.00534	-1.99348	9.18737
-4.94211	-2.04517	10.4866
-5.08978	-2.12048	9.02415
-4.30867	-1.87758	8.63756
-5.37918	-2.05367	7.68876
-4.24082	-2.02064	7.79236
-4.97645	-1.86232	8.07196
-4.60023	-1.78288	8.85596
-4.9128	-2.02134	9.44925
-4.74399	-1.90966	9.21174
-4.62169	-1.78152	8.46097
-4.30995	-1.8272	7.0614
-4.24009	-1.72391	7.04256
-4.03386	-1.39571	7.69844
-4.05581	-1.13589	9.0925
-3.85619	-0.897382	9.75655
-3.87684	-0.656038	9.04534
-3.88471	-0.516676	8.5553
-4.05536	-0.560571	8.39317
-3.77029	-0.389158	8.38462
-3.67523	-0.268692	8.41887
-3.59459	-0.306417	8.41189
-3.50246	-0.23144	8.49455
-3.49608	-0.26445	8.42186
-3.53426	-0.207855	8.47465
-3.49299	-0.263137	8.45644
-3.46863	-0.245163	8.4148
-3.4886	-0.0198082	8.43335
-3.50263	-0.0842706	8.44135
-3.42615	-0.15827	8.43602
-3.42197	-0.192208	8.42421
-3.43815	-0.13531	8.41451
-3.33645	-0.303566	8.38754
-3.38992	-0.0471944	8.38222
-3.38868	0.0728806	8.3896
-3.34863	-0.0576405	8.37151
-3.34663	-0.0167531	8.37469
-3.31955	0.0427902	8.3902
-3.31678	0.0333844	8.37139
-3.30337	0.0947983	8.38696
-3.31461	0.180325	8.38483
-3.13381	-0.383716	8.33553
-3.20236	-0.208213	8.25973
-3.23793	-0.203985	8.26054
-3.20994	-0.20425	8.28358
-3.31599	-0.0875709	8.17918
-3.24015	0.00501512	8.15892
-3.25355	0.2405	8.11019
-3.34386	0.14048	8.02711
-3.18595	0.0331908	7.98204
-3.18873	0.193153	7.9421
-3.21004	0.308014	7.83614
-3.11033	0.0808939	7.77614
-3.16358	0.240473	7.74856
-3.13102	0.00659642	7.64433
-3.07849	-0.0445617	7.56155
-3.1012	0.120255	7.54073
-3.20094	0.0614657	7.29943
-2.94684	-0.111039	7.49009
-3.0387	0.105969	7.36124
-3.0323	-0.0414877	7.33737
-2.96812	-0.222168	7.24046
-2.93102	0.070297	7.3529
-2.86383	-0.0761152	7.37189
-2.90297	0.145777	7.41255
-2.92452	0.121427	7.27489
-2.90433	0.138243	7.36591
-2.78858	0.10473	7.52952
-2.86438	-0.16284	7.35814
-2.86451	-0.0630629	7.5474
-3.05925	-0.0446116	7.65466
-2.90434	-0.4977	7.91641
-3.04733	-0.493133	8.1134
-2.98695	-0.208298	8.24792
-2.85348	-0.206876	8.20567
-3.0076	-0.446459	8.25146
-2.9113	-0.201137	8.3465
-2.86439	0.0489413	8.2951
-2.89178	-0.298408	8.11685
-2.72146	-0.204721	8.07526
-2.7267	-0.213084	7.85073
-2.62553	-0.119858	7.92925
-2.48272	-0.135052	7.83407
-2.4472	-0.138107	7.66615
-2.35489	0.00699013	7.7948
-2.22013	0.115696	7.8921
-2.00731	0.215937	7.87444
-1.72487	0.00573851	7.9682
-1.76517	0.39926	7.90455
-1.49212	0.214267	8.0116
-1.42303	0.142844	8.05318
-1.50645	0.301897	7.82553
-1.23657	0.332529	8.03562
-1.18343	0.338502	8.08242
-1.20536	0.219096	7.98084
-1.05153	0.210244	8.06132
-1.1011	0.403781	8.03625
-0.958183	0.272775	8.10075
-0.942711	0.350602	8.03545
-0.724866	0.257751	8.32515
-0.7577	0.658779	8.4676
-0.616328	0.0863237	8.56139
-0.742361	0.0632233	8.62228
-0.737762	0.219618	8.71216
-0.485541	0.285355	8.7003
-0.881946	0.137162	8.51966
-0.734302	0.371028	8.74912
-0.769057	0.2675	8.74902
-0.874809	0.173237	8.73899
-0.751039	0.228161	8.94398
-0.9553	0.0741793	8.85743
-0.891192	0.215106	9.05787
-0.803057	0.201156	8.99061
-0.910295	0.192977	8.78076
-0.623334	0.226546	9.10321
-0.550042	0.303779	9.10105
-0.528489	0.466672	9.1339
-0.480252	0.376664	9.17548
-0.420517	0.235304	9.03842
-0.342972	0.438503	8.90431
-0.360249	0.411796	8.78879
-0.244203	0.360459	8.76915
-0.143792	0.533568	8.89237
0.173214	0.380561	8.87827
0.121966	0.464446	8.6914
0.21598	0.462812	8.72293
0.142944	0.457582	8.47359
0.320265	0.517965	8.76029
0.367165	0.583265	8.74388
0.424463	0.441397	8.57924
0.601329	0.737182	8.60101
0.463051	0.413219	8.71895
0.480688	0.389483	8.65016
0.531369	0.734146	8.34155
0.349674	0.695548	8.04956
0.634927	0.265428	8.20697
0.565742	0.572489	7.95853
0.394337	0.663141	8.17322
0.61075	0.667968	8.26187
0.352383	0.805042	8.20907
0.542993	0.608503	8.1112
0.303564	0.549555	7.77267
0.639818	0.567331	7.94977
0.488016	0.400603	8.00654
0.288892	0.644736	7.94411
0.607168	0.517121	7.86041
0.628242	0.896984	8.07979
0.60536	0.495556	7.66152
0.490438	0.751155	7.67181
0.599629	0.529391	7.81988
0.655672	0.644556	7.96682
0.633245	0.625801	8.08216
1.02429	0.480624	8.62076
0.751546	0.84511	8.6952
0.703526	0.622286	8.606
0.917538	0.613809	8.66699
0.72971	0.617621	8.67227
0.830684	0.639461	8.32129
0.827662	0.751979	8.25707
0.814182	0.809165	8.15703
0.857417	1.01928	8.12542
1.10059	0.564695	8.29067
0.932756	0.665383	8.16241
0.941038	0.925472	8.30534
0.971261	0.77872	8.13278
0.772884	0.858275	7.69367
0.942229	1.16153	7.79232
0.818207	0.970598	7.66411
0.775131	0.803955	7.66199
0.712889	0.763842	7.46665
0.918551	1.10276	7.97042
0.894362	0.934579	7.67358
0.804127	0.923453	7.72167
0.843246	1.01457	7.78223
0.927299	0.966686	7.63093
0.872043	0.865697	7.38083
0.845709	1.09925	7.57133
0.87678	1.04388	7.45998
1.05155	0.975451	7.66004
0.913425	0.997887	7.45215
1.03772	1.2553	7.58524
0.837489	1.22477	7.40818
1.12225	1.1047	7.82344
1.0219	1.23097	7.84017
1.22148	1.13377	8.025
1.28062	0.985311	8.63655
1.13946	1.24731	8.94476
1.28478	1.04372	9.00382
1.41856	0.99492	9.07015
1.19181	1.2482	8.98825
1.23121	1.23752	8.69414
1.24819	0.937214	8.5499
1.26442	0.873365	8.65802
1.2291	1.14545	8.43715
1.26374	1.28287	8.46495
1.26258	1.10608	8.24004
1.31945	1.139	8.19077
1.43773	1.11633	8.0435
1.36212	1.08724	8.26031
1.18942	1.35779	7.64434
1.14611	1.15365	7.61434
1.44035	1.28548	7.79318
1.51291	1.44848	7.87118
1.35748	1.30991	7.78889
1.33236	1.12311	7.67453
1.38984	1.11881	7.67445
1.32893	1.40558	7.69831
1.33693	1.11897	7.23126
1.43328	1.16178	7.4231
1.40922	1.06943	7.28872
1.48854	1.30685	7.53084
1.59451	1.29486	7.97078
1.50326	1.24694	7.90214
1.62611	1.44934	8.25613
1.4519	1.42774	8.27427
1.60555	1.42773	8.49973
1.31809	1.3457	8.13578
1.40762	1.48646	7.82169
1.44743	1.3852	7.99208
1.49836	1.72786	7.95744
1.66894	1.73419	7.89806
1.5192	1.49893	8.0152
1.53204	1.73284	7.91727
1.94422	1.67256	8.22004
1.51514	1.73899	7.88632
1.62018	1.76056	7.8482
1.68177	1.88013	7.69635
1.59718	1.90938	7.50859
1.53856	1.99259	7.7058
1.51974	1.98146	7.45555
1.55173	2.16807	7.57353
1.72513	1.9465	7.59772
1.77596	2.19521	7.66546
1.7079	2.27315	7.63943
1.72787	2.29065	7.7885
1.65697	2.26552	7.60722
1.60409	2.12494	7.5781
1.3755	2.42975	7.36279
1.63258	2.39814	7.57818
1.75628	2.19134	7.6088
1.79255	2.09405	7.97064
1.92208	1.91145	8.39335
1.80936	2.10389	8.66402
2.02487	1.95933	9.04317
1.944	1.81762	9.40975
1.85033	1.58778	9.13906
1.80295	1.46726	8.85873
1.88127	1.55963	8.67017
1.8368	1.45502	8.44788
