# Supplementary material for: Axially rigid steerable needle with compliant active tip control
Source: PLoS One. 2021 Dec 16;16(12):e0261089. doi: 10.1371/journal.pone.0261089 (PMC8675730; doi:10.1371/journal.pone.0261089)
Supplement: S1 File — (ZIP) [file pone.0261089.s001.zip › Exp.1/PhantomScan_038.csv]

0.996675	0.0292773	0.0759197	0.644302	0.0409639	-0.986595	-0.157737	-0.245344	0.0702623	0.160306	-0.984556	0.231976	0	0	0	1
0.996674	0.0293437	0.0759114	0.644311	0.0410296	-0.98659	-0.157755	-0.245385	0.0702428	0.160329	-0.984554	0.231965	0	0	0	1
0.996675	0.0294614	0.0758466	0.644321	0.0411336	-0.98659	-0.157725	-0.245351	0.0701611	0.160304	-0.984564	0.231908	0	0	0	1
0.996667	0.029786	0.0758252	0.644395	0.0414397	-0.986603	-0.157561	-0.245122	0.0700947	0.160162	-0.984592	0.231832	0	0	0	1
0.996669	0.0301494	0.075661	0.644448	0.0417511	-0.98664	-0.157251	-0.244813	0.0698875	0.15987	-0.984654	0.231723	0	0	0	1
0.996661	0.030427	0.0756527	0.644535	0.0419956	-0.986694	-0.156842	-0.244476	0.0698523	0.15948	-0.98472	0.231649	0	0	0	1
0.996662	0.0307152	0.0755217	0.644589	0.0422285	-0.986755	-0.156399	-0.24413	0.069696	0.159051	-0.9848	0.231564	0	0	0	1
0.996655	0.0309586	0.0755207	0.644688	0.0424255	-0.986844	-0.15578	-0.243701	0.0696828	0.158447	-0.984898	0.231488	0	0	0	1
0.996651	0.0313581	0.0754024	0.644765	0.0427699	-0.986902	-0.15532	-0.243292	0.0695225	0.15801	-0.98498	0.231401	0	0	0	1
0.996651	0.0315945	0.0753137	0.64483	0.0429497	-0.986984	-0.15475	-0.242901	0.0694225	0.157451	-0.985076	0.231325	0	0	0	1
0.996656	0.0317917	0.0751642	0.644883	0.0430722	-0.987087	-0.154052	-0.242472	0.0692744	0.156759	-0.985197	0.231228	0	0	0	1
0.996651	0.0319625	0.075147	0.644967	0.0431918	-0.987186	-0.153384	-0.242056	0.0692599	0.156101	-0.985303	0.231153	0	0	0	1
0.996657	0.0320908	0.0750221	0.645012	0.0432511	-0.98729	-0.152697	-0.241662	0.0691467	0.155415	-0.985419	0.231062	0	0	0	1
0.996661	0.0321006	0.0749625	0.645061	0.0431955	-0.987415	-0.1519	-0.241259	0.0691213	0.154615	-0.985547	0.230964	0	0	0	1
0.996663	0.0322393	0.0748786	0.64511	0.0432766	-0.987507	-0.151282	-0.240884	0.0690441	0.154002	-0.985648	0.230883	0	0	0	1
0.996664	0.0323978	0.0747985	0.645162	0.0433776	-0.987598	-0.150657	-0.240484	0.068968	0.153384	-0.98575	0.230789	0	0	0	1
0.996665	0.0326199	0.0746862	0.645206	0.0435363	-0.987687	-0.150027	-0.240064	0.0688508	0.152763	-0.985854	0.230675	0	0	0	1
0.996664	0.0327724	0.0746335	0.645262	0.0436328	-0.987784	-0.149359	-0.239651	0.0688051	0.152102	-0.98596	0.230584	0	0	0	1
0.996672	0.032837	0.0745003	0.645296	0.0436196	-0.987907	-0.148543	-0.239217	0.0686998	0.151283	-0.986093	0.230466	0	0	0	1
0.996676	0.0329195	0.0744087	0.645338	0.043638	-0.988013	-0.147833	-0.238824	0.0686283	0.150573	-0.986207	0.230378	0	0	0	1
0.996679	0.0330493	0.0743109	0.645384	0.0437025	-0.988116	-0.147121	-0.238409	0.0685436	0.149864	-0.986321	0.230288	0	0	0	1
0.99668	0.0332397	0.0742115	0.645432	0.0438315	-0.988207	-0.146475	-0.237992	0.0684455	0.149226	-0.986424	0.230192	0	0	0	1
0.996685	0.0335047	0.0740272	0.645462	0.0440303	-0.988275	-0.145952	-0.237605	0.0682472	0.148712	-0.986516	0.230101	0	0	0	1
0.996687	0.0337418	0.073881	0.645512	0.0442019	-0.988356	-0.145348	-0.237178	0.0680945	0.148117	-0.986616	0.230022	0	0	0	1
0.996688	0.0339972	0.0737519	0.645566	0.0443989	-0.988427	-0.144809	-0.236767	0.0679532	0.147589	-0.986705	0.229956	0	0	0	1
0.996693	0.0342817	0.0735558	0.645606	0.0446158	-0.988494	-0.144281	-0.236358	0.0677412	0.14707	-0.986797	0.22988	0	0	0	1
0.996695	0.0346839	0.0733471	0.645654	0.0449525	-0.988546	-0.143824	-0.235929	0.0674965	0.14663	-0.986879	0.229816	0	0	0	1
0.996703	0.0350379	0.0730621	0.64568	0.0452241	-0.988613	-0.143274	-0.235486	0.067188	0.14609	-0.98698	0.22973	0	0	0	1
0.996707	0.0353087	0.072882	0.645728	0.0454299	-0.988681	-0.142735	-0.235062	0.0669952	0.145561	-0.987071	0.229663	0	0	0	1
0.996746	0.0348633	0.0725651	0.645757	0.0449095	-0.988774	-0.14226	-0.234623	0.0667686	0.145041	-0.987163	0.229592	0	0	0	1
0.996765	0.0351322	0.0721636	0.645785	0.0450953	-0.988813	-0.141925	-0.234135	0.066348	0.144705	-0.987241	0.229512	0	0	0	1
0.996783	0.0351236	0.0719199	0.645817	0.0450395	-0.988841	-0.141749	-0.233796	0.0661164	0.144517	-0.987284	0.229473	0	0	0	1
0.996787	0.0352022	0.0718236	0.64582	0.0450994	-0.988847	-0.141688	-0.233685	0.0660127	0.144456	-0.9873	0.22947	0	0	0	1
0.996799	0.0353049	0.0716069	0.645809	0.0451472	-0.988894	-0.141349	-0.233453	0.0657991	0.144114	-0.987364	0.229427	0	0	0	1
0.996803	0.0355689	0.0714308	0.645854	0.0453509	-0.988954	-0.140856	-0.233039	0.0656094	0.14363	-0.987447	0.229382	0	0	0	1
0.996823	0.0356779	0.0710869	0.645868	0.0453858	-0.989004	-0.140499	-0.232596	0.0652703	0.143263	-0.987523	0.229357	0	0	0	1
0.996842	0.0357937	0.0707679	0.645873	0.0454295	-0.989056	-0.140113	-0.232185	0.064956	0.14287	-0.987601	0.229341	0	0	0	1
0.996856	0.0360215	0.0704451	0.645888	0.0455702	-0.989134	-0.139518	-0.231672	0.0646317	0.142274	-0.987708	0.22932	0	0	0	1
0.996877	0.0361581	0.0700886	0.645885	0.0456208	-0.989205	-0.138996	-0.231191	0.0642838	0.141744	-0.987807	0.229321	0	0	0	1
0.996895	0.0363693	0.0697124	0.645877	0.0457478	-0.989262	-0.138548	-0.230695	0.0639026	0.141292	-0.987897	0.229362	0	0	0	1
0.996919	0.0364317	0.0693395	0.645877	0.0457306	-0.98932	-0.138139	-0.230174	0.0635439	0.140869	-0.98798	0.229422	0	0	0	1
0.996937	0.0365568	0.0690156	0.645898	0.045789	-0.989361	-0.137828	-0.229667	0.0632204	0.14055	-0.988046	0.229471	0	0	0	1
0.996957	0.0367675	0.0686166	0.645901	0.0459199	-0.989402	-0.137484	-0.229148	0.0628121	0.140201	-0.988122	0.229504	0	0	0	1
0.996972	0.0369173	0.0683162	0.645921	0.0460038	-0.989448	-0.137129	-0.228678	0.0625104	0.139841	-0.988192	0.22952	0	0	0	1
0.996981	0.0370476	0.0681103	0.645957	0.0460793	-0.989499	-0.136734	-0.228244	0.0623069	0.139445	-0.988261	0.229527	0	0	0	1
0.996992	0.0372202	0.0678492	0.645989	0.0461826	-0.989563	-0.136233	-0.227761	0.062048	0.138941	-0.988348	0.229498	0	0	0	1
0.997012	0.0371541	0.0675976	0.646019	0.0460571	-0.989624	-0.135836	-0.227334	0.0618268	0.138528	-0.98842	0.22948	0	0	0	1
0.997024	0.0372111	0.0673849	0.646075	0.0460597	-0.989677	-0.135445	-0.226849	0.0616267	0.13813	-0.988488	0.229468	0	0	0	1
0.997039	0.0373008	0.0671205	0.646118	0.0460838	-0.989738	-0.13499	-0.226328	0.0613739	0.137668	-0.988569	0.229452	0	0	0	1
0.997048	0.0374591	0.0668949	0.646169	0.0461851	-0.989788	-0.134591	-0.225818	0.0611475	0.137268	-0.988638	0.229465	0	0	0	1
0.997058	0.0375977	0.066661	0.646212	0.046266	-0.989838	-0.134194	-0.225318	0.0609156	0.136868	-0.988708	0.229476	0	0	0	1
0.997072	0.0377135	0.0663934	0.646239	0.0463201	-0.989889	-0.133801	-0.224834	0.0606533	0.136469	-0.988779	0.229488	0	0	0	1
0.997091	0.0377257	0.0660997	0.646258	0.0462687	-0.989942	-0.13342	-0.224368	0.0603789	0.136075	-0.98885	0.229499	0	0	0	1
0.997102	0.0378124	0.0658753	0.646299	0.0463038	-0.989986	-0.133086	-0.223886	0.0601607	0.135735	-0.98891	0.22952	0	0	0	1
0.997124	0.037831	0.0655299	0.646315	0.0462544	-0.990034	-0.132742	-0.22339	0.0598324	0.135376	-0.98898	0.229522	0	0	0	1
0.997138	0.0379325	0.0652716	0.646356	0.0463024	-0.990071	-0.132449	-0.222871	0.0595767	0.135076	-0.989036	0.22954	0	0	0	1
0.997152	0.0379645	0.065039	0.646354	0.0462868	-0.990107	-0.132184	-0.222342	0.0593546	0.134803	-0.989087	0.229553	0	0	0	1
0.997163	0.037769	0.064972	0.646379	0.0460729	-0.990141	-0.132007	-0.221846	0.0593229	0.134611	-0.989115	0.229617	0	0	0	1
0.997181	0.0375837	0.0648104	0.646358	0.0458521	-0.990184	-0.131757	-0.221224	0.0591996	0.134342	-0.989159	0.229689	0	0	0	1
0.997187	0.0374952	0.0647731	0.64635	0.0457486	-0.990213	-0.131581	-0.220719	0.0591828	0.134158	-0.989185	0.229771	0	0	0	1
0.997192	0.0374878	0.0646953	0.646304	0.0457196	-0.990239	-0.131393	-0.220239	0.0591154	0.133967	-0.989215	0.22984	0	0	0	1
0.997193	0.037374	0.064745	0.646256	0.0456051	-0.990262	-0.131256	-0.219883	0.0591862	0.133825	-0.98923	0.229925	0	0	0	1
0.997186	0.0372763	0.0649108	0.646221	0.0455275	-0.990272	-0.131209	-0.219712	0.0593657	0.133779	-0.989225	0.230089	0	0	0	1
0.997181	0.0374318	0.0648953	0.64616	0.0456732	-0.99028	-0.131098	-0.219434	0.0593346	0.133676	-0.989241	0.230143	0	0	0	1
0.997179	0.0375875	0.0648425	0.646195	0.0458128	-0.990291	-0.130965	-0.218977	0.0592676	0.13355	-0.989262	0.230107	0	0	0	1
0.997185	0.0375871	0.0647406	0.646251	0.0457893	-0.990313	-0.130807	-0.218467	0.0591741	0.133388	-0.989289	0.230066	0	0	0	1
0.997193	0.037571	0.0646267	0.646281	0.0457497	-0.990334	-0.130668	-0.218043	0.0590699	0.133242	-0.989315	0.230044	0	0	0	1
0.997197	0.0377244	0.0644765	0.646267	0.0458727	-0.990349	-0.130511	-0.217623	0.058908	0.133087	-0.989346	0.230038	0	0	0	1
0.997204	0.0377807	0.0643389	0.646278	0.0458992	-0.990372	-0.130325	-0.217088	0.0587729	0.132898	-0.989379	0.230053	0	0	0	1
0.997211	0.0377385	0.0642513	0.646322	0.0458343	-0.9904	-0.130137	-0.216493	0.0587005	0.132703	-0.98941	0.230076	0	0	0	1
0.997225	0.0377288	0.0640381	0.646324	0.0457833	-0.990431	-0.129917	-0.215902	0.0585009	0.132473	-0.989452	0.230062	0	0	0	1
0.997234	0.0378087	0.0638594	0.64633	0.0458292	-0.99045	-0.129753	-0.215451	0.0583209	0.132305	-0.989485	0.23006	0	0	0	1
0.997246	0.0379389	0.0635958	0.646298	0.0459134	-0.990469	-0.12958	-0.215046	0.0580507	0.132127	-0.989525	0.230027	0	0	0	1
0.99725	0.0381404	0.0634021	0.64631	0.0460783	-0.990483	-0.129417	-0.214577	0.0578398	0.131967	-0.989559	0.229976	0	0	0	1
0.997259	0.0382062	0.0632231	0.646323	0.0461094	-0.990505	-0.129235	-0.214061	0.0576624	0.13178	-0.989594	0.229926	0	0	0	1
0.997264	0.038363	0.0630519	0.646324	0.0462314	-0.990524	-0.129045	-0.213509	0.057481	0.131591	-0.98963	0.2299	0	0	0	1
0.99727	0.0382691	0.0630065	0.646319	0.0461226	-0.99055	-0.12888	-0.213002	0.0574561	0.131419	-0.989654	0.229923	0	0	0	1
0.997272	0.0382791	0.0629745	0.646303	0.0461184	-0.990573	-0.12871	-0.212494	0.057431	0.131248	-0.989678	0.229942	0	0	0	1
0.997272	0.0383821	0.0629174	0.646274	0.0462031	-0.990591	-0.128535	-0.211979	0.0573691	0.131076	-0.989705	0.229937	0	0	0	1
0.997275	0.0383743	0.0628712	0.646271	0.0461798	-0.990614	-0.128371	-0.211476	0.0573321	0.130909	-0.989729	0.229922	0	0	0	1
0.997277	0.0384158	0.0628185	0.646289	0.0462046	-0.990634	-0.128208	-0.210925	0.0572821	0.130746	-0.989753	0.229895	0	0	0	1
0.997277	0.0384315	0.0627957	0.646318	0.0462076	-0.990655	-0.128042	-0.210352	0.0572652	0.130579	-0.989776	0.229891	0	0	0	1
0.997282	0.0383844	0.0627568	0.64631	0.0461458	-0.99068	-0.127871	-0.20982	0.0572407	0.130404	-0.989801	0.2299	0	0	0	1
0.997285	0.0383341	0.0627274	0.646288	0.0460824	-0.990705	-0.127704	-0.209326	0.057226	0.130232	-0.989824	0.229911	0	0	0	1
0.997283	0.0384069	0.0627216	0.64625	0.0461446	-0.990723	-0.127542	-0.208843	0.0572183	0.130074	-0.989846	0.229937	0	0	0	1
0.997284	0.0384218	0.0626898	0.646213	0.0461457	-0.990744	-0.127376	-0.208357	0.0571926	0.129908	-0.989869	0.229944	0	0	0	1
0.997286	0.038325	0.0627214	0.646211	0.0460436	-0.990771	-0.127203	-0.207794	0.0572445	0.12973	-0.989889	0.229981	0	0	0	1
0.997293	0.0380766	0.0627651	0.64623	0.0457929	-0.990804	-0.127037	-0.207224	0.0573278	0.129552	-0.989908	0.230021	0	0	0	1
0.997292	0.0380852	0.062782	0.64623	0.045794	-0.990825	-0.126869	-0.206661	0.0573512	0.129385	-0.989928	0.23005	0	0	0	1
0.997293	0.0380752	0.062758	0.646211	0.0457713	-0.990847	-0.126704	-0.206162	0.0573364	0.129218	-0.989951	0.230064	0	0	0	1
0.997291	0.0381089	0.0627705	0.646192	0.0457979	-0.990865	-0.126557	-0.205693	0.0573512	0.129073	-0.989969	0.230095	0	0	0	1
0.997295	0.0379721	0.0628025	0.646141	0.0456581	-0.990889	-0.126419	-0.205336	0.057407	0.128929	-0.989985	0.230152	0	0	0	1
0.997287	0.0379003	0.0629599	0.646104	0.0456038	-0.990899	-0.126363	-0.205145	0.0575748	0.128876	-0.989982	0.230295	0	0	0	1
0.997275	0.0380926	0.0630315	0.646046	0.0457992	-0.990901	-0.126277	-0.204882	0.0576248	0.128804	-0.989988	0.230382	0	0	0	1
0.997273	0.0381675	0.0630235	0.646038	0.0458646	-0.990915	-0.12614	-0.204441	0.0576135	0.128671	-0.990006	0.230388	0	0	0	1
0.997274	0.0380892	0.0630535	0.646101	0.0457824	-0.990937	-0.125998	-0.203868	0.0576599	0.128526	-0.990022	0.230396	0	0	0	1
0.997278	0.0379823	0.0630561	0.646134	0.0456689	-0.990959	-0.125867	-0.203413	0.0576823	0.128388	-0.990039	0.230429	0	0	0	1
0.997282	0.0380756	0.0629437	0.646085	0.045738	-0.990976	-0.125709	-0.202997	0.0575663	0.128231	-0.990066	0.230456	0	0	0	1
0.997275	0.0382062	0.0629661	0.646062	0.0458619	-0.990989	-0.125559	-0.202512	0.0575786	0.12809	-0.990084	0.230538	0	0	0	1
0.997272	0.0382878	0.0629629	0.646047	0.0459321	-0.991008	-0.125379	-0.201938	0.0575733	0.127914	-0.990107	0.230598	0	0	0	1
0.997267	0.038422	0.0629665	0.646045	0.0460559	-0.991025	-0.125205	-0.201342	0.0575678	0.127747	-0.990128	0.230649	0	0	0	1
0.997269	0.0384408	0.0629267	0.646052	0.0460603	-0.991044	-0.125049	-0.200819	0.0575332	0.12759	-0.990151	0.230655	0	0	0	1
0.997274	0.0384712	0.0628235	0.64606	0.0460687	-0.991063	-0.1249	-0.200356	0.057434	0.127438	-0.990176	0.230608	0	0	0	1
0.997276	0.0385923	0.0627181	0.646095	0.0461682	-0.991074	-0.124772	-0.199884	0.05732	0.127312	-0.990199	0.230544	0	0	0	1
0.997279	0.0387284	0.0625849	0.64612	0.0462778	-0.991088	-0.124622	-0.199394	0.0571777	0.127164	-0.990226	0.230486	0	0	0	1
0.997284	0.0387702	0.0624886	0.646147	0.0462985	-0.991105	-0.124474	-0.198896	0.0570839	0.127014	-0.990251	0.230464	0	0	0	1
0.997296	0.038747	0.0623021	0.646157	0.0462412	-0.991131	-0.124293	-0.198346	0.0569105	0.126822	-0.990285	0.230441	0	0	0	1
0.997308	0.0386924	0.0621457	0.646198	0.0461568	-0.991157	-0.124113	-0.19778	0.0567708	0.126632	-0.990318	0.230447	0	0	0	1
0.997317	0.0387431	0.0619757	0.646231	0.0461765	-0.991176	-0.123955	-0.197276	0.0566034	0.126469	-0.990348	0.230485	0	0	0	1
0.997341	0.0387226	0.0616022	0.646189	0.0460966	-0.991207	-0.123742	-0.196782	0.0562458	0.126237	-0.990398	0.230494	0	0	0	1
0.997349	0.0388995	0.0613452	0.646183	0.0462293	-0.991224	-0.123556	-0.196264	0.0559775	0.126049	-0.990437	0.230543	0	0	0	1
0.997366	0.038883	0.0610861	0.646205	0.0461686	-0.991252	-0.123349	-0.195654	0.0557325	0.125829	-0.990479	0.230609	0	0	0	1
0.997385	0.0389078	0.0607652	0.646206	0.0461407	-0.99128	-0.123135	-0.195074	0.0554213	0.125601	-0.990525	0.230682	0	0	0	1
0.997411	0.0388093	0.0603859	0.646191	0.0459832	-0.991314	-0.122922	-0.194548	0.0550677	0.125365	-0.990575	0.230746	0	0	0	1
0.997433	0.0389037	0.0599688	0.646163	0.0460139	-0.991336	-0.122729	-0.194093	0.0546515	0.125158	-0.990624	0.230767	0	0	0	1
0.997456	0.0387765	0.0596627	0.646188	0.0458395	-0.991366	-0.122556	-0.193599	0.0543721	0.124963	-0.990664	0.23077	0	0	0	1
0.997477	0.038676	0.0593767	0.646242	0.0456944	-0.991394	-0.122383	-0.193046	0.0541092	0.124772	-0.990703	0.230747	0	0	0	1
0.997496	0.0386084	0.0591085	0.6463	0.0455842	-0.99142	-0.12221	-0.19247	0.0538598	0.124583	-0.99074	0.230743	0	0	0	1
0.997516	0.0385598	0.0588033	0.646336	0.045488	-0.991447	-0.12203	-0.191915	0.0535717	0.124386	-0.990781	0.230748	0	0	0	1
0.997533	0.0385175	0.0585344	0.646348	0.0454037	-0.99147	-0.121869	-0.191456	0.0533178	0.124211	-0.990816	0.230773	0	0	0	1
0.997549	0.0385116	0.0582622	0.646354	0.0453552	-0.991493	-0.121706	-0.190993	0.0530562	0.124035	-0.990852	0.230776	0	0	0	1
0.99756	0.0384448	0.0581217	0.64637	0.045265	-0.991511	-0.121587	-0.190638	0.0529306	0.123906	-0.990875	0.230808	0	0	0	1
0.997571	0.038308	0.0580286	0.646358	0.045114	-0.991526	-0.121522	-0.190473	0.0528584	0.12383	-0.990889	0.23084	0	0	0	1
0.997569	0.0384906	0.0579404	0.646355	0.045281	-0.991527	-0.121455	-0.190248	0.0527513	0.123767	-0.990902	0.230832	0	0	0	1
0.997569	0.0387447	0.0577698	0.646381	0.0455059	-0.991531	-0.121334	-0.189807	0.0525562	0.123652	-0.990927	0.230759	0	0	0	1
0.997587	0.0385259	0.0576027	0.646417	0.045259	-0.991563	-0.121169	-0.189249	0.0524253	0.123468	-0.990957	0.230707	0	0	0	1
0.997591	0.0385417	0.0575238	0.646444	0.045258	-0.991579	-0.121037	-0.188781	0.0523511	0.123333	-0.990978	0.230718	0	0	0	1
0.997596	0.0386114	0.0573942	0.646412	0.0453036	-0.991594	-0.120894	-0.188373	0.0522206	0.123188	-0.991002	0.230757	0	0	0	1
0.997597	0.0387346	0.0572825	0.646379	0.045405	-0.991607	-0.120755	-0.187942	0.0521011	0.12305	-0.991026	0.230767	0	0	0	1
0.997594	0.0389014	0.0572203	0.646366	0.0455549	-0.991619	-0.120598	-0.187404	0.052026	0.122899	-0.991049	0.230768	0	0	0	1
0.997597	0.0388591	0.0572059	0.646356	0.045502	-0.991642	-0.120426	-0.186812	0.0520248	0.122724	-0.99107	0.230779	0	0	0	1
0.997586	0.0390387	0.0572779	0.646341	0.0456818	-0.991652	-0.12028	-0.186276	0.0520808	0.122591	-0.991084	0.230857	0	0	0	1
0.99758	0.039099	0.0573443	0.646322	0.0457426	-0.991666	-0.120142	-0.185786	0.0521456	0.122459	-0.991097	0.230957	0	0	0	1
0.997571	0.0393251	0.0573408	0.646305	0.0459597	-0.991672	-0.120003	-0.185286	0.0521208	0.122331	-0.991114	0.230998	0	0	0	1
0.997573	0.0393855	0.0572562	0.646296	0.0460013	-0.991689	-0.119849	-0.184761	0.0520367	0.122177	-0.991137	0.23097	0	0	0	1
0.997576	0.0393743	0.0572183	0.646311	0.0459775	-0.991708	-0.119697	-0.184202	0.0520075	0.122023	-0.991158	0.230951	0	0	0	1
0.997584	0.0392333	0.0571721	0.646309	0.0458238	-0.991734	-0.119547	-0.183686	0.0519859	0.121863	-0.991179	0.230943	0	0	0	1
0.997585	0.0392131	0.057169	0.646303	0.0457957	-0.991752	-0.119402	-0.183177	0.051992	0.121717	-0.991196	0.230967	0	0	0	1
0.99758	0.0393739	0.0571522	0.64627	0.0459461	-0.991763	-0.11926	-0.182691	0.0519624	0.121582	-0.991214	0.230989	0	0	0	1
0.99758	0.0393447	0.0571704	0.646236	0.0459116	-0.991782	-0.119114	-0.182205	0.0519907	0.121435	-0.991231	0.231026	0	0	0	1
0.997577	0.039351	0.0572231	0.646209	0.045916	-0.991801	-0.118956	-0.181648	0.0520495	0.121279	-0.991247	0.231088	0	0	0	1
0.997571	0.0393756	0.0573038	0.646176	0.0459419	-0.991819	-0.118796	-0.181072	0.052134	0.121124	-0.991261	0.231171	0	0	0	1
0.997579	0.0390402	0.0573954	0.646133	0.04561	-0.991855	-0.118615	-0.180484	0.0522738	0.12093	-0.991278	0.231268	0	0	0	1
0.997583	0.0389205	0.057402	0.646071	0.0454833	-0.99188	-0.118455	-0.179999	0.0523022	0.120765	-0.991296	0.231308	0	0	0	1
0.997585	0.0389579	0.0573418	0.646017	0.0455053	-0.991897	-0.118305	-0.179538	0.0522449	0.120613	-0.991318	0.231293	0	0	0	1
0.997586	0.0390723	0.0572453	0.645999	0.0455999	-0.99191	-0.118161	-0.179052	0.052142	0.120471	-0.991341	0.231233	0	0	0	1
0.997586	0.03915	0.0571935	0.646041	0.0456642	-0.991922	-0.118035	-0.178514	0.0520871	0.120346	-0.991359	0.23118	0	0	0	1
0.997596	0.0390379	0.0571076	0.646064	0.0455346	-0.991946	-0.117887	-0.177969	0.0520222	0.120189	-0.991381	0.23111	0	0	0	1
0.997603	0.0389022	0.0570734	0.64608	0.0453883	-0.991969	-0.11775	-0.177445	0.0520109	0.120042	-0.991399	0.231081	0	0	0	1
0.997599	0.0389876	0.0570755	0.646075	0.045467	-0.99198	-0.117627	-0.176976	0.0520084	0.119924	-0.991414	0.231087	0	0	0	1
0.997596	0.0391153	0.0570401	0.646062	0.0455828	-0.99199	-0.117494	-0.176489	0.051964	0.119796	-0.991432	0.231071	0	0	0	1
0.997604	0.0389642	0.0570026	0.646038	0.0454221	-0.992011	-0.11738	-0.176119	0.0519502	0.119672	-0.991447	0.231057	0	0	0	1
0.997602	0.0388762	0.0571128	0.646056	0.0453463	-0.992018	-0.117352	-0.17596	0.0520713	0.119645	-0.991444	0.231127	0	0	0	1
0.9976	0.0390513	0.0570129	0.646011	0.0455042	-0.99202	-0.117271	-0.175716	0.0519549	0.119569	-0.99146	0.23108	0	0	0	1
0.997597	0.0392387	0.0569408	0.646039	0.0456762	-0.992025	-0.11716	-0.17525	0.0518661	0.119464	-0.991477	0.231015	0	0	0	1
0.997599	0.0392213	0.0569283	0.646094	0.0456503	-0.992042	-0.117026	-0.174656	0.0518619	0.119328	-0.991494	0.230982	0	0	0	1
0.997605	0.0391489	0.0568689	0.646078	0.0455644	-0.992062	-0.116895	-0.174198	0.0518177	0.119191	-0.991512	0.23095	0	0	0	1
0.997603	0.0392219	0.0568553	0.646044	0.0456293	-0.992072	-0.11678	-0.173809	0.0518008	0.119079	-0.991527	0.230957	0	0	0	1
0.997595	0.0394777	0.0568215	0.646019	0.045873	-0.992076	-0.116651	-0.173348	0.0517427	0.118962	-0.991544	0.230944	0	0	0	1
0.997593	0.0395476	0.0567959	0.646036	0.0459323	-0.992089	-0.116515	-0.172804	0.0517153	0.118828	-0.991561	0.230918	0	0	0	1
0.997587	0.0396971	0.0567962	0.646087	0.0460748	-0.992097	-0.116395	-0.172239	0.0517033	0.118715	-0.991575	0.230895	0	0	0	1
0.997588	0.0396656	0.0568058	0.646127	0.0460391	-0.992111	-0.116288	-0.171765	0.0517216	0.118608	-0.991587	0.230886	0	0	0	1
0.997592	0.0396479	0.0567426	0.646128	0.0460073	-0.992127	-0.116161	-0.171298	0.0516669	0.118476	-0.991606	0.230841	0	0	0	1
0.99759	0.0397314	0.0567328	0.646147	0.0460832	-0.992138	-0.116045	-0.170824	0.0516527	0.118364	-0.99162	0.230826	0	0	0	1
0.997585	0.0398307	0.0567446	0.646184	0.0461776	-0.992146	-0.115936	-0.170331	0.0516577	0.11826	-0.991632	0.230818	0	0	0	1
0.997584	0.0399367	0.0566832	0.646191	0.0462687	-0.992158	-0.115799	-0.169807	0.0515905	0.118126	-0.991652	0.23077	0	0	0	1
0.997584	0.0399215	0.0567007	0.64622	0.046249	-0.992173	-0.115673	-0.169262	0.0516156	0.118	-0.991665	0.23077	0	0	0	1
0.997581	0.0399306	0.0567476	0.646241	0.0462565	-0.992189	-0.115535	-0.168707	0.0516675	0.117865	-0.991679	0.230793	0	0	0	1
0.997577	0.0399895	0.0567706	0.646239	0.0463112	-0.992201	-0.11541	-0.168224	0.0516892	0.117744	-0.991692	0.230811	0	0	0	1
0.997575	0.040045	0.0567655	0.646217	0.0463587	-0.992215	-0.115273	-0.167725	0.051684	0.11761	-0.991708	0.23082	0	0	0	1
0.99757	0.0400871	0.0568254	0.646232	0.046401	-0.992227	-0.115146	-0.16719	0.0517443	0.117488	-0.991719	0.230856	0	0	0	1
0.997586	0.0396564	0.0568459	0.646245	0.0459665	-0.992267	-0.114981	-0.166592	0.051823	0.117301	-0.991737	0.230873	0	0	0	1
0.997589	0.0395355	0.0568834	0.646285	0.0458436	-0.992288	-0.114849	-0.165983	0.0518806	0.117165	-0.991751	0.230888	0	0	0	1
0.997592	0.0394683	0.0568713	0.646296	0.0457692	-0.992305	-0.114731	-0.165484	0.0518819	0.117042	-0.991765	0.230902	0	0	0	1
0.997595	0.0395248	0.056787	0.646283	0.0458093	-0.992317	-0.114611	-0.165024	0.0517973	0.116921	-0.991784	0.230871	0	0	0	1
0.997598	0.0395134	0.0567451	0.646275	0.0457865	-0.992332	-0.114486	-0.164568	0.0517627	0.116794	-0.9918	0.230853	0	0	0	1
0.997594	0.039633	0.0567176	0.646263	0.0458942	-0.992345	-0.114332	-0.163986	0.0517286	0.116644	-0.99182	0.23086	0	0	0	1
0.997589	0.0396964	0.056771	0.646241	0.045956	-0.992359	-0.114187	-0.163398	0.0517809	0.116506	-0.991833	0.230914	0	0	0	1
0.997584	0.0397203	0.0568407	0.646163	0.0460007	-0.992328	-0.114434	-0.162885	0.0518358	0.116756	-0.991801	0.23106	0	0	0	1
0.99758	0.0397009	0.0569176	0.646017	0.0459841	-0.992343	-0.114312	-0.162325	0.0519199	0.116637	-0.991811	0.231196	0	0	0	1
0.997563	0.0398066	0.0571413	0.6459	0.0461066	-0.992357	-0.114144	-0.161762	0.0521374	0.116485	-0.991817	0.231411	0	0	0	1
0.997556	0.0398003	0.0572714	0.645813	0.0461121	-0.992364	-0.114079	-0.161388	0.0522702	0.116426	-0.991817	0.231554	0	0	0	1
0.997554	0.0398209	0.057296	0.645772	0.0461383	-0.992357	-0.114134	-0.161219	0.0522897	0.116483	-0.991809	0.231604	0	0	0	1
0.997552	0.0400155	0.0571968	0.64577	0.0463175	-0.992354	-0.114079	-0.160976	0.0521711	0.116434	-0.991821	0.231533	0	0	0	1
0.997548	0.0402594	0.0570959	0.645805	0.0465437	-0.992354	-0.113991	-0.160547	0.0520466	0.116354	-0.991837	0.231442	0	0	0	1
0.997556	0.0400819	0.0570772	0.64587	0.0463594	-0.992375	-0.113885	-0.160028	0.0520537	0.116238	-0.991851	0.231397	0	0	0	1
0.997554	0.0402431	0.0569999	0.64587	0.0465057	-0.992379	-0.113788	-0.1596	0.0519628	0.116146	-0.991866	0.231341	0	0	0	1
0.997551	0.0403695	0.0569591	0.645869	0.0466212	-0.992386	-0.113685	-0.159184	0.0519125	0.116046	-0.99188	0.231309	0	0	0	1
0.997548	0.040491	0.0569281	0.645871	0.0467321	-0.992394	-0.113563	-0.158676	0.0518733	0.11593	-0.991896	0.231284	0	0	0	1
0.997551	0.0404421	0.056912	0.645885	0.046674	-0.992414	-0.113417	-0.158073	0.0518699	0.11578	-0.991914	0.231262	0	0	0	1
0.997555	0.0403043	0.0569383	0.645902	0.0465331	-0.992435	-0.113287	-0.157487	0.0519181	0.115644	-0.991927	0.231274	0	0	0	1
0.997556	0.0402448	0.0569654	0.645909	0.0464714	-0.99245	-0.113179	-0.157004	0.0519569	0.115535	-0.991938	0.231287	0	0	0	1
0.997547	0.0404628	0.0569597	0.645911	0.0466822	-0.992452	-0.113074	-0.156562	0.051931	0.115441	-0.99195	0.23128	0	0	0	1
0.997542	0.0406337	0.0569243	0.645915	0.0468424	-0.992457	-0.112965	-0.156098	0.0518812	0.115338	-0.991965	0.231251	0	0	0	1
0.997546	0.0406085	0.056881	0.645928	0.0468053	-0.992474	-0.112831	-0.155532	0.0518475	0.115201	-0.991982	0.231211	0	0	0	1
0.997546	0.0405609	0.0569068	0.645958	0.0467544	-0.992491	-0.112706	-0.154986	0.0518844	0.115075	-0.991995	0.231211	0	0	0	1
0.997552	0.0404846	0.0568576	0.645942	0.0466655	-0.992511	-0.112567	-0.154476	0.051851	0.114929	-0.992014	0.231184	0	0	0	1
0.997558	0.0403816	0.0568219	0.645923	0.0465524	-0.99253	-0.112442	-0.154013	0.0518333	0.114797	-0.99203	0.231163	0	0	0	1
0.997554	0.0404626	0.0568412	0.645955	0.0466299	-0.992538	-0.112341	-0.153533	0.0518478	0.114702	-0.99204	0.231157	0	0	0	1
0.997564	0.0402755	0.0567963	0.645977	0.046432	-0.992562	-0.112214	-0.153009	0.0518308	0.114563	-0.992057	0.231114	0	0	0	1
0.997568	0.0403202	0.0566913	0.64599	0.0464578	-0.992575	-0.112088	-0.152466	0.0517273	0.114434	-0.992077	0.231031	0	0	0	1
0.997567	0.040391	0.0566643	0.646009	0.0465194	-0.992584	-0.111977	-0.151951	0.0516976	0.114325	-0.992092	0.231002	0	0	0	1
0.997572	0.0402309	0.0566811	0.646018	0.0463559	-0.992605	-0.111859	-0.151467	0.0517382	0.1142	-0.992104	0.231011	0	0	0	1
0.997569	0.040297	0.056698	0.646025	0.0464172	-0.992616	-0.111736	-0.15093	0.0517531	0.114081	-0.992117	0.231019	0	0	0	1
0.997574	0.0401638	0.0567017	0.646048	0.046279	-0.992636	-0.11162	-0.150406	0.0517774	0.113958	-0.99213	0.231013	0	0	0	1
0.997573	0.0402047	0.0566883	0.646079	0.0463127	-0.992646	-0.111515	-0.149866	0.0517644	0.113854	-0.992142	0.230988	0	0	0	1
0.997577	0.0402177	0.0566153	0.646097	0.0463111	-0.99266	-0.111395	-0.149324	0.0516961	0.113732	-0.99216	0.230935	0	0	0	1
0.997577	0.0402632	0.0565863	0.646114	0.0463473	-0.99267	-0.111285	-0.148811	0.0516673	0.113623	-0.992174	0.230912	0	0	0	1
0.997575	0.0403448	0.0565497	0.646112	0.0464183	-0.99268	-0.111171	-0.148325	0.0516269	0.113511	-0.992189	0.230904	0	0	0	1
0.997569	0.0405164	0.0565313	0.646103	0.0465811	-0.992685	-0.111058	-0.147858	0.0515944	0.113406	-0.992202	0.230904	0	0	0	1
0.997567	0.0406449	0.0564906	0.646087	0.0466973	-0.992695	-0.11092	-0.147312	0.0515459	0.113273	-0.99222	0.230882	0	0	0	1
0.997571	0.0405307	0.0564894	0.646052	0.0465791	-0.99271	-0.110836	-0.146908	0.0515617	0.113183	-0.99223	0.230898	0	0	0	1
0.997565	0.0406669	0.0565083	0.646017	0.0467414	-0.992649	-0.11131	-0.146743	0.0515426	0.113665	-0.992175	0.230992	0	0	0	1
0.997563	0.0407252	0.0564915	0.64595	0.0467937	-0.992655	-0.111237	-0.146464	0.0515228	0.113594	-0.992185	0.231012	0	0	0	1
0.997555	0.0410193	0.0564214	0.64592	0.0470729	-0.992653	-0.111131	-0.146035	0.0514248	0.1135	-0.9922	0.230971	0	0	0	1
0.997561	0.0408701	0.0564224	0.645923	0.0469189	-0.992673	-0.111022	-0.145585	0.0514479	0.113383	-0.992213	0.230965	0	0	0	1
0.997559	0.0409163	0.0564289	0.645928	0.0469602	-0.992682	-0.11092	-0.145146	0.0514539	0.113284	-0.992224	0.230962	0	0	0	1
0.997563	0.0408484	0.0564102	0.645913	0.0468844	-0.992699	-0.1108	-0.144674	0.0514487	0.11316	-0.992238	0.230951	0	0	0	1
0.997555	0.0409918	0.0564372	0.645908	0.0470239	-0.992706	-0.110678	-0.144149	0.0514651	0.113046	-0.99225	0.230965	0	0	0	1
0.997554	0.0409566	0.0564866	0.645878	0.0469866	-0.992725	-0.110528	-0.143548	0.0515252	0.112896	-0.992264	0.231008	0	0	0	1
0.99755	0.0409458	0.0565711	0.645797	0.0469776	-0.992742	-0.110377	-0.142998	0.0516174	0.112749	-0.992276	0.2311	0	0	0	1
0.997542	0.0409539	0.0567041	0.645683	0.0469919	-0.99276	-0.110209	-0.142477	0.0517565	0.112588	-0.992287	0.231242	0	0	0	1
0.997521	0.041193	0.0569	0.645536	0.0472423	-0.992769	-0.110024	-0.141928	0.0519327	0.112424	-0.992297	0.231437	0	0	0	1
0.997512	0.0411659	0.0570764	0.645407	0.0472251	-0.992791	-0.10983	-0.141323	0.05212	0.112237	-0.992308	0.231612	0	0	0	1
0.997509	0.0409797	0.0572577	0.645368	0.0470526	-0.992815	-0.109688	-0.140706	0.0523277	0.112094	-0.992313	0.231752	0	0	0	1
0.997514	0.0409199	0.0572079	0.645357	0.0469959	-0.9928	-0.109847	-0.140169	0.0522774	0.112248	-0.992298	0.231749	0	0	0	1
0.997534	0.0406496	0.0570608	0.645384	0.046717	-0.992799	-0.109974	-0.139689	0.0521559	0.112353	-0.992293	0.231651	0	0	0	1
0.997543	0.0405577	0.0569697	0.645424	0.0466135	-0.992808	-0.109941	-0.139197	0.0520773	0.112311	-0.992302	0.231569	0	0	0	1
0.997543	0.0406533	0.0568968	0.645454	0.0466967	-0.992812	-0.109869	-0.138699	0.0519976	0.112241	-0.992314	0.231499	0	0	0	1
0.997537	0.040776	0.0569076	0.64548	0.0468155	-0.992816	-0.109783	-0.138163	0.0519986	0.112161	-0.992323	0.231489	0	0	0	1
0.997541	0.0407607	0.0568593	0.645479	0.0467896	-0.992828	-0.109681	-0.137631	0.0519572	0.112057	-0.992337	0.23145	0	0	0	1
0.997541	0.0407686	0.05686	0.645478	0.0467963	-0.99283	-0.10966	-0.13713	0.0519579	0.112036	-0.992339	0.231452	0	0	0	1
0.997544	0.040689	0.0568525	0.645479	0.0467119	-0.992843	-0.109577	-0.136663	0.0519633	0.111948	-0.992349	0.231442	0	0	0	1
0.99754	0.0408613	0.056805	0.645484	0.0468729	-0.992846	-0.109479	-0.136166	0.0519015	0.111857	-0.992362	0.231398	0	0	0	1
0.997538	0.0408917	0.0568072	0.645524	0.0468985	-0.992856	-0.109383	-0.135651	0.0519048	0.111763	-0.992373	0.231374	0	0	0	1
0.997536	0.0410262	0.0567624	0.645547	0.0470223	-0.99286	-0.109287	-0.135126	0.0518499	0.111671	-0.992386	0.231325	0	0	0	1
0.997536	0.041026	0.0567581	0.645563	0.0470159	-0.992873	-0.109177	-0.134614	0.0518508	0.111562	-0.992398	0.231305	0	0	0	1
0.997525	0.0412945	0.0567591	0.645584	0.0472785	-0.99287	-0.109087	-0.134136	0.0518261	0.111485	-0.992408	0.23129	0	0	0	1
0.997519	0.0415076	0.0567031	0.645578	0.0474789	-0.992872	-0.10898	-0.133647	0.0517517	0.111386	-0.992423	0.231248	0	0	0	1
0.997524	0.0414675	0.0566506	0.645569	0.0474268	-0.992888	-0.10886	-0.133138	0.0517098	0.111262	-0.992439	0.231209	0	0	0	1
0.997522	0.0414873	0.056667	0.645581	0.0474421	-0.9929	-0.10874	-0.132566	0.0517296	0.111144	-0.992451	0.231212	0	0	0	1
0.99753	0.0412953	0.0566706	0.645569	0.0472482	-0.992916	-0.108679	-0.132197	0.0517575	0.111073	-0.992458	0.231219	0	0	0	1
0.99753	0.0412929	0.0566594	0.64555	0.0472557	-0.992893	-0.108893	-0.132091	0.0517365	0.111286	-0.992435	0.231245	0	0	0	1
0.997523	0.0414931	0.0566419	0.645557	0.0474508	-0.992888	-0.10885	-0.131844	0.0516989	0.111253	-0.992441	0.231226	0	0	0	1
0.997519	0.0416589	0.0565979	0.645577	0.0476071	-0.992889	-0.108777	-0.131439	0.0516401	0.111186	-0.992451	0.231179	0	0	0	1
0.997522	0.0416262	0.0565547	0.64556	0.0475636	-0.992904	-0.108659	-0.13095	0.0516066	0.111065	-0.992467	0.231165	0	0	0	1
0.997525	0.0415639	0.0565588	0.645563	0.0474967	-0.992918	-0.108556	-0.130475	0.0516226	0.110958	-0.992478	0.231169	0	0	0	1
0.997523	0.0416284	0.0565422	0.645559	0.0475531	-0.992928	-0.10844	-0.129947	0.0516044	0.110845	-0.992491	0.231166	0	0	0	1
0.99753	0.0415103	0.0565067	0.645537	0.0474251	-0.992948	-0.108316	-0.129409	0.0515883	0.110713	-0.992507	0.231158	0	0	0	1
0.997537	0.0413404	0.0565068	0.645509	0.0472498	-0.992969	-0.108199	-0.128949	0.0516128	0.110587	-0.99252	0.231162	0	0	0	1
0.997538	0.0413404	0.05649	0.645501	0.0472425	-0.992981	-0.108092	-0.128471	0.0516013	0.110479	-0.992532	0.231146	0	0	0	1
0.997545	0.0411986	0.0564661	0.645483	0.0470919	-0.993002	-0.107963	-0.127944	0.0515993	0.110342	-0.992548	0.231132	0	0	0	1
0.997548	0.0411339	0.0564698	0.64548	0.0470216	-0.993018	-0.107842	-0.127353	0.0516159	0.110218	-0.992561	0.231131	0	0	0	1
0.997544	0.0412642	0.0564477	0.645449	0.0471433	-0.993024	-0.107734	-0.12679	0.0515846	0.110115	-0.992574	0.231124	0	0	0	1
0.997547	0.0411925	0.0564423	0.645427	0.0470662	-0.993039	-0.107635	-0.126309	0.0515919	0.110012	-0.992585	0.231123	0	0	0	1
0.997544	0.0412681	0.0564437	0.645428	0.0471368	-0.993045	-0.107543	-0.125838	0.0515893	0.109924	-0.992595	0.231114	0	0	0	1
0.997544	0.041259	0.0564444	0.645412	0.0471222	-0.993058	-0.107435	-0.125341	0.0515962	0.109816	-0.992606	0.231112	0	0	0	1
0.997546	0.0412293	0.0564371	0.645386	0.0470851	-0.993073	-0.107307	-0.124773	0.0515983	0.109685	-0.99262	0.231108	0	0	0	1
0.997544	0.0412672	0.0564415	0.645385	0.0471249	-0.993068	-0.107336	-0.124181	0.0515971	0.109717	-0.992617	0.231114	0	0	0	1
0.997548	0.0412405	0.0563806	0.645357	0.0471045	-0.993042	-0.107585	-0.123658	0.0515278	0.109962	-0.992594	0.231108	0	0	0	1
0.997548	0.0412758	0.0563603	0.64533	0.0471439	-0.993027	-0.107709	-0.123123	0.0514978	0.110087	-0.992581	0.231115	0	0	0	1
0.997545	0.0413366	0.0563687	0.645331	0.0472026	-0.99303	-0.107656	-0.122621	0.051502	0.110037	-0.992587	0.231114	0	0	0	1
0.997535	0.0415374	0.0563914	0.64533	0.0474003	-0.99303	-0.107567	-0.122114	0.0515066	0.10996	-0.992595	0.231121	0	0	0	1
0.997535	0.0415379	0.0563912	0.645304	0.0473948	-0.993043	-0.107451	-0.121598	0.0515119	0.109843	-0.992607	0.231119	0	0	0	1
0.997533	0.0415591	0.0564143	0.645303	0.0474132	-0.993053	-0.107349	-0.121083	0.0515374	0.109743	-0.992617	0.231124	0	0	0	1
0.997534	0.0415493	0.0564061	0.64527	0.0473966	-0.993066	-0.107234	-0.120616	0.0515358	0.109627	-0.99263	0.231124	0	0	0	1
0.997527	0.0416354	0.0564621	0.645265	0.0474831	-0.993073	-0.107131	-0.120134	0.0515868	0.109532	-0.992638	0.231149	0	0	0	1
0.99752	0.0417723	0.0564965	0.645252	0.0476174	-0.993079	-0.107019	-0.119632	0.0516113	0.109429	-0.992648	0.231168	0	0	0	1
0.997515	0.0418378	0.0565239	0.645228	0.0476788	-0.99309	-0.106889	-0.119067	0.0516376	0.109303	-0.992661	0.231184	0	0	0	1
0.997509	0.0418688	0.0566138	0.645213	0.047713	-0.993102	-0.106762	-0.11851	0.0517295	0.109183	-0.992669	0.231237	0	0	0	1
0.9975	0.0419264	0.0567248	0.645195	0.0477763	-0.993112	-0.106644	-0.117986	0.0518391	0.109073	-0.992675	0.231309	0	0	0	1
0.997502	0.0417764	0.0568103	0.645133	0.0476318	-0.993128	-0.106557	-0.117634	0.0519446	0.108982	-0.99268	0.231388	0	0	0	1
0.997519	0.041786	0.0565009	0.644854	0.0476198	-0.993103	-0.106794	-0.117656	0.051625	0.109204	-0.992672	0.231339	0	0	0	1
0.99756	0.0416984	0.0558395	0.644307	0.0474512	-0.99313	-0.106622	-0.117599	0.0509861	0.108996	-0.992728	0.231154	0	0	0	1
0.997598	0.0416782	0.0551615	0.64361	0.0473467	-0.993157	-0.106417	-0.117524	0.050325	0.108758	-0.992788	0.231022	0	0	0	1
0.997636	0.0416988	0.054453	0.642679	0.0472817	-0.993177	-0.106252	-0.117428	0.0496271	0.108561	-0.992845	0.230979	0	0	0	1
0.997666	0.0416514	0.0539371	0.641634	0.047165	-0.993212	-0.105982	-0.117325	0.0491328	0.108264	-0.992902	0.231106	0	0	0	1
0.997675	0.0416906	0.0537422	0.640648	0.0471718	-0.993235	-0.105759	-0.117213	0.0489456	0.108033	-0.992936	0.231436	0	0	0	1
0.997688	0.0416773	0.0535129	0.639616	0.0471232	-0.99326	-0.105544	-0.117105	0.0487296	0.107806	-0.992971	0.231764	0	0	0	1
0.997717	0.0417183	0.0529375	0.638502	0.04709	-0.993288	-0.1053	-0.116991	0.0481653	0.107538	-0.993028	0.231878	0	0	0	1
0.997752	0.0417705	0.0522299	0.637594	0.0470627	-0.993296	-0.105238	-0.116919	0.04746	0.107444	-0.993072	0.231786	0	0	0	1
0.997801	0.0416949	0.0513472	0.636948	0.0468976	-0.993292	-0.105347	-0.11691	0.0465864	0.107508	-0.993107	0.231479	0	0	0	1
0.997862	0.0416892	0.050159	0.636337	0.0467752	-0.993271	-0.105597	-0.116935	0.0453953	0.107702	-0.993141	0.230977	0	0	0	1
0.997921	0.0416501	0.0489936	0.63565	0.0466263	-0.993241	-0.10595	-0.11697	0.0442255	0.107999	-0.993161	0.23055	0	0	0	1
0.997975	0.0415408	0.0479814	0.634652	0.0464162	-0.99323	-0.106138	-0.116949	0.0432235	0.108135	-0.993191	0.230351	0	0	0	1
0.997991	0.041484	0.0476952	0.633421	0.0463261	-0.993241	-0.106078	-0.11683	0.0429483	0.108059	-0.993211	0.230722	0	0	0	1
0.99797	0.0415239	0.0480963	0.632128	0.0464066	-0.993244	-0.106019	-0.116645	0.0433449	0.10802	-0.993198	0.231568	0	0	0	1
0.997954	0.04169	0.0482871	0.630879	0.0465982	-0.993221	-0.106148	-0.116474	0.0435104	0.108165	-0.993175	0.232226	0	0	0	1
0.997964	0.0415923	0.0481613	0.629689	0.0464962	-0.993204	-0.106349	-0.116277	0.0433866	0.108357	-0.993159	0.23245	0	0	0	1
0.997999	0.0414481	0.0475544	0.628807	0.0463067	-0.993163	-0.106813	-0.11622	0.042778	0.108786	-0.993139	0.23235	0	0	0	1
0.998039	0.0414776	0.0466897	0.628113	0.0462501	-0.993145	-0.107008	-0.116154	0.0419071	0.108942	-0.993159	0.232087	0	0	0	1
0.998092	0.0415309	0.0454858	0.627535	0.0461732	-0.993145	-0.107044	-0.116134	0.0407043	0.108924	-0.993211	0.231537	0	0	0	1
0.998153	0.0415064	0.0441408	0.626779	0.0459989	-0.993161	-0.106963	-0.116081	0.0393752	0.10878	-0.99328	0.230954	0	0	0	1
0.998191	0.0414084	0.0433675	0.625895	0.0458148	-0.993176	-0.106904	-0.116023	0.0386207	0.108682	-0.993321	0.230816	0	0	0	1
0.998203	0.0414331	0.0430813	0.624829	0.0458017	-0.993195	-0.106735	-0.115911	0.0383416	0.108501	-0.993351	0.231082	0	0	0	1
0.998196	0.0414381	0.0432368	0.62353	0.0458142	-0.99322	-0.106493	-0.115766	0.0385066	0.108266	-0.993371	0.231742	0	0	0	1
0.998188	0.0414595	0.0433997	0.622204	0.0458444	-0.993243	-0.106269	-0.115621	0.0386765	0.10805	-0.993387	0.232397	0	0	0	1
0.998177	0.0415697	0.0435352	0.621005	0.0459629	-0.993254	-0.106118	-0.115481	0.038806	0.10791	-0.993398	0.232749	0	0	0	1
0.998187	0.041534	0.0433558	0.620119	0.0459072	-0.993259	-0.106097	-0.115404	0.0386327	0.107879	-0.993408	0.232704	0	0	0	1
0.998223	0.0414565	0.0425888	0.619198	0.0457436	-0.993276	-0.106002	-0.115324	0.0378838	0.107746	-0.993451	0.232427	0	0	0	1
0.998255	0.0414165	0.0418668	0.618395	0.0456282	-0.993275	-0.106065	-0.115275	0.0371682	0.107774	-0.993475	0.232081	0	0	0	1
0.998241	0.0414028	0.0422113	0.617937	0.0456607	-0.993248	-0.106302	-0.115273	0.0375008	0.108027	-0.993435	0.231946	0	0	0	1
0.998214	0.0412159	0.0430359	0.617877	0.0455806	-0.993205	-0.106733	-0.115438	0.0383202	0.108489	-0.993353	0.232082	0	0	0	1
0.998208	0.0410464	0.0433238	0.617854	0.0454569	-0.993173	-0.107084	-0.115662	0.0386084	0.108846	-0.993303	0.232165	0	0	0	1
0.998226	0.0407332	0.0432205	0.617776	0.0451471	-0.993151	-0.10742	-0.116002	0.0385247	0.109165	-0.993271	0.232138	0	0	0	1
0.998242	0.0404069	0.0431439	0.617705	0.0448279	-0.993127	-0.107778	-0.116377	0.0384683	0.109507	-0.993236	0.232132	0	0	0	1
0.998256	0.0401494	0.0430735	0.617637	0.0445823	-0.993086	-0.108253	-0.116782	0.0384053	0.109969	-0.993187	0.232139	0	0	0	1
0.998265	0.0400698	0.0429379	0.617555	0.0445132	-0.993019	-0.108901	-0.117212	0.0382504	0.110608	-0.993122	0.232135	0	0	0	1
0.998277	0.03986	0.0428486	0.617484	0.0443133	-0.992974	-0.109387	-0.11761	0.0381633	0.111082	-0.993073	0.232138	0	0	0	1
0.998292	0.0395928	0.0427501	0.617408	0.0440547	-0.992933	-0.109862	-0.118031	0.0380741	0.111542	-0.993025	0.232144	0	0	0	1
0.998309	0.039246	0.0426618	0.617333	0.0437163	-0.992901	-0.11029	-0.11846	0.0380064	0.111953	-0.992981	0.23215	0	0	0	1
0.998331	0.0387883	0.0425776	0.617253	0.0432646	-0.992883	-0.11063	-0.118902	0.0379593	0.112271	-0.992947	0.232157	0	0	0	1
0.998352	0.0383152	0.0425023	0.617174	0.0427987	-0.992864	-0.110975	-0.119354	0.037923	0.112595	-0.992912	0.23217	0	0	0	1
0.998369	0.0379667	0.0424104	0.617098	0.0424581	-0.992831	-0.111405	-0.119781	0.0378526	0.113008	-0.992867	0.23218	0	0	0	1
0.99838	0.0378083	0.0422902	0.617018	0.0423119	-0.992764	-0.112058	-0.120235	0.0377234	0.113651	-0.992799	0.232193	0	0	0	1
0.99839	0.0377022	0.0421671	0.616937	0.0422203	-0.992684	-0.112797	-0.1207	0.037582	0.11438	-0.992721	0.232207	0	0	0	1
0.9984	0.0375376	0.0420596	0.61686	0.0420665	-0.992624	-0.113383	-0.121117	0.0374693	0.114955	-0.992658	0.232214	0	0	0	1
0.998411	0.0373538	0.0419563	0.616783	0.0418938	-0.992564	-0.113967	-0.121544	0.0373632	0.115528	-0.992596	0.23222	0	0	0	1
0.998428	0.0370084	0.0418658	0.616701	0.0415567	-0.992527	-0.114411	-0.121987	0.0372948	0.115955	-0.992549	0.232227	0	0	0	1
0.998444	0.0366293	0.0418158	0.616631	0.0411891	-0.992496	-0.114814	-0.122434	0.0372725	0.116342	-0.992504	0.23224	0	0	0	1
0.998452	0.0365212	0.0417247	0.616547	0.0410895	-0.992443	-0.115306	-0.122901	0.0371744	0.116827	-0.992451	0.232251	0	0	0	1
0.99846	0.036388	0.0416439	0.616472	0.0409638	-0.992398	-0.11574	-0.123323	0.0370918	0.117251	-0.992404	0.232263	0	0	0	1
0.998471	0.0361967	0.0415632	0.616394	0.0407815	-0.992351	-0.116203	-0.123774	0.0370152	0.117705	-0.992353	0.232276	0	0	0	1
0.998475	0.0361381	0.0415139	0.616322	0.0407349	-0.992298	-0.116674	-0.124231	0.0369539	0.118171	-0.9923	0.232299	0	0	0	1
0.998484	0.0359864	0.0414308	0.616239	0.0405906	-0.992253	-0.117109	-0.124695	0.0368716	0.118597	-0.992252	0.232314	0	0	0	1
0.998492	0.0358009	0.0413821	0.616164	0.0404103	-0.992228	-0.117377	-0.125127	0.0368344	0.118857	-0.992222	0.23233	0	0	0	1
0.998501	0.0356335	0.041321	0.616082	0.0402486	-0.992197	-0.117696	-0.125592	0.0367807	0.119166	-0.992187	0.232347	0	0	0	1
0.998509	0.0354873	0.0412579	0.616001	0.0401098	-0.992157	-0.118078	-0.126062	0.0367202	0.119541	-0.992145	0.232363	0	0	0	1
0.998513	0.0354257	0.0411934	0.615921	0.0400563	-0.99211	-0.118493	-0.12653	0.0366469	0.119951	-0.992098	0.23238	0	0	0	1
0.998524	0.0352194	0.0411185	0.61584	0.039854	-0.99208	-0.118811	-0.126967	0.0365845	0.120258	-0.992063	0.232386	0	0	0	1
0.998532	0.0350451	0.0410577	0.615762	0.0396865	-0.992044	-0.119165	-0.127424	0.0365311	0.120604	-0.992023	0.232399	0	0	0	1
0.998535	0.0349846	0.0410532	0.615714	0.039631	-0.99203	-0.119304	-0.127714	0.0365284	0.12074	-0.992006	0.232409	0	0	0	1
0.998534	0.0349646	0.0410888	0.615693	0.0396179	-0.992022	-0.119373	-0.12785	0.0365634	0.12081	-0.991997	0.232398	0	0	0	1
0.998533	0.0348642	0.0411899	0.615683	0.0395426	-0.991985	-0.119702	-0.128112	0.0366626	0.12114	-0.991953	0.232413	0	0	0	1
0.998541	0.0346156	0.0412209	0.615631	0.0393133	-0.991949	-0.120078	-0.128552	0.0367086	0.121508	-0.991906	0.23243	0	0	0	1
0.998541	0.0345351	0.0412882	0.615578	0.0392484	-0.99193	-0.120261	-0.129005	0.036778	0.12169	-0.991881	0.232444	0	0	0	1
0.998533	0.0345423	0.0414637	0.615562	0.0392843	-0.991904	-0.120463	-0.129412	0.0369432	0.121899	-0.991849	0.232484	0	0	0	1
0.998535	0.0344104	0.0415406	0.615515	0.0391745	-0.99187	-0.120779	-0.129871	0.037023	0.122213	-0.991807	0.232508	0	0	0	1
0.998527	0.0344519	0.0416891	0.615487	0.0392488	-0.991818	-0.121176	-0.130336	0.0371495	0.122618	-0.991753	0.232545	0	0	0	1
0.998524	0.0343578	0.041841	0.615452	0.039188	-0.991775	-0.121549	-0.130792	0.037297	0.122993	-0.991701	0.232565	0	0	0	1
0.998523	0.0342467	0.0419629	0.615396	0.0391076	-0.99173	-0.121942	-0.131275	0.0374161	0.123387	-0.991647	0.232559	0	0	0	1
0.99851	0.0341987	0.0423075	0.615397	0.0391153	-0.991688	-0.122279	-0.131764	0.0377504	0.123736	-0.991591	0.232586	0	0	0	1
0.998501	0.0342352	0.0424809	0.615328	0.0391827	-0.991654	-0.122534	-0.13231	0.0379077	0.123999	-0.991552	0.232561	0	0	0	1
0.998476	0.0345077	0.0428511	0.615307	0.0395079	-0.991614	-0.122755	-0.132846	0.0382321	0.124245	-0.991509	0.232556	0	0	0	1
0.998463	0.0344662	0.0431863	0.615274	0.0395162	-0.991589	-0.122955	-0.133356	0.0385616	0.124456	-0.99147	0.232531	0	0	0	1
0.998451	0.034411	0.0434988	0.615237	0.0395084	-0.991563	-0.123162	-0.133863	0.03887	0.124674	-0.99143	0.232512	0	0	0	1
0.998449	0.0342044	0.0437198	0.615194	0.0393379	-0.991548	-0.123342	-0.134355	0.0391079	0.124855	-0.991398	0.232511	0	0	0	1
0.998442	0.0342008	0.0438646	0.61514	0.0393593	-0.991525	-0.123515	-0.13486	0.0392449	0.125033	-0.99137	0.232535	0	0	0	1
0.998442	0.034117	0.0439489	0.615074	0.039293	-0.991508	-0.123673	-0.135364	0.0393328	0.125191	-0.991347	0.232556	0	0	0	1
0.998439	0.0339945	0.0440983	0.615027	0.0391965	-0.991492	-0.123836	-0.135865	0.0394898	0.125355	-0.99132	0.232594	0	0	0	1
0.998435	0.0340163	0.0441785	0.614962	0.0392346	-0.99147	-0.123995	-0.13636	0.0395603	0.125519	-0.991296	0.232617	0	0	0	1
0.998434	0.0338887	0.0443013	0.614909	0.0391299	-0.991454	-0.124161	-0.136862	0.0396915	0.125684	-0.99127	0.232653	0	0	0	1
0.998431	0.0338067	0.0444186	0.614859	0.0390702	-0.991435	-0.124331	-0.137339	0.0398113	0.125856	-0.991244	0.232685	0	0	0	1
0.998429	0.0337103	0.0445508	0.614813	0.0389977	-0.991417	-0.124495	-0.137798	0.0399481	0.126021	-0.991217	0.232722	0	0	0	1
0.99843	0.0335605	0.044646	0.614756	0.0388681	-0.9914	-0.124671	-0.138277	0.0400544	0.126195	-0.991191	0.232756	0	0	0	1
0.998432	0.0333693	0.044742	0.6147	0.0386975	-0.991385	-0.124847	-0.13876	0.0401669	0.126367	-0.991164	0.232791	0	0	0	1
0.998434	0.0331814	0.0448303	0.614633	0.0385301	-0.991366	-0.125044	-0.13928	0.0402706	0.12656	-0.991135	0.232827	0	0	0	1
0.998427	0.0332317	0.0449427	0.61458	0.0386022	-0.991339	-0.12524	-0.139759	0.040368	0.126762	-0.991106	0.232863	0	0	0	1
0.998425	0.0331048	0.0450757	0.614529	0.0385014	-0.991317	-0.125443	-0.140255	0.040508	0.126965	-0.991074	0.232906	0	0	0	1
0.998421	0.0331077	0.0451697	0.614472	0.0385241	-0.991292	-0.125636	-0.140733	0.0405933	0.127162	-0.991045	0.232938	0	0	0	1
0.998413	0.0331603	0.0453016	0.61442	0.0386012	-0.991264	-0.125832	-0.141215	0.0407097	0.127365	-0.991014	0.232982	0	0	0	1
0.998406	0.0332513	0.0453867	0.61438	0.0387081	-0.991242	-0.125969	-0.141567	0.0407771	0.127509	-0.990993	0.233009	0	0	0	1
0.998401	0.0333731	0.0454249	0.614371	0.0388362	-0.99123	-0.126025	-0.141677	0.0407972	0.127572	-0.990984	0.233014	0	0	0	1
0.998406	0.0331364	0.0454863	0.614351	0.0386128	-0.991227	-0.126116	-0.141896	0.0408848	0.127655	-0.99097	0.233031	0	0	0	1
0.998407	0.0330094	0.0455441	0.614287	0.038501	-0.991211	-0.126282	-0.142342	0.0409518	0.127819	-0.990946	0.233063	0	0	0	1
0.998396	0.0332327	0.0456389	0.614213	0.0387444	-0.991172	-0.126513	-0.142894	0.0410082	0.128063	-0.990912	0.233102	0	0	0	1
0.998388	0.0332994	0.0457674	0.614166	0.0388352	-0.991143	-0.126709	-0.143346	0.0411193	0.128266	-0.990881	0.233144	0	0	0	1
0.998386	0.0331916	0.0458758	0.614122	0.0387493	-0.991124	-0.126881	-0.143755	0.0412338	0.128438	-0.990854	0.233179	0	0	0	1
0.998385	0.0331043	0.0459705	0.614059	0.0386833	-0.991101	-0.127085	-0.144252	0.0413309	0.128642	-0.990824	0.233216	0	0	0	1
0.998371	0.0333663	0.0460841	0.613992	0.038968	-0.991059	-0.127321	-0.144795	0.0414005	0.128894	-0.990788	0.233256	0	0	0	1
0.998361	0.0334704	0.0462134	0.613926	0.0390978	-0.991024	-0.127555	-0.145345	0.0415059	0.129137	-0.990752	0.233302	0	0	0	1
0.998359	0.0334088	0.0463132	0.613873	0.0390575	-0.991001	-0.127744	-0.145795	0.0416052	0.129328	-0.990723	0.233332	0	0	0	1
0.998354	0.0333956	0.0464231	0.613819	0.0390669	-0.990975	-0.127943	-0.146261	0.041708	0.12953	-0.990692	0.233366	0	0	0	1
0.998348	0.0334357	0.0465344	0.61376	0.03913	-0.990946	-0.128151	-0.146755	0.0418049	0.129744	-0.99066	0.2334	0	0	0	1
0.998343	0.0333996	0.0466515	0.613701	0.0391183	-0.990919	-0.128362	-0.147263	0.0419172	0.129958	-0.990627	0.233434	0	0	0	1
0.998336	0.0334774	0.0467597	0.613641	0.039219	-0.990887	-0.128582	-0.147771	0.0420056	0.130186	-0.990593	0.23346	0	0	0	1
0.998335	0.0334203	0.046819	0.613573	0.0391786	-0.990862	-0.128783	-0.148263	0.0420639	0.130387	-0.990565	0.23347	0	0	0	1
0.998326	0.0335083	0.0469463	0.613526	0.0392911	-0.990832	-0.128984	-0.148729	0.0421706	0.130596	-0.990532	0.23349	0	0	0	1
0.998323	0.033389	0.0470876	0.613482	0.0391988	-0.990812	-0.129162	-0.149196	0.0423191	0.130775	-0.990502	0.233517	0	0	0	1
0.998322	0.0332466	0.0472078	0.61342	0.0390815	-0.990792	-0.129354	-0.149715	0.0424492	0.130966	-0.990472	0.23355	0	0	0	1
0.998318	0.0332198	0.0473266	0.613364	0.0390793	-0.990765	-0.129561	-0.150209	0.0425622	0.131176	-0.990439	0.233572	0	0	0	1
0.998317	0.0330408	0.0474636	0.61332	0.0389284	-0.990744	-0.129763	-0.150687	0.0427135	0.131376	-0.990406	0.233593	0	0	0	1
0.998318	0.0328733	0.047558	0.613268	0.0387833	-0.990724	-0.129964	-0.151162	0.0428212	0.131574	-0.990375	0.233594	0	0	0	1
0.998314	0.0327966	0.0477049	0.613225	0.0387359	-0.990697	-0.130181	-0.151653	0.0429684	0.131793	-0.99034	0.233609	0	0	0	1
0.998309	0.0327219	0.047854	0.613176	0.0386908	-0.990671	-0.130394	-0.152158	0.0431176	0.132009	-0.990304	0.233633	0	0	0	1
0.998306	0.0326421	0.0479754	0.613123	0.0386361	-0.990647	-0.130588	-0.152647	0.0432407	0.132205	-0.990273	0.233649	0	0	0	1
0.9983	0.0326882	0.048068	0.613057	0.0387036	-0.990616	-0.130804	-0.153172	0.0433179	0.132426	-0.99024	0.233656	0	0	0	1
0.998282	0.0328839	0.0482961	0.613027	0.0389397	-0.990572	-0.13107	-0.153718	0.0435074	0.132709	-0.990194	0.233679	0	0	0	1
0.998277	0.0328518	0.0484269	0.612972	0.0389357	-0.990541	-0.131306	-0.154245	0.0436319	0.132949	-0.990156	0.233686	0	0	0	1
0.998271	0.0328318	0.0485606	0.61293	0.0389435	-0.990511	-0.131529	-0.154722	0.0437583	0.133177	-0.99012	0.233681	0	0	0	1
0.998265	0.0327555	0.048733	0.612894	0.0389009	-0.990482	-0.131758	-0.155209	0.0439302	0.133409	-0.990081	0.233695	0	0	0	1
0.99825	0.0330507	0.0488499	0.61287	0.0392169	-0.990448	-0.131923	-0.155547	0.0439999	0.133592	-0.990053	0.233694	0	0	0	1
0.998245	0.033085	0.048917	0.612871	0.0392634	-0.990435	-0.132003	-0.155692	0.0440586	0.133676	-0.990039	0.233678	0	0	0	1
0.998247	0.0328921	0.0490064	0.612864	0.0390882	-0.99043	-0.132097	-0.155885	0.0441692	0.133765	-0.990022	0.233686	0	0	0	1
0.99825	0.0326658	0.0491095	0.612807	0.038886	-0.990412	-0.132288	-0.156335	0.0442942	0.13395	-0.989992	0.233713	0	0	0	1
0.998235	0.0329489	0.0492175	0.612727	0.0391926	-0.990367	-0.132537	-0.156894	0.0443533	0.134216	-0.989953	0.233752	0	0	0	1
0.99822	0.0330816	0.0494354	0.612707	0.0393635	-0.99033	-0.132759	-0.157335	0.0445423	0.134452	-0.989912	0.233778	0	0	0	1
0.998218	0.0330605	0.0494877	0.612654	0.0393581	-0.990305	-0.132947	-0.15775	0.0445895	0.134642	-0.989885	0.233761	0	0	0	1
0.998203	0.0330999	0.0497614	0.612641	0.0394451	-0.990269	-0.133191	-0.158236	0.0448454	0.134898	-0.989838	0.233794	0	0	0	1
0.998202	0.0328846	0.0499317	0.612591	0.0392659	-0.990243	-0.133438	-0.158782	0.0450333	0.135143	-0.989796	0.233806	0	0	0	1
0.99819	0.0329669	0.0501078	0.612556	0.0393832	-0.990203	-0.133698	-0.159304	0.0451862	0.135414	-0.989752	0.233794	0	0	0	1
0.998181	0.0328151	0.0504005	0.612561	0.039284	-0.990173	-0.133952	-0.159786	0.0454864	0.135672	-0.989703	0.233797	0	0	0	1
0.998169	0.0329613	0.0505315	0.612523	0.0394576	-0.990134	-0.134183	-0.160251	0.0455871	0.135915	-0.989665	0.233776	0	0	0	1
0.998167	0.0327428	0.0507178	0.612484	0.0392767	-0.990111	-0.134411	-0.160742	0.0457922	0.136141	-0.989624	0.233801	0	0	0	1
0.998154	0.0326998	0.0509996	0.612466	0.0392845	-0.990075	-0.134668	-0.161249	0.0460668	0.136407	-0.989575	0.233836	0	0	0	1
0.998143	0.0327191	0.0512019	0.612428	0.0393431	-0.990039	-0.134919	-0.161758	0.0462545	0.136667	-0.98953	0.233857	0	0	0	1
0.998133	0.0327558	0.0513707	0.612386	0.0394144	-0.990002	-0.13517	-0.162265	0.0464064	0.136927	-0.989487	0.23386	0	0	0	1
0.998128	0.0325357	0.0516143	0.612365	0.0392416	-0.989974	-0.135427	-0.162781	0.0466675	0.137183	-0.98944	0.233861	0	0	0	1
0.998119	0.0324509	0.0518298	0.612342	0.0391985	-0.989942	-0.135668	-0.163254	0.046883	0.137428	-0.989395	0.233847	0	0	0	1
0.998115	0.0323175	0.0519991	0.612308	0.0391001	-0.989916	-0.13589	-0.16371	0.0470601	0.137651	-0.989356	0.233829	0	0	0	1
0.998111	0.0321501	0.0521701	0.612245	0.0389691	-0.989888	-0.13613	-0.164226	0.047243	0.13789	-0.989314	0.233822	0	0	0	1
0.9981	0.0320392	0.0524496	0.612211	0.0389099	-0.989856	-0.136381	-0.164742	0.047525	0.138147	-0.989265	0.233849	0	0	0	1
0.998093	0.0319259	0.0526601	0.612169	0.0388371	-0.989829	-0.136597	-0.165208	0.0477406	0.138366	-0.989224	0.233864	0	0	0	1
0.998085	0.0318554	0.0528481	0.612128	0.0388014	-0.989807	-0.136765	-0.165661	0.0479298	0.138538	-0.98919	0.233864	0	0	0	1
0.998074	0.0318282	0.0530734	0.612082	0.0388129	-0.989786	-0.136913	-0.166196	0.0481507	0.138693	-0.989158	0.23387	0	0	0	1
0.998067	0.0318591	0.0531947	0.611996	0.0388672	-0.989765	-0.137053	-0.166796	0.0482609	0.138839	-0.989132	0.233857	0	0	0	1
0.998048	0.0321039	0.0534032	0.611942	0.0391464	-0.989733	-0.137203	-0.167342	0.0484273	0.139009	-0.9891	0.233852	0	0	0	1
0.998034	0.0322226	0.053589	0.611906	0.039296	-0.98971	-0.137326	-0.167781	0.0485897	0.139146	-0.989073	0.233853	0	0	0	1
0.998026	0.0321556	0.053783	0.611863	0.0392624	-0.989695	-0.137442	-0.168237	0.0487864	0.139266	-0.989046	0.233872	0	0	0	1
0.998021	0.0320512	0.0539249	0.611787	0.0391847	-0.989681	-0.137565	-0.168777	0.0489365	0.13939	-0.989021	0.233891	0	0	0	1
0.998008	0.0322765	0.054035	0.611695	0.03943	-0.989653	-0.137696	-0.169346	0.0490087	0.139537	-0.988997	0.233901	0	0	0	1
0.997988	0.0326941	0.0541595	0.611652	0.0398666	-0.989622	-0.137796	-0.169718	0.0490695	0.139662	-0.988976	0.233898	0	0	0	1
0.997986	0.0326633	0.0542073	0.611655	0.0398443	-0.989618	-0.137829	-0.169815	0.0491198	0.139696	-0.988969	0.233873	0	0	0	1
0.997988	0.0324967	0.0542807	0.611652	0.0396909	-0.98962	-0.137859	-0.169938	0.0492145	0.13972	-0.988961	0.233875	0	0	0	1
0.997992	0.0321976	0.0543831	0.611588	0.039413	-0.989619	-0.137946	-0.170353	0.0493542	0.139796	-0.988943	0.233902	0	0	0	1
0.997982	0.0322967	0.0545049	0.611496	0.0395348	-0.989596	-0.138076	-0.170909	0.0494556	0.139936	-0.988918	0.233926	0	0	0	1
0.997969	0.032475	0.0546328	0.611426	0.0397354	-0.989572	-0.138192	-0.171381	0.0495524	0.140067	-0.988895	0.233947	0	0	0	1
0.997963	0.0324323	0.0547778	0.611363	0.039719	-0.989557	-0.138302	-0.171841	0.0496975	0.14018	-0.988872	0.233972	0	0	0	1
0.997956	0.0323884	0.0549159	0.611304	0.0397001	-0.989543	-0.138407	-0.172277	0.0498361	0.140288	-0.988849	0.233995	0	0	0	1
0.997956	0.0322032	0.0550221	0.611229	0.0395368	-0.989535	-0.138514	-0.172766	0.0499629	0.140391	-0.988828	0.234	0	0	0	1
0.997947	0.0321593	0.0552143	0.611187	0.0395271	-0.989516	-0.138647	-0.173233	0.0501539	0.140529	-0.988799	0.234003	0	0	0	1
0.997936	0.0322578	0.0553643	0.611121	0.0396526	-0.989493	-0.138777	-0.173739	0.0502832	0.14067	-0.988772	0.234006	0	0	0	1
0.997926	0.032342	0.0554982	0.611037	0.0397623	-0.989469	-0.138922	-0.174314	0.0503979	0.140824	-0.988745	0.234004	0	0	0	1
0.997909	0.0323359	0.0558034	0.611005	0.0398078	-0.989443	-0.139087	-0.174853	0.0506941	0.141002	-0.988704	0.234027	0	0	0	1
0.997907	0.0322094	0.0559079	0.610946	0.0397028	-0.989432	-0.139198	-0.175303	0.0508109	0.14111	-0.988683	0.234007	0	0	0	1
0.997906	0.0319832	0.0560657	0.610902	0.0395065	-0.989425	-0.139307	-0.175728	0.0509946	0.141215	-0.988658	0.234007	0	0	0	1
0.997899	0.0318952	0.0562255	0.610833	0.0394484	-0.989409	-0.139434	-0.176233	0.05116	0.141343	-0.988631	0.234025	0	0	0	1
0.997891	0.031834	0.056407	0.610757	0.039421	-0.98939	-0.139578	-0.176802	0.0513424	0.141492	-0.988601	0.234041	0	0	0	1
0.997883	0.0317997	0.0565744	0.610695	0.0394179	-0.989371	-0.139715	-0.17731	0.0515074	0.141633	-0.988572	0.234045	0	0	0	1
0.997874	0.031739	0.0567552	0.610659	0.0393898	-0.989355	-0.139837	-0.177732	0.05169	0.141759	-0.988544	0.234037	0	0	0	1
0.99787	0.0316273	0.0568858	0.610599	0.0393036	-0.989342	-0.139953	-0.178185	0.0518305	0.141875	-0.98852	0.234034	0	0	0	1
0.997857	0.0317378	0.0570574	0.610536	0.039445	-0.989316	-0.140094	-0.178685	0.0519788	0.142028	-0.988491	0.234041	0	0	0	1
0.99784	0.0318019	0.0573198	0.610482	0.0395544	-0.989289	-0.140254	-0.179238	0.0522228	0.142203	-0.988453	0.23407	0	0	0	1
0.997837	0.0317002	0.0574318	0.610393	0.0394767	-0.989273	-0.14039	-0.179792	0.0523426	0.142337	-0.988427	0.234066	0	0	0	1
0.997825	0.0317224	0.0576178	0.610351	0.0395327	-0.989251	-0.140528	-0.18025	0.0525179	0.142485	-0.988396	0.234057	0	0	0	1
0.997819	0.031662	0.0577592	0.610302	0.0394995	-0.989235	-0.140649	-0.180679	0.0526615	0.142608	-0.988371	0.234036	0	0	0	1
0.997804	0.0315992	0.0580629	0.610288	0.0394894	-0.989212	-0.140813	-0.181154	0.0529644	0.14278	-0.98833	0.234048	0	0	0	1
0.997795	0.031679	0.0581654	0.610194	0.039591	-0.989187	-0.140958	-0.181723	0.0530484	0.142935	-0.988303	0.23403	0	0	0	1
0.997767	0.0320799	0.0584278	0.610132	0.0400367	-0.989141	-0.141155	-0.182339	0.0532425	0.143163	-0.988259	0.234023	0	0	0	1
0.997745	0.0322993	0.0586866	0.610098	0.0403015	-0.989104	-0.141341	-0.182881	0.0534593	0.143372	-0.988217	0.233992	0	0	0	1
0.997736	0.0322086	0.0588852	0.61008	0.0402483	-0.989085	-0.141492	-0.183329	0.0536626	0.143526	-0.988184	0.233926	0	0	0	1
0.997725	0.0322417	0.0590559	0.61009	0.0403125	-0.989064	-0.141615	-0.183626	0.0538216	0.143658	-0.988156	0.233853	0	0	0	1
0.997721	0.0321788	0.0591519	0.610106	0.0402676	-0.989056	-0.141685	-0.183785	0.0539227	0.143728	-0.988141	0.23379	0	0	0	1
0.997721	0.0319865	0.0592629	0.6101	0.0400968	-0.989053	-0.141755	-0.184004	0.0540574	0.143792	-0.988124	0.233764	0	0	0	1
0.997716	0.0317935	0.0594427	0.610046	0.0399383	-0.989042	-0.141879	-0.184462	0.0542579	0.143913	-0.988095	0.233779	0	0	0	1
0.997699	0.0318448	0.0597051	0.60998	0.0400371	-0.989012	-0.142061	-0.185059	0.0545026	0.144109	-0.988053	0.233795	0	0	0	1
0.99768	0.0319385	0.0599726	0.609958	0.0401782	-0.988981	-0.142234	-0.185546	0.0547465	0.144298	-0.988012	0.233771	0	0	0	1
0.997667	0.0318379	0.0602342	0.60998	0.0401251	-0.988961	-0.142389	-0.185913	0.0550134	0.144458	-0.987974	0.233696	0	0	0	1
0.99766	0.0317089	0.0604262	0.609977	0.0400341	-0.988941	-0.142551	-0.186341	0.0552153	0.144621	-0.987939	0.23359	0	0	0	1
0.997651	0.0315855	0.0606386	0.609946	0.039953	-0.988918	-0.142738	-0.186896	0.0554356	0.144809	-0.987899	0.233497	0	0	0	1
0.997637	0.0315178	0.060903	0.609918	0.0399368	-0.988886	-0.142959	-0.187511	0.0556979	0.145037	-0.987851	0.233394	0	0	0	1
0.997616	0.0314458	0.0612749	0.609938	0.0399325	-0.988854	-0.143186	-0.188055	0.0560668	0.145276	-0.987795	0.233303	0	0	0	1
0.997606	0.0313819	0.0614791	0.609929	0.0399084	-0.988831	-0.143353	-0.1885	0.0562713	0.145447	-0.987758	0.233211	0	0	0	1
0.997602	0.0311798	0.0616404	0.609898	0.0397398	-0.988817	-0.143496	-0.188941	0.0564544	0.145585	-0.987727	0.233144	0	0	0	1
0.997593	0.0310706	0.0618496	0.609839	0.0396711	-0.988796	-0.143653	-0.189454	0.0566708	0.145745	-0.987691	0.233153	0	0	0	1
0.99758	0.0310891	0.0620521	0.609761	0.0397277	-0.988772	-0.143804	-0.189983	0.0568623	0.145906	-0.987656	0.233188	0	0	0	1
0.997568	0.0310699	0.062247	0.609685	0.0397458	-0.98875	-0.143951	-0.190505	0.0570518	0.146059	-0.987623	0.233212	0	0	0	1
0.997558	0.0310781	0.0624085	0.609614	0.0397859	-0.988727	-0.144096	-0.190999	0.0572044	0.146211	-0.987591	0.233216	0	0	0	1
0.997547	0.0310612	0.0625908	0.609563	0.0398043	-0.988706	-0.144241	-0.191459	0.0573812	0.146363	-0.987559	0.233201	0	0	0	1
0.997543	0.0308805	0.0627371	0.609492	0.0396555	-0.98869	-0.14439	-0.191972	0.0575463	0.146508	-0.987528	0.233183	0	0	0	1
0.997528	0.0310158	0.0629109	0.609425	0.039825	-0.988658	-0.14456	-0.19251	0.0576914	0.146692	-0.987492	0.233155	0	0	0	1
0.997505	0.0312936	0.0631451	0.609399	0.0401473	-0.988614	-0.144772	-0.193082	0.0578733	0.14693	-0.987446	0.233159	0	0	0	1
0.997512	0.0311577	0.0631031	0.609356	0.0400148	-0.988598	-0.144916	-0.193565	0.057846	0.147065	-0.987427	0.233128	0	0	0	1
0.997516	0.0310828	0.0630682	0.609338	0.0399433	-0.988582	-0.145049	-0.193966	0.0578172	0.147192	-0.98741	0.233053	0	0	0	1
0.997514	0.0309739	0.0631545	0.609316	0.0398567	-0.988563	-0.145197	-0.194404	0.0579126	0.147338	-0.987383	0.233029	0	0	0	1
0.997506	0.0310735	0.0632342	0.609244	0.0399765	-0.988536	-0.145354	-0.194935	0.0579703	0.147504	-0.987354	0.233053	0	0	0	1
0.997489	0.0313502	0.0633633	0.609154	0.04028	-0.988498	-0.145527	-0.195521	0.0580499	0.147698	-0.987321	0.233087	0	0	0	1
0.997479	0.0313386	0.0635308	0.609102	0.0403029	-0.988473	-0.145689	-0.196027	0.0582104	0.147867	-0.987286	0.233095	0	0	0	1
0.99747	0.0313767	0.0636437	0.609066	0.0403657	-0.98845	-0.145831	-0.19645	0.0583106	0.148015	-0.987258	0.233067	0	0	0	1
0.997468	0.0313252	0.0637001	0.609027	0.0403319	-0.988429	-0.145979	-0.196903	0.0583679	0.148163	-0.987232	0.233044	0	0	0	1
0.997463	0.0312506	0.0638189	0.608992	0.0402862	-0.988405	-0.146158	-0.197435	0.0584891	0.148342	-0.987198	0.233045	0	0	0	1
0.997455	0.0315106	0.0638139	0.608933	0.0405482	-0.988381	-0.146243	-0.197842	0.058442	0.148442	-0.987186	0.232993	0	0	0	1
0.997445	0.0316021	0.0639223	0.608924	0.0406272	-0.988447	-0.145774	-0.19801	0.0585547	0.147983	-0.987248	0.232892	0	0	0	1
0.997444	0.0315012	0.0639941	0.60893	0.0405435	-0.988437	-0.14587	-0.198282	0.0586367	0.148076	-0.987229	0.232863	0	0	0	1
0.997447	0.0313423	0.0640331	0.608894	0.0403992	-0.988424	-0.145994	-0.198698	0.0586938	0.148193	-0.987209	0.232888	0	0	0	1
0.99744	0.0313906	0.064108	0.608854	0.040467	-0.9884	-0.146142	-0.199156	0.0587546	0.148346	-0.987182	0.232928	0	0	0	1
0.99744	0.0312274	0.0641957	0.608804	0.0403259	-0.988386	-0.14627	-0.199584	0.0588603	0.148468	-0.987157	0.232954	0	0	0	1
0.997442	0.0310717	0.0642281	0.608745	0.040184	-0.988374	-0.146395	-0.200026	0.0589103	0.148586	-0.987137	0.232954	0	0	0	1
0.997447	0.0308343	0.064275	0.608692	0.0399647	-0.98836	-0.146544	-0.200528	0.058986	0.148723	-0.987111	0.232956	0	0	0	1
0.997439	0.0308702	0.0643731	0.608652	0.0400262	-0.98833	-0.146733	-0.201079	0.0590699	0.148918	-0.987077	0.232965	0	0	0	1
0.997442	0.0308211	0.0643562	0.608596	0.039984	-0.988309	-0.146884	-0.201574	0.0590545	0.149066	-0.987056	0.232939	0	0	0	1
0.997439	0.0307168	0.0644457	0.608585	0.0399032	-0.98829	-0.147036	-0.202001	0.0591523	0.149215	-0.987027	0.232944	0	0	0	1
0.997437	0.0305906	0.0645485	0.608573	0.0398026	-0.988271	-0.147188	-0.202423	0.0592666	0.149364	-0.986998	0.232971	0	0	0	1
0.997432	0.030652	0.0645882	0.608521	0.0398791	-0.988244	-0.147349	-0.202918	0.0592901	0.149531	-0.986971	0.232982	0	0	0	1
0.997427	0.0306927	0.064651	0.60845	0.0399397	-0.988215	-0.147529	-0.203494	0.0593388	0.149716	-0.98694	0.23298	0	0	0	1
0.997416	0.0308359	0.0647491	0.608386	0.0401069	-0.988182	-0.147705	-0.204041	0.0594071	0.149904	-0.986907	0.232956	0	0	0	1
0.997406	0.0307521	0.0649464	0.608362	0.0400637	-0.988158	-0.147873	-0.204484	0.0596077	0.150076	-0.986869	0.23294	0	0	0	1
0.997397	0.0307177	0.0651028	0.608333	0.0400627	-0.988135	-0.14803	-0.20491	0.059761	0.150237	-0.986835	0.23293	0	0	0	1
0.997387	0.030632	0.0652986	0.608296	0.0400182	-0.98811	-0.148207	-0.205405	0.0599601	0.150417	-0.986796	0.232947	0	0	0	1
0.997374	0.0308214	0.0653937	0.608219	0.0402311	-0.988075	-0.148388	-0.205971	0.0600182	0.150613	-0.986762	0.23295	0	0	0	1
0.997359	0.0310322	0.065536	0.608144	0.0404726	-0.988037	-0.14857	-0.206561	0.0601194	0.150814	-0.986726	0.232954	0	0	0	1
0.997338	0.0311248	0.0658097	0.608134	0.0406177	-0.988002	-0.148764	-0.207053	0.0603678	0.151025	-0.986678	0.232955	0	0	0	1
0.997328	0.0310944	0.0659778	0.608095	0.0406229	-0.987978	-0.148924	-0.207501	0.0605317	0.151191	-0.986643	0.232918	0	0	0	1
0.997313	0.0309275	0.0662701	0.608085	0.040514	-0.987953	-0.149121	-0.20798	0.0608377	0.151389	-0.986593	0.232908	0	0	0	1
0.997296	0.0309742	0.066507	0.608038	0.0406091	-0.987917	-0.149328	-0.208524	0.061056	0.151609	-0.986546	0.232874	0	0	0	1
0.997276	0.0310031	0.0668022	0.608005	0.0406968	-0.98788	-0.149555	-0.209084	0.0613338	0.15185	-0.986492	0.232822	0	0	0	1
0.997259	0.0309461	0.0670774	0.607975	0.0406945	-0.98785	-0.149751	-0.209599	0.0616061	0.152054	-0.986443	0.232761	0	0	0	1
0.997245	0.0309083	0.0672977	0.607945	0.0407015	-0.987824	-0.149923	-0.210032	0.0618224	0.152233	-0.986402	0.232716	0	0	0	1
0.997233	0.0307906	0.0675371	0.607909	0.0406319	-0.987801	-0.150087	-0.210457	0.0620699	0.1524	-0.986361	0.232721	0	0	0	1
0.997211	0.0307244	0.0678829	0.607865	0.0406326	-0.987769	-0.150298	-0.210996	0.0624128	0.152621	-0.986305	0.232754	0	0	0	1
0.997194	0.0307157	0.0681355	0.607787	0.0406755	-0.987737	-0.150501	-0.211569	0.0626551	0.152834	-0.986257	0.232753	0	0	0	1
0.997176	0.0306631	0.0684271	0.607771	0.0406536	-0.987772	-0.150272	-0.211902	0.0629606	0.152614	-0.986271	0.232701	0	0	0	1
0.997153	0.0308138	0.0686961	0.607805	0.0408253	-0.98781	-0.149979	-0.212031	0.0632152	0.152341	-0.986297	0.232637	0	0	0	1
0.997144	0.03064	0.0689008	0.607814	0.0406911	-0.9878	-0.150083	-0.21226	0.0634396	0.152442	-0.986267	0.23262	0	0	0	1
0.997138	0.0302769	0.0691517	0.607765	0.0403796	-0.98779	-0.150233	-0.212692	0.0637368	0.15258	-0.986227	0.232655	0	0	0	1
0.997125	0.0302118	0.0693679	0.607699	0.0403586	-0.987766	-0.150393	-0.213141	0.0639537	0.152744	-0.986187	0.232681	0	0	0	1
0.9971	0.0302617	0.0696981	0.60767	0.0404716	-0.987731	-0.150592	-0.213604	0.0642639	0.15296	-0.986134	0.232699	0	0	0	1
0.997091	0.0300647	0.0699215	0.607612	0.0403229	-0.987709	-0.150778	-0.214113	0.064507	0.153143	-0.986089	0.232666	0	0	0	1
0.997076	0.029925	0.0701841	0.607565	0.0402389	-0.98768	-0.150989	-0.214645	0.0647791	0.153356	-0.986038	0.232611	0	0	0	1
0.997063	0.029908	0.0703747	0.607515	0.0402643	-0.987649	-0.151185	-0.215152	0.0649619	0.153559	-0.985995	0.232527	0	0	0	1
0.997045	0.0299675	0.0706127	0.607487	0.0403729	-0.987615	-0.151381	-0.215602	0.0651797	0.153769	-0.985948	0.232462	0	0	0	1
0.997029	0.0298161	0.0709013	0.607453	0.0402805	-0.987589	-0.151575	-0.216073	0.06548	0.153965	-0.985897	0.232448	0	0	0	1
0.997011	0.0298367	0.0711378	0.607379	0.0403503	-0.987556	-0.151769	-0.2166	0.0657024	0.15417	-0.98585	0.232456	0	0	0	1
0.996991	0.0301422	0.0712911	0.607271	0.040688	-0.987516	-0.151938	-0.217139	0.0657995	0.154366	-0.985813	0.232464	0	0	0	1
0.996972	0.0301703	0.071549	0.607207	0.040767	-0.987487	-0.152105	-0.217652	0.0660428	0.154546	-0.985769	0.232483	0	0	0	1
0.996962	0.0301437	0.0716945	0.607179	0.0407742	-0.987462	-0.152267	-0.218068	0.0661838	0.154712	-0.985733	0.232484	0	0	0	1
0.996959	0.0301387	0.0717462	0.607185	0.0407892	-0.987434	-0.152445	-0.218492	0.0662283	0.154893	-0.985702	0.232491	0	0	0	1
0.996965	0.030042	0.0716974	0.607189	0.0406996	-0.987406	-0.152651	-0.219016	0.0661866	0.15509	-0.985674	0.232469	0	0	0	1
0.996968	0.0302869	0.0715491	0.607189	0.0409349	-0.98736	-0.152887	-0.219635	0.0659924	0.155336	-0.985648	0.232393	0	0	0	1
0.99698	0.0304099	0.0713406	0.607236	0.0410285	-0.987346	-0.152952	-0.220235	0.0657647	0.155401	-0.985653	0.232227	0	0	0	1
0.996999	0.0303725	0.0710884	0.60735	0.0409466	-0.987362	-0.15287	-0.22078	0.0655251	0.155306	-0.985684	0.231978	0	0	0	1
0.99702	0.0304241	0.070769	0.607511	0.0409634	-0.987325	-0.153103	-0.221371	0.0651921	0.15553	-0.98567	0.231721	0	0	0	1
0.997034	0.0304606	0.0705528	0.607681	0.0409825	-0.987284	-0.153359	-0.221946	0.0649624	0.155779	-0.985646	0.23154	0	0	0	1
0.997052	0.0303796	0.0703339	0.6077	0.0408755	-0.987271	-0.153473	-0.222497	0.0647543	0.15588	-0.985644	0.231403	0	0	0	1
0.997049	0.0304428	0.0703464	0.607635	0.0409422	-0.987263	-0.153506	-0.223026	0.0647554	0.155917	-0.985638	0.231429	0	0	0	1
0.997032	0.0305097	0.0705629	0.607561	0.0410338	-0.98728	-0.153376	-0.223514	0.0649641	0.1558	-0.985643	0.231566	0	0	0	1
0.997027	0.0304083	0.0706777	0.607452	0.0409405	-0.987309	-0.153211	-0.224	0.0650999	0.155634	-0.98566	0.231644	0	0	0	1
0.997022	0.0304061	0.0707433	0.607362	0.0409515	-0.987302	-0.153254	-0.224493	0.0651633	0.155679	-0.985649	0.231721	0	0	0	1
0.997017	0.030386	0.0708188	0.607292	0.0409477	-0.987292	-0.15332	-0.224994	0.0652383	0.155746	-0.985633	0.231797	0	0	0	1
0.997021	0.0301523	0.0708736	0.607238	0.0407278	-0.987294	-0.153363	-0.225496	0.065327	0.155777	-0.985623	0.23185	0	0	0	1
0.997021	0.0302089	0.0708401	0.607175	0.0407839	-0.987279	-0.153445	-0.225956	0.0652817	0.155861	-0.985612	0.231854	0	0	0	1
0.997016	0.0302419	0.0708988	0.607182	0.0408197	-0.987292	-0.153351	-0.226214	0.0653384	0.155772	-0.985623	0.231862	0	0	0	1
0.997014	0.0303091	0.0708997	0.607183	0.0408812	-0.987302	-0.153274	-0.226347	0.0653319	0.155699	-0.985635	0.231842	0	0	0	1
0.997016	0.0301774	0.0709275	0.60717	0.0407596	-0.987296	-0.153342	-0.226558	0.0653771	0.15576	-0.985622	0.231874	0	0	0	1
0.997016	0.0300694	0.0709735	0.607099	0.0406684	-0.98728	-0.15347	-0.226979	0.0654341	0.155883	-0.985599	0.231946	0	0	0	1
0.997013	0.0301195	0.0709958	0.607003	0.040731	-0.987255	-0.153614	-0.227493	0.0654424	0.156031	-0.985575	0.232011	0	0	0	1
0.997011	0.030101	0.0710361	0.606959	0.0407281	-0.987234	-0.15375	-0.227953	0.0654794	0.156168	-0.985551	0.232067	0	0	0	1
0.99701	0.0300794	0.0710534	0.606949	0.0407194	-0.987211	-0.153901	-0.228354	0.0654936	0.156319	-0.985526	0.232098	0	0	0	1
0.997014	0.030001	0.0710356	0.606922	0.0406496	-0.987189	-0.15406	-0.2288	0.0654818	0.156471	-0.985502	0.232114	0	0	0	1
0.997013	0.0299442	0.0710729	0.606903	0.0406118	-0.987161	-0.15425	-0.229286	0.0655196	0.15666	-0.98547	0.232167	0	0	0	1
0.997007	0.0301538	0.0710617	0.606855	0.0408294	-0.987124	-0.154427	-0.229791	0.0654683	0.156851	-0.985443	0.232195	0	0	0	1
0.997005	0.0303068	0.0710328	0.606769	0.0409862	-0.987094	-0.154576	-0.230321	0.0654096	0.157009	-0.985422	0.232219	0	0	0	1
0.996985	0.030633	0.0711734	0.606728	0.0413277	-0.987089	-0.154521	-0.230837	0.0654992	0.156981	-0.98542	0.232295	0	0	0	1
0.996965	0.030745	0.0714022	0.606689	0.0414434	-0.987157	-0.154053	-0.231342	0.065727	0.156528	-0.985477	0.232349	0	0	0	1
0.996955	0.0307848	0.071529	0.606634	0.0414826	-0.987203	-0.15375	-0.231865	0.0658587	0.156234	-0.985515	0.232377	0	0	0	1
0.996953	0.0306968	0.0715942	0.606587	0.0413983	-0.987223	-0.153641	-0.232383	0.0659414	0.156121	-0.985527	0.232399	0	0	0	1
0.996948	0.0306954	0.0716593	0.606564	0.041403	-0.987233	-0.153579	-0.232873	0.0660084	0.156061	-0.985532	0.232418	0	0	0	1
0.996947	0.0305925	0.0717107	0.606542	0.0413101	-0.987234	-0.153592	-0.233386	0.0660747	0.15607	-0.985526	0.232443	0	0	0	1
0.99695	0.0304745	0.0717237	0.606517	0.041195	-0.98724	-0.153589	-0.233885	0.0661062	0.15606	-0.985526	0.232442	0	0	0	1
0.996954	0.0303066	0.0717359	0.606523	0.0410392	-0.987226	-0.153717	-0.234319	0.0661391	0.156177	-0.985505	0.232457	0	0	0	1
0.996962	0.0300616	0.0717261	0.606521	0.0408063	-0.98721	-0.153884	-0.234773	0.066161	0.156328	-0.98548	0.232467	0	0	0	1
0.996967	0.0299464	0.0717044	0.606509	0.0407016	-0.987185	-0.154075	-0.235259	0.0661497	0.15651	-0.985451	0.232476	0	0	0	1
0.996973	0.0298694	0.0716623	0.606497	0.040633	-0.987154	-0.154286	-0.235821	0.0661115	0.156716	-0.985421	0.232472	0	0	0	1
0.99698	0.0298191	0.0715793	0.606539	0.0405853	-0.987121	-0.154514	-0.23638	0.0660282	0.156936	-0.985392	0.232421	0	0	0	1
0.996996	0.0297353	0.0714017	0.606605	0.0404885	-0.987092	-0.154725	-0.236859	0.0658574	0.157136	-0.985372	0.232295	0	0	0	1
0.997017	0.0295823	0.0711673	0.606662	0.0403143	-0.987065	-0.15494	-0.237364	0.0656415	0.157331	-0.985355	0.232137	0	0	0	1
0.997032	0.0296445	0.070922	0.606636	0.0403504	-0.987032	-0.155139	-0.237923	0.0653815	0.157525	-0.985341	0.231999	0	0	0	1
0.997038	0.0296029	0.0708561	0.606595	0.0403114	-0.987004	-0.155331	-0.238496	0.0653152	0.157712	-0.985316	0.231984	0	0	0	1
0.997034	0.0296565	0.070896	0.606517	0.0403802	-0.986979	-0.155473	-0.239017	0.0653403	0.157859	-0.98529	0.232049	0	0	0	1
0.99702	0.029894	0.0709934	0.606435	0.040624	-0.986985	-0.15537	-0.239464	0.065403	0.157775	-0.9853	0.232105	0	0	0	1
