# Supplementary material for: Axially rigid steerable needle with compliant active tip control
Source: PLoS One. 2021 Dec 16;16(12):e0261089. doi: 10.1371/journal.pone.0261089 (PMC8675730; doi:10.1371/journal.pone.0261089)
Supplement: S1 File — (ZIP) [file pone.0261089.s001.zip › Exp.1/PhantomScan_038.csvf]

1.82057	1.24153	8.87361
1.85318	1.23893	8.94181
1.64584	0.948447	8.81376
1.70461	0.70514	9.12679
1.65281	0.334661	8.9559
1.56744	0.239624	8.84239
1.60794	-0.00295424	9.0839
1.46146	-0.0811223	8.93107
1.20695	-0.199393	8.87172
1.05347	-0.371472	8.80551
0.911148	-0.382211	8.82234
0.775289	-0.378582	8.9288
0.608717	-0.584346	8.91482
0.329745	-0.83682	8.95417
0.125471	-0.888022	9.07013
0.0336564	-0.97174	8.95891
-0.270578	-1.086	9.05546
-0.375095	-1.35451	9.2559
-0.526766	-1.48818	9.20278
-0.574608	-1.5248	9.18122
-0.658889	-1.61664	9.22141
-0.702084	-1.85149	9.40706
-0.820429	-1.83102	9.41587
-0.987296	-1.90711	9.47256
-1.04134	-1.90017	9.59807
-1.04166	-2.21904	9.5816
-1.06845	-2.36821	9.71293
-1.13516	-2.26438	9.77818
-1.02581	-2.48383	9.8601
-0.873938	-2.72269	10.0251
-1.03268	-2.51898	10.0584
-0.770601	-2.74522	10.1679
-0.949503	-2.00384	10.2581
-0.662098	-2.63185	10.1563
-0.789816	-2.4604	10.1761
-0.856143	-2.15571	10.307
-0.733679	-2.51058	10.1523
-0.61047	-2.53817	10.4721
-0.677491	-2.58895	10.3603
-0.762384	-2.64098	10.311
-0.682125	-2.5558	10.464
-0.840905	-2.71549	10.1379
-0.915647	-2.85223	10.0402
-0.902846	-2.76511	10.0409
-1.00103	-2.84514	10.0524
-0.941241	-2.80542	10.2355
-1.14538	-2.94251	10.0201
-1.06043	-3.00377	10.2029
-1.06235	-3.17032	10.348
-1.19295	-3.13316	10.3086
-1.29078	-3.21572	10.2941
-1.30145	-3.12023	10.5256
-1.41953	-3.08348	10.3653
-1.37794	-3.30896	10.4804
-1.52107	-3.34777	10.3986
-1.566	-3.41424	10.4714
-1.9407	-3.324	10.1398
-1.40985	-3.64046	10.6545
-1.96441	-3.51776	10.2982
-1.94344	-3.53468	10.0776
-2.06578	-3.70193	10.0458
-2.16946	-3.94945	10.0831
-2.19764	-3.60047	9.92009
-2.23465	-3.54908	9.69742
-2.41168	-3.72661	9.58592
-2.02804	-3.6479	9.93163
-2.07875	-3.89184	10.0608
-2.07025	-3.67713	9.87011
-2.02308	-3.81278	10.0183
-1.73163	-3.58094	10.2027
-2.03699	-3.51762	9.93546
-1.88109	-3.56706	10.219
-1.66352	-3.58016	10.3046
-1.83774	-3.54691	10.0049
-1.75597	-3.54314	10.227
-1.7563	-3.61499	10.3074
-1.72124	-3.70262	10.2612
-1.61996	-3.9067	10.2235
-1.65327	-3.87558	10.3011
-1.51075	-3.90261	10.5708
-1.42136	-3.75538	10.6264
-1.54372	-3.59249	10.6919
-1.36622	-3.86854	10.7019
-1.51472	-3.72215	10.5293
-1.51508	-3.82294	10.83
-1.55088	-3.804	10.7214
-1.4469	-3.87155	10.8882
-1.50561	-3.98028	10.7421
-1.33064	-3.8289	10.9666
-1.51765	-3.72317	10.6946
-1.4508	-3.68288	10.9663
-1.58755	-3.98856	10.3847
-1.52363	-3.39471	10.5374
-1.69666	-3.42709	10.0951
-1.89918	-3.33945	10.1595
-1.54383	-3.52971	10.126
-1.70262	-3.54121	10.1697
-1.72358	-3.42526	10.103
-1.80971	-3.55927	10.165
-1.80967	-3.55597	9.86323
-1.88623	-3.5842	9.8236
-1.88163	-3.62028	9.58322
-1.81429	-3.599	9.97241
-1.94604	-3.78267	9.84104
-1.92707	-3.56811	9.96943
-1.93304	-3.88643	10.2121
-1.90254	-4.01741	10.06
-2.14375	-3.77959	9.90282
-2.24294	-3.62052	10.1624
-2.44993	-3.45649	9.9106
-2.34192	-3.41777	9.79088
-2.59574	-3.37561	9.56297
-2.50359	-3.25344	9.79203
-2.53057	-3.34135	9.56677
-2.32509	-3.1565	9.7587
-2.35835	-3.16377	9.51496
-2.40665	-3.20512	9.5736
-2.27198	-3.37896	9.73874
-2.34586	-3.5025	9.54505
-2.43124	-3.26643	9.64362
-2.61797	-3.39212	9.35156
-2.40865	-3.42899	9.75704
-2.64287	-3.11207	9.44566
-2.51333	-3.04639	9.43446
-2.65439	-3.29079	9.79139
-2.55663	-3.29728	9.78474
-2.6849	-3.34309	9.79685
-2.54716	-3.24114	9.86531
-2.75102	-3.3028	9.77001
-2.71179	-3.51983	9.92512
-2.79936	-3.5521	9.8501
-2.60574	-3.41015	10.0387
-2.54681	-3.46159	9.59867
-2.56556	-3.35036	9.87665
-2.55664	-3.24671	9.43592
-2.52747	-3.38559	9.83299
-2.61857	-3.52914	9.48913
-2.57818	-3.54765	9.2677
-2.53382	-3.44181	9.69548
-2.5037	-3.59596	9.45514
-2.51727	-3.7955	9.55479
-2.52895	-3.8284	9.33356
-2.56744	-3.89581	8.93066
-2.66966	-3.70563	8.87705
-2.56209	-3.77645	8.89512
-2.72381	-3.79592	8.61913
-2.57593	-3.66621	9.10395
-2.57502	-3.79106	9.07418
-2.47075	-4.0475	9.37494
-2.46908	-3.9084	9.33212
-2.45913	-4.02133	9.48745
-2.68327	-4.17746	9.18417
-2.61725	-3.75079	9.33188
-2.55695	-3.68058	9.40721
-2.83714	-3.77583	9.4122
-2.7453	-3.85678	9.74091
-2.70385	-4.12985	9.60141
-2.52018	-3.91918	10.0529
-2.89181	-3.92183	9.59821
-2.60278	-3.9653	9.97758
-2.92395	-4.12448	9.60075
-2.79174	-4.1014	10.0934
-2.73981	-4.0223	10.1745
-2.8842	-4.23208	9.96385
-2.80254	-4.28952	10.1355
-2.87858	-4.2051	10.0916
-2.92549	-4.24727	10.2805
-2.96009	-4.18037	10.0974
-2.96528	-4.0612	10.295
-3.14492	-4.16578	10.2457
-3.29657	-4.09362	10.2093
-3.13869	-3.96494	10.1969
-3.29353	-4.18394	9.80258
-2.9302	-4.03273	10.236
-3.21877	-3.90408	9.84708
-3.08769	-3.7943	10.2092
-3.16641	-4.0424	10.1566
-3.18788	-3.90808	10.091
-3.32852	-3.76348	10.0225
-3.28254	-4.17573	9.83344
-3.64205	-3.7262	9.50285
-3.62503	-3.94831	8.84102
-3.61948	-3.45918	8.47171
-3.48187	-3.65587	8.92611
-3.57112	-3.46647	8.97853
-3.37711	-3.65294	9.22512
-3.57101	-3.73234	9.04609
-3.53534	-3.79828	9.21809
-3.56327	-3.70207	9.15893
-3.74703	-3.62817	9.2451
-3.66767	-3.81866	9.20632
-3.73146	-3.65949	9.43402
-3.78043	-3.72986	9.04525
-3.7399	-3.84589	9.22763
-3.83658	-3.8622	9.30458
-3.7762	-4.04605	9.20981
-3.84964	-3.86593	9.1574
-3.93168	-3.9386	9.46554
-3.97977	-4.01521	9.34414
-3.97538	-3.8687	9.37598
-3.68647	-4.01309	9.60585
-3.60373	-4.05262	9.67941
-3.4292	-3.9069	9.80672
-3.58608	-4.06235	9.62986
-3.79262	-3.98097	9.44605
-3.80069	-4.01254	9.59392
-3.90931	-3.95989	9.63711
-3.75531	-4.22529	9.80156
-3.96113	-3.83814	9.52058
-3.81917	-4.18396	9.87363
-3.93588	-4.13439	9.90582
-3.7176	-4.42456	10.0969
-4.03585	-3.67546	9.67567
-3.93408	-4.08263	9.87163
-4.22006	-3.79132	9.49289
-3.89209	-4.07521	9.6741
-4.01972	-4.11079	9.62817
-3.93246	-4.26128	9.62184
-3.88247	-4.26523	9.84188
-4.00309	-4.19032	9.63586
-3.78941	-4.14468	9.8643
-4.04449	-4.00489	9.31027
-4.16919	-4.02444	9.12766
-4.27088	-3.87631	8.7412
-3.76088	-3.93532	8.78775
-3.93765	-3.78304	8.5735
-3.5546	-3.73412	8.77492
-3.71831	-3.6912	9.10946
-3.45976	-3.77675	9.05385
-3.50743	-3.94281	9.46183
-3.63367	-3.82786	8.99232
-3.68707	-3.93653	9.32212
-3.77648	-3.88686	9.41391
-3.62029	-4.04877	9.37049
-3.6517	-4.08722	9.27538
-3.63549	-4.10306	9.14525
-3.56005	-3.82469	9.52909
-3.58492	-4.24308	9.35703
-3.42303	-3.84015	9.50366
-3.16282	-3.86935	9.68538
-2.90115	-4.1614	9.92051
-2.91573	-4.23905	9.69643
-3.00047	-3.88759	9.47466
-3.05643	-3.86321	9.71092
-2.95641	-3.93731	9.70682
-2.70929	-4.06965	9.79887
-2.62412	-4.2466	9.86684
-2.58878	-4.17352	9.93924
-2.44727	-4.30741	9.8615
-2.66381	-3.98909	9.987
-2.60534	-4.1566	9.85555
-2.48811	-4.16445	9.98891
-2.29383	-4.09664	10.091
-2.39875	-4.20107	10.0685
-2.54346	-4.05622	9.6429
-2.38237	-4.17244	9.97104
-2.37485	-4.3164	10.2391
-2.5545	-4.13249	10.0481
-2.35111	-4.36893	9.91199
-2.31133	-4.33565	10.2468
-2.48567	-4.30326	10.0274
-2.58853	-4.26657	9.83591
-2.5808	-4.21612	9.94056
-2.47967	-4.19786	9.99792
-2.4474	-4.30745	9.84438
-2.58206	-4.3315	9.56975
-2.40121	-4.5004	9.67802
-2.51924	-4.17243	9.73287
-2.55314	-4.49066	9.73015
-2.75604	-4.37469	9.5755
-2.93225	-4.50872	9.33862
-3.07463	-4.70995	9.46299
-3.67714	-3.91422	8.8568
-3.83738	-3.67893	9.26427
-3.94642	-3.70154	9.75461
-4.16653	-3.54692	9.74374
-4.39261	-3.56301	10.1641
-4.1585	-3.42697	9.63444
-3.96405	-3.28223	8.90834
-4.11837	-3.27433	8.70789
-3.78083	-3.17275	8.61207
-4.12137	-3.26353	8.70309
-4.3098	-3.3055	9.08642
-4.20418	-3.28021	10.2139
-4.46475	-3.59742	10.7132
-4.67339	-3.56763	10.7763
-5.02404	-3.67172	9.75407
-4.19375	-3.1852	8.53473
-5.13211	-3.072	7.65214
-4.80257	-3.18679	7.6774
-4.46042	-3.14744	8.14962
-4.58211	-3.20982	8.76797
-4.9421	-3.15891	9.50335
-5.09466	-3.18527	10.5768
-4.93338	-3.13128	10.7575
-4.77797	-3.03384	9.77809
-4.78532	-3.02105	8.6757
-4.41878	-2.90473	7.81332
-5.04016	-2.95494	7.24635
-4.93806	-2.94008	7.47522
-4.93025	-2.9091	8.23949
-5.02213	-2.95134	8.66797
-4.1761	-2.66077	9.05136
-4.46461	-2.48104	8.69925
-3.8392	-2.18484	8.76313
-3.85072	-2.00912	8.89202
-3.73504	-2.04877	8.91435
-3.75403	-1.85351	8.89292
-3.76785	-1.57438	8.9024
-3.73531	-1.65786	8.90921
-3.751	-1.46871	8.93211
-3.83656	-1.18982	8.90187
-3.76861	-1.2914	8.91248
-3.75973	-1.16542	8.90822
-3.77821	-1.11331	8.93045
-3.76347	-1.12486	8.88759
-3.80208	-1.15989	8.87109
-3.91818	-1.12318	8.96334
-3.90998	-1.2665	8.93603
-3.93517	-1.00375	8.9747
-3.96147	-0.935397	9.00704
-3.96833	-0.980198	8.97243
-4.00997	-0.818512	9.00725
-4.00241	-0.78166	8.98171
-4.01088	-0.807197	9.00706
-4.07078	-0.706901	9.01788
-4.02051	-0.781904	9.02673
-4.02025	-0.698437	8.97073
-4.02686	-0.744385	8.98863
-4.06668	-0.585855	8.96978
-4.0867	-0.452953	8.98081
-4.10896	-0.630202	9.03449
-4.03951	-1.08734	9.02423
-4.06865	-0.599539	9.19343
-3.98442	-0.714884	9.11987
-4.03628	-0.337303	9.03759
-3.97131	-0.425166	9.08678
-3.96392	-0.408019	9.10664
-4.00598	-0.206332	9.12524
-4.02884	-0.418401	9.08885
-4.01722	-0.589192	9.03355
-4.1032	-0.264132	9.16706
-4.13185	-0.415622	9.00688
-4.17756	-0.403445	9.0637
-4.17669	-0.603136	9.06296
-4.21628	-0.385059	9.16002
-4.18451	-0.581161	9.26244
-4.12535	-0.363117	9.18547
-4.05813	-0.550895	9.18421
-3.98337	-0.437918	9.17276
-3.81647	-0.468939	9.13095
-3.79889	-0.499276	9.12602
-3.76027	-0.309281	9.13041
-3.64495	-0.505659	9.05889
-3.6601	-0.332877	9.09278
-3.65627	-0.193443	9.03389
-3.65471	-0.243274	9.01639
-3.6059	-0.269562	8.99409
-3.5415	-0.310635	8.92042
-3.50857	-0.411343	8.89596
-3.60912	0.0198665	8.86946
-3.46962	-0.234432	8.81206
-3.45592	-0.506765	8.79008
-3.50954	-0.363532	8.77677
-3.51172	-0.175759	8.746
-3.48247	-0.21239	8.73058
-3.425	-0.361349	8.67055
-3.38046	-0.255513	8.69389
-3.35577	-0.159458	8.65442
-3.31561	-0.254422	8.58466
-3.32231	-0.219555	8.57793
-3.32381	-0.280469	8.5183
-3.29503	-0.318339	8.46436
-3.27345	-0.277348	8.38665
-3.19702	-0.394618	8.27863
-3.20791	-0.164625	8.32987
-3.0029	-0.418053	8.34653
-2.99764	-0.368847	8.26304
-3.08004	-0.209909	8.12145
-3.03421	-0.297479	8.09495
-2.92229	-0.454901	8.15341
-2.99271	-0.270385	8.13412
-2.92952	-0.312361	8.09793
-3.0158	-0.334388	7.97076
-2.94049	-0.361539	7.94664
-2.88812	-0.241557	8.08211
-2.79258	-0.241214	8.07167
-2.9256	-0.369328	7.85281
-2.82535	-0.265179	7.93886
-2.70242	-0.253082	8.11251
-2.73487	-0.320246	8.02186
-2.75046	-0.171213	7.96532
-2.58635	-0.622941	7.98902
-2.70326	-0.380883	7.98706
-2.66297	-0.360991	8.00748
-2.69839	-0.309609	7.99503
-2.81169	-0.433547	7.75522
-2.6351	-0.375072	8.06388
-2.70757	-0.475088	7.83046
-2.68305	-0.16684	8.00413
-2.59315	-0.407847	7.84235
-2.65852	-0.166383	7.98947
-2.60115	-0.255163	8.12812
-2.57704	-0.148184	8.1205
-2.57659	-0.305056	8.02762
-2.61784	-0.277567	7.98399
-2.79891	-0.256504	7.85053
-2.71407	-0.210863	8.08208
-2.7095	-0.365286	8.09006
-2.704	-0.316858	8.20324
-2.83059	-0.233205	8.16885
-2.78388	-0.135265	8.14024
-2.73547	-0.303358	8.10263
-2.80123	-0.302525	8.11228
-2.59735	-0.106723	8.27356
-2.62167	-0.363599	8.14225
-2.5835	-0.368237	8.13643
-2.53499	-0.482674	8.17684
-2.4881	-0.377981	8.17559
-2.43822	-0.258153	8.15308
-2.48776	-0.173883	8.08386
-2.39373	-0.199022	8.16139
-2.2776	-0.708357	8.10341
-2.26034	-0.59784	8.08659
-2.25121	-0.409296	8.08032
-2.26997	-0.265504	8.04472
-2.26691	-0.449155	7.93491
-2.258	-0.446711	7.9051
-2.24452	-0.289162	7.89692
-2.23427	-0.181794	7.93089
-2.01826	-0.392236	7.86286
-2.02947	-0.236457	7.74244
-1.99523	-0.0886154	7.74811
-1.9348	-0.125851	7.68316
-1.88902	-0.149379	7.69917
-1.93665	-0.120952	7.62029
-1.83692	0.00551008	7.70733
-1.77231	-0.0632239	7.63936
-1.75179	-0.0700116	7.58137
-1.72807	-0.122604	7.63713
-1.68095	-0.117095	7.47344
-1.55858	-0.0822398	7.47505
-1.55705	0.0228926	7.47231
-1.48408	0.0453831	7.53773
-1.49697	-0.192487	7.38657
-1.52845	-0.0330841	7.24424
-1.45115	-0.114542	7.34184
-1.38369	-0.104887	7.40442
-1.44006	0.0165887	7.31711
-1.36448	-0.142045	7.38358
-1.30606	-0.274286	7.32109
-1.30702	0.0603903	7.59823
-1.39808	-0.337251	7.42484
-1.1683	-0.286185	7.85802
-1.29978	-0.0119665	7.7845
-1.30565	-0.115598	7.64566
-1.30437	-0.273817	7.69012
-1.48877	-0.170176	7.51321
-1.24333	-0.117437	7.88041
-1.00529	-0.137845	8.06048
-1.19895	-0.164857	7.93241
-1.09733	-0.12855	8.26107
-1.11811	-0.169431	8.50023
-1.19672	-0.139744	8.58322
-1.14526	-0.367531	8.47732
-1.17635	-0.0687365	8.60452
-1.18653	-0.045167	8.48841
-1.13147	-0.0995004	8.54956
-1.06573	-0.0557831	8.43494
-1.14829	0.0391736	8.28656
-0.937662	-0.247952	8.16669
-0.975535	0.17111	8.32442
-0.370434	0.108448	8.29285
-0.496395	0.0928766	8.27891
-0.355751	0.229558	8.34229
-0.308537	0.238455	8.30003
-0.328601	0.0376869	8.26956
-0.395658	0.332557	7.95852
-0.158375	0.374296	8.24027
-0.120616	0.259069	8.15784
-0.0529001	0.189353	8.2301
-0.210166	0.555319	8.22518
0.129225	-0.016107	8.35819
-0.120109	0.184149	8.14548
0.286322	0.143676	8.21625
0.0803802	0.508435	8.24088
0.174947	0.460147	8.41549
0.205419	0.403373	8.18966
0.0559521	0.445659	7.65072
0.346858	0.407593	8.1455
0.298773	0.497129	7.89586
0.340338	0.661858	7.89499
0.242227	0.519702	7.93377
0.213409	0.573516	7.98273
0.329198	0.673909	7.83642
0.287831	0.652535	7.76717
0.217015	0.6087	7.58536
0.338803	0.537428	7.69251
0.229679	0.619168	7.67336
0.201061	0.864754	7.61835
0.292874	0.858767	7.67857
0.104447	0.744052	7.35691
0.252841	0.768059	7.40214
0.314888	0.765885	7.51819
0.162877	0.773977	7.51225
0.240745	0.756387	7.62762
0.125247	0.764938	7.64927
0.19221	0.660336	7.75227
0.200465	0.713055	7.86908
0.297388	0.670512	7.8612
0.205631	0.671736	7.83946
0.109439	0.816762	7.77172
0.338588	0.414309	8.01058
0.100865	0.582698	7.91408
0.230725	0.459482	7.98302
0.103811	0.69538	7.93213
-0.00395663	0.61453	7.76898
0.0546028	0.701534	7.97749
0.0334233	0.609251	7.78446
0.169364	0.581135	8.04515
0.0281814	0.758332	8.09753
0.0844294	0.615035	8.15881
0.223287	0.565304	8.09823
0.24013	0.995545	8.17031
0.377688	0.8704	8.18995
0.389138	0.951586	8.06557
0.467341	0.835368	7.85185
0.514251	0.977944	7.97782
0.538035	1.05805	8.24314
0.592963	0.989984	7.89986
0.735659	0.968104	8.67643
0.738658	0.936531	8.77468
0.817503	0.883952	9.28554
0.831083	0.859487	9.5329
0.718016	0.793699	9.63316
0.648388	0.747542	9.6546
0.675808	1.0251	9.37897
0.639885	0.537909	9.16422
0.761047	0.849008	9.19152
0.844894	0.6816	9.03433
0.644292	0.879174	9.03823
0.82587	0.90203	8.9777
0.777605	0.513282	9.00566
0.786404	0.750442	8.94758
0.712642	0.84816	8.61321
0.723667	0.976576	8.76037
0.822306	1.0398	8.60345
0.792748	1.11176	8.61615
0.709845	1.19687	8.53904
0.799656	1.3442	8.35984
0.911385	1.14475	8.61978
0.786014	1.21239	8.54688
0.74941	1.33363	8.45386
0.750959	1.21374	8.59643
0.754026	1.37282	8.29237
0.732082	1.32467	8.37154
0.734927	1.4545	8.27632
1.01078	1.41038	8.34673
0.675034	1.45424	8.01793
0.609852	1.56445	8.13264
0.737774	1.49298	8.22508
0.696276	1.53223	8.2209
0.697584	1.65541	8.23481
0.680872	1.59162	8.38452
0.889255	1.68927	8.66188
0.809809	1.66668	8.83716
0.550041	1.41267	9.08724
0.590116	1.63972	9.48849
0.698474	1.33191	9.2482
0.699662	1.49064	8.9438
