# Supplementary material for: Axially rigid steerable needle with compliant active tip control
Source: PLoS One. 2021 Dec 16;16(12):e0261089. doi: 10.1371/journal.pone.0261089 (PMC8675730; doi:10.1371/journal.pone.0261089)
Supplement: S1 File — (ZIP) [file pone.0261089.s001.zip › Exp.1/PhantomScan_039.csv]

0.998658	0.0232827	0.0460499	0.621031	0.0254125	-0.99854	-0.0468862	-0.245155	0.0448652	0.0479795	-0.997836	0.230803	0	0	0	1
0.998658	0.0233325	0.0460176	0.621062	0.0254627	-0.998536	-0.0469288	-0.245204	0.0448295	0.0480236	-0.997835	0.230775	0	0	0	1
0.998663	0.0234763	0.0458457	0.621066	0.0255959	-0.998535	-0.0468782	-0.245161	0.0446522	0.0479749	-0.997846	0.230708	0	0	0	1
0.998663	0.0238732	0.0456318	0.621113	0.0259725	-0.998536	-0.0466516	-0.244893	0.0444254	0.0477604	-0.997866	0.230647	0	0	0	1
0.998661	0.0243513	0.0454206	0.621173	0.0264288	-0.998536	-0.0463901	-0.244556	0.0441985	0.0475144	-0.997888	0.230583	0	0	0	1
0.998661	0.0248272	0.0451617	0.621216	0.0268792	-0.998538	-0.0460909	-0.244209	0.0439255	0.047229	-0.997913	0.230508	0	0	0	1
0.998662	0.0251976	0.0449547	0.621271	0.0272192	-0.998551	-0.0456216	-0.243821	0.043714	0.0467701	-0.997944	0.23044	0	0	0	1
0.998662	0.0255924	0.0447213	0.621325	0.027582	-0.998562	-0.045139	-0.243411	0.0434759	0.0462981	-0.997977	0.230365	0	0	0	1
0.998661	0.0260282	0.0445008	0.621391	0.0279865	-0.998573	-0.0446525	-0.242979	0.0432491	0.045824	-0.998009	0.230287	0	0	0	1
0.998659	0.0264201	0.0443004	0.621453	0.0283474	-0.998585	-0.0441467	-0.242563	0.0430454	0.0453292	-0.99804	0.230217	0	0	0	1
0.998659	0.0267483	0.044103	0.621514	0.0286408	-0.998603	-0.0435483	-0.242131	0.0428505	0.0447391	-0.998075	0.23014	0	0	0	1
0.99866	0.0270123	0.0439158	0.621568	0.0288685	-0.998625	-0.0428942	-0.241701	0.0426707	0.0440905	-0.998112	0.230068	0	0	0	1
0.998661	0.0273063	0.0437186	0.621622	0.0291299	-0.998641	-0.0423318	-0.241291	0.0424773	0.0435346	-0.998144	0.230003	0	0	0	1
0.998662	0.0276035	0.0435129	0.621682	0.0293923	-0.998659	-0.0417219	-0.240844	0.0422768	0.042931	-0.998179	0.229935	0	0	0	1
0.998672	0.0276602	0.0432427	0.621732	0.0294123	-0.998683	-0.0411262	-0.240383	0.0420221	0.0423295	-0.998215	0.229866	0	0	0	1
0.998684	0.0276509	0.04297	0.621806	0.0293777	-0.998698	-0.0407984	-0.239935	0.0417599	0.0419931	-0.998241	0.229811	0	0	0	1
0.998694	0.0278254	0.0426251	0.621865	0.0295239	-0.998707	-0.0404634	-0.239469	0.041418	0.041655	-0.998269	0.229746	0	0	0	1
0.998703	0.0279946	0.0422927	0.621911	0.0296647	-0.998717	-0.040114	-0.239041	0.0410894	0.0413026	-0.998297	0.229677	0	0	0	1
0.99871	0.0281625	0.0420203	0.621974	0.0298015	-0.998733	-0.0396262	-0.238574	0.0408249	0.0408134	-0.998328	0.229612	0	0	0	1
0.998717	0.0283254	0.0417337	0.622026	0.0299335	-0.998747	-0.0391529	-0.238131	0.0405462	0.040338	-0.998359	0.229542	0	0	0	1
0.998731	0.0283536	0.0414003	0.622053	0.0299275	-0.998767	-0.0386398	-0.23771	0.0402275	0.0398157	-0.998393	0.229467	0	0	0	1
0.998733	0.0286704	0.0411236	0.62211	0.0302134	-0.998778	-0.0381436	-0.237246	0.0399535	0.0393237	-0.998423	0.229399	0	0	0	1
0.998739	0.0288231	0.0408605	0.62217	0.0303374	-0.998792	-0.0376791	-0.236796	0.0396988	0.0388572	-0.998452	0.22934	0	0	0	1
0.998754	0.0289389	0.0404221	0.622194	0.0304151	-0.998809	-0.0371437	-0.236312	0.0392728	0.0383129	-0.99849	0.229242	0	0	0	1
0.998761	0.0290702	0.0401442	0.622263	0.0305162	-0.998825	-0.0366447	-0.235826	0.0390054	0.0378104	-0.998519	0.229169	0	0	0	1
0.998772	0.0293205	0.0396903	0.622284	0.0307302	-0.998836	-0.0361485	-0.23535	0.0385578	0.0373098	-0.998556	0.229074	0	0	0	1
0.998784	0.0293578	0.039363	0.622326	0.0307372	-0.998853	-0.0356757	-0.234903	0.0382441	0.0368282	-0.998586	0.229006	0	0	0	1
0.998795	0.0294802	0.0389791	0.622357	0.0308287	-0.998866	-0.0352366	-0.23446	0.0378697	0.0363818	-0.998616	0.228928	0	0	0	1
0.998811	0.0295363	0.0385258	0.622382	0.030851	-0.998881	-0.0347742	-0.233965	0.0374292	0.0359074	-0.99865	0.228856	0	0	0	1
0.998823	0.0295958	0.0381697	0.622432	0.0308826	-0.998894	-0.0343667	-0.233457	0.037084	0.035491	-0.998678	0.228833	0	0	0	1
0.998833	0.0297874	0.0377538	0.622461	0.0310451	-0.998903	-0.0339755	-0.232939	0.0366739	0.035094	-0.998707	0.22883	0	0	0	1
0.998841	0.0297621	0.0375625	0.622488	0.0310053	-0.998911	-0.0337635	-0.232611	0.0364903	0.034875	-0.998721	0.228893	0	0	0	1
0.99885	0.0297214	0.0373676	0.622461	0.0309523	-0.998918	-0.0336111	-0.232443	0.0363017	0.0347151	-0.998734	0.22894	0	0	0	1
0.99886	0.0297804	0.0370484	0.622431	0.0309913	-0.998925	-0.0333634	-0.232191	0.0359885	0.0344596	-0.998754	0.228945	0	0	0	1
0.998863	0.0299691	0.0368049	0.622495	0.0311569	-0.998933	-0.0329543	-0.231699	0.0357515	0.0340496	-0.998777	0.22895	0	0	0	1
0.998878	0.0299255	0.0364412	0.62255	0.0310913	-0.998944	-0.0326818	-0.231197	0.0353981	0.0337642	-0.998799	0.228945	0	0	0	1
0.998892	0.0299063	0.0360641	0.622571	0.0310497	-0.998955	-0.0324098	-0.230749	0.0350306	0.0334796	-0.998821	0.228957	0	0	0	1
0.998903	0.0299633	0.0357063	0.62259	0.0310844	-0.998963	-0.0321103	-0.230293	0.0346805	0.033171	-0.998844	0.228993	0	0	0	1
0.99891	0.0300734	0.035409	0.622646	0.0311743	-0.99897	-0.0318088	-0.22977	0.0343893	0.032864	-0.998864	0.229047	0	0	0	1
0.99892	0.0302041	0.0350168	0.622688	0.031281	-0.998977	-0.0314836	-0.229216	0.0340034	0.032531	-0.998888	0.22908	0	0	0	1
0.998933	0.0301394	0.0346999	0.62275	0.0311976	-0.998987	-0.0312344	-0.228698	0.0336968	0.0322697	-0.998907	0.229115	0	0	0	1
0.998944	0.0302375	0.0343168	0.622795	0.0312747	-0.998993	-0.0309781	-0.228199	0.0333189	0.0320046	-0.998928	0.229109	0	0	0	1
0.998958	0.0302016	0.0339353	0.622837	0.0312179	-0.999003	-0.0307151	-0.227709	0.0329472	0.0317285	-0.99895	0.229099	0	0	0	1
0.998963	0.0303661	0.0336267	0.622898	0.0313636	-0.999007	-0.030439	-0.22722	0.0326423	0.0314481	-0.998968	0.229087	0	0	0	1
0.998977	0.0302398	0.0333426	0.622964	0.0312176	-0.999021	-0.0301051	-0.226725	0.0323729	0.0311011	-0.998988	0.229082	0	0	0	1
0.998987	0.0302263	0.0330444	0.623025	0.0311835	-0.999033	-0.0297527	-0.226219	0.0320864	0.0307389	-0.999009	0.229074	0	0	0	1
0.998998	0.0301085	0.0328046	0.623103	0.031047	-0.999048	-0.0294002	-0.225691	0.0318614	0.0303752	-0.999027	0.229096	0	0	0	1
0.999004	0.0302151	0.0325305	0.623164	0.0311347	-0.999055	-0.0290646	-0.225177	0.0315948	0.0300345	-0.999046	0.229119	0	0	0	1
0.999019	0.0301219	0.0321552	0.623204	0.0310197	-0.999068	-0.0287294	-0.224642	0.031233	0.0296847	-0.999068	0.229146	0	0	0	1
0.999027	0.0301784	0.0318502	0.623274	0.0310596	-0.999074	-0.028484	-0.224096	0.0309343	0.0294316	-0.999084	0.229183	0	0	0	1
0.999042	0.0300602	0.0314951	0.623331	0.0309229	-0.999086	-0.0282217	-0.223556	0.0305911	0.0291546	-0.999103	0.229203	0	0	0	1
0.999052	0.0300406	0.0311757	0.623398	0.030887	-0.999093	-0.0279922	-0.223035	0.0302797	0.0289146	-0.999119	0.229215	0	0	0	1
0.999063	0.0301402	0.030741	0.623426	0.0309659	-0.999098	-0.0277211	-0.222524	0.0298509	0.028633	-0.999141	0.229201	0	0	0	1
0.999073	0.030134	0.0304072	0.623482	0.030943	-0.999106	-0.0274805	-0.221993	0.0295251	0.0283819	-0.999157	0.229226	0	0	0	1
0.999085	0.0300763	0.0300847	0.623538	0.0308685	-0.999115	-0.0272171	-0.221411	0.0292126	0.0281069	-0.999174	0.229251	0	0	0	1
0.999094	0.0300341	0.0298251	0.623597	0.0308122	-0.999123	-0.0269827	-0.220846	0.0289617	0.0278632	-0.999188	0.229293	0	0	0	1
0.999103	0.0300986	0.0294343	0.623594	0.0308582	-0.999129	-0.0267164	-0.220371	0.0285776	0.0275867	-0.999207	0.229313	0	0	0	1
0.999108	0.030301	0.0290681	0.623604	0.0310439	-0.999129	-0.0264812	-0.219926	0.0282134	0.0273459	-0.999224	0.229318	0	0	0	1
0.999117	0.0304633	0.0285963	0.623624	0.0311854	-0.999132	-0.0261998	-0.219383	0.0277464	0.0270544	-0.999245	0.229304	0	0	0	1
0.999131	0.0303985	0.0281549	0.623668	0.0311009	-0.999142	-0.0259142	-0.218799	0.027316	0.0267533	-0.999265	0.229314	0	0	0	1
0.999139	0.0305312	0.0277401	0.623698	0.031215	-0.999146	-0.0256373	-0.218246	0.0269067	0.026467	-0.999284	0.22935	0	0	0	1
0.99915	0.0304289	0.0274408	0.623691	0.0310987	-0.999156	-0.0254092	-0.217894	0.0266175	0.0262269	-0.999298	0.229409	0	0	0	1
0.999154	0.0304781	0.0272546	0.62365	0.0311394	-0.999158	-0.0252713	-0.217757	0.0264344	0.0260846	-0.999307	0.229469	0	0	0	1
0.999158	0.0306396	0.0269247	0.623595	0.0312876	-0.999158	-0.0250948	-0.217573	0.0261061	0.0259019	-0.99932	0.229467	0	0	0	1
0.99916	0.0308615	0.0266019	0.62364	0.0314961	-0.999156	-0.0248955	-0.217112	0.0257841	0.0256983	-0.999334	0.229461	0	0	0	1
0.999169	0.0308226	0.0262788	0.623713	0.0314432	-0.999163	-0.024673	-0.216561	0.0254692	0.0254647	-0.999348	0.229474	0	0	0	1
0.999182	0.0308003	0.0258233	0.623716	0.0314021	-0.999172	-0.0243849	-0.216061	0.0250238	0.0251617	-0.999367	0.229498	0	0	0	1
0.99919	0.0308057	0.0255	0.623756	0.0313933	-0.999178	-0.0241396	-0.215538	0.0247083	0.0249065	-0.999381	0.229565	0	0	0	1
0.999199	0.0308341	0.0250909	0.623774	0.0314049	-0.999184	-0.0238694	-0.215024	0.0243073	0.0246242	-0.999398	0.2296	0	0	0	1
0.999217	0.0305274	0.0247533	0.62382	0.0310841	-0.9992	-0.0236265	-0.214507	0.0239851	0.0243633	-0.999412	0.229639	0	0	0	1
0.999226	0.0306255	0.0242925	0.623835	0.0311648	-0.999203	-0.0233653	-0.214004	0.0235304	0.0240901	-0.999429	0.229624	0	0	0	1
0.999232	0.0306722	0.0239835	0.623896	0.0311994	-0.999207	-0.0231612	-0.21349	0.0232268	0.0238776	-0.999442	0.229637	0	0	0	1
0.999245	0.0305393	0.0236089	0.62395	0.0310522	-0.999217	-0.0229306	-0.212949	0.0228629	0.0236322	-0.999456	0.229638	0	0	0	1
0.999261	0.030235	0.0233095	0.624045	0.0307357	-0.999232	-0.0227045	-0.212335	0.0225779	0.02339	-0.999468	0.229663	0	0	0	1
0.99927	0.030235	0.0229017	0.624087	0.0307203	-0.999238	-0.0224395	-0.211763	0.0221785	0.0231125	-0.999483	0.229684	0	0	0	1
0.99928	0.0302094	0.0225215	0.624093	0.0306806	-0.999245	-0.0221947	-0.211303	0.0218068	0.0228556	-0.999498	0.229721	0	0	0	1
0.999283	0.0303502	0.0222004	0.624115	0.0308092	-0.999246	-0.0219714	-0.210836	0.0214896	0.0226255	-0.99951	0.229767	0	0	0	1
0.99929	0.0303656	0.0218276	0.624165	0.0308112	-0.999251	-0.0217344	-0.210268	0.021124	0.0223773	-0.999523	0.229773	0	0	0	1
0.999295	0.0303326	0.0216588	0.624262	0.030771	-0.999256	-0.0215754	-0.209683	0.020961	0.0222125	-0.99953	0.229767	0	0	0	1
0.999301	0.0303179	0.0214071	0.624296	0.0307468	-0.999261	-0.0213863	-0.209141	0.0207155	0.0220154	-0.99954	0.229714	0	0	0	1
0.999307	0.0301839	0.0212927	0.624313	0.0306069	-0.999268	-0.0212199	-0.20868	0.0206093	0.0218428	-0.999546	0.229735	0	0	0	1
0.999302	0.0304191	0.0211958	0.624307	0.0308363	-0.999265	-0.0210392	-0.208209	0.0205129	0.021664	-0.999552	0.229789	0	0	0	1
0.999298	0.0306092	0.0211039	0.624323	0.0310204	-0.999264	-0.0208466	-0.207658	0.020423	0.0214725	-0.999558	0.229841	0	0	0	1
0.999299	0.0306742	0.020963	0.624354	0.0310783	-0.999266	-0.0206432	-0.20706	0.020287	0.0212661	-0.999565	0.229859	0	0	0	1
0.999304	0.0306134	0.0208273	0.6244	0.0310111	-0.999272	-0.020469	-0.206486	0.0201581	0.0210865	-0.999571	0.229838	0	0	0	1
0.999308	0.0305962	0.0206576	0.624426	0.0309869	-0.999276	-0.0202982	-0.205962	0.0199943	0.0209101	-0.999578	0.229795	0	0	0	1
0.999306	0.0307832	0.0205041	0.62443	0.0311672	-0.999274	-0.0201212	-0.205451	0.0198424	0.0207321	-0.999585	0.229777	0	0	0	1
0.999301	0.0309553	0.0204415	0.624439	0.0313348	-0.999272	-0.0199583	-0.204939	0.0197814	0.0205708	-0.999589	0.229799	0	0	0	1
0.9993	0.0310063	0.0204321	0.624451	0.031382	-0.999274	-0.0197765	-0.204372	0.0197767	0.0203898	-0.999593	0.229861	0	0	0	1
0.999304	0.0308637	0.020446	0.624467	0.0312358	-0.999282	-0.0195803	-0.203754	0.0197997	0.0201911	-0.999597	0.229931	0	0	0	1
0.999302	0.030909	0.0204675	0.624482	0.0312779	-0.999285	-0.0194005	-0.203185	0.0198258	0.0200131	-0.9996	0.230003	0	0	0	1
0.999308	0.0307341	0.0204793	0.624444	0.0311004	-0.999293	-0.0192577	-0.202857	0.0198456	0.0198672	-0.999602	0.23006	0	0	0	1
0.999305	0.0307739	0.0205516	0.624415	0.0311404	-0.999293	-0.0191956	-0.202727	0.0199189	0.0198081	-0.999602	0.230134	0	0	0	1
0.999298	0.0310258	0.0205175	0.624396	0.0313901	-0.999287	-0.0191163	-0.202499	0.0198824	0.0197328	-0.999604	0.230141	0	0	0	1
0.999295	0.0311913	0.0203977	0.624423	0.0315506	-0.999284	-0.0189844	-0.202032	0.0197635	0.0196004	-0.999609	0.230096	0	0	0	1
0.999298	0.0311362	0.0203527	0.624494	0.0314921	-0.999288	-0.0188557	-0.201482	0.0197237	0.0194692	-0.999613	0.230095	0	0	0	1
0.9993	0.0310993	0.0203051	0.624516	0.0314512	-0.999293	-0.0186971	-0.200958	0.0196818	0.0193085	-0.999617	0.230109	0	0	0	1
0.999298	0.0311593	0.0203	0.624512	0.0315078	-0.999294	-0.0185328	-0.20046	0.0196808	0.0191453	-0.99962	0.23016	0	0	0	1
0.999301	0.0310365	0.020345	0.624491	0.0313826	-0.999301	-0.018365	-0.20001	0.0197334	0.0189766	-0.999622	0.230249	0	0	0	1
0.999299	0.0310514	0.0204407	0.624489	0.0313958	-0.999304	-0.0181912	-0.199503	0.0198341	0.0188061	-0.999623	0.230388	0	0	0	1
0.999301	0.0309845	0.0204331	0.624492	0.0313248	-0.999309	-0.0179902	-0.198919	0.0198341	0.0186036	-0.999627	0.230473	0	0	0	1
0.999312	0.0306408	0.0204036	0.624535	0.0309771	-0.999323	-0.0178168	-0.198323	0.0198165	0.0184225	-0.999631	0.230503	0	0	0	1
0.999322	0.0304285	0.0202353	0.624576	0.0307586	-0.999333	-0.0176583	-0.197763	0.019657	0.0182547	-0.999637	0.23044	0	0	0	1
0.999324	0.0304931	0.0200511	0.624624	0.0308171	-0.999334	-0.0175199	-0.197244	0.019476	0.0181118	-0.999643	0.230361	0	0	0	1
0.999322	0.030657	0.01989	0.624667	0.0309757	-0.999331	-0.0173955	-0.196767	0.0193159	0.0179857	-0.999648	0.230312	0	0	0	1
0.999322	0.0307712	0.0197252	0.624711	0.0310841	-0.99933	-0.0172452	-0.196241	0.0191539	0.0178325	-0.999654	0.230291	0	0	0	1
0.999324	0.030793	0.0195516	0.624735	0.0310994	-0.999333	-0.0170668	-0.195669	0.0189855	0.0176492	-0.999661	0.230261	0	0	0	1
0.999326	0.0308125	0.0194533	0.624777	0.0311142	-0.999335	-0.0169069	-0.195063	0.0188919	0.0174867	-0.999665	0.230247	0	0	0	1
0.999329	0.0307702	0.0193637	0.624813	0.0310676	-0.999339	-0.0167665	-0.194545	0.0188075	0.0173427	-0.99967	0.230228	0	0	0	1
0.999329	0.0308346	0.0192326	0.624832	0.0311271	-0.999339	-0.0166287	-0.194069	0.0186796	0.0172021	-0.999674	0.23019	0	0	0	1
0.999327	0.0309919	0.0190916	0.624861	0.0312796	-0.999337	-0.0164938	-0.193567	0.0185402	0.0170658	-0.999679	0.230146	0	0	0	1
0.999322	0.0312237	0.0189715	0.624898	0.0315065	-0.999332	-0.0163424	-0.193001	0.018421	0.016915	-0.999684	0.230122	0	0	0	1
0.999323	0.0312489	0.0188774	0.624927	0.0315276	-0.999334	-0.0162025	-0.192482	0.018331	0.0167726	-0.999688	0.230105	0	0	0	1
0.999326	0.0312177	0.0187856	0.624954	0.0314919	-0.999337	-0.0160431	-0.191924	0.0182448	0.0166098	-0.999692	0.230093	0	0	0	1
0.999322	0.0313945	0.0186644	0.624958	0.031664	-0.999334	-0.0158948	-0.191428	0.0181255	0.016461	-0.999697	0.230064	0	0	0	1
0.999324	0.031427	0.0185515	0.624966	0.031692	-0.999336	-0.0157462	-0.190944	0.0180168	0.0163093	-0.999702	0.230036	0	0	0	1
0.999322	0.031529	0.0184418	0.625	0.0317897	-0.999335	-0.0156058	-0.190419	0.01791	0.0161674	-0.999706	0.230005	0	0	0	1
0.999328	0.0314097	0.0183224	0.625049	0.0316656	-0.999341	-0.0154508	-0.189816	0.0177975	0.0160065	-0.99971	0.229971	0	0	0	1
0.999331	0.0313671	0.0182317	0.625092	0.0316189	-0.999345	-0.0152948	-0.189221	0.0177124	0.0158469	-0.999714	0.229956	0	0	0	1
0.999329	0.0314915	0.0181632	0.625102	0.0317394	-0.999344	-0.0151394	-0.188686	0.017647	0.0156916	-0.999718	0.229963	0	0	0	1
0.999327	0.0315966	0.0180982	0.625125	0.0318413	-0.999342	-0.0150098	-0.188216	0.0175845	0.0155618	-0.999721	0.22997	0	0	0	1
0.999334	0.0313998	0.0180161	0.625164	0.0316413	-0.99935	-0.0149028	-0.187839	0.0175089	0.0154489	-0.999724	0.229966	0	0	0	1
0.999337	0.0313447	0.017956	0.625186	0.0315844	-0.999353	-0.0148522	-0.187648	0.0174513	0.0153953	-0.999726	0.229955	0	0	0	1
0.999335	0.031483	0.0178032	0.625178	0.0317191	-0.99935	-0.0147819	-0.187442	0.0172986	0.0153227	-0.99973	0.229916	0	0	0	1
0.999329	0.0317663	0.0176411	0.625223	0.031998	-0.999342	-0.0146636	-0.186966	0.0171361	0.0152042	-0.999734	0.229886	0	0	0	1
0.999335	0.0316752	0.0175064	0.625304	0.0319025	-0.999347	-0.0145303	-0.18638	0.0170072	0.015065	-0.999739	0.229872	0	0	0	1
0.999353	0.0311773	0.0173303	0.625332	0.0313991	-0.999366	-0.014365	-0.185892	0.0168438	0.0148857	-0.999744	0.229859	0	0	0	1
0.999359	0.0310666	0.0171827	0.625347	0.0312838	-0.999371	-0.0142202	-0.185436	0.0167025	0.0147346	-0.999749	0.229845	0	0	0	1
0.999357	0.0312237	0.0170218	0.625357	0.0314362	-0.999369	-0.0140728	-0.184933	0.016544	0.0145847	-0.999754	0.229818	0	0	0	1
0.999355	0.0313161	0.0169544	0.625403	0.031525	-0.999368	-0.0139207	-0.184322	0.0164801	0.0144321	-0.999757	0.229832	0	0	0	1
0.999355	0.0313586	0.0169017	0.625433	0.031564	-0.999369	-0.0137509	-0.183705	0.0164322	0.0142614	-0.99976	0.229866	0	0	0	1
0.999365	0.0310586	0.0168317	0.625405	0.03126	-0.999381	-0.0135686	-0.183199	0.0163722	0.0140721	-0.999764	0.229894	0	0	0	1
0.999363	0.0311649	0.0168083	0.625376	0.0313635	-0.99938	-0.0134159	-0.182757	0.0163521	0.0139205	-0.999766	0.229936	0	0	0	1
0.99936	0.0312583	0.0167602	0.625364	0.0314537	-0.999379	-0.0132575	-0.182254	0.0163077	0.0137621	-0.999769	0.229961	0	0	0	1
0.99936	0.0312772	0.0167346	0.625394	0.0314695	-0.999381	-0.0130962	-0.181642	0.0162869	0.0136003	-0.999772	0.229998	0	0	0	1
0.999361	0.0313024	0.0166638	0.625401	0.0314907	-0.999383	-0.0129079	-0.180998	0.0162218	0.0134103	-0.999775	0.230015	0	0	0	1
0.99936	0.0313134	0.0166656	0.625393	0.0314988	-0.999385	-0.0127299	-0.180428	0.016229	0.0132327	-0.999778	0.230075	0	0	0	1
0.999357	0.031412	0.0166784	0.625329	0.0315945	-0.999384	-0.0125399	-0.179936	0.0162465	0.0130447	-0.99978	0.230156	0	0	0	1
0.999353	0.0315635	0.0166522	0.6252	0.0317417	-0.999383	-0.0122897	-0.179413	0.0162263	0.0127962	-0.999783	0.230233	0	0	0	1
0.999349	0.0316562	0.0167049	0.625085	0.0318304	-0.999383	-0.0120108	-0.17876	0.0162867	0.0125206	-0.999786	0.230371	0	0	0	1
0.999347	0.0316635	0.0168274	0.625047	0.0318357	-0.999386	-0.0117893	-0.178101	0.016416	0.0123033	-0.999787	0.230526	0	0	0	1
0.999349	0.0315836	0.0168376	0.625015	0.0317529	-0.99939	-0.0116056	-0.177551	0.0164331	0.0121186	-0.999789	0.230593	0	0	0	1
0.999349	0.031673	0.016674	0.624996	0.0318381	-0.999389	-0.011471	-0.177109	0.0162727	0.0119804	-0.999793	0.230527	0	0	0	1
0.999346	0.0318542	0.0164832	0.625021	0.0320154	-0.999385	-0.0113683	-0.176644	0.0160832	0.0118745	-0.999797	0.230428	0	0	0	1
0.99935	0.0318001	0.0163464	0.625081	0.0319578	-0.999388	-0.0112548	-0.176088	0.0159507	0.0117558	-0.999801	0.230367	0	0	0	1
0.99935	0.0318636	0.0162299	0.625112	0.0320176	-0.999388	-0.0111047	-0.175483	0.0158383	0.0116031	-0.999804	0.230333	0	0	0	1
0.999353	0.031829	0.0161028	0.625093	0.0319785	-0.999391	-0.0109095	-0.174863	0.015718	0.0114033	-0.999808	0.230311	0	0	0	1
0.999356	0.0317481	0.0160647	0.625045	0.0318943	-0.999396	-0.0107296	-0.174351	0.0156866	0.011221	-0.999811	0.230333	0	0	0	1
0.999348	0.0319735	0.0161623	0.62502	0.0321186	-0.99939	-0.0105934	-0.173874	0.015786	0.0110915	-0.999811	0.230397	0	0	0	1
0.999345	0.032057	0.0161711	0.625031	0.0322001	-0.999389	-0.0104551	-0.173361	0.0157982	0.0109549	-0.999812	0.230445	0	0	0	1
0.999346	0.0320546	0.0160957	0.625082	0.032195	-0.99939	-0.0103373	-0.172801	0.0157268	0.0108347	-0.999815	0.230429	0	0	0	1
0.999358	0.031749	0.0159627	0.625131	0.0318867	-0.999401	-0.0102583	-0.172364	0.0155997	0.0107467	-0.999818	0.230364	0	0	0	1
0.999362	0.0316384	0.0159438	0.625147	0.0317757	-0.999405	-0.0102445	-0.172238	0.0155824	0.0107305	-0.999818	0.230358	0	0	0	1
0.999358	0.0317889	0.0158883	0.625133	0.031925	-0.9994	-0.0102032	-0.172095	0.0155266	0.0106898	-0.999819	0.230338	0	0	0	1
0.999351	0.0320547	0.0157942	0.625158	0.0321884	-0.999393	-0.0101102	-0.17166	0.0154328	0.010598	-0.999822	0.230308	0	0	0	1
0.999359	0.0318515	0.0157173	0.625214	0.0319823	-0.999401	-0.00997908	-0.171061	0.0153622	0.0104613	-0.999824	0.230292	0	0	0	1
0.999365	0.0316874	0.0156646	0.625246	0.0318158	-0.999407	-0.00985546	-0.170542	0.0153152	0.0103335	-0.999826	0.230293	0	0	0	1
0.999363	0.0317597	0.015604	0.62527	0.0318857	-0.999406	-0.00974808	-0.170083	0.0152573	0.0102254	-0.999828	0.230287	0	0	0	1
0.999366	0.0317275	0.0155017	0.625304	0.0318507	-0.999408	-0.00962473	-0.169541	0.0151594	0.0100983	-0.999831	0.230256	0	0	0	1
0.999363	0.0318591	0.0154097	0.625357	0.0319798	-0.999405	-0.00952591	-0.169009	0.0150693	0.00999861	-0.999834	0.230223	0	0	0	1
0.999366	0.0317917	0.0153412	0.625406	0.0319102	-0.999408	-0.00942306	-0.168509	0.0150047	0.00989259	-0.999836	0.230206	0	0	0	1
0.999366	0.0318291	0.0152611	0.625428	0.0319453	-0.999408	-0.00931613	-0.168054	0.0149277	0.00978371	-0.999838	0.230185	0	0	0	1
0.999365	0.0318968	0.015211	0.625472	0.0320107	-0.999407	-0.00919614	-0.167481	0.0148808	0.00966318	-0.99984	0.230189	0	0	0	1
0.999369	0.0317972	0.0151894	0.625539	0.0319091	-0.999412	-0.00907752	-0.166886	0.014864	0.00954243	-0.999841	0.230206	0	0	0	1
0.999367	0.0318852	0.0151217	0.625564	0.0319946	-0.99941	-0.00895712	-0.166372	0.0147994	0.00942123	-0.999843	0.230201	0	0	0	1
0.999361	0.0320867	0.0150608	0.625564	0.032194	-0.999404	-0.00884833	-0.165939	0.0147401	0.00931351	-0.999845	0.230201	0	0	0	1
0.999359	0.0321669	0.0150113	0.625559	0.0322717	-0.999403	-0.00870896	-0.165442	0.0146944	0.00917379	-0.999847	0.230216	0	0	0	1
0.999354	0.0323493	0.0149776	0.625585	0.0324517	-0.999399	-0.00856901	-0.164832	0.0146636	0.00903549	-0.999849	0.23024	0	0	0	1
0.999355	0.0323436	0.0149536	0.625613	0.0324437	-0.9994	-0.00841837	-0.164214	0.0146445	0.00888407	-0.99985	0.23027	0	0	0	1
0.999357	0.0322892	0.0149216	0.62562	0.0323868	-0.999403	-0.00827401	-0.163679	0.0146177	0.00873793	-0.999852	0.230295	0	0	0	1
0.999354	0.0324096	0.0148685	0.625592	0.0325045	-0.999401	-0.00811277	-0.163149	0.0145688	0.0085768	-0.999854	0.230317	0	0	0	1
0.999351	0.032492	0.0148695	0.625569	0.0325845	-0.999399	-0.00794965	-0.162622	0.0145744	0.00841499	-0.999855	0.230374	0	0	0	1
0.99935	0.0324966	0.0148981	0.625542	0.0325867	-0.999401	-0.00777386	-0.162045	0.0146087	0.00824028	-0.999856	0.230457	0	0	0	1
0.999349	0.0325048	0.0149528	0.62552	0.0325925	-0.999402	-0.0075794	-0.16141	0.0146696	0.00804781	-0.999857	0.230558	0	0	0	1
0.999352	0.0323866	0.0150141	0.625479	0.0324724	-0.999407	-0.00741335	-0.160812	0.0147372	0.00788209	-0.999857	0.230676	0	0	0	1
0.999355	0.0323399	0.0149585	0.625395	0.0324283	-0.999407	-0.00762608	-0.160281	0.0146751	0.00809224	-0.999857	0.230801	0	0	0	1
0.999358	0.0322099	0.0149861	0.625339	0.0322965	-0.999412	-0.00748607	-0.159755	0.0147082	0.00795127	-0.999857	0.230891	0	0	0	1
0.999362	0.032095	0.0149662	0.62533	0.0321795	-0.999417	-0.00735373	-0.159178	0.0146935	0.00781665	-0.999859	0.230933	0	0	0	1
0.999368	0.0319719	0.0148319	0.625356	0.0320539	-0.999422	-0.00725858	-0.158626	0.0145633	0.00771542	-0.999861	0.230875	0	0	0	1
0.999372	0.0319212	0.0147136	0.625416	0.0320013	-0.999424	-0.00718699	-0.158079	0.0144478	0.00763933	-0.999864	0.230824	0	0	0	1
0.999372	0.0319758	0.0145908	0.625459	0.0320538	-0.999423	-0.00710592	-0.157607	0.0143272	0.00755514	-0.999866	0.230768	0	0	0	1
0.999377	0.0318363	0.0145319	0.625484	0.0319134	-0.999428	-0.00707249	-0.157275	0.0142705	0.00751785	-0.999867	0.230757	0	0	0	1
0.999377	0.0318326	0.0145151	0.625491	0.0319119	-0.999426	-0.00723254	-0.157134	0.0142486	0.00767723	-0.999866	0.230794	0	0	0	1
0.999372	0.032024	0.0144579	0.62549	0.0321021	-0.999421	-0.00717909	-0.15689	0.0141917	0.0076247	-0.999867	0.230778	0	0	0	1
0.999365	0.0323012	0.0143628	0.625523	0.0323772	-0.999413	-0.00708595	-0.156391	0.0140975	0.00753247	-0.999869	0.230746	0	0	0	1
0.999371	0.0321326	0.0142661	0.625581	0.0322065	-0.999419	-0.00699038	-0.155836	0.0140053	0.00743143	-0.999871	0.23071	0	0	0	1
0.999374	0.0320809	0.0141699	0.625607	0.0321528	-0.999421	-0.00689529	-0.155313	0.0139126	0.00733257	-0.999873	0.230687	0	0	0	1
0.999376	0.0320585	0.0141117	0.62564	0.0321287	-0.999423	-0.0068038	-0.154837	0.0138575	0.00723893	-0.999875	0.230678	0	0	0	1
0.999373	0.0322159	0.0139947	0.625638	0.0322836	-0.999418	-0.00668253	-0.154335	0.0137434	0.00711613	-0.999877	0.230646	0	0	0	1
0.99937	0.0323268	0.0139243	0.625668	0.0323924	-0.999416	-0.00656617	-0.153775	0.013676	0.00699907	-0.999879	0.230635	0	0	0	1
0.999371	0.0323413	0.0138434	0.625701	0.0324046	-0.999416	-0.00643973	-0.153173	0.013599	0.00687026	-0.999881	0.230623	0	0	0	1
0.99937	0.0324004	0.0137637	0.625732	0.0324618	-0.999415	-0.00633344	-0.15263	0.0135225	0.00676224	-0.999883	0.230606	0	0	0	1
0.999366	0.0325587	0.0136551	0.625758	0.032618	-0.99941	-0.00623791	-0.152127	0.013416	0.00666535	-0.999885	0.23057	0	0	0	1
0.999364	0.0326572	0.01357	0.625792	0.0327148	-0.999408	-0.00614725	-0.151647	0.0133332	0.00657327	-0.999887	0.23054	0	0	0	1
0.999362	0.0327758	0.0134717	0.625833	0.0328314	-0.999405	-0.00604943	-0.151099	0.0132374	0.00647385	-0.999889	0.230508	0	0	0	1
0.999364	0.0327605	0.0133534	0.62588	0.0328139	-0.999406	-0.00593782	-0.15049	0.0131229	0.0063582	-0.999891	0.230464	0	0	0	1
0.999369	0.0326338	0.013272	0.625928	0.0326853	-0.999411	-0.00583234	-0.149927	0.0130459	0.00624844	-0.999893	0.230443	0	0	0	1
0.999365	0.0327891	0.0131494	0.625933	0.0328386	-0.999406	-0.00573475	-0.149472	0.0129256	0.0061489	-0.999895	0.230401	0	0	0	1
0.999364	0.0328571	0.0130585	0.625949	0.0329048	-0.999404	-0.00564213	-0.149029	0.0128373	0.00605422	-0.999896	0.230372	0	0	0	1
0.99936	0.0330173	0.0129599	0.625975	0.033063	-0.9994	-0.00552767	-0.148467	0.0127416	0.00593862	-0.999898	0.230344	0	0	0	1
0.999365	0.0329137	0.0128761	0.626022	0.0329574	-0.999404	-0.0054093	-0.147838	0.0126624	0.00581622	-0.9999	0.230326	0	0	0	1
0.999368	0.0328454	0.012799	0.626064	0.0328872	-0.999407	-0.00529589	-0.147248	0.0125894	0.00569945	-0.999902	0.230309	0	0	0	1
0.999375	0.0326794	0.0127161	0.626065	0.0327192	-0.999413	-0.00517329	-0.146745	0.0125116	0.0055721	-0.999903	0.230298	0	0	0	1
0.999382	0.0324944	0.0126064	0.626047	0.0325319	-0.99942	-0.00503833	-0.14625	0.0124073	0.00543131	-0.999905	0.230275	0	0	0	1
0.999384	0.0324528	0.012521	0.626037	0.0324881	-0.999422	-0.00489	-0.145665	0.012327	0.00527976	-0.999907	0.230272	0	0	0	1
0.999385	0.0324745	0.0124406	0.626038	0.0325076	-0.999422	-0.00475214	-0.145009	0.0122511	0.00513962	-0.999909	0.230277	0	0	0	1
0.999389	0.0323717	0.0123281	0.62602	0.0324027	-0.999426	-0.00462775	-0.144427	0.0121431	0.00501038	-0.999911	0.230261	0	0	0	1
0.999386	0.0325092	0.0122326	0.625997	0.0325384	-0.999422	-0.00451491	-0.143929	0.0120507	0.00489616	-0.999913	0.230251	0	0	0	1
0.999385	0.032559	0.012203	0.625988	0.0325867	-0.999421	-0.00440209	-0.143491	0.0120246	0.00478303	-0.999913	0.230271	0	0	0	1
0.999379	0.0327467	0.0121688	0.625992	0.0327728	-0.999416	-0.00427793	-0.142935	0.0119935	0.00466007	-0.999914	0.230293	0	0	0	1
0.999387	0.0325368	0.0121103	0.626005	0.0325608	-0.999423	-0.0041329	-0.142309	0.0119408	0.00451069	-0.999916	0.230302	0	0	0	1
0.999387	0.0325977	0.0119348	0.625985	0.032626	-0.999419	-0.00456195	-0.141954	0.0117511	0.00493452	-0.999916	0.230314	0	0	0	1
0.999392	0.0324509	0.0119277	0.626002	0.0324813	-0.999423	-0.00475029	-0.14173	0.0117386	0.00512081	-0.999915	0.230362	0	0	0	1
0.999387	0.0326367	0.0118363	0.625971	0.032666	-0.999417	-0.0046933	-0.141525	0.0116482	0.00506305	-0.999917	0.23033	0	0	0	1
0.99938	0.032875	0.0117573	0.625979	0.0329031	-0.99941	-0.0046228	-0.141144	0.0115703	0.00499276	-0.999918	0.230304	0	0	0	1
0.999373	0.0331051	0.011667	0.626007	0.0331317	-0.999403	-0.00452819	-0.140599	0.011482	0.00489788	-0.999919	0.23028	0	0	0	1
0.999375	0.033079	0.0116337	0.626019	0.0331041	-0.999404	-0.00440832	-0.140067	0.0114528	0.00477666	-0.99992	0.230296	0	0	0	1
0.999373	0.0331402	0.0116289	0.62599	0.0331636	-0.999403	-0.00426247	-0.139545	0.0114526	0.00463143	-0.999921	0.230346	0	0	0	1
0.999369	0.0332325	0.0116405	0.625921	0.0332539	-0.9994	-0.00408123	-0.138999	0.0114698	0.00445173	-0.999922	0.230414	0	0	0	1
0.999365	0.0332906	0.0118146	0.625838	0.0333105	-0.999399	-0.0038862	-0.138442	0.0116501	0.00426328	-0.99992	0.230552	0	0	0	1
0.999365	0.0332376	0.0120399	0.625736	0.0332561	-0.999402	-0.00368116	-0.137917	0.0118822	0.00406523	-0.999918	0.23072	0	0	0	1
0.999364	0.0331291	0.0123458	0.625675	0.0331464	-0.999406	-0.00348782	-0.137353	0.0121949	0.00388084	-0.999915	0.230931	0	0	0	1
0.99936	0.0332127	0.0124702	0.625606	0.0332282	-0.999404	-0.00329911	-0.136709	0.0123251	0.00369738	-0.999914	0.231017	0	0	0	1
0.999359	0.0332162	0.0125491	0.625578	0.0332304	-0.999405	-0.00318203	-0.13613	0.0124078	0.00358303	-0.999914	0.231011	0	0	0	1
0.999358	0.033245	0.0125308	0.625605	0.0332584	-0.999404	-0.00311455	-0.135644	0.0123917	0.00351534	-0.999914	0.230975	0	0	0	1
0.999357	0.0333269	0.0124134	0.625651	0.0333392	-0.999401	-0.00305319	-0.135172	0.0122761	0.00345112	-0.999916	0.230916	0	0	0	1
0.999356	0.0334006	0.0122887	0.62571	0.0334115	-0.999399	-0.00298134	-0.134621	0.0121536	0.00337603	-0.999918	0.230856	0	0	0	1
0.999368	0.0330986	0.0121573	0.625759	0.033108	-0.999409	-0.00288805	-0.134002	0.0120264	0.00327476	-0.99992	0.230807	0	0	0	1
0.99938	0.0327648	0.0120251	0.625741	0.0327728	-0.999421	-0.00281359	-0.133492	0.0118978	0.00319197	-0.999921	0.230784	0	0	0	1
0.999378	0.0328356	0.0120461	0.625746	0.0328425	-0.999419	-0.00272202	-0.133035	0.0119216	0.00310198	-0.999921	0.230838	0	0	0	1
0.999371	0.0330257	0.0120452	0.625747	0.0330315	-0.999413	-0.00261903	-0.132563	0.0119235	0.00300129	-0.999922	0.230879	0	0	0	1
0.999372	0.0330374	0.0119812	0.625744	0.0330415	-0.999413	-0.00248826	-0.131976	0.0118639	0.00286861	-0.999923	0.230886	0	0	0	1
0.99938	0.0328024	0.0119393	0.625757	0.0328049	-0.999421	-0.00237267	-0.131348	0.0118264	0.0027489	-0.999924	0.230911	0	0	0	1
0.999382	0.0327689	0.011865	0.625758	0.0327705	-0.999422	-0.0023147	-0.130785	0.0117541	0.00268813	-0.999925	0.230918	0	0	0	1
0.999384	0.0327222	0.01182	0.625776	0.0327234	-0.999424	-0.0022916	-0.130327	0.0117101	0.00266302	-0.999925	0.23093	0	0	0	1
0.999379	0.0329079	0.0117731	0.625787	0.0329081	-0.999418	-0.0022051	-0.129852	0.0116656	0.0025772	-0.999926	0.230937	0	0	0	1
0.999374	0.0330824	0.0117051	0.625786	0.0330809	-0.999412	-0.00207927	-0.129257	0.0116013	0.00245121	-0.999927	0.230939	0	0	0	1
0.999372	0.0331592	0.0116528	0.625797	0.0331562	-0.99941	-0.00195659	-0.128617	0.0115529	0.00232776	-0.999928	0.230951	0	0	0	1
0.999374	0.0331155	0.011593	0.625798	0.0331112	-0.999412	-0.00185637	-0.128042	0.0114965	0.0022251	-0.999929	0.230961	0	0	0	1
0.999372	0.0331851	0.0115297	0.625778	0.0331794	-0.99941	-0.00174344	-0.127555	0.0114369	0.00211093	-0.99993	0.230964	0	0	0	1
0.999367	0.0333513	0.0114986	0.625788	0.0333444	-0.999404	-0.00164998	-0.127068	0.0114085	0.00201839	-0.99993	0.230978	0	0	0	1
0.999369	0.0333003	0.0114583	0.625796	0.0332927	-0.999406	-0.00158572	-0.126697	0.0113705	0.00195224	-0.999931	0.230978	0	0	0	1
0.999373	0.0332065	0.0114348	0.625802	0.0331986	-0.999409	-0.00156562	-0.126494	0.0113479	0.0019303	-0.999931	0.23098	0	0	0	1
0.999367	0.0333801	0.011395	0.625804	0.0333718	-0.999404	-0.00153623	-0.126305	0.0113088	0.00190157	-0.999932	0.230969	0	0	0	1
0.999361	0.0336083	0.011236	0.6258	0.0335988	-0.999396	-0.0014584	-0.125854	0.011152	0.00182102	-0.999933	0.230899	0	0	0	1
0.999369	0.0334302	0.0111256	0.625836	0.0334195	-0.999402	-0.001371	-0.125309	0.0110449	0.00172798	-0.999935	0.230856	0	0	0	1
0.999369	0.0334548	0.0110567	0.625823	0.0334429	-0.999402	-0.00126663	-0.12484	0.0109795	0.00162163	-0.999936	0.230853	0	0	0	1
0.999365	0.0335643	0.0110101	0.625804	0.0335511	-0.999398	-0.00116302	-0.124417	0.0109362	0.00151772	-0.999936	0.23086	0	0	0	1
0.999365	0.0335917	0.0109556	0.625796	0.0335773	-0.999397	-0.00105496	-0.123915	0.0108854	0.00140819	-0.999937	0.230864	0	0	0	1
0.999365	0.0336154	0.0108897	0.625796	0.0335994	-0.999397	-0.000915657	-0.123269	0.0108241	0.001267	-0.999938	0.230871	0	0	0	1
0.999364	0.0336872	0.0108092	0.62577	0.0336696	-0.999395	-0.000772439	-0.122656	0.0107485	0.00112193	-0.999939	0.230876	0	0	0	1
0.999365	0.033655	0.0107818	0.625757	0.0336361	-0.999396	-0.000654344	-0.122152	0.010725	0.00100263	-0.999939	0.230898	0	0	0	1
0.999366	0.033642	0.0107271	0.625751	0.033622	-0.999396	-0.000557156	-0.121689	0.0106736	0.000903513	-0.99994	0.230899	0	0	0	1
0.999369	0.0335641	0.0106817	0.625754	0.0335427	-0.999399	-0.000430997	-0.121097	0.0106326	0.000775065	-0.99994	0.230914	0	0	0	1
0.999377	0.0333454	0.0106357	0.625763	0.0333226	-0.999406	-0.000306912	-0.120458	0.0105909	0.000647177	-0.999941	0.230929	0	0	0	1
0.999383	0.0331714	0.0106032	0.625777	0.0331492	-0.999412	-0.000363095	-0.119932	0.0105567	0.000700403	-0.999941	0.230971	0	0	0	1
0.999386	0.0331089	0.0105491	0.625774	0.0330868	-0.999414	-0.000382081	-0.119424	0.0105021	0.000716927	-0.999942	0.230993	0	0	0	1
0.999383	0.033198	0.010501	0.625771	0.0331749	-0.999411	-0.000285561	-0.118903	0.0104572	0.0006198	-0.999942	0.231004	0	0	0	1
0.999385	0.0331726	0.0104456	0.625774	0.0331484	-0.999412	-0.000180841	-0.118331	0.0104052	0.000513029	-0.999943	0.231012	0	0	0	1
0.999383	0.0332447	0.0103829	0.625781	0.0332196	-0.99941	-9.66877e-05	-0.117741	0.0103453	0.000427588	-0.999944	0.231016	0	0	0	1
0.99939	0.0330628	0.0103163	0.625754	0.0330366	-0.999416	6.28788e-06	-0.1172	0.0102822	0.000320578	-0.999944	0.231029	0	0	0	1
0.999388	0.0331188	0.0103177	0.625748	0.0330916	-0.999414	0.000100862	-0.116733	0.0102868	0.000226679	-0.999944	0.231066	0	0	0	1
0.999382	0.0332635	0.0103634	0.625755	0.0332353	-0.999409	0.000195908	-0.116249	0.0103355	0.000134696	-0.999944	0.231129	0	0	0	1
0.999378	0.0334065	0.0103131	0.625726	0.0333769	-0.999405	0.000333171	-0.115664	0.0102898	-2.69097e-06	-0.999944	0.231149	0	0	0	1
0.999381	0.0333117	0.0103234	0.625714	0.0332807	-0.999408	0.000474083	-0.115036	0.0103048	-0.000144163	-0.999944	0.231204	0	0	0	1
0.999375	0.0334635	0.010421	0.625732	0.0334313	-0.999403	0.000578671	-0.114479	0.0104059	-0.000243857	-0.999943	0.231299	0	0	0	1
0.999369	0.0336518	0.0104234	0.625709	0.0336185	-0.999396	0.00069212	-0.113982	0.0104122	-0.000355196	-0.999943	0.231343	0	0	0	1
0.999366	0.0337117	0.0104668	0.625739	0.0336776	-0.999394	0.000763841	-0.11352	0.010458	-0.000424791	-0.999943	0.23139	0	0	0	1
0.999369	0.0336427	0.0104007	0.62575	0.0336077	-0.999397	0.000861397	-0.112966	0.0103951	-0.000525242	-0.999943	0.231383	0	0	0	1
0.999367	0.0337398	0.0103293	0.625755	0.0337036	-0.999393	0.000973888	-0.11233	0.0103276	-0.000639067	-0.999944	0.231382	0	0	0	1
0.999372	0.0336228	0.010246	0.625748	0.0335859	-0.999397	0.00105292	-0.111722	0.0102469	-0.000722068	-0.999945	0.231381	0	0	0	1
0.999377	0.0334988	0.0100924	0.625708	0.033466	-0.999401	0.000657217	-0.11149	0.0100801	-0.000333	-0.999946	0.231378	0	0	0	1
0.999387	0.0333027	0.0097414	0.625488	0.0332728	-0.999408	0.000360738	-0.111495	0.00971939	-5.03542e-05	-0.99995	0.231293	0	0	0	1
0.999406	0.0330968	0.00842291	0.624764	0.0330658	-0.999415	0.000510158	-0.111453	0.00840656	-0.000245339	-0.999962	0.230785	0	0	0	1
0.999424	0.0328778	0.00705648	0.623749	0.0328459	-0.999422	0.000681209	-0.111389	0.00704645	-0.000463068	-0.999972	0.230328	0	0	0	1
0.999429	0.0329041	0.00620366	0.622626	0.0328711	-0.999421	0.000919483	-0.111327	0.00620194	-0.000729083	-0.999978	0.230268	0	0	0	1
0.99943	0.0329437	0.00573733	0.621426	0.0329098	-0.999419	0.00114922	-0.111333	0.00574345	-0.000973804	-0.999981	0.23051	0	0	0	1
0.999433	0.0329539	0.00521402	0.619896	0.0329181	-0.999419	0.00159182	-0.111295	0.00523502	-0.00143334	-0.999983	0.230839	0	0	0	1
0.999435	0.0329315	0.00488942	0.61824	0.0328936	-0.999418	0.00212199	-0.111247	0.004928	-0.00197401	-0.999983	0.23125	0	0	0	1
0.999433	0.0330401	0.0045581	0.616775	0.0330018	-0.999414	0.00236495	-0.111241	0.0046051	-0.00222724	-0.999984	0.231522	0	0	0	1
0.999432	0.033108	0.0042017	0.615388	0.0330695	-0.999411	0.00259206	-0.111221	0.00425655	-0.0024657	-0.999985	0.231524	0	0	0	1
0.999432	0.0331969	0.00344081	0.61401	0.0331601	-0.999408	0.00264355	-0.111228	0.00349802	-0.00254203	-0.999988	0.231234	0	0	0	1
0.999436	0.0331584	0.00252929	0.612823	0.033124	-0.99941	0.00262366	-0.111271	0.00258625	-0.00255251	-0.999991	0.231002	0	0	0	1
0.999434	0.0332794	0.00154163	0.611817	0.0332475	-0.999406	0.0026096	-0.111288	0.00159899	-0.002571	-0.999993	0.230817	0	0	0	1
0.999436	0.0332607	0.0002496	0.610495	0.0332322	-0.999405	0.00282272	-0.111254	0.000314729	-0.002827	-0.999994	0.230539	0	0	0	1
0.99944	0.0331232	-0.000453769	0.609069	0.0330968	-0.999409	0.00326265	-0.111266	-0.000374072	-0.00329002	-0.999992	0.230651	0	0	0	1
0.99944	0.0331185	-0.000632875	0.607594	0.0330929	-0.999407	0.00374577	-0.111228	-0.000537105	-0.00377879	-0.99999	0.23112	0	0	0	1
0.999437	0.0332223	-0.000965968	0.605918	0.0331983	-0.999402	0.00406261	-0.111213	-0.0008591	-0.00410656	-0.999989	0.231384	0	0	0	1
0.999431	0.0334006	-0.000436287	0.604509	0.0333744	-0.999397	0.00403316	-0.111224	-0.000329976	-0.00405958	-0.999989	0.231594	0	0	0	1
0.999431	0.0334006	-0.000679337	0.603071	0.0333753	-0.999397	0.0039239	-0.111238	-0.000576533	-0.00395851	-0.99999	0.231505	0	0	0	1
0.999434	0.0333064	-0.00106015	0.601826	0.0332825	-0.999401	0.00374628	-0.111238	-0.000963413	-0.00379362	-0.99999	0.231218	0	0	0	1
0.999437	0.0331709	-0.0018471	0.600517	0.03315	-0.999405	0.00370658	-0.111205	-0.00175175	-0.00377993	-0.999989	0.230983	0	0	0	1
0.999442	0.0330176	-0.0020996	0.59916	0.0329969	-0.999412	0.00337149	-0.111233	-0.00201574	-0.00345311	-0.99999	0.230994	0	0	0	1
0.999446	0.0328841	-0.0020679	0.597755	0.0328631	-0.999416	0.00332332	-0.11119	-0.0019861	-0.00340365	-0.99999	0.231113	0	0	0	1
0.99945	0.0327828	-0.0015676	0.596353	0.0327602	-0.99942	0.00331805	-0.111148	-0.00148659	-0.00338179	-0.999991	0.231288	0	0	0	1
0.999453	0.032727	-0.000969801	0.594902	0.0327024	-0.999421	0.00332626	-0.111175	-0.000889039	-0.00337034	-0.999992	0.231231	0	0	0	1
0.999458	0.0325876	-0.000322017	0.593397	0.0325609	-0.999425	0.00367597	-0.111135	-0.000230689	-0.00369863	-0.999991	0.231032	0	0	0	1
0.99946	0.0325278	0.000355795	0.59184	0.0324985	-0.999426	0.00384663	-0.111157	0.000452079	-0.00384713	-0.99999	0.230781	0	0	0	1
0.999452	0.0327719	0.00107946	0.590355	0.0327399	-0.999418	0.00384348	-0.111146	0.00117618	-0.00382015	-0.99999	0.230958	0	0	0	1
0.999449	0.0328484	0.00110591	0.588877	0.0328161	-0.999415	0.00397056	-0.11115	0.00120707	-0.0039462	-0.999989	0.231367	0	0	0	1
0.999448	0.0328871	0.00085669	0.587517	0.0328556	-0.999413	0.00410134	-0.111138	0.000962442	-0.00408505	-0.999989	0.231682	0	0	0	1
0.999451	0.0327508	0.0017538	0.586607	0.0327157	-0.999418	0.00405578	-0.111164	0.00185701	-0.00401028	-0.999988	0.231838	0	0	0	1
0.999446	0.0326737	0.00439805	0.586586	0.0326312	-0.999424	0.00336582	-0.111346	0.00447698	-0.00323448	-0.999982	0.231747	0	0	0	1
0.999439	0.0325497	0.00641392	0.586712	0.0325071	-0.99943	0.00239687	-0.111618	0.00645987	-0.00220103	-0.999974	0.231046	0	0	0	1
0.999436	0.0324634	0.007265	0.58657	0.0324251	-0.999435	0.001547	-0.111938	0.00728275	-0.00132456	-0.99997	0.230299	0	0	0	1
0.999438	0.032349	0.00753812	0.58649	0.0323153	-0.999439	0.000889314	-0.11231	0.00753432	-0.000659227	-0.999969	0.230166	0	0	0	1
0.999443	0.03214	0.00777711	0.586439	0.0321107	-0.999446	0.000306703	-0.112756	0.00775434	-7.08204e-05	-0.999967	0.230377	0	0	0	1
0.999448	0.0319508	0.00780139	0.586359	0.0319262	-0.999452	-0.000307048	-0.113205	0.007759	0.000541916	-0.999967	0.230471	0	0	0	1
0.999457	0.0316822	0.00778302	0.586276	0.031662	-0.99946	-0.000868811	-0.113665	0.007723	0.00110072	-0.999967	0.23053	0	0	0	1
0.999467	0.0313991	0.00764544	0.586172	0.0313832	-0.999468	-0.00146858	-0.11415	0.00756698	0.00169367	-0.999967	0.230527	0	0	0	1
0.999473	0.0312274	0.00752504	0.586078	0.0312163	-0.999472	-0.00213722	-0.114615	0.00742606	0.00235692	-0.999967	0.230541	0	0	0	1
0.999481	0.0309989	0.00740814	0.585985	0.0309919	-0.999478	-0.00273585	-0.115067	0.00729122	0.00294992	-0.999966	0.230547	0	0	0	1
0.999489	0.0307728	0.00730263	0.585897	0.0307694	-0.999483	-0.00328835	-0.115499	0.00716943	0.00349725	-0.999966	0.230555	0	0	0	1
0.999499	0.0304543	0.00721572	0.585802	0.0304544	-0.999491	-0.00382734	-0.115973	0.00706726	0.00403104	-0.999964	0.230573	0	0	0	1
0.999509	0.0301592	0.00709804	0.585704	0.0301628	-0.999497	-0.00439015	-0.116446	0.00693386	0.00458795	-0.999963	0.230577	0	0	0	1
0.999521	0.02978	0.0070156	0.585607	0.0297866	-0.999506	-0.0049085	-0.116939	0.00683777	0.00510096	-0.999961	0.230593	0	0	0	1
0.999534	0.029372	0.00694749	0.585514	0.0293811	-0.999516	-0.00532024	-0.117395	0.00675967	0.00550771	-0.999959	0.230607	0	0	0	1
0.999545	0.0289969	0.00686011	0.585417	0.0290087	-0.999524	-0.00579727	-0.117869	0.00666056	0.00597945	-0.999957	0.230618	0	0	0	1
0.999557	0.0286222	0.00677735	0.585319	0.0286367	-0.999532	-0.00628827	-0.118354	0.00656603	0.00646536	-0.999955	0.230634	0	0	0	1
0.999567	0.0282908	0.0066945	0.585224	0.0283079	-0.999538	-0.00678074	-0.118818	0.00647142	0.00695309	-0.999952	0.23065	0	0	0	1
0.999565	0.0283669	0.00659529	0.585123	0.0283867	-0.999532	-0.00730985	-0.119291	0.0063567	0.00747966	-0.999949	0.23066	0	0	0	1
0.999571	0.0281739	0.00656953	0.58503	0.0281958	-0.999535	-0.00768095	-0.119774	0.00632194	0.00784864	-0.999947	0.23069	0	0	0	1
0.999577	0.0279687	0.00653223	0.584925	0.0279923	-0.999538	-0.00798428	-0.12028	0.00627778	0.0081495	-0.999944	0.230708	0	0	0	1
0.999584	0.0276922	0.00654758	0.584835	0.0277172	-0.999544	-0.00819432	-0.120736	0.00628956	0.00835814	-0.999943	0.230742	0	0	0	1
0.999587	0.0275997	0.00652333	0.584739	0.0276265	-0.999544	-0.00850919	-0.121206	0.00625739	0.00867163	-0.99994	0.230769	0	0	0	1
0.999594	0.0273587	0.00649317	0.584634	0.0273871	-0.999548	-0.00880033	-0.121719	0.00622137	0.00896031	-0.999938	0.230786	0	0	0	1
0.999598	0.0272139	0.00647093	0.58454	0.0272437	-0.99955	-0.00905652	-0.122182	0.00619346	0.0092149	-0.999936	0.230802	0	0	0	1
0.9996	0.0271558	0.00646789	0.584443	0.0271867	-0.99955	-0.00924587	-0.12267	0.0061858	0.00940372	-0.999934	0.230814	0	0	0	1
0.999604	0.026978	0.00648275	0.584325	0.0270097	-0.999553	-0.0093606	-0.12326	0.00619924	0.00951771	-0.999933	0.230825	0	0	0	1
0.999603	0.0270086	0.00651848	0.584214	0.027041	-0.999552	-0.00942456	-0.123816	0.00623293	0.00958281	-0.999932	0.230835	0	0	0	1
0.999603	0.0269963	0.00658986	0.584131	0.0270298	-0.999552	-0.00947365	-0.124275	0.00630307	0.00963373	-0.999931	0.230856	0	0	0	1
0.999602	0.0270409	0.00663686	0.584076	0.0270751	-0.99955	-0.00951416	-0.124581	0.00634852	0.00967578	-0.99993	0.230871	0	0	0	1
0.999601	0.0270264	0.00671262	0.584065	0.0270614	-0.99955	-0.0095405	-0.124719	0.00642368	0.00970407	-0.99993	0.230889	0	0	0	1
0.999605	0.0268581	0.00684273	0.584053	0.0268951	-0.999554	-0.00964409	-0.124955	0.00655258	0.00981004	-0.999928	0.230911	0	0	0	1
0.999607	0.0267804	0.00692355	0.583985	0.0268203	-0.999553	-0.00996171	-0.125449	0.00662561	0.0101292	-0.999924	0.230929	0	0	0	1
0.999603	0.0268663	0.00713635	0.583925	0.0269091	-0.999549	-0.0100613	-0.125987	0.00683477	0.010235	-0.999922	0.230964	0	0	0	1
0.999601	0.0268675	0.00737094	0.583883	0.0269134	-0.999548	-0.0101555	-0.126476	0.00706672	0.0103355	-0.999919	0.231	0	0	0	1
0.9996	0.0268621	0.00755985	0.583832	0.0269106	-0.999547	-0.0102509	-0.126953	0.00725304	0.010436	-0.999917	0.231023	0	0	0	1
0.999603	0.0266604	0.00781449	0.583794	0.0267125	-0.999551	-0.0103811	-0.127464	0.0075062	0.0105715	-0.999913	0.231056	0	0	0	1
0.999603	0.0265891	0.00802742	0.583735	0.0266443	-0.999552	-0.010494	-0.128006	0.00771679	0.0106894	-0.99991	0.231089	0	0	0	1
0.999606	0.0264061	0.00831632	0.583689	0.0264653	-0.999556	-0.0106061	-0.128582	0.00800455	0.0108077	-0.999907	0.231127	0	0	0	1
0.999608	0.0262434	0.00857149	0.583645	0.0263061	-0.999559	-0.0107038	-0.129108	0.00825881	0.0109108	-0.999904	0.231159	0	0	0	1
0.99961	0.0260945	0.00880889	0.583608	0.0261607	-0.999562	-0.0108021	-0.129581	0.00849518	0.0110141	-0.9999	0.231191	0	0	0	1
0.999611	0.0259677	0.00902299	0.583564	0.0260373	-0.999563	-0.0109278	-0.130058	0.00870731	0.0111442	-0.999897	0.231215	0	0	0	1
0.999612	0.0258919	0.00920179	0.583509	0.0259666	-0.999561	-0.0112709	-0.130603	0.00887797	0.0114912	-0.999892	0.231245	0	0	0	1
0.999614	0.0257338	0.00943659	0.583451	0.0258127	-0.999564	-0.0114416	-0.13117	0.00911009	0.0116665	-0.999888	0.231279	0	0	0	1
0.999606	0.0259398	0.00965967	0.583393	0.0260225	-0.999557	-0.0115624	-0.131706	0.00932753	0.011795	-0.999884	0.231308	0	0	0	1
0.999603	0.0259553	0.00991053	0.583336	0.026042	-0.999555	-0.0116692	-0.132264	0.00957531	0.0119084	-0.99988	0.231343	0	0	0	1
0.999598	0.0260839	0.0101382	0.583279	0.0261742	-0.99955	-0.0117724	-0.132797	0.00979862	0.0120188	-0.999877	0.231373	0	0	0	1
0.999593	0.0261319	0.010457	0.583245	0.0262274	-0.999547	-0.0118956	-0.133336	0.0101135	0.0121507	-0.999872	0.231412	0	0	0	1
0.999592	0.0260602	0.0107574	0.583203	0.0261605	-0.999548	-0.01201	-0.133891	0.0104116	0.0122723	-0.999868	0.23145	0	0	0	1
0.999586	0.0261738	0.0110593	0.583166	0.0262791	-0.999543	-0.0121279	-0.134409	0.0107089	0.0123993	-0.999863	0.231491	0	0	0	1
0.999582	0.0262117	0.0113239	0.583137	0.0263215	-0.999541	-0.0122368	-0.134862	0.0109701	0.0125155	-0.999859	0.231524	0	0	0	1
0.999579	0.0262079	0.011596	0.583102	0.0263223	-0.999539	-0.0123536	-0.13535	0.011239	0.0126394	-0.999854	0.231556	0	0	0	1
0.999574	0.0262735	0.0118318	0.583031	0.0263922	-0.999536	-0.0124663	-0.135937	0.011471	0.0127591	-0.99985	0.231586	0	0	0	1
0.999569	0.026354	0.0121192	0.582968	0.0264779	-0.999532	-0.0125903	-0.136548	0.0117539	0.0128915	-0.999845	0.231625	0	0	0	1
0.999564	0.0264087	0.0123766	0.582917	0.0265373	-0.999529	-0.0127057	-0.137084	0.0120074	0.0130144	-0.99984	0.231658	0	0	0	1
0.999564	0.0263022	0.0126086	0.582875	0.026435	-0.999531	-0.0128017	-0.13754	0.0122381	0.0131152	-0.999836	0.231686	0	0	0	1
0.999568	0.0260294	0.0128488	0.582829	0.0261667	-0.999536	-0.0129124	-0.13803	0.0124789	0.0132288	-0.999832	0.231719	0	0	0	1
0.999564	0.0259856	0.0132101	0.582795	0.0261297	-0.999535	-0.0130647	-0.138611	0.0128366	0.01339	-0.999825	0.231761	0	0	0	1
0.999557	0.0261078	0.0134952	0.58273	0.0262573	-0.99953	-0.0131885	-0.139216	0.0131168	0.0135228	-0.99982	0.231798	0	0	0	1
0.999546	0.0264583	0.0136592	0.582685	0.0266111	-0.99952	-0.0132732	-0.139587	0.0132737	0.0136165	-0.999816	0.231818	0	0	0	1
0.999544	0.0264814	0.0137581	0.582699	0.0266361	-0.999519	-0.0133139	-0.139661	0.0133712	0.0136601	-0.999814	0.231826	0	0	0	1
0.999547	0.0262478	0.0139555	0.58272	0.0264061	-0.999524	-0.0133778	-0.139824	0.01357	0.0137261	-0.999811	0.231844	0	0	0	1
0.999555	0.0258568	0.0141686	0.582671	0.0260194	-0.999533	-0.013481	-0.14031	0.0137856	0.0138295	-0.999806	0.231858	0	0	0	1
0.999553	0.0257772	0.0144427	0.582627	0.0259455	-0.999533	-0.0136175	-0.140868	0.0140572	0.013972	-0.999801	0.23186	0	0	0	1
0.99955	0.0257215	0.0147655	0.58261	0.0258964	-0.999532	-0.0137582	-0.141352	0.014377	0.0141202	-0.999794	0.231878	0	0	0	1
0.999549	0.0255353	0.015097	0.582591	0.025717	-0.999535	-0.0138991	-0.141865	0.0147073	0.014267	-0.999787	0.23189	0	0	0	1
0.999547	0.0254793	0.0153481	0.582546	0.0256663	-0.999534	-0.0140225	-0.142381	0.0149559	0.0143959	-0.999782	0.231905	0	0	0	1
0.999547	0.025276	0.0156673	0.58253	0.0254698	-0.999538	-0.0141595	-0.142858	0.0152744	0.014538	-0.999775	0.231922	0	0	0	1
0.99954	0.0253177	0.0160557	0.582541	0.0255198	-0.999534	-0.0143301	-0.143302	0.0156577	0.0147191	-0.999766	0.231945	0	0	0	1
0.999538	0.0252071	0.0163306	0.582505	0.0254159	-0.999534	-0.0144984	-0.143847	0.0159299	0.0148927	-0.999759	0.23194	0	0	0	1
0.999534	0.0251598	0.0166811	0.582472	0.025377	-0.999532	-0.014693	-0.144477	0.016276	0.0150953	-0.999751	0.231925	0	0	0	1
0.999519	0.0255132	0.0170342	0.582454	0.0257389	-0.99952	-0.0148868	-0.145039	0.0166186	0.015304	-0.999742	0.231914	0	0	0	1
0.999513	0.0254911	0.0173785	0.582449	0.0257251	-0.999518	-0.0150611	-0.14554	0.0169586	0.0154868	-0.999733	0.231904	0	0	0	1
0.999509	0.0254087	0.017742	0.582451	0.0256515	-0.999517	-0.0152438	-0.146027	0.0173185	0.0156773	-0.999724	0.231904	0	0	0	1
0.999503	0.025467	0.0180116	0.582411	0.025717	-0.999513	-0.0154151	-0.146579	0.0175827	0.0158565	-0.999717	0.231885	0	0	0	1
0.999489	0.0257083	0.0184123	0.582381	0.0259685	-0.999503	-0.0156264	-0.147228	0.0179738	0.0160825	-0.999706	0.231885	0	0	0	1
0.999477	0.0259797	0.0186965	0.582329	0.0262475	-0.999493	-0.0157909	-0.147812	0.0182493	0.0162593	-0.999698	0.23188	0	0	0	1
0.999472	0.025906	0.0190474	0.582322	0.0261825	-0.999492	-0.0159552	-0.1483	0.0185969	0.0164314	-0.999689	0.231884	0	0	0	1
0.999472	0.0257665	0.0192796	0.58229	0.0260494	-0.999493	-0.0160871	-0.148756	0.0188278	0.0165668	-0.999682	0.231872	0	0	0	1
0.999467	0.0257433	0.0195295	0.582242	0.0260333	-0.999491	-0.0162466	-0.149323	0.0190738	0.0167322	-0.999675	0.231841	0	0	0	1
0.999459	0.0258605	0.0198065	0.582183	0.0261585	-0.999485	-0.016416	-0.149928	0.0193443	0.0169111	-0.999667	0.23183	0	0	0	1
0.999451	0.0259243	0.0201284	0.582152	0.0262308	-0.999481	-0.0165728	-0.150444	0.0196608	0.0170776	-0.999658	0.231847	0	0	0	1
0.999448	0.0258106	0.0204083	0.582121	0.0261243	-0.999482	-0.0166946	-0.150888	0.0199394	0.0172044	-0.99965	0.231875	0	0	0	1
0.999441	0.0257991	0.0207598	0.582104	0.0261221	-0.999479	-0.0168536	-0.15137	0.0202867	0.0173724	-0.99964	0.231904	0	0	0	1
0.999437	0.0257994	0.0209684	0.582028	0.0261288	-0.999476	-0.0169919	-0.151943	0.0204916	0.0175162	-0.999633	0.231895	0	0	0	1
0.999434	0.0257021	0.0212122	0.581958	0.0260388	-0.999476	-0.017136	-0.152531	0.0207332	0.0176646	-0.999626	0.231896	0	0	0	1
0.999428	0.0256966	0.0214955	0.581916	0.0260414	-0.999474	-0.0172825	-0.153047	0.0210126	0.0178184	-0.999617	0.231913	0	0	0	1
0.999426	0.0255756	0.0217643	0.581888	0.0259279	-0.999474	-0.0174134	-0.153485	0.0212801	0.0179536	-0.999609	0.231928	0	0	0	1
0.999426	0.0253271	0.0220118	0.581851	0.025687	-0.999478	-0.01756	-0.153967	0.0215281	0.0181013	-0.999601	0.231933	0	0	0	1
0.999421	0.0254619	0.0221238	0.58181	0.0258263	-0.999473	-0.0176723	-0.15434	0.0216347	0.0182194	-0.999597	0.231924	0	0	0	1
0.999418	0.0254935	0.0222143	0.58181	0.0258611	-0.99947	-0.0177427	-0.154537	0.0217228	0.0182929	-0.999593	0.231924	0	0	0	1
0.999419	0.0253315	0.0223442	0.581811	0.025703	-0.999473	-0.0178152	-0.154745	0.0218538	0.0183651	-0.999589	0.23193	0	0	0	1
0.999418	0.0252203	0.0225165	0.581756	0.0255977	-0.999474	-0.0179375	-0.155239	0.0220249	0.0184894	-0.999583	0.231931	0	0	0	1
0.999407	0.0254972	0.0226908	0.581681	0.025881	-0.999464	-0.018079	-0.155834	0.0221903	0.0186415	-0.999577	0.231955	0	0	0	1
0.999403	0.0254745	0.0229124	0.581666	0.0258654	-0.999462	-0.0182159	-0.156302	0.0224087	0.0187836	-0.999569	0.232006	0	0	0	1
0.999401	0.0254001	0.023049	0.581646	0.0257961	-0.999461	-0.0183279	-0.156707	0.0225437	0.0188975	-0.999564	0.232026	0	0	0	1
0.999402	0.025245	0.023185	0.581609	0.0256466	-0.999463	-0.01846	-0.15721	0.0226792	0.0190295	-0.999558	0.23203	0	0	0	1
0.999396	0.0252997	0.0234069	0.581569	0.0257097	-0.999458	-0.0186423	-0.157848	0.0228952	0.0192188	-0.99955	0.232056	0	0	0	1
0.999386	0.0255549	0.0235417	0.58151	0.0259707	-0.999449	-0.0187809	-0.158401	0.0230215	0.0193668	-0.999544	0.232094	0	0	0	1
0.999377	0.0257424	0.0237182	0.581494	0.0261649	-0.999441	-0.0189188	-0.158868	0.0231906	0.0195136	-0.999537	0.23215	0	0	0	1
0.999374	0.0257083	0.023866	0.581488	0.0261366	-0.999439	-0.0190444	-0.159297	0.0233358	0.0196423	-0.999531	0.232197	0	0	0	1
0.999372	0.0257223	0.0239536	0.581453	0.0261561	-0.999436	-0.019206	-0.159874	0.0234188	0.0198064	-0.999526	0.232205	0	0	0	1
0.999368	0.0257914	0.0240542	0.581385	0.0262308	-0.999431	-0.0193607	-0.160507	0.0235139	0.0199653	-0.999521	0.232216	0	0	0	1
0.999362	0.0258692	0.0241957	0.58135	0.0263148	-0.999426	-0.0195014	-0.161034	0.0236501	0.0201117	-0.999515	0.232254	0	0	0	1
0.99936	0.0257885	0.0243715	0.581341	0.0262409	-0.999425	-0.019638	-0.161506	0.0238238	0.020251	-0.999508	0.232313	0	0	0	1
0.999363	0.0255643	0.0244817	0.581304	0.0260217	-0.999428	-0.0197561	-0.161977	0.0239353	0.0203666	-0.999503	0.232333	0	0	0	1
0.99936	0.0255327	0.0246248	0.581249	0.0259968	-0.999426	-0.0199139	-0.162552	0.024075	0.0205273	-0.999496	0.232327	0	0	0	1
0.999353	0.0256309	0.0248227	0.581196	0.0261032	-0.99942	-0.0200856	-0.163154	0.0242662	0.0207065	-0.999488	0.232346	0	0	0	1
0.99935	0.0255269	0.0250543	0.58117	0.0260082	-0.999419	-0.0202552	-0.163704	0.0244955	0.0208796	-0.999478	0.232376	0	0	0	1
0.999349	0.025382	0.0252348	0.581136	0.0258705	-0.99942	-0.0203928	-0.164184	0.0246754	0.0210184	-0.999471	0.232393	0	0	0	1
0.999349	0.0252383	0.0253901	0.581094	0.0257334	-0.99942	-0.0205276	-0.164661	0.0248301	0.0211536	-0.999464	0.232391	0	0	0	1
0.999347	0.0250741	0.0256253	0.581059	0.0255784	-0.999421	-0.0206947	-0.165208	0.0250643	0.0213226	-0.999455	0.232406	0	0	0	1
0.999342	0.0250808	0.025803	0.580995	0.0255929	-0.999417	-0.0208559	-0.165787	0.0252377	0.0214886	-0.999447	0.232401	0	0	0	1
0.999336	0.0249944	0.0261163	0.580986	0.0255181	-0.999415	-0.0210474	-0.166301	0.0255477	0.0216858	-0.999435	0.232421	0	0	0	1
0.999332	0.0249373	0.0263331	0.580973	0.0254696	-0.999413	-0.0212001	-0.166723	0.0257618	0.0218427	-0.999426	0.232419	0	0	0	1
0.999329	0.0248224	0.0265488	0.580947	0.0253636	-0.999412	-0.0213609	-0.167187	0.0259758	0.0220059	-0.999417	0.232408	0	0	0	1
0.999324	0.0247342	0.0268016	0.580898	0.0252858	-0.99941	-0.0215462	-0.167779	0.0262257	0.0221953	-0.999406	0.23241	0	0	0	1
0.999317	0.0247814	0.0270503	0.580844	0.0253434	-0.999405	-0.021732	-0.168381	0.0264685	0.0223887	-0.999395	0.232427	0	0	0	1
0.999303	0.0250365	0.0273126	0.580815	0.0256097	-0.999394	-0.0219261	-0.168909	0.0267199	0.0225963	-0.999384	0.232432	0	0	0	1
0.999295	0.0252858	0.0273941	0.580783	0.0258637	-0.999385	-0.0220297	-0.169214	0.0267931	0.0227087	-0.99938	0.23241	0	0	0	1
0.999293	0.0252412	0.0274913	0.580816	0.0258236	-0.999384	-0.0221161	-0.169333	0.026889	0.0227964	-0.999375	0.232375	0	0	0	1
0.999294	0.0249992	0.0276869	0.580857	0.0255894	-0.999387	-0.022239	-0.169528	0.0270869	0.0229178	-0.999367	0.232362	0	0	0	1
0.999295	0.0247683	0.027843	0.580814	0.0253672	-0.999389	-0.0224279	-0.170016	0.0272434	0.0231044	-0.999358	0.23232	0	0	0	1
0.999283	0.0249526	0.0281058	0.580768	0.0255639	-0.999379	-0.0226589	-0.170578	0.0274958	0.0233472	-0.999346	0.2323	0	0	0	1
0.999268	0.0251935	0.0284219	0.580745	0.0258181	-0.999367	-0.0228702	-0.171103	0.0278006	0.0235733	-0.999332	0.232296	0	0	0	1
0.999262	0.0251891	0.0286386	0.580694	0.025824	-0.999363	-0.0230522	-0.171632	0.0280127	0.0237608	-0.999322	0.232264	0	0	0	1
0.999253	0.0251452	0.0289806	0.580693	0.0257945	-0.999359	-0.0232785	-0.172161	0.0283497	0.0239947	-0.999306	0.232251	0	0	0	1
0.999245	0.025167	0.0292379	0.580696	0.0258287	-0.999353	-0.0234959	-0.172633	0.0286006	0.0242193	-0.999294	0.232194	0	0	0	1
0.999239	0.0251812	0.0294575	0.580693	0.0258548	-0.999347	-0.0237187	-0.173128	0.028814	0.0244483	-0.999282	0.232113	0	0	0	1
0.999231	0.0251946	0.0296934	0.580686	0.0258811	-0.99934	-0.0239686	-0.173714	0.029043	0.0247047	-0.999269	0.232048	0	0	0	1
0.999225	0.0253586	0.0297837	0.580662	0.0260538	-0.99933	-0.0241872	-0.174302	0.0291234	0.0249304	-0.999261	0.231978	0	0	0	1
0.999219	0.0254701	0.0298805	0.580687	0.0261744	-0.999322	-0.024417	-0.174851	0.0292113	0.0251661	-0.999253	0.231939	0	0	0	1
0.999219	0.0254799	0.0298719	0.580733	0.0261896	-0.999316	-0.0246064	-0.175285	0.0291975	0.0253556	-0.999248	0.23189	0	0	0	1
0.999228	0.025165	0.0298412	0.580772	0.0258795	-0.99932	-0.0248017	-0.175756	0.0291698	0.0255408	-0.999245	0.23184	0	0	0	1
0.999235	0.0249561	0.0297784	0.580786	0.0256754	-0.99932	-0.0250189	-0.176298	0.0291068	0.0257503	-0.999241	0.231776	0	0	0	1
0.999235	0.0249768	0.029753	0.580791	0.0257021	-0.999313	-0.0252501	-0.176894	0.029075	0.0259815	-0.999236	0.231734	0	0	0	1
0.999241	0.0247627	0.0297195	0.58078	0.0254921	-0.999314	-0.025422	-0.17743	0.0290426	0.0261463	-0.999233	0.231693	0	0	0	1
0.999241	0.0247227	0.029778	0.580776	0.0254586	-0.999311	-0.0255925	-0.177936	0.0290978	0.0263171	-0.999226	0.231709	0	0	0	1
0.999243	0.0245832	0.0298279	0.580761	0.0253253	-0.99931	-0.0257607	-0.178432	0.029147	0.0264826	-0.999221	0.231723	0	0	0	1
0.999244	0.0244786	0.0298719	0.580765	0.0252281	-0.999307	-0.0259738	-0.178968	0.0291885	0.0266938	-0.999214	0.23173	0	0	0	1
0.999237	0.0247728	0.0298679	0.580766	0.0255289	-0.999293	-0.0262038	-0.179521	0.0291708	0.0269323	-0.999208	0.231709	0	0	0	1
0.999237	0.0247878	0.0298338	0.580753	0.0255491	-0.999287	-0.0264106	-0.180124	0.029131	0.0271387	-0.999204	0.231668	0	0	0	1
0.999234	0.0248436	0.0298855	0.580738	0.0256118	-0.99928	-0.0266009	-0.180697	0.0291762	0.0273319	-0.999197	0.231678	0	0	0	1
0.999229	0.0249484	0.0299698	0.58073	0.0257235	-0.999273	-0.0267584	-0.181169	0.0292535	0.0274947	-0.99919	0.231713	0	0	0	1
0.999231	0.0248068	0.0300144	0.58068	0.0255869	-0.999273	-0.0268875	-0.181657	0.0292987	0.0276208	-0.999185	0.231728	0	0	0	1
0.999228	0.0248097	0.0301268	0.580647	0.0255979	-0.999269	-0.0270566	-0.182203	0.0294066	0.0277929	-0.999177	0.231776	0	0	0	1
0.999221	0.0249003	0.0302727	0.580608	0.0256979	-0.999261	-0.0272355	-0.182801	0.0295453	0.0279782	-0.999168	0.231846	0	0	0	1
0.999214	0.0251016	0.0303531	0.580549	0.0259062	-0.999251	-0.0273944	-0.183364	0.0296159	0.0281452	-0.999161	0.231881	0	0	0	1
0.999207	0.0252371	0.0304591	0.580546	0.0260498	-0.999243	-0.0275658	-0.183844	0.0297135	0.0283234	-0.999153	0.231924	0	0	0	1
0.999205	0.0252534	0.0305166	0.58059	0.026072	-0.999238	-0.0277111	-0.184154	0.0297667	0.0284707	-0.999148	0.231936	0	0	0	1
0.99921	0.0252144	0.0304013	0.580602	0.0260314	-0.999238	-0.0277677	-0.184282	0.0296511	0.0285231	-0.99915	0.231858	0	0	0	1
0.999215	0.0250017	0.0303972	0.580635	0.0258216	-0.99924	-0.0278717	-0.184501	0.0296504	0.0286207	-0.999147	0.231841	0	0	0	1
0.999213	0.0249316	0.0305135	0.580647	0.0257614	-0.999236	-0.0280921	-0.185019	0.029763	0.0288421	-0.999137	0.231894	0	0	0	1
0.999211	0.0249935	0.0305259	0.580583	0.0258284	-0.99923	-0.0282525	-0.185566	0.0297694	0.0290046	-0.999132	0.231896	0	0	0	1
0.999209	0.0250374	0.0305618	0.580549	0.025878	-0.999224	-0.0284055	-0.186075	0.0298	0.0291598	-0.999127	0.231905	0	0	0	1
0.99921	0.0249136	0.0306474	0.580537	0.0257613	-0.999223	-0.0285576	-0.186535	0.0298852	0.0293105	-0.99912	0.231942	0	0	0	1
0.99921	0.0248508	0.0306788	0.580502	0.0257036	-0.99922	-0.0286979	-0.187002	0.0299149	0.0294497	-0.999115	0.231949	0	0	0	1
0.999211	0.0247548	0.030732	0.580478	0.0256144	-0.999217	-0.0288732	-0.187501	0.0299663	0.0296236	-0.999108	0.231966	0	0	0	1
0.99921	0.0247096	0.0308028	0.580453	0.0255776	-0.999212	-0.0290845	-0.188048	0.0300331	0.0298353	-0.9991	0.231995	0	0	0	1
0.99921	0.0246772	0.0308273	0.580416	0.0255519	-0.999207	-0.029281	-0.18858	0.0300535	0.0300315	-0.999093	0.231995	0	0	0	1
0.999211	0.0245485	0.0308923	0.580402	0.0254311	-0.999204	-0.0294799	-0.189124	0.0301172	0.0302282	-0.999086	0.231989	0	0	0	1
0.999212	0.024508	0.0309067	0.580373	0.0253969	-0.999199	-0.0296724	-0.18968	0.0301279	0.0304199	-0.999079	0.231949	0	0	0	1
0.999211	0.0244245	0.0310092	0.580395	0.0253234	-0.999195	-0.0299	-0.190214	0.0302272	0.0306476	-0.999069	0.231924	0	0	0	1
0.999214	0.0242866	0.0310124	0.580426	0.0251918	-0.999192	-0.0301046	-0.190696	0.0302294	0.0308481	-0.999063	0.231883	0	0	0	1
0.999221	0.0240924	0.0309145	0.580464	0.0250014	-0.99919	-0.0303316	-0.191236	0.0301319	0.0310668	-0.999059	0.231785	0	0	0	1
0.999228	0.02403	0.0307531	0.580517	0.0249421	-0.999183	-0.030604	-0.191856	0.0299658	0.0313333	-0.999056	0.231644	0	0	0	1
0.999237	0.0240011	0.0304969	0.580613	0.0249142	-0.999174	-0.0309087	-0.192475	0.0297031	0.0316308	-0.999054	0.231442	0	0	0	1
0.999245	0.0240098	0.0302139	0.58077	0.0249235	-0.999164	-0.0312336	-0.193011	0.029412	0.0319489	-0.999053	0.231212	0	0	0	1
0.999253	0.0240182	0.0299367	0.580904	0.0249313	-0.999155	-0.0315186	-0.193487	0.0291276	0.0322272	-0.999052	0.230994	0	0	0	1
0.999258	0.0239838	0.0297999	0.580955	0.0249002	-0.999147	-0.0317783	-0.193999	0.0289856	0.0324826	-0.999048	0.230885	0	0	0	1
0.99925	0.0241921	0.0298904	0.580921	0.0251189	-0.999133	-0.0320372	-0.194594	0.0290627	0.0327498	-0.999037	0.230936	0	0	0	1
0.999243	0.0242797	0.0300518	0.580835	0.0252175	-0.999125	-0.0322329	-0.195129	0.0292161	0.0329522	-0.999026	0.231045	0	0	0	1
0.999239	0.0242742	0.0302045	0.58076	0.0252223	-0.999119	-0.0324093	-0.195618	0.0293645	0.0331323	-0.999016	0.231148	0	0	0	1
0.999235	0.0243196	0.0302985	0.580703	0.0252764	-0.999111	-0.0326014	-0.196136	0.029452	0.0333281	-0.999007	0.231208	0	0	0	1
0.999228	0.0245321	0.0303574	0.580679	0.0254969	-0.999099	-0.0328085	-0.196688	0.0294985	0.033543	-0.998998	0.231229	0	0	0	1
0.999223	0.0246478	0.0304104	0.580687	0.0256208	-0.999089	-0.0330267	-0.197238	0.0295419	0.033766	-0.998989	0.23124	0	0	0	1
0.999223	0.0246373	0.0304296	0.5807	0.0256172	-0.999082	-0.0332369	-0.19774	0.0295561	0.0339764	-0.998982	0.231232	0	0	0	1
0.999223	0.0245768	0.0304844	0.580702	0.0255647	-0.999076	-0.0334413	-0.198213	0.0296076	0.0341805	-0.998973	0.231252	0	0	0	1
0.999223	0.0245481	0.0304897	0.580627	0.0255413	-0.999071	-0.0336152	-0.198743	0.0296095	0.0343537	-0.998967	0.231259	0	0	0	1
0.999217	0.0246794	0.0306063	0.580578	0.0256803	-0.999063	-0.0337392	-0.19914	0.0297183	0.0344845	-0.99896	0.231327	0	0	0	1
0.999214	0.0247652	0.0306149	0.580552	0.0257676	-0.99906	-0.0337809	-0.199302	0.0297228	0.0345291	-0.998958	0.23133	0	0	0	1
0.999217	0.0245622	0.0306779	0.580553	0.0255688	-0.999062	-0.0338477	-0.199492	0.0297911	0.0345914	-0.998954	0.231364	0	0	0	1
0.999221	0.0243356	0.0307306	0.580496	0.0253478	-0.999064	-0.0339742	-0.199953	0.0298484	0.0347125	-0.998948	0.231391	0	0	0	1
0.999218	0.024411	0.0307898	0.580418	0.0254296	-0.999057	-0.0341189	-0.200483	0.0299012	0.034861	-0.998941	0.231423	0	0	0	1
0.999212	0.0245269	0.0308682	0.580376	0.025553	-0.999048	-0.0342752	-0.200966	0.0299714	0.0350228	-0.998933	0.231461	0	0	0	1
0.999214	0.0243916	0.0309141	0.580328	0.0254234	-0.999047	-0.0344146	-0.201443	0.0300185	0.0351593	-0.998927	0.23148	0	0	0	1
0.999215	0.0243143	0.0309575	0.580287	0.0253527	-0.999043	-0.0345819	-0.201967	0.0300604	0.0353254	-0.99892	0.23149	0	0	0	1
0.999213	0.0243022	0.0310207	0.580261	0.0253487	-0.999036	-0.0347756	-0.202523	0.030119	0.0355204	-0.998911	0.231512	0	0	0	1
0.999213	0.0242375	0.0310716	0.580251	0.0252915	-0.999031	-0.0349619	-0.203027	0.0301675	0.0357061	-0.998903	0.231523	0	0	0	1
0.999216	0.0240569	0.0311155	0.580259	0.0251173	-0.99903	-0.0351238	-0.203448	0.0302137	0.0358637	-0.998896	0.231533	0	0	0	1
0.999222	0.0237888	0.0311482	0.580247	0.0248562	-0.99903	-0.0353153	-0.203937	0.0302513	0.0360479	-0.998888	0.231536	0	0	0	1
0.999218	0.023897	0.0311817	0.580212	0.0249728	-0.999018	-0.0355508	-0.204489	0.0302749	0.0362875	-0.998879	0.231539	0	0	0	1
0.999212	0.0240911	0.0312282	0.580173	0.0251756	-0.999005	-0.0357854	-0.205054	0.0303084	0.0365292	-0.998869	0.231544	0	0	0	1
0.999208	0.0240486	0.0313671	0.580159	0.0251452	-0.998998	-0.0360126	-0.205577	0.030443	0.0367586	-0.998857	0.231543	0	0	0	1
0.999209	0.023914	0.031456	0.580136	0.0250206	-0.998993	-0.0362315	-0.206118	0.0305313	0.0369757	-0.998846	0.231516	0	0	0	1
0.999207	0.023961	0.0314748	0.580128	0.0250753	-0.998983	-0.0364625	-0.206628	0.0305425	0.0372086	-0.998837	0.231453	0	0	0	1
0.99921	0.0238503	0.0314557	0.580194	0.0249733	-0.998974	-0.0367692	-0.207161	0.0305199	0.0375115	-0.998826	0.231346	0	0	0	1
0.999213	0.0239194	0.0313302	0.580296	0.0250485	-0.998959	-0.0371266	-0.207725	0.0303829	0.0378679	-0.998817	0.23123	0	0	0	1
0.999219	0.0240182	0.0310378	0.580391	0.025147	-0.998943	-0.0374828	-0.2083	0.0300782	0.0382198	-0.998813	0.231019	0	0	0	1
0.999224	0.0242186	0.0307485	0.580449	0.0253457	-0.998926	-0.0377986	-0.208856	0.0297735	0.0385343	-0.99881	0.230817	0	0	0	1
0.999224	0.0243523	0.0306396	0.580485	0.0254834	-0.998912	-0.0380759	-0.209435	0.0296525	0.0388128	-0.998803	0.230723	0	0	0	1
0.999216	0.0244977	0.0307654	0.580506	0.0256412	-0.998899	-0.0383329	-0.210041	0.0297659	0.0390775	-0.998789	0.230771	0	0	0	1
0.999211	0.0245159	0.0309254	0.580464	0.0256707	-0.998892	-0.0384965	-0.210568	0.0299208	0.0392458	-0.998778	0.230857	0	0	0	1
0.999207	0.0244959	0.03107	0.580403	0.0256604	-0.998887	-0.0386306	-0.211028	0.0300626	0.039383	-0.998768	0.230943	0	0	0	1
0.999204	0.024402	0.0312267	0.580369	0.0255779	-0.998882	-0.0388024	-0.211514	0.0302184	0.039556	-0.998756	0.231031	0	0	0	1
0.999206	0.0242245	0.0313207	0.580325	0.0254097	-0.998879	-0.0389894	-0.212079	0.0303146	0.03974	-0.998746	0.231078	0	0	0	1
0.999206	0.0240657	0.0314171	0.580279	0.0252516	-0.998887	-0.0388832	-0.212584	0.0304198	0.0396314	-0.998747	0.231066	0	0	0	1
0.999197	0.0242801	0.0315669	0.580235	0.0254713	-0.998882	-0.0388638	-0.213149	0.0305615	0.0396224	-0.998743	0.231095	0	0	0	1
0.999196	0.024174	0.0316778	0.580186	0.0253736	-0.99888	-0.0389942	-0.213658	0.0306731	0.0397523	-0.998735	0.231145	0	0	0	1
0.999193	0.0242395	0.0317247	0.580176	0.025443	-0.998875	-0.0390619	-0.213901	0.0307157	0.0398233	-0.998731	0.231162	0	0	0	1
0.999195	0.0241352	0.0317153	0.580191	0.0253405	-0.998875	-0.0391299	-0.214027	0.0307087	0.0398878	-0.998728	0.231151	0	0	0	1
0.999199	0.0238861	0.0317842	0.580208	0.0250987	-0.998876	-0.0392758	-0.214273	0.0307838	0.0400278	-0.99872	0.231189	0	0	0	1
0.999202	0.0237204	0.0318074	0.580135	0.0249399	-0.998872	-0.0394671	-0.214753	0.0308089	0.0402146	-0.998712	0.231215	0	0	0	1
0.999201	0.0236459	0.0319206	0.58009	0.0248764	-0.998866	-0.039674	-0.215256	0.0309198	0.0404221	-0.9987	0.231283	0	0	0	1
0.999201	0.023505	0.0319963	0.580072	0.0247446	-0.998861	-0.0398671	-0.21574	0.0309963	0.0406128	-0.99869	0.231321	0	0	0	1
0.999201	0.0235077	0.0320191	0.580062	0.0247543	-0.998853	-0.040061	-0.216227	0.0310142	0.0408073	-0.998682	0.231317	0	0	0	1
0.999201	0.0234611	0.0320538	0.580072	0.0247163	-0.998845	-0.0402949	-0.216778	0.031045	0.0410407	-0.998671	0.231318	0	0	0	1
0.999202	0.0234291	0.0320292	0.580063	0.0246895	-0.998837	-0.0404931	-0.217276	0.0310167	0.0412373	-0.998664	0.231285	0	0	0	1
0.999204	0.0232955	0.0320676	0.580065	0.0245639	-0.998832	-0.0406987	-0.217749	0.0310556	0.0414397	-0.998654	0.231295	0	0	0	1
0.999204	0.0232278	0.0321218	0.580026	0.0245047	-0.998825	-0.0408985	-0.218271	0.0311077	0.0416388	-0.998644	0.231321	0	0	0	1
0.999201	0.0232511	0.0321953	0.579977	0.0245377	-0.998816	-0.0411106	-0.218869	0.0311749	0.0418534	-0.998633	0.231356	0	0	0	1
0.999194	0.0235013	0.0322379	0.579938	0.0247963	-0.998801	-0.0413252	-0.219472	0.0312017	0.0420769	-0.998623	0.231365	0	0	0	1
0.999191	0.0235347	0.0323142	0.579964	0.0248364	-0.998795	-0.041436	-0.219977	0.0312737	0.0421907	-0.998616	0.231358	0	0	0	1
0.999193	0.0234502	0.0323008	0.580014	0.0247579	-0.998788	-0.0416461	-0.220476	0.0312587	0.0423979	-0.998608	0.231313	0	0	0	1
0.999197	0.0234933	0.0321482	0.580072	0.0248027	-0.998776	-0.0419087	-0.221039	0.0310978	0.0426581	-0.998602	0.231181	0	0	0	1
0.999196	0.0238203	0.0319432	0.580179	0.0251308	-0.998754	-0.042231	-0.221678	0.0308711	0.0429854	-0.998595	0.230996	0	0	0	1
0.999201	0.0239008	0.0317109	0.580368	0.0252027	-0.998751	-0.0422773	-0.2223	0.0306345	0.0430284	-0.9986	0.230701	0	0	0	1
0.999211	0.0239791	0.0313254	0.580545	0.0252695	-0.998742	-0.0424495	-0.222903	0.0302417	0.0431933	-0.998605	0.230353	0	0	0	1
0.999221	0.0240792	0.0309302	0.580593	0.0253586	-0.998731	-0.042653	-0.223392	0.0298374	0.0433897	-0.998609	0.230067	0	0	0	1
0.999221	0.0240124	0.0309964	0.580571	0.0252999	-0.998725	-0.0428269	-0.223858	0.0299021	0.0435634	-0.998599	0.230095	0	0	0	1
0.999212	0.0239912	0.0312985	0.580483	0.0252975	-0.998717	-0.0430117	-0.224452	0.0302	0.0437552	-0.998582	0.23028	0	0	0	1
0.999203	0.0241563	0.0314695	0.580358	0.0254738	-0.998707	-0.0431337	-0.225019	0.0303604	0.0438866	-0.998571	0.230386	0	0	0	1
0.999196	0.024228	0.0316172	0.58026	0.0255538	-0.998702	-0.0431969	-0.225473	0.0305032	0.0439557	-0.998564	0.230468	0	0	0	1
0.999191	0.0241396	0.0318431	0.580215	0.0254788	-0.9987	-0.043307	-0.225873	0.0307299	0.0440689	-0.998552	0.230598	0	0	0	1
0.999193	0.0238223	0.0320194	0.580142	0.025175	-0.998699	-0.0434871	-0.226375	0.0309155	0.0442438	-0.998538	0.230714	0	0	0	1
0.999195	0.0235994	0.032118	0.580077	0.0249626	-0.998696	-0.0436839	-0.226911	0.0310189	0.0444362	-0.998527	0.230775	0	0	0	1
0.999194	0.0235697	0.0321736	0.580026	0.0249414	-0.998688	-0.0438737	-0.227456	0.031071	0.0446265	-0.998516	0.230801	0	0	0	1
0.999194	0.0234856	0.0322361	0.57999	0.0248659	-0.998682	-0.0440598	-0.228011	0.0311325	0.0448116	-0.998506	0.230823	0	0	0	1
0.999192	0.0234487	0.0323231	0.579968	0.0248388	-0.998674	-0.0442496	-0.228507	0.0312163	0.0450024	-0.998495	0.230862	0	0	0	1
0.999187	0.0235836	0.0323815	0.579955	0.0249795	-0.998666	-0.0443541	-0.228807	0.031266	0.0451125	-0.998489	0.230884	0	0	0	1
0.99919	0.0235095	0.0323641	0.579945	0.0249054	-0.998667	-0.0443765	-0.228937	0.0312514	0.0451322	-0.998488	0.230865	0	0	0	1
0.999191	0.0233237	0.0324664	0.579957	0.0247273	-0.998667	-0.0444726	-0.229145	0.0313595	0.045225	-0.998481	0.230919	0	0	0	1
0.999187	0.0233464	0.0325593	0.5799	0.0247591	-0.99866	-0.0446259	-0.229602	0.0314475	0.0453814	-0.998471	0.230973	0	0	0	1
0.999177	0.0236122	0.0326732	0.579797	0.0250356	-0.998645	-0.044804	-0.230188	0.0315447	0.0455707	-0.998459	0.23104	0	0	0	1
0.999171	0.0235694	0.032902	0.579766	0.0250024	-0.998647	-0.0447783	-0.230674	0.0317758	0.0455494	-0.998453	0.231116	0	0	0	1
0.99916	0.0237518	0.0330814	0.579764	0.0251982	-0.998634	-0.0449421	-0.231145	0.0319425	0.0457236	-0.998439	0.231198	0	0	0	1
0.999161	0.0236714	0.0331203	0.579753	0.0251252	-0.998628	-0.0451207	-0.231584	0.0319805	0.0459006	-0.99843	0.23121	0	0	0	1
0.999158	0.0237012	0.0331789	0.579752	0.025165	-0.998617	-0.0453458	-0.232081	0.032032	0.0461282	-0.998418	0.231231	0	0	0	1
0.999153	0.0238303	0.0332498	0.57975	0.0253054	-0.998602	-0.0455963	-0.23262	0.0320905	0.0463847	-0.998404	0.231258	0	0	0	1
0.999149	0.0238802	0.0333189	0.579718	0.0253657	-0.99859	-0.0458221	-0.233238	0.0321514	0.0466139	-0.998391	0.231279	0	0	0	1
0.999144	0.024028	0.0333887	0.579687	0.025522	-0.998579	-0.045988	-0.233804	0.03221	0.0467864	-0.998381	0.231291	0	0	0	1
0.999135	0.0242106	0.0335189	0.579707	0.0257095	-0.998575	-0.0459547	-0.234264	0.0323323	0.0467623	-0.998379	0.231283	0	0	0	1
0.999136	0.0240736	0.0335875	0.579762	0.0255835	-0.998568	-0.0461919	-0.234773	0.0324011	0.0469969	-0.998365	0.231289	0	0	0	1
0.999135	0.0241246	0.0335671	0.579852	0.0256434	-0.998552	-0.0464986	-0.235366	0.0323705	0.0473048	-0.998352	0.231231	0	0	0	1
0.99914	0.0240827	0.0334678	0.579933	0.0256057	-0.99854	-0.0467694	-0.235973	0.0322664	0.0475717	-0.998343	0.231116	0	0	0	1
0.999144	0.0240843	0.0333361	0.579968	0.025601	-0.99854	-0.0467699	-0.236506	0.0321348	0.0475689	-0.998347	0.230939	0	0	0	1
0.999142	0.0241324	0.033367	0.579975	0.0256512	-0.998538	-0.0467891	-0.237051	0.0321629	0.0475904	-0.998345	0.230876	0	0	0	1
0.999136	0.0241199	0.0335479	0.579961	0.0256503	-0.998534	-0.0468829	-0.237591	0.0323417	0.0476886	-0.998335	0.230934	0	0	0	1
0.999132	0.0240486	0.0337241	0.579882	0.0255911	-0.99853	-0.0469935	-0.238132	0.0325182	0.0478013	-0.998323	0.231023	0	0	0	1
0.999126	0.0239631	0.0339498	0.579815	0.025521	-0.998525	-0.0471338	-0.238672	0.032744	0.0479447	-0.998309	0.231145	0	0	0	1
0.999126	0.0237662	0.0340965	0.579751	0.0253361	-0.998523	-0.0472774	-0.239199	0.0328964	0.0480856	-0.998297	0.231222	0	0	0	1
0.999124	0.02379	0.034147	0.579738	0.0253686	-0.998513	-0.0474679	-0.239668	0.0329408	0.0482782	-0.998287	0.231235	0	0	0	1
0.999126	0.0236389	0.0341725	0.579766	0.0252265	-0.998506	-0.0477004	-0.240156	0.0329676	0.0485064	-0.998275	0.231228	0	0	0	1
0.999134	0.0233609	0.0341393	0.579769	0.0249547	-0.998501	-0.0479344	-0.240697	0.0329422	0.0487304	-0.998265	0.231186	0	0	0	1
0.999136	0.0232934	0.0341317	0.579743	0.0248946	-0.998492	-0.0481687	-0.241274	0.0329321	0.0489624	-0.998253	0.231166	0	0	0	1
0.999138	0.0231342	0.0341854	0.579711	0.0247455	-0.998485	-0.0483931	-0.241838	0.0329879	0.0491829	-0.998241	0.231184	0	0	0	1
0.999139	0.0230305	0.0342179	0.57968	0.0246503	-0.998477	-0.0486003	-0.242356	0.0330203	0.0493875	-0.99823	0.231193	0	0	0	1
0.999142	0.0228159	0.0342761	0.579664	0.0244456	-0.998472	-0.0488057	-0.242852	0.033084	0.0495873	-0.998218	0.231216	0	0	0	1
