# Supplementary material for: Axially rigid steerable needle with compliant active tip control
Source: PLoS One. 2021 Dec 16;16(12):e0261089. doi: 10.1371/journal.pone.0261089 (PMC8675730; doi:10.1371/journal.pone.0261089)
Supplement: S1 File — (ZIP) [file pone.0261089.s001.zip › Exp.1/PhantomScan_039.csvf]

2.66362	2.95488	8.89735
2.78318	2.94362	8.99114
2.72517	2.66359	9.10973
2.7324	2.42464	9.20212
2.57426	2.3421	9.13748
2.58631	1.91503	9.16851
2.52207	1.56951	9.14303
2.4173	1.56725	9.19334
2.22021	1.4093	9.06493
2.27714	1.26052	9.12231
2.21299	0.980215	9.13114
2.01912	1.03153	9.1804
1.94939	0.903544	9.26823
1.96869	0.509078	9.2108
1.82846	0.521239	9.27002
1.77401	0.313662	9.18781
1.73114	0.0847333	9.1698
1.61878	0.0213831	9.22678
1.50851	-0.0850383	9.24317
1.52882	-0.206813	9.28459
1.64117	-0.524753	9.34789
1.6654	-0.57355	9.31229
1.66304	-0.559242	9.43305
1.67004	-0.64537	9.46171
1.70549	-0.612249	9.55366
1.6976	-0.614059	9.68357
1.71089	-0.743147	9.70842
1.66778	-0.613888	9.89217
1.72743	-0.747927	10.0656
1.69211	-0.832215	10.1934
1.3514	-0.700673	9.98305
1.21936	-0.776466	9.84832
1.18846	-0.23199	10.0677
1.08299	-0.726554	9.7257
1.24446	-0.811188	9.88262
1.20527	-0.709305	9.91203
1.21641	-0.862471	9.82886
0.978615	-0.966971	9.55476
0.902075	-1.05027	9.6636
0.871659	-1.10653	9.72218
0.52054	-1.01122	9.40959
0.560719	-1.21656	9.58098
0.546272	-1.22956	9.64584
0.422643	-1.32671	9.59178
0.42208	-1.29137	9.68712
0.402179	-1.27509	9.76757
0.460385	-1.48862	9.84282
0.134062	-1.31071	9.60658
0.290094	-1.68342	9.80076
0.0142777	-1.46834	9.57137
0.097831	-1.56159	9.77328
-0.0890658	-1.74486	9.71382
-0.360447	-1.5486	9.65374
-0.434257	-1.8574	9.65334
-0.631256	-2.08834	9.83668
-0.819831	-1.93808	9.64422
-0.737443	-1.84804	9.88748
-0.773983	-1.971	9.81522
-0.801885	-1.97267	9.70377
-0.701423	-2.12759	9.76509
-0.591426	-2.31533	9.6052
-0.456707	-2.1956	9.61882
-0.527365	-1.34596	9.65068
-0.671487	-1.59292	9.43407
-0.434256	-1.69668	9.54943
-0.159395	-2.07554	9.59874
-0.392799	-1.71528	9.43265
-0.22772	-2.01533	9.50442
-0.421302	-1.96207	9.15153
-0.134293	-1.8922	9.49256
-0.400725	-1.97699	9.20435
-0.157492	-2.04947	9.32104
-0.158892	-1.97994	9.45318
-0.291449	-2.30087	9.14816
-0.444036	-1.94943	9.23249
-0.384999	-2.10973	9.18314
-0.283354	-2.26296	9.27085
-0.432814	-2.11927	9.07954
-0.342945	-2.2309	9.28619
-0.49511	-2.04038	9.34969
-0.527179	-2.45649	9.50174
-0.59371	-2.57541	9.66018
-0.819904	-2.55422	9.61927
-0.815692	-2.3244	9.60577
-0.939895	-2.7149	9.41835
-1.10047	-2.3396	9.831
-0.821244	-2.49192	10.073
-1.08498	-2.28655	9.7213
-1.22373	-2.57717	9.62734
-1.08688	-2.68565	9.85753
-1.1313	-2.40767	9.74657
-1.36778	-2.64828	9.51308
-1.34178	-2.09451	9.5353
-1.52604	-2.33691	9.42161
-1.66685	-2.1715	9.3306
-1.43158	-2.5213	9.53994
-1.44089	-2.58405	9.54699
-1.57396	-2.40398	9.74729
-1.54283	-2.42957	9.39148
-1.58731	-2.62858	9.227
-1.74691	-2.51475	8.8664
-1.65574	-2.59452	8.91993
-1.65822	-2.74678	8.96454
-1.49633	-2.57807	9.40663
-1.78675	-2.52319	8.91577
-1.5334	-2.37153	9.36796
-1.73204	-2.59085	9.18416
-1.7729	-2.69605	9.29146
-1.69115	-2.64692	9.41707
-1.93712	-2.75691	9.2608
-1.90101	-2.57001	9.42037
-1.86083	-2.84265	9.30176
-2.01688	-2.82202	9.60309
-1.7296	-3.0225	9.68394
-2.15835	-2.8462	9.39922
-2.14358	-2.77095	9.53695
-2.02497	-3.02441	9.59508
-2.23031	-2.74638	9.68111
-2.24141	-2.71121	9.98865
-1.98219	-2.8024	10.146
-2.09287	-2.54827	10.0924
-2.00889	-2.8348	9.83391
-2.01656	-2.34362	9.9248
-2.01413	-2.14189	10.0315
-1.91028	-2.54541	10.1279
-2.14894	-2.60459	10.0281
-2.12345	-2.35992	9.9185
-2.21853	-2.67621	10.0888
-2.16569	-2.72059	10.1296
-2.30035	-2.80467	10.0443
-2.27591	-2.54613	10.0488
-2.16647	-2.76414	10.1063
-2.22594	-2.48409	10.0376
-2.31318	-2.70531	9.72232
-2.31754	-2.80884	9.74882
-2.2019	-2.76039	9.69388
-2.41923	-2.52524	9.57534
-2.27988	-2.48514	9.44901
-2.48014	-2.58476	9.28468
-2.6724	-2.48576	9.23726
-2.5704	-2.69077	8.91755
-2.59532	-2.44067	8.68016
-2.52919	-2.35151	8.94625
-2.50084	-2.49097	9.08808
-2.58791	-2.74569	9.17792
-2.50886	-2.53986	9.35188
-2.39574	-2.33853	9.22894
-2.5776	-2.51371	9.39789
-2.66771	-2.42154	9.27423
-2.6986	-2.43045	9.02934
-2.51611	-2.4712	9.17697
-2.47641	-2.64648	9.19188
-2.3222	-2.29901	9.34815
-2.39404	-2.41876	9.41274
-2.45613	-2.48401	9.48696
-2.62015	-2.63191	9.3441
-2.42083	-2.61456	9.54761
-2.5889	-2.72781	9.39732
-2.41458	-2.85214	9.86261
-2.64125	-2.74965	9.5551
-2.57567	-2.90298	9.64988
-2.44831	-2.97555	9.73726
-2.48623	-3.25981	9.62462
-2.56412	-3.14363	9.78858
-2.73533	-3.37126	9.48593
-2.8569	-3.1289	9.46557
-2.8061	-3.15174	9.64165
-2.903	-3.12213	9.36717
-2.82685	-3.35251	9.41999
-2.69411	-3.07467	9.85996
-2.82816	-3.0343	9.45424
-2.85524	-2.91792	9.47562
-2.79394	-2.92806	9.52383
-3.11209	-2.83766	9.26175
-3.05784	-2.9944	9.30409
-3.03854	-2.88423	9.21758
-3.36274	-2.97268	8.75311
-3.04392	-3.16593	8.92506
-3.35742	-3.1575	8.67055
-3.09451	-3.19983	8.92255
-3.04733	-3.12334	8.95696
-3.10932	-3.20792	9.03951
-3.0527	-2.70238	9.13031
-3.27674	-2.77331	8.95096
-3.00011	-2.74582	9.24369
-3.30626	-3.12256	9.02973
-3.14225	-2.97681	9.09944
-3.23016	-2.8795	9.46379
-3.27689	-3.01276	9.19618
-3.3002	-3.05513	9.36507
-3.29493	-3.01207	9.23391
-3.22716	-2.91393	9.4396
-3.34808	-2.89212	8.88935
-3.22559	-3.01419	9.39745
-3.31941	-3.18082	9.34052
-3.37279	-3.0587	9.21378
-3.20602	-2.91084	9.5857
-3.31768	-2.89102	9.37719
-3.20984	-2.99777	9.6204
-3.48133	-2.84883	9.55412
-3.45112	-3.0216	9.57133
-3.35754	-3.04802	9.5696
-3.26813	-3.05465	9.68029
-3.31169	-3.11181	9.68565
-3.50915	-2.81176	9.63945
-3.39752	-3.155	9.6269
-3.42269	-3.09411	9.82509
-3.39923	-2.95633	9.63472
-3.44334	-2.79865	9.49961
-3.39668	-3.20699	9.58476
-3.4405	-2.95822	9.43961
-3.40024	-3.23223	9.43509
-3.39156	-2.54944	9.61015
-3.30082	-2.60974	9.43361
-3.50728	-2.94905	9.34266
-3.28489	-3.00642	9.59632
-3.45624	-2.73994	9.63676
-3.35759	-3.13467	9.55867
-3.6189	-3.03555	9.29512
-3.7576	-2.85739	9.30106
-3.71404	-2.79207	9.10733
-3.86833	-3.06559	8.73251
-3.47472	-2.92422	8.74398
-3.58601	-2.90766	8.62437
-3.43638	-2.88593	8.8702
-3.28378	-2.88775	8.68777
-3.36487	-2.85167	8.75811
-3.20376	-2.86692	8.77829
-2.76826	-2.99838	9.2654
-2.82052	-2.94572	8.86468
-2.3739	-2.89224	9.18492
-2.51701	-2.8957	9.24516
-2.222	-3.16104	9.17452
-2.02491	-3.07073	9.05009
-1.90339	-3.13657	9.43827
-2.12879	-3.14011	9.17823
-2.07709	-2.99633	9.21956
-1.97464	-3.38568	9.39064
-1.89028	-3.2497	9.32359
-2.07673	-3.13547	9.37936
-2.05936	-3.05296	9.3365
-1.99533	-3.11302	9.31433
-1.77409	-2.88472	9.42518
-2.00603	-2.84348	9.16158
-1.94138	-2.99451	9.30702
-1.93117	-3.26779	9.42002
-1.7159	-3.35584	9.34243
-1.76705	-3.1296	9.35267
-1.71129	-3.42186	9.51162
-1.77376	-3.33273	9.26508
-1.77712	-3.37784	9.17804
-1.93038	-3.2554	9.10318
-1.76126	-3.36954	9.35302
-1.47456	-3.32623	9.31723
-1.84624	-3.35542	8.78445
-1.41776	-3.3807	9.084
-1.50269	-3.5053	9.10381
-1.53218	-3.29972	8.98368
-1.4837	-3.53906	8.81317
-1.40384	-3.30577	8.96027
-1.31817	-3.36962	8.65556
-1.46662	-3.53776	8.80066
-1.25715	-3.64142	8.97312
-1.60202	-3.65684	8.59948
-1.52765	-3.3814	8.63157
-1.46873	-3.53693	8.7667
-1.7902	-3.56677	8.22747
-1.86637	-3.52436	8.22886
-1.66501	-3.65268	8.3611
-1.48656	-3.71578	8.37223
-1.30175	-3.77128	8.68324
-1.53148	-3.63077	8.14501
-2.15633	-3.11988	8.46671
-3.31087	-2.88922	8.52366
-3.8428	-2.75413	9.60942
-4.29463	-2.59712	10.4014
-4.08117	-2.15004	10.5001
-4.35093	-2.21408	9.59476
-4.37136	-2.21768	9.17158
-4.00383	-1.86656	8.35979
-4.91236	-2.16508	7.64825
-4.47187	-1.86082	7.9673
-4.21474	-1.95394	8.31292
-4.50425	-1.84144	8.87611
-4.46508	-1.87101	9.17361
-4.85802	-1.85952	9.52307
-4.4212	-1.64716	9.60698
-5.14892	-1.61833	8.12456
-5.01194	-1.80684	8.03241
-4.77989	-1.51495	8.05143
-4.69763	-1.49129	8.08169
-4.98984	-1.65299	8.57992
-5.05826	-1.58097	8.89934
-4.70433	-1.51745	8.82932
-4.75224	-1.42178	8.95895
-5.47184	-1.60629	8.22608
-4.2047	-1.33938	9.25444
-5.35279	-1.55405	8.69162
-4.5684	-1.21212	9.64838
-4.94779	-1.26413	8.95703
-4.83421	-1.448	8.07302
-5.50255	-1.45391	7.71749
-3.9555	-1.1497	7.56943
-3.87024	-1.12269	8.13024
-3.97335	-0.8507	9.34548
-3.50213	-0.512896	10.6413
-3.03555	-0.0314529	10.3184
-3.28279	0.095143	9.76207
-3.16848	0.128487	9.75422
-3.18478	0.244581	9.72621
-3.04094	0.178398	9.86164
-3.06872	0.210139	9.80014
-3.09503	0.345694	9.77638
-2.94044	0.498245	9.88735
-3.09002	0.65632	9.76363
-3.0118	0.53229	9.79028
-2.97906	0.645255	9.81416
-3.02783	0.73755	9.83106
-3.0006	0.674832	9.86608
-2.9941	0.678927	9.82782
-3.01748	0.851851	9.81158
-2.96866	0.795052	9.86581
-3.03292	0.67208	9.78768
-2.97439	0.876481	9.80091
-3.00953	0.948864	9.80321
-3.0172	1.05817	9.81751
-3.01086	1.13778	9.78457
-2.94284	1.12753	9.83784
-2.88039	1.31934	9.90146
-2.85114	1.20842	9.86076
-2.79829	1.40535	9.90807
-2.79624	1.36126	9.8857
-2.65148	0.965328	9.93616
-2.59842	0.932665	9.9135
-2.67826	1.16494	9.8439
-2.62639	1.33872	9.86866
-2.44772	1.1557	9.88609
-2.40291	1.11105	9.82048
-2.27919	1.0647	9.83198
-2.20075	1.01452	9.84126
-2.16432	1.08977	9.79692
-2.19454	1.20605	9.77928
-2.0714	0.992127	9.81446
-2.06	1.05652	9.70875
-2.05796	1.25759	9.64282
-1.91783	1.1773	9.61134
-1.79152	1.18138	9.57817
-1.76273	1.35531	9.50856
-1.58682	1.1139	9.41786
-1.60634	1.14851	9.41796
-1.5884	1.21145	9.39387
-1.60507	1.22587	9.38004
-1.64833	1.23776	9.37972
-1.64297	1.26516	9.30409
-1.60762	1.35276	9.2353
-1.43457	1.11781	9.24383
-1.52136	1.20644	9.19593
-1.40359	1.10754	9.07755
-1.37866	1.03308	9.02543
-1.34431	1.29408	8.99399
-1.36913	1.06657	9.02089
-1.48372	1.16863	8.97201
-1.45421	0.567131	8.91456
-1.40731	0.937726	8.93045
-1.37482	1.11137	8.95801
-1.2708	1.21935	8.8532
-1.24518	1.3376	8.97451
-1.2491	1.28991	8.92526
-1.20458	1.18535	8.88644
-1.26704	1.2065	8.88961
-1.25286	1.17082	8.87272
-1.17568	1.27506	9.04811
-1.2694	1.27319	9.02186
-1.41317	1.29885	8.94731
-1.29968	1.30383	9.09516
-1.16228	0.996574	9.21344
-1.20769	1.24737	9.16709
-1.22893	1.36841	9.27219
-1.14615	1.12349	9.3263
-1.15895	0.981612	9.32088
-1.15783	1.16062	9.17042
-0.970327	1.17008	9.46291
-0.991314	1.15599	9.39941
-1.01507	1.15096	9.47072
-0.946511	0.896882	9.37591
-1.00828	1.00613	9.29388
-0.966028	1.21114	9.31953
-0.895482	1.37599	9.28795
-0.710391	1.44683	9.2899
-0.647691	1.22005	9.12789
-0.622291	1.46232	9.18101
-0.546024	1.34527	9.13591
-0.367195	1.02333	9.17587
-0.330763	1.03648	9.17002
-0.372348	1.24668	9.14385
-0.382464	1.34639	9.15312
-0.33086	1.32594	9.07187
-0.166996	1.29328	8.90523
0.0572568	1.4431	9.02072
0.103159	1.53408	9.01783
0.0746534	1.41242	8.90114
0.278771	1.42765	8.93887
0.205153	1.39774	8.70487
0.270171	1.72682	8.60661
0.19438	1.56053	8.36627
0.266622	1.56119	8.28769
0.505602	1.43285	8.39296
0.430424	1.55394	8.26288
0.442168	1.39331	8.18965
0.403845	1.64138	8.40858
0.275681	1.54833	8.04794
0.543827	1.33858	8.24826
0.30132	1.24583	8.15738
0.488538	1.44167	8.15718
0.243296	1.44864	7.93646
0.456573	1.44057	7.93011
0.397397	1.35681	8.15858
0.400803	1.52936	8.20987
0.408668	1.46217	8.08981
0.394569	1.49655	7.99999
0.264741	1.46552	8.00802
0.334276	1.45862	7.94367
0.309253	0.992318	7.90066
0.605877	1.21275	8.13817
0.243292	1.45684	8.06069
0.486616	1.42166	8.27035
0.345618	1.48127	8.32021
0.427381	1.52064	8.18262
0.372264	1.38855	8.11195
0.23111	1.61154	8.14354
0.193349	1.53963	8.06244
0.407751	1.60757	8.48514
0.560844	1.65861	8.79711
0.555873	1.7622	8.78015
0.517163	1.57403	8.75435
0.348713	1.75628	8.48039
0.610292	1.70396	8.60219
0.594509	1.61509	9.10212
0.504002	1.6905	8.86013
0.385166	1.61602	8.67142
0.352572	1.75718	8.88165
0.442201	1.51868	8.59384
0.551498	1.64492	8.77577
0.487773	1.49854	8.60069
0.683533	1.59788	8.71199
0.647994	1.69381	8.88598
0.499002	1.85088	8.55264
0.601228	1.75907	8.68182
0.556364	1.62275	8.47348
0.500763	1.68705	8.36554
0.766939	1.49849	8.36613
0.722812	1.86026	8.44809
0.647671	1.20426	8.35061
0.761005	1.56812	8.05347
0.706668	1.42235	8.22449
0.802639	1.70058	8.30866
0.854901	1.70163	8.39872
0.604316	1.63241	8.08277
0.675511	1.61062	7.96488
0.540742	1.59918	8.02527
0.513608	1.72558	7.98231
0.670679	1.57561	7.89578
0.566635	1.71618	8.10849
0.424519	1.4778	7.72773
0.749752	1.73747	8.29358
0.652318	1.59488	8.15385
0.628384	1.74213	8.42164
0.602028	1.82694	8.56046
0.670256	1.76069	8.49292
0.963431	1.47718	9.18269
0.864217	1.5405	9.39207
0.632619	1.51107	9.47981
0.772313	1.71484	9.65861
0.678853	1.43983	9.33482
0.676163	1.66989	9.23564
0.717523	1.51405	8.97044
0.678432	1.73795	8.81965
0.844533	1.63517	8.88893
0.805009	1.87009	8.86374
1.09276	1.8641	8.93023
0.695635	1.92544	8.64221
0.940373	1.90395	8.7818
0.733808	1.44089	8.47069
0.905862	1.54221	8.72417
0.760649	1.53136	8.49371
0.906314	1.66949	8.72801
0.78172	1.79188	8.59187
0.939107	1.62683	8.44258
0.866914	1.73375	8.20174
0.804606	1.88691	8.19905
1.01631	1.78208	8.32551
0.77276	1.73761	7.88195
0.841717	1.8421	8.12635
0.820717	1.90524	8.22772
0.775191	1.87122	8.17844
0.808312	1.85441	8.29873
0.941708	1.92286	8.44493
0.852454	1.73529	8.14362
0.787226	2.11729	8.23104
1.13647	1.72264	8.56295
1.0127	1.97771	8.55727
1.0305	1.94608	8.83726
1.02312	2.017	8.97996
1.21661	1.93236	9.2499
1.02667	1.90679	8.59873
0.965009	1.95171	8.67431
1.05235	1.85643	8.35162
1.05629	2.02915	8.28744
1.14354	2.01033	8.33669
1.15275	2.24755	8.44272
1.14721	2.15738	8.58683
1.13088	2.38078	8.30676
1.11401	1.78665	8.32384
1.21894	1.89571	8.41745
1.07773	2.21282	8.40441
1.21772	2.14365	8.24042
1.30964	2.12205	8.11651
1.21775	2.10026	7.92879
1.24469	2.14506	7.98283
1.27404	2.30324	8.22258
1.05656	2.14506	8.1732
1.10446	2.09763	7.97159
1.10381	2.24109	8.02245
1.27909	2.26095	7.98716
1.26591	2.15088	7.80262
1.34704	2.07618	8.07822
1.23349	2.17733	7.97564
1.37741	2.25445	8.43401
1.43803	2.32505	8.71688
1.7196	2.03216	9.21401
1.3861	2.22222	9.54912
1.52912	2.14067	10.0038
1.26345	2.33621	9.86772
1.45404	2.18285	9.42865
1.26863	2.06512	9.31048
1.23751	2.40006	9.23828
1.09445	2.24855	8.81172
1.5327	2.42434	8.84591
1.61539	2.34138	8.72179
1.49471	2.58258	8.53871
1.55401	2.46716	8.74745
1.57779	2.75622	8.57714
1.48083	2.08451	8.31829
1.63176	2.18723	8.58622
1.50733	2.44178	8.29113
1.63204	2.7472	8.58019
1.59137	2.69289	8.10778
1.52886	2.87516	8.44849
1.52975	2.77552	7.94674
1.63489	2.4997	7.99381
1.65867	2.92132	8.18656
1.46723	2.98311	8.01707
1.61579	2.78989	7.97036
1.65275	2.68122	8.00785
1.63211	2.90922	8.25836
1.7229	3.00509	8.06241
1.85777	3.04851	8.49315
1.67624	3.08968	8.78586
1.78034	3.05873	8.9853
1.83205	3.09911	9.21704
1.79322	3.04823	9.39289
1.72299	3.06237	8.94961
1.65061	2.88443	8.80483
1.80084	2.72931	8.78149
1.74395	2.69831	8.60356
1.84249	2.56448	8.71441
1.73355	2.61862	8.55834
1.81654	2.56753	8.60522
1.88109	2.32123	8.60956
1.72388	2.28174	8.35259
