# Supplementary material for: Axially rigid steerable needle with compliant active tip control
Source: PLoS One. 2021 Dec 16;16(12):e0261089. doi: 10.1371/journal.pone.0261089 (PMC8675730; doi:10.1371/journal.pone.0261089)
Supplement: S1 File — (ZIP) [file pone.0261089.s001.zip › Exp.1/PhantomScan_040.csv]

0.998614	0.0307525	0.0424774	0.617547	0.0328569	-0.998146	-0.0504957	-0.246812	0.0408199	0.0518072	-0.997818	0.231675	0	0	0	1
0.998613	0.030687	0.0425589	0.617552	0.0327975	-0.998146	-0.0505394	-0.246863	0.0409033	0.0518509	-0.997812	0.231692	0	0	0	1
0.998612	0.0307276	0.0425464	0.617558	0.0328371	-0.998145	-0.0505312	-0.246838	0.0408889	0.051844	-0.997813	0.231682	0	0	0	1
0.998603	0.0310296	0.0425504	0.61763	0.033138	-0.998137	-0.050503	-0.246649	0.0408782	0.0518282	-0.997815	0.231673	0	0	0	1
0.998589	0.0315419	0.0424977	0.617728	0.0336441	-0.998124	-0.0504248	-0.246325	0.0408016	0.0517692	-0.997821	0.231625	0	0	0	1
0.998577	0.0320932	0.0423574	0.6178	0.0341831	-0.998111	-0.0503081	-0.245952	0.0406369	0.0516701	-0.997833	0.231531	0	0	0	1
0.998565	0.0326198	0.0422484	0.617878	0.0346987	-0.9981	-0.050179	-0.245595	0.0405054	0.0515587	-0.997844	0.231447	0	0	0	1
0.998551	0.0332048	0.0421234	0.61796	0.0352684	-0.99809	-0.0499691	-0.245188	0.0403579	0.051368	-0.99786	0.231345	0	0	0	1
0.99854	0.0337757	0.0419374	0.61802	0.0358193	-0.998083	-0.0497129	-0.244773	0.040152	0.0511282	-0.99788	0.231212	0	0	0	1
0.998526	0.0343614	0.0417934	0.61811	0.0363877	-0.998075	-0.0494724	-0.244342	0.0399871	0.050906	-0.997898	0.23112	0	0	0	1
0.998529	0.0344301	0.0416629	0.618217	0.0364398	-0.998085	-0.0492243	-0.243888	0.0398624	0.0506558	-0.997916	0.231032	0	0	0	1
0.998529	0.0346444	0.0414692	0.618299	0.0366329	-0.998092	-0.0489416	-0.243428	0.0396686	0.0503745	-0.997938	0.230909	0	0	0	1
0.998532	0.0347807	0.041285	0.618389	0.0367485	-0.998102	-0.048654	-0.242956	0.0394885	0.0500855	-0.99796	0.230786	0	0	0	1
0.99853	0.0350394	0.0411257	0.618472	0.0369887	-0.998106	-0.0483907	-0.242523	0.0393263	0.0498265	-0.997979	0.230681	0	0	0	1
0.998533	0.0352042	0.0409201	0.618544	0.0371334	-0.998113	-0.0481379	-0.242085	0.0391223	0.0495725	-0.998	0.230575	0	0	0	1
0.998533	0.0353817	0.0407465	0.618636	0.0372945	-0.998116	-0.0479395	-0.241634	0.0389476	0.0493746	-0.998016	0.230481	0	0	0	1
0.998542	0.0354155	0.0404943	0.618723	0.037308	-0.998125	-0.0477404	-0.241128	0.0387016	0.0491673	-0.998036	0.230378	0	0	0	1
0.998546	0.0355311	0.0403046	0.618835	0.0374085	-0.998128	-0.0475922	-0.240615	0.0385121	0.0490165	-0.998051	0.230282	0	0	0	1
0.998552	0.0355956	0.0400871	0.618915	0.0374563	-0.998134	-0.0474336	-0.240158	0.0382979	0.0488522	-0.998067	0.230187	0	0	0	1
0.998558	0.0356894	0.0398579	0.618966	0.037533	-0.998138	-0.0472829	-0.239766	0.0380701	0.0486965	-0.998084	0.23009	0	0	0	1
0.998564	0.0357878	0.0396317	0.619028	0.0376138	-0.998144	-0.0471082	-0.239345	0.0378462	0.048517	-0.998101	0.230003	0	0	0	1
0.998569	0.0358645	0.0394263	0.619119	0.0376734	-0.99815	-0.0469226	-0.238842	0.0376445	0.0483266	-0.998118	0.229916	0	0	0	1
0.998581	0.0357062	0.0392682	0.619204	0.0375008	-0.998165	-0.0467435	-0.238337	0.0375011	0.0481355	-0.998132	0.229865	0	0	0	1
0.99859	0.0356112	0.0391288	0.619285	0.0373926	-0.998177	-0.0465689	-0.237838	0.0373731	0.0479521	-0.998146	0.22982	0	0	0	1
0.998595	0.0356101	0.0389937	0.619327	0.0373784	-0.998186	-0.0463927	-0.237382	0.0372448	0.0477708	-0.99816	0.229767	0	0	0	1
0.9986	0.0356207	0.0388472	0.619365	0.0373753	-0.998195	-0.0462113	-0.236927	0.0371049	0.0475843	-0.998174	0.229717	0	0	0	1
0.998609	0.0355139	0.0387315	0.619414	0.0372563	-0.998207	-0.0460296	-0.23647	0.0370013	0.0473943	-0.998187	0.229687	0	0	0	1
0.998623	0.0352504	0.0386052	0.619463	0.0369792	-0.998227	-0.0458221	-0.235973	0.0368954	0.0471724	-0.998201	0.229652	0	0	0	1
0.998627	0.0352209	0.0385308	0.619513	0.0369391	-0.998238	-0.0456294	-0.235447	0.0368296	0.0469758	-0.998213	0.229632	0	0	0	1
0.998632	0.0351835	0.0384386	0.619537	0.0368897	-0.998249	-0.0454203	-0.234939	0.0367471	0.0467619	-0.998226	0.229609	0	0	0	1
0.998632	0.0352136	0.0383992	0.619554	0.0369104	-0.998257	-0.045216	-0.234441	0.0367139	0.0465573	-0.998237	0.229615	0	0	0	1
0.99864	0.0349815	0.0384188	0.619544	0.0366731	-0.998274	-0.0450473	-0.234105	0.0367505	0.0463808	-0.998243	0.229656	0	0	0	1
0.998641	0.0349089	0.0384607	0.61951	0.0365987	-0.998281	-0.0449455	-0.233942	0.0367995	0.0462777	-0.998246	0.229708	0	0	0	1
0.998638	0.0350525	0.0384087	0.619482	0.0367358	-0.998281	-0.0448352	-0.233735	0.036745	0.0461708	-0.998253	0.229696	0	0	0	1
0.998634	0.0352618	0.038316	0.619531	0.0369339	-0.998282	-0.0446488	-0.23326	0.0366496	0.0459888	-0.998265	0.229646	0	0	0	1
0.998642	0.0351284	0.0382104	0.619608	0.0367885	-0.998296	-0.0444518	-0.232685	0.0365576	0.0457829	-0.998278	0.229592	0	0	0	1
0.998645	0.0351317	0.0381444	0.619669	0.0367818	-0.998305	-0.0442628	-0.232135	0.0364985	0.0455916	-0.998289	0.229568	0	0	0	1
0.998643	0.035253	0.0380887	0.619686	0.0368933	-0.99831	-0.0440657	-0.231638	0.0364447	0.0453968	-0.9983	0.229563	0	0	0	1
0.998641	0.0353779	0.0380169	0.619651	0.0370066	-0.998315	-0.0438371	-0.231168	0.0363758	0.0451702	-0.998313	0.229563	0	0	0	1
0.998642	0.0353246	0.0380286	0.61963	0.0369452	-0.998328	-0.0435989	-0.23066	0.0363987	0.0449305	-0.998323	0.229614	0	0	0	1
0.998638	0.0354094	0.0380701	0.619644	0.0370233	-0.998335	-0.0433666	-0.230089	0.0364449	0.0447028	-0.998331	0.229683	0	0	0	1
0.998639	0.0354048	0.0380417	0.619647	0.0370086	-0.998346	-0.0431251	-0.229522	0.0364258	0.0444601	-0.998343	0.229706	0	0	0	1
0.998636	0.0355375	0.0380121	0.619655	0.0371319	-0.998351	-0.0429026	-0.228979	0.0363985	0.0442413	-0.998353	0.229723	0	0	0	1
0.998637	0.0355123	0.0379872	0.619643	0.0370977	-0.998362	-0.0426878	-0.228501	0.0363828	0.0440247	-0.998364	0.229745	0	0	0	1
0.998632	0.0356661	0.0379911	0.619628	0.0372443	-0.998365	-0.0424831	-0.22804	0.0363876	0.0438257	-0.998372	0.229786	0	0	0	1
0.998628	0.0357797	0.0379948	0.619619	0.0373498	-0.998371	-0.0422587	-0.227538	0.0363947	0.0436056	-0.998382	0.229826	0	0	0	1
0.998631	0.0356572	0.038008	0.619617	0.0372184	-0.998387	-0.0419977	-0.226944	0.0364229	0.0433406	-0.998392	0.229879	0	0	0	1
0.998628	0.0356539	0.0380891	0.619634	0.0372097	-0.998397	-0.0417531	-0.22633	0.0365132	0.0430989	-0.998399	0.229975	0	0	0	1
0.998626	0.0356506	0.0381598	0.61962	0.0372004	-0.998408	-0.0415081	-0.225782	0.036593	0.0428565	-0.998407	0.230068	0	0	0	1
0.998625	0.035695	0.038154	0.619594	0.0372364	-0.998416	-0.0412848	-0.225302	0.0365936	0.0426346	-0.998416	0.230106	0	0	0	1
0.998623	0.0358342	0.0380561	0.619591	0.037364	-0.998419	-0.0410816	-0.224811	0.0364975	0.0424328	-0.998428	0.230075	0	0	0	1
0.998626	0.0358981	0.0379215	0.619637	0.0374154	-0.998425	-0.0408978	-0.224276	0.0363674	0.0422463	-0.998441	0.230008	0	0	0	1
0.998633	0.0358462	0.0377887	0.619699	0.0373513	-0.998435	-0.0407137	-0.223715	0.0362438	0.0420553	-0.998454	0.229939	0	0	0	1
0.998645	0.035638	0.0376764	0.619757	0.0371311	-0.998451	-0.0405126	-0.223126	0.036148	0.0418426	-0.998466	0.229889	0	0	0	1
0.998652	0.0355194	0.0375988	0.619796	0.0370021	-0.998464	-0.0403158	-0.222589	0.0360828	0.0416385	-0.998477	0.229863	0	0	0	1
0.998653	0.0355444	0.0375346	0.619816	0.0370173	-0.998471	-0.0401171	-0.222076	0.0360249	0.0414384	-0.998487	0.229852	0	0	0	1
0.998656	0.0355387	0.0374786	0.619828	0.0370019	-0.99848	-0.0399137	-0.221559	0.0359768	0.0412326	-0.998498	0.229846	0	0	0	1
0.998661	0.0354814	0.0374014	0.61985	0.0369335	-0.998491	-0.0396927	-0.220989	0.0359103	0.0410068	-0.998509	0.229825	0	0	0	1
0.998667	0.0353788	0.0373203	0.619879	0.0368196	-0.998504	-0.0394712	-0.220379	0.0358417	0.0407786	-0.998521	0.229804	0	0	0	1
0.998672	0.0353448	0.0372335	0.619896	0.0367751	-0.998514	-0.0392742	-0.219875	0.0357637	0.0405772	-0.998532	0.229771	0	0	0	1
0.998678	0.0352563	0.0371589	0.6199	0.0366772	-0.998524	-0.0390971	-0.219438	0.0356993	0.0403941	-0.998542	0.229747	0	0	0	1
0.998678	0.0352447	0.0371698	0.619904	0.0366619	-0.998529	-0.0389812	-0.219136	0.0357149	0.0402782	-0.998546	0.229745	0	0	0	1
0.998669	0.0353314	0.0373281	0.619899	0.0367531	-0.998528	-0.0389287	-0.218957	0.0358714	0.0402347	-0.998542	0.229806	0	0	0	1
0.998666	0.0354696	0.0372573	0.619854	0.0368842	-0.998528	-0.0388112	-0.218748	0.0357995	0.0401195	-0.998549	0.229788	0	0	0	1
0.998663	0.0355754	0.037247	0.61992	0.036985	-0.998529	-0.0386826	-0.2183	0.0357897	0.0399944	-0.998555	0.229791	0	0	0	1
0.998669	0.0355139	0.0371486	0.620033	0.0369141	-0.998538	-0.0385316	-0.217711	0.0356995	0.0398375	-0.998564	0.229734	0	0	0	1
0.998675	0.0354722	0.0370285	0.620103	0.0368618	-0.998546	-0.0383679	-0.217168	0.0355873	0.0396678	-0.998575	0.229671	0	0	0	1
0.998673	0.0355691	0.0369746	0.620158	0.0369518	-0.998548	-0.0382349	-0.216719	0.0355345	0.0395363	-0.998582	0.229652	0	0	0	1
0.998671	0.0357181	0.0369013	0.620187	0.0370919	-0.998549	-0.0380651	-0.21624	0.0354618	0.0393691	-0.998591	0.229627	0	0	0	1
0.998669	0.0358206	0.0368606	0.620225	0.0371862	-0.998552	-0.0378792	-0.21569	0.035424	0.0391853	-0.9986	0.229629	0	0	0	1
0.99867	0.035826	0.0368259	0.620254	0.0371828	-0.99856	-0.0376696	-0.215111	0.035397	0.0389747	-0.998609	0.229637	0	0	0	1
0.998665	0.0359406	0.0368396	0.620257	0.0372902	-0.998565	-0.0374515	-0.214564	0.0354143	0.0387612	-0.998617	0.229685	0	0	0	1
0.99866	0.0360189	0.0369104	0.620252	0.0373637	-0.99857	-0.0372398	-0.214049	0.0354899	0.0385549	-0.998622	0.229772	0	0	0	1
0.998652	0.0361523	0.0369816	0.620247	0.0374925	-0.998573	-0.0370318	-0.213537	0.0355636	0.0383543	-0.998627	0.229859	0	0	0	1
0.998649	0.0361556	0.0370538	0.620248	0.037491	-0.99858	-0.0368233	-0.213031	0.0356434	0.0381487	-0.998632	0.229944	0	0	0	1
0.998647	0.0361889	0.0370861	0.620249	0.0375171	-0.998588	-0.0365862	-0.212442	0.0356833	0.037914	-0.99864	0.230011	0	0	0	1
0.998644	0.0362281	0.0371321	0.62024	0.0375487	-0.998597	-0.0363241	-0.211806	0.0357377	0.037655	-0.998648	0.23009	0	0	0	1
0.998646	0.0360551	0.0372316	0.620203	0.0373699	-0.998613	-0.036056	-0.21124	0.0358536	0.0373845	-0.998654	0.230209	0	0	0	1
0.998649	0.0359132	0.0373024	0.620111	0.0372207	-0.998628	-0.0357821	-0.210766	0.0359397	0.0371081	-0.998661	0.23032	0	0	0	1
0.99864	0.0360956	0.0373715	0.620048	0.0373967	-0.998631	-0.0355323	-0.210263	0.0360113	0.0368675	-0.998667	0.230415	0	0	0	1
0.998635	0.036197	0.03741	0.620066	0.0374925	-0.998634	-0.0353373	-0.209726	0.0360534	0.0366776	-0.998673	0.230471	0	0	0	1
0.998648	0.0359211	0.0373087	0.620109	0.0372059	-0.998652	-0.0351454	-0.209163	0.0359694	0.036472	-0.998683	0.23043	0	0	0	1
0.998664	0.035621	0.0371706	0.620193	0.0368951	-0.998669	-0.0349879	-0.208585	0.0358484	0.0362985	-0.998694	0.230353	0	0	0	1
0.998672	0.0355507	0.0370207	0.620259	0.0368143	-0.998677	-0.0348453	-0.208079	0.0357065	0.0361479	-0.998704	0.230271	0	0	0	1
0.998671	0.0357056	0.0369067	0.620272	0.0369587	-0.998678	-0.0346669	-0.207579	0.0355937	0.0359708	-0.998715	0.230227	0	0	0	1
0.998668	0.0357855	0.0369136	0.620302	0.0370327	-0.998681	-0.0344956	-0.207072	0.035604	0.0358026	-0.998721	0.230257	0	0	0	1
0.998671	0.0357313	0.0368775	0.620308	0.0369688	-0.998691	-0.0342603	-0.20646	0.0355786	0.0355641	-0.99873	0.230277	0	0	0	1
0.998677	0.0356165	0.0368397	0.620306	0.0368441	-0.998704	-0.0340168	-0.205823	0.0355539	0.0353151	-0.99874	0.230295	0	0	0	1
0.998678	0.0355266	0.0368789	0.62033	0.0367491	-0.998714	-0.0338365	-0.205301	0.0356028	0.035133	-0.998744	0.230342	0	0	0	1
0.998676	0.0356108	0.0368653	0.620368	0.0368279	-0.998715	-0.0336983	-0.204862	0.0355914	0.0349973	-0.99875	0.230352	0	0	0	1
0.998676	0.0357815	0.0366949	0.62039	0.0369867	-0.998715	-0.0335315	-0.204364	0.0354214	0.0348303	-0.998761	0.230267	0	0	0	1
0.998685	0.035594	0.0366398	0.620458	0.0367939	-0.998726	-0.0334365	-0.203977	0.0353765	0.0347266	-0.998767	0.230236	0	0	0	1
0.998686	0.0355688	0.0366247	0.620472	0.0367661	-0.998729	-0.0333776	-0.203794	0.0353644	0.0346662	-0.998769	0.230238	0	0	0	1
0.998681	0.0357595	0.0365852	0.62046	0.0369527	-0.998724	-0.0333001	-0.203593	0.0353212	0.0345941	-0.998773	0.230228	0	0	0	1
0.998674	0.0360173	0.0365182	0.620474	0.0372025	-0.99872	-0.0331383	-0.203118	0.0352514	0.0344389	-0.998781	0.230213	0	0	0	1
0.99868	0.0358929	0.0364889	0.62052	0.0370707	-0.998731	-0.0329563	-0.202556	0.0352331	0.0342514	-0.998788	0.23022	0	0	0	1
0.998679	0.0359384	0.0364585	0.620549	0.03711	-0.998735	-0.0328104	-0.202117	0.0352066	0.034106	-0.998794	0.230222	0	0	0	1
0.998676	0.0360978	0.0363736	0.620575	0.0372618	-0.998733	-0.0326788	-0.201695	0.0351214	0.0339768	-0.998801	0.230187	0	0	0	1
0.998673	0.0363123	0.0362584	0.620606	0.0374668	-0.998731	-0.0325146	-0.201182	0.0350051	0.033816	-0.998811	0.230136	0	0	0	1
0.998673	0.0363432	0.0362241	0.620686	0.0374907	-0.998735	-0.0323495	-0.200579	0.034976	0.0336506	-0.998818	0.230134	0	0	0	1
0.998681	0.0361659	0.036167	0.620732	0.0373048	-0.998748	-0.0321618	-0.20001	0.034932	0.0334546	-0.998826	0.230123	0	0	0	1
0.998683	0.0361814	0.0361219	0.620748	0.0373127	-0.998754	-0.0319838	-0.19951	0.034893	0.0332755	-0.998833	0.230123	0	0	0	1
0.998676	0.0364218	0.0360613	0.620747	0.0375444	-0.998751	-0.0317909	-0.19899	0.0348318	0.0330887	-0.998841	0.230119	0	0	0	1
0.998673	0.0365321	0.0360343	0.620762	0.0376468	-0.998754	-0.0315905	-0.198427	0.0348087	0.0328911	-0.998849	0.230137	0	0	0	1
0.998674	0.0365404	0.0360084	0.62078	0.037647	-0.99876	-0.0313829	-0.197845	0.0347904	0.0326829	-0.998856	0.230156	0	0	0	1
0.998682	0.0364179	0.0359063	0.62077	0.0375124	-0.998773	-0.0311326	-0.197218	0.0347019	0.0324245	-0.998868	0.230136	0	0	0	1
0.998686	0.0363612	0.0358466	0.620727	0.0374452	-0.998783	-0.0308844	-0.196654	0.0346534	0.0321721	-0.998878	0.230147	0	0	0	1
0.998688	0.0362718	0.0358709	0.620652	0.0373476	-0.998795	-0.0306273	-0.196154	0.0346901	0.0319129	-0.998885	0.230216	0	0	0	1
0.998677	0.0363959	0.0360502	0.620603	0.0374689	-0.998798	-0.0303791	-0.1956	0.0348746	0.0316757	-0.998886	0.230369	0	0	0	1
0.998677	0.0361885	0.0362627	0.62053	0.0372589	-0.998814	-0.0301158	-0.195006	0.0351032	0.0314132	-0.998886	0.230532	0	0	0	1
0.998687	0.0358748	0.0363126	0.620411	0.0369597	-0.998814	-0.0304861	-0.194428	0.0351492	0.0317742	-0.998873	0.230675	0	0	0	1
0.998685	0.0358807	0.036354	0.620341	0.0369822	-0.9988	-0.0309177	-0.193831	0.0351744	0.0322076	-0.998858	0.230755	0	0	0	1
0.998685	0.0358646	0.0363652	0.620341	0.0369711	-0.998796	-0.0310511	-0.193276	0.0351812	0.0323408	-0.998854	0.230782	0	0	0	1
0.998685	0.0359765	0.0362522	0.620401	0.0370787	-0.998793	-0.0310309	-0.192802	0.0350654	0.0323203	-0.998858	0.230736	0	0	0	1
0.998688	0.0360599	0.0360897	0.620484	0.0371544	-0.998792	-0.0309633	-0.192277	0.034903	0.0322496	-0.998866	0.230651	0	0	0	1
0.998693	0.0361112	0.0358999	0.620553	0.0371964	-0.998793	-0.0308717	-0.191724	0.0347151	0.0321527	-0.998876	0.230552	0	0	0	1
0.998692	0.036234	0.0358109	0.620611	0.0373168	-0.998788	-0.0308849	-0.191234	0.0346218	0.0321669	-0.998879	0.230538	0	0	0	1
0.998693	0.0362868	0.0357293	0.620628	0.0373632	-0.99879	-0.0307737	-0.190743	0.0345428	0.0320544	-0.998885	0.230526	0	0	0	1
0.998688	0.0364665	0.0356957	0.620634	0.0375359	-0.998789	-0.0306027	-0.190212	0.0345098	0.0318884	-0.998892	0.23054	0	0	0	1
0.998692	0.0363855	0.0356574	0.620651	0.0374471	-0.998798	-0.0304131	-0.189619	0.0344813	0.0316947	-0.998899	0.230554	0	0	0	1
0.998688	0.0365573	0.0355866	0.620678	0.0376127	-0.998795	-0.0302944	-0.189021	0.0344096	0.0315792	-0.998905	0.230556	0	0	0	1
0.998693	0.0365215	0.0354797	0.620697	0.0375803	-0.99879	-0.0304941	-0.188672	0.0342965	0.0317736	-0.998903	0.230576	0	0	0	1
0.998701	0.0363737	0.0354241	0.620701	0.0374362	-0.998791	-0.0306544	-0.188528	0.0342396	0.0319267	-0.9989	0.230599	0	0	0	1
0.998699	0.0365165	0.0353341	0.620693	0.0375738	-0.998788	-0.0305858	-0.188306	0.0341478	0.0318596	-0.998905	0.23056	0	0	0	1
0.998695	0.0366787	0.0352546	0.620743	0.0377298	-0.998785	-0.030478	-0.187861	0.0340672	0.0317544	-0.998911	0.230524	0	0	0	1
0.998697	0.0367137	0.0351707	0.620827	0.0377584	-0.998787	-0.0303697	-0.187315	0.0339864	0.0316441	-0.998917	0.230484	0	0	0	1
0.998698	0.0367751	0.03507	0.620872	0.0378128	-0.998789	-0.030258	-0.186819	0.0338881	0.0315307	-0.998924	0.230446	0	0	0	1
0.998699	0.0368328	0.0349943	0.620896	0.0378637	-0.998791	-0.0301249	-0.186358	0.0338158	0.0313968	-0.998931	0.230424	0	0	0	1
0.998698	0.0368647	0.0349867	0.620917	0.0378904	-0.998794	-0.0299759	-0.185899	0.0338128	0.0312486	-0.998936	0.230445	0	0	0	1
0.998697	0.0369151	0.0349505	0.620914	0.0379332	-0.998798	-0.0297873	-0.185385	0.0337822	0.0310603	-0.998943	0.230464	0	0	0	1
0.998695	0.0369926	0.0349356	0.620918	0.0380039	-0.998801	-0.0295994	-0.184859	0.0337721	0.0308745	-0.998949	0.230489	0	0	0	1
0.998701	0.0368668	0.0349066	0.620933	0.0378707	-0.998812	-0.0294065	-0.184293	0.0337543	0.0306762	-0.998955	0.230504	0	0	0	1
0.998714	0.0365861	0.0348191	0.620952	0.037581	-0.998828	-0.0292211	-0.183711	0.0336825	0.0304781	-0.998964	0.230483	0	0	0	1
0.998725	0.0363804	0.0347324	0.620967	0.0373677	-0.998841	-0.0290747	-0.183143	0.0336076	0.0303215	-0.998971	0.23047	0	0	0	1
0.998723	0.0365161	0.0346473	0.620966	0.0374992	-0.998837	-0.0290256	-0.182631	0.0335204	0.0302738	-0.998976	0.230478	0	0	0	1
0.99872	0.0366164	0.0346042	0.620952	0.0375934	-0.998838	-0.0288835	-0.18208	0.0334796	0.0301335	-0.998981	0.230504	0	0	0	1
0.998729	0.0364117	0.0345733	0.620953	0.0373824	-0.99885	-0.0287226	-0.181461	0.033461	0.0299645	-0.998987	0.230541	0	0	0	1
0.998736	0.0363503	0.034426	0.620937	0.0373198	-0.99885	-0.02882	-0.180857	0.0333121	0.0300543	-0.998989	0.230561	0	0	0	1
0.998736	0.0364622	0.0343245	0.620911	0.0374308	-0.998844	-0.0288861	-0.180271	0.0332049	0.0301204	-0.998991	0.230605	0	0	0	1
0.998737	0.0364139	0.0343483	0.62086	0.0373793	-0.998849	-0.0287684	-0.179726	0.0332344	0.030002	-0.998993	0.230698	0	0	0	1
0.998728	0.0365842	0.0344247	0.620777	0.0375448	-0.998849	-0.0285544	-0.179137	0.0333137	0.0297966	-0.998997	0.230827	0	0	0	1
0.998722	0.0366078	0.0345665	0.620712	0.0375657	-0.998854	-0.0283464	-0.17851	0.0334625	0.0295947	-0.998998	0.230998	0	0	0	1
0.998712	0.0367384	0.0347044	0.62068	0.0376978	-0.998851	-0.0282698	-0.17794	0.0335992	0.0295278	-0.998995	0.23117	0	0	0	1
0.998713	0.0367457	0.0346679	0.620633	0.0377001	-0.998855	-0.0281521	-0.177444	0.033567	0.0294089	-0.999	0.231214	0	0	0	1
0.998711	0.0369779	0.0345043	0.620618	0.0379224	-0.99885	-0.0279982	-0.176954	0.0334026	0.0292567	-0.99901	0.231139	0	0	0	1
0.998716	0.0369544	0.0343731	0.620678	0.0378908	-0.998855	-0.0278705	-0.176415	0.033277	0.0291232	-0.999018	0.231068	0	0	0	1
0.998714	0.0371254	0.0342362	0.620755	0.038054	-0.998852	-0.0277545	-0.175812	0.0331398	0.0290077	-0.999026	0.230996	0	0	0	1
0.998725	0.0369654	0.0340999	0.620805	0.0378874	-0.998861	-0.0276746	-0.175243	0.0330113	0.0289173	-0.999033	0.230942	0	0	0	1
0.99873	0.0369461	0.0339666	0.620821	0.0378626	-0.998863	-0.0276267	-0.174752	0.0328805	0.0288637	-0.999039	0.230902	0	0	0	1
0.998729	0.0370698	0.0338541	0.620836	0.0379787	-0.998862	-0.0274926	-0.174265	0.0327697	0.0287294	-0.999046	0.230856	0	0	0	1
0.998731	0.0370834	0.0337892	0.620887	0.0379859	-0.998866	-0.0273542	-0.173703	0.0327097	0.0285891	-0.999052	0.230835	0	0	0	1
0.998737	0.0370789	0.0336329	0.620913	0.0379825	-0.998861	-0.027525	-0.173331	0.0325473	0.0287537	-0.999053	0.230805	0	0	0	1
0.998746	0.0369713	0.0334722	0.620923	0.0378849	-0.998853	-0.0279755	-0.17315	0.0323727	0.0291946	-0.999046	0.230814	0	0	0	1
0.998747	0.0370242	0.0333656	0.620951	0.0379343	-0.998851	-0.0279644	-0.172849	0.0322652	0.0291811	-0.99905	0.230766	0	0	0	1
0.998749	0.0370805	0.0332641	0.620992	0.0379846	-0.998852	-0.0278713	-0.172414	0.0321657	0.029086	-0.999056	0.230715	0	0	0	1
0.998754	0.0370174	0.0331824	0.621044	0.0379167	-0.998856	-0.0277961	-0.171995	0.0320887	0.0290056	-0.99906	0.230677	0	0	0	1
0.998758	0.0370019	0.0330789	0.621054	0.0378939	-0.998861	-0.0276601	-0.171514	0.031991	0.0288652	-0.999068	0.230638	0	0	0	1
0.998763	0.0369165	0.0330306	0.621081	0.037803	-0.998868	-0.027533	-0.17101	0.03195	0.0287336	-0.999073	0.230634	0	0	0	1
0.998762	0.0369825	0.0329841	0.621106	0.0378636	-0.998869	-0.0274061	-0.170434	0.0319064	0.0286071	-0.999078	0.23064	0	0	0	1
0.99877	0.0368323	0.0328941	0.621132	0.0377121	-0.998874	-0.0274469	-0.169954	0.0318193	0.0286397	-0.99908	0.230641	0	0	0	1
0.998774	0.0368546	0.0327569	0.621138	0.0377284	-0.998875	-0.0273815	-0.169479	0.0316841	0.0285698	-0.999086	0.230595	0	0	0	1
0.998774	0.0369506	0.032638	0.621155	0.037817	-0.998875	-0.0272546	-0.168974	0.0315674	0.0284415	-0.999093	0.230545	0	0	0	1
0.998773	0.0370268	0.0325788	0.62118	0.0378877	-0.998876	-0.0271313	-0.168478	0.0315108	0.0283184	-0.999098	0.230531	0	0	0	1
0.998779	0.0369411	0.032501	0.621179	0.0377943	-0.998884	-0.0269591	-0.167897	0.031442	0.0281405	-0.999106	0.230522	0	0	0	1
0.998778	0.0370045	0.0324488	0.621162	0.0378507	-0.998887	-0.0267812	-0.167341	0.0313948	0.0279627	-0.999112	0.230529	0	0	0	1
0.998774	0.0370959	0.0324925	0.621139	0.0379376	-0.998888	-0.0266013	-0.166829	0.0314427	0.0277874	-0.999116	0.230599	0	0	0	1
0.998766	0.0372872	0.0324992	0.621112	0.0381233	-0.998886	-0.0264144	-0.166336	0.0314512	0.0276068	-0.99912	0.230642	0	0	0	1
0.998763	0.0373863	0.0324733	0.621096	0.0382155	-0.998888	-0.026215	-0.165757	0.0314303	0.0274097	-0.999126	0.230667	0	0	0	1
0.998764	0.0374423	0.0323977	0.621097	0.0382632	-0.998891	-0.026021	-0.165137	0.0313607	0.0272146	-0.999134	0.230653	0	0	0	1
0.998761	0.0375307	0.032394	0.621095	0.0383458	-0.998892	-0.0258367	-0.164542	0.0313616	0.0270329	-0.999139	0.230683	0	0	0	1
0.99876	0.037516	0.0324193	0.621063	0.038326	-0.998898	-0.0256547	-0.164021	0.0313943	0.0268514	-0.999143	0.230732	0	0	0	1
0.998753	0.0376388	0.0325013	0.621005	0.0384445	-0.998899	-0.0254461	-0.163515	0.0314809	0.0266499	-0.999145	0.230808	0	0	0	1
0.998744	0.0377314	0.0326646	0.62095	0.0385346	-0.998901	-0.0252298	-0.162969	0.0316498	0.0264429	-0.999145	0.230894	0	0	0	1
0.998737	0.0377235	0.0328872	0.620924	0.0385261	-0.998906	-0.0250234	-0.162345	0.0318804	0.0262449	-0.999143	0.231013	0	0	0	1
0.998732	0.0377606	0.0329939	0.620894	0.0385689	-0.998902	-0.0251142	-0.161825	0.0319825	0.026341	-0.999138	0.231151	0	0	0	1
0.998741	0.0374996	0.0330298	0.620869	0.0383141	-0.998908	-0.0252799	-0.161319	0.0320189	0.0264997	-0.999132	0.231276	0	0	0	1
0.998736	0.0376325	0.0330237	0.620821	0.0384456	-0.998904	-0.0252415	-0.160739	0.0320108	0.0264653	-0.999133	0.231344	0	0	0	1
0.998739	0.0375208	0.0330575	0.620792	0.0383389	-0.998905	-0.0253725	-0.160176	0.0320424	0.026594	-0.999129	0.23144	0	0	0	1
0.998754	0.0371494	0.033031	0.620783	0.0379812	-0.998907	-0.0258223	-0.15958	0.0320087	0.0270307	-0.999118	0.231545	0	0	0	1
0.998768	0.036954	0.032836	0.620778	0.0378042	-0.998894	-0.0265682	-0.158978	0.031791	0.0277628	-0.999105	0.231616	0	0	0	1
0.998779	0.0367895	0.032665	0.620829	0.0376508	-0.998886	-0.0270686	-0.158343	0.031606	0.0282515	-0.999097	0.23164	0	0	0	1
0.998788	0.0367509	0.0324504	0.620862	0.037621	-0.998875	-0.0275427	-0.157986	0.0313749	0.0287161	-0.999091	0.231611	0	0	0	1
0.998793	0.0367507	0.0322859	0.620881	0.0376284	-0.998863	-0.0279387	-0.157805	0.0311956	0.0291059	-0.999086	0.231584	0	0	0	1
0.998787	0.0369656	0.0322375	0.62091	0.0378408	-0.998856	-0.0279035	-0.157547	0.0311424	0.0290756	-0.999088	0.231558	0	0	0	1
0.998782	0.0371558	0.032151	0.620932	0.0380252	-0.998852	-0.0277944	-0.157097	0.0310545	0.0289691	-0.999094	0.23152	0	0	0	1
0.998781	0.0372575	0.032081	0.620981	0.0381213	-0.998852	-0.0276827	-0.156587	0.030986	0.0288579	-0.999099	0.231488	0	0	0	1
0.998779	0.0373349	0.0320388	0.621009	0.0381941	-0.998852	-0.0275709	-0.156133	0.0309458	0.0287469	-0.999104	0.231476	0	0	0	1
0.998778	0.0374302	0.0319828	0.621044	0.0382843	-0.998852	-0.0274569	-0.155646	0.0308916	0.0286338	-0.999109	0.231455	0	0	0	1
0.998774	0.0376109	0.0318848	0.621071	0.0384579	-0.998849	-0.0273171	-0.155075	0.0307939	0.0284958	-0.999116	0.231415	0	0	0	1
0.998777	0.0376111	0.031798	0.621102	0.0384514	-0.998853	-0.0271812	-0.154544	0.0307123	0.0283566	-0.999122	0.231378	0	0	0	1
0.998779	0.0375926	0.0317443	0.621129	0.0384275	-0.998857	-0.0270533	-0.154047	0.0306642	0.0282261	-0.999127	0.23136	0	0	0	1
0.99878	0.0376843	0.0316172	0.621115	0.0385113	-0.998858	-0.0269114	-0.153579	0.0305401	0.0280822	-0.999135	0.231309	0	0	0	1
0.998777	0.0377943	0.0315673	0.621144	0.0386157	-0.998857	-0.0267741	-0.153042	0.0304924	0.0279464	-0.999141	0.231297	0	0	0	1
0.998776	0.0378484	0.0315392	0.621195	0.0386651	-0.998859	-0.0266436	-0.152474	0.0304679	0.0278164	-0.999145	0.231291	0	0	0	1
0.998783	0.0377949	0.0313919	0.621208	0.0386027	-0.998866	-0.0264867	-0.151892	0.0303284	0.0276523	-0.999154	0.231223	0	0	0	1
0.998783	0.0378655	0.0312903	0.621243	0.038667	-0.998866	-0.0263693	-0.151377	0.0302295	0.0275331	-0.99916	0.231175	0	0	0	1
0.998782	0.037955	0.0312162	0.621278	0.0387508	-0.998866	-0.02625	-0.150856	0.0301576	0.0274136	-0.999166	0.231143	0	0	0	1
0.998782	0.0380034	0.0311465	0.621307	0.0387933	-0.998868	-0.0261185	-0.150327	0.0300917	0.027281	-0.999171	0.231117	0	0	0	1
0.998795	0.0377517	0.0310481	0.621331	0.0385343	-0.998882	-0.0259646	-0.149738	0.0300063	0.0271157	-0.999178	0.23108	0	0	0	1
0.998812	0.0374026	0.0309347	0.621369	0.0381784	-0.998899	-0.0258408	-0.149157	0.0299073	0.0269771	-0.999185	0.23103	0	0	0	1
0.998818	0.0372986	0.0308686	0.621422	0.0380707	-0.998904	-0.0257806	-0.148598	0.0298463	0.0269113	-0.999189	0.231011	0	0	0	1
0.998816	0.0374474	0.0307251	0.62142	0.0382148	-0.9989	-0.0257482	-0.148115	0.0297001	0.0268779	-0.999194	0.230962	0	0	0	1
0.998821	0.0373439	0.0306886	0.621433	0.0381061	-0.998907	-0.0256103	-0.147581	0.0296717	0.0267356	-0.999198	0.230967	0	0	0	1
0.998816	0.0374891	0.0306779	0.621463	0.0382476	-0.998905	-0.0254922	-0.14699	0.0296618	0.0266213	-0.999202	0.230986	0	0	0	1
0.998817	0.037582	0.0305396	0.621457	0.0383356	-0.998903	-0.0254523	-0.146414	0.0295226	0.0265789	-0.999207	0.230952	0	0	0	1
0.998823	0.0375037	0.0304274	0.621474	0.0382551	-0.998905	-0.0254799	-0.145915	0.0294116	0.0265999	-0.99921	0.230925	0	0	0	1
0.998825	0.0375381	0.0303233	0.621472	0.0382839	-0.998907	-0.0253792	-0.145426	0.0293105	0.0264962	-0.999216	0.230892	0	0	0	1
0.998826	0.0375509	0.0302724	0.621487	0.0382917	-0.998909	-0.025257	-0.14491	0.029264	0.0263725	-0.99922	0.230883	0	0	0	1
0.998822	0.0377118	0.0302142	0.621515	0.0384474	-0.998907	-0.0251318	-0.144333	0.0292065	0.0262499	-0.999225	0.230868	0	0	0	1
0.998821	0.0377853	0.0301702	0.621554	0.0385167	-0.998907	-0.0250264	-0.143773	0.0291646	0.0261449	-0.999229	0.230861	0	0	0	1
0.99882	0.0378482	0.030095	0.621577	0.0385745	-0.998907	-0.0249196	-0.143254	0.029092	0.0260371	-0.999234	0.230835	0	0	0	1
0.998822	0.0378705	0.0300194	0.621562	0.0385957	-0.998905	-0.0249483	-0.142934	0.0290147	0.0260635	-0.999236	0.23083	0	0	0	1
0.998822	0.0378775	0.0300012	0.621541	0.0386073	-0.998901	-0.0251235	-0.142775	0.0289897	0.0262382	-0.999232	0.230876	0	0	0	1
0.998813	0.0380896	0.030028	0.621532	0.0388179	-0.998894	-0.0250493	-0.142501	0.0290137	0.0261712	-0.999233	0.230913	0	0	0	1
0.998811	0.0381954	0.0299856	0.621537	0.0389189	-0.998894	-0.0249185	-0.142009	0.0289737	0.0260419	-0.999237	0.230909	0	0	0	1
0.998819	0.0380427	0.0299056	0.621567	0.0387611	-0.998902	-0.0248151	-0.141403	0.0289018	0.025931	-0.999242	0.230889	0	0	0	1
0.998822	0.038012	0.0298312	0.621576	0.0387313	-0.998901	-0.0249145	-0.140874	0.0288244	0.0260266	-0.999242	0.230907	0	0	0	1
0.998824	0.0380384	0.029722	0.621554	0.0387565	-0.998899	-0.0249695	-0.140381	0.0287125	0.0260781	-0.999244	0.230905	0	0	0	1
0.998822	0.0381047	0.0297252	0.621548	0.0388198	-0.998899	-0.0248596	-0.139889	0.0287182	0.0259702	-0.999247	0.230942	0	0	0	1
0.998824	0.0380014	0.0297882	0.621547	0.0387136	-0.998907	-0.0247053	-0.139325	0.0287898	0.0258155	-0.999248	0.231017	0	0	0	1
0.998823	0.0380174	0.0297844	0.621526	0.0387269	-0.998909	-0.0246164	-0.138741	0.0287891	0.0257269	-0.999251	0.23107	0	0	0	1
0.998831	0.0378799	0.0297127	0.621495	0.0385919	-0.99891	-0.0247693	-0.138195	0.0287151	0.025873	-0.999249	0.231118	0	0	0	1
0.998842	0.0376255	0.0296466	0.6215	0.0383416	-0.998915	-0.0249711	-0.137634	0.0286479	0.0260649	-0.999246	0.231164	0	0	0	1
0.998846	0.0376237	0.0295231	0.621481	0.0383422	-0.99891	-0.0251669	-0.137067	0.0285171	0.0262558	-0.999245	0.231182	0	0	0	1
0.998846	0.0376662	0.0294633	0.621479	0.0383869	-0.998905	-0.0252984	-0.136503	0.0284512	0.0263862	-0.999243	0.231218	0	0	0	1
0.998852	0.0375768	0.02938	0.62146	0.0382999	-0.998904	-0.0254616	-0.135949	0.0283641	0.0265436	-0.999242	0.231253	0	0	0	1
0.998853	0.0376431	0.0292733	0.621401	0.0383644	-0.998901	-0.0254962	-0.135346	0.0282544	0.0265759	-0.999244	0.231267	0	0	0	1
0.998853	0.0376321	0.0292655	0.621361	0.0383508	-0.998903	-0.0254134	-0.134826	0.02825	0.0264926	-0.999246	0.23128	0	0	0	1
0.99885	0.0376822	0.0293129	0.621323	0.0383987	-0.998904	-0.0252946	-0.134302	0.0283007	0.0263771	-0.999248	0.231277	0	0	0	1
0.998837	0.0379644	0.0293971	0.621316	0.0386808	-0.998896	-0.0252074	-0.133702	0.0283807	0.0263012	-0.999248	0.231236	0	0	0	1
0.998834	0.0380038	0.0294562	0.621339	0.0387211	-0.998895	-0.0251882	-0.133113	0.0284395	0.0262854	-0.999246	0.231187	0	0	0	1
0.998837	0.037979	0.0293871	0.621359	0.0386978	-0.998893	-0.0253051	-0.132611	0.0283666	0.0263988	-0.999245	0.231117	0	0	0	1
0.998832	0.0381456	0.0293147	0.621377	0.0388624	-0.998886	-0.0252993	-0.132115	0.02829	0.026395	-0.999248	0.231065	0	0	0	1
0.998829	0.0382425	0.0292845	0.621414	0.0389562	-0.998885	-0.0252198	-0.13157	0.0282604	0.026317	-0.999251	0.231047	0	0	0	1
0.99883	0.0382623	0.029228	0.621432	0.0389727	-0.998886	-0.0251538	-0.130962	0.028206	0.0262495	-0.999254	0.231034	0	0	0	1
0.998837	0.0381675	0.0291344	0.621416	0.0388784	-0.998887	-0.0252598	-0.130456	0.0281109	0.0263491	-0.999254	0.231018	0	0	0	1
0.998837	0.0381046	0.0291924	0.621407	0.0388151	-0.998891	-0.0251925	-0.12997	0.0281731	0.0262823	-0.999254	0.231054	0	0	0	1
0.998828	0.0383019	0.0292525	0.621385	0.0390103	-0.998887	-0.0250585	-0.129446	0.0282332	0.0261562	-0.999256	0.23109	0	0	0	1
0.998824	0.0383929	0.0292878	0.621368	0.0390978	-0.998887	-0.0249041	-0.128825	0.0282721	0.0260058	-0.999258	0.231088	0	0	0	1
0.998821	0.0383693	0.0294163	0.621377	0.0390774	-0.998888	-0.0248985	-0.128248	0.0284013	0.0260047	-0.999255	0.231078	0	0	0	1
0.998826	0.0382694	0.0293806	0.621371	0.0389842	-0.998885	-0.025167	-0.127724	0.0283578	0.0262688	-0.999249	0.231041	0	0	0	1
0.998842	0.0378189	0.0294045	0.621398	0.0385456	-0.998892	-0.0255654	-0.127396	0.0283781	0.0266551	-0.999238	0.231047	0	0	0	1
0.998849	0.0376795	0.0293366	0.62139	0.0384149	-0.998887	-0.0259373	-0.12717	0.0282997	0.0270204	-0.999231	0.231051	0	0	0	1
0.99885	0.0376679	0.0293206	0.621392	0.0384028	-0.998888	-0.0259334	-0.126895	0.0282842	0.0270155	-0.999231	0.231044	0	0	0	1
0.99884	0.0379365	0.029332	0.621439	0.0386699	-0.998879	-0.0258678	-0.126383	0.0282908	0.026958	-0.999233	0.231055	0	0	0	1
0.998847	0.03782	0.0292277	0.62148	0.0385508	-0.998883	-0.0258805	-0.125829	0.0281893	0.0269634	-0.999235	0.231013	0	0	0	1
0.998854	0.0377726	0.0290571	0.621479	0.038504	-0.99888	-0.0260651	-0.125346	0.0280131	0.02714	-0.999235	0.230964	0	0	0	1
0.99886	0.0376558	0.0289969	0.62151	0.0383853	-0.998885	-0.0260574	-0.124868	0.0279564	0.0271267	-0.999237	0.230942	0	0	0	1
0.998858	0.0377347	0.0289526	0.621534	0.0384608	-0.998884	-0.025975	-0.124339	0.0279131	0.0270448	-0.999241	0.230932	0	0	0	1
0.998859	0.0377566	0.0288978	0.621557	0.0384785	-0.998886	-0.0258758	-0.123776	0.0278617	0.0269442	-0.999245	0.230916	0	0	0	1
0.998859	0.037797	0.0288595	0.621575	0.0385159	-0.998887	-0.0258073	-0.12324	0.0278249	0.0268754	-0.999248	0.230913	0	0	0	1
0.998856	0.0379269	0.0287985	0.621572	0.0386418	-0.998884	-0.025723	-0.122772	0.0277638	0.0267924	-0.999252	0.230901	0	0	0	1
0.998852	0.0380101	0.028813	0.621592	0.0387225	-0.998884	-0.0256183	-0.122307	0.0277801	0.0266905	-0.999254	0.230922	0	0	0	1
0.998843	0.0382209	0.0288325	0.621617	0.0389307	-0.998878	-0.0255041	-0.121783	0.0277984	0.026583	-0.999256	0.23095	0	0	0	1
0.99884	0.0383292	0.0287984	0.62161	0.0390338	-0.998878	-0.0253509	-0.121182	0.0277674	0.0264316	-0.999261	0.230954	0	0	0	1
0.998839	0.0383376	0.0288369	0.621643	0.0390398	-0.998881	-0.0252269	-0.120609	0.0278105	0.0263094	-0.999263	0.230994	0	0	0	1
0.998845	0.0381578	0.0288676	0.62167	0.0388577	-0.998891	-0.0251161	-0.120097	0.0278502	0.0261948	-0.999265	0.23103	0	0	0	1
0.99884	0.0383324	0.0288181	0.621692	0.0390283	-0.998887	-0.0250185	-0.119585	0.0278	0.0261001	-0.999269	0.231013	0	0	0	1
0.998843	0.0382825	0.0287781	0.621726	0.0389746	-0.998891	-0.0249173	-0.119051	0.0277653	0.0259961	-0.999273	0.230997	0	0	0	1
0.998847	0.0381757	0.0287525	0.621765	0.0388641	-0.998898	-0.0248098	-0.118479	0.0277467	0.0258846	-0.999276	0.230992	0	0	0	1
0.998852	0.0380889	0.0287171	0.621787	0.0387733	-0.998905	-0.0246987	-0.117883	0.0277179	0.0257697	-0.99928	0.23099	0	0	0	1
0.998852	0.0380472	0.0287674	0.621824	0.0387303	-0.998909	-0.0246075	-0.117394	0.0277728	0.0256794	-0.999281	0.231033	0	0	0	1
0.99885	0.0381096	0.0287649	0.621824	0.0387893	-0.998909	-0.0244859	-0.116904	0.0277734	0.0255595	-0.999284	0.231051	0	0	0	1
0.998856	0.0379413	0.0287709	0.621826	0.038617	-0.99892	-0.0243354	-0.116322	0.0277895	0.0254046	-0.999287	0.231079	0	0	0	1
0.998857	0.0378875	0.0288047	0.621844	0.0385659	-0.99892	-0.0244025	-0.115718	0.0278221	0.0254714	-0.999285	0.23115	0	0	0	1
0.998861	0.0378149	0.0287699	0.621835	0.0385013	-0.998915	-0.0247272	-0.11515	0.0277766	0.0257927	-0.999278	0.231222	0	0	0	1
0.998867	0.037686	0.0287211	0.621793	0.0383746	-0.998916	-0.0248514	-0.114603	0.0277264	0.0259113	-0.999276	0.231268	0	0	0	1
0.998865	0.0377221	0.0287487	0.621755	0.038409	-0.998917	-0.0247627	-0.11412	0.0277564	0.0258248	-0.999278	0.231328	0	0	0	1
0.998861	0.0377371	0.028851	0.621725	0.0384222	-0.998921	-0.0246053	-0.113561	0.0278643	0.0256718	-0.999278	0.231429	0	0	0	1
0.998857	0.037773	0.0289636	0.621682	0.0384566	-0.998923	-0.0244465	-0.112961	0.027982	0.0255183	-0.999279	0.231546	0	0	0	1
0.998851	0.0378704	0.0290255	0.621609	0.0385552	-0.99892	-0.0244334	-0.112382	0.0280418	0.0255104	-0.999278	0.231655	0	0	0	1
0.998859	0.0377149	0.0289705	0.6215	0.0384028	-0.998922	-0.0245939	-0.112104	0.0279847	0.0256643	-0.999275	0.231686	0	0	0	1
0.998878	0.0376988	0.0283174	0.621098	0.0383793	-0.998914	-0.0249352	-0.112148	0.0273196	0.02598	-0.999286	0.231478	0	0	0	1
0.998913	0.037763	0.0269653	0.620234	0.0384071	-0.998914	-0.0248873	-0.112151	0.0259691	0.0258818	-0.999324	0.230963	0	0	0	1
0.998936	0.0379899	0.0257834	0.619216	0.0386074	-0.998903	-0.0250443	-0.112147	0.0247766	0.0259989	-0.999351	0.23066	0	0	0	1
0.998957	0.0380693	0.0248125	0.618021	0.0386633	-0.998898	-0.0251209	-0.112146	0.0238017	0.0260399	-0.999374	0.230578	0	0	0	1
0.998985	0.0380503	0.0237008	0.616412	0.0386097	-0.998907	-0.0248677	-0.112168	0.0227015	0.0257433	-0.999407	0.230528	0	0	0	1
0.99899	0.0381523	0.0233133	0.614617	0.0386923	-0.998914	-0.0244492	-0.112132	0.022328	0.0253124	-0.999427	0.230884	0	0	0	1
0.998977	0.0383965	0.0234692	0.61293	0.0389377	-0.998907	-0.024329	-0.112153	0.0224822	0.0252038	-0.999426	0.231623	0	0	0	1
0.998976	0.0386457	0.0231123	0.610816	0.0391879	-0.998887	-0.024778	-0.112201	0.0221019	0.0256442	-0.999423	0.232049	0	0	0	1
0.99899	0.0384556	0.0228224	0.60935	0.0390055	-0.998876	-0.0254723	-0.112285	0.0217901	0.0263225	-0.999413	0.231909	0	0	0	1
0.999005	0.0383585	0.0223065	0.607899	0.0388998	-0.998874	-0.0257074	-0.112287	0.0212682	0.0265353	-0.999418	0.231352	0	0	0	1
0.999011	0.038354	0.0220422	0.60659	0.0388912	-0.998871	-0.0258457	-0.112267	0.0209988	0.0266631	-0.999421	0.230785	0	0	0	1
0.999016	0.0383786	0.0217598	0.605129	0.0389116	-0.998866	-0.026006	-0.112261	0.0207099	0.0268128	-0.999423	0.230802	0	0	0	1
0.999025	0.0383521	0.0214033	0.603567	0.0388761	-0.998867	-0.0260329	-0.112302	0.0203534	0.0268253	-0.99943	0.231168	0	0	0	1
0.999036	0.0383224	0.020957	0.601805	0.0388256	-0.99888	-0.0255887	-0.112255	0.0199258	0.0263634	-0.99945	0.231499	0	0	0	1
0.999024	0.0383189	0.0215234	0.600147	0.0388314	-0.998887	-0.0253147	-0.112362	0.0205022	0.0261115	-0.999445	0.231701	0	0	0	1
0.998995	0.0384611	0.0225665	0.59855	0.0389993	-0.998882	-0.025243	-0.112401	0.0215433	0.0260835	-0.999424	0.231463	0	0	0	1
0.998977	0.0383875	0.0234668	0.596764	0.0389482	-0.998885	-0.0251971	-0.112443	0.0224463	0.0260711	-0.999405	0.231037	0	0	0	1
0.998962	0.0384247	0.0240382	0.595115	0.0389981	-0.998886	-0.0251046	-0.112426	0.0230196	0.0260018	-0.999393	0.231011	0	0	0	1
0.998954	0.0385115	0.0242561	0.593459	0.0390947	-0.998878	-0.0252802	-0.11253	0.0232282	0.0261878	-0.999384	0.231333	0	0	0	1
0.998956	0.0385464	0.0241037	0.591968	0.0391353	-0.998865	-0.0256985	-0.112607	0.0230587	0.0266007	-0.999377	0.231764	0	0	0	1
0.998992	0.0381668	0.0232184	0.590429	0.0387412	-0.99887	-0.0261034	-0.112613	0.0221687	0.0269624	-0.999387	0.231813	0	0	0	1
0.999025	0.0380247	0.021965	0.588959	0.038576	-0.998863	-0.0266142	-0.112627	0.0209009	0.0274213	-0.999402	0.231576	0	0	0	1
0.999057	0.0377813	0.0209125	0.587498	0.0383053	-0.998872	-0.0266909	-0.112571	0.0198533	0.0274525	-0.999423	0.231386	0	0	0	1
0.999071	0.0377208	0.0203435	0.585963	0.0382264	-0.998878	-0.0265517	-0.11259	0.0192919	0.0272904	-0.999438	0.231313	0	0	0	1
0.999082	0.0376711	0.0199165	0.58444	0.0381597	-0.998888	-0.0262684	-0.112663	0.0188776	0.02699	-0.999454	0.231274	0	0	0	1
0.999086	0.0376779	0.0196923	0.58281	0.0381542	-0.998897	-0.0259297	-0.112771	0.0186664	0.026643	-0.999467	0.231397	0	0	0	1
0.999081	0.0378784	0.0195496	0.581244	0.0383474	-0.998895	-0.0257421	-0.112824	0.0185257	0.0264538	-0.999475	0.23146	0	0	0	1
0.999085	0.0377775	0.0195465	0.579656	0.0382396	-0.998908	-0.0253722	-0.112836	0.0185394	0.0260821	-0.999485	0.231364	0	0	0	1
0.99907	0.0377946	0.0202737	0.578095	0.0382724	-0.998911	-0.0252064	-0.112905	0.0192717	0.0259446	-0.999474	0.231094	0	0	0	1
0.998991	0.0376964	0.0239903	0.577275	0.0382741	-0.998908	-0.0253431	-0.113022	0.0229816	0.0262216	-0.999389	0.23097	0	0	0	1
0.99891	0.037722	0.0271411	0.576543	0.0383888	-0.998897	-0.0255811	-0.113138	0.0261192	0.0265811	-0.999302	0.230832	0	0	0	1
0.998836	0.0378742	0.0295346	0.57637	0.038631	-0.998864	-0.0264994	-0.113419	0.0284704	0.0275954	-0.99921	0.231121	0	0	0	1
0.998819	0.0377755	0.0302453	0.5762	0.03858	-0.99884	-0.0274619	-0.113804	0.029146	0.0285822	-0.999163	0.231444	0	0	0	1
0.998824	0.0377431	0.0301173	0.576135	0.0385688	-0.998817	-0.028318	-0.114121	0.028986	0.0294322	-0.999143	0.231458	0	0	0	1
0.998832	0.0377405	0.0298586	0.576051	0.0385896	-0.998785	-0.0293966	-0.11453	0.028686	0.0305004	-0.999119	0.231409	0	0	0	1
0.99884	0.0375919	0.0297624	0.575985	0.0384642	-0.998762	-0.0303118	-0.114949	0.0285593	0.0314073	-0.999095	0.231434	0	0	0	1
0.998853	0.0373499	0.0296269	0.575904	0.0382387	-0.998748	-0.0310427	-0.115375	0.0284036	0.0321259	-0.999076	0.231432	0	0	0	1
0.998869	0.0369751	0.029555	0.575821	0.0378755	-0.998747	-0.0315317	-0.115839	0.0283253	0.0326013	-0.999063	0.231434	0	0	0	1
0.998886	0.0365678	0.0295089	0.575739	0.0374789	-0.998748	-0.0319612	-0.116304	0.0282765	0.0330174	-0.999051	0.231444	0	0	0	1
0.998904	0.0361034	0.0294705	0.575654	0.0370252	-0.998752	-0.0323795	-0.116792	0.0282379	0.033421	-0.999039	0.231459	0	0	0	1
0.998919	0.0356907	0.0294371	0.575576	0.0366236	-0.998753	-0.0328112	-0.117256	0.0282025	0.0338396	-0.999026	0.231469	0	0	0	1
0.998936	0.0352452	0.0293947	0.575488	0.0361897	-0.998753	-0.0332751	-0.117762	0.0281585	0.0342893	-0.999011	0.231484	0	0	0	1
0.998947	0.0350111	0.0293262	0.575408	0.0359695	-0.998742	-0.0338505	-0.118221	0.0280775	0.0348554	-0.998994	0.231492	0	0	0	1
0.998956	0.0347925	0.0292635	0.575329	0.0357662	-0.998728	-0.0344763	-0.1187	0.0280001	0.0354727	-0.998975	0.231503	0	0	0	1
0.99897	0.0344591	0.0291915	0.575239	0.0354454	-0.99872	-0.0350132	-0.119197	0.0279209	0.0359976	-0.998958	0.231508	0	0	0	1
0.998987	0.033965	0.0291703	0.575151	0.0349625	-0.998722	-0.0354404	-0.119727	0.0279026	0.0364101	-0.998944	0.231521	0	0	0	1
0.999002	0.033544	0.0291611	0.575076	0.034552	-0.998723	-0.0358215	-0.120192	0.0278956	0.0367791	-0.99893	0.231534	0	0	0	1
0.99901	0.0333486	0.0291119	0.575003	0.0343704	-0.998709	-0.0363807	-0.120642	0.0278345	0.0373309	-0.998912	0.231542	0	0	0	1
0.999019	0.0331062	0.029056	0.574927	0.0341403	-0.998698	-0.0368958	-0.12108	0.02777	0.0378373	-0.998894	0.231552	0	0	0	1
0.99903	0.0328566	0.0289929	0.574837	0.0339038	-0.998686	-0.0374505	-0.121584	0.0276977	0.0383828	-0.998875	0.231562	0	0	0	1
0.999032	0.0328195	0.0289658	0.574747	0.0338796	-0.998667	-0.0379556	-0.122117	0.0276549	0.0388858	-0.998857	0.231576	0	0	0	1
0.999039	0.0325878	0.0289816	0.574661	0.0336569	-0.998663	-0.0382534	-0.122627	0.0276696	0.0391777	-0.998845	0.23159	0	0	0	1
0.999045	0.032376	0.0289894	0.57457	0.033452	-0.998661	-0.0384919	-0.12314	0.0276778	0.0394106	-0.998836	0.2316	0	0	0	1
0.999051	0.0321935	0.0290005	0.574483	0.0332771	-0.998657	-0.0387494	-0.123642	0.0276875	0.0396633	-0.998826	0.231609	0	0	0	1
0.999057	0.0319934	0.0290217	0.574406	0.0330881	-0.998649	-0.039114	-0.124134	0.0277045	0.040023	-0.998811	0.231629	0	0	0	1
0.999061	0.0318799	0.0290064	0.574321	0.0329856	-0.998636	-0.0395357	-0.124622	0.0276798	0.040441	-0.998795	0.23164	0	0	0	1
0.999069	0.0316169	0.0290258	0.574237	0.0327323	-0.998632	-0.0398483	-0.125133	0.0276996	0.0407469	-0.998782	0.231655	0	0	0	1
0.999074	0.0314338	0.0290472	0.574145	0.0325568	-0.998628	-0.040088	-0.125653	0.0277207	0.0409822	-0.998771	0.231669	0	0	0	1
0.999077	0.0312948	0.0290708	0.574064	0.0324261	-0.998622	-0.0403529	-0.126136	0.0277414	0.0412439	-0.99876	0.23168	0	0	0	1
0.999076	0.0312836	0.0291385	0.574026	0.0324234	-0.998613	-0.0405569	-0.126441	0.0278027	0.0414498	-0.99875	0.231702	0	0	0	1
0.999075	0.0312311	0.0292217	0.574026	0.0323784	-0.998609	-0.0407028	-0.126588	0.0278834	0.0415969	-0.998742	0.231712	0	0	0	1
0.999072	0.0312393	0.0293124	0.57402	0.0324027	-0.99859	-0.041143	-0.126839	0.0279593	0.0420402	-0.998721	0.231741	0	0	0	1
0.999076	0.0309799	0.0294619	0.573993	0.0321649	-0.998575	-0.0416838	-0.127301	0.0281021	0.0425785	-0.998694	0.231773	0	0	0	1
0.999073	0.0308565	0.029672	0.573961	0.0320596	-0.998566	-0.0420003	-0.127783	0.028307	0.0428982	-0.998675	0.231814	0	0	0	1
0.999068	0.0307598	0.0299457	0.573937	0.0319801	-0.99856	-0.0421898	-0.128283	0.0285784	0.0430938	-0.998658	0.231855	0	0	0	1
0.999048	0.0310946	0.0302633	0.57391	0.0323331	-0.998542	-0.0423526	-0.128825	0.0288757	0.0432764	-0.998642	0.231901	0	0	0	1
0.999036	0.0311637	0.0305887	0.573887	0.0324204	-0.998533	-0.0424906	-0.129358	0.0291933	0.0434269	-0.998626	0.231946	0	0	0	1
0.999026	0.0311724	0.0309128	0.573872	0.0324473	-0.998526	-0.042632	-0.129848	0.0295119	0.0435791	-0.99861	0.23199	0	0	0	1
0.99902	0.0309675	0.0312988	0.573861	0.0322639	-0.998526	-0.042786	-0.130399	0.0299012	0.0437396	-0.998592	0.232047	0	0	0	1
0.999014	0.0308708	0.0315889	0.573813	0.032184	-0.998522	-0.0429205	-0.130996	0.0301908	0.0438805	-0.998577	0.232086	0	0	0	1
0.999	0.0309521	0.031959	0.573791	0.0322863	-0.998512	-0.0430747	-0.131571	0.0305519	0.0440491	-0.998558	0.232134	0	0	0	1
0.998993	0.0308139	0.0323091	0.573785	0.0321676	-0.998511	-0.0432057	-0.132037	0.0309032	0.0441871	-0.998541	0.232183	0	0	0	1
0.998988	0.0306908	0.0325755	0.573762	0.0320604	-0.998509	-0.043332	-0.132486	0.0311707	0.0443182	-0.998527	0.232207	0	0	0	1
0.998984	0.0305263	0.0328382	0.573705	0.031912	-0.998507	-0.043473	-0.133077	0.0314358	0.0444625	-0.998512	0.23224	0	0	0	1
0.998976	0.0304553	0.0331523	0.573648	0.0318597	-0.998502	-0.043622	-0.133724	0.0317478	0.0446192	-0.998496	0.23228	0	0	0	1
0.998968	0.030424	0.0334431	0.573616	0.0318453	-0.998498	-0.0437447	-0.134208	0.0320357	0.0447502	-0.99848	0.232313	0	0	0	1
0.998961	0.0302713	0.0337636	0.573617	0.0317111	-0.998496	-0.0438682	-0.134571	0.0323586	0.044879	-0.998464	0.232332	0	0	0	1
0.998959	0.0300723	0.0340119	0.573578	0.0315353	-0.998486	-0.0442342	-0.135105	0.0326039	0.0452464	-0.99844	0.232354	0	0	0	1
0.998954	0.0299738	0.034256	0.573538	0.0314637	-0.998467	-0.0447145	-0.135684	0.032837	0.0457312	-0.99841	0.232391	0	0	0	1
0.998949	0.0298129	0.0345238	0.5735	0.0313231	-0.99846	-0.0449549	-0.136225	0.0331042	0.0459747	-0.99839	0.232421	0	0	0	1
0.998944	0.0297309	0.0347418	0.57345	0.0312581	-0.998453	-0.0451616	-0.136766	0.0333191	0.0461855	-0.998373	0.232436	0	0	0	1
0.998932	0.0298232	0.0350062	0.57342	0.0313697	-0.99844	-0.0453749	-0.137286	0.0335721	0.0464103	-0.998354	0.232446	0	0	0	1
0.998928	0.0297135	0.0352137	0.573373	0.0312763	-0.998434	-0.04557	-0.137792	0.0337783	0.0466082	-0.998338	0.23247	0	0	0	1
0.99892	0.0296836	0.0354606	0.57333	0.0312678	-0.998421	-0.0458584	-0.13833	0.0340171	0.0469033	-0.998316	0.232504	0	0	0	1
0.998917	0.0295915	0.0356389	0.573269	0.0311911	-0.998414	-0.0460627	-0.138849	0.0341932	0.04711	-0.9983	0.232531	0	0	0	1
0.998896	0.0299119	0.0359514	0.573243	0.0315338	-0.998393	-0.0462842	-0.139371	0.034483	0.0473525	-0.998279	0.232568	0	0	0	1
0.99889	0.0298605	0.0361691	0.573185	0.031499	-0.998386	-0.0464676	-0.139933	0.034697	0.0475409	-0.998262	0.232585	0	0	0	1
0.998885	0.0297349	0.0363943	0.573141	0.0313905	-0.998381	-0.0466467	-0.140455	0.0349222	0.0477228	-0.998246	0.232592	0	0	0	1
0.998876	0.0297726	0.0366181	0.5731	0.0314453	-0.99837	-0.0468293	-0.140957	0.0351381	0.0479138	-0.998229	0.232603	0	0	0	1
0.998861	0.0300434	0.036807	0.573068	0.0317299	-0.998355	-0.0469661	-0.141331	0.0353093	0.0480662	-0.998216	0.232628	0	0	0	1
0.998853	0.030178	0.0369149	0.573058	0.0318721	-0.998347	-0.0470377	-0.14151	0.0354083	0.048146	-0.998208	0.23264	0	0	0	1
0.998853	0.0300276	0.0370397	0.573051	0.0317306	-0.998348	-0.0471163	-0.141712	0.0355376	0.0482232	-0.9982	0.232649	0	0	0	1
0.99885	0.0299407	0.0371881	0.572999	0.0316557	-0.998344	-0.0472505	-0.142142	0.0356857	0.048359	-0.998188	0.232667	0	0	0	1
0.998844	0.0298866	0.0373948	0.572924	0.0316175	-0.998337	-0.0474116	-0.142726	0.0358896	0.0485248	-0.998173	0.232695	0	0	0	1
0.99883	0.0300566	0.0376327	0.572878	0.0318045	-0.998324	-0.0475645	-0.14323	0.0361139	0.0486914	-0.998157	0.232715	0	0	0	1
0.998816	0.0301536	0.0379078	0.572843	0.0319203	-0.998313	-0.0477144	-0.143731	0.0363791	0.0488537	-0.998139	0.232738	0	0	0	1
0.998805	0.0301607	0.0381935	0.572812	0.031947	-0.998305	-0.0478676	-0.144238	0.036659	0.0490163	-0.998121	0.232758	0	0	0	1
0.998797	0.030131	0.0384336	0.572765	0.0319346	-0.998298	-0.0480165	-0.144766	0.0368954	0.0491718	-0.998104	0.232767	0	0	0	1
0.998786	0.0301152	0.0387384	0.572734	0.03194	-0.99829	-0.0481805	-0.145294	0.0371952	0.0493451	-0.998085	0.232785	0	0	0	1
0.998782	0.0299467	0.0389539	0.572675	0.0317878	-0.998288	-0.0483295	-0.145859	0.0374139	0.0494947	-0.998069	0.232785	0	0	0	1
0.998769	0.0299328	0.039303	0.572658	0.0317979	-0.998279	-0.0485063	-0.146383	0.0377574	0.0496821	-0.998047	0.232805	0	0	0	1
0.998768	0.0296825	0.0395182	0.572624	0.0315636	-0.99828	-0.0486415	-0.146841	0.0379804	0.0498147	-0.998032	0.232799	0	0	0	1
0.998762	0.0294859	0.0398205	0.572613	0.0313887	-0.998277	-0.048811	-0.147311	0.0382867	0.0499862	-0.998012	0.232807	0	0	0	1
0.998756	0.0293308	0.0400729	0.572569	0.0312535	-0.998272	-0.0489983	-0.147868	0.0385406	0.0501755	-0.997992	0.232802	0	0	0	1
0.998747	0.0292837	0.0403459	0.57253	0.0312278	-0.998263	-0.0491962	-0.148429	0.0388093	0.0503802	-0.997972	0.232796	0	0	0	1
0.998731	0.0293877	0.0406689	0.572507	0.0313562	-0.998249	-0.0494049	-0.148973	0.0391199	0.0506031	-0.997948	0.2328	0	0	0	1
0.998715	0.0294239	0.0410229	0.572493	0.0314186	-0.998237	-0.0496136	-0.149519	0.0394648	0.0508245	-0.997923	0.232799	0	0	0	1
0.9987	0.0295342	0.0413069	0.572458	0.0315509	-0.998223	-0.0498037	-0.150066	0.0397367	0.051028	-0.997902	0.232793	0	0	0	1
0.99869	0.0294191	0.0416371	0.572443	0.031461	-0.998216	-0.0500103	-0.150594	0.0400656	0.0512405	-0.997878	0.232793	0	0	0	1
0.998678	0.029373	0.0419656	0.572436	0.0314409	-0.998205	-0.0502342	-0.151093	0.0403888	0.051473	-0.997853	0.23279	0	0	0	1
0.99866	0.0295017	0.0422943	0.572427	0.0315971	-0.998187	-0.0504938	-0.151628	0.0407021	0.0517482	-0.997826	0.232766	0	0	0	1
0.998645	0.0295155	0.0426333	0.572431	0.0316399	-0.998171	-0.0507741	-0.15218	0.0410309	0.0520399	-0.997797	0.232714	0	0	0	1
0.998624	0.0297191	0.0429893	0.572443	0.0318744	-0.998149	-0.0510725	-0.15272	0.0413661	0.0523582	-0.997767	0.232659	0	0	0	1
0.998607	0.0298602	0.0432887	0.57244	0.0320428	-0.998129	-0.0513522	-0.153257	0.0416485	0.0526535	-0.99774	0.232596	0	0	0	1
0.998592	0.0297796	0.0436723	0.572457	0.0319951	-0.998115	-0.0516517	-0.153812	0.042026	0.052962	-0.997707	0.232549	0	0	0	1
0.998575	0.029706	0.0441103	0.572494	0.0319586	-0.998099	-0.0519761	-0.15437	0.0424567	0.0532976	-0.997671	0.23249	0	0	0	1
0.998561	0.0297585	0.0443899	0.572501	0.0320382	-0.998082	-0.0522602	-0.154878	0.0427238	0.053593	-0.997644	0.232408	0	0	0	1
0.99855	0.0296291	0.0447406	0.572518	0.03194	-0.99807	-0.0525462	-0.155395	0.0430716	0.0538848	-0.997613	0.23235	0	0	0	1
0.998536	0.0295462	0.0450971	0.572524	0.0318889	-0.998057	-0.0528331	-0.155944	0.0434227	0.0541797	-0.997582	0.232309	0	0	0	1
0.998526	0.0297004	0.0452264	0.572491	0.0320568	-0.998043	-0.0529878	-0.156297	0.0435385	0.0543453	-0.997568	0.232282	0	0	0	1
0.998518	0.0297455	0.0453548	0.572507	0.0321128	-0.998037	-0.0530772	-0.156425	0.0436612	0.0544408	-0.997558	0.23227	0	0	0	1
0.998518	0.0295462	0.0454857	0.572501	0.0319245	-0.998038	-0.0531631	-0.15663	0.0438	0.0545222	-0.997547	0.232278	0	0	0	1
0.998513	0.0293064	0.0457531	0.572469	0.0317075	-0.998035	-0.0533468	-0.157106	0.0440741	0.054704	-0.997525	0.232284	0	0	0	1
0.998497	0.0294904	0.0459973	0.572418	0.0319132	-0.998018	-0.0535364	-0.157623	0.0443017	0.0549096	-0.997504	0.232294	0	0	0	1
0.99849	0.0293065	0.0462549	0.572385	0.0317514	-0.998014	-0.0537108	-0.158108	0.0445633	0.0550842	-0.997482	0.232287	0	0	0	1
0.998482	0.0291061	0.0465475	0.572352	0.0315757	-0.99801	-0.0539013	-0.158641	0.0448603	0.0552751	-0.997458	0.232276	0	0	0	1
0.998472	0.0290407	0.0468145	0.572306	0.0315343	-0.998	-0.0541014	-0.159202	0.0451241	0.0554808	-0.997435	0.23226	0	0	0	1
0.998459	0.0289757	0.0471211	0.572283	0.031496	-0.99799	-0.0543137	-0.159733	0.045427	0.0556999	-0.997409	0.232235	0	0	0	1
0.998456	0.0287722	0.0473117	0.57225	0.0313108	-0.997986	-0.0544799	-0.16019	0.0456234	0.055863	-0.997391	0.232198	0	0	0	1
0.998448	0.0285998	0.0475857	0.572223	0.0311631	-0.99798	-0.0546796	-0.1607	0.0459002	0.0560635	-0.997367	0.232169	0	0	0	1
0.998438	0.0285611	0.0478186	0.572152	0.0311461	-0.99797	-0.0548665	-0.161293	0.046129	0.056256	-0.997346	0.232163	0	0	0	1
0.998422	0.0286537	0.0480995	0.572098	0.0312629	-0.997957	-0.0550481	-0.161833	0.0463983	0.0564508	-0.997322	0.232186	0	0	0	1
0.998409	0.0286405	0.0483753	0.572064	0.0312727	-0.997948	-0.0552051	-0.162275	0.0466694	0.0566159	-0.9973	0.232213	0	0	0	1
0.9984	0.0285575	0.0486025	0.572019	0.0312098	-0.997941	-0.0553579	-0.162732	0.046896	0.056772	-0.997281	0.232227	0	0	0	1
0.998382	0.028719	0.0488763	0.571955	0.0313965	-0.997924	-0.0555616	-0.163328	0.0471537	0.0569921	-0.997256	0.232233	0	0	0	1
0.99836	0.029016	0.0491594	0.571883	0.03172	-0.997902	-0.0557821	-0.163957	0.0474122	0.0572358	-0.99723	0.232238	0	0	0	1
0.998343	0.0291528	0.0494169	0.571879	0.031882	-0.997884	-0.0560025	-0.164494	0.0476543	0.057471	-0.997205	0.232273	0	0	0	1
0.998339	0.0291135	0.0495188	0.571872	0.0318571	-0.997875	-0.056181	-0.164957	0.0477525	0.0576511	-0.997189	0.232288	0	0	0	1
0.998333	0.0291155	0.0496451	0.571877	0.0318775	-0.997861	-0.0564113	-0.165461	0.0478711	0.0578857	-0.99717	0.232255	0	0	0	1
0.998332	0.0290505	0.0496938	0.571836	0.031826	-0.99785	-0.0566323	-0.166066	0.0479164	0.0581052	-0.997155	0.232217	0	0	0	1
0.998322	0.0292206	0.049807	0.571828	0.0320147	-0.99783	-0.0568817	-0.166666	0.0480113	0.0583666	-0.997135	0.232215	0	0	0	1
0.99832	0.0291736	0.049873	0.571846	0.0319824	-0.997818	-0.0571066	-0.167188	0.0480728	0.0585915	-0.997119	0.232223	0	0	0	1
0.998318	0.0291734	0.0499039	0.571867	0.031994	-0.997806	-0.0573142	-0.167665	0.0480969	0.0588002	-0.997106	0.232234	0	0	0	1
0.998317	0.0292118	0.0499094	0.571877	0.0320438	-0.997791	-0.0575456	-0.168224	0.0480928	0.0590339	-0.997092	0.232239	0	0	0	1
0.998319	0.0291422	0.0499048	0.571855	0.0319851	-0.99778	-0.0577736	-0.168842	0.048085	0.0592585	-0.997079	0.232243	0	0	0	1
0.998316	0.0291749	0.0499421	0.57184	0.0320294	-0.997767	-0.05797	-0.169372	0.0481139	0.0594578	-0.997066	0.232268	0	0	0	1
0.998317	0.0290843	0.0499805	0.571819	0.0319486	-0.997761	-0.058124	-0.169811	0.0481527	0.0596088	-0.997055	0.232286	0	0	0	1
0.99832	0.0288121	0.0500833	0.57181	0.0316904	-0.99776	-0.0582825	-0.17026	0.0482665	0.0597576	-0.997041	0.232337	0	0	0	1
0.998316	0.0287456	0.0502086	0.571776	0.0316394	-0.997752	-0.0584491	-0.170759	0.0483902	0.059925	-0.997025	0.232386	0	0	0	1
0.998308	0.028836	0.0502978	0.571728	0.0317415	-0.997741	-0.0585784	-0.171174	0.0484696	0.0600616	-0.997013	0.232423	0	0	0	1
0.998307	0.0288118	0.0503314	0.57171	0.0317219	-0.997738	-0.0586322	-0.171333	0.0485029	0.0601154	-0.997008	0.232419	0	0	0	1
0.998306	0.0286151	0.0504634	0.571731	0.0315375	-0.997739	-0.0587204	-0.171515	0.0486437	0.0601982	-0.996996	0.232446	0	0	0	1
0.998309	0.0282971	0.0505826	0.571697	0.0312344	-0.997739	-0.0588733	-0.171984	0.0487769	0.0603395	-0.996981	0.232475	0	0	0	1
0.9983	0.0284651	0.0506741	0.571635	0.031417	-0.997723	-0.0590603	-0.172535	0.0488522	0.0605377	-0.996965	0.23248	0	0	0	1
0.998288	0.0285978	0.0508381	0.571637	0.0315695	-0.997706	-0.0592621	-0.172991	0.0490013	0.0607514	-0.996945	0.232502	0	0	0	1
0.998285	0.0284897	0.0509552	0.571624	0.031478	-0.997697	-0.0594524	-0.173456	0.0491188	0.0609403	-0.996927	0.232501	0	0	0	1
0.998278	0.0283911	0.0511481	0.5716	0.0314033	-0.997685	-0.0596963	-0.174056	0.0493096	0.0611855	-0.996903	0.232507	0	0	0	1
0.998274	0.0284141	0.0512123	0.571553	0.0314411	-0.997671	-0.0599172	-0.174663	0.0493652	0.0614098	-0.996886	0.232502	0	0	0	1
0.998268	0.0284652	0.051297	0.571555	0.0315079	-0.997656	-0.0601295	-0.175159	0.0494399	0.0616274	-0.996869	0.232517	0	0	0	1
0.998265	0.0283885	0.0514015	0.571573	0.0314475	-0.997646	-0.0603264	-0.17559	0.0495426	0.061824	-0.996852	0.232531	0	0	0	1
0.998264	0.0282852	0.0514829	0.571571	0.0313598	-0.997636	-0.0605355	-0.176101	0.0496237	0.0620307	-0.996835	0.232561	0	0	0	1
0.998258	0.0284328	0.0515169	0.571533	0.0315217	-0.997616	-0.060784	-0.176759	0.0496405	0.0622878	-0.996818	0.232572	0	0	0	1
0.998242	0.028958	0.0515362	0.571496	0.0320594	-0.997585	-0.0610149	-0.177353	0.0496196	0.0625456	-0.996803	0.232579	0	0	0	1
0.998234	0.0290521	0.0516255	0.571505	0.0321699	-0.997568	-0.0612331	-0.177846	0.0496957	0.0627716	-0.996785	0.232606	0	0	0	1
0.998238	0.0288644	0.0516527	0.571506	0.0319923	-0.997563	-0.0613989	-0.178251	0.0497293	0.062929	-0.996774	0.232609	0	0	0	1
0.99824	0.0286926	0.0517279	0.571504	0.0318363	-0.997555	-0.0616176	-0.178753	0.0498082	0.0631417	-0.996756	0.232596	0	0	0	1
0.998238	0.0286049	0.0518025	0.571485	0.0317652	-0.997542	-0.0618557	-0.179349	0.0498806	0.063378	-0.996737	0.232602	0	0	0	1
0.998238	0.0286465	0.0517887	0.571459	0.0318184	-0.997525	-0.0621051	-0.179966	0.0498562	0.0636292	-0.996723	0.232582	0	0	0	1
0.998237	0.0286348	0.0518142	0.571519	0.0318218	-0.997508	-0.0623723	-0.180463	0.0498739	0.0638969	-0.996705	0.232577	0	0	0	1
0.998244	0.0286465	0.0516754	0.571614	0.0318389	-0.99749	-0.062659	-0.180908	0.0497255	0.0641799	-0.996694	0.232485	0	0	0	1
0.998263	0.0284737	0.051387	0.571728	0.031666	-0.997472	-0.0630283	-0.181491	0.0494372	0.0645318	-0.996686	0.232306	0	0	0	1
0.998289	0.0283437	0.0509607	0.571851	0.0315299	-0.997449	-0.0634655	-0.182178	0.0490066	0.0649494	-0.99668	0.232043	0	0	0	1
0.998307	0.0283138	0.0506246	0.572038	0.0315006	-0.99742	-0.0639253	-0.182822	0.0486588	0.0653975	-0.996667	0.231826	0	0	0	1
0.998323	0.0282182	0.0503535	0.572175	0.0314048	-0.9974	-0.0642837	-0.183336	0.0483834	0.065743	-0.996658	0.231654	0	0	0	1
0.998335	0.0280114	0.050244	0.572211	0.0312021	-0.997392	-0.0645155	-0.183798	0.0482805	0.0659615	-0.996649	0.231592	0	0	0	1
0.998332	0.0278753	0.0503806	0.572167	0.0310825	-0.997386	-0.0646671	-0.184293	0.0484211	0.0661108	-0.996632	0.231686	0	0	0	1
0.998327	0.0277982	0.0505115	0.572063	0.0310212	-0.997378	-0.0648101	-0.184876	0.0485522	0.0662543	-0.996616	0.231789	0	0	0	1
0.99832	0.0278441	0.0506196	0.571965	0.031081	-0.997367	-0.0649481	-0.185426	0.0486528	0.066398	-0.996602	0.231875	0	0	0	1
0.998313	0.0279142	0.0507248	0.571923	0.0311655	-0.997355	-0.0651024	-0.185889	0.0487481	0.0665591	-0.996586	0.23195	0	0	0	1
0.998313	0.0278928	0.0507446	0.5719	0.0311499	-0.997349	-0.065193	-0.186152	0.0487665	0.0666493	-0.996579	0.231969	0	0	0	1
0.998317	0.0278826	0.05067	0.571892	0.0311373	-0.997346	-0.0652454	-0.186274	0.0486911	0.066699	-0.99658	0.231928	0	0	0	1
0.99832	0.0276266	0.0507427	0.571915	0.0308915	-0.997347	-0.0653499	-0.186504	0.0487775	0.0667933	-0.996569	0.23197	0	0	0	1
0.998324	0.0274709	0.05076	0.571861	0.030745	-0.997341	-0.0655118	-0.186994	0.0488002	0.0669483	-0.996558	0.231996	0	0	0	1
0.998314	0.0277762	0.0507747	0.571759	0.0310592	-0.99732	-0.0656776	-0.187562	0.0487892	0.0671295	-0.996546	0.232026	0	0	0	1
0.998305	0.0279888	0.0508409	0.571703	0.0312845	-0.997302	-0.0658511	-0.188077	0.0488355	0.0673157	-0.996531	0.232077	0	0	0	1
0.998303	0.0279088	0.0509273	0.571692	0.0312192	-0.997292	-0.0660301	-0.18853	0.0489214	0.0674936	-0.996515	0.232128	0	0	0	1
0.998304	0.0277532	0.0509847	0.571692	0.031077	-0.997284	-0.0662207	-0.188987	0.0489832	0.0676785	-0.996499	0.232156	0	0	0	1
0.998303	0.0277674	0.0509965	0.571687	0.0311026	-0.997269	-0.0664347	-0.189478	0.0489873	0.0678937	-0.996484	0.232164	0	0	0	1
0.998298	0.0279461	0.0509939	0.571659	0.0312925	-0.997247	-0.0666723	-0.190053	0.0489652	0.0681403	-0.996469	0.232166	0	0	0	1
0.998292	0.0281126	0.0510245	0.571622	0.0314726	-0.997225	-0.0669093	-0.190663	0.0489768	0.0683865	-0.996451	0.232182	0	0	0	1
0.998288	0.028225	0.0510441	0.571576	0.0315962	-0.997208	-0.0671118	-0.191207	0.0489823	0.0685953	-0.996437	0.232195	0	0	0	1
0.998283	0.0281832	0.0511744	0.571574	0.0315735	-0.997195	-0.0673163	-0.191678	0.0491085	0.0688021	-0.996416	0.232238	0	0	0	1
0.998277	0.028198	0.0512803	0.571553	0.0316052	-0.997181	-0.0675119	-0.192154	0.0492069	0.0690019	-0.996397	0.232269	0	0	0	1
0.998275	0.0280143	0.0514118	0.571516	0.0314411	-0.997172	-0.06772	-0.192702	0.0493442	0.0692053	-0.996376	0.23231	0	0	0	1
0.998269	0.028129	0.0514735	0.571453	0.0315714	-0.997152	-0.0679497	-0.193328	0.0493905	0.0694427	-0.996358	0.232321	0	0	0	1
0.998262	0.0281292	0.051599	0.571453	0.0315924	-0.997135	-0.0681912	-0.193852	0.0495079	0.0696885	-0.996335	0.232333	0	0	0	1
0.998264	0.0280263	0.051616	0.57148	0.0315014	-0.997123	-0.0684051	-0.194282	0.0495253	0.069898	-0.996319	0.232316	0	0	0	1
0.998272	0.0277359	0.0516304	0.57152	0.0312239	-0.997116	-0.068639	-0.194728	0.0495527	0.0701181	-0.996302	0.232294	0	0	0	1
0.998281	0.0274799	0.0515884	0.571538	0.0309785	-0.997105	-0.0689069	-0.195287	0.0495205	0.0703722	-0.996286	0.232254	0	0	0	1
0.998286	0.0274759	0.0514903	0.571547	0.0309823	-0.997084	-0.0692016	-0.195911	0.0494137	0.0706638	-0.996271	0.232196	0	0	0	1
0.998292	0.0275916	0.0513086	0.571603	0.0311011	-0.997058	-0.0695278	-0.196499	0.0492143	0.0709904	-0.996257	0.232083	0	0	0	1
0.998308	0.0274283	0.0510914	0.571707	0.030938	-0.997041	-0.0698426	-0.196979	0.0489995	0.0712906	-0.996246	0.231944	0	0	0	1
0.998322	0.0272916	0.0508945	0.571863	0.0308057	-0.997019	-0.0702183	-0.197499	0.0488014	0.0716539	-0.99623	0.231811	0	0	0	1
0.998334	0.0272007	0.0507005	0.571981	0.0307194	-0.996995	-0.0705949	-0.198084	0.0486029	0.0720203	-0.996213	0.231687	0	0	0	1
0.998335	0.0275561	0.0504852	0.571998	0.0310733	-0.996963	-0.0708912	-0.198674	0.0483534	0.0723274	-0.996203	0.231567	0	0	0	1
0.998337	0.0273368	0.0505671	0.571983	0.0308486	-0.996987	-0.0706545	-0.199181	0.0484583	0.0720825	-0.996216	0.23154	0	0	0	1
0.998314	0.0277053	0.0508197	0.571908	0.0312287	-0.996984	-0.0705279	-0.199771	0.0486874	0.0719816	-0.996212	0.231646	0	0	0	1
0.998306	0.0276355	0.0510126	0.571803	0.0311706	-0.996989	-0.0704802	-0.20033	0.0488863	0.0719364	-0.996206	0.231749	0	0	0	1
0.998285	0.027976	0.0512425	0.571755	0.0315279	-0.996977	-0.0704949	-0.200847	0.0490904	0.0719751	-0.996193	0.231865	0	0	0	1
0.998275	0.0281197	0.0513549	0.571702	0.0316727	-0.996982	-0.0703558	-0.201215	0.0491965	0.0718465	-0.996197	0.231893	0	0	0	1
0.998275	0.0282144	0.0513139	0.571675	0.0317539	-0.996994	-0.0701438	-0.201379	0.0491556	0.0716378	-0.996214	0.23182	0	0	0	1
0.998277	0.0280182	0.0513675	0.571721	0.0315681	-0.996991	-0.0702726	-0.201617	0.049219	0.0717586	-0.996202	0.231845	0	0	0	1
0.998283	0.0278096	0.0513732	0.571722	0.0313685	-0.996986	-0.0704403	-0.202005	0.0492344	0.0719164	-0.99619	0.231855	0	0	0	1
0.998278	0.0279071	0.0514134	0.571659	0.0314768	-0.996971	-0.0706024	-0.20248	0.0492624	0.0720847	-0.996176	0.231897	0	0	0	1
0.998274	0.02782	0.0515331	0.571638	0.0314077	-0.99696	-0.0707881	-0.202951	0.0493821	0.07227	-0.996157	0.231977	0	0	0	1
0.99827	0.0278254	0.0516054	0.571601	0.0314275	-0.996946	-0.0709731	-0.203436	0.049448	0.0724577	-0.99614	0.232032	0	0	0	1
0.998271	0.027687	0.05166	0.571577	0.0313039	-0.996934	-0.0711882	-0.203971	0.0495057	0.0726679	-0.996122	0.232073	0	0	0	1
0.998272	0.0276742	0.0516539	0.571551	0.0313019	-0.996918	-0.0714133	-0.204515	0.0494934	0.0728923	-0.996106	0.232078	0	0	0	1
0.998272	0.0276696	0.0516502	0.571556	0.0313083	-0.996902	-0.0716416	-0.204997	0.0494829	0.0731205	-0.99609	0.232079	0	0	0	1
0.998275	0.0276084	0.0516384	0.571569	0.0312576	-0.996887	-0.071868	-0.205464	0.0494685	0.0733436	-0.996074	0.232066	0	0	0	1
0.998279	0.0274217	0.0516592	0.571573	0.0310856	-0.996874	-0.0721267	-0.206032	0.049495	0.0735939	-0.996054	0.232081	0	0	0	1
0.998277	0.0274528	0.0516777	0.571574	0.031132	-0.996852	-0.0724097	-0.206647	0.0495023	0.0738793	-0.996033	0.2321	0	0	0	1
0.998282	0.0273387	0.0516398	0.57156	0.0310268	-0.996838	-0.0726415	-0.207192	0.0494657	0.0741044	-0.996018	0.232088	0	0	0	1
0.998283	0.0273093	0.0516364	0.57159	0.0310088	-0.996822	-0.0728757	-0.207644	0.0494571	0.0743373	-0.996001	0.232088	0	0	0	1
0.998291	0.0270635	0.0516108	0.571604	0.0307729	-0.996812	-0.0731059	-0.208128	0.0494428	0.0745547	-0.995985	0.23208	0	0	0	1
0.998295	0.0269505	0.051589	0.571608	0.0306705	-0.996797	-0.0733508	-0.20866	0.049422	0.0747935	-0.995969	0.232074	0	0	0	1
0.998303	0.026796	0.0515287	0.57159	0.0305247	-0.996783	-0.0736114	-0.209264	0.0493655	0.0750448	-0.995953	0.232049	0	0	0	1
0.998306	0.0268176	0.0514437	0.571623	0.0305548	-0.996759	-0.0739135	-0.209859	0.0492699	0.0753457	-0.995935	0.232002	0	0	0	1
0.998314	0.0267803	0.0513091	0.571741	0.030525	-0.996734	-0.0742703	-0.210405	0.0491276	0.0756968	-0.995915	0.231911	0	0	0	1
0.998334	0.0267238	0.050961	0.571891	0.0304607	-0.996708	-0.0746487	-0.210912	0.0487734	0.0760621	-0.995905	0.231689	0	0	0	1
0.998364	0.0266157	0.0504147	0.572043	0.0303308	-0.996681	-0.0750551	-0.211453	0.0482248	0.0764468	-0.995902	0.231345	0	0	0	1
0.998382	0.0268939	0.0499125	0.572132	0.030588	-0.996645	-0.0754287	-0.212021	0.0476916	0.0768187	-0.995899	0.231039	0	0	0	1
0.998384	0.0270673	0.0497676	0.572134	0.0307635	-0.996618	-0.0757133	-0.212658	0.0475251	0.0771074	-0.995884	0.230956	0	0	0	1
0.99837	0.0270433	0.0500645	0.572112	0.0307635	-0.996616	-0.0757341	-0.213146	0.0478221	0.0771362	-0.995868	0.231109	0	0	0	1
0.998354	0.0271805	0.0503067	0.572033	0.0309163	-0.996616	-0.0756752	-0.213631	0.0480547	0.0770914	-0.99586	0.231231	0	0	0	1
0.998341	0.0273942	0.0504572	0.571949	0.0311463	-0.996601	-0.0757783	-0.214149	0.048185	0.0772095	-0.995845	0.231329	0	0	0	1
0.998336	0.0272611	0.0506309	0.571873	0.0310264	-0.996606	-0.0757682	-0.214714	0.0483686	0.0771984	-0.995837	0.231412	0	0	0	1
0.998327	0.0273198	0.0507816	0.571789	0.0310977	-0.996602	-0.075788	-0.215293	0.0485137	0.0772258	-0.995828	0.231486	0	0	0	1
0.998318	0.0273744	0.0509119	0.571734	0.0311581	-0.996606	-0.0757033	-0.215801	0.0486419	0.0771478	-0.995827	0.231521	0	0	0	1
0.998309	0.0274711	0.0510379	0.571735	0.031255	-0.996618	-0.0755125	-0.2161	0.048766	0.0769655	-0.995835	0.231529	0	0	0	1
0.998307	0.0275771	0.051025	0.571722	0.0313507	-0.996629	-0.0753265	-0.216271	0.0487508	0.0767841	-0.99585	0.231465	0	0	0	1
0.998305	0.0274482	0.0511346	0.571739	0.0312362	-0.996624	-0.0754431	-0.216523	0.0488664	0.0768979	-0.995836	0.231527	0	0	0	1
0.998309	0.0271982	0.0511976	0.57169	0.0309997	-0.996618	-0.0756106	-0.21699	0.0489431	0.0770553	-0.99582	0.231578	0	0	0	1
0.998301	0.0273146	0.0512836	0.571609	0.0311302	-0.996603	-0.0757658	-0.217508	0.049015	0.077219	-0.995804	0.231637	0	0	0	1
0.998299	0.0271995	0.0513936	0.571595	0.0310324	-0.996592	-0.0759395	-0.217977	0.0491282	0.0773905	-0.995785	0.231692	0	0	0	1
0.998297	0.0270816	0.0514944	0.571616	0.030933	-0.996579	-0.0761508	-0.218405	0.0492311	0.0775994	-0.995763	0.231743	0	0	0	1
0.998298	0.0269379	0.0515459	0.571636	0.0308052	-0.996565	-0.0763871	-0.218872	0.0492863	0.0778303	-0.995743	0.231768	0	0	0	1
0.9983	0.0268458	0.0515598	0.571632	0.0307275	-0.996547	-0.0766539	-0.219441	0.0492992	0.0780933	-0.995721	0.231784	0	0	0	1
0.998301	0.0268087	0.0515522	0.571598	0.030702	-0.996529	-0.0768992	-0.220015	0.0492869	0.0783367	-0.995703	0.231792	0	0	0	1
0.998299	0.0268135	0.0515843	0.571588	0.0307213	-0.99651	-0.0771404	-0.220551	0.0493111	0.0785794	-0.995683	0.231818	0	0	0	1
0.998297	0.0267793	0.0516396	0.5716	0.0307035	-0.996492	-0.0773827	-0.221047	0.0493614	0.0788218	-0.995661	0.231855	0	0	0	1
0.998294	0.0268225	0.0516708	0.571643	0.0307626	-0.996469	-0.0776552	-0.221534	0.0493807	0.0790977	-0.995638	0.231874	0	0	0	1
0.9983	0.0267144	0.0516192	0.571685	0.030665	-0.996449	-0.0779439	-0.222061	0.0493289	0.0793797	-0.995618	0.231847	0	0	0	1
0.998306	0.0266498	0.0515322	0.571761	0.0306119	-0.996422	-0.0783153	-0.222696	0.049236	0.0797455	-0.995593	0.231793	0	0	0	1
0.998321	0.0267274	0.0512018	0.571777	0.0306772	-0.996397	-0.0786057	-0.223313	0.0488916	0.0800298	-0.995588	0.231594	0	0	0	1
0.998335	0.0266356	0.05097	0.571851	0.0305695	-0.996396	-0.0786569	-0.223857	0.0486665	0.0800695	-0.995595	0.231388	0	0	0	1
0.998334	0.0268209	0.0508967	0.571932	0.030753	-0.996383	-0.0787495	-0.224377	0.0485757	0.0801689	-0.995592	0.231286	0	0	0	1
0.99833	0.026918	0.0509383	0.571941	0.0308559	-0.996376	-0.0788018	-0.224944	0.0486078	0.0802273	-0.995586	0.231266	0	0	0	1
0.998313	0.0272191	0.0511006	0.57189	0.0311613	-0.996379	-0.0786363	-0.225507	0.0487504	0.0800813	-0.99559	0.231289	0	0	0	1
0.998293	0.0273312	0.0514326	0.571844	0.0312744	-0.996416	-0.078119	-0.226076	0.0490884	0.0795796	-0.995614	0.231333	0	0	0	1
0.99828	0.0273248	0.0516807	0.571807	0.0312757	-0.996436	-0.0778739	-0.226645	0.0493438	0.0793417	-0.99562	0.231386	0	0	0	1
0.998276	0.0273397	0.0517487	0.5718	0.0312999	-0.996429	-0.0779526	-0.227095	0.0494079	0.0794234	-0.995611	0.231406	0	0	0	1
0.998282	0.0271255	0.0517542	0.571789	0.0310958	-0.99642	-0.0781405	-0.227534	0.0494246	0.079601	-0.995596	0.231415	0	0	0	1
0.998289	0.0268968	0.0517336	0.571736	0.0308768	-0.99641	-0.0783597	-0.228096	0.0494155	0.0798084	-0.99558	0.231421	0	0	0	1
0.998285	0.0269335	0.0517979	0.571703	0.030931	-0.996389	-0.0786092	-0.228702	0.0494689	0.0800619	-0.995557	0.23147	0	0	0	1
0.998281	0.0268936	0.0518936	0.571721	0.0309105	-0.996371	-0.0788429	-0.229179	0.0495602	0.0802968	-0.995533	0.231529	0	0	0	1
0.998282	0.0267666	0.0519386	0.57174	0.030798	-0.996357	-0.0790579	-0.229594	0.0496086	0.0805071	-0.995514	0.231562	0	0	0	1
0.998286	0.0265124	0.0519921	0.57173	0.0305604	-0.996346	-0.079293	-0.230109	0.0496752	0.0807314	-0.995492	0.231605	0	0	0	1
0.998287	0.0264766	0.0519988	0.571671	0.0305375	-0.996327	-0.0795402	-0.230708	0.0496772	0.0809772	-0.995472	0.231628	0	0	0	1
0.998279	0.0266222	0.0520666	0.571661	0.0306906	-0.996318	-0.0795863	-0.231098	0.0497315	0.0810327	-0.995465	0.231643	0	0	0	1
0.998276	0.0267225	0.0520844	0.571681	0.0307848	-0.996327	-0.0794393	-0.231228	0.0497456	0.0808911	-0.995476	0.231599	0	0	0	1
0.998276	0.0265233	0.0521706	0.571715	0.0305991	-0.996323	-0.0795612	-0.231448	0.0498438	0.0810058	-0.995461	0.231647	0	0	0	1
0.99828	0.0262586	0.0522366	0.571684	0.0303499	-0.996316	-0.0797541	-0.231912	0.0499252	0.0811877	-0.995443	0.231702	0	0	0	1
0.998273	0.0263234	0.0523347	0.571639	0.0304337	-0.996295	-0.0799771	-0.23244	0.0500108	0.0814171	-0.99542	0.231777	0	0	0	1
0.998269	0.0263416	0.0524069	0.571638	0.0304698	-0.996275	-0.0802129	-0.232932	0.0500741	0.0816562	-0.995397	0.231829	0	0	0	1
0.998264	0.0264778	0.0524338	0.571633	0.030619	-0.996253	-0.0804351	-0.233388	0.0500829	0.0818863	-0.995377	0.231852	0	0	0	1
0.998261	0.0266352	0.0524078	0.571637	0.0307882	-0.996224	-0.0807181	-0.23398	0.0500353	0.0821766	-0.995356	0.231841	0	0	0	1
0.998262	0.0266938	0.0523623	0.571663	0.0308519	-0.996208	-0.0808955	-0.23446	0.0499797	0.0823558	-0.995344	0.231796	0	0	0	1
0.998268	0.0266197	0.0522889	0.571703	0.0307835	-0.996191	-0.081127	-0.234925	0.0499055	0.0825815	-0.995329	0.231746	0	0	0	1
0.998277	0.0265477	0.0521544	0.571716	0.030713	-0.996173	-0.0813771	-0.235413	0.0497698	0.082824	-0.995315	0.231669	0	0	0	1
0.998283	0.0266237	0.0519863	0.571702	0.0307882	-0.996149	-0.0816449	-0.235988	0.0495878	0.0830906	-0.995302	0.231575	0	0	0	1
0.998281	0.0268232	0.051922	0.571739	0.0309956	-0.99612	-0.0819189	-0.236607	0.0494986	0.0833728	-0.995283	0.23152	0	0	0	1
0.998279	0.0269507	0.0519046	0.571822	0.0311221	-0.996115	-0.0819352	-0.237174	0.0494701	0.0833949	-0.995283	0.231422	0	0	0	1
0.998288	0.0269907	0.0517065	0.571885	0.0311524	-0.996102	-0.0820746	-0.237711	0.049265	0.0835302	-0.995282	0.231254	0	0	0	1
0.998295	0.0270508	0.0515376	0.571922	0.0312057	-0.996088	-0.0822255	-0.238269	0.0490871	0.0836788	-0.995278	0.231114	0	0	0	1
0.998292	0.0270201	0.0516097	0.571955	0.0311863	-0.99608	-0.0823318	-0.238853	0.0491581	0.083786	-0.995265	0.231109	0	0	0	1
0.998282	0.0270955	0.051778	0.57192	0.0312764	-0.996076	-0.0823459	-0.239446	0.049319	0.0838091	-0.995255	0.231165	0	0	0	1
0.998273	0.0269804	0.051999	0.571851	0.0311765	-0.996085	-0.0822732	-0.240005	0.0495511	0.0837375	-0.99525	0.231246	0	0	0	1
0.998268	0.0268488	0.0521664	0.571818	0.0310631	-0.996082	-0.0823509	-0.240485	0.0497264	0.0838141	-0.995235	0.23133	0	0	0	1
0.998267	0.0266791	0.0522719	0.571823	0.0309137	-0.996069	-0.0825727	-0.240962	0.0498389	0.0840308	-0.995211	0.231396	0	0	0	1
0.998274	0.0264426	0.0522658	0.571782	0.0306884	-0.996057	-0.082795	-0.241498	0.0498458	0.0842414	-0.995193	0.231407	0	0	0	1
0.998271	0.0265472	0.0522601	0.571739	0.030805	-0.996032	-0.0830496	-0.242089	0.0498234	0.0845012	-0.995172	0.231416	0	0	0	1
0.998269	0.0264112	0.0523746	0.571735	0.0306915	-0.996015	-0.0832992	-0.242654	0.0499413	0.0847477	-0.995145	0.231488	0	0	0	1
0.998262	0.0265119	0.0524552	0.57174	0.0308101	-0.995993	-0.0835214	-0.24313	0.0500062	0.0849777	-0.995122	0.231537	0	0	0	1
0.998262	0.0264241	0.0525057	0.571754	0.0307382	-0.995976	-0.08375	-0.243587	0.0500569	0.0852036	-0.9951	0.231569	0	0	0	1
0.998257	0.0265093	0.0525418	0.571755	0.0308403	-0.995949	-0.0840269	-0.244144	0.0500769	0.0854861	-0.995075	0.231599	0	0	0	1
0.998258	0.0264903	0.0525399	0.571724	0.0308336	-0.995929	-0.0842737	-0.244756	0.0500691	0.0857321	-0.995054	0.231604	0	0	0	1
0.998252	0.0265693	0.0526086	0.571697	0.0309205	-0.995922	-0.0843175	-0.245286	0.0501293	0.0857821	-0.995047	0.231605	0	0	0	1
