# Supplementary material for: Axially rigid steerable needle with compliant active tip control
Source: PLoS One. 2021 Dec 16;16(12):e0261089. doi: 10.1371/journal.pone.0261089 (PMC8675730; doi:10.1371/journal.pone.0261089)
Supplement: S1 File — (ZIP) [file pone.0261089.s001.zip › Exp.1/PhantomScan_040.csvf]

-0.100766	0.813834	8.61347
-0.119562	0.806933	8.58963
-0.0779248	0.491016	8.45215
-0.14575	0.224114	8.4846
-0.251891	-0.170327	8.36355
-0.473235	-0.509556	8.29486
-0.481526	-0.936868	8.34374
-0.760987	-1.36799	8.623
-0.910536	-1.20195	8.54603
-1.12708	-1.05866	8.76642
-1.05923	-1.47924	8.87361
-1.21638	-1.17464	9.01905
-1.25433	-1.47391	8.94703
-1.27261	-1.70571	9.10881
-1.2727	-1.76246	9.34568
-1.28911	-1.86389	9.20062
-1.38503	-1.83179	9.4139
-1.26784	-2.14854	9.25255
-1.49891	-2.03669	9.4302
-1.51252	-2.26134	9.60533
-1.46913	-2.46323	9.65827
-1.71667	-2.31661	9.62995
-1.83615	-2.3656	9.53268
-1.85288	-2.5274	9.63378
-1.90803	-2.6943	9.51855
-1.88728	-2.62143	9.96099
-1.91239	-2.48434	9.9249
-2.02074	-2.67975	9.58912
-2.07246	-2.64117	10.2287
-1.99807	-2.6994	10.1248
-2.17499	-2.62137	10.0054
-2.27208	-2.70975	10.3521
-2.17793	-2.21252	9.98945
-2.37991	-2.42985	9.91439
-2.30405	-2.63376	10.1082
-2.43576	-2.60835	10.0593
-2.46977	-2.56624	10.3519
-2.63902	-2.62083	10.0841
-2.47753	-2.44423	10.2713
-2.42859	-2.5724	10.353
-2.20729	-2.45477	10.2665
-2.34766	-2.44626	9.85429
-2.39161	-2.54536	9.80305
-2.31692	-2.56696	9.97132
-2.33457	-2.58457	9.80512
-2.24147	-2.59093	9.85518
-2.46064	-2.7848	9.35632
-2.41835	-2.71451	9.39875
-2.49277	-2.91706	9.35059
-2.44679	-2.7404	9.13494
-2.73098	-2.78859	9.24359
-2.49052	-2.7798	9.22112
-2.59029	-2.93279	9.53679
-2.63967	-2.92689	9.34784
-2.58645	-3.02459	9.85762
-2.70741	-2.7542	9.46947
-2.7174	-2.68423	9.90822
-2.63597	-2.8306	9.89835
-2.83385	-2.86885	9.77686
-2.93698	-2.71599	9.78154
-2.92389	-2.92742	10.0457
-2.95578	-3.24309	10.1938
-2.88102	-2.61265	10.5387
-3.23839	-2.8698	10.3685
-2.94945	-3.07826	10.051
-3.20792	-3.19061	10.1322
-3.23288	-3.01397	10.3991
-2.99318	-2.86995	10.6419
-3.23182	-2.92554	10.4879
-3.16529	-2.84935	10.7726
-3.4073	-3.15937	10.2675
-3.32313	-3.14529	10.6463
-3.43809	-2.94766	10.5672
-3.39584	-3.06152	10.2443
-3.43914	-3.02989	10.2717
-3.43886	-3.03295	10.2468
-3.48012	-2.91774	9.88244
-3.58136	-2.9745	9.76545
-3.72616	-3.32165	9.49721
-3.84158	-3.1445	9.20505
-3.69213	-2.97284	9.40152
-3.74948	-3.06549	9.40198
-3.80606	-3.28994	9.34789
-3.65811	-3.28192	9.85272
-3.79826	-3.34737	9.5243
-3.70664	-3.12268	9.98478
-3.78145	-3.42536	9.89803
-4.11497	-3.56454	9.61141
-3.97615	-3.31511	9.60689
-3.9855	-3.49747	9.60779
-4.02758	-3.36439	9.73527
-3.95344	-3.66823	9.89086
-3.72295	-3.07433	10.0447
-3.84496	-3.09762	10.0668
-4.07863	-3.23583	9.96853
-4.0246	-3.54724	10.0241
-4.03702	-3.45015	9.83146
-4.03338	-3.57398	10.2037
-4.1821	-3.58348	10.0509
-4.29325	-3.35554	10.028
-3.87632	-3.30794	10.3451
-4.24555	-3.2791	10.2674
-4.2199	-3.36632	10.1627
-4.2841	-2.91765	10.1174
-4.26293	-3.31332	9.85455
-4.43632	-2.97768	9.92052
-4.39443	-3.00818	10.0673
-4.32444	-3.08095	10.0942
-4.30037	-3.04243	10.135
-4.53099	-3.05443	9.37533
-4.78343	-2.95215	9.42432
-5.05105	-3.18834	9.30021
-5.01297	-3.25197	9.19963
-4.81201	-3.33281	9.30965
-4.6766	-3.34902	9.7739
-4.83617	-3.25967	9.5652
-4.45758	-3.28009	10.0693
-4.84873	-3.45708	9.7749
-4.74684	-3.56709	10.123
-4.79385	-3.43279	10.0636
-4.65362	-3.50887	9.99617
-4.66654	-3.46285	9.92136
-4.39112	-2.80234	10.2565
-4.48335	-3.05256	10.2001
-4.46074	-3.19921	10.1059
-4.33887	-3.19785	10.2772
-4.20779	-3.23909	10.2988
-4.25767	-3.53722	10.2066
-4.14376	-3.38557	10.7056
-4.27584	-3.61846	10.2101
-4.04689	-3.32591	10.3786
-3.98635	-3.51116	10.3596
-3.96016	-3.37283	10.5007
-4.00659	-3.40124	10.2066
-4.01203	-3.38228	10.3268
-3.91736	-3.3118	10.533
-3.88551	-3.43652	10.3869
-3.86318	-3.17112	10.4724
-3.81894	-3.25277	10.3472
-3.86979	-3.11349	10.3218
-3.92412	-3.05197	10.0168
-4.09897	-3.01694	9.69419
-4.18053	-2.60706	9.37192
-3.94711	-2.7444	9.3353
-3.98058	-2.67232	9.23091
-3.93677	-2.77959	9.20133
-4.0102	-2.7318	9.31018
-3.78055	-2.67051	9.48901
-3.94696	-2.73693	9.42889
-3.96514	-2.86384	9.52817
-4.22493	-2.55966	9.27886
-4.10866	-2.89341	9.41848
-4.1723	-2.43111	9.31709
-4.05544	-2.76306	9.44242
-4.05928	-2.65814	9.46076
-4.15175	-3.11786	9.47488
-4.19566	-2.98234	9.57327
-4.17111	-3.32078	9.70675
-4.19219	-3.43295	9.47626
-4.11968	-3.34447	9.57497
-4.3063	-3.6285	9.66029
-4.04094	-3.66231	9.66755
-4.28569	-3.76089	9.61336
-3.89442	-4.03424	10.0879
-4.19704	-3.92413	9.91635
-4.09729	-4.00692	9.93823
-4.13573	-4.03755	9.81256
-4.14937	-3.94833	9.69044
-3.84742	-3.89878	10.0442
-3.83046	-3.92315	10.1652
-3.95866	-3.7269	9.9
-4.07	-3.808	10.1072
-4.08766	-3.67125	10.0293
-4.14319	-3.81014	9.98199
-4.14435	-3.55172	9.45813
-4.16873	-3.89221	9.53491
-4.1478	-3.76158	9.26089
-4.01505	-3.65091	9.27477
-4.17243	-3.88291	8.90741
-3.94336	-3.68123	9.23075
-4.05595	-3.80198	8.65701
-3.63244	-3.60404	9.1208
-3.64241	-3.21419	9.05438
-3.48328	-3.46183	9.24499
-3.55653	-3.34836	9.03909
-3.67725	-3.51016	9.04116
-3.63698	-3.46282	9.35824
-3.73468	-3.55475	9.1546
-3.50871	-3.50272	9.52284
-3.70813	-3.58707	9.5035
-3.64585	-3.59504	9.69826
-3.52948	-3.60337	9.49921
-3.69261	-3.58691	9.42279
-3.74212	-3.55595	9.64372
-3.5628	-3.53762	9.7813
-3.6762	-3.37346	9.7036
-3.75969	-3.65556	9.55509
-3.49991	-3.33786	10.1499
-3.67185	-3.79646	9.76572
-3.77782	-3.63331	9.8174
-3.78349	-3.65236	9.79805
-3.68844	-3.49262	9.81732
-3.75822	-3.47712	10.0156
-4.03566	-3.67239	9.97183
-3.7385	-3.45678	9.93729
-3.83505	-3.53536	10.0468
-3.76491	-3.5259	9.99596
-3.76159	-3.69697	10.257
-3.86892	-3.6476	10.0399
-3.74012	-3.60437	10.0886
-3.60485	-3.57996	10.2183
-3.50332	-3.72671	10.4601
-3.70473	-3.12137	10.0634
-3.59745	-3.15898	10.2014
-3.62936	-3.3785	9.95469
-3.76507	-3.41689	9.84126
-3.52766	-3.36765	10.1651
-3.52835	-3.2753	10.1351
-3.60246	-3.36317	9.62618
-3.73101	-3.24186	9.71686
-3.61374	-3.34492	9.53694
-3.60838	-3.38146	9.68922
-3.61438	-3.32046	9.29442
-3.73317	-3.43219	9.00162
-3.72131	-3.19961	9.07882
-3.58509	-3.33054	9.37674
-4.03925	-3.14233	8.59354
-3.83978	-3.09493	8.78735
-3.89943	-3.30678	8.91439
-4.13442	-3.51546	8.62902
-3.66052	-3.40876	9.10524
-3.77848	-3.33378	8.87817
-3.78656	-3.28976	8.96561
-3.67497	-3.4476	9.05002
-3.6518	-3.39316	9.25706
-3.64901	-3.49078	9.08258
-3.79497	-3.28687	9.13972
-3.85723	-3.32002	9.15176
-3.90328	-3.3133	9.02919
-3.75834	-3.39298	9.16699
-3.63387	-3.39911	9.19448
-3.676	-3.46917	9.2002
-3.78178	-3.00245	9.13449
-3.81825	-3.19174	9.10272
-3.46996	-3.2986	9.27591
-3.48339	-3.27083	9.3096
-3.68203	-3.06148	9.35835
-3.48361	-3.34211	9.43835
-3.54253	-3.16544	9.44972
-3.58262	-3.29046	9.40928
-3.33543	-3.4809	9.71172
-3.61107	-3.33688	9.32527
-3.48784	-3.34572	9.34676
-3.20166	-3.35143	9.81223
-3.47658	-3.41705	9.29668
-3.40168	-3.33417	9.51924
-3.27715	-3.35511	9.39976
-3.36744	-3.29646	9.31147
-3.2702	-3.40104	9.25471
-3.23455	-3.49971	9.73295
-3.36559	-3.54348	9.31358
-3.4881	-3.5164	9.34199
-3.41948	-3.38094	9.40994
-3.6756	-3.48943	9.34601
-3.60421	-3.75542	9.37955
-3.76137	-3.78767	9.22132
-3.94912	-3.60727	9.14948
-3.77779	-3.65199	9.19801
-3.9661	-3.95091	8.94429
-3.95329	-3.79932	8.92078
-4.1386	-3.66507	8.50746
-4.14958	-3.94816	8.25306
-4.20718	-3.30181	8.78848
-4.82347	-3.29781	9.06336
-4.61612	-3.04457	10.1025
-4.88956	-2.90723	10.1821
-4.99471	-2.88873	10.3834
-5.57103	-2.8224	9.9422
-4.63389	-2.44642	9.63705
-5.98669	-2.67259	7.33176
-4.92621	-2.34664	7.7982
-5.34794	-2.38778	8.14949
-5.26105	-2.2701	9.12895
-5.47796	-2.20665	10.0646
-5.17704	-2.17041	10.0456
-5.04701	-2.05045	9.31018
-5.8797	-1.9534	8.55549
-4.02635	-1.72265	9.07532
-5.63747	-1.92237	8.64149
-4.49838	-1.78227	10.2107
-5.47539	-1.77594	9.3414
-5.35645	-1.81411	8.98107
-4.68054	-1.77647	8.51846
-5.32284	-1.89686	8.06642
-5.19086	-1.79019	8.66462
-5.16272	-1.75535	9.10292
-4.99425	-1.50891	9.0572
-5.18912	-1.63612	9.11538
-5.10394	-1.56184	8.63431
-4.64946	-1.37973	8.97947
-5.63611	-1.58061	8.85196
-4.76251	-1.26002	8.85642
-4.98412	-1.37319	8.56104
-4.41499	-1.2718	9.03515
-4.86537	-1.43888	7.90379
-3.79803	-0.833966	7.87626
-3.77666	-0.815592	7.76897
-3.63154	-0.586753	7.87428
-3.34271	-0.44923	7.97942
-3.41814	-0.443507	7.95462
-3.47581	-0.144509	7.94356
-3.29028	-0.271334	7.98698
-3.39014	-0.103209	7.9804
-3.32682	0.0460375	8.04868
-3.27983	-0.0515246	8.08072
-3.32757	0.080288	8.09519
-3.25123	0.0566023	8.09253
-3.31054	0.173561	8.14067
-3.28727	0.111479	8.15088
-3.23758	0.194728	8.18596
-3.27112	0.244754	8.20452
-3.25493	0.375752	8.24962
-3.26133	0.386715	8.22721
-3.24258	0.472176	8.279
-3.16561	0.440073	8.3077
-3.21994	0.655272	8.30165
-3.16901	0.610065	8.34294
-3.13155	0.649969	8.35684
-3.13355	0.851099	8.41794
-3.07383	0.909266	8.42318
-2.99853	0.806778	8.45622
-2.93515	0.806982	8.52347
-2.82349	0.218724	8.46839
-2.79818	0.522805	8.56465
-2.8577	0.555525	8.59876
-2.84326	0.571563	8.57779
-2.84759	0.641117	8.55843
-2.83999	0.536013	8.53832
-3.01607	0.861588	8.47402
-2.95983	0.555189	8.51858
-3.07211	0.609556	8.52151
-3.14668	0.819642	8.55231
-3.21236	0.768574	8.48468
-3.14759	0.512496	8.47388
-3.14774	0.545164	8.35174
-3.21159	0.535708	8.3519
-3.18294	0.669573	8.42035
-3.20864	0.666569	8.3651
-3.25992	0.665169	8.33826
-3.16582	0.588481	8.43078
-3.15193	0.449214	8.33511
-3.01698	0.548474	8.40161
-2.95148	0.587983	8.37517
-2.88411	0.307286	8.23829
-2.88278	0.637074	8.27716
-2.81859	0.432393	8.18522
-2.81204	0.708788	8.18873
-2.75965	0.769363	8.14612
-2.64547	0.500283	8.04137
-2.64381	0.730887	8.01143
-2.47986	0.551361	7.99733
-2.52329	0.846906	8.03709
-2.48182	0.572204	8.00487
-2.44792	0.549552	8.03855
-2.46493	0.480012	7.9438
-2.33147	0.564626	7.98403
-2.38058	0.490577	7.8135
-2.2655	0.563629	7.92441
-2.31255	0.828392	7.83644
-2.20856	0.678731	7.80997
-2.1191	0.696934	7.87659
-2.0022	0.618821	7.79255
-2.12796	0.765663	7.65003
-1.80131	0.475602	7.78747
-1.80381	0.81006	7.77646
-1.68828	0.621511	7.73529
-1.68314	0.790366	7.68703
-1.5381	0.722337	7.72515
-1.42348	0.792158	7.81521
-1.60656	0.927095	7.66763
-1.42283	0.661732	7.73892
-1.42856	0.763202	7.71007
-1.28168	0.806246	7.78707
-1.34247	0.791974	7.76407
-1.16288	0.866034	7.9635
-1.18024	0.993358	8.10472
-1.20171	1.04049	8.2231
-1.13471	1.08668	8.32511
-0.92523	0.991219	8.54534
-0.9219	1.08274	8.68045
-0.989947	1.12804	8.7475
-0.943532	1.21933	9.04031
-1.0109	0.528582	8.74418
-0.929768	0.832143	8.806
-1.00238	0.885816	8.85016
-1.10976	1.1914	8.79683
-0.928684	0.959603	8.94505
-1.09202	1.23044	8.645
-0.971718	1.1442	8.79222
-0.890066	1.22467	8.92906
-0.999528	1.17349	8.76129
-0.609484	1.0844	9.0605
-0.752554	1.04091	8.84282
-0.707127	1.30324	8.9947
-0.621505	1.18222	8.91385
-0.680912	1.28366	8.69783
-0.557428	1.13077	8.7568
-0.503696	1.27058	8.74816
-0.43847	1.13236	8.67121
-0.0529703	1.24201	8.5517
0.156253	1.28018	8.66105
0.148662	1.23027	8.68679
0.115477	1.18899	8.4634
0.390375	1.2504	8.68131
0.345366	1.42809	8.35351
0.456865	1.33861	8.57787
0.316753	1.17165	8.10215
0.580405	1.37541	8.52802
0.343622	1.14421	8.34196
0.35538	1.35039	8.41556
0.438566	1.18003	8.14222
0.345284	1.50332	8.34676
0.331273	0.865779	8.08951
0.235755	1.14899	7.89069
0.275423	1.17257	8.07127
0.362609	1.07558	7.91029
0.335536	1.24493	8.02282
0.280349	1.14929	7.69995
0.186453	1.17355	7.75507
0.401671	1.23301	8.04069
0.304012	1.26636	7.70444
0.507837	1.15677	7.79141
0.373898	1.25091	7.76788
0.371548	1.18652	7.77929
0.541409	1.25185	7.71205
0.229281	1.14969	7.5095
0.493415	1.06847	7.58503
0.429777	1.11928	7.7344
0.446309	1.20475	7.81551
0.435395	1.21449	7.64693
0.534167	1.02299	7.80763
0.675571	1.09594	7.67244
0.591891	1.17459	7.77033
0.543715	1.14197	8.0885
0.623077	1.42965	8.83421
0.832199	1.17366	9.05198
0.804528	1.13653	9.21472
0.720531	1.10052	9.21456
0.642015	1.28674	8.94751
0.573392	1.19887	8.71551
0.547659	1.26256	8.41009
0.643146	1.33331	8.51115
0.494673	0.750534	8.32049
0.690529	1.14505	8.4718
0.553561	0.996113	8.26312
0.828615	1.1251	8.34757
0.693194	1.35854	8.31017
0.570328	1.33164	8.0798
0.922262	1.26048	8.29546
0.869498	1.23467	8.00612
0.764986	1.50616	7.91359
0.939647	1.4474	8.21951
0.756562	1.33511	7.97448
0.818191	1.25213	7.76191
0.829615	1.40033	7.75842
0.81977	1.61998	7.82456
0.876824	1.45442	7.7464
0.866453	1.25266	7.45792
0.695993	1.4716	7.29863
1.16162	1.36845	7.68756
0.833489	1.57278	7.4242
1.08004	1.33484	7.67122
0.922811	1.51175	7.61579
0.715308	1.59584	7.40192
0.997822	1.50322	7.84851
1.16291	1.55836	8.06851
1.14593	1.59257	8.35307
1.09488	1.66247	8.24359
1.18506	1.74883	8.53486
1.1871	1.54195	8.16701
1.19433	1.63783	8.22592
1.06068	1.8146	8.02808
1.04195	1.342	7.55605
1.07716	1.63931	7.91328
1.31155	1.70497	7.81095
1.33798	1.80849	7.75841
1.14112	1.82977	7.68774
1.25149	1.83787	7.41823
1.10788	1.96965	7.46379
1.18938	1.84725	7.26277
1.09272	1.73478	7.23872
1.17128	1.98456	7.51568
1.19065	2.01563	7.42441
1.18957	2.00915	7.3385
1.15263	2.0356	7.16716
1.19316	1.94602	7.24898
1.39089	2.06127	7.42402
1.15369	2.00253	7.225
1.36577	1.9566	7.44847
1.28565	1.85503	7.28423
1.27601	2.07774	7.31734
1.44539	1.94359	7.43874
1.67772	2.03767	8.13456
1.49822	1.94112	8.63163
1.42811	2.13255	9.04594
1.53361	2.01102	9.07893
1.59708	1.85033	8.60383
1.40652	1.9755	8.12323
1.55506	2.16577	8.23599
1.42563	2.10085	8.1513
1.49542	2.06494	7.63017
1.61634	2.29357	7.91037
1.35747	1.64555	7.7069
1.7269	1.91722	8.18557
1.59251	1.85843	7.38197
1.46679	2.17134	7.62636
1.73692	2.22443	7.57765
1.71748	2.06744	7.43555
1.58252	2.12834	7.20439
1.70771	2.26119	7.23327
1.628	2.32245	7.12476
1.61909	2.30955	7.41454
1.76307	2.18205	7.03065
1.66442	2.16509	7.21494
1.80796	2.24393	7.19374
1.69541	2.24025	7.09605
1.91767	2.51325	7.33063
1.65562	2.098	7.56663
1.68385	2.31263	7.77127
1.73615	2.19235	7.88245
2.11302	2.23704	8.25406
1.67585	2.47412	7.81625
1.7754	2.44151	7.59018
2.02185	2.07595	7.63785
1.97565	2.36272	7.59003
1.83205	2.47825	7.54821
1.85695	2.45509	7.58665
1.92117	2.50031	7.40912
1.83164	2.6168	7.16251
1.82999	2.5692	7.25112
1.86262	2.72972	7.14722
1.86925	2.78609	7.12946
1.75576	2.38571	6.94404
1.97807	2.44694	7.33676
1.83452	2.52197	7.00316
1.94572	2.70802	6.82618
1.97519	2.57429	6.85942
1.96731	2.77322	6.84365
1.913	2.83164	6.85814
1.91682	2.93236	6.73037
2.02342	3.09589	6.92101
2.06025	2.96864	7.33077
1.85287	3.11633	7.11818
1.98031	3.08495	7.34378
2.33697	3.02958	7.73756
2.21822	3.04147	7.92554
2.34447	3.07328	8.36497
2.39495	3.14172	8.59274
2.41392	3.20473	8.51869
2.47496	3.03827	8.34702
2.39079	2.91979	8.06007
2.3208	2.86399	7.94144
2.51379	2.72945	8.06708
2.31596	2.84451	7.55841
2.41551	2.61744	7.88357
2.49639	2.57141	7.63973
2.429	2.58806	7.6241
2.52134	2.39681	7.23674
2.42933	2.75453	7.1927
2.55199	2.51381	7.34151
