# Supplementary material for: Axially rigid steerable needle with compliant active tip control
Source: PLoS One. 2021 Dec 16;16(12):e0261089. doi: 10.1371/journal.pone.0261089 (PMC8675730; doi:10.1371/journal.pone.0261089)
Supplement: S1 File — (ZIP) [file pone.0261089.s001.zip › Exp.1/PhantomScan_041.csv]

0.996779	0.0281113	0.0749965	0.632453	0.0355657	-0.994272	-0.100429	-0.248363	0.0717203	0.102759	-0.992111	0.232037	0	0	0	1
0.996774	0.0282521	0.0750131	0.632449	0.0357088	-0.994265	-0.100442	-0.248401	0.0717218	0.102782	-0.992109	0.232045	0	0	0	1
0.99677	0.0283818	0.0750093	0.632469	0.0358323	-0.994268	-0.100367	-0.248343	0.0717074	0.102716	-0.992117	0.232019	0	0	0	1
0.996759	0.028504	0.0751065	0.632569	0.0359327	-0.994309	-0.0999312	-0.248069	0.0718073	0.102292	-0.992153	0.231953	0	0	0	1
0.996745	0.028688	0.0752283	0.632686	0.0360972	-0.994346	-0.0994945	-0.247754	0.0719253	0.101872	-0.992188	0.231905	0	0	0	1
0.996732	0.0289579	0.0753016	0.632802	0.0363436	-0.994379	-0.0990766	-0.24741	0.0719858	0.101475	-0.992224	0.231852	0	0	0	1
0.996732	0.0292474	0.0751784	0.632873	0.0365796	-0.994426	-0.0985201	-0.247007	0.0718544	0.100934	-0.992289	0.231775	0	0	0	1
0.996724	0.029579	0.0751575	0.632979	0.0368706	-0.994467	-0.0979979	-0.246583	0.0718195	0.100434	-0.992342	0.231718	0	0	0	1
0.996721	0.0298802	0.0750755	0.633061	0.0371254	-0.994508	-0.0974795	-0.246182	0.071727	0.0999328	-0.992399	0.231654	0	0	0	1
0.996719	0.0302993	0.0749382	0.633143	0.0374941	-0.994543	-0.0969844	-0.245746	0.0715672	0.0994615	-0.992458	0.231581	0	0	0	1
0.996713	0.0306556	0.0748779	0.633241	0.0378063	-0.994581	-0.0964663	-0.245316	0.0714914	0.0989657	-0.992513	0.231522	0	0	0	1
0.996713	0.0309764	0.0747469	0.633322	0.0380709	-0.994628	-0.0958753	-0.244855	0.0713519	0.0983914	-0.992581	0.231448	0	0	0	1
0.996708	0.0313181	0.0746701	0.633419	0.0383652	-0.994669	-0.0953317	-0.244388	0.0712629	0.0978682	-0.992639	0.231389	0	0	0	1
0.996707	0.0316854	0.0745207	0.633495	0.0386774	-0.99471	-0.0947773	-0.243893	0.0710999	0.0973331	-0.992703	0.231299	0	0	0	1
0.996706	0.0320708	0.0743732	0.633579	0.0390112	-0.994745	-0.094267	-0.243412	0.0709356	0.0968435	-0.992763	0.231237	0	0	0	1
0.996707	0.032379	0.0742293	0.633653	0.0392649	-0.994788	-0.0937081	-0.242963	0.0707847	0.0962998	-0.992826	0.231169	0	0	0	1
0.99671	0.0326015	0.0740945	0.633716	0.0394234	-0.994849	-0.0929979	-0.242516	0.0706573	0.0955986	-0.992903	0.231086	0	0	0	1
0.996708	0.0328846	0.0739932	0.633797	0.0396478	-0.994903	-0.0923163	-0.242054	0.0705566	0.0949317	-0.992974	0.231004	0	0	0	1
0.996705	0.0331594	0.0739023	0.633886	0.0398655	-0.994957	-0.0916399	-0.241576	0.0704672	0.0942698	-0.993044	0.230917	0	0	0	1
0.996722	0.0330991	0.073701	0.633955	0.0397493	-0.995009	-0.0911187	-0.241116	0.0702936	0.0937353	-0.993107	0.230822	0	0	0	1
0.99673	0.0332802	0.07351	0.634043	0.039882	-0.995043	-0.0906925	-0.240647	0.0701036	0.0933134	-0.99316	0.230734	0	0	0	1
0.996742	0.0334473	0.07327	0.634137	0.0399953	-0.995079	-0.0902504	-0.240131	0.0698671	0.0928726	-0.993218	0.230638	0	0	0	1
0.996754	0.0336256	0.0730327	0.634221	0.0401215	-0.995112	-0.0898278	-0.239644	0.0696314	0.0924521	-0.993274	0.230551	0	0	0	1
0.996766	0.0337664	0.0728	0.634301	0.0402117	-0.995145	-0.0894168	-0.239177	0.0694035	0.0920408	-0.993328	0.230469	0	0	0	1
0.996779	0.0339453	0.0725433	0.634376	0.0403376	-0.995177	-0.0889997	-0.2387	0.0691485	0.091625	-0.993384	0.230384	0	0	0	1
0.996793	0.0341755	0.072242	0.634431	0.0405113	-0.995207	-0.0885903	-0.238247	0.0688443	0.0912185	-0.993443	0.230294	0	0	0	1
0.996808	0.0342813	0.0719793	0.634492	0.0405657	-0.99524	-0.0881961	-0.237808	0.0685894	0.0908202	-0.993497	0.230217	0	0	0	1
0.996823	0.0344664	0.0716826	0.634552	0.0406956	-0.99527	-0.0877919	-0.237345	0.0682938	0.0904159	-0.993554	0.230135	0	0	0	1
0.996841	0.0346275	0.0713498	0.634612	0.0407956	-0.995305	-0.0873452	-0.236833	0.0679664	0.0899658	-0.993617	0.230055	0	0	0	1
0.996852	0.0346637	0.0711845	0.634691	0.0407869	-0.995344	-0.0869053	-0.236313	0.0678167	0.0895208	-0.993668	0.230094	0	0	0	1
0.996884	0.0347204	0.0707097	0.634667	0.0407652	-0.995391	-0.0863813	-0.235823	0.0673606	0.0889803	-0.993747	0.230099	0	0	0	1
0.996905	0.0345543	0.0704951	0.63467	0.0405569	-0.995429	-0.086038	-0.235491	0.0671759	0.0886165	-0.993792	0.230161	0	0	0	1
0.996908	0.0346312	0.0704185	0.634683	0.0406174	-0.995439	-0.0858973	-0.235326	0.0670986	0.0884776	-0.99381	0.230184	0	0	0	1
0.996917	0.0348529	0.0701802	0.634688	0.0407992	-0.995455	-0.085622	-0.235061	0.0668531	0.088207	-0.993851	0.23014	0	0	0	1
0.99693	0.0349507	0.0699451	0.63475	0.0408499	-0.995486	-0.085234	-0.234626	0.0666264	0.0878152	-0.9939	0.230082	0	0	0	1
0.99695	0.03502	0.0696147	0.634815	0.0408586	-0.995526	-0.0847622	-0.234072	0.0663108	0.0873338	-0.993964	0.230027	0	0	0	1
0.996962	0.0351374	0.0693866	0.634862	0.0409275	-0.995559	-0.0843364	-0.233609	0.0660911	0.0869058	-0.994016	0.230042	0	0	0	1
0.996989	0.035217	0.0689635	0.63486	0.0409324	-0.995607	-0.0837669	-0.233071	0.0656864	0.0863232	-0.994094	0.230061	0	0	0	1
0.997004	0.0354573	0.0686165	0.634882	0.0411089	-0.995642	-0.083259	-0.232532	0.0653413	0.0858161	-0.99416	0.230095	0	0	0	1
0.997023	0.0356171	0.0682543	0.63491	0.0412049	-0.99568	-0.0827653	-0.231984	0.0649875	0.0853171	-0.994227	0.230109	0	0	0	1
0.99704	0.0356879	0.0679793	0.634973	0.041227	-0.995711	-0.0823792	-0.231466	0.0647236	0.0849236	-0.994277	0.230099	0	0	0	1
0.997057	0.0358468	0.0676418	0.635043	0.0413337	-0.995736	-0.0820195	-0.230907	0.0643891	0.0845597	-0.99433	0.23006	0	0	0	1
0.997077	0.0358195	0.0673609	0.635134	0.0412661	-0.99576	-0.0817649	-0.230362	0.0641223	0.0842913	-0.99437	0.230032	0	0	0	1
0.997097	0.0358876	0.0670177	0.635215	0.0412874	-0.995781	-0.08149	-0.229784	0.0637863	0.0840061	-0.994416	0.230004	0	0	0	1
0.997119	0.0358577	0.0667042	0.635279	0.0412153	-0.995805	-0.0812429	-0.229278	0.063487	0.0837438	-0.994457	0.229985	0	0	0	1
0.997136	0.0358931	0.0664366	0.63534	0.0412129	-0.995824	-0.0810033	-0.2288	0.0632275	0.0834951	-0.994495	0.229993	0	0	0	1
0.997159	0.0358398	0.0661274	0.635405	0.0411157	-0.995851	-0.0807179	-0.228248	0.0629359	0.0831931	-0.994539	0.230018	0	0	0	1
0.997175	0.0359722	0.0658075	0.635495	0.0412033	-0.995871	-0.0804328	-0.227623	0.0626181	0.0829028	-0.994583	0.230023	0	0	0	1
0.997196	0.0358144	0.0655739	0.6356	0.0410122	-0.995897	-0.08021	-0.227072	0.0624079	0.0826601	-0.994616	0.230014	0	0	0	1
0.997217	0.0356565	0.0653336	0.635691	0.040822	-0.995921	-0.0800074	-0.226576	0.0621901	0.0824376	-0.994648	0.229982	0	0	0	1
0.997246	0.0355349	0.0649592	0.635742	0.0406541	-0.995947	-0.0797602	-0.226086	0.0618374	0.0821671	-0.994693	0.229927	0	0	0	1
0.99726	0.0355705	0.0647289	0.63583	0.0406581	-0.995964	-0.0795561	-0.225587	0.0616135	0.0819555	-0.994724	0.22991	0	0	0	1
0.997272	0.0356947	0.0644774	0.635922	0.040747	-0.995979	-0.0793229	-0.225025	0.0613624	0.0817195	-0.994759	0.229913	0	0	0	1
0.99729	0.0356161	0.0642416	0.636017	0.0406346	-0.996002	-0.0790855	-0.224463	0.0611437	0.0814672	-0.994793	0.229928	0	0	0	1
0.997307	0.035555	0.0640125	0.636106	0.04054	-0.996025	-0.0788435	-0.22391	0.0609305	0.0812119	-0.994827	0.229943	0	0	0	1
0.997323	0.0356697	0.0636968	0.636155	0.0406137	-0.996042	-0.0785967	-0.223396	0.0606168	0.0809589	-0.994867	0.229929	0	0	0	1
0.997328	0.0357292	0.0635812	0.636228	0.0406531	-0.996054	-0.0784202	-0.222922	0.060504	0.0807811	-0.994888	0.22992	0	0	0	1
0.997342	0.0357837	0.0633348	0.636274	0.0406731	-0.996072	-0.078182	-0.222391	0.060264	0.0805359	-0.994923	0.229889	0	0	0	1
0.997347	0.035942	0.063162	0.636368	0.0408033	-0.996085	-0.0779513	-0.221782	0.0600885	0.0803074	-0.994952	0.22988	0	0	0	1
0.997358	0.0358781	0.0630302	0.636465	0.0407157	-0.996105	-0.0777341	-0.221195	0.0599713	0.0800807	-0.994977	0.229875	0	0	0	1
0.997369	0.035878	0.0628563	0.636523	0.0406889	-0.996123	-0.0775214	-0.220678	0.0598068	0.0798606	-0.995005	0.229853	0	0	0	1
0.997376	0.0358059	0.0627769	0.636558	0.040602	-0.996137	-0.0773789	-0.220354	0.0597393	0.0797105	-0.995021	0.229853	0	0	0	1
0.997376	0.0358272	0.06277	0.636572	0.0406188	-0.996142	-0.0773136	-0.22021	0.0597334	0.0796461	-0.995027	0.229886	0	0	0	1
0.997379	0.0360415	0.0625913	0.636559	0.0408111	-0.996143	-0.0771905	-0.219992	0.0595434	0.0795283	-0.995047	0.229863	0	0	0	1
0.997377	0.0362773	0.0624891	0.636627	0.0410295	-0.996146	-0.0770397	-0.219552	0.0594291	0.0793873	-0.995065	0.229845	0	0	0	1
0.997383	0.036315	0.0623682	0.636754	0.0410454	-0.996161	-0.0768363	-0.218922	0.059314	0.0791809	-0.995089	0.229844	0	0	0	1
0.997396	0.0362864	0.0621807	0.636819	0.040989	-0.99618	-0.0766186	-0.2184	0.0591384	0.0789535	-0.995117	0.229837	0	0	0	1
0.997403	0.0362834	0.0620685	0.636876	0.040967	-0.996194	-0.0764481	-0.217964	0.059034	0.078778	-0.995137	0.229846	0	0	0	1
0.997412	0.0364361	0.0618422	0.636907	0.0410873	-0.996208	-0.0762048	-0.21744	0.0588066	0.0785342	-0.99517	0.229843	0	0	0	1
0.997419	0.0364308	0.0617246	0.636987	0.04106	-0.996226	-0.0759897	-0.216869	0.0586988	0.0783137	-0.995194	0.229848	0	0	0	1
0.997425	0.0365328	0.0615688	0.637064	0.041136	-0.99624	-0.075757	-0.216277	0.0585452	0.0780803	-0.995221	0.229866	0	0	0	1
0.997439	0.0365534	0.0613262	0.637128	0.0411235	-0.996259	-0.0755178	-0.21571	0.0583118	0.0778321	-0.995254	0.229843	0	0	0	1
0.997453	0.0365447	0.0611101	0.637175	0.041085	-0.996277	-0.0752958	-0.215198	0.0581064	0.0776004	-0.995285	0.229821	0	0	0	1
0.997459	0.0366591	0.0609387	0.637222	0.041175	-0.996288	-0.0751076	-0.214725	0.0579345	0.0774116	-0.995309	0.229802	0	0	0	1
0.997463	0.0368587	0.0607566	0.63726	0.0413475	-0.996297	-0.0748901	-0.214211	0.0577467	0.0771979	-0.995337	0.229796	0	0	0	1
0.997475	0.0367521	0.0606201	0.637321	0.0412168	-0.99632	-0.074654	-0.213627	0.0576288	0.0769497	-0.995363	0.229805	0	0	0	1
0.997498	0.0364128	0.0604549	0.637386	0.0408497	-0.996355	-0.0743866	-0.213001	0.0575013	0.0766557	-0.995393	0.229815	0	0	0	1
0.997516	0.0362055	0.0602752	0.63743	0.0406133	-0.996385	-0.0741167	-0.212394	0.0573492	0.0763663	-0.995424	0.22983	0	0	0	1
0.997529	0.0361668	0.0600828	0.637451	0.0405461	-0.996406	-0.0738756	-0.211877	0.0571704	0.0761149	-0.995454	0.229828	0	0	0	1
0.997532	0.0361876	0.0600149	0.637475	0.0405502	-0.99642	-0.0736754	-0.211388	0.0571093	0.075913	-0.995472	0.229833	0	0	0	1
0.997535	0.0362714	0.0599225	0.637499	0.0406128	-0.996436	-0.0734301	-0.210802	0.0570208	0.0756684	-0.995496	0.229828	0	0	0	1
0.997535	0.0362844	0.0599111	0.637545	0.0406113	-0.996453	-0.0731933	-0.210177	0.0570182	0.0754317	-0.995514	0.229845	0	0	0	1
0.997529	0.0363786	0.0599479	0.637561	0.0406949	-0.996467	-0.0729606	-0.209605	0.0570573	0.0752056	-0.995529	0.229899	0	0	0	1
0.997527	0.0363599	0.0600017	0.637506	0.0406641	-0.996489	-0.0726778	-0.209079	0.0571238	0.0749236	-0.995547	0.229981	0	0	0	1
0.997516	0.0364911	0.0601057	0.637414	0.0407847	-0.996507	-0.072362	-0.208545	0.0572305	0.0746194	-0.995563	0.230105	0	0	0	1
0.997498	0.0365959	0.0603407	0.637352	0.0408877	-0.996527	-0.072027	-0.207929	0.0574706	0.0742997	-0.995573	0.230313	0	0	0	1
0.997487	0.0365385	0.0605474	0.637301	0.0408269	-0.996553	-0.0717005	-0.207315	0.0576941	0.0739781	-0.995584	0.230497	0	0	0	1
0.997477	0.0366002	0.0606765	0.637274	0.0408812	-0.996572	-0.0714103	-0.206713	0.0578301	0.0736965	-0.995597	0.230619	0	0	0	1
0.997468	0.0368508	0.0606817	0.63731	0.0411218	-0.996574	-0.0712332	-0.206216	0.0578241	0.0735339	-0.99561	0.23063	0	0	0	1
0.997471	0.0369878	0.0605509	0.637378	0.0412412	-0.996579	-0.0710987	-0.205732	0.0576893	0.0734018	-0.995627	0.230536	0	0	0	1
0.997478	0.0370061	0.0604153	0.637462	0.0412411	-0.996589	-0.0709545	-0.205207	0.0575588	0.0732529	-0.995646	0.230437	0	0	0	1
0.997487	0.0368556	0.0603637	0.637527	0.0410805	-0.996604	-0.0708419	-0.204832	0.0575231	0.0731294	-0.995657	0.230395	0	0	0	1
0.997485	0.0368918	0.0603776	0.637547	0.0411147	-0.996606	-0.0707901	-0.204661	0.0575364	0.0730802	-0.99566	0.230405	0	0	0	1
0.997484	0.0370643	0.0602796	0.637521	0.0412743	-0.996606	-0.0706934	-0.204446	0.0574301	0.0729893	-0.995673	0.230357	0	0	0	1
0.997474	0.037332	0.0602796	0.637587	0.0415332	-0.996606	-0.0705452	-0.203946	0.0574167	0.0728564	-0.995683	0.230354	0	0	0	1
0.997483	0.0372076	0.0602137	0.637672	0.0413939	-0.996624	-0.0703699	-0.203362	0.0573674	0.072671	-0.9957	0.230303	0	0	0	1
0.99749	0.0371129	0.0601492	0.637724	0.0412854	-0.99664	-0.0702096	-0.202874	0.0573167	0.0725025	-0.995715	0.230261	0	0	0	1
0.997488	0.0372962	0.0600727	0.637763	0.0414544	-0.996644	-0.0700603	-0.202408	0.0572334	0.0723604	-0.99573	0.230216	0	0	0	1
0.997488	0.0373908	0.0600177	0.637806	0.0415344	-0.996653	-0.0698768	-0.201867	0.0571793	0.0721798	-0.995746	0.230185	0	0	0	1
0.997486	0.0374247	0.0600295	0.637883	0.0415576	-0.996666	-0.0696755	-0.20124	0.057197	0.0719808	-0.99576	0.230191	0	0	0	1
0.997493	0.037261	0.0600086	0.637941	0.0413811	-0.996687	-0.0694782	-0.200662	0.0571963	0.071773	-0.995775	0.23018	0	0	0	1
0.997493	0.0373394	0.0599604	0.637989	0.0414466	-0.996696	-0.0693144	-0.200159	0.0571494	0.0716116	-0.995789	0.230154	0	0	0	1
0.997497	0.0373082	0.0599114	0.638041	0.0414033	-0.996708	-0.0691633	-0.199691	0.0571091	0.0714566	-0.995802	0.230125	0	0	0	1
0.997507	0.0371798	0.0598286	0.638096	0.041256	-0.99673	-0.0689365	-0.199035	0.0570451	0.0712188	-0.995823	0.230088	0	0	0	1
0.997522	0.036871	0.0597716	0.638171	0.0409309	-0.996759	-0.0687176	-0.19838	0.0570194	0.0709796	-0.995842	0.230055	0	0	0	1
0.997528	0.03679	0.0597238	0.638222	0.0408353	-0.996776	-0.0685228	-0.197809	0.0569855	0.0707781	-0.995858	0.230037	0	0	0	1
0.997528	0.0369486	0.0596285	0.63822	0.0409755	-0.996784	-0.0683201	-0.197316	0.0568876	0.0705803	-0.995878	0.230005	0	0	0	1
0.997525	0.0370875	0.0595936	0.638212	0.0411002	-0.996793	-0.068116	-0.196828	0.0568514	0.0703825	-0.995894	0.230006	0	0	0	1
0.997532	0.0368956	0.0595944	0.638219	0.0408946	-0.996818	-0.0678725	-0.196238	0.0568758	0.0701279	-0.99591	0.23003	0	0	0	1
0.997536	0.0368112	0.0595808	0.638232	0.040794	-0.99684	-0.0676041	-0.195575	0.0568792	0.0698538	-0.995929	0.230043	0	0	0	1
0.997534	0.0368097	0.059602	0.638256	0.0407808	-0.996857	-0.0673744	-0.194971	0.0569098	0.0696247	-0.995944	0.230073	0	0	0	1
0.997528	0.0369781	0.0596042	0.638267	0.0409396	-0.996861	-0.0672059	-0.194519	0.0569071	0.0694657	-0.995955	0.23009	0	0	0	1
0.997524	0.0371198	0.059589	0.638269	0.0410692	-0.996869	-0.0670128	-0.19403	0.0568901	0.06928	-0.995969	0.230098	0	0	0	1
0.997521	0.0372646	0.0595428	0.638285	0.0411977	-0.996879	-0.0667872	-0.19342	0.0568433	0.0690605	-0.995987	0.230084	0	0	0	1
0.997519	0.037279	0.0595623	0.638315	0.0411998	-0.996895	-0.0665483	-0.192767	0.0568716	0.068823	-0.996001	0.230113	0	0	0	1
0.997518	0.037232	0.0596104	0.638312	0.041143	-0.996913	-0.0663163	-0.192212	0.0569324	0.0685902	-0.996014	0.230168	0	0	0	1
0.997515	0.0372423	0.0596526	0.638247	0.0411408	-0.996931	-0.0660464	-0.191702	0.0569849	0.0683223	-0.996029	0.230237	0	0	0	1
0.997501	0.0374482	0.059766	0.638188	0.0413394	-0.996939	-0.0657881	-0.191199	0.0570946	0.0680802	-0.99604	0.23035	0	0	0	1
0.99748	0.0377259	0.059942	0.63817	0.041614	-0.996945	-0.065526	-0.190615	0.057262	0.0678412	-0.996046	0.230497	0	0	0	1
0.997471	0.03766	0.0601234	0.638179	0.0415453	-0.996965	-0.0652642	-0.190003	0.0574582	0.0675829	-0.996053	0.230643	0	0	0	1
0.99747	0.0375478	0.0602135	0.638177	0.0414244	-0.996987	-0.0650043	-0.189393	0.0575664	0.0673201	-0.996064	0.230728	0	0	0	1
0.997475	0.0373678	0.0602423	0.638117	0.0412348	-0.997008	-0.0648058	-0.189024	0.0576155	0.0671122	-0.996075	0.230783	0	0	0	1
0.997464	0.0374524	0.0603682	0.638109	0.0413239	-0.997009	-0.0647355	-0.188881	0.0577383	0.067052	-0.996072	0.230874	0	0	0	1
0.997459	0.0376709	0.0603292	0.6381	0.0415352	-0.997005	-0.06466	-0.188676	0.0576878	0.0669874	-0.99608	0.230859	0	0	0	1
0.997458	0.0378204	0.060241	0.638159	0.0416708	-0.997008	-0.064522	-0.188187	0.0575956	0.0668542	-0.996094	0.230798	0	0	0	1
0.997461	0.0378423	0.0601787	0.638249	0.0416797	-0.997018	-0.0643697	-0.187607	0.0575384	0.0667004	-0.996108	0.230746	0	0	0	1
0.997466	0.0377998	0.060127	0.638297	0.0416246	-0.99703	-0.0642113	-0.187087	0.0574964	0.0665373	-0.996121	0.230715	0	0	0	1
0.997462	0.0379077	0.0601238	0.638343	0.0417238	-0.997036	-0.064065	-0.186612	0.057492	0.0663969	-0.996131	0.230716	0	0	0	1
0.997468	0.0377843	0.0601027	0.638377	0.0415886	-0.997053	-0.0638841	-0.186093	0.0574868	0.0662078	-0.996143	0.230711	0	0	0	1
0.997461	0.0380398	0.060058	0.638434	0.0418319	-0.997053	-0.0637252	-0.185546	0.057432	0.0660617	-0.996156	0.230682	0	0	0	1
0.997469	0.037843	0.0600464	0.638506	0.0416259	-0.997071	-0.0635769	-0.185021	0.0574396	0.0659014	-0.996166	0.230671	0	0	0	1
0.997478	0.0377239	0.0599771	0.63858	0.041493	-0.997087	-0.0634171	-0.184451	0.057385	0.0657317	-0.996181	0.230623	0	0	0	1
0.997487	0.0375676	0.0599245	0.638666	0.0413236	-0.997104	-0.0632491	-0.183829	0.0573499	0.0655524	-0.996195	0.230583	0	0	0	1
0.997492	0.0374965	0.0598758	0.638746	0.0412412	-0.997117	-0.063107	-0.183256	0.057312	0.065404	-0.996207	0.230546	0	0	0	1
0.997498	0.0374926	0.0597893	0.638774	0.041223	-0.997127	-0.0629584	-0.182773	0.0572321	0.0652515	-0.996221	0.230502	0	0	0	1
0.997492	0.0376951	0.0597627	0.638817	0.0414149	-0.997129	-0.0628041	-0.182254	0.0571987	0.0651076	-0.996233	0.230489	0	0	0	1
0.997496	0.037696	0.059696	0.638855	0.0414008	-0.997141	-0.0626188	-0.181642	0.0571398	0.0649194	-0.996248	0.230459	0	0	0	1
0.997507	0.0375907	0.0595781	0.638905	0.0412979	-0.997134	-0.0627939	-0.181022	0.0570219	0.0650837	-0.996244	0.230464	0	0	0	1
0.997516	0.0374799	0.0594943	0.638948	0.0411786	-0.997142	-0.0627414	-0.180456	0.0569478	0.0650213	-0.996253	0.230444	0	0	0	1
0.997516	0.0376412	0.0593876	0.638948	0.0413225	-0.997148	-0.0625586	-0.179925	0.0568385	0.0648432	-0.99627	0.230394	0	0	0	1
0.997511	0.0378981	0.0593109	0.63897	0.0415656	-0.997148	-0.0624044	-0.179435	0.0567517	0.0647003	-0.996285	0.230351	0	0	0	1
0.997512	0.0379975	0.0592307	0.639021	0.0416488	-0.997156	-0.0622126	-0.178792	0.0566733	0.0645107	-0.996301	0.230304	0	0	0	1
0.997515	0.0380396	0.0591546	0.639098	0.041677	-0.997165	-0.0620546	-0.178161	0.0566013	0.0643517	-0.996316	0.230251	0	0	0	1
0.997521	0.0380809	0.059032	0.639134	0.0417025	-0.997172	-0.061917	-0.177656	0.0564822	0.0642112	-0.996332	0.230179	0	0	0	1
0.997517	0.0383108	0.0589504	0.639163	0.0419197	-0.997171	-0.061786	-0.177201	0.0563916	0.0640897	-0.996345	0.230132	0	0	0	1
0.997515	0.0384748	0.0588735	0.639192	0.042069	-0.997175	-0.061615	-0.176662	0.0563116	0.0639246	-0.99636	0.23009	0	0	0	1
0.99752	0.0383974	0.0588291	0.639238	0.0419776	-0.997192	-0.0614164	-0.176027	0.0562806	0.0637195	-0.996375	0.230069	0	0	0	1
0.997522	0.038374	0.0588121	0.639286	0.0419425	-0.997205	-0.0612279	-0.175393	0.0562731	0.0635288	-0.996387	0.230067	0	0	0	1
0.997529	0.0383797	0.058687	0.639281	0.04193	-0.997216	-0.0610468	-0.174866	0.0561556	0.0633426	-0.996406	0.230007	0	0	0	1
0.997529	0.0384671	0.0586383	0.639314	0.0420062	-0.997222	-0.0609034	-0.17439	0.0561075	0.063202	-0.996417	0.22998	0	0	0	1
0.99753	0.038535	0.0585781	0.639357	0.0420618	-0.997229	-0.060753	-0.173869	0.0560496	0.0630528	-0.99643	0.229945	0	0	0	1
0.997544	0.0383078	0.0584814	0.639373	0.0418228	-0.997245	-0.0606506	-0.173449	0.0559718	0.0629335	-0.996442	0.229897	0	0	0	1
0.997547	0.0383316	0.0584174	0.63938	0.041857	-0.997228	-0.0609089	-0.173256	0.0558957	0.0631906	-0.99643	0.229926	0	0	0	1
0.99755	0.0382962	0.0583871	0.639385	0.0418169	-0.997233	-0.0608576	-0.173038	0.0558698	0.0631361	-0.996435	0.229917	0	0	0	1
0.997549	0.0384535	0.0583018	0.6394	0.0419606	-0.997235	-0.0607137	-0.17258	0.0557809	0.0629972	-0.996449	0.229871	0	0	0	1
0.997564	0.0381568	0.0582441	0.639446	0.041653	-0.997256	-0.0605815	-0.172075	0.0557476	0.0628459	-0.99646	0.229838	0	0	0	1
0.99757	0.0380479	0.0582063	0.639467	0.0415336	-0.99727	-0.0604365	-0.1716	0.0557229	0.0626932	-0.996471	0.229826	0	0	0	1
0.997561	0.038199	0.0582598	0.63951	0.04168	-0.997273	-0.0602914	-0.171103	0.0557727	0.0625586	-0.996477	0.229867	0	0	0	1
0.997556	0.0383104	0.058271	0.639512	0.0417811	-0.99728	-0.0600973	-0.170564	0.055785	0.062371	-0.996488	0.229895	0	0	0	1
0.997557	0.0382231	0.0583117	0.639515	0.0416843	-0.997297	-0.0598806	-0.16997	0.0558402	0.062151	-0.996499	0.229946	0	0	0	1
0.997559	0.0381433	0.0583321	0.639505	0.0415945	-0.997313	-0.0596795	-0.16943	0.0558739	0.0619461	-0.996509	0.229987	0	0	0	1
0.997557	0.0382141	0.0583303	0.63949	0.041654	-0.997322	-0.0594813	-0.168912	0.055876	0.0617516	-0.996521	0.230012	0	0	0	1
0.997552	0.0383173	0.0583472	0.639508	0.0417485	-0.997329	-0.0593075	-0.168396	0.0558938	0.0615842	-0.996531	0.230036	0	0	0	1
0.99755	0.0383503	0.0583584	0.639546	0.0417727	-0.997338	-0.059139	-0.167828	0.0559099	0.0614179	-0.99654	0.230053	0	0	0	1
0.997552	0.0383298	0.0583412	0.639587	0.0417424	-0.997348	-0.0589826	-0.167253	0.0559005	0.0612595	-0.99655	0.230051	0	0	0	1
0.997547	0.0384586	0.0583305	0.639623	0.0418627	-0.997352	-0.0588429	-0.16672	0.0558878	0.0611264	-0.996559	0.230054	0	0	0	1
0.997542	0.0385982	0.0583378	0.639647	0.0419939	-0.997355	-0.0586842	-0.166208	0.0558933	0.0609757	-0.996568	0.230069	0	0	0	1
0.997534	0.0387241	0.0583811	0.639665	0.042112	-0.997361	-0.0585002	-0.165657	0.0559366	0.0608005	-0.996576	0.230112	0	0	0	1
0.997527	0.0387618	0.0584776	0.639681	0.0421443	-0.997372	-0.058298	-0.165072	0.056039	0.0606043	-0.996583	0.230194	0	0	0	1
0.997518	0.0388396	0.0585736	0.639657	0.0422151	-0.997382	-0.0580698	-0.164459	0.0561397	0.0603844	-0.99659	0.230294	0	0	0	1
0.997511	0.0389403	0.0586399	0.639621	0.0423198	-0.997377	-0.05807	-0.163918	0.0561997	0.0603931	-0.996586	0.230417	0	0	0	1
0.997511	0.0388796	0.0586664	0.639588	0.0422485	-0.997393	-0.057855	-0.163374	0.0562389	0.0601756	-0.996597	0.230471	0	0	0	1
0.997506	0.0390573	0.0586335	0.639573	0.0424123	-0.997398	-0.057644	-0.162802	0.0562044	0.0599731	-0.996612	0.230473	0	0	0	1
0.997507	0.0391089	0.0585923	0.639595	0.0424514	-0.997407	-0.0574649	-0.162231	0.0561678	0.059795	-0.996624	0.230457	0	0	0	1
0.99751	0.0390663	0.0585648	0.639662	0.0423988	-0.997418	-0.0573165	-0.161629	0.0561492	0.0596429	-0.996634	0.230435	0	0	0	1
0.997512	0.0390671	0.0585224	0.639717	0.042389	-0.997426	-0.0571737	-0.161054	0.056113	0.0594983	-0.996645	0.230409	0	0	0	1
0.997512	0.0391306	0.0584912	0.639741	0.0424414	-0.997433	-0.0570102	-0.160517	0.056085	0.0593369	-0.996656	0.2304	0	0	0	1
0.997501	0.0393448	0.058526	0.639772	0.0426487	-0.997434	-0.0568511	-0.159993	0.0561138	0.0591911	-0.996663	0.230429	0	0	0	1
0.997503	0.0392298	0.0585714	0.639811	0.0425259	-0.99745	-0.0566643	-0.159391	0.0561739	0.0589997	-0.996671	0.230469	0	0	0	1
0.997515	0.0388857	0.0585989	0.639856	0.0421778	-0.99747	-0.0565642	-0.15876	0.0562259	0.0588813	-0.996675	0.230512	0	0	0	1
0.997531	0.0386385	0.0584876	0.639861	0.041943	-0.997461	-0.0569019	-0.158195	0.0561153	0.0592007	-0.996663	0.230554	0	0	0	1
0.997544	0.0384589	0.0583799	0.63984	0.0417749	-0.99745	-0.0572193	-0.157843	0.0560052	0.0595036	-0.996651	0.230586	0	0	0	1
0.997544	0.0384235	0.0584078	0.639841	0.0417498	-0.997442	-0.0573737	-0.157648	0.0560288	0.0596574	-0.99664	0.230654	0	0	0	1
0.997539	0.0386413	0.058354	0.639831	0.0419603	-0.997437	-0.0573016	-0.157421	0.0559651	0.0595952	-0.996648	0.230629	0	0	0	1
0.99753	0.0389224	0.0583157	0.639871	0.0422323	-0.997433	-0.0571803	-0.156928	0.0559152	0.0594879	-0.996657	0.230605	0	0	0	1
0.997528	0.0390289	0.0582872	0.639949	0.0423301	-0.997436	-0.0570548	-0.15635	0.0558857	0.0593671	-0.996666	0.230576	0	0	0	1
0.997533	0.0389172	0.0582752	0.639997	0.0422101	-0.997448	-0.056919	-0.155826	0.0558862	0.0592244	-0.996674	0.230569	0	0	0	1
0.997537	0.0388641	0.058234	0.640008	0.042146	-0.99746	-0.0567668	-0.155364	0.0558547	0.0590673	-0.996685	0.230552	0	0	0	1
0.997529	0.0390547	0.0582396	0.640021	0.042328	-0.997461	-0.0566079	-0.154865	0.0558558	0.0589192	-0.996694	0.230567	0	0	0	1
0.997518	0.039258	0.0582962	0.640047	0.0425244	-0.997463	-0.0564243	-0.154285	0.055908	0.0587493	-0.996701	0.230613	0	0	0	1
0.997517	0.0393201	0.0582783	0.640065	0.0425744	-0.997472	-0.0562281	-0.153678	0.0558949	0.0585557	-0.996713	0.230615	0	0	0	1
0.997515	0.0393543	0.0582904	0.640115	0.0426011	-0.997479	-0.0560818	-0.15314	0.0559112	0.0584117	-0.996721	0.230622	0	0	0	1
0.997513	0.0394267	0.0582673	0.640166	0.0426651	-0.997484	-0.0559566	-0.152633	0.0558893	0.0582895	-0.996729	0.230604	0	0	0	1
0.997513	0.0395895	0.0581684	0.640184	0.0428139	-0.997486	-0.0558077	-0.152105	0.0557876	0.0581453	-0.996743	0.230547	0	0	0	1
0.99751	0.0396562	0.0581627	0.640242	0.0428721	-0.997491	-0.0556633	-0.151533	0.0557841	0.0580043	-0.996752	0.230541	0	0	0	1
0.997511	0.0395534	0.058213	0.640326	0.0427637	-0.997504	-0.0555122	-0.150901	0.0558467	0.0578496	-0.996757	0.230565	0	0	0	1
0.997512	0.0395701	0.0581841	0.640348	0.0427692	-0.997513	-0.0553426	-0.150312	0.0558242	0.0576795	-0.996768	0.230557	0	0	0	1
0.997512	0.0396094	0.0581568	0.640341	0.0427966	-0.997522	-0.0551563	-0.149772	0.0558028	0.0574941	-0.99678	0.23056	0	0	0	1
0.997504	0.0397148	0.0582371	0.640354	0.0428976	-0.997527	-0.054994	-0.149293	0.0558838	0.057341	-0.996785	0.230624	0	0	0	1
0.997493	0.0398608	0.0583266	0.640373	0.0430379	-0.997532	-0.0548025	-0.14872	0.0559729	0.0571614	-0.99679	0.230694	0	0	0	1
0.997495	0.0397717	0.0583417	0.640388	0.0429378	-0.997548	-0.0545904	-0.148067	0.0560022	0.0569448	-0.996801	0.230721	0	0	0	1
0.9975	0.0395849	0.0583943	0.640439	0.0427457	-0.997564	-0.0544421	-0.147519	0.0560717	0.0567882	-0.996806	0.230757	0	0	0	1
0.9975	0.0396207	0.0583617	0.640461	0.0427714	-0.997571	-0.0542969	-0.147015	0.0560434	0.0566435	-0.996815	0.230744	0	0	0	1
0.997504	0.0396231	0.0582908	0.640482	0.0427619	-0.997579	-0.0541569	-0.146513	0.0559786	0.0565005	-0.996827	0.230703	0	0	0	1
0.997505	0.0394898	0.058362	0.640564	0.0426244	-0.997592	-0.0540112	-0.145904	0.0560633	0.0563502	-0.996831	0.23074	0	0	0	1
0.997506	0.0394401	0.0583755	0.640628	0.0425675	-0.997603	-0.0538694	-0.145238	0.0560857	0.0562061	-0.996838	0.230754	0	0	0	1
0.997514	0.0394071	0.0582651	0.640628	0.0425392	-0.997593	-0.0540636	-0.144707	0.0559691	0.0563939	-0.996834	0.230759	0	0	0	1
0.99752	0.0392767	0.0582579	0.640646	0.0424091	-0.997598	-0.0540764	-0.144178	0.0559688	0.056399	-0.996833	0.230798	0	0	0	1
0.997514	0.0393737	0.058287	0.640658	0.0424998	-0.997602	-0.0539363	-0.143618	0.0559983	0.0562656	-0.996839	0.230837	0	0	0	1
0.997507	0.039473	0.058346	0.640667	0.0425951	-0.997605	-0.0538038	-0.143004	0.0560572	0.0561411	-0.996843	0.230904	0	0	0	1
0.997504	0.0394852	0.0583775	0.640652	0.042601	-0.997612	-0.053662	-0.142358	0.056094	0.0560011	-0.996849	0.230968	0	0	0	1
0.997503	0.0394799	0.0583985	0.640591	0.0426083	-0.997601	-0.0538632	-0.141999	0.0561066	0.0562031	-0.996837	0.23108	0	0	0	1
0.997504	0.0393895	0.0584572	0.640516	0.0425255	-0.9976	-0.0539413	-0.141795	0.0561669	0.0562787	-0.996829	0.231191	0	0	0	1
0.997496	0.0395517	0.0584787	0.640462	0.0426824	-0.9976	-0.0538235	-0.141578	0.0561842	0.0561709	-0.996834	0.231232	0	0	0	1
0.997486	0.0398924	0.0584131	0.640484	0.0430132	-0.997592	-0.0537148	-0.141113	0.0561044	0.0560784	-0.996844	0.231194	0	0	0	1
0.997489	0.0399495	0.058334	0.640558	0.0430597	-0.997596	-0.0536037	-0.140525	0.056027	0.0559671	-0.996855	0.23113	0	0	0	1
0.997493	0.0399492	0.0582665	0.640614	0.0430496	-0.997602	-0.0534956	-0.139983	0.0559643	0.0558559	-0.996864	0.231082	0	0	0	1
0.997492	0.0400013	0.0582322	0.640657	0.0430937	-0.997606	-0.0533873	-0.139503	0.0559319	0.055749	-0.996872	0.231056	0	0	0	1
0.997492	0.0400874	0.0581828	0.640673	0.0431694	-0.99761	-0.053252	-0.139019	0.0558837	0.0556163	-0.996882	0.231031	0	0	0	1
0.997494	0.0400901	0.0581524	0.640687	0.0431616	-0.997619	-0.0530943	-0.138497	0.05586	0.0554573	-0.996892	0.231021	0	0	0	1
0.997492	0.0401375	0.0581536	0.640713	0.0431995	-0.997626	-0.0529237	-0.137907	0.055866	0.0552893	-0.996901	0.231027	0	0	0	1
0.997492	0.0401683	0.0581317	0.640752	0.0432203	-0.997633	-0.0527671	-0.137307	0.0558493	0.0551333	-0.996911	0.231015	0	0	0	1
0.997494	0.0401792	0.0580746	0.640788	0.0432203	-0.997641	-0.0526268	-0.136743	0.0557978	0.054991	-0.996922	0.23098	0	0	0	1
0.997496	0.0402451	0.0580045	0.640827	0.043275	-0.997645	-0.0524982	-0.136191	0.0557298	0.054863	-0.996933	0.230934	0	0	0	1
0.997495	0.0403705	0.05793	0.640848	0.0433891	-0.997647	-0.052367	-0.135678	0.0556543	0.0547355	-0.996944	0.23089	0	0	0	1
0.997495	0.040375	0.0579223	0.640891	0.043385	-0.997655	-0.0522217	-0.1351	0.0556527	0.05459	-0.996952	0.230884	0	0	0	1
0.997502	0.0402127	0.0579159	0.640943	0.0432137	-0.99767	-0.0520674	-0.134465	0.0556619	0.0544262	-0.99696	0.230881	0	0	0	1
0.997517	0.0399188	0.057868	0.640977	0.0429105	-0.99769	-0.0519478	-0.133889	0.0556353	0.0542881	-0.996969	0.230857	0	0	0	1
0.997521	0.0399542	0.0577719	0.640993	0.0429384	-0.997691	-0.0519063	-0.133357	0.0555392	0.0542444	-0.996977	0.230817	0	0	0	1
0.997528	0.0398736	0.0577095	0.641023	0.0428505	-0.997698	-0.0518387	-0.132826	0.0554843	0.0541696	-0.996984	0.230791	0	0	0	1
0.997526	0.0399334	0.057704	0.641071	0.0429056	-0.9977	-0.0517582	-0.132218	0.0554791	0.0540921	-0.996989	0.230794	0	0	0	1
0.997532	0.0398919	0.0576316	0.641097	0.0428595	-0.997702	-0.0517464	-0.131618	0.0554096	0.0540748	-0.996994	0.230775	0	0	0	1
0.997536	0.0398839	0.0575537	0.641128	0.0428528	-0.997698	-0.0518449	-0.131071	0.055328	0.0541696	-0.996993	0.230762	0	0	0	1
0.997542	0.0397992	0.0575249	0.64118	0.0427678	-0.9977	-0.0518684	-0.13056	0.0553029	0.0541872	-0.996993	0.230757	0	0	0	1
0.997542	0.0398669	0.0574634	0.641217	0.0428273	-0.997702	-0.0517814	-0.130042	0.0552417	0.0541012	-0.997001	0.23072	0	0	0	1
0.997538	0.0400408	0.0574201	0.641277	0.0429937	-0.9977	-0.0516887	-0.12946	0.055193	0.0540163	-0.997009	0.230686	0	0	0	1
0.997542	0.040021	0.0573555	0.64133	0.0429648	-0.997706	-0.0515861	-0.128859	0.055134	0.0539097	-0.997018	0.230644	0	0	0	1
0.997537	0.0402167	0.0573123	0.641382	0.0431558	-0.9977	-0.0515431	-0.128315	0.0550822	0.0538757	-0.997022	0.230618	0	0	0	1
0.997534	0.0403698	0.0572551	0.641408	0.0433022	-0.997697	-0.0514765	-0.127795	0.0550198	0.053815	-0.997029	0.230592	0	0	0	1
0.99753	0.0405016	0.0572332	0.641449	0.0434267	-0.997698	-0.0513648	-0.127254	0.0549957	0.0537095	-0.997036	0.230576	0	0	0	1
0.997535	0.0404082	0.0572157	0.641502	0.0433256	-0.997708	-0.051243	-0.126634	0.0549886	0.0535817	-0.997044	0.230565	0	0	0	1
0.997541	0.0404388	0.0570862	0.641526	0.043368	-0.997689	-0.051584	-0.126261	0.0548429	0.053919	-0.997033	0.230538	0	0	0	1
0.997557	0.0402126	0.0569602	0.641534	0.0431604	-0.997674	-0.052048	-0.126048	0.0547094	0.0543654	-0.997016	0.230533	0	0	0	1
0.997559	0.0402551	0.0569001	0.641543	0.0432004	-0.997671	-0.0520609	-0.125807	0.0546465	0.054378	-0.997019	0.230506	0	0	0	1
0.997553	0.040429	0.0568811	0.641576	0.0433679	-0.997669	-0.0519645	-0.125371	0.0546223	0.0542903	-0.997025	0.23049	0	0	0	1
0.997557	0.0403618	0.056852	0.641625	0.0432936	-0.997678	-0.0518622	-0.124852	0.0546013	0.0541829	-0.997032	0.230465	0	0	0	1
0.997559	0.0403486	0.0568306	0.641673	0.0432733	-0.997684	-0.0517547	-0.124305	0.0545854	0.0540737	-0.997039	0.230447	0	0	0	1
0.997568	0.0401871	0.0567925	0.641718	0.0431043	-0.997697	-0.0516552	-0.123751	0.0545605	0.0539637	-0.997046	0.23042	0	0	0	1
0.997578	0.0399768	0.0567625	0.641761	0.0428926	-0.997705	-0.0516598	-0.123229	0.0545417	0.0539555	-0.997048	0.230415	0	0	0	1
0.997584	0.0398866	0.0567262	0.641782	0.0428019	-0.997708	-0.0516872	-0.122684	0.0545091	0.0539764	-0.997049	0.230421	0	0	0	1
0.99758	0.0400419	0.0566775	0.641787	0.0429491	-0.997707	-0.0515873	-0.122119	0.0544565	0.0538829	-0.997056	0.230406	0	0	0	1
0.997577	0.0400613	0.0567203	0.641813	0.0429638	-0.997713	-0.0514578	-0.121587	0.0545038	0.0537562	-0.997061	0.230439	0	0	0	1
0.997585	0.0398818	0.0567077	0.641844	0.0427767	-0.997727	-0.0513314	-0.121004	0.0545063	0.0536193	-0.997068	0.230435	0	0	0	1
0.997585	0.0399565	0.0566578	0.641877	0.0428424	-0.997731	-0.0512158	-0.120441	0.0544574	0.0535056	-0.997077	0.230402	0	0	0	1
0.997585	0.0399609	0.0566483	0.641922	0.0428405	-0.997736	-0.0511094	-0.119917	0.0544523	0.0533989	-0.997083	0.230391	0	0	0	1
0.997585	0.0399902	0.0566248	0.64196	0.0428622	-0.997741	-0.0509943	-0.119394	0.0544322	0.0532843	-0.99709	0.230372	0	0	0	1
0.997578	0.0401798	0.0566135	0.64201	0.0430445	-0.997739	-0.0508717	-0.118773	0.0544161	0.0531716	-0.997097	0.230359	0	0	0	1
0.997577	0.0402468	0.0565959	0.642063	0.0431045	-0.997743	-0.0507593	-0.11816	0.0543998	0.053062	-0.997104	0.230341	0	0	0	1
0.997581	0.0402063	0.0565559	0.642091	0.0430567	-0.997749	-0.0506638	-0.117657	0.0543662	0.0529624	-0.997111	0.230319	0	0	0	1
0.997579	0.0402639	0.0565345	0.642123	0.0431073	-0.997753	-0.0505576	-0.117163	0.0543463	0.0528584	-0.997117	0.230302	0	0	0	1
0.997572	0.0404699	0.0565146	0.642161	0.0433061	-0.99775	-0.0504424	-0.116613	0.0543206	0.0527535	-0.997124	0.230285	0	0	0	1
0.997569	0.0405375	0.0565275	0.642209	0.0433672	-0.997754	-0.0503122	-0.116007	0.0543356	0.0526275	-0.99713	0.230287	0	0	0	1
0.99757	0.0405299	0.0565058	0.642238	0.0433518	-0.997761	-0.0501894	-0.11543	0.0543197	0.0525032	-0.997138	0.230278	0	0	0	1
0.997573	0.0404474	0.0565164	0.642265	0.0432649	-0.997769	-0.0500984	-0.114919	0.0543385	0.0524082	-0.997142	0.23029	0	0	0	1
0.99757	0.0405908	0.0564709	0.642253	0.0434039	-0.997765	-0.0500613	-0.114452	0.0542872	0.0523769	-0.997146	0.230286	0	0	0	1
0.997565	0.0406757	0.056495	0.642261	0.0434826	-0.997768	-0.0499222	-0.113884	0.0543129	0.0522433	-0.997152	0.230313	0	0	0	1
0.997564	0.0405964	0.0565614	0.642291	0.0433985	-0.997779	-0.0497734	-0.113235	0.0543898	0.052093	-0.997155	0.230364	0	0	0	1
0.997566	0.0406199	0.0565115	0.642276	0.0434234	-0.997775	-0.0498461	-0.112658	0.0543356	0.0521649	-0.997154	0.230378	0	0	0	1
0.997571	0.0405719	0.0564565	0.642256	0.0433727	-0.997777	-0.0498488	-0.112124	0.0542831	0.0521626	-0.997157	0.230381	0	0	0	1
0.997574	0.0404294	0.0565063	0.642274	0.0432295	-0.997786	-0.0497905	-0.111611	0.0543428	0.0520986	-0.997158	0.230429	0	0	0	1
0.997582	0.0402818	0.0564819	0.642261	0.0430773	-0.997796	-0.0497276	-0.111027	0.0543289	0.0520266	-0.997162	0.230444	0	0	0	1
0.9976	0.0400152	0.0563489	0.642192	0.0428341	-0.997778	-0.0502884	-0.110641	0.054186	0.0525675	-0.997141	0.230484	0	0	0	1
0.997644	0.0398519	0.0556736	0.641791	0.0426969	-0.997725	-0.0514398	-0.110547	0.0534716	0.0536819	-0.997121	0.230379	0	0	0	1
0.997711	0.0398053	0.0544917	0.640786	0.0426177	-0.997698	-0.0520293	-0.1105	0.0522698	0.0542186	-0.997155	0.230143	0	0	0	1
0.997742	0.0398769	0.0538735	0.639602	0.0426714	-0.99768	-0.0523328	-0.110408	0.0516362	0.0544995	-0.997173	0.230358	0	0	0	1
0.997747	0.0399069	0.0537529	0.638358	0.0426994	-0.997674	-0.0524228	-0.110267	0.0515103	0.054586	-0.997175	0.230927	0	0	0	1
0.997786	0.0400346	0.0529438	0.636755	0.0427663	-0.997688	-0.0520978	-0.11008	0.0507102	0.0542326	-0.997235	0.231133	0	0	0	1
0.997813	0.0400101	0.05244	0.635305	0.0426956	-0.997711	-0.0517227	-0.110003	0.050225	0.0538345	-0.997281	0.231293	0	0	0	1
0.997852	0.0400622	0.0516636	0.634009	0.0426791	-0.997739	-0.0511845	-0.109922	0.0494707	0.0532655	-0.99735	0.231316	0	0	0	1
0.997912	0.0401997	0.0503687	0.632754	0.0427282	-0.997757	-0.0507866	-0.109846	0.0481885	0.0528187	-0.997436	0.230936	0	0	0	1
0.997963	0.0403497	0.0492195	0.631565	0.0428046	-0.997768	-0.0505159	-0.109795	0.0470457	0.0525057	-0.997507	0.230571	0	0	0	1
0.997999	0.0403734	0.0484656	0.630334	0.0427697	-0.99779	-0.0501073	-0.109741	0.0463098	0.0520658	-0.997565	0.230594	0	0	0	1
0.998021	0.0404391	0.0479644	0.628961	0.0427796	-0.997822	-0.0494628	-0.109631	0.0458339	0.0514027	-0.997621	0.230834	0	0	0	1
0.998056	0.0405987	0.0470897	0.627356	0.0428664	-0.997848	-0.0488479	-0.109557	0.0449795	0.0507575	-0.997693	0.230915	0	0	0	1
0.998075	0.0406181	0.0466591	0.625921	0.0428321	-0.997884	-0.0481365	-0.109466	0.0445794	0.0500283	-0.997748	0.231099	0	0	0	1
0.998091	0.0406874	0.0462657	0.624472	0.0428522	-0.997915	-0.0474699	-0.109373	0.044212	0.0493477	-0.997798	0.231214	0	0	0	1
0.998096	0.0409463	0.0459342	0.623054	0.0430867	-0.997914	-0.0472891	-0.109339	0.0438763	0.0491641	-0.997822	0.231079	0	0	0	1
0.998123	0.0408486	0.0454197	0.621763	0.0429578	-0.997926	-0.047154	-0.109315	0.0433735	0.0490025	-0.997852	0.230912	0	0	0	1
0.998151	0.0409399	0.0447159	0.620392	0.0430025	-0.997937	-0.0468714	-0.109235	0.0426789	0.0486935	-0.997897	0.230944	0	0	0	1
0.998172	0.0410154	0.0441812	0.619037	0.0430341	-0.997955	-0.046449	-0.109157	0.0421598	0.0482513	-0.997941	0.231133	0	0	0	1
0.998198	0.0412371	0.0433862	0.617555	0.0432006	-0.997967	-0.0460488	-0.109057	0.0413731	0.047826	-0.997994	0.231187	0	0	0	1
0.998208	0.0414187	0.0429782	0.616061	0.0433654	-0.997957	-0.0461154	-0.109044	0.0409544	0.0478823	-0.998009	0.231196	0	0	0	1
0.998226	0.0412157	0.0427449	0.614605	0.0431638	-0.997951	-0.0464243	-0.109071	0.0407179	0.0481729	-0.998004	0.231235	0	0	0	1
0.998253	0.0411481	0.0421761	0.613243	0.0430661	-0.997958	-0.0463564	-0.108939	0.0401565	0.0480777	-0.998032	0.231275	0	0	0	1
0.998281	0.0412602	0.0414021	0.611916	0.0431399	-0.997956	-0.0463312	-0.10884	0.0393798	0.0480234	-0.998065	0.231271	0	0	0	1
0.99831	0.0412944	0.0406586	0.610547	0.0431328	-0.997963	-0.0461854	-0.108778	0.0386426	0.0478469	-0.998103	0.231321	0	0	0	1
0.998335	0.0413135	0.040021	0.609139	0.043098	-0.997993	-0.0455741	-0.10863	0.0380318	0.0472088	-0.998157	0.231319	0	0	0	1
0.998344	0.0414216	0.0396856	0.607733	0.0431761	-0.998007	-0.0452014	-0.108522	0.0377081	0.0468258	-0.998187	0.23117	0	0	0	1
0.998351	0.0413314	0.0395912	0.606311	0.043069	-0.998026	-0.0448695	-0.108434	0.0376324	0.0464864	-0.998206	0.231215	0	0	0	1
0.998357	0.0413314	0.0394565	0.604924	0.04305	-0.998042	-0.0445285	-0.108335	0.0375127	0.0461397	-0.998226	0.231429	0	0	0	1
0.998375	0.0415694	0.0387372	0.603454	0.0432583	-0.998029	-0.0446276	-0.108307	0.0367795	0.0462166	-0.99825	0.23148	0	0	0	1
0.998353	0.0412866	0.0395877	0.602528	0.0430099	-0.998045	-0.0444963	-0.108261	0.0376471	0.0461115	-0.998222	0.231674	0	0	0	1
0.998264	0.0410926	0.0419752	0.602244	0.0429413	-0.998032	-0.0448655	-0.108328	0.0400229	0.0465759	-0.998108	0.23196	0	0	0	1
0.998181	0.040769	0.0442033	0.602166	0.0427673	-0.99799	-0.0459432	-0.108635	0.0422154	0.0477359	-0.997963	0.231805	0	0	0	1
0.998121	0.0404644	0.0458135	0.602179	0.042591	-0.997944	-0.0471069	-0.109008	0.0437873	0.0489555	-0.997836	0.231173	0	0	0	1
0.998103	0.0402298	0.0464103	0.602091	0.0424425	-0.997889	-0.0483864	-0.109464	0.04434	0.0502503	-0.997748	0.23074	0	0	0	1
0.9981	0.0402039	0.0464838	0.602047	0.0424756	-0.997826	-0.0496294	-0.109868	0.0443617	0.0514954	-0.997683	0.230829	0	0	0	1
0.998095	0.0402133	0.0465937	0.601995	0.0425473	-0.997759	-0.0509001	-0.11029	0.0444167	0.0527714	-0.997614	0.231053	0	0	0	1
0.998105	0.0401687	0.0464142	0.601865	0.0425444	-0.9977	-0.0520562	-0.110715	0.0441907	0.053918	-0.997563	0.231106	0	0	0	1
0.998123	0.0399675	0.0462041	0.601758	0.0423679	-0.997664	-0.0528714	-0.111104	0.0439574	0.0547156	-0.997529	0.231091	0	0	0	1
0.998145	0.0396007	0.0460432	0.601649	0.0420207	-0.997645	-0.0535154	-0.111621	0.0437899	0.0553367	-0.997503	0.231088	0	0	0	1
0.998167	0.039146	0.0459483	0.601551	0.0415795	-0.997641	-0.0539377	-0.112098	0.0437028	0.0557351	-0.997484	0.2311	0	0	0	1
0.998191	0.0386564	0.0458491	0.601449	0.0411024	-0.997638	-0.0543449	-0.112587	0.0436144	0.0561168	-0.997467	0.231109	0	0	0	1
0.998214	0.0381997	0.0457362	0.601347	0.0406572	-0.997634	-0.0547485	-0.113058	0.043511	0.0564959	-0.99745	0.231109	0	0	0	1
0.998231	0.0378738	0.0456229	0.601246	0.0403479	-0.997618	-0.0552732	-0.113532	0.0433952	0.0570019	-0.997426	0.231122	0	0	0	1
0.998247	0.0376189	0.0454807	0.601142	0.040113	-0.997592	-0.0559197	-0.114032	0.0432419	0.0576318	-0.997396	0.23113	0	0	0	1
0.998264	0.0373362	0.0453551	0.601042	0.0398486	-0.997569	-0.0565058	-0.114518	0.0431096	0.0582007	-0.997369	0.231141	0	0	0	1
0.998281	0.0369995	0.0452478	0.600945	0.0395284	-0.997552	-0.057027	-0.114995	0.0430015	0.0587032	-0.997344	0.231158	0	0	0	1
0.998299	0.0366641	0.0451286	0.600844	0.0392094	-0.997534	-0.0575669	-0.115487	0.0428811	0.0592241	-0.997319	0.231169	0	0	0	1
0.998316	0.036329	0.0450131	0.600745	0.0388886	-0.997518	-0.0580542	-0.115952	0.0427668	0.0596926	-0.997296	0.231176	0	0	0	1
0.998331	0.0360709	0.0449003	0.600644	0.0386489	-0.997493	-0.0586389	-0.116439	0.0426471	0.060262	-0.997267	0.231197	0	0	0	1
0.998347	0.0357654	0.0447892	0.60054	0.0383604	-0.997472	-0.0591881	-0.116936	0.0425335	0.060794	-0.997239	0.231217	0	0	0	1
0.998363	0.035466	0.04467	0.600434	0.0380778	-0.99745	-0.059747	-0.117436	0.0424116	0.0613357	-0.997211	0.231233	0	0	0	1
0.998374	0.0353202	0.0445274	0.600329	0.0379517	-0.997414	-0.0604165	-0.117921	0.0422528	0.0619937	-0.997177	0.231245	0	0	0	1
0.998389	0.0350327	0.0444104	0.600227	0.0376811	-0.99739	-0.0609812	-0.118427	0.0421327	0.0625419	-0.997148	0.231262	0	0	0	1
0.998406	0.0346871	0.0443126	0.600116	0.0373521	-0.99737	-0.0615126	-0.118971	0.0420369	0.0630553	-0.99712	0.23129	0	0	0	1
0.998417	0.0344533	0.0442404	0.600006	0.0371285	-0.997357	-0.0618601	-0.119503	0.0419667	0.0633903	-0.997101	0.231313	0	0	0	1
0.998424	0.0343103	0.0441983	0.599909	0.0369926	-0.997348	-0.0620874	-0.119971	0.0419254	0.06361	-0.997089	0.231338	0	0	0	1
0.998433	0.0341421	0.0441214	0.599807	0.0368324	-0.997335	-0.0623906	-0.120443	0.0418482	0.0639035	-0.997074	0.231351	0	0	0	1
0.998444	0.033931	0.044032	0.599696	0.0366295	-0.997321	-0.0627191	-0.120954	0.0417605	0.0642199	-0.997057	0.231362	0	0	0	1
0.998452	0.0337824	0.0439611	0.599589	0.0364893	-0.997307	-0.0630235	-0.121459	0.0416883	0.0645156	-0.997041	0.231379	0	0	0	1
0.998455	0.0337598	0.0439267	0.599505	0.0364701	-0.997299	-0.0631594	-0.121843	0.0416504	0.0646493	-0.997034	0.231394	0	0	0	1
0.998452	0.0338272	0.0439469	0.599469	0.0365399	-0.997295	-0.063187	-0.122028	0.0416651	0.0646805	-0.997031	0.231419	0	0	0	1
0.998456	0.0336966	0.0439409	0.599428	0.0364135	-0.997293	-0.0632912	-0.122237	0.0416638	0.064779	-0.997025	0.231435	0	0	0	1
0.998467	0.0334525	0.043891	0.599347	0.0361839	-0.997275	-0.0637113	-0.12271	0.0416147	0.0651873	-0.997	0.23145	0	0	0	1
0.998463	0.0334221	0.0439896	0.599285	0.0361676	-0.997264	-0.0638928	-0.123177	0.0417084	0.0653711	-0.996984	0.231494	0	0	0	1
0.998461	0.0333444	0.0441107	0.599233	0.0361071	-0.997252	-0.0641138	-0.12363	0.0418262	0.0655933	-0.996965	0.231549	0	0	0	1
0.998462	0.0331426	0.0442252	0.599167	0.0359226	-0.997244	-0.0643387	-0.12416	0.0419456	0.0658139	-0.996945	0.231594	0	0	0	1
0.998459	0.0330777	0.0443507	0.599106	0.0358762	-0.99723	-0.0645799	-0.124681	0.0420663	0.0660569	-0.996924	0.231639	0	0	0	1
0.998454	0.0330827	0.0444615	0.599038	0.0358983	-0.997214	-0.0648108	-0.125226	0.0421681	0.0662922	-0.996904	0.231677	0	0	0	1
0.998451	0.0329619	0.0446155	0.598973	0.035797	-0.997204	-0.0650268	-0.125791	0.042322	0.0665086	-0.996883	0.231728	0	0	0	1
0.998452	0.0327487	0.044737	0.598904	0.035601	-0.997197	-0.0652336	-0.12635	0.04245	0.0667108	-0.996864	0.231767	0	0	0	1
0.998444	0.0327782	0.0448939	0.598838	0.0356505	-0.997181	-0.0654575	-0.126923	0.0425965	0.0669416	-0.996843	0.231814	0	0	0	1
0.998436	0.0327807	0.0450694	0.598771	0.0356745	-0.997165	-0.0656845	-0.127528	0.0427632	0.0671751	-0.99682	0.231869	0	0	0	1
0.998429	0.0327891	0.0452309	0.598712	0.0357024	-0.997151	-0.0658861	-0.128066	0.0429164	0.067383	-0.996799	0.231914	0	0	0	1
0.998429	0.0326023	0.0453555	0.598651	0.0355321	-0.997145	-0.0660654	-0.128568	0.0430468	0.0675587	-0.996782	0.231949	0	0	0	1
0.998431	0.0323903	0.0454762	0.598585	0.0353364	-0.99714	-0.0662482	-0.129092	0.0431751	0.0677367	-0.996764	0.231989	0	0	0	1
0.998425	0.0322784	0.045688	0.598536	0.0352484	-0.997129	-0.0664625	-0.129644	0.0433862	0.0679537	-0.99674	0.232042	0	0	0	1
0.998421	0.0321733	0.0458448	0.598477	0.0351626	-0.997119	-0.0666582	-0.130173	0.0435428	0.0681504	-0.99672	0.232083	0	0	0	1
0.99842	0.0319795	0.0460055	0.598414	0.034989	-0.997111	-0.0668609	-0.130728	0.0437092	0.0683504	-0.996699	0.232131	0	0	0	1
0.998413	0.0319644	0.0461614	0.598352	0.0349933	-0.997098	-0.0670596	-0.131266	0.0438587	0.068554	-0.996678	0.232173	0	0	0	1
0.998408	0.0319094	0.0463045	0.598288	0.0349559	-0.997087	-0.0672351	-0.131799	0.0439989	0.0687322	-0.99666	0.232209	0	0	0	1
0.998394	0.031988	0.0465438	0.59824	0.0350591	-0.997071	-0.067421	-0.132367	0.0442256	0.06893	-0.996636	0.232262	0	0	0	1
0.998387	0.0319881	0.0467132	0.598171	0.0350778	-0.99706	-0.0675742	-0.132953	0.044389	0.0690892	-0.996618	0.232295	0	0	0	1
0.998382	0.0318867	0.0468801	0.598113	0.0349939	-0.997054	-0.0677053	-0.133477	0.0445579	0.0692217	-0.996601	0.232325	0	0	0	1
0.998376	0.0318289	0.0470552	0.598053	0.0349555	-0.997045	-0.0678653	-0.134016	0.0447308	0.0693853	-0.996582	0.232365	0	0	0	1
0.998367	0.0318307	0.0472275	0.597993	0.034977	-0.997032	-0.068037	-0.134547	0.0448965	0.0695633	-0.996562	0.232405	0	0	0	1
0.998357	0.0318941	0.0474131	0.597925	0.0350635	-0.997014	-0.0682609	-0.135136	0.0450692	0.0697967	-0.996538	0.232454	0	0	0	1
0.99834	0.0321645	0.0475758	0.597855	0.0353551	-0.996988	-0.0684868	-0.135704	0.0452045	0.0700407	-0.996515	0.232499	0	0	0	1
0.998325	0.0324003	0.047743	0.597781	0.0356128	-0.996963	-0.0687172	-0.136285	0.0453464	0.0702878	-0.996491	0.232548	0	0	0	1
0.998319	0.0322416	0.0479589	0.597725	0.0354796	-0.996953	-0.0689386	-0.136855	0.0455649	0.0705098	-0.996465	0.232605	0	0	0	1
0.998307	0.0324045	0.0480974	0.597681	0.0356596	-0.996935	-0.0691004	-0.13725	0.0456857	0.0706841	-0.996447	0.232637	0	0	0	1
0.998303	0.0324244	0.0481779	0.59768	0.0356883	-0.996929	-0.0691692	-0.137379	0.045762	0.0707566	-0.996439	0.232648	0	0	0	1
0.998305	0.0321787	0.0482986	0.597673	0.0354555	-0.996931	-0.0692556	-0.137584	0.0458967	0.0708362	-0.996427	0.232673	0	0	0	1
0.998307	0.0319461	0.0484042	0.597597	0.0352389	-0.996927	-0.0694345	-0.138096	0.0460122	0.0710081	-0.996409	0.232709	0	0	0	1
0.998292	0.0320959	0.0486141	0.597541	0.0354138	-0.996905	-0.069658	-0.138641	0.0462028	0.0712462	-0.996383	0.232764	0	0	0	1
0.998283	0.032067	0.0488221	0.597511	0.0354085	-0.996892	-0.0698453	-0.139071	0.0464055	0.0714396	-0.99636	0.232801	0	0	0	1
0.998282	0.0318379	0.0490034	0.597465	0.0352014	-0.996886	-0.0700316	-0.139545	0.0465961	0.0716218	-0.996338	0.232841	0	0	0	1
0.998275	0.0317972	0.0491636	0.597394	0.0351827	-0.996871	-0.0702535	-0.140112	0.0467508	0.0718475	-0.996315	0.23288	0	0	0	1
0.998265	0.0317009	0.0494293	0.597361	0.0351178	-0.996856	-0.0705098	-0.140679	0.0470136	0.0721088	-0.996283	0.232909	0	0	0	1
0.998254	0.0316349	0.0496887	0.597344	0.0350813	-0.996841	-0.070736	-0.141173	0.0472689	0.0723411	-0.996254	0.23292	0	0	0	1
0.998253	0.0314168	0.0498566	0.597288	0.0348845	-0.996835	-0.0709208	-0.141707	0.0474456	0.0725216	-0.996233	0.232933	0	0	0	1
0.998245	0.031306	0.0500869	0.597233	0.0347996	-0.996824	-0.0711082	-0.142283	0.0476767	0.0727119	-0.996208	0.232974	0	0	0	1
0.998236	0.0311583	0.0503589	0.597179	0.0346805	-0.996816	-0.0712872	-0.142906	0.0479523	0.0728934	-0.996181	0.23301	0	0	0	1
0.998223	0.0311599	0.0506067	0.597134	0.0347082	-0.996803	-0.0714521	-0.143472	0.0481934	0.0730671	-0.996157	0.233023	0	0	0	1
0.998205	0.0312357	0.0509159	0.597118	0.0348156	-0.996786	-0.0716387	-0.144011	0.0484896	0.0732683	-0.996128	0.233036	0	0	0	1
0.998193	0.031252	0.0511501	0.597087	0.0348579	-0.996771	-0.0718168	-0.144543	0.0487156	0.0734554	-0.996103	0.233021	0	0	0	1
0.998183	0.0311843	0.0513735	0.597044	0.0348155	-0.99676	-0.0719964	-0.145118	0.0489369	0.0736398	-0.996079	0.233008	0	0	0	1
0.998166	0.0313087	0.051625	0.596997	0.0349676	-0.996741	-0.0721847	-0.14572	0.0491718	0.0738431	-0.996052	0.233009	0	0	0	1
0.99815	0.031394	0.0518798	0.59695	0.0350802	-0.996725	-0.0723561	-0.146292	0.0494134	0.0740278	-0.996026	0.233028	0	0	0	1
0.998135	0.0313092	0.0522312	0.596946	0.0350302	-0.996714	-0.0725304	-0.146785	0.0497638	0.0742103	-0.995995	0.233059	0	0	0	1
0.998121	0.0312903	0.0525009	0.596925	0.0350403	-0.9967	-0.0727079	-0.147288	0.0500277	0.0743965	-0.995968	0.233063	0	0	0	1
0.998106	0.0314212	0.0527162	0.596874	0.0351979	-0.996679	-0.0729225	-0.147903	0.050225	0.0746254	-0.995941	0.233038	0	0	0	1
0.998081	0.0316173	0.0530616	0.596841	0.0354316	-0.996654	-0.0731582	-0.148563	0.0505461	0.0748834	-0.995905	0.23304	0	0	0	1
0.998065	0.0316839	0.0533306	0.59681	0.0355278	-0.996636	-0.0733441	-0.149106	0.0508026	0.0750824	-0.995877	0.233039	0	0	0	1
0.998051	0.0317179	0.0535776	0.596786	0.0355892	-0.996622	-0.0735177	-0.149589	0.0510399	0.0752667	-0.995851	0.233037	0	0	0	1
0.99804	0.03159	0.0538489	0.596763	0.0354925	-0.99661	-0.0737208	-0.15011	0.0513127	0.0754731	-0.995822	0.233038	0	0	0	1
0.998029	0.0316046	0.0540447	0.596707	0.0355336	-0.996592	-0.0739462	-0.150711	0.0514986	0.0757064	-0.995794	0.233013	0	0	0	1
0.998014	0.031664	0.0542801	0.596656	0.0356217	-0.996573	-0.0741569	-0.151334	0.0517212	0.0759288	-0.995766	0.232991	0	0	0	1
0.998007	0.0315791	0.0544669	0.596592	0.0355605	-0.996562	-0.0743358	-0.151925	0.0519074	0.0761101	-0.995742	0.232973	0	0	0	1
0.997994	0.0315966	0.0546923	0.59655	0.0356035	-0.996548	-0.0744956	-0.152429	0.0521249	0.0762789	-0.995718	0.232984	0	0	0	1
0.99798	0.0316724	0.0549048	0.596535	0.0357017	-0.996536	-0.0746141	-0.15276	0.0523266	0.0764091	-0.995697	0.233007	0	0	0	1
0.997982	0.0315468	0.0549461	0.596517	0.0355819	-0.996537	-0.0746609	-0.152923	0.0523757	0.0764509	-0.995692	0.232995	0	0	0	1
0.997981	0.0313097	0.0550899	0.596518	0.0353605	-0.996538	-0.0747439	-0.153142	0.0525342	0.0765266	-0.995678	0.232996	0	0	0	1
0.997981	0.0310959	0.0552066	0.596442	0.0351633	-0.996535	-0.0748817	-0.153672	0.052662	0.0766573	-0.995661	0.232987	0	0	0	1
0.997969	0.0310743	0.0554393	0.59637	0.0351684	-0.996523	-0.0750467	-0.154278	0.0528897	0.0768295	-0.995635	0.233017	0	0	0	1
0.997961	0.031006	0.0556217	0.596324	0.0351212	-0.996514	-0.0751777	-0.154717	0.0530721	0.0769635	-0.995615	0.233031	0	0	0	1
0.997953	0.0308124	0.0558681	0.596298	0.0349544	-0.99651	-0.0753176	-0.155152	0.0533277	0.0771019	-0.995591	0.233058	0	0	0	1
0.997948	0.0307201	0.0560218	0.596238	0.0348816	-0.996502	-0.0754584	-0.155633	0.053483	0.0772433	-0.995572	0.23306	0	0	0	1
0.997931	0.030905	0.0562083	0.596155	0.0350915	-0.996479	-0.0756572	-0.156268	0.0536475	0.0774587	-0.995546	0.233056	0	0	0	1
0.997914	0.0310794	0.0564129	0.596076	0.0352915	-0.996458	-0.075842	-0.15689	0.0538312	0.0776603	-0.99552	0.233061	0	0	0	1
0.997903	0.031174	0.0565711	0.596009	0.0354062	-0.996443	-0.0759874	-0.157389	0.0539763	0.0778166	-0.9955	0.233071	0	0	0	1
0.997896	0.0310084	0.0567841	0.59596	0.0352654	-0.996437	-0.0761335	-0.157875	0.0541963	0.0779613	-0.995477	0.233091	0	0	0	1
0.99789	0.030972	0.0569064	0.595879	0.0352466	-0.996426	-0.0762792	-0.158401	0.0543159	0.0781096	-0.995459	0.233085	0	0	0	1
0.997875	0.0310247	0.057131	0.595811	0.035327	-0.996409	-0.0764652	-0.159001	0.0545288	0.0783066	-0.995432	0.233094	0	0	0	1
0.997855	0.0313364	0.0573168	0.595723	0.0356633	-0.996383	-0.0766553	-0.159627	0.0546827	0.0785206	-0.995406	0.233097	0	0	0	1
0.99784	0.0313741	0.0575494	0.595661	0.0357288	-0.996367	-0.0768298	-0.160185	0.0549052	0.0787056	-0.99538	0.23311	0	0	0	1
0.997826	0.0313559	0.0578156	0.595623	0.0357411	-0.996353	-0.0769995	-0.160683	0.0551658	0.0788841	-0.995351	0.233136	0	0	0	1
0.997822	0.0311262	0.0579998	0.595556	0.0355355	-0.996348	-0.077165	-0.161236	0.0553615	0.0790436	-0.995328	0.233132	0	0	0	1
0.997803	0.0312075	0.0582921	0.595505	0.035652	-0.996327	-0.0773821	-0.161847	0.0556385	0.0792759	-0.995294	0.233139	0	0	0	1
0.997792	0.0312591	0.0584439	0.595426	0.0357253	-0.996311	-0.0775543	-0.162408	0.0557794	0.0794566	-0.995271	0.233124	0	0	0	1
0.997787	0.0311294	0.0585992	0.595369	0.0356161	-0.996304	-0.0776956	-0.16287	0.0559395	0.0795963	-0.995251	0.233128	0	0	0	1
0.997776	0.0309722	0.0588766	0.595341	0.0354909	-0.996295	-0.0778654	-0.163345	0.0562222	0.0797674	-0.995221	0.233151	0	0	0	1
0.997766	0.0309018	0.0590716	0.595277	0.0354468	-0.996282	-0.0780517	-0.163909	0.0564154	0.0799569	-0.995195	0.233142	0	0	0	1
0.997751	0.0309754	0.0592861	0.595205	0.0355493	-0.996262	-0.0782608	-0.164522	0.0566158	0.080178	-0.995166	0.23313	0	0	0	1
0.997741	0.0308805	0.0595012	0.595146	0.0354824	-0.99625	-0.0784455	-0.165075	0.0568312	0.0803651	-0.995139	0.233128	0	0	0	1
0.997732	0.0307259	0.05974	0.59511	0.0353572	-0.99624	-0.0786193	-0.165559	0.0570752	0.0805388	-0.995111	0.233137	0	0	0	1
0.997727	0.0304921	0.0599436	0.595086	0.0351505	-0.996234	-0.0787979	-0.166042	0.0572906	0.0807114	-0.995084	0.233161	0	0	0	1
0.997724	0.0303485	0.0600554	0.595018	0.0350269	-0.996223	-0.0789835	-0.166632	0.0574071	0.0808929	-0.995063	0.233171	0	0	0	1
0.997715	0.0303015	0.0602419	0.594953	0.0350076	-0.996207	-0.079199	-0.167268	0.057589	0.0811125	-0.995035	0.233183	0	0	0	1
0.997711	0.0302311	0.0603426	0.594874	0.0349553	-0.996195	-0.0793687	-0.167834	0.0576891	0.0812819	-0.995015	0.233191	0	0	0	1
0.997695	0.0303962	0.0605267	0.594863	0.0351426	-0.996178	-0.0794957	-0.168144	0.0578546	0.0814251	-0.994994	0.233224	0	0	0	1
0.997692	0.0303773	0.0605731	0.594864	0.0351309	-0.996174	-0.0795538	-0.16826	0.0579003	0.0814838	-0.994986	0.233211	0	0	0	1
0.997693	0.0301146	0.0606862	0.594862	0.0348832	-0.996176	-0.0796459	-0.168485	0.0580311	0.0815647	-0.994972	0.233215	0	0	0	1
0.997697	0.029875	0.0607497	0.594796	0.0346583	-0.996171	-0.0798025	-0.168993	0.0581086	0.0817097	-0.994955	0.233214	0	0	0	1
0.997678	0.0301663	0.0609061	0.594726	0.0349735	-0.996144	-0.08	-0.16959	0.0582335	0.08193	-0.99493	0.233241	0	0	0	1
0.997655	0.0305295	0.0611084	0.594681	0.0353645	-0.996114	-0.0801983	-0.170128	0.0583981	0.0821569	-0.994902	0.233276	0	0	0	1
0.997649	0.0303277	0.0613147	0.594644	0.0351904	-0.996106	-0.0803752	-0.170613	0.058614	0.0823294	-0.994875	0.233294	0	0	0	1
0.997637	0.0301861	0.0615692	0.594629	0.0350815	-0.996094	-0.0805685	-0.171072	0.0588723	0.0825237	-0.994843	0.233297	0	0	0	1
0.997627	0.0300998	0.0617683	0.594587	0.0350242	-0.99608	-0.080778	-0.171587	0.0590704	0.0827354	-0.994814	0.233263	0	0	0	1
0.997597	0.0303249	0.0621465	0.594569	0.0352981	-0.996046	-0.0810738	-0.17221	0.0594179	0.0830582	-0.994766	0.233244	0	0	0	1
0.997572	0.0305959	0.0624135	0.59451	0.0356071	-0.996013	-0.0813426	-0.172851	0.0596515	0.0833531	-0.994728	0.233208	0	0	0	1
0.997557	0.0305868	0.0626538	0.594479	0.0356314	-0.995994	-0.0815631	-0.173357	0.0598838	0.0835819	-0.994695	0.233173	0	0	0	1
0.99754	0.0304512	0.0629932	0.594491	0.0355396	-0.995977	-0.0818131	-0.173833	0.0602241	0.0838362	-0.994653	0.23314	0	0	0	1
0.997528	0.030336	0.0632493	0.594465	0.0354623	-0.995958	-0.0820789	-0.174395	0.0604794	0.0841045	-0.994614	0.233065	0	0	0	1
0.997506	0.0303195	0.0635911	0.594437	0.0354937	-0.995931	-0.0823912	-0.175057	0.06081	0.0844285	-0.994567	0.233004	0	0	0	1
0.997488	0.0304433	0.0638262	0.59438	0.0356532	-0.995904	-0.0826507	-0.175673	0.0610243	0.0847043	-0.99453	0.232948	0	0	0	1
0.997465	0.0304265	0.0641918	0.594373	0.0356836	-0.995881	-0.0829107	-0.176204	0.0613805	0.0849767	-0.994485	0.232934	0	0	0	1
0.997445	0.0303713	0.0645292	0.594371	0.0356718	-0.995862	-0.0831457	-0.176674	0.0617127	0.0852207	-0.994444	0.232916	0	0	0	1
0.997427	0.0301775	0.0648842	0.594353	0.0355259	-0.995844	-0.0834212	-0.177258	0.0620729	0.0854973	-0.994397	0.232885	0	0	0	1
0.997418	0.0301133	0.0650633	0.594277	0.0354927	-0.995824	-0.0836683	-0.177882	0.0622479	0.0857471	-0.994365	0.23282	0	0	0	1
0.997399	0.0300597	0.0653745	0.594258	0.035482	-0.995803	-0.0839242	-0.178416	0.0625532	0.0860111	-0.994323	0.232784	0	0	0	1
0.997389	0.0299741	0.0655603	0.594223	0.0354259	-0.995787	-0.0841342	-0.178879	0.0627382	0.0862228	-0.994293	0.232729	0	0	0	1
0.997388	0.0296175	0.0657407	0.594182	0.035099	-0.995781	-0.0843489	-0.179397	0.062941	0.0864216	-0.994263	0.232688	0	0	0	1
0.997377	0.0296215	0.0659051	0.594151	0.0351342	-0.995757	-0.0846151	-0.180005	0.063095	0.0866943	-0.994229	0.232677	0	0	0	1
0.997368	0.0297764	0.0659777	0.59411	0.035312	-0.995728	-0.0848804	-0.180636	0.0631443	0.0869725	-0.994202	0.232666	0	0	0	1
0.997368	0.029827	0.0659479	0.594095	0.0353761	-0.995704	-0.085135	-0.181204	0.0631012	0.0872295	-0.994182	0.232633	0	0	0	1
0.997375	0.0297788	0.0658609	0.5941	0.0353358	-0.995685	-0.0853791	-0.181675	0.0630102	0.0874678	-0.994167	0.232549	0	0	0	1
0.997388	0.0295985	0.0657472	0.594137	0.0351642	-0.995666	-0.0856694	-0.182178	0.0629025	0.0877433	-0.99415	0.232437	0	0	0	1
0.997401	0.0295156	0.0655885	0.594135	0.0350877	-0.995641	-0.0859892	-0.182788	0.0627405	0.0880527	-0.994132	0.232301	0	0	0	1
0.997407	0.0296029	0.0654674	0.594093	0.0351831	-0.995612	-0.086291	-0.18345	0.0626016	0.0883561	-0.994114	0.232183	0	0	0	1
0.997393	0.0300087	0.0654832	0.594063	0.0356004	-0.995582	-0.0864619	-0.183863	0.0625752	0.0885533	-0.994098	0.23216	0	0	0	1
0.997387	0.0301303	0.0655298	0.594059	0.0357293	-0.995573	-0.0865149	-0.183975	0.0626088	0.0886157	-0.994091	0.232163	0	0	0	1
0.997384	0.029892	0.0656771	0.594061	0.0355095	-0.995574	-0.0865943	-0.184171	0.0627738	0.0886856	-0.994074	0.23221	0	0	0	1
0.997383	0.0297199	0.0657676	0.59398	0.0353557	-0.995565	-0.0867517	-0.184695	0.0628736	0.0888355	-0.994054	0.232243	0	0	0	1
0.997367	0.029977	0.0658925	0.593891	0.0356363	-0.995538	-0.0869542	-0.185283	0.0629678	0.0890591	-0.994028	0.232266	0	0	0	1
0.997355	0.0300969	0.0660235	0.593834	0.0357794	-0.995516	-0.0871391	-0.18577	0.0630808	0.0892565	-0.994003	0.232283	0	0	0	1
0.997348	0.0299767	0.0661796	0.593806	0.035687	-0.995501	-0.087352	-0.186271	0.0632393	0.0894677	-0.993974	0.23229	0	0	0	1
0.997341	0.0299669	0.0662916	0.593781	0.0357021	-0.99548	-0.0875845	-0.18679	0.0633433	0.0897039	-0.993946	0.232285	0	0	0	1
0.997342	0.0298442	0.0663306	0.593753	0.0355979	-0.995463	-0.0878162	-0.187322	0.0633849	0.0899296	-0.993923	0.232257	0	0	0	1
0.997344	0.0297114	0.0663636	0.593735	0.0354823	-0.995448	-0.0880357	-0.187808	0.0634218	0.0901422	-0.993902	0.232237	0	0	0	1
0.997343	0.0297334	0.0663675	0.593712	0.0355198	-0.995426	-0.0882736	-0.188354	0.0634152	0.090382	-0.99388	0.23223	0	0	0	1
0.997346	0.0296771	0.0663437	0.593648	0.035477	-0.995406	-0.088517	-0.188995	0.063388	0.0906213	-0.99386	0.232226	0	0	0	1
0.997347	0.0296748	0.0663394	0.593604	0.0354892	-0.995385	-0.0887505	-0.189566	0.0633756	0.0908549	-0.99384	0.23221	0	0	0	1
0.997346	0.0295481	0.0664033	0.593605	0.0353831	-0.995368	-0.0889774	-0.190047	0.0634427	0.0910764	-0.993815	0.232217	0	0	0	1
0.997351	0.0293072	0.0664408	0.593568	0.0351578	-0.99536	-0.0891612	-0.190521	0.0634954	0.0912465	-0.993796	0.232232	0	0	0	1
0.997354	0.0290039	0.0665307	0.593507	0.0348775	-0.99535	-0.0893825	-0.191128	0.0636049	0.0914519	-0.99377	0.232256	0	0	0	1
0.997344	0.0291822	0.0666053	0.59343	0.0350765	-0.995323	-0.0896046	-0.191737	0.0636549	0.0916884	-0.993745	0.23228	0	0	0	1
0.997341	0.0291118	0.0666806	0.593381	0.0350264	-0.995306	-0.0898109	-0.192267	0.0637291	0.0918932	-0.993722	0.232306	0	0	0	1
0.997338	0.028965	0.0667852	0.593358	0.0349034	-0.995291	-0.0900265	-0.192769	0.0638391	0.0921034	-0.993695	0.232326	0	0	0	1
0.997336	0.0288848	0.0668464	0.593305	0.0348426	-0.995274	-0.0902367	-0.193307	0.0639	0.092311	-0.993672	0.232333	0	0	0	1
0.997331	0.0288818	0.0669197	0.593257	0.0348624	-0.99525	-0.0904871	-0.193916	0.0639645	0.0925641	-0.993644	0.232352	0	0	0	1
0.997327	0.0289587	0.0669559	0.593218	0.0349574	-0.995226	-0.0907179	-0.194475	0.0639853	0.0928016	-0.993621	0.232368	0	0	0	1
0.997322	0.0290574	0.0669816	0.593185	0.0350724	-0.995202	-0.0909363	-0.194985	0.0639939	0.0930275	-0.993599	0.232371	0	0	0	1
0.997318	0.0290371	0.067045	0.593174	0.0350725	-0.995182	-0.0911605	-0.195476	0.064051	0.093253	-0.993574	0.232398	0	0	0	1
0.997321	0.0288858	0.0670654	0.593141	0.0349373	-0.995167	-0.0913758	-0.196001	0.0640779	0.0934596	-0.993553	0.232417	0	0	0	1
0.99732	0.0288332	0.0671095	0.593087	0.0349029	-0.995148	-0.0915919	-0.196565	0.0641191	0.0936743	-0.99353	0.232441	0	0	0	1
0.997309	0.029037	0.067179	0.593023	0.0351271	-0.99512	-0.0918124	-0.19714	0.0641613	0.0939107	-0.993505	0.232479	0	0	0	1
0.997299	0.0292637	0.0672324	0.592963	0.0353715	-0.995092	-0.0920166	-0.19769	0.0641859	0.0941317	-0.993483	0.232503	0	0	0	1
0.997293	0.0291658	0.0673645	0.592938	0.035282	-0.995102	-0.0919495	-0.198169	0.0643289	0.0940629	-0.99348	0.232507	0	0	0	1
0.997287	0.0292277	0.0674243	0.592908	0.0353641	-0.995078	-0.0921772	-0.19875	0.0643744	0.0942971	-0.993455	0.232523	0	0	0	1
0.997277	0.0294755	0.0674723	0.592895	0.035615	-0.99507	-0.0921612	-0.199168	0.0643994	0.0942988	-0.993453	0.232511	0	0	0	1
0.997277	0.0295259	0.0674402	0.592886	0.0356523	-0.995083	-0.0920092	-0.199392	0.0643681	0.0941486	-0.993469	0.232436	0	0	0	1
0.997277	0.0294516	0.067485	0.592934	0.0355927	-0.99507	-0.0921669	-0.199651	0.064414	0.0943034	-0.993452	0.232448	0	0	0	1
0.997282	0.0292567	0.0674969	0.592945	0.0354148	-0.995054	-0.0924066	-0.200147	0.0644357	0.0945313	-0.993429	0.232467	0	0	0	1
0.997289	0.0292716	0.0673747	0.592917	0.0354332	-0.995032	-0.0926409	-0.200679	0.0643044	0.0947626	-0.993415	0.232411	0	0	0	1
0.997294	0.0293317	0.0672774	0.59299	0.0355047	-0.995	-0.0929616	-0.201192	0.0641904	0.0950842	-0.993392	0.232349	0	0	0	1
0.997315	0.0291798	0.0670395	0.593044	0.0353503	-0.994976	-0.0932707	-0.201691	0.0639572	0.0953755	-0.993379	0.232206	0	0	0	1
0.997344	0.0288839	0.0667265	0.593065	0.0350468	-0.994955	-0.0936095	-0.202304	0.0636622	0.0956849	-0.993368	0.232025	0	0	0	1
0.997356	0.0289147	0.0665376	0.593075	0.0350792	-0.994925	-0.0939197	-0.202895	0.0634604	0.0959909	-0.993351	0.231922	0	0	0	1
0.997363	0.0287959	0.0664887	0.593075	0.0349712	-0.994906	-0.0941575	-0.203401	0.0634149	0.0962198	-0.993332	0.231905	0	0	0	1
0.997363	0.0286901	0.0665319	0.593036	0.0348808	-0.994893	-0.0943288	-0.20385	0.063462	0.0963861	-0.993313	0.231951	0	0	0	1
0.997366	0.0283953	0.0666126	0.592972	0.0346053	-0.994887	-0.0944982	-0.204359	0.0635649	0.0965399	-0.993292	0.232029	0	0	0	1
0.997362	0.0284178	0.0666657	0.59291	0.0346474	-0.994864	-0.0947233	-0.204956	0.0636077	0.0967686	-0.993267	0.23209	0	0	0	1
0.997354	0.0287052	0.0666603	0.592853	0.0349493	-0.99483	-0.0949699	-0.205563	0.0635657	0.0970338	-0.993243	0.232112	0	0	0	1
0.997357	0.02874	0.0665979	0.592824	0.0349917	-0.994808	-0.0951855	-0.206066	0.0634927	0.0972497	-0.993227	0.232091	0	0	0	1
0.997358	0.02874	0.0665796	0.592822	0.0350052	-0.994784	-0.0954248	-0.20655	0.0634661	0.0974887	-0.993205	0.232094	0	0	0	1
0.997364	0.0285378	0.0665858	0.592777	0.0348186	-0.994769	-0.0956513	-0.207115	0.063484	0.097703	-0.993183	0.232121	0	0	0	1
0.997359	0.0286579	0.0665989	0.592681	0.0349531	-0.994744	-0.0958607	-0.207734	0.0634779	0.0979208	-0.993162	0.232161	0	0	0	1
0.997351	0.0287902	0.0666708	0.59262	0.0351047	-0.99472	-0.0960563	-0.208317	0.0635296	0.0981276	-0.993138	0.232222	0	0	0	1
0.997337	0.0290145	0.0667757	0.592567	0.0353323	-0.994722	-0.0959554	-0.208814	0.0636154	0.0980446	-0.993141	0.232239	0	0	0	1
0.997328	0.0290657	0.0668899	0.592543	0.0353992	-0.994712	-0.0960277	-0.209373	0.0637213	0.0981244	-0.993126	0.232282	0	0	0	1
0.997329	0.0290139	0.0668956	0.5925	0.0353587	-0.994698	-0.096194	-0.209989	0.0637262	0.0982878	-0.99311	0.232286	0	0	0	1
0.997323	0.0291287	0.0669371	0.592474	0.0354825	-0.994685	-0.0962742	-0.21054	0.0637533	0.098377	-0.993099	0.232294	0	0	0	1
0.997325	0.0290488	0.0669433	0.592455	0.0354133	-0.994673	-0.0964277	-0.211069	0.0637619	0.0985259	-0.993084	0.232295	0	0	0	1
0.997329	0.0289194	0.0669327	0.592425	0.0352966	-0.994657	-0.0966362	-0.211592	0.0637567	0.098726	-0.993064	0.232302	0	0	0	1
0.997333	0.0288514	0.0669109	0.592403	0.0352412	-0.994637	-0.0968644	-0.212102	0.0637336	0.0989495	-0.993044	0.232303	0	0	0	1
0.997335	0.0287725	0.0669124	0.592368	0.0351783	-0.994615	-0.0971094	-0.212681	0.0637343	0.0991899	-0.99302	0.232319	0	0	0	1
0.997332	0.0288746	0.0669116	0.592325	0.0352959	-0.994587	-0.0973544	-0.213273	0.0637147	0.0994418	-0.992996	0.232339	0	0	0	1
0.997332	0.0288196	0.0669329	0.592299	0.0352584	-0.994565	-0.0975918	-0.213823	0.0637329	0.0996768	-0.992971	0.232369	0	0	0	1
0.997334	0.028716	0.0669564	0.592303	0.0351729	-0.994544	-0.0978341	-0.214316	0.063758	0.0999137	-0.992945	0.232395	0	0	0	1
0.99734	0.0286677	0.0668857	0.592339	0.0351302	-0.994526	-0.0980294	-0.21464	0.0636856	0.100104	-0.992931	0.232354	0	0	0	1
0.997356	0.028583	0.0666841	0.592355	0.035033	-0.994518	-0.0981467	-0.214825	0.0634896	0.100209	-0.992933	0.23223	0	0	0	1
0.997364	0.028428	0.0666318	0.5924	0.0348844	-0.994506	-0.0983215	-0.215085	0.0634469	0.100372	-0.992919	0.232198	0	0	0	1
0.997376	0.0281107	0.0665788	0.592358	0.0345778	-0.994493	-0.09856	-0.215654	0.0634179	0.100589	-0.992899	0.23219	0	0	0	1
0.997381	0.0281685	0.0664856	0.592279	0.0346404	-0.994469	-0.0987852	-0.216239	0.0633116	0.100815	-0.992883	0.232162	0	0	0	1
0.997389	0.0281244	0.0663798	0.592249	0.0346003	-0.994448	-0.0990134	-0.21675	0.0632029	0.101037	-0.992867	0.232114	0	0	0	1
0.9974	0.0279915	0.0662696	0.592262	0.0344723	-0.994427	-0.0992607	-0.2172	0.0630982	0.101272	-0.99285	0.232049	0	0	0	1
0.997414	0.0278745	0.066102	0.59227	0.034357	-0.994402	-0.0995511	-0.217734	0.0629333	0.10155	-0.992832	0.231952	0	0	0	1
0.997431	0.0278647	0.0658532	0.592298	0.0343439	-0.994368	-0.0999011	-0.218335	0.0626749	0.101891	-0.992813	0.231805	0	0	0	1
0.997452	0.0277976	0.0655679	0.592372	0.0342732	-0.99433	-0.100304	-0.218992	0.0623843	0.10228	-0.992792	0.231626	0	0	0	1
0.997463	0.0279462	0.0653407	0.592448	0.0343929	-0.994334	-0.100223	-0.219527	0.0621459	0.102202	-0.992815	0.231385	0	0	0	1
0.997462	0.0282362	0.0652193	0.592444	0.03466	-0.99434	-0.10007	-0.220094	0.0620009	0.102062	-0.992838	0.231223	0	0	0	1
0.997453	0.0282048	0.0653781	0.592428	0.0346389	-0.99435	-0.0999741	-0.220707	0.0621653	0.101969	-0.992837	0.231257	0	0	0	1
0.997424	0.0286494	0.0656227	0.592345	0.0350965	-0.994351	-0.0998031	-0.221302	0.062369	0.101834	-0.992838	0.231354	0	0	0	1
0.997404	0.0286291	0.0659333	0.592249	0.0350839	-0.99439	-0.0994209	-0.22188	0.0626934	0.101461	-0.992856	0.231452	0	0	0	1
0.997387	0.0287927	0.0661244	0.592161	0.0352559	-0.994401	-0.0992546	-0.222467	0.0628726	0.101312	-0.99286	0.231517	0	0	0	1
0.997381	0.0287753	0.0662207	0.592126	0.0352494	-0.994399	-0.0992695	-0.222961	0.0629697	0.101329	-0.992852	0.231552	0	0	0	1
0.997382	0.02871	0.0662276	0.59211	0.0351982	-0.99438	-0.0994784	-0.223493	0.0629757	0.101534	-0.992831	0.231562	0	0	0	1
0.997384	0.0286282	0.066235	0.592064	0.0351316	-0.99436	-0.0997017	-0.224084	0.0629835	0.101753	-0.992808	0.231584	0	0	0	1
0.997382	0.0285785	0.0662939	0.592029	0.0351004	-0.994342	-0.0998961	-0.224643	0.0630403	0.101947	-0.992785	0.231629	0	0	0	1
0.99738	0.0284605	0.0663656	0.591973	0.0349965	-0.994335	-0.0999969	-0.225156	0.0631201	0.102043	-0.99277	0.231676	0	0	0	1
0.997377	0.0283718	0.0664522	0.59194	0.0349306	-0.994316	-0.100212	-0.225688	0.0632077	0.102256	-0.992742	0.231746	0	0	0	1
0.997377	0.0282247	0.0665153	0.591893	0.0348046	-0.994298	-0.100435	-0.226258	0.0632776	0.102472	-0.992715	0.231807	0	0	0	1
0.997375	0.0281503	0.0665854	0.591855	0.0347523	-0.994277	-0.100664	-0.226828	0.0633469	0.102699	-0.992687	0.231869	0	0	0	1
0.997376	0.0280665	0.0666062	0.591835	0.0346847	-0.994257	-0.100881	-0.227326	0.0633687	0.102912	-0.992664	0.231895	0	0	0	1
0.997372	0.0281018	0.0666402	0.591835	0.0347382	-0.994232	-0.101111	-0.227783	0.0633908	0.103146	-0.992638	0.23193	0	0	0	1
0.99737	0.0281061	0.0666725	0.591814	0.0347616	-0.994206	-0.10136	-0.228298	0.0634138	0.103396	-0.992611	0.231968	0	0	0	1
0.997374	0.0280122	0.0666557	0.591747	0.0346809	-0.994185	-0.101588	-0.22887	0.0633988	0.103619	-0.992589	0.231986	0	0	0	1
0.997373	0.0280534	0.0666457	0.591677	0.0347354	-0.99416	-0.101813	-0.229441	0.0633767	0.103846	-0.992566	0.232007	0	0	0	1
0.997369	0.0280965	0.066686	0.591633	0.0347964	-0.994136	-0.102031	-0.229955	0.0634047	0.104068	-0.992541	0.23205	0	0	0	1
0.997367	0.028015	0.0667575	0.591652	0.0347255	-0.994134	-0.102077	-0.230274	0.0634826	0.104111	-0.992532	0.232069	0	0	0	1
0.997371	0.0280284	0.0666968	0.59165	0.0347259	-0.994144	-0.101971	-0.230423	0.0634245	0.104005	-0.992547	0.23199	0	0	0	1
0.997373	0.0279791	0.0666819	0.591685	0.0346856	-0.994129	-0.102135	-0.230679	0.0634092	0.104165	-0.992531	0.231978	0	0	0	1
0.99738	0.0278391	0.0666281	0.591659	0.0345559	-0.994108	-0.102378	-0.23119	0.0633619	0.104398	-0.992509	0.231967	0	0	0	1
0.997376	0.0280983	0.0665831	0.59161	0.034822	-0.994079	-0.102573	-0.231768	0.0632831	0.104608	-0.992492	0.231946	0	0	0	1
0.997362	0.0284721	0.0666373	0.591611	0.0352017	-0.994063	-0.102596	-0.232354	0.063297	0.104656	-0.992486	0.231925	0	0	0	1
0.997352	0.0286599	0.0667133	0.591611	0.0353878	-0.994071	-0.102453	-0.232879	0.0633579	0.104528	-0.992496	0.231885	0	0	0	1
0.997353	0.0286779	0.0666768	0.591605	0.035404	-0.994067	-0.102486	-0.233418	0.0633185	0.104561	-0.992495	0.231819	0	0	0	1
0.997361	0.0285731	0.0666146	0.591599	0.035306	-0.99405	-0.102689	-0.233957	0.0632606	0.104755	-0.992478	0.231778	0	0	0	1
0.997367	0.0284245	0.0665824	0.5916	0.0351713	-0.994027	-0.102954	-0.234529	0.0632348	0.10501	-0.992453	0.231766	0	0	0	1
0.997371	0.0282953	0.0665849	0.59158	0.0350571	-0.994008	-0.103178	-0.235098	0.0632429	0.105226	-0.992429	0.231775	0	0	0	1
0.997364	0.0284476	0.0666221	0.591561	0.0352207	-0.99399	-0.1033	-0.235622	0.0632595	0.10536	-0.992414	0.231783	0	0	0	1
0.997366	0.0282735	0.0666603	0.591553	0.0350615	-0.993979	-0.103461	-0.236128	0.0633101	0.105511	-0.992395	0.2318	0	0	0	1
0.997369	0.0281188	0.066675	0.591536	0.0349245	-0.993958	-0.103708	-0.23665	0.0633324	0.105749	-0.992368	0.231827	0	0	0	1
0.997369	0.0279929	0.0667327	0.591502	0.0348215	-0.993935	-0.103964	-0.2372	0.0633942	0.105999	-0.992337	0.231885	0	0	0	1
0.997368	0.0278691	0.0667966	0.591436	0.0347207	-0.993912	-0.104209	-0.237802	0.0634622	0.10624	-0.992307	0.231954	0	0	0	1
0.997364	0.0278684	0.0668681	0.59139	0.0347426	-0.993887	-0.104443	-0.238341	0.0635252	0.106476	-0.992278	0.232022	0	0	0	1
0.997366	0.027717	0.0669022	0.591363	0.0346104	-0.993867	-0.104679	-0.238844	0.063567	0.106704	-0.992251	0.232063	0	0	0	1
0.997368	0.0275971	0.0669164	0.591363	0.0345109	-0.99384	-0.104967	-0.239388	0.063584	0.106985	-0.992219	0.232089	0	0	0	1
0.997373	0.0275582	0.0668524	0.59133	0.0344846	-0.993809	-0.105268	-0.240004	0.0635141	0.107282	-0.992192	0.232072	0	0	0	1
0.997381	0.0274876	0.066773	0.591275	0.0344233	-0.993782	-0.105543	-0.240631	0.0634332	0.10755	-0.992168	0.232048	0	0	0	1
0.99738	0.027567	0.0667525	0.591228	0.0345153	-0.993754	-0.105781	-0.241168	0.063396	0.107793	-0.992144	0.232057	0	0	0	1
0.997376	0.027614	0.066786	0.591171	0.0345787	-0.99373	-0.105982	-0.24167	0.0634172	0.107998	-0.99212	0.232098	0	0	0	1
0.99737	0.0277031	0.0668372	0.591069	0.0346819	-0.993712	-0.106121	-0.242197	0.0634536	0.108145	-0.992102	0.232151	0	0	0	1
0.997362	0.0276699	0.066971	0.590964	0.0346606	-0.993717	-0.106077	-0.24278	0.0635916	0.108104	-0.992098	0.2322	0	0	0	1
0.997343	0.0279866	0.0671202	0.590875	0.0349904	-0.993709	-0.106048	-0.243368	0.0637066	0.1081	-0.992091	0.232241	0	0	0	1
0.997325	0.0281876	0.0673153	0.590816	0.0352012	-0.993719	-0.105883	-0.243918	0.0638845	0.107954	-0.992095	0.232217	0	0	0	1
0.99732	0.0281348	0.0674115	0.590785	0.0351638	-0.993712	-0.105957	-0.244457	0.0639831	0.108029	-0.992081	0.232197	0	0	0	1
0.997318	0.028175	0.0674182	0.590786	0.0352218	-0.993682	-0.106223	-0.245035	0.0639759	0.108298	-0.992052	0.232158	0	0	0	1
