# Supplementary material for: Axially rigid steerable needle with compliant active tip control
Source: PLoS One. 2021 Dec 16;16(12):e0261089. doi: 10.1371/journal.pone.0261089 (PMC8675730; doi:10.1371/journal.pone.0261089)
Supplement: S1 File — (ZIP) [file pone.0261089.s001.zip › Exp.1/PhantomScan_041.csvf]

2.33299	1.21294	8.04509
2.21022	1.47401	8.12581
2.30709	1.07162	8.18174
2.31399	0.860555	8.29776
2.22205	0.505464	8.39163
1.87797	0.354387	8.43397
1.72665	0.117039	8.46822
1.66602	-0.242036	8.41758
1.59551	-0.458356	8.45133
1.41197	-0.578852	8.54267
1.32133	-0.947607	8.5759
0.986852	-0.931223	8.59278
0.708684	-1.23571	8.70295
0.358125	-1.5579	8.86218
0.175829	-1.45802	8.89473
0.0611317	-1.35381	8.85895
-0.0327036	-1.43818	8.91419
-0.116276	-1.40972	9.04336
-0.118781	-1.53672	9.18116
-0.258756	-1.65736	9.24947
-0.378126	-1.61844	9.37634
-0.391991	-1.61101	9.37035
-0.321599	-1.98061	9.49438
-0.516193	-1.73613	9.56765
-0.514332	-1.76182	9.65735
-0.446956	-1.81542	9.70289
-0.442033	-1.82493	9.79499
-0.211978	-2.18056	9.85543
-0.104913	-2.06309	10.0231
-0.178567	-2.38415	9.86146
-0.292252	-2.16623	9.64143
-0.105414	-2.15014	9.87448
-0.174777	-1.8185	9.70589
-0.326887	-1.71929	9.67674
-0.167606	-1.86104	9.88247
-0.00289983	-1.79546	9.95166
0.0720975	-1.85279	10.0032
0.143873	-1.84328	9.96943
0.0453379	-1.76423	9.68839
0.247235	-1.72081	9.89837
0.0475694	-1.63721	9.56557
0.0569716	-1.44396	9.72571
0.185338	-1.89951	9.86669
0.00533495	-1.62871	9.73982
0.100346	-1.66833	9.94756
0.00937825	-1.7572	9.87116
-0.182828	-1.89951	9.65732
-0.0623066	-1.78126	9.79929
-0.0346772	-2.25515	9.73824
-0.348254	-2.06102	9.84178
-0.415072	-2.27256	9.89271
-0.497978	-2.31704	9.99592
-0.785565	-2.50381	9.87519
-0.609823	-2.67891	10.2973
-0.960934	-2.76541	10.2108
-1.13027	-2.80487	10.2567
-1.38696	-2.91486	9.98326
-1.30312	-2.92848	10.5823
-1.34477	-3.05637	10.1665
-1.54912	-2.84708	10.3257
-1.63023	-2.84151	10.5286
-1.74268	-2.90033	10.4343
-1.65212	-2.37127	10.6577
-1.83709	-2.51505	10.5106
-1.65423	-2.66042	10.5683
-2.03569	-2.92839	10.3708
-1.96244	-3.01221	10.5111
-2.12099	-3.05685	10.417
-2.11911	-3.26663	10.6713
-2.12039	-2.98699	10.7432
-2.37289	-2.91083	10.4727
-2.2616	-2.83921	10.6203
-2.44074	-2.87656	10.5812
-2.27975	-3.02326	10.724
-2.45359	-3.03928	10.6697
-2.54117	-2.91761	10.5951
-2.61383	-3.18104	10.6364
-2.49353	-3.13057	10.7977
-2.42067	-2.99144	10.8463
-2.74966	-3.06787	10.3565
-2.64132	-3.02055	10.5604
-2.71178	-2.93243	10.7084
-2.64071	-3.10372	10.6619
-2.7256	-3.1857	10.5775
-2.89026	-3.29605	10.3013
-2.78081	-3.31012	10.2752
-3.169	-3.18696	9.81605
-3.08887	-3.38061	9.52285
-3.08633	-3.33683	9.06557
-2.99484	-3.24565	9.44038
-2.98994	-3.33077	9.57259
-2.85713	-3.54879	9.7371
-2.96882	-2.8408	9.93619
-3.05665	-3.06576	9.63245
-3.03393	-3.1598	9.86556
-3.02055	-3.11517	9.85644
-3.15551	-3.25347	9.91775
-3.1796	-3.43999	10.095
-3.21638	-3.32764	10.1272
-3.29564	-3.34414	10.0798
-3.24409	-3.30002	10.1418
-3.23132	-3.26792	10.0362
-3.31171	-3.22473	10.2371
-3.31934	-3.24787	10.4963
-3.20499	-3.21944	10.6056
-3.1574	-2.97713	10.6297
-3.32046	-2.92528	10.3498
-3.38392	-2.51155	10.55
-3.35809	-2.94459	10.3009
-3.39831	-3.08816	10.1387
-3.42139	-2.82479	10.2936
-3.40076	-2.76114	10.4387
-3.28417	-2.92736	10.3693
-3.44488	-3.18164	10.23
-3.39163	-3.14986	10.4486
-3.58996	-3.24912	10.3849
-3.59638	-3.29971	10.1942
-3.57985	-3.40778	10.3415
-3.71375	-3.42122	9.89229
-3.48726	-3.48119	9.88732
-3.75634	-3.42261	9.6514
-3.67311	-3.51352	9.48925
-3.55869	-2.88363	9.46229
-3.66302	-3.00456	9.09252
-3.56909	-3.02875	9.34845
-3.62536	-3.20409	9.3999
-3.37499	-3.10862	9.68731
-3.40601	-3.07957	10.0307
-3.4265	-3.32348	9.7072
-3.55919	-3.33587	9.59388
-3.42485	-3.15883	10.1201
-3.4344	-3.23886	9.89523
-3.27472	-3.47449	10.0632
-3.36208	-3.1876	10.368
-3.47431	-3.09488	10.115
-3.22588	-3.34931	10.4232
-3.39188	-3.27266	10.3158
-3.54022	-3.23824	10.1846
-3.59347	-3.1943	10.2031
-3.51442	-3.09186	10.3711
-3.29131	-2.85672	10.4735
-3.56164	-2.90991	10.2869
-3.29131	-2.85003	10.6258
-3.3878	-2.59099	10.3552
-3.20117	-2.70401	10.6181
-3.24415	-2.66595	10.6795
-3.32057	-2.77575	10.5557
-3.1336	-2.90879	10.7098
-3.26246	-2.76026	10.5704
-3.03033	-2.73324	10.7867
-2.95362	-2.86646	10.7794
-3.13437	-3.00969	10.8481
-2.98769	-2.33581	10.7769
-3.1858	-2.72605	10.7732
-3.01684	-2.93505	10.8039
-3.04143	-3.01804	11.1379
-2.96658	-3.27634	10.8516
-3.13593	-3.24583	10.7657
-2.94558	-3.36053	10.8697
-3.14594	-3.46697	10.4447
-3.02573	-3.75149	10.3735
-3.10931	-3.62802	10.3734
-2.88517	-3.97005	10.6634
-3.30579	-3.91933	10.0064
-2.98941	-4.15715	10.2428
-3.00049	-4.08442	10.2173
-2.95634	-4.24387	10.3573
-3.1577	-4.32675	10.0652
-3.033	-4.36908	10.2168
-3.20488	-4.38917	9.99481
-3.48068	-4.32824	9.65873
-3.47132	-4.57179	9.70327
-3.50724	-4.25821	9.48906
-3.55954	-4.19495	9.55556
-3.4689	-4.34816	9.5131
-3.53548	-4.1053	9.7421
-3.08056	-4.26822	10.0645
-3.38377	-3.97495	10.1993
-3.52693	-4.03614	9.87707
-3.55623	-4.155	10.0687
-3.5637	-4.36854	10.0267
-3.79895	-4.36012	9.78876
-3.5726	-3.98585	9.94341
-3.78682	-3.92036	9.71181
-3.57661	-4.11962	9.91727
-3.64611	-4.25011	9.88711
-3.53105	-4.16702	10.3486
-3.78565	-4.13735	10.0675
-3.78866	-4.15661	10.154
-3.80917	-4.23525	10.1689
-3.79225	-4.11743	10.2064
-3.65583	-4.17667	10.0575
-3.69971	-4.06256	10.2172
-3.63753	-4.15609	10.3853
-3.50398	-4.22646	10.656
-3.55709	-3.94069	10.4952
-3.71963	-4.27319	10.4732
-3.72687	-4.2074	10.711
-3.7656	-4.15511	10.444
-3.97249	-4.13663	10.3134
-3.77341	-4.25511	10.2482
-4.0487	-3.88707	10.2514
-3.70008	-4.03758	10.3979
-3.71951	-4.01384	10.3109
-3.74761	-4.25575	10.3515
-3.85897	-4.17642	10.2118
-3.75354	-3.91979	10.4694
-3.62446	-4.03362	10.3498
-3.65429	-3.90255	10.1955
-3.74507	-4.15862	9.92829
-3.75064	-4.17574	9.8948
-3.89398	-4.06786	9.83855
-3.7953	-3.46919	9.57684
-3.85202	-3.43256	9.30614
-3.63587	-3.55902	9.36822
-3.66516	-3.82087	9.40366
-3.49765	-3.81655	9.59794
-3.38986	-3.80243	9.8309
-3.62082	-3.82852	9.56741
-3.51207	-3.80437	9.63753
-3.53242	-3.75157	9.66904
-3.41881	-3.60861	9.92689
-3.53311	-3.8305	9.58802
-3.54115	-3.70778	9.78492
-3.49405	-3.6996	9.88235
-3.49577	-3.55622	10.0609
-3.45378	-3.57155	9.92241
-3.50315	-3.42095	9.81507
-3.34015	-3.53778	10.2881
-3.55321	-3.26385	10.0787
-3.41302	-3.78286	10.029
-3.52237	-3.68099	10.0325
-3.61326	-3.6055	9.95952
-3.45203	-3.3696	10.1005
-3.54786	-3.51254	9.963
-3.32419	-3.74902	10.1735
-3.40878	-3.5738	10.1175
-3.40693	-3.54022	10.2604
-3.38699	-3.52253	10.2206
-3.44339	-3.36805	10.4012
-3.59426	-3.62615	9.97791
-3.53316	-3.67182	10.2344
-3.46319	-3.28298	10.1796
-3.51032	-3.28215	10.2638
-3.19907	-3.52888	10.4488
-3.44828	-3.58438	10.2753
-3.40083	-3.76052	10.5228
-3.50365	-3.70956	10.2899
-3.49833	-3.69182	10.3334
-3.50619	-3.65727	10.6116
-3.74705	-3.74403	10.2313
-3.66449	-3.61736	10.2952
-3.48175	-3.69889	10.4848
-3.63914	-3.8825	10.2837
-3.48426	-3.88253	10.5201
-3.56507	-3.85338	10.3632
-3.64944	-3.7868	10.2753
-3.54161	-3.84805	10.3999
-3.51427	-3.97032	10.4445
-3.57188	-3.91924	10.6769
-3.54178	-3.97669	10.5534
-3.49614	-4.02466	10.8343
-3.39522	-4.14501	10.7346
-3.45473	-4.11407	10.7901
-3.63767	-4.1587	10.8511
-3.57677	-4.30375	10.5528
-3.60435	-4.13906	10.5024
-3.5407	-4.28916	10.6138
-3.68249	-4.14193	10.1745
-3.59928	-4.36472	10.2738
-3.52015	-4.39995	10.3643
-3.75671	-4.60413	10.0939
-3.93595	-3.92082	10.1695
-4.63475	-3.95184	10.5942
-4.87719	-3.9723	11.2143
-4.38127	-3.66504	10.5388
-5.08324	-3.61447	9.39699
-5.25835	-3.36057	8.8706
-4.53364	-3.15411	9.13031
-5.10489	-3.21447	9.04837
-4.95593	-3.19041	10.1007
-5.26718	-3.30491	10.3421
-5.06101	-3.13444	10.2821
-5.23562	-3.07642	9.56902
-5.27859	-2.95893	9.49045
-5.45724	-2.95681	9.46108
-5.23996	-2.72219	9.59068
-5.43703	-2.83069	9.55463
-5.79442	-2.78238	9.89967
-5.15757	-2.71582	9.9711
-5.43107	-2.8838	9.49539
-5.65478	-2.76409	9.3802
-5.49459	-2.69691	9.20612
-4.75048	-2.81855	9.49877
-5.60964	-2.88097	8.91509
-5.36539	-2.8684	9.19601
-5.46726	-2.91272	9.02508
-5.64453	-2.74891	9.04861
-5.42748	-2.66311	8.91112
-5.20186	-2.58784	9.2527
-5.16788	-2.48165	8.53847
-5.61309	-2.62432	8.30595
-4.89348	-2.30735	7.83146
-4.81391	-2.19891	7.4736
-4.38184	-1.8469	8.33622
-4.39805	-1.71188	9.4718
-3.83444	-1.41691	10.2443
-3.89309	-1.43549	9.71363
-4.11685	-1.2817	9.34657
-4.0072	-1.02437	9.46468
-4.01088	-0.84879	9.39517
-3.87445	-0.775522	9.46515
-3.82913	-0.624762	9.47535
-3.87794	-0.59091	9.47235
-3.78518	-0.505952	9.40646
-3.92872	-0.108385	9.44492
-3.76664	-0.240839	9.51459
-3.72226	-0.313351	9.52503
-3.73573	-0.356594	9.54777
-3.72849	-0.187681	9.60529
-3.73632	0.0996234	9.6216
-3.76387	-0.223162	9.48565
-3.80661	-0.11312	9.49881
-3.80047	0.100812	9.51361
-3.67086	0.0372617	9.69279
-3.73679	0.188833	9.5496
-3.66375	-0.0604476	9.45751
-3.71919	0.190403	9.46854
-3.65815	0.18172	9.56771
-3.69906	0.113154	9.55352
-3.72994	0.261114	9.53876
-3.77703	0.629538	9.53727
-3.58681	0.0739288	9.53563
-3.38017	0.295294	9.628
-3.47595	0.437909	9.59258
-3.48928	0.586463	9.58832
-3.47631	0.692819	9.60017
-3.36389	0.466326	9.53894
-3.37381	0.82507	9.65159
-3.4052	0.76774	9.5129
-3.29807	0.740313	9.5376
-3.21364	0.62896	9.47138
-3.16457	0.681971	9.4432
-3.0654	0.587302	9.43038
-3.02179	0.605218	9.38856
-2.90462	0.429739	9.37842
-2.8801	0.539518	9.33998
-2.78797	0.528357	9.30097
-2.94285	0.951059	9.15766
-2.7882	0.732802	9.27079
-2.74018	0.47605	9.17532
-2.84149	1.00863	9.12851
-2.72154	0.729264	9.09408
-2.82951	0.726839	9.08664
-2.80371	0.867319	8.98237
-2.78788	0.874718	8.95108
-2.66997	0.681492	8.95025
-2.7173	0.762468	8.91627
-2.69928	0.847178	8.82001
-2.73495	0.662221	8.74054
-2.70911	0.715399	8.69299
-2.78797	0.572721	8.60526
-2.82319	0.16241	8.53343
-2.84403	0.343586	8.54301
-2.85187	0.389529	8.56038
-2.83813	0.361298	8.55386
-2.99966	0.552554	8.45465
-2.85404	0.516477	8.40822
-2.98468	0.85348	8.34049
-2.73483	0.858736	8.46944
-2.9226	0.797786	8.30401
-2.77504	0.828611	8.48487
-2.84067	0.820699	8.3461
-2.69878	0.672912	8.41918
-2.76054	0.984582	8.38968
-2.81835	0.779197	8.21646
-2.50557	0.670898	8.53123
-2.69685	0.829277	8.38093
-2.46924	0.698155	8.56268
-2.68193	0.699262	8.31327
-2.51509	0.715276	8.43321
-2.59129	0.60099	8.43133
-2.72633	0.944804	8.4201
-2.56514	0.831412	8.62682
-2.60179	0.644322	8.43855
-2.54778	0.665458	8.5307
-2.68386	0.596405	8.18568
-2.47494	0.719387	8.43961
-2.40959	0.704856	8.59851
-2.36895	0.857541	8.59691
-2.31069	0.882596	8.58671
-2.3321	0.934465	8.59579
-2.27362	0.474377	8.5632
-2.29369	0.528301	8.4924
-2.29242	0.520292	8.48038
-2.24149	0.639168	8.58082
-2.26486	0.690617	8.50337
-2.23067	0.620779	8.47841
-2.37806	0.751975	8.23903
-2.19162	0.788452	8.43364
-2.22838	0.920352	8.3869
-2.07391	0.773728	8.36941
-1.96527	0.821523	8.32387
-1.93796	0.886629	8.27729
-1.84506	1.08498	8.21172
-1.78496	0.892119	8.0074
-1.65013	0.978915	8.14078
-1.5862	1.01318	8.09488
-1.4496	1.06691	8.2004
-1.41175	1.0962	8.12977
-1.52218	1.04668	7.95641
-1.28533	1.10897	8.11755
-1.13103	1.08354	7.96102
-1.06335	1.20955	8.03862
-1.00162	1.38037	8.05889
-1.06557	1.26646	7.8917
-0.785623	1.07953	7.88409
-0.6561	1.26994	7.85382
-0.536678	1.36011	7.72055
-0.463962	1.62606	7.79862
-0.403241	1.53212	7.75527
-0.36297	1.54816	7.66509
-0.26626	0.932693	7.60058
-0.269863	1.26535	7.63252
-0.190829	1.27107	7.69361
-0.168023	1.40441	7.59222
-0.193881	1.64276	7.71297
-0.132488	1.67422	7.57033
-0.0871941	1.68343	7.57758
-0.111198	1.60816	7.64672
-0.103359	1.55449	7.51686
-0.0367226	1.5203	7.75718
-0.204878	1.67895	7.7112
-0.0917712	1.6007	7.8162
-0.239253	1.76606	7.81556
-0.350572	1.58557	7.7811
-0.294392	1.47272	8.11967
-0.149914	1.42982	8.31315
-0.362773	1.40161	8.12756
-0.420218	1.49732	8.26201
-0.447563	1.55394	8.39566
-0.230747	1.37861	8.55564
-0.360061	1.45328	8.39808
-0.182197	1.43728	8.51718
-0.0475577	1.41283	8.41386
0.018144	1.5771	8.43944
0.288272	1.58333	8.78509
0.119026	1.49904	8.40597
0.355877	1.3667	8.73106
0.230195	1.56719	8.90155
0.431385	1.55245	9.28402
0.545662	1.51797	9.39701
0.348743	1.00525	9.20123
0.388739	1.19809	9.29253
0.174979	1.33772	9.24897
0.459574	1.23889	9.06861
0.185511	1.40046	8.97582
0.471566	1.386	9.10316
0.441366	1.38868	8.98995
0.293286	1.61539	8.76971
0.596725	1.39256	8.94143
0.670278	1.49074	9.11167
0.529233	1.52071	8.93235
0.512572	1.54129	8.80225
0.458656	1.34111	8.54157
0.591425	1.47617	8.48028
0.443467	1.55136	8.79974
0.533658	1.50016	8.7148
0.537267	1.6241	8.32145
0.431732	1.5109	8.37941
0.493429	1.4589	8.30435
0.460532	1.74093	8.00479
0.681173	1.71608	8.34882
0.826666	1.71469	8.31812
0.757105	1.5455	8.20996
0.756619	1.61454	7.94021
0.569615	1.78452	7.8845
0.733779	1.60496	8.01693
0.681939	1.90385	7.7904
0.796107	1.73491	7.74223
0.825928	2.09354	7.65018
0.761198	2.07659	7.69363
0.86472	1.73277	7.87874
0.870705	1.58251	7.7086
1.11282	1.94915	8.34941
0.986775	2.06259	7.71514
0.951944	1.90964	7.85833
1.12196	2.08852	8.24614
1.0703	1.98235	8.45954
0.869983	1.97011	8.62261
0.889285	2.04845	8.71349
0.978177	2.14476	8.6617
0.886934	2.08838	8.49557
0.773499	2.04162	8.24332
1.08845	2.14258	8.4823
0.960247	2.10098	8.28489
0.869982	2.13766	8.20821
0.772074	2.13265	8.01916
1.07903	2.21308	8.1256
0.962343	2.26763	8.0364
0.922609	2.03739	7.71825
1.10274	2.17333	7.96462
1.0244	2.2475	7.8515
1.10068	2.27258	7.64032
1.20333	2.16467	7.7049
1.15288	2.34221	7.87604
1.02477	2.29034	7.46214
0.964388	2.27158	7.56427
1.21519	2.31916	7.71545
1.09207	2.27954	7.52838
1.03923	2.26402	7.37382
1.24991	2.46345	7.54146
1.03499	1.96648	7.39404
1.43852	2.03629	7.8731
0.963656	2.23896	7.81517
1.33414	2.1497	7.66319
1.13785	1.96188	7.64137
1.1218	2.22185	7.92269
1.28578	2.14106	7.97013
1.49574	2.36926	8.33336
1.47718	2.27631	8.46518
1.43746	2.0004	8.39567
1.32988	2.42203	8.89122
1.51713	2.1955	8.89789
1.543	2.31932	8.71124
1.52166	2.06072	8.5272
1.52149	2.18911	8.60308
1.52937	2.09898	8.17406
1.56128	2.17448	8.13583
1.4628	2.1395	8.00758
1.51841	2.08726	7.77961
1.4305	2.3973	7.80237
1.50575	2.25728	7.75155
1.72248	2.26341	7.77571
1.69875	2.28782	7.68353
1.56287	2.26865	7.69378
1.47042	2.2466	7.11909
1.61558	2.36552	7.39838
1.51219	2.46164	7.25188
1.58056	2.49026	7.54648
1.52653	2.36003	7.47249
1.39512	2.89751	7.44467
1.47348	2.31302	7.34901
1.61783	2.48395	7.66793
1.54973	2.47076	7.68214
1.69767	2.64982	7.92
1.49774	2.75488	7.83174
1.75118	2.73776	7.80809
1.71362	2.89152	8.11759
1.57817	2.93392	8.09846
1.81028	2.89702	8.18066
1.75078	2.90415	8.04534
1.73296	2.93518	8.22342
1.82158	2.96532	8.33082
1.74405	2.93013	8.33221
1.8137	2.86706	8.20461
1.75074	2.91422	7.95491
1.80555	2.77015	7.89194
1.78487	2.80495	7.78635
1.8231	2.67335	7.72782
2.07133	2.64771	7.85157
1.80492	2.82983	7.91358
1.71829	2.60644	7.75375
1.6007	2.48654	7.44987
1.84566	2.36934	7.54682
1.68219	2.53145	7.40487
1.5164	2.3745	7.06801
1.60671	2.42388	7.21853
1.71676	2.16635	7.16392
1.73823	2.09851	7.15516
