# Supplementary material for: Axially rigid steerable needle with compliant active tip control
Source: PLoS One. 2021 Dec 16;16(12):e0261089. doi: 10.1371/journal.pone.0261089 (PMC8675730; doi:10.1371/journal.pone.0261089)
Supplement: S1 File — (ZIP) [file pone.0261089.s001.zip › Exp.1/PhantomScan_042.csv]

0.998064	0.0612473	0.00983907	0.639272	0.0618442	-0.994223	-0.0873009	-0.247451	0.00440949	0.0877243	-0.996131	0.231164	0	0	0	1
0.998051	0.061478	0.00971329	0.639331	0.0620635	-0.994199	-0.0874141	-0.24753	0.00425711	0.0878305	-0.996122	0.231069	0	0	0	1
0.998044	0.0616355	0.00948385	0.63938	0.0622002	-0.994192	-0.0873947	-0.24749	0.00401635	0.0877976	-0.996126	0.230959	0	0	0	1
0.998027	0.0619319	0.00935774	0.639491	0.062483	-0.994205	-0.0870488	-0.247189	0.0038866	0.0874456	-0.996158	0.230839	0	0	0	1
0.998005	0.0622981	0.00919869	0.639567	0.0628328	-0.994208	-0.0867573	-0.246885	0.00371477	0.0871462	-0.996185	0.230737	0	0	0	1
0.997985	0.0626349	0.0090848	0.639631	0.0631571	-0.994219	-0.0863975	-0.246562	0.00359494	0.0867811	-0.996217	0.230674	0	0	0	1
0.997965	0.0629622	0.00906393	0.639724	0.0634798	-0.994238	-0.0859467	-0.246193	0.00357445	0.0863311	-0.996256	0.230616	0	0	0	1
0.997946	0.0632821	0.00893963	0.639798	0.0637857	-0.994271	-0.0853323	-0.245757	0.00346253	0.0857112	-0.99631	0.230528	0	0	0	1
0.997924	0.0636395	0.00884245	0.639872	0.0641318	-0.994289	-0.084859	-0.245371	0.00336568	0.0852339	-0.996351	0.230466	0	0	0	1
0.997907	0.0639181	0.00874626	0.639948	0.0643992	-0.994325	-0.0842302	-0.244943	0.00328688	0.0846011	-0.996406	0.23039	0	0	0	1
0.99789	0.0641968	0.00868028	0.64004	0.0646692	-0.994363	-0.0835701	-0.244475	0.00324048	0.083939	-0.996462	0.230321	0	0	0	1
0.997871	0.0645068	0.00857325	0.64012	0.0649672	-0.994395	-0.0829654	-0.244031	0.0031474	0.0833297	-0.996513	0.23025	0	0	0	1
0.997854	0.064786	0.00844419	0.640187	0.0652328	-0.994429	-0.0823362	-0.243596	0.00303694	0.0826943	-0.996566	0.230177	0	0	0	1
0.997836	0.0650735	0.00832166	0.640263	0.0655072	-0.994468	-0.0816524	-0.243132	0.00293621	0.0820049	-0.996624	0.230095	0	0	0	1
0.997817	0.0653705	0.00825004	0.640349	0.0657955	-0.9945	-0.0810259	-0.242688	0.00288193	0.0813759	-0.996675	0.230022	0	0	0	1
0.997801	0.0656328	0.00812486	0.640418	0.066045	-0.994537	-0.0803652	-0.242246	0.00277983	0.0807091	-0.99673	0.229943	0	0	0	1
0.99779	0.0658108	0.00798129	0.640485	0.0662089	-0.994583	-0.0796588	-0.241789	0.00266958	0.0799952	-0.996788	0.229858	0	0	0	1
0.9978	0.0656767	0.00793509	0.640576	0.0660696	-0.99465	-0.0789313	-0.24133	0.0026826	0.0792659	-0.996846	0.229793	0	0	0	1
0.997796	0.065739	0.00781867	0.640646	0.0661207	-0.994702	-0.07823	-0.240878	0.00260837	0.0785587	-0.996902	0.229725	0	0	0	1
0.997792	0.0658257	0.00767026	0.640717	0.066194	-0.994742	-0.0776541	-0.240427	0.00249215	0.0779745	-0.996948	0.229664	0	0	0	1
0.997785	0.0659565	0.00747991	0.640776	0.0663083	-0.994778	-0.0771027	-0.239981	0.00232925	0.077412	-0.996993	0.229606	0	0	0	1
0.99778	0.0660537	0.00725964	0.640848	0.066387	-0.994816	-0.0765419	-0.239464	0.00213994	0.076838	-0.997038	0.229549	0	0	0	1
0.997772	0.0661959	0.00702894	0.640918	0.0665102	-0.994838	-0.0761391	-0.238992	0.00192635	0.076421	-0.99707	0.229499	0	0	0	1
0.997765	0.0663324	0.00672385	0.64098	0.0666224	-0.994862	-0.0757305	-0.238477	0.00163969	0.0759933	-0.997103	0.22945	0	0	0	1
0.997757	0.0664899	0.00631008	0.641011	0.0667476	-0.994879	-0.0753934	-0.237985	0.00123862	0.0756296	-0.997132	0.229392	0	0	0	1
0.997753	0.066588	0.00600766	0.641046	0.0668221	-0.99491	-0.074917	-0.237518	0.000962239	0.0751342	-0.997169	0.229349	0	0	0	1
0.99775	0.0666577	0.00566223	0.641052	0.0668652	-0.994956	-0.0742705	-0.237057	0.00065666	0.0744661	-0.99722	0.229308	0	0	0	1
0.99775	0.0666795	0.00542054	0.641095	0.0668688	-0.995003	-0.0736318	-0.236599	0.000457382	0.0738127	-0.997268	0.229311	0	0	0	1
0.997747	0.0667533	0.00499706	0.641119	0.066911	-0.995052	-0.0729245	-0.236112	7.80255e-05	0.0730787	-0.997323	0.229359	0	0	0	1
0.997746	0.0668009	0.00459099	0.641185	0.0669291	-0.995098	-0.0722847	-0.23561	-0.000286593	0.0724132	-0.997371	0.229488	0	0	0	1
0.99773	0.067079	0.00404833	0.641227	0.0671676	-0.995118	-0.0717788	-0.235108	-0.000812707	0.0718718	-0.99741	0.229599	0	0	0	1
0.997734	0.0670322	0.00373256	0.64128	0.0670984	-0.995142	-0.0715142	-0.234777	-0.00110577	0.0715867	-0.99743	0.22968	0	0	0	1
0.997737	0.0670091	0.00344122	0.641265	0.0670548	-0.995158	-0.0713355	-0.234611	-0.00138203	0.0713889	-0.997444	0.229703	0	0	0	1
0.997736	0.0670209	0.00328604	0.641269	0.0670561	-0.995187	-0.0709204	-0.234386	-0.00150939	0.0709643	-0.997474	0.229679	0	0	0	1
0.99773	0.0671156	0.00324567	0.641343	0.0671487	-0.995226	-0.0702851	-0.233976	-0.00151354	0.0703276	-0.997519	0.229649	0	0	0	1
0.997715	0.0673522	0.00310189	0.641428	0.0673753	-0.995241	-0.0698512	-0.233513	-0.00164401	0.0698847	-0.99755	0.229607	0	0	0	1
0.997714	0.0673784	0.00279777	0.641465	0.067381	-0.995269	-0.0694465	-0.233072	-0.00192119	0.0694603	-0.997579	0.229557	0	0	0	1
0.997704	0.0675399	0.00252324	0.64152	0.067524	-0.995286	-0.0690599	-0.232606	-0.0021795	0.0690558	-0.997607	0.229517	0	0	0	1
0.997706	0.0675176	0.00231099	0.641602	0.0674878	-0.995311	-0.0687484	-0.232122	-0.00236814	0.0687307	-0.997629	0.229504	0	0	0	1
0.997702	0.0675814	0.00205183	0.641685	0.0675344	-0.995327	-0.0684679	-0.231558	-0.00261149	0.0684332	-0.997649	0.229523	0	0	0	1
0.997695	0.0676939	0.00177056	0.641758	0.067628	-0.995336	-0.068238	-0.23101	-0.00288359	0.0681846	-0.997665	0.229554	0	0	0	1
0.99769	0.0677619	0.00157999	0.641839	0.0676834	-0.995345	-0.0680552	-0.230513	-0.00306552	0.0679891	-0.997678	0.229599	0	0	0	1
0.997683	0.0678723	0.00135297	0.641911	0.0677787	-0.995351	-0.0678645	-0.230024	-0.00328606	0.0677831	-0.997691	0.229625	0	0	0	1
0.997676	0.0679778	0.00110357	0.641986	0.0678678	-0.99536	-0.0676539	-0.229502	-0.00352714	0.0675557	-0.997706	0.229646	0	0	0	1
0.997668	0.0680972	0.000827741	0.642062	0.0679692	-0.995367	-0.0674462	-0.228965	-0.00379564	0.0673293	-0.99772	0.229656	0	0	0	1
0.997663	0.0681779	0.000542209	0.642141	0.0680313	-0.995377	-0.0672312	-0.228398	-0.00407064	0.0670951	-0.997735	0.22968	0	0	0	1
0.997663	0.0681852	0.000343132	0.642226	0.068026	-0.995391	-0.0670376	-0.227867	-0.00425609	0.0668883	-0.997748	0.229729	0	0	0	1
0.997667	0.0681218	7.20196e-05	0.64228	0.0679456	-0.995411	-0.0668201	-0.227369	-0.0045069	0.0666532	-0.997763	0.22977	0	0	0	1
0.997663	0.0681764	-0.00017539	0.642338	0.0679847	-0.995422	-0.0666089	-0.226867	-0.00474245	0.0664255	-0.997777	0.22982	0	0	0	1
0.997649	0.0683888	-0.000366099	0.642423	0.0681848	-0.99542	-0.0664304	-0.226345	-0.00493423	0.0662334	-0.997789	0.229864	0	0	0	1
0.99765	0.0683676	-0.000560077	0.642514	0.0681517	-0.995435	-0.0662485	-0.225809	-0.0051135	0.0660388	-0.997801	0.229909	0	0	0	1
0.997652	0.0683329	-0.000817352	0.642595	0.0681012	-0.995452	-0.0660455	-0.225259	-0.00535346	0.0658189	-0.997814	0.22993	0	0	0	1
0.997652	0.0683278	-0.00103524	0.64268	0.0680828	-0.995465	-0.0658594	-0.224723	-0.00555732	0.0656184	-0.997826	0.229962	0	0	0	1
0.997655	0.0682937	-0.00127294	0.64274	0.0680342	-0.995481	-0.0656697	-0.224244	-0.00577878	0.0654132	-0.997838	0.229997	0	0	0	1
0.997644	0.0684419	-0.00150341	0.64279	0.0681683	-0.995485	-0.0654725	-0.223765	-0.00600446	0.0651999	-0.997851	0.230052	0	0	0	1
0.997645	0.0684238	-0.00178938	0.642839	0.0681332	-0.995504	-0.0652148	-0.223219	-0.00627037	0.0649234	-0.997867	0.230116	0	0	0	1
0.99766	0.0681988	-0.00199442	0.64293	0.0678969	-0.995536	-0.0649818	-0.222612	-0.006444	0.0646784	-0.997882	0.230208	0	0	0	1
0.997665	0.0681111	-0.00228252	0.642996	0.0677925	-0.99556	-0.0647198	-0.222001	-0.00670735	0.0643981	-0.997898	0.230277	0	0	0	1
0.997671	0.0680232	-0.00255188	0.64305	0.0676891	-0.995582	-0.0644879	-0.221466	-0.00695411	0.064149	-0.997913	0.230331	0	0	0	1
0.997662	0.0681298	-0.00290264	0.643069	0.0677746	-0.995591	-0.0642576	-0.220988	-0.00729455	0.0638948	-0.997927	0.230348	0	0	0	1
0.997656	0.0682036	-0.00315017	0.643136	0.0678339	-0.995599	-0.06407	-0.220465	-0.00753297	0.0636903	-0.997938	0.230379	0	0	0	1
0.997682	0.067823	-0.00341165	0.643168	0.0674391	-0.995639	-0.063859	-0.220045	-0.00775476	0.063465	-0.997951	0.230404	0	0	0	1
0.997685	0.0677655	-0.00354791	0.643181	0.067374	-0.995652	-0.0637298	-0.219793	-0.00787805	0.0633273	-0.997959	0.230459	0	0	0	1
0.997678	0.0678548	-0.00379149	0.643144	0.0674489	-0.995657	-0.0635765	-0.219599	-0.00811589	0.0631572	-0.997967	0.230488	0	0	0	1
0.997663	0.0680597	-0.00400354	0.643196	0.0676414	-0.995654	-0.0634101	-0.219151	-0.00832872	0.0629752	-0.997977	0.230525	0	0	0	1
0.997665	0.0680108	-0.00435525	0.643259	0.0675725	-0.995674	-0.063176	-0.218559	-0.00865998	0.0627183	-0.997991	0.230532	0	0	0	1
0.997667	0.0679627	-0.00464932	0.643308	0.0675079	-0.995692	-0.0629641	-0.218047	-0.00893544	0.0624874	-0.998003	0.230559	0	0	0	1
0.997654	0.0681326	-0.00503507	0.643296	0.0676555	-0.995696	-0.0627406	-0.217641	-0.00931503	0.0622368	-0.998015	0.23057	0	0	0	1
0.997637	0.0683551	-0.00534682	0.643326	0.0678602	-0.995695	-0.0625283	-0.217157	-0.0096249	0.0620018	-0.998026	0.230603	0	0	0	1
0.997634	0.0683658	-0.00561739	0.643406	0.0678563	-0.995709	-0.0623133	-0.21655	-0.00988037	0.0617688	-0.998038	0.230646	0	0	0	1
0.997644	0.0682106	-0.00585922	0.643499	0.0676886	-0.995734	-0.0620992	-0.215927	-0.0100971	0.0615404	-0.99805	0.2307	0	0	0	1
0.997633	0.068322	-0.0062895	0.643498	0.0677761	-0.995744	-0.0618346	-0.215421	-0.0105144	0.0612461	-0.998064	0.230719	0	0	0	1
0.99762	0.06848	-0.00667018	0.643492	0.0679132	-0.99575	-0.0615875	-0.214964	-0.0108864	0.060972	-0.998077	0.230757	0	0	0	1
0.997615	0.0685233	-0.0069434	0.643532	0.067942	-0.995761	-0.0613819	-0.214474	-0.0111471	0.0607478	-0.998088	0.230805	0	0	0	1
0.997601	0.0687064	-0.00724176	0.643592	0.0681091	-0.995762	-0.0611739	-0.213908	-0.0114412	0.060518	-0.998098	0.230836	0	0	0	1
0.997614	0.0684825	-0.00753793	0.643677	0.06787	-0.995791	-0.0609771	-0.213305	-0.0117091	0.060304	-0.998108	0.230841	0	0	0	1
0.997618	0.0683956	-0.00780604	0.643758	0.0677692	-0.995808	-0.0608046	-0.212747	-0.0119592	0.0601148	-0.998117	0.230833	0	0	0	1
0.99761	0.0684854	-0.00804059	0.643824	0.0678467	-0.995813	-0.0606439	-0.212256	-0.0121872	0.0599374	-0.998125	0.230846	0	0	0	1
0.997605	0.0685225	-0.0083387	0.643864	0.0678682	-0.995823	-0.0604538	-0.211768	-0.0124734	0.0597271	-0.998134	0.230862	0	0	0	1
0.997595	0.0686269	-0.00862965	0.643919	0.0679577	-0.995829	-0.0602502	-0.211214	-0.0127556	0.0595029	-0.998144	0.230896	0	0	0	1
0.997582	0.0687924	-0.00881453	0.644029	0.0681138	-0.995827	-0.0601016	-0.210609	-0.0129394	0.05934	-0.998151	0.230923	0	0	0	1
0.997588	0.0686685	-0.00907595	0.644118	0.0679769	-0.995847	-0.0599264	-0.210019	-0.0131805	0.0591489	-0.998159	0.230923	0	0	0	1
0.997599	0.068479	-0.00933143	0.644183	0.0677747	-0.99587	-0.0597686	-0.20952	-0.0134129	0.0589766	-0.998166	0.230914	0	0	0	1
0.997592	0.0685414	-0.00957224	0.64424	0.0678248	-0.995876	-0.0596215	-0.209048	-0.0136465	0.0588127	-0.998173	0.230913	0	0	0	1
0.997592	0.0685101	-0.00981827	0.644303	0.0677814	-0.995889	-0.0594563	-0.208532	-0.0138785	0.0586317	-0.99818	0.230918	0	0	0	1
0.997582	0.0686193	-0.0100274	0.644385	0.0678804	-0.995892	-0.0592935	-0.207944	-0.0140821	0.0584535	-0.998188	0.230922	0	0	0	1
0.997597	0.0683837	-0.0102077	0.644463	0.0676373	-0.995919	-0.059113	-0.207335	-0.0142356	0.0582646	-0.998197	0.230925	0	0	0	1
0.997611	0.0681491	-0.0103739	0.644518	0.0673959	-0.995945	-0.0589431	-0.206825	-0.014376	0.0580872	-0.998205	0.230945	0	0	0	1
0.997596	0.0683387	-0.0105509	0.644544	0.0675773	-0.995943	-0.0587767	-0.206374	-0.014552	0.0579065	-0.998213	0.230978	0	0	0	1
0.997589	0.0684128	-0.0107058	0.644582	0.0676449	-0.995948	-0.0586037	-0.205876	-0.0146989	0.0577223	-0.998222	0.230997	0	0	0	1
0.997574	0.0686189	-0.0108631	0.644651	0.067844	-0.995945	-0.0584389	-0.205266	-0.0148563	0.0575441	-0.99823	0.230998	0	0	0	1
0.997601	0.0682026	-0.0109544	0.644719	0.0674247	-0.99598	-0.0583265	-0.204826	-0.0149156	0.057432	-0.998235	0.230984	0	0	0	1
0.997602	0.0681765	-0.0110056	0.644736	0.0673964	-0.995984	-0.0582826	-0.204659	-0.0149622	0.0573851	-0.998237	0.230982	0	0	0	1
0.997594	0.0682793	-0.011148	0.64471	0.0674922	-0.995983	-0.0581994	-0.204506	-0.0151043	0.057291	-0.99824	0.230964	0	0	0	1
0.997577	0.0685039	-0.0112843	0.644752	0.0677104	-0.995975	-0.05808	-0.204065	-0.0152449	0.0571592	-0.998246	0.230949	0	0	0	1
0.997576	0.0684971	-0.0113902	0.644849	0.0676996	-0.995983	-0.0579476	-0.203484	-0.015341	0.0570201	-0.998252	0.230951	0	0	0	1
0.997577	0.0684588	-0.0115477	0.644898	0.0676546	-0.995994	-0.0578072	-0.203007	-0.0154862	0.0568699	-0.998259	0.23094	0	0	0	1
0.997562	0.0686375	-0.0117554	0.644922	0.0678238	-0.995992	-0.0576425	-0.202466	-0.015692	0.0566887	-0.998266	0.230902	0	0	0	1
0.997556	0.0687048	-0.011852	0.644988	0.0678876	-0.995996	-0.0575083	-0.201892	-0.015783	0.0565472	-0.998272	0.230877	0	0	0	1
0.997549	0.0688026	-0.0119216	0.645062	0.0679838	-0.995998	-0.0573534	-0.201264	-0.0158473	0.0563863	-0.99828	0.230868	0	0	0	1
0.997549	0.0687866	-0.0120152	0.645077	0.0679652	-0.996009	-0.057187	-0.200753	-0.0159283	0.0562142	-0.998289	0.23085	0	0	0	1
0.997544	0.0688462	-0.0120672	0.645062	0.0680245	-0.996015	-0.057013	-0.200302	-0.0159715	0.0560361	-0.998298	0.230855	0	0	0	1
0.997528	0.0690765	-0.0120827	0.645076	0.0682564	-0.996009	-0.0568409	-0.199765	-0.0159882	0.0558597	-0.998308	0.230878	0	0	0	1
0.997535	0.0689765	-0.0120771	0.645123	0.0681598	-0.996026	-0.0566586	-0.19915	-0.0159646	0.0556798	-0.998318	0.230908	0	0	0	1
0.997537	0.0689512	-0.0120574	0.645187	0.0681381	-0.996036	-0.0565037	-0.198555	-0.015933	0.055527	-0.998327	0.23094	0	0	0	1
0.997539	0.0689093	-0.0121423	0.645196	0.0680941	-0.996048	-0.0563459	-0.198076	-0.0160044	0.0553644	-0.998335	0.230918	0	0	0	1
0.997533	0.0689822	-0.0121657	0.645225	0.0681678	-0.996051	-0.0562086	-0.1976	-0.0160224	0.0552247	-0.998343	0.230924	0	0	0	1
0.997536	0.0689364	-0.0121956	0.645257	0.068123	-0.996063	-0.0560505	-0.197077	-0.0160388	0.0550656	-0.998351	0.230931	0	0	0	1
0.99753	0.0690154	-0.0122256	0.64529	0.0682029	-0.996067	-0.0558816	-0.19649	-0.0160615	0.0548938	-0.99836	0.230939	0	0	0	1
0.99754	0.0688767	-0.0122586	0.645328	0.0680654	-0.996086	-0.0557036	-0.195893	-0.0160746	0.0547162	-0.99837	0.230945	0	0	0	1
0.997564	0.0685131	-0.0122711	0.645362	0.0677047	-0.996121	-0.0555159	-0.195311	-0.0160545	0.0545339	-0.99838	0.230963	0	0	0	1
0.997563	0.068531	-0.0122601	0.645385	0.0677259	-0.996129	-0.0553443	-0.194769	-0.0160328	0.0543632	-0.99839	0.230998	0	0	0	1
0.997561	0.0685701	-0.0122099	0.645385	0.0677707	-0.996137	-0.0551549	-0.194246	-0.0159721	0.054177	-0.998401	0.231069	0	0	0	1
0.99757	0.0684525	-0.0121319	0.645386	0.0676608	-0.996156	-0.0549457	-0.193705	-0.0158738	0.0539755	-0.998413	0.23116	0	0	0	1
0.997564	0.0685659	-0.0120136	0.645398	0.0677838	-0.996159	-0.0547303	-0.193099	-0.0157475	0.0537667	-0.998427	0.231277	0	0	0	1
0.997582	0.0683254	-0.0118937	0.64541	0.0675539	-0.996188	-0.0544924	-0.192478	-0.0155989	0.0535413	-0.998441	0.231396	0	0	0	1
0.997583	0.0683221	-0.0118318	0.645361	0.0675577	-0.996201	-0.0542477	-0.191969	-0.0155206	0.0533013	-0.998455	0.231492	0	0	0	1
0.997579	0.0683967	-0.0117717	0.645333	0.0676388	-0.996207	-0.054031	-0.191462	-0.01545	0.0530881	-0.998467	0.231578	0	0	0	1
0.997573	0.0684861	-0.0117323	0.645372	0.0677325	-0.996209	-0.0538756	-0.190913	-0.0154049	0.0529343	-0.998476	0.231624	0	0	0	1
0.997567	0.0685701	-0.011752	0.645468	0.0678171	-0.99621	-0.0537646	-0.190287	-0.0154215	0.0528209	-0.998482	0.231615	0	0	0	1
0.997564	0.0685969	-0.0118629	0.645556	0.0678393	-0.996213	-0.0536768	-0.189711	-0.0155274	0.0527254	-0.998486	0.231543	0	0	0	1
0.99758	0.068347	-0.0119283	0.645595	0.0675871	-0.996233	-0.0536245	-0.189427	-0.0155758	0.0526726	-0.998488	0.231503	0	0	0	1
0.997581	0.0683346	-0.0119147	0.6456	0.0675757	-0.996235	-0.0536063	-0.189346	-0.0155604	0.0526556	-0.998489	0.231519	0	0	0	1
0.997565	0.0685731	-0.0119258	0.645607	0.0678142	-0.996221	-0.0535527	-0.189141	-0.0155804	0.0525976	-0.998491	0.231523	0	0	0	1
0.997545	0.0688537	-0.0119522	0.645673	0.0680942	-0.996206	-0.0534771	-0.188685	-0.0156164	0.0525161	-0.998495	0.231509	0	0	0	1
0.997544	0.0688592	-0.0119909	0.645771	0.0680991	-0.996211	-0.05339	-0.188124	-0.0156492	0.0524264	-0.998499	0.231487	0	0	0	1
0.997539	0.0689145	-0.0121084	0.645841	0.0681495	-0.996212	-0.0533069	-0.187602	-0.0157636	0.0523346	-0.998502	0.231424	0	0	0	1
0.997531	0.0690121	-0.0122082	0.645898	0.0682431	-0.99621	-0.0532143	-0.187121	-0.0158618	0.0522339	-0.998506	0.231386	0	0	0	1
0.99753	0.069007	-0.0122884	0.645952	0.0682355	-0.996216	-0.0531085	-0.186644	-0.0159342	0.052123	-0.998511	0.231379	0	0	0	1
0.99752	0.0691394	-0.0123553	0.646016	0.0683663	-0.996214	-0.0529838	-0.1861	-0.0159992	0.0519918	-0.998517	0.231394	0	0	0	1
0.99752	0.069121	-0.0124846	0.646064	0.0683435	-0.996223	-0.0528423	-0.185564	-0.0161174	0.0518421	-0.998522	0.231399	0	0	0	1
0.997521	0.0690779	-0.0126228	0.646115	0.0682954	-0.996233	-0.052711	-0.18501	-0.0162439	0.0517024	-0.998528	0.231369	0	0	0	1
0.997515	0.0691425	-0.0127545	0.646188	0.068355	-0.996235	-0.0525961	-0.184409	-0.0163706	0.0515776	-0.998532	0.231329	0	0	0	1
0.997512	0.0691584	-0.0128683	0.646253	0.0683668	-0.99624	-0.052488	-0.18387	-0.0164774	0.0514618	-0.998536	0.231301	0	0	0	1
0.997508	0.0692076	-0.0129839	0.646286	0.0684121	-0.996244	-0.0523606	-0.18339	-0.0165863	0.0513259	-0.998541	0.231294	0	0	0	1
0.997497	0.0693279	-0.0131161	0.646307	0.0685279	-0.996244	-0.0522121	-0.182907	-0.0167141	0.0511667	-0.998548	0.231309	0	0	0	1
0.9975	0.069271	-0.0132151	0.646335	0.0684688	-0.996256	-0.0520525	-0.182356	-0.0167989	0.0510017	-0.998555	0.231317	0	0	0	1
0.997516	0.0690256	-0.0132768	0.646405	0.068223	-0.996281	-0.0519043	-0.181714	-0.0168377	0.0508537	-0.998561	0.231313	0	0	0	1
0.997533	0.0687669	-0.0133882	0.646461	0.0679612	-0.996305	-0.0517702	-0.181127	-0.0169264	0.0507167	-0.998567	0.231272	0	0	0	1
0.997538	0.0686664	-0.013531	0.646493	0.0678556	-0.996319	-0.051651	-0.180633	-0.0170554	0.0505898	-0.998571	0.231216	0	0	0	1
0.997534	0.068693	-0.0136291	0.646531	0.0678789	-0.996322	-0.0515489	-0.180169	-0.0171475	0.0504808	-0.998575	0.231188	0	0	0	1
0.997523	0.0688278	-0.0137686	0.646568	0.0680091	-0.996321	-0.0514065	-0.179615	-0.0172837	0.050327	-0.998581	0.231175	0	0	0	1
0.99752	0.0688591	-0.0138515	0.646623	0.0680384	-0.996326	-0.0512727	-0.179013	-0.0173588	0.0501872	-0.998586	0.231166	0	0	0	1
0.997519	0.0688517	-0.0139305	0.646676	0.0680292	-0.996333	-0.0511545	-0.178458	-0.017429	0.050064	-0.998591	0.231145	0	0	0	1
0.997515	0.0688827	-0.0140588	0.646689	0.0680561	-0.996338	-0.0510202	-0.177956	-0.0175493	0.0499208	-0.998596	0.231096	0	0	0	1
0.997504	0.0690375	-0.014079	0.646737	0.0682115	-0.996332	-0.0509169	-0.177463	-0.0175701	0.0498136	-0.998601	0.231102	0	0	0	1
0.997499	0.0690956	-0.0141736	0.646737	0.0682678	-0.996337	-0.0507482	-0.176919	-0.0176557	0.0496378	-0.998609	0.231088	0	0	0	1
0.997498	0.0690993	-0.014212	0.646771	0.0682723	-0.996344	-0.0505998	-0.176317	-0.017684	0.049487	-0.998616	0.231091	0	0	0	1
0.997496	0.0691311	-0.0142255	0.646827	0.0683056	-0.996349	-0.0504678	-0.17572	-0.01769	0.0493538	-0.998622	0.2311	0	0	0	1
0.997488	0.0692335	-0.0142931	0.646849	0.068407	-0.996348	-0.0503382	-0.175192	-0.0177536	0.0492182	-0.998628	0.231079	0	0	0	1
0.997482	0.0692953	-0.0143975	0.646844	0.068466	-0.996351	-0.0502033	-0.174724	-0.0178514	0.0490752	-0.998633	0.231043	0	0	0	1
0.997485	0.0692426	-0.0144139	0.64687	0.0684139	-0.996359	-0.0501217	-0.174392	-0.0178596	0.0489937	-0.998637	0.23104	0	0	0	1
0.99748	0.069332	-0.014379	0.646893	0.0685056	-0.996354	-0.0500844	-0.174201	-0.0178266	0.0489573	-0.998639	0.231068	0	0	0	1
0.997467	0.0695014	-0.0144449	0.646881	0.0686727	-0.996346	-0.050021	-0.173972	-0.0178962	0.0488864	-0.998641	0.231044	0	0	0	1
0.997454	0.0696787	-0.0144896	0.646914	0.068849	-0.996337	-0.0499481	-0.173574	-0.0179444	0.0488074	-0.998644	0.231026	0	0	0	1
0.997463	0.069545	-0.0145398	0.647002	0.0687148	-0.996352	-0.0498493	-0.172948	-0.0179811	0.0487078	-0.998649	0.230997	0	0	0	1
0.997464	0.0695165	-0.014568	0.647062	0.0686867	-0.996358	-0.0497512	-0.172428	-0.0180011	0.0486085	-0.998653	0.230992	0	0	0	1
0.997461	0.069545	-0.0146366	0.647076	0.0687134	-0.996361	-0.0496613	-0.172064	-0.0180647	0.0485137	-0.998656	0.230975	0	0	0	1
0.997448	0.0697231	-0.0147066	0.647097	0.0688897	-0.996354	-0.0495642	-0.171632	-0.0181363	0.0484087	-0.99866	0.23096	0	0	0	1
0.997435	0.0698876	-0.0147582	0.647151	0.0690539	-0.996349	-0.0494342	-0.171018	-0.0181867	0.0482724	-0.998666	0.230966	0	0	0	1
0.997443	0.0697769	-0.014785	0.647239	0.0689441	-0.996362	-0.0493177	-0.170367	-0.0182001	0.0481563	-0.998671	0.230987	0	0	0	1
0.997453	0.0696073	-0.0148872	0.647264	0.0687721	-0.99638	-0.0491937	-0.169865	-0.0182852	0.0480287	-0.998676	0.230959	0	0	0	1
0.997444	0.0697244	-0.0149535	0.647287	0.0688877	-0.996377	-0.0490935	-0.169415	-0.0183499	0.047922	-0.99868	0.23095	0	0	0	1
0.997432	0.0698844	-0.0150186	0.647304	0.0690467	-0.996372	-0.0489725	-0.168935	-0.0184142	0.0477939	-0.998685	0.230944	0	0	0	1
0.997438	0.0697884	-0.0150724	0.647348	0.0689506	-0.996385	-0.0488448	-0.168372	-0.0184544	0.0476646	-0.99869	0.230947	0	0	0	1
0.99746	0.0694654	-0.0150615	0.647405	0.0686313	-0.996415	-0.0486851	-0.167705	-0.0184171	0.0475119	-0.998698	0.230985	0	0	0	1
0.997475	0.0692528	-0.0150533	0.647416	0.0684227	-0.996438	-0.0485018	-0.167067	-0.0183863	0.0473335	-0.998707	0.231039	0	0	0	1
0.997475	0.0692687	-0.0149693	0.647396	0.0684461	-0.996446	-0.0483133	-0.166575	-0.0182904	0.0471509	-0.998718	0.231138	0	0	0	1
0.997467	0.0694092	-0.0148711	0.647347	0.0685949	-0.996446	-0.0481048	-0.166134	-0.0181848	0.046947	-0.998729	0.231252	0	0	0	1
0.997467	0.0694386	-0.0147667	0.647313	0.0686333	-0.996454	-0.0478716	-0.165556	-0.0180662	0.0467211	-0.998742	0.231374	0	0	0	1
0.997484	0.0692128	-0.014674	0.647306	0.0684165	-0.996481	-0.0476306	-0.164895	-0.0179467	0.046491	-0.998755	0.231481	0	0	0	1
0.997486	0.0691814	-0.0146421	0.647295	0.0683901	-0.996492	-0.0474306	-0.164277	-0.0178997	0.0462942	-0.998765	0.231545	0	0	0	1
0.99748	0.0692687	-0.014684	0.647278	0.0684782	-0.996494	-0.0472705	-0.163768	-0.0179346	0.04613	-0.998772	0.231556	0	0	0	1
0.997469	0.0694126	-0.0147614	0.647264	0.0686207	-0.996489	-0.0471506	-0.163352	-0.0180101	0.0460025	-0.998776	0.231533	0	0	0	1
0.997462	0.0694987	-0.0148297	0.647282	0.0687057	-0.996489	-0.0470329	-0.16285	-0.0180741	0.0458789	-0.998781	0.231507	0	0	0	1
0.997455	0.0695826	-0.0148686	0.647338	0.0687897	-0.996489	-0.0469199	-0.162231	-0.0181089	0.0457619	-0.998786	0.231494	0	0	0	1
0.997456	0.0695653	-0.0149083	0.64739	0.0687728	-0.996496	-0.0467988	-0.161606	-0.0181393	0.0456387	-0.998791	0.231482	0	0	0	1
0.997452	0.0696128	-0.0149328	0.647433	0.0688208	-0.996497	-0.0467049	-0.161106	-0.0181595	0.0455424	-0.998795	0.231477	0	0	0	1
0.997443	0.0697215	-0.0150028	0.647452	0.0689281	-0.996494	-0.0466032	-0.16063	-0.0182271	0.0454341	-0.998798	0.231451	0	0	0	1
0.997423	0.070013	-0.0150224	0.6475	0.0692201	-0.996478	-0.0465123	-0.160091	-0.0182536	0.0453368	-0.998802	0.231449	0	0	0	1
0.997423	0.0699956	-0.015065	0.647546	0.069203	-0.996485	-0.0463916	-0.159486	-0.018287	0.0452137	-0.998807	0.231437	0	0	0	1
0.99744	0.0697398	-0.0151582	0.647556	0.0689424	-0.996501	-0.0464338	-0.159081	-0.0183712	0.0452541	-0.998804	0.231422	0	0	0	1
0.997452	0.0695685	-0.0151319	0.647579	0.0687692	-0.996504	-0.046613	-0.15889	-0.0183495	0.0454378	-0.998796	0.231486	0	0	0	1
0.997442	0.0697047	-0.01515	0.647546	0.068906	-0.996499	-0.0465313	-0.158698	-0.0183682	0.0453525	-0.9988	0.231498	0	0	0	1
0.997418	0.0700357	-0.0152094	0.647527	0.0692363	-0.996482	-0.046405	-0.158264	-0.0184337	0.0452164	-0.998805	0.231489	0	0	0	1
0.997419	0.0700162	-0.0152214	0.647573	0.0692182	-0.996488	-0.0462982	-0.15771	-0.0184373	0.0451093	-0.998809	0.231493	0	0	0	1
0.997411	0.070139	-0.0152315	0.647618	0.0693423	-0.996484	-0.0462024	-0.15718	-0.0184463	0.0450108	-0.998814	0.231497	0	0	0	1
0.99742	0.0699888	-0.0153104	0.64763	0.0691908	-0.9965	-0.0460845	-0.156687	-0.0185099	0.0448904	-0.998818	0.231469	0	0	0	1
0.997406	0.0701812	-0.0153631	0.647646	0.0693831	-0.996492	-0.0459592	-0.156134	-0.0185624	0.0447583	-0.998823	0.231456	0	0	0	1
0.997417	0.0700291	-0.0153412	0.647688	0.0692341	-0.996508	-0.0458467	-0.155612	-0.018526	0.0446504	-0.998828	0.231482	0	0	0	1
0.997407	0.0701582	-0.0153635	0.647702	0.0693644	-0.996504	-0.045723	-0.155101	-0.0185454	0.044523	-0.998834	0.231489	0	0	0	1
0.997409	0.0701263	-0.0154012	0.64772	0.069333	-0.996512	-0.045608	-0.154606	-0.0185736	0.0444063	-0.998838	0.231485	0	0	0	1
0.997417	0.0700234	-0.0153711	0.647792	0.0692332	-0.996523	-0.0455199	-0.154044	-0.0185329	0.0443223	-0.998843	0.231508	0	0	0	1
0.99743	0.0698239	-0.0153838	0.647859	0.0690354	-0.996542	-0.0454068	-0.153401	-0.0185288	0.0442123	-0.998848	0.231509	0	0	0	1
0.997442	0.0696357	-0.0154841	0.647907	0.0688443	-0.996559	-0.0453272	-0.152828	-0.018615	0.0441295	-0.99885	0.231457	0	0	0	1
0.997439	0.0696732	-0.0155304	0.647953	0.068881	-0.996559	-0.0452616	-0.152353	-0.0186582	0.0440602	-0.998852	0.231435	0	0	0	1
0.997433	0.0697414	-0.0155673	0.648002	0.068949	-0.996558	-0.0451826	-0.151847	-0.0186925	0.0439775	-0.998855	0.231418	0	0	0	1
0.997429	0.0698103	-0.0155667	0.648062	0.0690196	-0.996557	-0.0450905	-0.151253	-0.0186886	0.0438844	-0.998859	0.231428	0	0	0	1
0.997429	0.069791	-0.0155898	0.648099	0.0690015	-0.996564	-0.0449729	-0.150623	-0.0187027	0.0437658	-0.998864	0.231435	0	0	0	1
0.997441	0.0696231	-0.0156011	0.648132	0.0688352	-0.99658	-0.0448718	-0.150055	-0.0186997	0.0436673	-0.998869	0.231451	0	0	0	1
0.997437	0.0696872	-0.0156047	0.648157	0.0689009	-0.99658	-0.0447742	-0.14957	-0.0186993	0.0435685	-0.998873	0.231465	0	0	0	1
0.997424	0.0698578	-0.015659	0.648165	0.0690709	-0.996573	-0.0446705	-0.149093	-0.0187537	0.0434581	-0.998877	0.231452	0	0	0	1
0.997415	0.0699859	-0.0156627	0.648203	0.0692007	-0.996568	-0.0445646	-0.14853	-0.0187557	0.0433497	-0.998881	0.231466	0	0	0	1
0.997411	0.0700489	-0.0156245	0.648266	0.0692672	-0.996568	-0.0444614	-0.147917	-0.0187131	0.0432483	-0.998887	0.231499	0	0	0	1
0.997409	0.0700593	-0.01567	0.648299	0.0692777	-0.996572	-0.0443546	-0.147366	-0.0187515	0.0431383	-0.998891	0.231485	0	0	0	1
0.997401	0.0701659	-0.0157197	0.64833	0.0693836	-0.996569	-0.0442715	-0.146873	-0.0187999	0.04305	-0.998893	0.231464	0	0	0	1
0.997387	0.0703621	-0.0157395	0.648371	0.0695801	-0.996558	-0.0442016	-0.146403	-0.0188232	0.0429752	-0.998896	0.231461	0	0	0	1
0.997387	0.0703555	-0.0157532	0.648407	0.0695749	-0.996563	-0.0440977	-0.145875	-0.0188294	0.0428707	-0.998901	0.231466	0	0	0	1
0.997383	0.0704278	-0.015705	0.648486	0.0696508	-0.996561	-0.0440142	-0.145257	-0.0187786	0.0427894	-0.998905	0.231499	0	0	0	1
0.997384	0.0704044	-0.0157278	0.648543	0.0696281	-0.996567	-0.0439248	-0.144675	-0.0187941	0.0426991	-0.998909	0.231491	0	0	0	1
0.997382	0.0704172	-0.0157876	0.648569	0.0696402	-0.99657	-0.0438288	-0.144165	-0.0188475	0.0425989	-0.998912	0.231468	0	0	0	1
0.997397	0.0702037	-0.0158339	0.64858	0.0694259	-0.996588	-0.0437729	-0.14383	-0.0188807	0.0425439	-0.998914	0.231454	0	0	0	1
0.997403	0.0701289	-0.0157939	0.648584	0.0693535	-0.996594	-0.0437386	-0.14367	-0.0188352	0.0425138	-0.998916	0.231493	0	0	0	1
0.997388	0.0703364	-0.0157661	0.648576	0.0695632	-0.996582	-0.0436777	-0.143461	-0.0188122	0.0424512	-0.998919	0.231527	0	0	0	1
0.997372	0.0705737	-0.0157746	0.648596	0.0698018	-0.99657	-0.0435796	-0.142974	-0.0188239	0.0423482	-0.998923	0.231538	0	0	0	1
0.997379	0.0704523	-0.015824	0.648636	0.0696805	-0.996583	-0.0434669	-0.142342	-0.0188601	0.0422347	-0.998927	0.231523	0	0	0	1
0.997403	0.0701031	-0.0158568	0.648685	0.0693309	-0.996609	-0.0434278	-0.141763	-0.0188753	0.0421999	-0.998928	0.231522	0	0	0	1
0.997413	0.0699503	-0.0159493	0.648711	0.0691718	-0.996615	-0.043562	-0.14129	-0.0189703	0.0423303	-0.998921	0.231515	0	0	0	1
0.997416	0.0698776	-0.0160283	0.648716	0.0690976	-0.996624	-0.0434709	-0.140797	-0.0190396	0.0422353	-0.998924	0.231487	0	0	0	1
0.997409	0.06998	-0.0160342	0.648742	0.0692016	-0.996621	-0.0433665	-0.140238	-0.0190427	0.0421289	-0.998928	0.231502	0	0	0	1
0.997406	0.0700317	-0.0160314	0.648757	0.0692557	-0.996623	-0.0432436	-0.13965	-0.0190335	0.0420054	-0.998934	0.231531	0	0	0	1
0.997414	0.0699086	-0.0160259	0.648742	0.0691358	-0.996637	-0.0430927	-0.139087	-0.0190124	0.0418576	-0.99894	0.231576	0	0	0	1
0.997419	0.069857	-0.0159636	0.648727	0.0690899	-0.996647	-0.0429379	-0.138598	-0.0189374	0.0417085	-0.998948	0.23165	0	0	0	1
0.997411	0.0699894	-0.0158815	0.648717	0.0692285	-0.996644	-0.0427842	-0.138106	-0.0188505	0.0415582	-0.998956	0.231736	0	0	0	1
0.997399	0.070158	-0.0158906	0.648692	0.0693997	-0.99664	-0.0426139	-0.137534	-0.0188547	0.0413846	-0.998963	0.231769	0	0	0	1
0.99741	0.0699967	-0.0159026	0.648711	0.0692406	-0.996657	-0.0424777	-0.136911	-0.0188506	0.0412508	-0.998968	0.231784	0	0	0	1
0.997404	0.0700721	-0.0159292	0.648759	0.0693165	-0.996655	-0.0423928	-0.136289	-0.0188743	0.0411629	-0.998972	0.231779	0	0	0	1
0.997399	0.0701251	-0.0160114	0.648792	0.0693671	-0.996654	-0.0423389	-0.135806	-0.0189547	0.0411024	-0.998973	0.231736	0	0	0	1
0.997388	0.0702596	-0.0161029	0.64881	0.0694989	-0.996647	-0.0422766	-0.135379	-0.0190471	0.0410313	-0.998974	0.231687	0	0	0	1
0.997382	0.0703371	-0.0161553	0.648848	0.0695757	-0.996645	-0.0422006	-0.134842	-0.0190973	0.0409504	-0.998976	0.231661	0	0	0	1
0.997372	0.0704675	-0.0161921	0.648904	0.0697062	-0.99664	-0.0421144	-0.134181	-0.0191333	0.0408593	-0.998979	0.231645	0	0	0	1
0.997378	0.0703743	-0.0162384	0.648942	0.069613	-0.99665	-0.0420179	-0.133568	-0.0191689	0.0407617	-0.998983	0.231631	0	0	0	1
0.997377	0.0703798	-0.0162654	0.648979	0.0696186	-0.996653	-0.0419523	-0.133089	-0.0191914	0.0406942	-0.998985	0.23162	0	0	0	1
0.997363	0.0705719	-0.0163309	0.648996	0.0698093	-0.996642	-0.0418829	-0.132631	-0.0192597	0.0406167	-0.998987	0.231591	0	0	0	1
0.997353	0.0706896	-0.0164145	0.649025	0.069925	-0.996637	-0.0418081	-0.13208	-0.0193426	0.0405339	-0.998988	0.231549	0	0	0	1
0.997351	0.0706993	-0.0164639	0.649078	0.0699343	-0.99664	-0.0417222	-0.131442	-0.0193862	0.0404446	-0.998991	0.231523	0	0	0	1
0.997356	0.0706242	-0.0164949	0.649138	0.0698592	-0.996648	-0.041662	-0.130885	-0.0194099	0.0403839	-0.998993	0.231504	0	0	0	1
0.997351	0.0706807	-0.0165519	0.649175	0.0699144	-0.996646	-0.0416087	-0.130423	-0.0194652	0.0403256	-0.998994	0.231471	0	0	0	1
0.997349	0.0707045	-0.0166101	0.649209	0.0699369	-0.996647	-0.0415506	-0.129966	-0.0195201	0.0402631	-0.998996	0.231441	0	0	0	1
0.997336	0.0708788	-0.0166285	0.649272	0.0701113	-0.996637	-0.0415038	-0.129435	-0.0195422	0.0402117	-0.998998	0.231427	0	0	0	1
0.997346	0.0707325	-0.0166777	0.649332	0.0699645	-0.99665	-0.0414353	-0.128826	-0.0195806	0.0401428	-0.999	0.231396	0	0	0	1
0.997381	0.0702048	-0.0167755	0.649365	0.0694316	-0.996684	-0.0415169	-0.128397	-0.0196625	0.0402277	-0.998995	0.231363	0	0	0	1
0.997389	0.0700685	-0.0168759	0.649379	0.0692819	-0.996674	-0.0419952	-0.128193	-0.0197902	0.0407007	-0.998973	0.231382	0	0	0	1
0.997388	0.0700773	-0.0169049	0.649389	0.0692895	-0.996674	-0.0419948	-0.127999	-0.0198194	0.040698	-0.998972	0.231371	0	0	0	1
0.99737	0.0703198	-0.016935	0.649414	0.0695316	-0.996659	-0.0419404	-0.127583	-0.0198555	0.0406369	-0.998974	0.231358	0	0	0	1
0.997364	0.0703967	-0.0169628	0.64948	0.0696083	-0.996656	-0.0418959	-0.127024	-0.0198833	0.040589	-0.998976	0.231338	0	0	0	1
0.997372	0.0702794	-0.017024	0.649528	0.0694899	-0.996667	-0.0418311	-0.126436	-0.019935	0.0405225	-0.998977	0.231305	0	0	0	1
0.997368	0.0703176	-0.0170727	0.64958	0.0695268	-0.996665	-0.0417967	-0.125913	-0.0199828	0.040484	-0.998978	0.231276	0	0	0	1
0.997363	0.0703741	-0.0171171	0.649613	0.0695827	-0.996664	-0.0417325	-0.125417	-0.0200248	0.0404157	-0.99898	0.231253	0	0	0	1
0.997354	0.0704952	-0.017172	0.64964	0.0697029	-0.996659	-0.0416626	-0.124895	-0.0200796	0.0403397	-0.998982	0.23123	0	0	0	1
0.997352	0.0705055	-0.0172143	0.649669	0.069713	-0.996661	-0.0415861	-0.124375	-0.0201168	0.0402602	-0.998984	0.231211	0	0	0	1
0.997354	0.0704741	-0.0172367	0.649714	0.0696822	-0.996666	-0.041516	-0.12381	-0.020133	0.0401893	-0.998987	0.231205	0	0	0	1
0.997345	0.0705977	-0.017276	0.649764	0.0698054	-0.99666	-0.0414512	-0.123215	-0.0201726	0.0401195	-0.998989	0.231182	0	0	0	1
0.997339	0.0706698	-0.0173335	0.649806	0.0698763	-0.996658	-0.0413923	-0.122653	-0.0202287	0.0400552	-0.99899	0.231149	0	0	0	1
0.997333	0.070747	-0.0173768	0.649838	0.0699528	-0.996655	-0.0413383	-0.122185	-0.0202712	0.0399967	-0.998992	0.231128	0	0	0	1
0.997324	0.0708617	-0.0174194	0.649861	0.070067	-0.996649	-0.0412769	-0.121724	-0.020314	0.0399301	-0.998994	0.23111	0	0	0	1
0.997314	0.0709891	-0.0174277	0.649904	0.0701954	-0.996643	-0.0412103	-0.121186	-0.0203226	0.0398605	-0.998996	0.231109	0	0	0	1
0.997317	0.0709467	-0.0174777	0.649953	0.0701524	-0.996649	-0.0411456	-0.120584	-0.0203662	0.0397934	-0.998998	0.231082	0	0	0	1
0.997321	0.0708784	-0.0175146	0.650017	0.0700838	-0.996656	-0.0410901	-0.119972	-0.0203964	0.0397368	-0.999	0.231054	0	0	0	1
0.997321	0.070858	-0.0175853	0.650063	0.0700614	-0.996659	-0.0410481	-0.119461	-0.0204631	0.0396903	-0.999	0.23101	0	0	0	1
0.997315	0.0709309	-0.0176491	0.650104	0.0701326	-0.996656	-0.0410058	-0.118972	-0.0205266	0.0396421	-0.999001	0.23097	0	0	0	1
0.997306	0.0710496	-0.0176805	0.650148	0.070251	-0.996649	-0.0409572	-0.118449	-0.0205592	0.0395891	-0.999002	0.230952	0	0	0	1
0.997305	0.0710498	-0.0177022	0.650202	0.0702515	-0.996652	-0.0408968	-0.11784	-0.0205766	0.0395273	-0.999004	0.230942	0	0	0	1
0.997311	0.0709517	-0.0177497	0.650248	0.0701529	-0.996661	-0.0408376	-0.117229	-0.0206159	0.0394669	-0.999006	0.230918	0	0	0	1
0.997319	0.0708407	-0.0177731	0.650297	0.0700419	-0.996671	-0.0407935	-0.116723	-0.0206317	0.0394235	-0.999007	0.230903	0	0	0	1
0.997325	0.0707475	-0.0178249	0.650318	0.069948	-0.99668	-0.0407337	-0.11626	-0.0206755	0.0393622	-0.999009	0.230881	0	0	0	1
0.997334	0.0706065	-0.0178806	0.650337	0.0698065	-0.996693	-0.0406554	-0.115743	-0.0207199	0.0392831	-0.999011	0.230857	0	0	0	1
0.997335	0.07059	-0.0178902	0.650378	0.0697912	-0.996697	-0.0405788	-0.115131	-0.0207235	0.0392064	-0.999014	0.23086	0	0	0	1
0.997338	0.0705365	-0.0179192	0.650415	0.069738	-0.996704	-0.0405139	-0.114522	-0.0207458	0.0391407	-0.999016	0.230853	0	0	0	1
0.997341	0.0704648	-0.0180079	0.650425	0.0696641	-0.996711	-0.0404529	-0.114024	-0.0208271	0.0390751	-0.999017	0.23081	0	0	0	1
0.997344	0.070426	-0.0180356	0.650455	0.0696253	-0.996716	-0.0404006	-0.113548	-0.0208496	0.0390218	-0.999018	0.230798	0	0	0	1
0.997358	0.0701942	-0.0181388	0.650435	0.0693902	-0.996734	-0.0403709	-0.113242	-0.0209413	0.0389899	-0.999018	0.230759	0	0	0	1
0.99734	0.0702801	-0.0187997	0.650107	0.0694423	-0.996715	-0.0407408	-0.113239	-0.0216292	0.0393111	-0.99899	0.230588	0	0	0	1
0.997334	0.0700713	-0.0198617	0.649388	0.0692021	-0.99675	-0.0402894	-0.113217	-0.0226484	0.0387917	-0.998988	0.2303	0	0	0	1
0.997325	0.0699672	-0.0206699	0.648413	0.0690826	-0.996785	-0.0396129	-0.113144	-0.0234032	0.0380632	-0.998999	0.230241	0	0	0	1
0.997298	0.0702178	-0.0210933	0.647163	0.0693292	-0.996789	-0.0391012	-0.113061	-0.0237993	0.0375174	-0.99901	0.230644	0	0	0	1
0.997281	0.0704744	-0.0210385	0.645901	0.0696015	-0.996792	-0.0385216	-0.112948	-0.023714	0.0369368	-0.999034	0.231387	0	0	0	1
0.99726	0.0706639	-0.0213971	0.644536	0.0697857	-0.996792	-0.038188	-0.11286	-0.0240551	0.0365744	-0.999039	0.231918	0	0	0	1
0.997233	0.0707703	-0.0222825	0.643221	0.0698547	-0.99678	-0.0383885	-0.112771	-0.0249557	0.0367099	-0.999012	0.231986	0	0	0	1
0.997206	0.0708854	-0.0231223	0.642225	0.0699328	-0.996765	-0.0386266	-0.112589	-0.0258137	0.0368858	-0.998984	0.231943	0	0	0	1
0.99718	0.0708061	-0.0244425	0.641224	0.0697994	-0.996766	-0.0388282	-0.112505	-0.027141	0.0369968	-0.998945	0.231642	0	0	0	1
0.997139	0.0708046	-0.0260583	0.640147	0.0697443	-0.996779	-0.0386143	-0.112482	-0.0287367	0.0366705	-0.998912	0.231099	0	0	0	1
0.997118	0.0707254	-0.0270588	0.639202	0.0696422	-0.996804	-0.0381519	-0.112472	-0.0296989	0.0361416	-0.998903	0.23087	0	0	0	1
0.997104	0.0707325	-0.0275627	0.638245	0.0696472	-0.996823	-0.0376194	-0.112439	-0.0301644	0.0355748	-0.99891	0.231016	0	0	0	1
0.997076	0.0708753	-0.0282013	0.636838	0.0697888	-0.99684	-0.0369191	-0.112358	-0.0307572	0.0348271	-0.998918	0.231299	0	0	0	1
0.997069	0.0708392	-0.0285362	0.635382	0.0697698	-0.996875	-0.0359936	-0.112299	-0.0310252	0.0338813	-0.998942	0.231743	0	0	0	1
0.997061	0.0708697	-0.028725	0.634093	0.0698169	-0.996898	-0.0352543	-0.112258	-0.0311628	0.0331293	-0.998963	0.232138	0	0	0	1
0.99705	0.0708874	-0.029078	0.632839	0.0698456	-0.996921	-0.0345364	-0.112179	-0.0314651	0.0323877	-0.998978	0.232203	0	0	0	1
0.997032	0.0709413	-0.0295481	0.631649	0.0698988	-0.996933	-0.0340806	-0.112149	-0.0319037	0.0318982	-0.99898	0.23194	0	0	0	1
0.997003	0.071002	-0.0303638	0.630664	0.0699428	-0.99694	-0.0337952	-0.112153	-0.0326989	0.0315543	-0.998965	0.23163	0	0	0	1
0.996972	0.0710709	-0.0312164	0.629944	0.069993	-0.996944	-0.0335492	-0.11213	-0.033534	0.0312468	-0.998947	0.231417	0	0	0	1
0.996919	0.0712113	-0.0325425	0.628897	0.0701033	-0.996947	-0.0332272	-0.112081	-0.0348379	0.0308276	-0.998916	0.231067	0	0	0	1
0.996878	0.0712967	-0.0335987	0.627611	0.0701655	-0.996952	-0.0329669	-0.112059	-0.0358753	0.0304906	-0.998889	0.231012	0	0	0	1
0.996862	0.0714094	-0.0338427	0.62632	0.0702819	-0.996954	-0.0326576	-0.112022	-0.0361003	0.0301606	-0.998891	0.231512	0	0	0	1
0.996849	0.071506	-0.0340164	0.624885	0.0703945	-0.996965	-0.0320738	-0.111836	-0.0362353	0.0295622	-0.998904	0.232069	0	0	0	1
0.996844	0.0715679	-0.0340249	0.623441	0.070471	-0.996972	-0.0316658	-0.111738	-0.0362168	0.0291522	-0.998917	0.232313	0	0	0	1
0.99685	0.0714537	-0.034106	0.622159	0.0703609	-0.996986	-0.0314874	-0.111732	-0.0362818	0.0289726	-0.99892	0.232307	0	0	0	1
0.996828	0.0714704	-0.034707	0.621006	0.0703638	-0.996989	-0.0313879	-0.11169	-0.0368745	0.0288303	-0.998902	0.232098	0	0	0	1
0.996782	0.0715661	-0.0358085	0.620065	0.0704277	-0.996984	-0.031389	-0.11164	-0.0379756	0.0287501	-0.998863	0.231717	0	0	0	1
0.996728	0.0717456	-0.0369311	0.619205	0.0705732	-0.996972	-0.0314365	-0.11159	-0.0391035	0.0287113	-0.998821	0.231417	0	0	0	1
0.99669	0.071629	-0.0381587	0.617994	0.0704375	-0.996995	-0.0310334	-0.111511	-0.0402957	0.0282268	-0.998787	0.231163	0	0	0	1
0.996705	0.0716723	-0.037684	0.617035	0.0704963	-0.996992	-0.0309838	-0.111499	-0.0398201	0.0282091	-0.998807	0.23147	0	0	0	1
0.996815	0.0714426	-0.0351335	0.616777	0.0703255	-0.996993	-0.0313412	-0.111637	-0.0372957	0.0287546	-0.998889	0.232272	0	0	0	1
0.996882	0.0712931	-0.0335031	0.616678	0.0701929	-0.996975	-0.0321825	-0.11189	-0.0357248	0.0297145	-0.998918	0.232552	0	0	0	1
0.996907	0.0711684	-0.0330018	0.6166	0.0700508	-0.996955	-0.033099	-0.112177	-0.0352855	0.0306689	-0.998905	0.232203	0	0	0	1
0.996949	0.0710823	-0.0319134	0.616667	0.0699656	-0.996929	-0.0340469	-0.112548	-0.034264	0.0316942	-0.998908	0.231748	0	0	0	1
0.996988	0.0707941	-0.0313397	0.616522	0.0696729	-0.996927	-0.0347214	-0.112981	-0.03373	0.0324173	-0.998903	0.23119	0	0	0	1
0.997033	0.0704297	-0.0307033	0.616382	0.0693141	-0.996936	-0.0351764	-0.113396	-0.0331152	0.0329279	-0.998907	0.230972	0	0	0	1
0.99707	0.0700571	-0.0303724	0.616254	0.0689378	-0.996946	-0.0356212	-0.113861	-0.0328036	0.0334071	-0.998901	0.23111	0	0	0	1
0.99709	0.0699298	-0.0300065	0.616138	0.0688018	-0.996932	-0.036267	-0.114322	-0.0324791	0.034081	-0.998889	0.23147	0	0	0	1
0.997107	0.0697303	-0.0298995	0.615924	0.0685863	-0.996925	-0.0368738	-0.114808	-0.0324072	0.0347005	-0.99887	0.231688	0	0	0	1
0.997122	0.069553	-0.0298146	0.615776	0.0683915	-0.996915	-0.0375055	-0.115267	-0.0323596	0.0353425	-0.998849	0.231806	0	0	0	1
0.997147	0.0691781	-0.0298307	0.615665	0.0680013	-0.996924	-0.0379604	-0.115723	-0.0323933	0.0358076	-0.998832	0.231846	0	0	0	1
0.997172	0.0687862	-0.0299311	0.615562	0.0675902	-0.996934	-0.038444	-0.116193	-0.0325122	0.0362963	-0.99881	0.231842	0	0	0	1
0.997193	0.0684395	-0.0300177	0.615459	0.0672198	-0.996934	-0.0390747	-0.116716	-0.0326283	0.0369312	-0.998783	0.231851	0	0	0	1
0.99721	0.0681591	-0.0300899	0.615374	0.0669175	-0.996931	-0.0396628	-0.117182	-0.0327292	0.0375226	-0.998758	0.231867	0	0	0	1
0.997226	0.0678735	-0.0301937	0.61528	0.0666096	-0.996929	-0.0402263	-0.117665	-0.0328596	0.0380875	-0.998732	0.231875	0	0	0	1
0.997238	0.0676563	-0.0303037	0.615188	0.0663669	-0.996919	-0.0408703	-0.118146	-0.0330037	0.0387302	-0.998702	0.231889	0	0	0	1
0.99725	0.0674315	-0.0303966	0.615101	0.0661168	-0.996909	-0.041528	-0.118637	-0.0331312	0.039388	-0.998672	0.231909	0	0	0	1
0.997256	0.067289	-0.0305219	0.615009	0.0659453	-0.99689	-0.0422527	-0.119111	-0.0332984	0.0401079	-0.998638	0.231926	0	0	0	1
0.997265	0.0671032	-0.0306178	0.614921	0.0657322	-0.996874	-0.0429553	-0.119603	-0.0334328	0.0408091	-0.998605	0.231955	0	0	0	1
0.997278	0.0668685	-0.0307246	0.614828	0.0654729	-0.996865	-0.0435593	-0.120082	-0.0335692	0.041413	-0.998576	0.231971	0	0	0	1
0.997284	0.0667205	-0.0308415	0.614733	0.0652959	-0.996845	-0.044276	-0.120587	-0.0337266	0.0421258	-0.998541	0.231994	0	0	0	1
0.997282	0.0666927	-0.0309699	0.614639	0.0652359	-0.996813	-0.045067	-0.121057	-0.0339051	0.042908	-0.998501	0.232026	0	0	0	1
0.997283	0.0666288	-0.0310816	0.614549	0.0651422	-0.996786	-0.0458025	-0.121518	-0.0340616	0.0436371	-0.998464	0.232064	0	0	0	1
0.997291	0.0664707	-0.0311568	0.614459	0.064958	-0.996767	-0.0464687	-0.122005	-0.034173	0.0443027	-0.998431	0.232109	0	0	0	1
0.997312	0.0661236	-0.0312294	0.614351	0.0645911	-0.996768	-0.0469589	-0.122527	-0.0342617	0.0447992	-0.998406	0.232143	0	0	0	1
0.997325	0.065893	-0.0312794	0.614245	0.0643465	-0.996767	-0.0473032	-0.123036	-0.0343234	0.0451478	-0.998388	0.232168	0	0	0	1
0.997339	0.0656816	-0.0312809	0.614151	0.0641259	-0.996769	-0.047573	-0.123531	-0.0343326	0.0454243	-0.998375	0.232199	0	0	0	1
0.997347	0.0655592	-0.0312978	0.614058	0.0639912	-0.996761	-0.0479105	-0.124015	-0.0343655	0.0457644	-0.998359	0.232236	0	0	0	1
0.997347	0.0655545	-0.0313161	0.613964	0.0639746	-0.996747	-0.0482297	-0.124496	-0.0344041	0.046082	-0.998343	0.232272	0	0	0	1
0.997351	0.0655067	-0.0312876	0.613906	0.0639237	-0.996744	-0.0483591	-0.124802	-0.0343817	0.0462146	-0.998337	0.232308	0	0	0	1
0.997361	0.0653723	-0.0312375	0.613883	0.0637886	-0.996748	-0.0484484	-0.124969	-0.0343312	0.0463117	-0.998335	0.232332	0	0	0	1
0.997366	0.0653043	-0.0312064	0.613857	0.0637083	-0.996734	-0.0488497	-0.125237	-0.0343227	0.0467167	-0.998316	0.232356	0	0	0	1
0.997381	0.065108	-0.031161	0.613799	0.0634982	-0.996724	-0.049316	-0.12571	-0.0342979	0.0471919	-0.998295	0.232392	0	0	0	1
0.997394	0.0649675	-0.0310287	0.613746	0.0633565	-0.996722	-0.0495354	-0.126203	-0.0341732	0.0474241	-0.998288	0.232434	0	0	0	1
0.997411	0.064771	-0.0309056	0.613687	0.0631594	-0.996725	-0.0497294	-0.126725	-0.0340535	0.0476324	-0.998282	0.232465	0	0	0	1
0.997434	0.0644814	-0.0307525	0.613628	0.0628722	-0.996736	-0.04988	-0.127281	-0.0338965	0.0478023	-0.998279	0.232496	0	0	0	1
0.997451	0.0642968	-0.0305746	0.613579	0.0626903	-0.996739	-0.0500552	-0.127837	-0.0337213	0.0479947	-0.998276	0.232524	0	0	0	1
0.997466	0.0641629	-0.0303888	0.613541	0.0625572	-0.996735	-0.0502992	-0.128359	-0.033545	0.0482544	-0.998269	0.232558	0	0	0	1
0.997478	0.0640387	-0.0302444	0.613501	0.0624288	-0.996726	-0.0506366	-0.128849	-0.0334161	0.0486045	-0.998257	0.232593	0	0	0	1
0.997489	0.06388	-0.0302121	0.613432	0.0622577	-0.996715	-0.0510562	-0.129347	-0.0334023	0.0490308	-0.998236	0.232622	0	0	0	1
0.997499	0.063798	-0.0300764	0.613381	0.0621689	-0.9967	-0.0514619	-0.129881	-0.0332883	0.049447	-0.99822	0.232667	0	0	0	1
0.997517	0.0635749	-0.0299267	0.613326	0.0619428	-0.996697	-0.0517821	-0.130439	-0.0331479	0.0497835	-0.998208	0.232705	0	0	0	1
0.997531	0.0634154	-0.0298079	0.613254	0.0617831	-0.996697	-0.05197	-0.131012	-0.0330331	0.0499838	-0.998201	0.232736	0	0	0	1
0.99754	0.0633689	-0.0296205	0.613192	0.0617427	-0.996695	-0.0520708	-0.13161	-0.0328502	0.0500976	-0.998202	0.232763	0	0	0	1
0.997544	0.0633836	-0.0294544	0.61312	0.0617635	-0.99669	-0.0521395	-0.132205	-0.0326897	0.0501759	-0.998203	0.232788	0	0	0	1
0.997538	0.0635537	-0.0292831	0.613069	0.0619396	-0.996675	-0.0522146	-0.132707	-0.0325321	0.0502559	-0.998204	0.232812	0	0	0	1
0.997542	0.0635806	-0.0290831	0.613022	0.061974	-0.996669	-0.0522926	-0.133226	-0.0323389	0.0503454	-0.998206	0.23284	0	0	0	1
0.997554	0.063472	-0.0289057	0.612949	0.0618722	-0.996671	-0.0523617	-0.133843	-0.0321609	0.0504289	-0.998207	0.232864	0	0	0	1
0.997559	0.0635201	-0.0286441	0.612898	0.0619312	-0.996664	-0.052434	-0.134456	-0.0319071	0.0505157	-0.998211	0.232904	0	0	0	1
0.997568	0.0634689	-0.0284252	0.612859	0.0618889	-0.996663	-0.0525024	-0.134954	-0.0316905	0.0505992	-0.998214	0.232932	0	0	0	1
0.997567	0.0635886	-0.0282009	0.612823	0.0620164	-0.996649	-0.0526128	-0.135436	-0.0314798	0.0507196	-0.998214	0.23297	0	0	0	1
0.997568	0.0636751	-0.0279707	0.61277	0.0621093	-0.996635	-0.0527783	-0.136013	-0.0312651	0.0508965	-0.998212	0.233017	0	0	0	1
0.997565	0.0638097	-0.0277568	0.612705	0.0622502	-0.996618	-0.0529222	-0.136612	-0.0310677	0.0510492	-0.99821	0.233061	0	0	0	1
0.997571	0.0638164	-0.0275188	0.612647	0.0622663	-0.996612	-0.0530131	-0.137218	-0.0308366	0.0511546	-0.998212	0.233096	0	0	0	1
0.997578	0.0638156	-0.02728	0.612599	0.0622753	-0.996608	-0.0530894	-0.137781	-0.0306033	0.0512457	-0.998215	0.233123	0	0	0	1
0.997588	0.0637435	-0.0270928	0.612542	0.0622111	-0.996609	-0.0531486	-0.138311	-0.0304167	0.0513186	-0.998217	0.233148	0	0	0	1
0.997595	0.0637047	-0.0269059	0.612495	0.06218	-0.996607	-0.053213	-0.138791	-0.0302323	0.0513958	-0.998218	0.233173	0	0	0	1
0.997602	0.0636786	-0.0266985	0.612434	0.0621624	-0.996604	-0.0532872	-0.139358	-0.030029	0.0514836	-0.99822	0.233198	0	0	0	1
0.997607	0.06369	-0.0265063	0.61236	0.0621818	-0.9966	-0.0533497	-0.139969	-0.0298419	0.0515575	-0.998222	0.233225	0	0	0	1
0.997599	0.0638757	-0.0263411	0.61231	0.0623739	-0.996584	-0.0534149	-0.140421	-0.0296908	0.0516274	-0.998223	0.233246	0	0	0	1
0.997598	0.0639307	-0.0262495	0.612311	0.0624327	-0.996579	-0.0534477	-0.140543	-0.0296045	0.0516643	-0.998223	0.233254	0	0	0	1
0.997612	0.0637796	-0.0260999	0.612329	0.0622883	-0.996586	-0.0534841	-0.140665	-0.0294498	0.0517144	-0.998225	0.233273	0	0	0	1
0.997641	0.0633882	-0.0259461	0.612272	0.0619033	-0.996606	-0.0535487	-0.141156	-0.0292802	0.0518	-0.998226	0.233292	0	0	0	1
0.997647	0.0633616	-0.0257677	0.612184	0.0618843	-0.996604	-0.0536088	-0.141797	-0.0291048	0.0518718	-0.998227	0.233318	0	0	0	1
0.997651	0.0633971	-0.0255372	0.612132	0.0619295	-0.996597	-0.0536843	-0.142343	-0.0288816	0.0519604	-0.998229	0.233348	0	0	0	1
0.997665	0.0632921	-0.0252602	0.612109	0.0618367	-0.996599	-0.0537645	-0.142821	-0.0286049	0.0520607	-0.998232	0.233383	0	0	0	1
0.997674	0.0632395	-0.0250158	0.612076	0.0617947	-0.996597	-0.0538446	-0.143298	-0.0283636	0.0521573	-0.998234	0.23341	0	0	0	1
0.997686	0.0631277	-0.0248332	0.612015	0.0616907	-0.9966	-0.0539109	-0.143834	-0.0281798	0.0522379	-0.998235	0.233428	0	0	0	1
0.997688	0.0631945	-0.0245783	0.611973	0.0617679	-0.99659	-0.0540113	-0.144379	-0.0279355	0.052352	-0.998235	0.233449	0	0	0	1
0.997695	0.0631675	-0.0243372	0.611933	0.0617504	-0.996585	-0.0541246	-0.144945	-0.0277007	0.0524809	-0.998235	0.233443	0	0	0	1
0.997702	0.0631392	-0.024129	0.611873	0.0617304	-0.996581	-0.0542221	-0.145542	-0.0274978	0.0525918	-0.998235	0.23344	0	0	0	1
0.997708	0.0631542	-0.0238492	0.611836	0.0617571	-0.996573	-0.054331	-0.146106	-0.0272265	0.0527174	-0.998236	0.233459	0	0	0	1
0.997714	0.0631524	-0.0236073	0.611804	0.0617653	-0.996567	-0.0544338	-0.146604	-0.0269916	0.052835	-0.998236	0.233461	0	0	0	1
0.997717	0.0632174	-0.0233207	0.611779	0.0618416	-0.996554	-0.0545778	-0.147143	-0.0267183	0.0529948	-0.998235	0.233467	0	0	0	1
0.99771	0.06342	-0.0230383	0.611739	0.0620551	-0.996533	-0.0547207	-0.14776	-0.0264565	0.0531496	-0.998234	0.233458	0	0	0	1
0.997698	0.0637298	-0.0227299	0.61169	0.0623767	-0.996504	-0.0548813	-0.148466	-0.0261757	0.0533209	-0.998232	0.233441	0	0	0	1
0.997701	0.0637752	-0.0224481	0.611664	0.0624333	-0.996493	-0.0550294	-0.14903	-0.0259065	0.0534851	-0.99823	0.233412	0	0	0	1
0.997708	0.0637873	-0.0220858	0.611688	0.0624606	-0.996482	-0.055192	-0.149476	-0.0255563	0.0536698	-0.998229	0.233392	0	0	0	1
0.997731	0.0635188	-0.0218396	0.611659	0.0622026	-0.996491	-0.0553133	-0.149979	-0.0253041	0.0538131	-0.998228	0.233343	0	0	0	1
0.997736	0.0635495	-0.0214987	0.611624	0.0622473	-0.996479	-0.0554871	-0.150633	-0.0249768	0.0540071	-0.998226	0.233292	0	0	0	1
0.997736	0.0636481	-0.0212441	0.611549	0.0623563	-0.996465	-0.0556156	-0.151287	-0.0247365	0.0541487	-0.998224	0.233252	0	0	0	1
0.997744	0.0636397	-0.0208953	0.611529	0.0623635	-0.996457	-0.0557481	-0.151813	-0.0243967	0.054303	-0.998224	0.233258	0	0	0	1
0.997758	0.0634863	-0.0206881	0.611494	0.0622197	-0.996462	-0.055826	-0.15223	-0.0241867	0.0543974	-0.998224	0.233259	0	0	0	1
0.997778	0.0632438	-0.0204687	0.611452	0.061987	-0.99647	-0.0559291	-0.15273	-0.0239612	0.0545198	-0.998223	0.233264	0	0	0	1
0.99779	0.0631085	-0.020291	0.611372	0.061859	-0.996472	-0.0560379	-0.153366	-0.0237835	0.0546427	-0.99822	0.233243	0	0	0	1
0.99779	0.0631736	-0.0200881	0.611296	0.0619323	-0.996461	-0.0561555	-0.154005	-0.0235921	0.0547712	-0.998218	0.233229	0	0	0	1
0.997798	0.0631125	-0.0198826	0.611258	0.0618801	-0.996458	-0.0562607	-0.154487	-0.0233905	0.0548903	-0.998216	0.233219	0	0	0	1
0.997813	0.0629186	-0.0197131	0.611221	0.0616932	-0.996464	-0.056369	-0.154944	-0.0232177	0.0550134	-0.998213	0.233191	0	0	0	1
0.997825	0.0627903	-0.0195304	0.611169	0.0615723	-0.996464	-0.0564939	-0.155495	-0.0230361	0.0551523	-0.99821	0.233158	0	0	0	1
0.997805	0.0631433	-0.0194105	0.61111	0.061929	-0.996436	-0.0566003	-0.155955	-0.0229428	0.0552579	-0.998206	0.233128	0	0	0	1
0.997809	0.0631134	-0.0193301	0.611082	0.0619025	-0.996435	-0.056647	-0.156198	-0.0228639	0.0553101	-0.998205	0.233122	0	0	0	1
0.997822	0.0629494	-0.0191554	0.6111	0.061747	-0.996441	-0.0567098	-0.15637	-0.0226846	0.0553874	-0.998205	0.233128	0	0	0	1
0.997844	0.0626335	-0.0190687	0.611038	0.061435	-0.996457	-0.0567644	-0.156783	-0.022584	0.0554544	-0.998203	0.233114	0	0	0	1
0.997837	0.0628036	-0.018879	0.610959	0.0616131	-0.99644	-0.0568704	-0.157387	-0.022411	0.055568	-0.998201	0.233109	0	0	0	1
0.997833	0.0629423	-0.0186321	0.610904	0.0617628	-0.996425	-0.0569841	-0.15794	-0.0221797	0.0556937	-0.998199	0.233125	0	0	0	1
0.997829	0.0630432	-0.0184726	0.610834	0.0618704	-0.996413	-0.057074	-0.158458	-0.0220319	0.0557911	-0.998197	0.233124	0	0	0	1
0.997839	0.0629496	-0.0182407	0.610785	0.0617876	-0.996412	-0.0571795	-0.158978	-0.0218022	0.0559128	-0.998195	0.233129	0	0	0	1
0.997834	0.0630892	-0.018035	0.610728	0.0619359	-0.996396	-0.0573031	-0.159529	-0.0216127	0.0560458	-0.998192	0.233113	0	0	0	1
0.997829	0.0632265	-0.0178356	0.610674	0.0620816	-0.99638	-0.0574225	-0.160055	-0.0214291	0.0561745	-0.998188	0.233096	0	0	0	1
0.997834	0.0632079	-0.0176508	0.61062	0.062071	-0.996374	-0.0575328	-0.160562	-0.0212508	0.0562964	-0.998185	0.233081	0	0	0	1
0.997839	0.0631676	-0.0174804	0.610538	0.0620381	-0.99637	-0.0576421	-0.161162	-0.0210855	0.056417	-0.998182	0.233065	0	0	0	1
0.997837	0.0632763	-0.0172092	0.610479	0.0621591	-0.996354	-0.0577754	-0.161768	-0.0208297	0.0565646	-0.998179	0.233072	0	0	0	1
0.997825	0.0635133	-0.0170437	0.610402	0.0624031	-0.996333	-0.0578763	-0.162314	-0.0206845	0.0566707	-0.998176	0.233066	0	0	0	1
0.997833	0.0634565	-0.0167846	0.610362	0.0623588	-0.996329	-0.0579905	-0.162807	-0.0204302	0.0568021	-0.998174	0.233083	0	0	0	1
0.997843	0.0633682	-0.0165362	0.610321	0.0622822	-0.996327	-0.0581105	-0.163316	-0.0201853	0.0569391	-0.998171	0.233083	0	0	0	1
0.997843	0.0634089	-0.0163344	0.61025	0.0623319	-0.996317	-0.0582344	-0.163901	-0.0199942	0.0570745	-0.998167	0.233072	0	0	0	1
0.997848	0.0633907	-0.0161096	0.61017	0.062324	-0.99631	-0.0583677	-0.164554	-0.0197775	0.0572219	-0.998163	0.233056	0	0	0	1
0.997862	0.0632394	-0.0158573	0.610118	0.0621848	-0.996311	-0.058494	-0.165109	-0.0195253	0.0573668	-0.998159	0.233056	0	0	0	1
0.997871	0.0631435	-0.0156413	0.610073	0.0620993	-0.99631	-0.0586063	-0.165594	-0.0193115	0.0574942	-0.998156	0.233052	0	0	0	1
0.997886	0.0629775	-0.0153737	0.610045	0.0619464	-0.996311	-0.0587392	-0.166078	-0.0190436	0.0576466	-0.998153	0.233049	0	0	0	1
0.997895	0.0628932	-0.0151283	0.609991	0.0618736	-0.996307	-0.0588881	-0.16667	-0.0188034	0.057812	-0.998148	0.233025	0	0	0	1
0.997907	0.0627657	-0.0148729	0.609931	0.0617581	-0.996305	-0.0590461	-0.167303	-0.0185513	0.0579879	-0.998142	0.232994	0	0	0	1
0.997902	0.0629213	-0.0145825	0.6099	0.0619269	-0.996283	-0.059231	-0.167872	-0.0182825	0.0581876	-0.998135	0.232956	0	0	0	1
0.997903	0.0629577	-0.0143463	0.609876	0.0619743	-0.996272	-0.0593794	-0.168337	-0.0180585	0.0583496	-0.99813	0.232923	0	0	0	1
0.99791	0.0629098	-0.0140629	0.609859	0.06194	-0.996264	-0.0595475	-0.168832	-0.0177838	0.0585359	-0.998124	0.232891	0	0	0	1
0.997915	0.0628819	-0.0137918	0.609812	0.0619252	-0.996255	-0.0597133	-0.169417	-0.0175223	0.0587187	-0.998118	0.232867	0	0	0	1
0.997918	0.0629017	-0.0134756	0.609754	0.0619605	-0.996242	-0.059888	-0.17007	-0.0172193	0.0589123	-0.998112	0.232857	0	0	0	1
0.997913	0.0630497	-0.0131951	0.609697	0.0621223	-0.996223	-0.0600338	-0.170645	-0.0169576	0.0590727	-0.998107	0.232865	0	0	0	1
0.997909	0.0631713	-0.0129136	0.609658	0.062258	-0.996206	-0.0601745	-0.171149	-0.0166932	0.0592286	-0.998102	0.232873	0	0	0	1
0.997906	0.0632478	-0.0127585	0.609635	0.062342	-0.996195	-0.0602703	-0.171458	-0.0165491	0.0593327	-0.998098	0.232862	0	0	0	1
0.997906	0.0632664	-0.0126584	0.609632	0.0623652	-0.996189	-0.0603498	-0.171651	-0.0164555	0.0594179	-0.998095	0.23283	0	0	0	1
0.997917	0.063121	-0.0124885	0.609636	0.0622285	-0.996192	-0.0604483	-0.171897	-0.0162837	0.0595292	-0.998091	0.232811	0	0	0	1
0.997926	0.0630278	-0.0122512	0.609596	0.0621472	-0.996188	-0.0605964	-0.172407	-0.016051	0.0596933	-0.998085	0.232784	0	0	0	1
0.9979	0.0634933	-0.0119969	0.609521	0.0626244	-0.996147	-0.0607695	-0.173041	-0.0158363	0.0598745	-0.998077	0.232762	0	0	0	1
0.997899	0.0635744	-0.0116552	0.609493	0.0627231	-0.99613	-0.060942	-0.173581	-0.0155117	0.0600668	-0.998071	0.232765	0	0	0	1
0.997909	0.0634657	-0.0113511	0.60948	0.0626305	-0.996127	-0.0610985	-0.17404	-0.015212	0.0602438	-0.998065	0.232759	0	0	0	1
0.997923	0.0632997	-0.0110598	0.609457	0.0624798	-0.996126	-0.0612696	-0.174548	-0.0149225	0.0604353	-0.998058	0.232734	0	0	0	1
0.997929	0.0632641	-0.0107216	0.609423	0.0624616	-0.996114	-0.0614827	-0.175177	-0.0145968	0.0606696	-0.998048	0.232691	0	0	0	1
0.997929	0.0633019	-0.0104594	0.609373	0.0625124	-0.996099	-0.0616751	-0.175786	-0.0143499	0.0608775	-0.998039	0.232635	0	0	0	1
0.997936	0.0632392	-0.0101906	0.609356	0.0624637	-0.99609	-0.0618571	-0.176268	-0.0140897	0.0610768	-0.998031	0.232588	0	0	0	1
0.997942	0.0631983	-0.0098874	0.609353	0.0624388	-0.99608	-0.0620466	-0.176728	-0.013797	0.0612855	-0.998022	0.23255	0	0	0	1
0.99796	0.0629401	-0.00964299	0.609314	0.0621938	-0.996085	-0.0622081	-0.177248	-0.0135477	0.0614655	-0.998014	0.232516	0	0	0	1
0.997958	0.0630138	-0.00937691	0.609246	0.0622814	-0.996069	-0.0623883	-0.177877	-0.0132985	0.0616609	-0.998006	0.232489	0	0	0	1
0.997966	0.0629315	-0.0091229	0.60918	0.0622129	-0.996064	-0.0625368	-0.178458	-0.0130496	0.061826	-0.997999	0.232484	0	0	0	1
0.997977	0.0627921	-0.00883602	0.609133	0.0620895	-0.996061	-0.0626934	-0.178995	-0.0127649	0.0620019	-0.997991	0.232484	0	0	0	1
0.997987	0.0626735	-0.00861509	0.609087	0.0619832	-0.99606	-0.062822	-0.179453	-0.0125455	0.0621455	-0.997985	0.232477	0	0	0	1
0.998001	0.0624788	-0.00833036	0.60905	0.0618045	-0.99606	-0.0629982	-0.179994	-0.0122606	0.0623414	-0.997976	0.232454	0	0	0	1
0.998006	0.0624267	-0.00811024	0.608977	0.0617642	-0.996052	-0.0631646	-0.180595	-0.0120484	0.0625218	-0.997968	0.232414	0	0	0	1
0.998008	0.0624246	-0.00790999	0.608882	0.0617727	-0.996041	-0.0633232	-0.181236	-0.0118586	0.0626925	-0.997959	0.232384	0	0	0	1
0.998011	0.0624151	-0.00765795	0.608822	0.0617774	-0.996032	-0.0634634	-0.181764	-0.0116156	0.0628481	-0.997952	0.232392	0	0	0	1
0.998019	0.0623139	-0.00744418	0.608763	0.0616885	-0.99603	-0.0635778	-0.182229	-0.0114034	0.0629766	-0.997947	0.232403	0	0	0	1
0.998021	0.0623022	-0.00718998	0.60871	0.0616912	-0.996021	-0.0637249	-0.182741	-0.0111586	0.0631393	-0.997939	0.232409	0	0	0	1
0.998003	0.0626086	-0.0070041	0.608601	0.0620071	-0.995992	-0.063874	-0.183382	-0.0110021	0.0632961	-0.997931	0.232392	0	0	0	1
0.997995	0.0627564	-0.0068055	0.608495	0.0621656	-0.995972	-0.0640229	-0.184021	-0.0108229	0.0634555	-0.997923	0.232385	0	0	0	1
0.997984	0.0629659	-0.00652474	0.608443	0.0623907	-0.995948	-0.0641866	-0.184551	-0.0105668	0.0636341	-0.997914	0.232392	0	0	0	1
0.997993	0.0628458	-0.00633333	0.608445	0.0622813	-0.995944	-0.0643547	-0.184996	-0.010379	0.0638151	-0.997905	0.232403	0	0	0	1
0.997991	0.0628781	-0.00628546	0.608434	0.0623148	-0.99593	-0.0645259	-0.185475	-0.0103441	0.0639886	-0.997894	0.232397	0	0	0	1
0.997993	0.062841	-0.00633818	0.608378	0.0622723	-0.99592	-0.0647289	-0.186128	-0.0104069	0.0641883	-0.99788	0.232338	0	0	0	1
0.997981	0.0630408	-0.00632146	0.608311	0.0624708	-0.995895	-0.0649191	-0.186765	-0.010415	0.0643771	-0.997868	0.232298	0	0	0	1
0.997964	0.0633021	-0.00629712	0.608271	0.0627321	-0.995872	-0.0650194	-0.187095	-0.0104139	0.0644761	-0.997862	0.232279	0	0	0	1
0.997964	0.0633069	-0.00622873	0.608288	0.0627408	-0.995868	-0.0650676	-0.187169	-0.0103491	0.0645284	-0.997859	0.232282	0	0	0	1
0.99798	0.0630785	-0.00606696	0.608312	0.0625224	-0.995876	-0.0651564	-0.187357	-0.0101788	0.0646294	-0.997854	0.232309	0	0	0	1
0.998	0.0627683	-0.0060183	0.608225	0.0622148	-0.995888	-0.06527	-0.187857	-0.0101173	0.064749	-0.997847	0.232317	0	0	0	1
0.997991	0.0629197	-0.00583271	0.60813	0.0623764	-0.995868	-0.0654243	-0.188487	-0.00995198	0.064913	-0.997838	0.232339	0	0	0	1
0.997988	0.0629806	-0.0056805	0.608053	0.0624457	-0.995855	-0.06556	-0.18904	-0.00981284	0.0650574	-0.99783	0.232354	0	0	0	1
0.99799	0.0629738	-0.00549284	0.608004	0.0624497	-0.995844	-0.0657135	-0.18955	-0.00963511	0.0652224	-0.997821	0.232363	0	0	0	1
0.997996	0.0628876	-0.00537637	0.607953	0.06237	-0.99584	-0.065848	-0.190027	-0.0095219	0.0653647	-0.997813	0.232355	0	0	0	1
0.998005	0.0627511	-0.00528387	0.607911	0.0622382	-0.995838	-0.0660151	-0.190546	-0.00943125	0.0655386	-0.997802	0.232328	0	0	0	1
0.998015	0.0625954	-0.0051625	0.607879	0.062089	-0.995834	-0.0662137	-0.191122	-0.00931251	0.0657457	-0.99779	0.232304	0	0	0	1
0.998015	0.0626055	-0.00510719	0.607836	0.0621008	-0.99582	-0.066414	-0.191719	-0.00927057	0.065949	-0.997777	0.232276	0	0	0	1
0.998019	0.0625443	-0.00501105	0.607802	0.0620445	-0.995812	-0.0665866	-0.192244	-0.00918151	0.0661278	-0.997766	0.232268	0	0	0	1
0.998029	0.0623968	-0.00494272	0.607771	0.0619003	-0.99581	-0.066753	-0.192747	-0.00911401	0.0662995	-0.997755	0.232256	0	0	0	1
0.998033	0.0623435	-0.00481414	0.607749	0.0618541	-0.995801	-0.0669234	-0.193241	-0.00899298	0.066478	-0.997744	0.23227	0	0	0	1
0.998029	0.062418	-0.00469394	0.607706	0.0619347	-0.995783	-0.0671117	-0.193822	-0.00888994	0.0666727	-0.997732	0.232278	0	0	0	1
0.998023	0.0625146	-0.00458851	0.607652	0.0620365	-0.995763	-0.0673115	-0.19445	-0.00880383	0.0668778	-0.997719	0.232276	0	0	0	1
0.998027	0.0624536	-0.00453611	0.607616	0.0619773	-0.995753	-0.0675183	-0.195028	-0.0087604	0.067088	-0.997705	0.232235	0	0	0	1
0.998026	0.0624679	-0.00453993	0.607622	0.0619892	-0.995737	-0.0677456	-0.195525	-0.00877929	0.0673144	-0.99769	0.23217	0	0	0	1
0.998034	0.0623525	-0.00455409	0.607647	0.0618711	-0.995728	-0.0679791	-0.196001	-0.00880008	0.0675477	-0.997674	0.232095	0	0	0	1
0.998028	0.0624397	-0.00457596	0.607662	0.0619545	-0.995706	-0.0682273	-0.196545	-0.00884318	0.0677932	-0.997657	0.232043	0	0	0	1
0.998025	0.062491	-0.00463982	0.607655	0.0619987	-0.995684	-0.0685121	-0.197247	-0.00892795	0.0680731	-0.997637	0.231987	0	0	0	1
0.997999	0.0628987	-0.00472354	0.607682	0.062397	-0.995637	-0.068829	-0.197913	-0.00905896	0.0683805	-0.997615	0.231913	0	0	0	1
0.997987	0.0630689	-0.0049052	0.607748	0.0625512	-0.995604	-0.069165	-0.198497	-0.00927256	0.0687028	-0.997591	0.231773	0	0	0	1
0.997987	0.0630519	-0.00518979	0.607845	0.0625114	-0.995582	-0.0695142	-0.199	-0.00957663	0.0690337	-0.997565	0.231561	0	0	0	1
0.997991	0.0629622	-0.00548585	0.607894	0.0623984	-0.995568	-0.0698264	-0.199545	-0.00988472	0.0693276	-0.997542	0.231352	0	0	0	1
0.997991	0.0629478	-0.00564694	0.607865	0.0623705	-0.995553	-0.0700563	-0.20014	-0.0100585	0.0695472	-0.997525	0.23125	0	0	0	1
0.99799	0.062968	-0.00560353	0.607763	0.0623925	-0.995544	-0.0701739	-0.200734	-0.010024	0.0696671	-0.997517	0.231291	0	0	0	1
0.997996	0.0628854	-0.00543306	0.607686	0.0623211	-0.995542	-0.0702649	-0.201244	-0.00985422	0.0697694	-0.997511	0.231408	0	0	0	1
0.998	0.0628331	-0.00532966	0.607611	0.0622754	-0.995539	-0.07034	-0.201682	-0.00975231	0.0698513	-0.997506	0.231483	0	0	0	1
0.998006	0.0627358	-0.00526204	0.607548	0.0621818	-0.995537	-0.0704592	-0.202179	-0.0096856	0.0699754	-0.997498	0.231525	0	0	0	1
0.998	0.0628377	-0.00522684	0.607507	0.0622847	-0.995521	-0.0705882	-0.2026	-0.00966575	0.0701054	-0.997489	0.231548	0	0	0	1
0.997996	0.0628885	-0.00534382	0.60747	0.0623266	-0.995514	-0.0706554	-0.202823	-0.00978999	0.0701646	-0.997484	0.231479	0	0	0	1
0.998001	0.062815	-0.00531185	0.607513	0.0622544	-0.995511	-0.0707612	-0.202991	-0.00975959	0.070273	-0.997477	0.231475	0	0	0	1
0.998023	0.0624574	-0.00528585	0.607503	0.061898	-0.995522	-0.0709215	-0.203457	-0.00971847	0.070438	-0.997466	0.231485	0	0	0	1
0.99803	0.0623443	-0.00533755	0.607422	0.0617799	-0.995517	-0.0710813	-0.204054	-0.00977186	0.0705955	-0.997454	0.231462	0	0	0	1
0.998026	0.062408	-0.00532333	0.607395	0.0618428	-0.995501	-0.0712551	-0.20455	-0.00977298	0.0707691	-0.997442	0.231466	0	0	0	1
0.998037	0.0622378	-0.00527697	0.607379	0.0616749	-0.995501	-0.0714001	-0.204976	-0.00972372	0.0709183	-0.997431	0.231485	0	0	0	1
0.99805	0.062036	-0.00520669	0.607334	0.0614771	-0.995502	-0.0715568	-0.205508	-0.00964906	0.071081	-0.997421	0.231514	0	0	0	1
0.998048	0.0620832	-0.00513724	0.607249	0.0615275	-0.995487	-0.0717199	-0.206136	-0.00959334	0.0712476	-0.997409	0.231544	0	0	0	1
0.998042	0.062172	-0.00505602	0.60717	0.0616203	-0.99547	-0.0718843	-0.206716	-0.00952899	0.0714159	-0.997398	0.231555	0	0	0	1
0.998049	0.0620724	-0.00489382	0.607144	0.0615309	-0.995463	-0.0720597	-0.207202	-0.0093712	0.0716018	-0.997386	0.231575	0	0	0	1
0.998057	0.0619563	-0.0047363	0.607127	0.0614246	-0.995455	-0.0722532	-0.207706	-0.00921798	0.0718058	-0.997373	0.231593	0	0	0	1
0.998059	0.0619345	-0.00470681	0.607046	0.0614034	-0.995444	-0.0724217	-0.208297	-0.00919742	0.071976	-0.997361	0.231574	0	0	0	1
0.99803	0.0624007	-0.00459363	0.606993	0.0618745	-0.995399	-0.0726464	-0.208901	-0.00913233	0.0722029	-0.997345	0.231565	0	0	0	1
0.998032	0.0623824	-0.00447323	0.606965	0.0618631	-0.995385	-0.0728459	-0.209433	-0.00902353	0.0724097	-0.997331	0.231578	0	0	0	1
0.998042	0.0622414	-0.00427334	0.606966	0.0617352	-0.995378	-0.0730519	-0.209922	-0.00882706	0.0726289	-0.997317	0.231611	0	0	0	1
0.998052	0.0620863	-0.00418911	0.606925	0.0615851	-0.995375	-0.0732179	-0.210423	-0.00874218	0.0728012	-0.997305	0.231623	0	0	0	1
0.998038	0.0623166	-0.00409631	0.606881	0.0618197	-0.995345	-0.0734262	-0.211002	-0.00867952	0.0730127	-0.99729	0.231636	0	0	0	1
0.998024	0.0625425	-0.00403612	0.606806	0.0620477	-0.995315	-0.073633	-0.211652	-0.008649	0.0732209	-0.997275	0.231645	0	0	0	1
0.998017	0.0626591	-0.00393398	0.606755	0.0621698	-0.995294	-0.0738236	-0.212211	-0.00856778	0.0734165	-0.997261	0.231654	0	0	0	1
0.998015	0.0627012	-0.00382661	0.606735	0.062218	-0.995277	-0.074009	-0.212681	-0.00847557	0.0736078	-0.997248	0.231665	0	0	0	1
0.998024	0.0625704	-0.00369134	0.606721	0.0620959	-0.995269	-0.0742102	-0.213166	-0.00834382	0.0738182	-0.997233	0.231666	0	0	0	1
0.998014	0.062724	-0.00356662	0.606668	0.0622565	-0.995244	-0.0744235	-0.213758	-0.00824436	0.0740376	-0.997218	0.231666	0	0	0	1
0.998009	0.0628145	-0.00346597	0.606584	0.0623525	-0.995221	-0.0746389	-0.214447	-0.00816437	0.074258	-0.997202	0.231668	0	0	0	1
0.998007	0.0628584	-0.00340102	0.60654	0.0623993	-0.995202	-0.0748546	-0.215041	-0.00811649	0.074477	-0.997186	0.231647	0	0	0	1
0.998005	0.0628879	-0.00335413	0.606573	0.0624304	-0.995183	-0.0750905	-0.215499	-0.0080868	0.0747151	-0.997169	0.231632	0	0	0	1
0.998019	0.0626695	-0.00331688	0.606683	0.0622127	-0.995172	-0.0754166	-0.216	-0.00805371	0.0750447	-0.997144	0.231615	0	0	0	1
0.998028	0.0625157	-0.00349969	0.606746	0.0620426	-0.995154	-0.0757819	-0.216648	-0.00824682	0.0753991	-0.997116	0.231473	0	0	0	1
0.99803	0.062449	-0.00394372	0.60675	0.0619396	-0.995135	-0.076126	-0.217314	-0.00870505	0.0757156	-0.997088	0.23118	0	0	0	1
0.998028	0.0624618	-0.00425955	0.606788	0.0619258	-0.995113	-0.0764246	-0.217887	-0.00903888	0.0759939	-0.997064	0.230953	0	0	0	1
0.998029	0.0624502	-0.00419131	0.606853	0.0619219	-0.995135	-0.0761412	-0.218173	-0.00895248	0.0757154	-0.997086	0.230864	0	0	0	1
0.998029	0.0624615	-0.00416234	0.606845	0.0619354	-0.995134	-0.0761425	-0.218329	-0.00892459	0.0757184	-0.997086	0.230869	0	0	0	1
0.998041	0.062272	-0.00405649	0.606827	0.0617539	-0.995141	-0.0761945	-0.218539	-0.00880809	0.0757785	-0.997082	0.230937	0	0	0	1
0.99806	0.0619626	-0.00396695	0.606746	0.0614515	-0.995153	-0.0762759	-0.218972	-0.0087005	0.075868	-0.997076	0.231009	0	0	0	1
0.998047	0.0621886	-0.00389924	0.606616	0.0616811	-0.995131	-0.0763831	-0.21956	-0.00865693	0.0759772	-0.997069	0.231071	0	0	0	1
0.998029	0.0624759	-0.00376892	0.606538	0.0619761	-0.9951	-0.0765413	-0.22014	-0.00855896	0.0761406	-0.997057	0.23116	0	0	0	1
0.99803	0.0624675	-0.00373829	0.606506	0.0619687	-0.995089	-0.0766997	-0.220611	-0.00853767	0.0763007	-0.997045	0.231177	0	0	0	1
0.998034	0.0624016	-0.00376407	0.606502	0.0618993	-0.995078	-0.0768992	-0.221062	-0.00857067	0.0764988	-0.997029	0.231153	0	0	0	1
0.998046	0.0622002	-0.00380934	0.606474	0.0616932	-0.995075	-0.0771023	-0.221602	-0.00861285	0.0767005	-0.997014	0.231124	0	0	0	1
0.998033	0.0624162	-0.00381187	0.606416	0.0619065	-0.995044	-0.0773252	-0.22224	-0.00864581	0.0769209	-0.996996	0.231123	0	0	0	1
0.998014	0.0627217	-0.00378343	0.606348	0.0622118	-0.995011	-0.077508	-0.222859	-0.00865248	0.0771024	-0.996982	0.23114	0	0	0	1
0.998012	0.0627476	-0.00373652	0.606294	0.06224	-0.994999	-0.0776412	-0.223386	-0.00861611	0.0772381	-0.996972	0.231166	0	0	0	1
0.998014	0.0627299	-0.00364692	0.606278	0.0622278	-0.994985	-0.0778218	-0.223875	-0.00853686	0.077424	-0.996958	0.231212	0	0	0	1
0.998016	0.062702	-0.00360237	0.606256	0.0622017	-0.994972	-0.0780194	-0.224391	-0.0085027	0.0776242	-0.996943	0.231234	0	0	0	1
0.998017	0.0626853	-0.00359914	0.606196	0.0621835	-0.994957	-0.0782212	-0.225009	-0.00851077	0.077826	-0.996927	0.231237	0	0	0	1
0.998013	0.062753	-0.0035636	0.606158	0.0622525	-0.99494	-0.0783814	-0.225608	-0.00849069	0.0779876	-0.996915	0.231242	0	0	0	1
0.998018	0.062673	-0.00348134	0.606142	0.0621797	-0.99495	-0.0783064	-0.226097	-0.00839791	0.0779185	-0.996921	0.231221	0	0	0	1
0.998016	0.0627033	-0.00347129	0.606124	0.0622092	-0.994934	-0.0784877	-0.226602	-0.00840159	0.0780998	-0.996907	0.23121	0	0	0	1
0.998026	0.0625463	-0.00346973	0.606093	0.0620512	-0.994929	-0.0786795	-0.227126	-0.00839969	0.0782927	-0.996892	0.231203	0	0	0	1
0.998019	0.0626555	-0.00341813	0.606063	0.0621623	-0.994905	-0.0788939	-0.227696	-0.00837028	0.0785089	-0.996875	0.231228	0	0	0	1
0.998019	0.0626622	-0.00337756	0.606029	0.0621704	-0.994887	-0.0791098	-0.228309	-0.00834391	0.0787268	-0.996858	0.231247	0	0	0	1
0.998022	0.06262	-0.00337494	0.606025	0.0621267	-0.994872	-0.0793335	-0.228845	-0.00835192	0.0789506	-0.99684	0.231237	0	0	0	1
0.998028	0.0625193	-0.00342185	0.606046	0.0620206	-0.99486	-0.0795681	-0.229319	-0.00840522	0.0791827	-0.996821	0.231193	0	0	0	1
0.998041	0.0622962	-0.00348291	0.60606	0.0617914	-0.994856	-0.0797967	-0.229792	-0.00846244	0.0794089	-0.996803	0.231144	0	0	0	1
0.99805	0.0621575	-0.00358254	0.60604	0.0616432	-0.994846	-0.0800348	-0.230361	-0.00856524	0.0796416	-0.996783	0.231076	0	0	0	1
0.998044	0.0622476	-0.00373107	0.605998	0.0617187	-0.994819	-0.0803143	-0.231042	-0.00873751	0.0799106	-0.99676	0.230979	0	0	0	1
0.99805	0.0621321	-0.00394828	0.605968	0.0615842	-0.994809	-0.0805444	-0.231636	-0.00895857	0.0801278	-0.996741	0.230831	0	0	0	1
0.998055	0.0620463	-0.00412469	0.606006	0.061482	-0.994794	-0.0808113	-0.232147	-0.00914366	0.0803842	-0.996718	0.230695	0	0	0	1
0.998066	0.0618551	-0.00422692	0.606097	0.06128	-0.994778	-0.0811549	-0.232677	-0.00925107	0.0807225	-0.99669	0.230599	0	0	0	1
0.998072	0.0617368	-0.00444608	0.606121	0.0611415	-0.994761	-0.0814655	-0.233273	-0.00947859	0.0810203	-0.996664	0.230443	0	0	0	1
0.998074	0.0617088	-0.00453553	0.606115	0.0611081	-0.994778	-0.0812805	-0.233649	-0.00955396	0.0808304	-0.996679	0.230287	0	0	0	1
0.998058	0.0619648	-0.00452724	0.606094	0.0613668	-0.994787	-0.0809799	-0.233869	-0.00954794	0.0805285	-0.996703	0.230191	0	0	0	1
0.998054	0.0620329	-0.00440143	0.606069	0.0614443	-0.994777	-0.0810418	-0.234114	-0.0094321	0.0805973	-0.996699	0.23027	0	0	0	1
0.998054	0.0620453	-0.00422823	0.606014	0.0614696	-0.994767	-0.0811491	-0.234527	-0.00926741	0.0807149	-0.996691	0.230387	0	0	0	1
0.998051	0.062107	-0.00406405	0.60593	0.0615433	-0.994753	-0.0812626	-0.235005	-0.00911608	0.0808378	-0.996682	0.230501	0	0	0	1
0.998049	0.0621536	-0.00397268	0.605869	0.0615959	-0.994739	-0.0813973	-0.235464	-0.00903729	0.0809775	-0.996671	0.230564	0	0	0	1
0.998054	0.0620745	-0.00390963	0.605818	0.0615206	-0.994729	-0.08157	-0.235985	-0.00897881	0.0811544	-0.996658	0.230607	0	0	0	1
0.998035	0.0623789	-0.00383931	0.605794	0.0618276	-0.994691	-0.0818089	-0.236581	-0.00894844	0.0813945	-0.996638	0.230641	0	0	0	1
0.99802	0.0626273	-0.00377808	0.605777	0.0620783	-0.994658	-0.0820167	-0.237176	-0.00892073	0.0816034	-0.996621	0.230659	0	0	0	1
0.998022	0.06259	-0.00369457	0.605755	0.0620477	-0.994657	-0.0820481	-0.237698	-0.00883657	0.0816402	-0.996619	0.230661	0	0	0	1
0.998021	0.0626199	-0.00362344	0.605703	0.062082	-0.994643	-0.0821909	-0.238197	-0.00877715	0.0817869	-0.996608	0.230705	0	0	0	1
0.99802	0.0626404	-0.00346797	0.605636	0.0621137	-0.994627	-0.0823599	-0.238775	-0.00863472	0.0819651	-0.996594	0.230805	0	0	0	1
0.99802	0.0626528	-0.0032814	0.605551	0.0621404	-0.994616	-0.0824718	-0.2394	-0.00845714	0.0820883	-0.996586	0.230915	0	0	0	1
0.998013	0.0627639	-0.00313339	0.605485	0.0622636	-0.994612	-0.0824342	-0.239959	-0.00831672	0.082059	-0.996589	0.230956	0	0	0	1
0.998018	0.0626921	-0.00294309	0.605491	0.0622076	-0.994615	-0.082439	-0.24048	-0.00812182	0.0820762	-0.996589	0.231005	0	0	0	1
0.998016	0.062737	-0.00284349	0.605496	0.0622588	-0.994595	-0.0826456	-0.24107	-0.00803937	0.0822883	-0.996573	0.231038	0	0	0	1
0.998024	0.0626072	-0.0028461	0.605454	0.0621278	-0.994587	-0.0828368	-0.241672	-0.00804318	0.08248	-0.996557	0.231026	0	0	0	1
0.998023	0.0626247	-0.00276674	0.605425	0.0621507	-0.994575	-0.0829599	-0.242212	-0.00797336	0.0826076	-0.996547	0.231048	0	0	0	1
0.998025	0.0626011	-0.00269766	0.605355	0.0621321	-0.994568	-0.0830642	-0.24274	-0.00790921	0.0827162	-0.996538	0.231081	0	0	0	1
0.998031	0.0625003	-0.00262588	0.605298	0.0620364	-0.994561	-0.0832164	-0.243242	-0.00783893	0.0828733	-0.996526	0.231128	0	0	0	1
0.998039	0.0623789	-0.00254925	0.605252	0.0619203	-0.994552	-0.0834101	-0.24377	-0.00776467	0.0830724	-0.99651	0.231175	0	0	0	1
0.998042	0.0623266	-0.00256448	0.605191	0.0618653	-0.994538	-0.0836124	-0.244331	-0.00778802	0.0832737	-0.996493	0.231164	0	0	0	1
0.998039	0.0623802	-0.00258573	0.605128	0.0619152	-0.994516	-0.0838349	-0.244959	-0.00782745	0.083494	-0.996474	0.231136	0	0	0	1
0.998041	0.0623423	-0.00262668	0.60514	0.0618718	-0.994496	-0.0841088	-0.24554	-0.00788201	0.0837652	-0.996451	0.231082	0	0	0	1
0.998042	0.0623154	-0.00280297	0.605203	0.0618276	-0.994471	-0.0844338	-0.246075	-0.00807525	0.0840789	-0.996423	0.230939	0	0	0	1
0.998056	0.0620894	-0.00309212	0.605281	0.0615751	-0.994456	-0.0847986	-0.246637	-0.00836632	0.0844269	-0.996391	0.230721	0	0	0	1
0.998055	0.0620781	-0.00342964	0.605335	0.0615318	-0.994424	-0.0851987	-0.247306	-0.00872574	0.0848056	-0.996356	0.230472	0	0	0	1
0.998054	0.0620862	-0.00353988	0.605406	0.0615298	-0.994417	-0.0852841	-0.247968	-0.00884133	0.0848839	-0.996348	0.230283	0	0	0	1
0.998036	0.0623904	-0.00342419	0.605472	0.0618443	-0.994413	-0.0851062	-0.248606	-0.00874111	0.0847108	-0.996364	0.230176	0	0	0	1
