# Supplementary material for: Axially rigid steerable needle with compliant active tip control
Source: PLoS One. 2021 Dec 16;16(12):e0261089. doi: 10.1371/journal.pone.0261089 (PMC8675730; doi:10.1371/journal.pone.0261089)
Supplement: S1 File — (ZIP) [file pone.0261089.s001.zip › Exp.1/PhantomScan_042.csvf]

3.65848	1.50117	8.70376
3.48281	1.64519	8.52609
3.48337	1.4951	8.70279
3.71204	1.08899	9.07417
3.75209	0.972255	9.04537
3.64655	0.704164	9.11628
3.67142	0.257615	9.13278
3.41539	0.279463	9.06048
3.32685	0.0024551	9.12928
3.30777	-0.244568	9.1814
3.19716	-0.36867	9.20222
3.06895	-0.164264	9.23371
3.16332	-0.393049	9.32423
3.16359	-0.446556	9.39922
3.11486	-0.20946	9.50804
3.22497	-0.465644	9.61859
3.10275	-0.232078	9.64961
3.20429	-0.543208	9.75385
3.12439	-0.420999	9.87342
3.09516	-0.528141	9.97592
3.05236	-0.652876	10.1002
3.03532	-0.720782	10.146
2.88548	-0.767024	10.191
2.87592	-0.743331	10.2765
2.84582	-0.737253	10.3185
2.90156	-0.660335	10.373
3.06606	-0.783762	10.417
3.14802	-0.847917	10.4123
3.08162	-0.762648	10.4468
3.15475	-0.72053	10.1588
3.25386	-0.901674	9.88112
3.1825	-0.970223	9.90953
3.08625	-0.655748	9.93099
2.99189	-0.521549	9.7841
3.03271	-1.00162	9.88066
2.95271	-0.902609	9.91853
2.818	-0.763297	9.99703
3.07151	-1.17679	10.0941
2.90604	-1.09974	10.0781
2.81497	-1.14977	10.1172
2.62446	-1.28657	9.97559
2.4288	-1.44835	10.08
2.19447	-1.58171	10.0584
2.05187	-1.42924	10.1534
2.01535	-1.69933	10.1838
1.74602	-1.63364	10.0348
1.87175	-1.89369	10.1468
1.74077	-2.04199	10.0542
1.45852	-2.09359	9.94324
1.27202	-2.07549	9.89201
1.22765	-2.33782	10.0728
1.1155	-2.51431	10.0868
1.07099	-2.48743	10.0544
0.852982	-2.35603	10.129
0.59928	-2.39668	10.0164
0.633182	-2.58112	10.0819
0.542249	-2.56057	10.1186
0.274969	-2.63662	10.0253
0.253986	-2.60025	10.1376
-0.120153	-2.58593	9.67738
0.0499693	-2.76205	9.86943
0.00454746	-2.65046	9.75946
0.205615	-2.45061	9.87852
-0.0902771	-2.28727	9.69734
-0.0675862	-2.49657	9.54301
-0.0438478	-2.58506	9.44353
0.224504	-2.34799	9.71898
0.0976307	-2.21058	9.61977
0.0555684	-2.59085	9.37047
0.154178	-2.40204	9.58322
0.0125921	-2.37389	9.40449
0.207923	-2.51402	9.46264
0.120779	-2.39299	9.36029
0.279588	-2.62748	9.3202
0.26151	-2.5023	9.30152
0.36077	-2.61262	9.41329
0.348607	-2.604	9.37162
0.249848	-2.32578	9.30692
0.196747	-2.45963	9.34784
0.12348	-2.28208	9.38875
0.0267017	-2.35683	9.33424
0.300941	-2.52906	9.57439
-0.0897024	-2.4178	9.31738
-0.104031	-2.41405	9.52267
-0.0337701	-2.50398	9.48102
-0.269588	-2.62205	9.54788
-0.204415	-2.67449	9.78106
-0.405311	-2.58418	9.28707
-0.430255	-2.62899	9.54073
-0.432855	-2.66784	9.44493
-0.530986	-2.57829	9.41717
-0.550977	-2.65039	9.60725
-0.602915	-2.24026	9.52969
-0.60079	-2.52459	9.65997
-0.727416	-2.32376	9.54947
-0.635584	-2.6885	9.608
-0.665812	-2.5586	9.67651
-0.790997	-2.60463	9.55346
-0.668539	-2.87207	9.67269
-0.758777	-2.93291	9.99198
-0.855337	-2.66953	9.93479
-1.103	-2.81748	9.98649
-0.906636	-2.94631	10.0881
-1.02199	-2.70802	10.0203
-0.827461	-2.99141	10.3556
-1.26223	-2.79289	9.83465
-1.3026	-2.76104	10.0059
-1.11816	-2.62223	10.2349
-1.20101	-2.83878	10.2113
-1.14597	-2.95236	10.2026
-1.2525	-2.76345	10.0415
-1.33821	-2.72499	10.0647
-1.42752	-2.72401	10.225
-1.28416	-2.85075	10.2301
-1.44169	-2.94908	9.96592
-1.44218	-2.79794	9.74686
-1.6688	-2.77511	9.57167
-1.53975	-2.97352	9.55302
-1.64205	-2.76447	9.37833
-1.48442	-2.71719	9.22897
-1.44453	-2.71565	9.44656
-1.38926	-2.61529	9.65295
-1.47902	-2.14961	9.6092
-1.50295	-2.5261	9.638
-1.41535	-2.57056	9.68339
-1.32314	-2.74996	9.75293
-1.42187	-2.51461	9.73573
-1.46681	-2.67439	9.67247
-1.31193	-2.79432	9.90963
-1.49735	-2.92222	9.56997
-1.4164	-2.5564	10.049
-1.58245	-2.62066	9.95474
-1.33479	-2.91169	10.0041
-1.55577	-2.67352	10.0292
-1.7675	-2.6995	9.72951
-1.57705	-2.3902	10.1032
-1.77249	-2.70078	9.76204
-1.5124	-2.76677	10.0895
-1.6541	-2.53652	10.1275
-1.61957	-2.61395	10.0341
-1.53836	-2.77971	10.0053
-1.41635	-2.55658	10.3197
-1.67559	-2.50081	10.0795
-1.55997	-2.51375	10.3503
-1.54145	-2.41185	10.1241
-1.5815	-2.43757	10.5513
-1.72097	-2.66305	10.2301
-1.62686	-2.54599	10.325
-1.64811	-2.55816	10.1744
-1.61713	-2.53097	10.2636
-1.60582	-2.49219	10.1749
-1.6145	-2.76358	10.2126
-1.67174	-1.97783	10.1544
-1.69166	-2.18825	10.3169
-1.59225	-2.52707	10.3651
-1.40674	-2.81143	10.3622
-1.64803	-2.64267	10.3986
-1.42549	-2.56824	10.6215
-1.37964	-2.89513	10.5995
-1.55737	-2.72184	10.1127
-1.72412	-2.74949	10.1012
-1.70201	-2.99311	10.0533
-1.56364	-3.07155	10.283
-1.48419	-3.01074	10.3384
-1.51165	-3.11858	10.3505
-1.61757	-3.25881	10.4835
-1.77453	-3.10944	10.2495
-1.75532	-3.31312	10.1821
-1.87464	-3.05561	9.97016
-1.8324	-3.2458	9.73739
-1.68237	-3.19862	9.89836
-1.78676	-3.30549	9.20786
-1.99284	-3.06301	9.20116
-1.93582	-3.02939	9.34498
-1.84288	-3.07032	9.48084
-1.82218	-3.12068	9.35909
-1.84114	-3.21445	9.34502
-1.73213	-3.0639	9.81904
-1.93461	-3.28996	9.45893
-1.91807	-3.26451	9.64752
-1.92114	-3.5168	9.71871
-2.05187	-3.40148	9.67661
-1.9468	-2.83669	9.57389
-2.34749	-2.83115	9.50857
-2.06633	-3.23536	9.69799
-2.2834	-3.30999	9.61162
-2.15778	-3.30903	9.69058
-2.26172	-3.3939	9.70017
-2.34467	-3.5302	9.7272
-2.21315	-3.46638	9.93787
-2.30097	-3.37795	9.8959
-2.28391	-3.42889	9.79829
-2.34648	-3.26393	9.69878
-2.04246	-3.57926	10.0389
-2.09366	-3.16827	9.99276
-2.1911	-3.20608	9.81591
-2.19003	-3.18321	9.92856
-2.09528	-3.25795	10.023
-2.30333	-3.45721	9.81507
-2.24508	-3.20518	10.0058
-2.10457	-3.28004	10.1906
-2.35363	-3.12856	9.8274
-2.49498	-3.15683	9.67234
-2.15767	-3.3216	10.1569
-2.23351	-3.2014	9.94898
-2.16126	-3.15425	10.0381
-2.33036	-3.24282	9.93685
-2.31745	-3.28475	9.78291
-2.09236	-3.18796	10.0534
-2.2664	-3.05645	9.96659
-2.32149	-3.11572	9.80809
-2.12063	-3.22828	10.1242
-2.02329	-2.50322	10.1746
-2.41774	-2.68884	9.69124
-2.33703	-2.81406	9.83452
-2.48208	-3.16577	9.65157
-2.26951	-3.00891	9.64899
-2.37225	-3.16504	9.7403
-2.28579	-3.17137	9.85359
-2.36368	-3.17916	9.90474
-2.50207	-2.9852	9.73673
-2.31647	-3.13841	9.73036
-2.54091	-3.09861	9.35784
-2.38654	-3.3653	9.43189
-2.31635	-3.21863	9.29948
-2.48132	-3.1657	9.21895
-2.35746	-3.21114	8.9184
-2.37349	-2.95219	8.98687
-2.34873	-2.97343	9.31075
-2.08711	-2.91093	9.70041
-2.50049	-3.18877	9.16066
-2.34236	-3.14458	9.26472
-2.27764	-3.17538	9.37022
-2.37258	-3.21347	9.44275
-2.5541	-3.07226	9.31287
-2.4489	-3.06199	9.43963
-2.34209	-3.05025	9.59118
-2.47869	-3.10963	9.50327
-2.48612	-2.95947	9.35901
-2.48137	-3.10703	9.46001
-2.4035	-3.07453	9.70772
-2.44773	-3.65342	9.60029
-2.44845	-2.82663	9.71454
-2.59768	-2.73348	9.57887
-2.38921	-3.1942	9.59166
-2.63992	-3.1647	9.73223
-2.53463	-3.26722	9.5244
-2.54275	-2.87138	9.82344
-2.60916	-3.26374	9.66668
-2.74464	-3.13652	9.53113
-2.62068	-3.13299	9.6411
-2.69636	-3.29009	9.61706
-2.47635	-3.24819	9.67441
-2.56388	-3.24716	9.77656
-2.5437	-3.14009	9.92188
-2.5384	-3.15925	9.78952
-2.7089	-3.19262	9.69057
-2.52846	-3.29615	9.81938
-2.55362	-3.39936	9.7757
-2.52924	-2.94622	9.93313
-2.60857	-3.02746	9.83314
-2.5831	-3.27941	9.71659
-2.49981	-3.24485	10.0015
-2.42088	-3.29001	9.97819
-2.44069	-3.41763	9.96863
-2.4141	-3.14984	10.0602
-2.35521	-3.61433	10.1117
-2.32127	-3.46727	9.90424
-2.09801	-3.45916	10.3719
-2.23895	-3.43093	10.1164
-2.31312	-3.51151	9.98348
-2.19816	-3.60503	10.1492
-2.39908	-3.05106	9.98558
-2.78358	-3.09715	10.7093
-2.90642	-2.96831	11.1886
-3.51707	-2.80818	11.212
-3.59325	-2.62091	10.2089
-3.5311	-2.6023	8.92246
-4.27167	-2.93846	8.50528
-4.26556	-2.76053	8.73012
-4.28938	-2.9367	8.63998
-4.35165	-2.89493	9.48619
-4.16648	-2.71263	10.4059
-4.34356	-2.74293	10.4133
-4.43983	-2.67104	10.0017
-4.61402	-2.83838	9.31944
-4.44277	-2.67996	8.77449
-5.09322	-2.90878	8.28522
-4.67746	-2.69117	8.50037
-4.46493	-2.70641	9.05725
-4.71931	-2.8261	9.55407
-4.79545	-2.68749	9.8678
-5.28576	-2.83955	10.3722
-5.1591	-3.0788	10.1735
-4.93199	-2.98155	9.28244
-5.36614	-2.79563	8.43852
-4.8995	-2.78233	8.03221
-4.85403	-2.89815	8.14153
-5.0261	-2.95903	8.30426
-4.55209	-2.66636	9.12207
-5.02052	-3.10304	9.11288
-5.08857	-2.97001	9.39366
-4.51332	-2.66425	8.61593
-4.8525	-2.45328	7.28935
-4.05836	-2.47651	7.31762
-4.37439	-1.89031	7.97374
-4.04973	-1.82722	9.05588
-3.91592	-1.35365	9.78014
-4.52814	-1.37308	9.70519
-3.74017	-0.939359	9.64943
-4.23309	-1.15724	8.46049
-4.12938	-1.03568	8.70887
-4.06763	-0.845639	8.50261
-3.88608	-0.551708	8.63807
-3.78888	-0.594563	8.61301
-3.74422	-0.564313	8.59094
-3.7299	-0.413588	8.67274
-3.72272	-0.503087	8.53211
-3.67512	-0.467861	8.68041
-3.81007	-0.258426	8.53632
-3.78398	-0.24379	8.59548
-3.80136	-0.452046	8.52389
-3.7986	-0.377651	8.5955
-3.89465	-0.300258	8.57105
-3.8602	-0.097051	8.61705
-3.95212	-0.12346	8.53145
-3.96486	-0.0544174	8.42045
-3.93585	0.0390539	8.54574
-3.85713	0.0595923	8.61416
-3.99405	-0.00807185	8.38749
-3.73827	0.196609	8.71405
-3.88068	0.315478	8.5764
-3.84851	-0.0570776	8.52421
-3.70194	-0.169606	8.48027
-3.74883	-0.0831263	8.4812
-3.64126	0.135849	8.50023
-3.66825	0.328074	8.44542
-3.51946	0.192234	8.44928
-3.41532	0.104253	8.42445
-3.41597	0.0992759	8.42087
-3.4048	0.237796	8.45269
-3.39454	0.352338	8.38492
-3.30459	0.416959	8.32338
-3.23557	0.474971	8.31247
-3.01335	0.248348	8.26822
-3.04114	0.493235	8.24549
-2.94049	0.269762	8.229
-2.88923	0.292936	8.19385
-2.87828	0.555237	8.21212
-2.79021	0.37678	8.17037
-2.83326	0.425183	8.15581
-2.77732	0.180409	8.1598
-2.86408	0.576906	8.19604
-2.84474	0.375489	8.05845
-2.81589	0.258783	8.0636
-2.78915	0.242222	8.0594
-2.80299	0.280541	8.00414
-2.78158	0.171096	7.9322
-2.69716	0.0590029	7.89636
-2.77796	0.248697	7.90434
-2.76231	0.478016	7.82877
-2.80189	0.383952	7.79498
-2.75925	-0.025186	7.76099
-2.55223	-0.0290931	7.75323
-2.59583	0.263195	7.78315
-2.64272	0.277753	7.73896
-2.67224	0.288393	7.69733
-2.67651	0.30094	7.75838
-2.61769	0.168325	7.60762
-2.59907	0.321192	7.63967
-2.53811	0.317019	7.66738
-2.47631	0.336393	7.65488
-2.51792	0.564876	7.64258
-2.29116	0.298573	7.78482
-2.43562	0.413825	7.6984
-2.48699	0.269227	7.60349
-2.36879	0.40615	7.76978
-2.58981	0.325671	7.58014
-2.46582	0.160904	7.72811
-2.60878	0.150273	7.78693
-2.62448	0.206278	8.01045
-2.64579	0.111582	8.10459
-2.61274	0.230301	8.19088
-2.63595	0.145315	8.16613
-2.53591	-0.0523331	8.19246
-2.48629	-0.0428776	8.16512
-2.40152	0.0938079	8.17217
-2.26946	0.134652	8.24661
-2.22852	0.115202	8.18202
-2.11999	0.333167	8.32124
-2.14407	0.310535	8.05786
-1.97407	0.481653	8.27633
-1.8692	0.047653	8.2808
-1.71338	0.0222062	8.24578
-1.71543	0.214777	8.20471
-1.74171	0.390027	8.2338
-1.64533	0.228032	8.3662
-1.60611	0.216497	8.26834
-1.60306	0.30675	8.21877
-1.45213	0.334306	8.34133
-1.48451	0.361018	8.26472
-1.49444	0.521971	8.22939
-1.28716	0.396705	8.19081
-1.12813	0.518939	8.24553
-1.22415	0.525693	8.09448
-0.989109	0.334254	8.14472
-0.942567	0.596199	8.21949
-0.987501	0.579222	8.10318
-0.995248	0.709999	8.09682
-0.892441	0.542678	8.14681
-0.808703	0.68474	8.23223
-0.806657	0.637153	8.23947
-0.918699	0.570797	8.0189
-0.733736	0.771969	8.38084
-0.732216	0.611933	8.34931
-0.609417	0.359731	8.46112
-0.723012	0.575957	8.38503
-0.458256	0.636324	8.77353
-0.687824	0.748887	8.62768
-0.855641	0.535507	8.40403
-0.713913	0.64092	8.61723
-0.660042	0.67384	8.58011
-0.603663	0.246364	8.51649
-0.400753	0.376873	8.68976
-0.75916	0.59626	8.54244
-0.585371	0.604615	8.79078
-0.820674	0.607989	8.74011
-0.538367	0.541527	8.94946
-0.612848	0.497856	8.84551
-0.491652	0.533357	9.00346
-0.482775	0.462563	8.98201
-0.468436	0.49331	8.98724
-0.528084	0.601386	8.9014
-0.381067	0.560783	9.08402
-0.604597	0.681976	9.04211
-0.611521	0.691079	9.13025
-0.604221	0.482229	9.13479
-0.639031	0.76341	9.07721
-0.580941	0.475671	8.98704
-0.382226	0.67171	9.1586
-0.498383	0.594617	9.09144
-0.503026	0.7105	9.09225
-0.448757	0.536301	8.86814
-0.294895	0.478872	8.92704
-0.178684	0.568155	8.99918
-0.225299	0.58988	8.86834
-0.102109	0.505628	8.85145
-0.0803103	0.718245	8.72853
0.128912	0.782216	8.42553
0.427555	0.986576	8.51429
0.39715	1.13249	8.51477
0.430837	1.0447	8.57664
0.508137	0.550293	8.441
0.628752	0.69934	8.41913
0.520433	0.773137	8.29639
0.433299	0.995685	8.14763
0.642157	0.898871	8.53179
0.533744	0.870906	8.35213
0.669259	0.750162	8.06272
0.608011	1.02146	8.13933
0.708613	0.851462	8.07741
0.814178	0.940291	8.04239
0.807204	1.05757	8.27783
0.824092	1.07614	8.15753
0.773661	1.0418	7.89559
0.856313	1.01002	7.9154
0.70588	0.972971	7.81741
0.963518	1.01145	7.85199
0.837263	0.984654	7.92487
0.893705	1.00838	7.95525
0.89362	1.17454	8.09329
0.938545	1.03524	8.05184
1.0898	1.00415	8.21165
1.0053	1.32591	8.29854
1.31377	1.3406	8.65524
1.27074	1.04434	8.82453
1.38307	1.06157	9.37038
1.15282	1.27574	9.25293
1.15932	1.23283	9.22788
1.20645	1.33063	9.03645
1.10589	1.22336	8.56991
1.31031	1.50533	8.90145
1.17584	0.855869	8.62514
1.38451	0.947813	8.54087
1.12554	1.2505	8.69745
1.50551	1.38994	8.78608
1.34215	1.3774	8.60598
1.48911	1.37955	8.67222
1.30912	1.21321	8.42132
1.31224	1.60296	8.50533
1.32727	1.54563	8.38284
1.41825	1.40662	8.55199
1.1683	1.58956	8.21035
1.22056	1.45945	8.12848
1.3333	1.5277	8.36759
1.28301	1.72315	8.27883
1.34982	1.49696	8.18372
1.43634	1.28711	7.95517
1.35324	1.50288	8.11651
1.18924	1.64031	7.78344
1.35495	1.62225	7.85481
1.55982	1.42924	8.20627
1.06027	1.64996	7.68918
1.32966	1.65316	7.84929
1.28548	1.52562	7.83473
1.33911	1.31658	7.78413
1.3332	1.53293	7.66935
1.73264	1.50745	7.838
1.71253	1.5448	7.98246
1.60944	1.54439	8.18116
1.47574	1.56519	8.44312
1.75575	1.60806	8.86168
1.7744	1.29832	8.97112
1.74872	1.36226	8.93443
1.55367	1.46947	8.66511
1.7319	1.41342	8.63405
1.78979	1.6365	8.4438
1.7707	1.49995	8.1281
1.77457	1.54164	8.26059
1.81723	1.55951	8.27274
1.60475	1.72167	7.91893
1.77399	1.62071	8.18075
1.69275	1.47565	7.99398
1.86067	1.57775	8.04154
1.64	1.38786	7.65427
1.86954	1.64188	7.91675
1.57945	1.61903	7.38821
1.95839	1.69689	7.77705
1.71755	1.62922	7.85017
1.7418	1.76695	7.77728
1.66361	1.60674	7.55139
1.79477	1.90056	7.66339
1.76707	1.97732	7.57168
1.69699	1.91114	7.55284
1.78892	1.93527	7.56336
1.80313	2.21917	7.52308
1.85657	2.19414	7.76488
1.99964	2.16623	8.06202
1.96394	2.18151	8.11828
2.22984	2.03252	8.38284
2.04974	2.36182	8.6289
2.30252	2.39782	8.9235
2.18921	2.02513	9.19678
2.16154	2.11161	9.14389
2.13217	2.28765	8.90372
2.11136	2.44189	8.81292
2.05488	2.37211	8.57743
2.16061	2.59626	8.5286
2.25585	2.59259	8.53207
2.30199	2.80219	8.40701
2.34868	2.47881	8.47055
2.24462	2.60836	8.23608
2.22619	2.64466	8.3351
2.25818	2.70763	8.26882
2.18271	2.3841	7.70365
2.40245	2.47122	7.92561
2.24564	2.38461	7.85145
2.25846	2.24152	7.60765
2.3177	2.37271	7.80995
2.33955	1.9973	7.78441
2.07218	2.11071	7.43972
2.02778	1.95303	7.50917
2.02406	1.8765	7.36803
2.00467	1.7822	7.58871
2.22547	1.57333	7.48177
2.1599	1.79436	7.44922
2.11154	1.67231	7.61758
1.84968	1.60446	7.89199
1.94512	1.37509	8.00375
1.81869	1.23219	8.37184
