# Supplementary material for: Axially rigid steerable needle with compliant active tip control
Source: PLoS One. 2021 Dec 16;16(12):e0261089. doi: 10.1371/journal.pone.0261089 (PMC8675730; doi:10.1371/journal.pone.0261089)
Supplement: S1 File — (ZIP) [file pone.0261089.s001.zip › Exp.1/PhantomScan_043.csv]

0.997984	0.0591261	0.0226726	0.668244	0.0614541	-0.990397	-0.123544	-0.246645	0.0151258	0.124672	-0.992078	0.23184	0	0	0	1
0.997978	0.0592206	0.0226715	0.668242	0.0615482	-0.990389	-0.123567	-0.246692	0.0151116	0.124696	-0.992075	0.231837	0	0	0	1
0.997971	0.0593436	0.0226457	0.668258	0.0616666	-0.990384	-0.123542	-0.246645	0.0150722	0.124671	-0.992079	0.231806	0	0	0	1
0.997948	0.059725	0.0226532	0.668347	0.0620434	-0.990382	-0.12337	-0.246379	0.0150427	0.124506	-0.9921	0.23174	0	0	0	1
0.997921	0.06018	0.0226608	0.668455	0.0624928	-0.99038	-0.123157	-0.246052	0.0150069	0.124301	-0.992126	0.23166	0	0	0	1
0.997895	0.0606058	0.0226821	0.668555	0.0629149	-0.99038	-0.122947	-0.245744	0.0149882	0.124099	-0.992152	0.2316	0	0	0	1
0.997871	0.0610517	0.0225438	0.668616	0.0633357	-0.99039	-0.122648	-0.245402	0.014815	0.123798	-0.992192	0.231516	0	0	0	1
0.99784	0.0615752	0.0224588	0.668706	0.0638399	-0.990399	-0.122316	-0.244998	0.0146872	0.123469	-0.992235	0.231441	0	0	0	1
0.997811	0.0620858	0.0223382	0.668788	0.0643272	-0.990406	-0.122002	-0.244596	0.0145249	0.123155	-0.992276	0.231364	0	0	0	1
0.997789	0.0625033	0.0221918	0.668854	0.0647178	-0.99043	-0.121599	-0.24419	0.0143547	0.122749	-0.992329	0.231288	0	0	0	1
0.997769	0.0628689	0.0220461	0.668917	0.0650555	-0.990471	-0.121082	-0.243767	0.0141994	0.122229	-0.992395	0.231197	0	0	0	1
0.997745	0.0632751	0.0219586	0.669	0.0654418	-0.990499	-0.120642	-0.243354	0.0140919	0.12179	-0.992451	0.231123	0	0	0	1
0.997744	0.0633492	0.0218071	0.66908	0.0654903	-0.990553	-0.120175	-0.242913	0.0139637	0.121315	-0.992511	0.231025	0	0	0	1
0.997736	0.0635194	0.0216499	0.669156	0.0656342	-0.990596	-0.119741	-0.24248	0.013816	0.120875	-0.992567	0.230934	0	0	0	1
0.99773	0.0636908	0.0214518	0.669226	0.0657745	-0.990639	-0.119311	-0.242033	0.0136275	0.120434	-0.992623	0.230838	0	0	0	1
0.997716	0.0639812	0.0212338	0.669289	0.0660312	-0.990669	-0.118915	-0.2416	0.0134028	0.120029	-0.992675	0.230737	0	0	0	1
0.997707	0.0641895	0.0210241	0.669347	0.0662078	-0.990704	-0.118527	-0.241181	0.0131959	0.11963	-0.992726	0.230659	0	0	0	1
0.997699	0.064393	0.0207961	0.6694	0.0663772	-0.990742	-0.118112	-0.240745	0.0129734	0.119204	-0.99278	0.230578	0	0	0	1
0.997694	0.0645674	0.0204831	0.669426	0.0665085	-0.990775	-0.117757	-0.240333	0.0126663	0.118831	-0.992829	0.230508	0	0	0	1
0.997684	0.0648101	0.0202039	0.669478	0.0667114	-0.990808	-0.117365	-0.239854	0.0123871	0.118425	-0.992881	0.230438	0	0	0	1
0.997685	0.0649204	0.0197972	0.669496	0.066768	-0.990852	-0.116964	-0.23937	0.0119982	0.117998	-0.992936	0.230365	0	0	0	1
0.997677	0.0651301	0.0194945	0.669539	0.066937	-0.990876	-0.116663	-0.238914	0.0116937	0.117681	-0.992978	0.230306	0	0	0	1
0.997682	0.0651794	0.0190871	0.669556	0.0669336	-0.990922	-0.116274	-0.238427	0.0113105	0.117265	-0.993031	0.230236	0	0	0	1
0.997686	0.0652079	0.0187635	0.669589	0.0669208	-0.990957	-0.115983	-0.237986	0.0110061	0.116954	-0.993072	0.230193	0	0	0	1
0.99768	0.0654003	0.0184256	0.669612	0.0670685	-0.990988	-0.115629	-0.23751	0.0106726	0.11658	-0.993119	0.230166	0	0	0	1
0.997677	0.0655107	0.0181535	0.669633	0.0671414	-0.99104	-0.115143	-0.23704	0.010423	0.116078	-0.993181	0.230179	0	0	0	1
0.997673	0.0656296	0.0179452	0.669666	0.0672297	-0.991096	-0.114602	-0.236579	0.0102394	0.115526	-0.993247	0.230184	0	0	0	1
0.997671	0.065739	0.017663	0.669686	0.0673007	-0.991151	-0.114087	-0.236144	0.00998199	0.114993	-0.993311	0.230139	0	0	0	1
0.997669	0.06581	0.0174993	0.66976	0.067348	-0.991199	-0.113643	-0.235666	0.00984165	0.11454	-0.993365	0.230105	0	0	0	1
0.997666	0.0659265	0.0172617	0.669804	0.0674326	-0.991239	-0.113246	-0.235225	0.00961976	0.114129	-0.993415	0.230086	0	0	0	1
0.997671	0.0659151	0.016997	0.669843	0.0673871	-0.99129	-0.112822	-0.234756	0.00938743	0.113688	-0.993467	0.230072	0	0	0	1
0.997688	0.0657017	0.016845	0.669877	0.0671552	-0.991337	-0.112543	-0.234457	0.00927991	0.113398	-0.993502	0.230097	0	0	0	1
0.997693	0.0656716	0.0166465	0.669857	0.067101	-0.991363	-0.112352	-0.23429	0.00909949	0.113194	-0.993527	0.230135	0	0	0	1
0.997684	0.0658429	0.0165306	0.669881	0.067256	-0.991379	-0.112116	-0.234062	0.00898116	0.112952	-0.993555	0.230132	0	0	0	1
0.997675	0.0660006	0.0164058	0.669957	0.0673958	-0.991405	-0.111802	-0.233649	0.00886094	0.112631	-0.993593	0.230086	0	0	0	1
0.99768	0.0659806	0.01617	0.670026	0.0673467	-0.991442	-0.111498	-0.233174	0.00865001	0.112312	-0.993631	0.230034	0	0	0	1
0.997692	0.0658694	0.0158795	0.670066	0.0672015	-0.991481	-0.111246	-0.232726	0.00839163	0.112039	-0.993664	0.230015	0	0	0	1
0.99769	0.0659648	0.0156064	0.670117	0.0672637	-0.991502	-0.111014	-0.232219	0.0081258	0.111791	-0.993694	0.230034	0	0	0	1
0.99768	0.066171	0.0153978	0.670184	0.0674437	-0.991514	-0.110805	-0.231707	0.00791006	0.11157	-0.99372	0.230071	0	0	0	1
0.997688	0.0661194	0.0151064	0.670219	0.0673581	-0.991547	-0.110558	-0.231225	0.00764369	0.111303	-0.993752	0.230098	0	0	0	1
0.997688	0.0661669	0.0149057	0.670286	0.0673814	-0.991569	-0.110349	-0.230754	0.00745367	0.111081	-0.993779	0.230101	0	0	0	1
0.997695	0.0660995	0.0147167	0.670365	0.0672916	-0.991601	-0.110112	-0.230261	0.00728978	0.110832	-0.993808	0.230089	0	0	0	1
0.997696	0.0661478	0.0144499	0.670433	0.0673082	-0.991628	-0.109858	-0.229742	0.00703706	0.11056	-0.99384	0.230058	0	0	0	1
0.997701	0.0660991	0.0142748	0.670531	0.0672393	-0.991651	-0.109695	-0.229217	0.00687984	0.110386	-0.99386	0.23005	0	0	0	1
0.997708	0.0660497	0.0140207	0.6706	0.0671609	-0.991678	-0.109501	-0.228697	0.0066465	0.110175	-0.993885	0.230053	0	0	0	1
0.997723	0.0658778	0.0137509	0.670657	0.0669589	-0.991716	-0.10928	-0.22818	0.0064128	0.109935	-0.993913	0.230068	0	0	0	1
0.997719	0.0659916	0.0135475	0.670717	0.0670485	-0.991729	-0.1091	-0.227706	0.00621079	0.109743	-0.993936	0.230097	0	0	0	1
0.997723	0.0659761	0.0132883	0.670763	0.0670035	-0.991755	-0.108898	-0.227228	0.00596907	0.109524	-0.993962	0.230115	0	0	0	1
0.997724	0.0660214	0.0129978	0.670816	0.0670155	-0.991776	-0.108695	-0.226718	0.00568959	0.109303	-0.993988	0.230108	0	0	0	1
0.99773	0.0659584	0.0128397	0.670918	0.0669347	-0.991799	-0.108538	-0.226172	0.00555031	0.109134	-0.994007	0.230122	0	0	0	1
0.997727	0.0660447	0.012647	0.671005	0.0669986	-0.991813	-0.108366	-0.225637	0.00536142	0.10895	-0.994028	0.230133	0	0	0	1
0.997735	0.0659753	0.0124029	0.671052	0.0669021	-0.991839	-0.10819	-0.225193	0.00513871	0.108758	-0.99405	0.230133	0	0	0	1
0.997734	0.0660171	0.0121916	0.6711	0.0669198	-0.991856	-0.10802	-0.224765	0.00493602	0.108575	-0.994072	0.230142	0	0	0	1
0.997731	0.0661079	0.011992	0.671167	0.0669874	-0.991875	-0.107801	-0.224263	0.0047429	0.108343	-0.994098	0.230161	0	0	0	1
0.997726	0.0662119	0.0118	0.671247	0.0670688	-0.991897	-0.107555	-0.223712	0.00455781	0.108086	-0.994127	0.230179	0	0	0	1
0.997725	0.0662713	0.0115817	0.671309	0.0671034	-0.991917	-0.10735	-0.223196	0.00434868	0.107866	-0.994151	0.230214	0	0	0	1
0.997725	0.0663183	0.0112573	0.671341	0.0671142	-0.99194	-0.107125	-0.222683	0.00403704	0.10762	-0.994179	0.230227	0	0	0	1
0.997721	0.0664106	0.0110691	0.671417	0.067185	-0.991955	-0.10694	-0.222154	0.0038529	0.107424	-0.994201	0.230264	0	0	0	1
0.997717	0.0665192	0.0108018	0.671464	0.0672635	-0.991971	-0.106743	-0.221654	0.0035894	0.107209	-0.994226	0.230278	0	0	0	1
0.997704	0.0667485	0.0105484	0.671509	0.0674637	-0.991978	-0.10655	-0.221165	0.00332652	0.107	-0.994249	0.230296	0	0	0	1
0.997706	0.0667613	0.0102792	0.671553	0.0674471	-0.992001	-0.106349	-0.220677	0.00307177	0.106781	-0.994273	0.230304	0	0	0	1
0.997715	0.0666573	0.0101403	0.671602	0.0673283	-0.992025	-0.106196	-0.220298	0.00295542	0.10662	-0.994291	0.230338	0	0	0	1
0.997723	0.0665524	0.010044	0.671615	0.0672135	-0.992043	-0.106106	-0.220101	0.00287727	0.106523	-0.994302	0.230372	0	0	0	1
0.997716	0.0666887	0.00980429	0.671588	0.0673232	-0.992048	-0.105986	-0.219907	0.00263303	0.106387	-0.994317	0.230376	0	0	0	1
0.997707	0.0668593	0.00957009	0.67163	0.0674675	-0.992055	-0.105829	-0.219475	0.00239316	0.106215	-0.994336	0.230375	0	0	0	1
0.997714	0.0667985	0.00925942	0.671688	0.0673736	-0.992086	-0.1056	-0.218895	0.00210694	0.105966	-0.994363	0.230378	0	0	0	1
0.997719	0.0667689	0.00891313	0.671699	0.067307	-0.992115	-0.105368	-0.218413	0.00178229	0.105711	-0.994391	0.230404	0	0	0	1
0.997717	0.0668406	0.00862951	0.671695	0.067348	-0.992137	-0.105137	-0.217992	0.00150894	0.105461	-0.994418	0.230475	0	0	0	1
0.997719	0.0668576	0.0081781	0.671664	0.067317	-0.992172	-0.104825	-0.21748	0.00108042	0.105119	-0.994455	0.230541	0	0	0	1
0.997734	0.0666549	0.00800751	0.671737	0.0670972	-0.992213	-0.104578	-0.216875	0.000949186	0.104862	-0.994482	0.230657	0	0	0	1
0.997737	0.0666415	0.00778233	0.671793	0.0670601	-0.992242	-0.104327	-0.216278	0.000744058	0.104597	-0.99451	0.230754	0	0	0	1
0.99775	0.0664841	0.00741945	0.67179	0.0668655	-0.992283	-0.104061	-0.215788	0.000418437	0.104306	-0.994541	0.230805	0	0	0	1
0.997754	0.0664637	0.00705129	0.671786	0.0668068	-0.992311	-0.103828	-0.215331	7.08818e-05	0.104049	-0.994568	0.230826	0	0	0	1
0.997758	0.0664352	0.00672444	0.671811	0.0667445	-0.992338	-0.103614	-0.214835	-0.000236126	0.103814	-0.994592	0.230833	0	0	0	1
0.997771	0.0662762	0.00643846	0.671858	0.0665568	-0.992375	-0.103381	-0.214275	-0.000487786	0.103563	-0.994619	0.23087	0	0	0	1
0.997769	0.0663314	0.00617304	0.671906	0.0665844	-0.992395	-0.103169	-0.213723	-0.000742684	0.103333	-0.994642	0.230913	0	0	0	1
0.997771	0.0663159	0.00598341	0.671966	0.0665495	-0.992416	-0.102991	-0.213216	-0.000917378	0.103143	-0.994662	0.230962	0	0	0	1
0.997779	0.0662111	0.00573011	0.672018	0.0664194	-0.992444	-0.102807	-0.212706	-0.00114565	0.102943	-0.994682	0.230974	0	0	0	1
0.997776	0.0662831	0.005429	0.672068	0.0664602	-0.992459	-0.102628	-0.21218	-0.00143994	0.102744	-0.994703	0.230954	0	0	0	1
0.997773	0.0663551	0.0052092	0.672135	0.0665095	-0.992472	-0.102473	-0.211668	-0.00165509	0.102574	-0.99472	0.230949	0	0	0	1
0.997773	0.0663673	0.00494878	0.672192	0.0664953	-0.992492	-0.102293	-0.211138	-0.00190277	0.102377	-0.99474	0.230953	0	0	0	1
0.997773	0.0663911	0.00475586	0.672269	0.0664996	-0.992509	-0.102126	-0.210585	-0.00208556	0.102198	-0.994758	0.230976	0	0	0	1
0.99777	0.0664377	0.00455032	0.672332	0.0665254	-0.992524	-0.101956	-0.210059	-0.00228294	0.102015	-0.994776	0.231007	0	0	0	1
0.99777	0.0664627	0.00436316	0.672382	0.0665315	-0.992541	-0.101791	-0.209584	-0.00246024	0.101838	-0.994794	0.231047	0	0	0	1
0.997763	0.066584	0.00411664	0.672426	0.0666275	-0.992553	-0.101612	-0.209081	-0.0027053	0.101642	-0.994813	0.231067	0	0	0	1
0.997755	0.0667009	0.00392264	0.672486	0.0667246	-0.992562	-0.101455	-0.208579	-0.00289923	0.101472	-0.99483	0.231095	0	0	0	1
0.997751	0.0667827	0.00371929	0.672553	0.0667859	-0.992575	-0.101289	-0.208036	-0.00309827	0.101293	-0.994848	0.231116	0	0	0	1
0.997746	0.0668686	0.00349205	0.672614	0.0668489	-0.992589	-0.101114	-0.207489	-0.00332076	0.101103	-0.994866	0.231134	0	0	0	1
0.997745	0.0668937	0.0032892	0.672649	0.0668541	-0.992608	-0.100925	-0.206955	-0.00351197	0.100901	-0.994886	0.231144	0	0	0	1
0.997735	0.0670396	0.00320783	0.672708	0.0669914	-0.992612	-0.100792	-0.206471	-0.00359851	0.100762	-0.9949	0.231153	0	0	0	1
0.997732	0.0670973	0.00302165	0.672722	0.0670308	-0.992629	-0.100598	-0.20599	-0.00377606	0.100555	-0.99492	0.23118	0	0	0	1
0.997746	0.0668878	0.00298185	0.672764	0.0668189	-0.992655	-0.100484	-0.205665	-0.00378686	0.100441	-0.994932	0.231212	0	0	0	1
0.997745	0.0669033	0.00291925	0.672771	0.0668283	-0.992662	-0.100405	-0.205478	-0.00384523	0.100357	-0.99494	0.231243	0	0	0	1
0.997738	0.0670213	0.00273235	0.672746	0.0669273	-0.992665	-0.100309	-0.205297	-0.00403619	0.100249	-0.99495	0.231231	0	0	0	1
0.997725	0.0672255	0.00261976	0.672808	0.0671197	-0.992663	-0.100203	-0.204845	-0.00416129	0.100134	-0.994961	0.231208	0	0	0	1
0.997733	0.0671041	0.0024827	0.672894	0.0669857	-0.992687	-0.100058	-0.20426	-0.00427537	0.0999804	-0.994976	0.231194	0	0	0	1
0.997736	0.0670686	0.00233691	0.672944	0.0669366	-0.992706	-0.0998958	-0.203744	-0.00440566	0.0998094	-0.994993	0.231194	0	0	0	1
0.997731	0.0671468	0.00224848	0.672956	0.0670063	-0.992717	-0.0997372	-0.203329	-0.00449059	0.0996449	-0.995009	0.231232	0	0	0	1
0.997723	0.0672657	0.0022152	0.672946	0.0671222	-0.992729	-0.0995422	-0.202874	-0.00452235	0.0994476	-0.995028	0.231294	0	0	0	1
0.997722	0.0672808	0.0022445	0.672953	0.0671412	-0.992752	-0.0992981	-0.202291	-0.0044783	0.099206	-0.995053	0.231393	0	0	0	1
0.997729	0.06717	0.00232613	0.672952	0.0670401	-0.992784	-0.0990436	-0.201691	-0.00436909	0.098958	-0.995078	0.231492	0	0	0	1
0.997739	0.0670149	0.00232709	0.67293	0.066887	-0.99282	-0.0987881	-0.201099	-0.00433558	0.0987039	-0.995103	0.231536	0	0	0	1
0.997756	0.0667616	0.00233312	0.672939	0.0666365	-0.992858	-0.098577	-0.200549	-0.0042904	0.0984947	-0.995124	0.231564	0	0	0	1
0.997765	0.0666334	0.00229889	0.672967	0.0665062	-0.992882	-0.0984291	-0.200074	-0.00430185	0.0983455	-0.995139	0.231549	0	0	0	1
0.997763	0.0666737	0.00217164	0.672994	0.0665343	-0.992892	-0.098303	-0.199601	-0.00442373	0.098211	-0.995152	0.231471	0	0	0	1
0.997763	0.0666746	0.00208494	0.673062	0.0665272	-0.992903	-0.098201	-0.199082	-0.00450309	0.0981035	-0.995162	0.231399	0	0	0	1
0.997766	0.0666317	0.00200584	0.673129	0.0664773	-0.992919	-0.0980727	-0.198507	-0.00456884	0.0979704	-0.995175	0.231341	0	0	0	1
0.997765	0.0666526	0.00191873	0.673159	0.0664903	-0.992933	-0.0979153	-0.197956	-0.00464686	0.0978074	-0.995191	0.231294	0	0	0	1
0.997765	0.0666524	0.00189308	0.673185	0.0664882	-0.992947	-0.0977759	-0.197493	-0.004663	0.0976666	-0.995204	0.231289	0	0	0	1
0.997752	0.0668445	0.0018676	0.673221	0.0666776	-0.992947	-0.0976495	-0.197024	-0.00469864	0.0975379	-0.995217	0.231276	0	0	0	1
0.997748	0.0669105	0.00177476	0.673245	0.0667349	-0.992957	-0.0975048	-0.196519	-0.00478757	0.0973871	-0.995231	0.231231	0	0	0	1
0.997746	0.0669329	0.00168054	0.673269	0.0667488	-0.992972	-0.0973492	-0.195986	-0.00487289	0.0972254	-0.995246	0.231179	0	0	0	1
0.997752	0.0668444	0.00167557	0.673317	0.066661	-0.992993	-0.09719	-0.195424	-0.00485853	0.0970666	-0.995262	0.231182	0	0	0	1
0.997748	0.0669033	0.00166238	0.673356	0.066719	-0.993004	-0.097043	-0.194902	-0.0048675	0.0969188	-0.995276	0.231185	0	0	0	1
0.997737	0.0670713	0.00164194	0.673405	0.0668848	-0.993004	-0.0969229	-0.194413	-0.00489605	0.0967968	-0.995288	0.23118	0	0	0	1
0.997727	0.0672221	0.00151495	0.673437	0.0670233	-0.993007	-0.0968	-0.193954	-0.00502852	0.096665	-0.9953	0.231149	0	0	0	1
0.997728	0.0672105	0.00139212	0.673493	0.0670004	-0.99302	-0.0966821	-0.193448	-0.00514142	0.0965392	-0.995312	0.231107	0	0	0	1
0.99772	0.0673321	0.00129989	0.673563	0.0671132	-0.993024	-0.0965587	-0.192887	-0.00523647	0.0964092	-0.995324	0.231098	0	0	0	1
0.997718	0.0673696	0.00115652	0.673608	0.0671376	-0.993038	-0.0964025	-0.192322	-0.00537192	0.0962436	-0.995339	0.231076	0	0	0	1
0.997719	0.0673434	0.00105117	0.673658	0.0671022	-0.993054	-0.0962597	-0.191796	-0.00546439	0.0960941	-0.995353	0.231077	0	0	0	1
0.997715	0.0674094	0.000882592	0.673693	0.0671524	-0.993064	-0.0961206	-0.191321	-0.00562877	0.0959436	-0.995367	0.231074	0	0	0	1
0.997728	0.0672231	0.000820173	0.673733	0.0669615	-0.993085	-0.0960339	-0.191005	-0.005667	0.095854	-0.995375	0.231073	0	0	0	1
0.997726	0.0672544	0.000739055	0.67373	0.0669852	-0.99309	-0.0959735	-0.190844	-0.00574651	0.0957881	-0.995381	0.231078	0	0	0	1
0.997713	0.0674471	0.000613143	0.673716	0.0671655	-0.993086	-0.0958893	-0.190626	-0.00588438	0.0956946	-0.995389	0.231069	0	0	0	1
0.9977	0.0676315	0.000481687	0.673749	0.0673371	-0.993085	-0.095772	-0.190174	-0.00602468	0.0955676	-0.995401	0.231039	0	0	0	1
0.997703	0.0675977	0.000430683	0.673828	0.0672994	-0.9931	-0.0956475	-0.189589	-0.00606368	0.0954402	-0.995413	0.231037	0	0	0	1
0.997715	0.0674151	0.000322163	0.673857	0.0671083	-0.993128	-0.0954882	-0.189083	-0.00614324	0.095275	-0.995428	0.231023	0	0	0	1
0.997715	0.0674234	0.000251356	0.673876	0.0671106	-0.993141	-0.0953548	-0.188661	-0.00620536	0.0951371	-0.995441	0.231037	0	0	0	1
0.997704	0.0675844	0.000124702	0.673888	0.0672597	-0.993144	-0.0952147	-0.188237	-0.00633704	0.0949879	-0.995454	0.231036	0	0	0	1
0.997698	0.0676644	6.18405e-06	0.673926	0.0673289	-0.993152	-0.0950884	-0.187746	-0.00645382	0.0948534	-0.995466	0.23102	0	0	0	1
0.997706	0.0675567	-0.000131071	0.673993	0.0672096	-0.993172	-0.0949546	-0.187157	-0.00657087	0.0947113	-0.995479	0.230985	0	0	0	1
0.997727	0.0672314	-0.000298428	0.674043	0.0668709	-0.993211	-0.0947948	-0.186561	-0.00669547	0.0945428	-0.995494	0.230951	0	0	0	1
0.997736	0.0671048	-0.000463665	0.674085	0.0667304	-0.993235	-0.0946363	-0.186014	-0.00683697	0.0943745	-0.995509	0.230942	0	0	0	1
0.997736	0.0670993	-0.000631748	0.674112	0.0667101	-0.99325	-0.0944889	-0.185548	-0.00699352	0.0942163	-0.995523	0.230962	0	0	0	1
0.997726	0.0672475	-0.00086887	0.674123	0.0668364	-0.993257	-0.0943308	-0.185091	-0.00723244	0.0940417	-0.995538	0.23098	0	0	0	1
0.997723	0.0672878	-0.00115673	0.674134	0.066851	-0.993274	-0.0941403	-0.18457	-0.00750937	0.093832	-0.995556	0.231001	0	0	0	1
0.997734	0.0671174	-0.00133623	0.674198	0.0666658	-0.993303	-0.0939687	-0.183966	-0.00766016	0.0936502	-0.995572	0.231049	0	0	0	1
0.997739	0.0670347	-0.00166983	0.674218	0.0665539	-0.993331	-0.0937513	-0.183338	-0.00796923	0.0934117	-0.995592	0.231077	0	0	0	1
0.997744	0.0669609	-0.00201403	0.674216	0.0664501	-0.993358	-0.0935376	-0.182809	-0.00828998	0.0931761	-0.995611	0.23111	0	0	0	1
0.997737	0.0670478	-0.00228155	0.674217	0.0665133	-0.993371	-0.0933517	-0.182342	-0.00855144	0.0929721	-0.995628	0.231163	0	0	0	1
0.997724	0.067239	-0.00252398	0.674226	0.0666827	-0.993376	-0.0931805	-0.181871	-0.00879862	0.0927835	-0.995644	0.231213	0	0	0	1
0.997722	0.0672481	-0.00284467	0.674241	0.0666638	-0.993396	-0.092977	-0.1813	-0.00910442	0.092559	-0.995662	0.231245	0	0	0	1
0.997718	0.0673035	-0.00310472	0.674287	0.0666965	-0.99341	-0.0928046	-0.180702	-0.00935636	0.0923691	-0.995677	0.231262	0	0	0	1
0.997713	0.0673608	-0.00335412	0.674329	0.066732	-0.993422	-0.0926504	-0.180154	-0.0095991	0.092198	-0.995691	0.231273	0	0	0	1
0.99771	0.0673931	-0.00356842	0.674355	0.0667456	-0.993432	-0.0925325	-0.179735	-0.00980708	0.0920659	-0.995701	0.23127	0	0	0	1
0.997702	0.0675051	-0.00379601	0.674386	0.0668377	-0.99344	-0.092386	-0.179248	-0.0100337	0.0919034	-0.995714	0.231281	0	0	0	1
0.997687	0.0677091	-0.00412827	0.674397	0.067012	-0.993443	-0.0922183	-0.178724	-0.0103713	0.0917117	-0.995728	0.231274	0	0	0	1
0.997678	0.0678279	-0.00433608	0.674438	0.0671127	-0.99345	-0.0920732	-0.178195	-0.0105789	0.0915518	-0.99574	0.231303	0	0	0	1
0.997682	0.0677542	-0.00452249	0.674498	0.0670239	-0.99347	-0.0919247	-0.177619	-0.0107473	0.0913918	-0.995753	0.231329	0	0	0	1
0.99768	0.0677649	-0.00477997	0.674534	0.0670128	-0.993485	-0.09177	-0.177072	-0.0109937	0.0912201	-0.995766	0.231335	0	0	0	1
0.997688	0.06763	-0.00499977	0.674575	0.0668599	-0.993508	-0.0916283	-0.176558	-0.0111903	0.0910656	-0.995778	0.231342	0	0	0	1
0.997688	0.0676114	-0.00516001	0.674592	0.0668279	-0.993519	-0.0915398	-0.176253	-0.0113418	0.0909667	-0.995786	0.231337	0	0	0	1
0.997687	0.0676229	-0.00522605	0.6746	0.0668339	-0.993523	-0.0914884	-0.176093	-0.011405	0.0909109	-0.99579	0.231351	0	0	0	1
0.997677	0.0677691	-0.00536468	0.674596	0.0669675	-0.993519	-0.0914316	-0.175901	-0.0115523	0.0908433	-0.995795	0.231345	0	0	0	1
0.997661	0.0679811	-0.00556815	0.674629	0.0671615	-0.993516	-0.0913245	-0.175448	-0.0117665	0.0907203	-0.995803	0.231335	0	0	0	1
0.997667	0.0678741	-0.00576807	0.674695	0.0670384	-0.993537	-0.0911847	-0.174851	-0.011946	0.0905687	-0.995815	0.231334	0	0	0	1
0.997664	0.0679086	-0.00593208	0.674746	0.0670594	-0.993547	-0.0910633	-0.174329	-0.0121039	0.0904361	-0.995825	0.231351	0	0	0	1
0.997665	0.0678728	-0.00610408	0.67476	0.0670099	-0.993562	-0.090929	-0.173888	-0.0122626	0.0902911	-0.995836	0.231361	0	0	0	1
0.997661	0.0679172	-0.00623989	0.67477	0.0670435	-0.993573	-0.0907915	-0.173452	-0.0123923	0.0901442	-0.995848	0.231376	0	0	0	1
0.997656	0.0679871	-0.00633786	0.67479	0.0671062	-0.993582	-0.090641	-0.17294	-0.0124858	0.0899866	-0.995861	0.231407	0	0	0	1
0.997661	0.0679058	-0.00641201	0.674824	0.0670206	-0.993602	-0.0904828	-0.172364	-0.0125415	0.0898248	-0.995875	0.231443	0	0	0	1
0.997674	0.0677026	-0.00654926	0.674832	0.0668081	-0.993633	-0.0903051	-0.171801	-0.0126477	0.0896409	-0.99589	0.231451	0	0	0	1
0.997679	0.0676226	-0.00656678	0.674858	0.0667287	-0.993652	-0.0901553	-0.17125	-0.0126478	0.0894913	-0.995904	0.231483	0	0	0	1
0.997689	0.0674836	-0.00659005	0.674853	0.0665903	-0.993676	-0.0899887	-0.170763	-0.0126473	0.0893253	-0.995919	0.231513	0	0	0	1
0.997677	0.067656	-0.00657079	0.674832	0.0667661	-0.993681	-0.0898028	-0.170282	-0.0126312	0.0891388	-0.995936	0.23158	0	0	0	1
0.997676	0.0676668	-0.00657772	0.674777	0.0667789	-0.993699	-0.0895951	-0.169821	-0.0126251	0.088931	-0.995954	0.231628	0	0	0	1
0.997676	0.0676621	-0.00658643	0.67472	0.0667766	-0.993722	-0.0893475	-0.169255	-0.0126168	0.0886835	-0.995976	0.231674	0	0	0	1
0.997685	0.067537	-0.00657143	0.674676	0.0666565	-0.993752	-0.0891	-0.168649	-0.0125742	0.0884391	-0.995999	0.231733	0	0	0	1
0.997678	0.0676448	-0.00654388	0.674644	0.0667686	-0.993761	-0.088913	-0.168104	-0.0125438	0.088253	-0.996016	0.231792	0	0	0	1
0.99768	0.0676028	-0.00662968	0.674619	0.0667164	-0.993745	-0.0891334	-0.167639	-0.0126401	0.0884677	-0.995995	0.23184	0	0	0	1
0.997682	0.067564	-0.00668342	0.674648	0.0666741	-0.993756	-0.0890455	-0.167106	-0.0126842	0.088377	-0.996003	0.231815	0	0	0	1
0.997675	0.0676691	-0.00676659	0.674695	0.0667723	-0.993755	-0.0889778	-0.166528	-0.0127716	0.0883025	-0.996008	0.231758	0	0	0	1
0.997664	0.0678219	-0.00687085	0.674733	0.0669161	-0.99375	-0.0889226	-0.16601	-0.0128851	0.0882385	-0.996012	0.231689	0	0	0	1
0.997661	0.0678512	-0.00690351	0.674761	0.0669433	-0.993755	-0.0888457	-0.165477	-0.0129149	0.0881592	-0.996019	0.231683	0	0	0	1
0.997648	0.0680521	-0.00691708	0.674761	0.0671431	-0.993748	-0.0887826	-0.164953	-0.0129419	0.0880928	-0.996025	0.23171	0	0	0	1
0.997651	0.0680045	-0.00686058	0.674751	0.0671029	-0.993766	-0.0886072	-0.164434	-0.0128698	0.0879222	-0.996041	0.231779	0	0	0	1
0.997639	0.068191	-0.00683475	0.674716	0.0672934	-0.99377	-0.0884133	-0.16392	-0.0128474	0.087728	-0.996058	0.231833	0	0	0	1
0.997632	0.0682968	-0.00682923	0.674685	0.0674019	-0.993781	-0.0882139	-0.163368	-0.0128378	0.0875281	-0.996076	0.231869	0	0	0	1
0.997637	0.0682191	-0.00678173	0.674701	0.0673307	-0.993799	-0.0880595	-0.162802	-0.0127733	0.0873783	-0.99609	0.231914	0	0	0	1
0.997638	0.0682196	-0.00672519	0.674763	0.0673372	-0.993806	-0.0879753	-0.162274	-0.0127115	0.0872981	-0.996098	0.231945	0	0	0	1
0.997639	0.0681875	-0.00677354	0.674804	0.067302	-0.993816	-0.0878888	-0.161785	-0.0127509	0.0872089	-0.996105	0.231907	0	0	0	1
0.997649	0.068045	-0.00683478	0.674831	0.0671552	-0.993829	-0.0878591	-0.161488	-0.0127973	0.087177	-0.996107	0.231865	0	0	0	1
0.997647	0.0680779	-0.00681658	0.674851	0.0671897	-0.993827	-0.0878504	-0.161337	-0.0127815	0.0871691	-0.996108	0.231876	0	0	0	1
0.997634	0.0682589	-0.00683948	0.674847	0.0673685	-0.993819	-0.0878066	-0.161144	-0.0128171	0.0871215	-0.996112	0.231871	0	0	0	1
0.997621	0.0684428	-0.00689753	0.674869	0.0675477	-0.993814	-0.0877269	-0.160728	-0.0128854	0.0870357	-0.996118	0.231832	0	0	0	1
0.997631	0.068307	-0.00686682	0.674961	0.0674161	-0.99383	-0.0876478	-0.160125	-0.0128377	0.0869607	-0.996125	0.23183	0	0	0	1
0.997636	0.0682282	-0.00689227	0.675009	0.0673362	-0.993841	-0.087583	-0.159599	-0.0128517	0.0868953	-0.996131	0.231811	0	0	0	1
0.997638	0.0681862	-0.00694159	0.67503	0.0672889	-0.993836	-0.0876726	-0.159176	-0.0129032	0.0869819	-0.996123	0.231818	0	0	0	1
0.99764	0.0681536	-0.00695622	0.675044	0.0672566	-0.993848	-0.0875599	-0.158699	-0.0129072	0.0868689	-0.996133	0.23182	0	0	0	1
0.997655	0.0679479	-0.00693596	0.67509	0.0670548	-0.993871	-0.0874616	-0.158147	-0.0128626	0.0867748	-0.996141	0.231835	0	0	0	1
0.997659	0.067882	-0.0069639	0.675133	0.0669877	-0.993882	-0.0873799	-0.157575	-0.0128791	0.0866923	-0.996148	0.23182	0	0	0	1
0.997661	0.0678533	-0.00700898	0.675166	0.0669549	-0.993883	-0.0874016	-0.157045	-0.0129229	0.0867113	-0.996146	0.231815	0	0	0	1
0.99767	0.0677142	-0.00703903	0.675196	0.0668133	-0.993889	-0.0874375	-0.156511	-0.0129431	0.0867468	-0.996143	0.231826	0	0	0	1
0.997668	0.0677442	-0.00701458	0.675236	0.0668458	-0.99389	-0.0873964	-0.155984	-0.0129186	0.0867071	-0.996147	0.231857	0	0	0	1
0.997661	0.0678463	-0.00703061	0.675252	0.0669473	-0.993891	-0.0873088	-0.155486	-0.0129375	0.0866173	-0.996154	0.23186	0	0	0	1
0.997661	0.0678409	-0.00700416	0.675285	0.0669455	-0.9939	-0.0872087	-0.15499	-0.0129041	0.0865193	-0.996163	0.231882	0	0	0	1
0.997655	0.0679458	-0.00694609	0.675336	0.0670564	-0.993902	-0.087105	-0.154429	-0.0128485	0.0864184	-0.996173	0.231918	0	0	0	1
0.997664	0.0678169	-0.00694311	0.675379	0.0669293	-0.993918	-0.0870154	-0.153873	-0.0128283	0.0863308	-0.99618	0.231925	0	0	0	1
0.997655	0.0679312	-0.00698429	0.675389	0.0670411	-0.99392	-0.0869062	-0.153401	-0.0128718	0.0862176	-0.99619	0.231909	0	0	0	1
0.997646	0.0680747	-0.0070057	0.675415	0.0671832	-0.993918	-0.0868239	-0.152965	-0.0128999	0.0861323	-0.996197	0.231897	0	0	0	1
0.997631	0.0682814	-0.00703416	0.675452	0.067388	-0.993912	-0.0867296	-0.152434	-0.0129397	0.0860336	-0.996205	0.23188	0	0	0	1
0.997635	0.0682157	-0.00706971	0.675497	0.0673209	-0.993927	-0.086617	-0.151826	-0.0129617	0.0859197	-0.996214	0.231858	0	0	0	1
0.99763	0.0682963	-0.00709911	0.675528	0.0674002	-0.993931	-0.0865094	-0.151246	-0.0129906	0.0858093	-0.996223	0.231845	0	0	0	1
0.99763	0.0682922	-0.00713254	0.675548	0.0673945	-0.99394	-0.0864095	-0.150768	-0.0130167	0.0857075	-0.996232	0.23183	0	0	0	1
0.997617	0.0684761	-0.00715187	0.675563	0.0675773	-0.993936	-0.0863122	-0.150319	-0.0130452	0.0856067	-0.99624	0.231832	0	0	0	1
0.997611	0.0685562	-0.00723692	0.675547	0.0676517	-0.993943	-0.0861729	-0.149815	-0.0131271	0.0854609	-0.996252	0.231802	0	0	0	1
0.997618	0.0684618	-0.00719864	0.675554	0.0675631	-0.993963	-0.086006	-0.149235	-0.0130697	0.0852982	-0.996266	0.231844	0	0	0	1
0.997614	0.0685195	-0.00712219	0.675564	0.0676294	-0.993974	-0.0858301	-0.148599	-0.0129867	0.0851271	-0.996282	0.231916	0	0	0	1
0.997619	0.0684581	-0.00708013	0.675533	0.0675743	-0.993994	-0.0856431	-0.148048	-0.0129269	0.0849442	-0.996298	0.231982	0	0	0	1
0.997615	0.0685189	-0.00705674	0.675482	0.0676393	-0.994006	-0.0854519	-0.147571	-0.0128959	0.0847543	-0.996315	0.232042	0	0	0	1
0.997607	0.0686399	-0.00701172	0.675434	0.0677663	-0.994015	-0.0852458	-0.147071	-0.0128474	0.0845501	-0.996333	0.232113	0	0	0	1
0.997618	0.068485	-0.00693077	0.675392	0.06762	-0.994033	-0.0851466	-0.146697	-0.012747	0.0844587	-0.996342	0.232218	0	0	0	1
0.997612	0.0685733	-0.00692342	0.675348	0.0677044	-0.993998	-0.0854847	-0.146492	-0.0127702	0.0847953	-0.996313	0.232332	0	0	0	1
0.997609	0.0686189	-0.00696591	0.675335	0.067747	-0.994001	-0.0854195	-0.146217	-0.0128119	0.0847267	-0.996318	0.232318	0	0	0	1
0.9976	0.0687292	-0.00705947	0.675364	0.0678498	-0.993999	-0.0853622	-0.145766	-0.0129103	0.0846618	-0.996323	0.23225	0	0	0	1
0.997625	0.0683608	-0.00714028	0.675417	0.0674763	-0.994028	-0.0853201	-0.14528	-0.0129566	0.0846191	-0.996326	0.232183	0	0	0	1
0.997638	0.0681705	-0.0071711	0.675473	0.0672845	-0.994044	-0.0852887	-0.144789	-0.0129689	0.0845882	-0.996328	0.232152	0	0	0	1
0.997644	0.0680739	-0.00722718	0.675494	0.0671844	-0.994057	-0.0852185	-0.144346	-0.0130118	0.0845157	-0.996334	0.232115	0	0	0	1
0.997636	0.0681877	-0.00728182	0.675497	0.0672946	-0.994058	-0.0851154	-0.143859	-0.0130688	0.0844076	-0.996342	0.232089	0	0	0	1
0.997637	0.0681705	-0.00726941	0.675527	0.06728	-0.994069	-0.0849982	-0.143297	-0.013047	0.0842917	-0.996352	0.232099	0	0	0	1
0.997639	0.0681438	-0.00728089	0.675541	0.067254	-0.994081	-0.0848818	-0.142705	-0.0130483	0.0841752	-0.996362	0.232105	0	0	0	1
0.997636	0.0681887	-0.00726872	0.675566	0.0673009	-0.994085	-0.0847895	-0.14218	-0.0130338	0.0840834	-0.99637	0.232117	0	0	0	1
0.997629	0.0682879	-0.00729093	0.675584	0.0673991	-0.994086	-0.0847026	-0.141712	-0.0130584	0.0839938	-0.996377	0.232106	0	0	0	1
0.997627	0.068317	-0.00733048	0.675628	0.0674256	-0.99409	-0.08464	-0.141227	-0.0130959	0.0839283	-0.996382	0.232067	0	0	0	1
0.997621	0.0683832	-0.00741195	0.675677	0.0674856	-0.994091	-0.0845754	-0.140655	-0.0131781	0.0838575	-0.996387	0.231999	0	0	0	1
0.997624	0.0683368	-0.00744927	0.675736	0.0674371	-0.9941	-0.0845088	-0.140051	-0.0132068	0.0837892	-0.996392	0.23196	0	0	0	1
0.997625	0.0683272	-0.00746086	0.675778	0.0674271	-0.994104	-0.0844653	-0.139568	-0.0132146	0.0837451	-0.996396	0.231948	0	0	0	1
0.997614	0.068487	-0.00748619	0.675799	0.0675852	-0.9941	-0.084393	-0.13908	-0.0132482	0.0836692	-0.996402	0.231933	0	0	0	1
0.9976	0.0686873	-0.00753209	0.675816	0.0677821	-0.994093	-0.084311	-0.138599	-0.0133051	0.0835816	-0.996409	0.231903	0	0	0	1
0.997595	0.0687468	-0.00756	0.675849	0.0678401	-0.994097	-0.0842268	-0.138057	-0.0133321	0.0834949	-0.996416	0.231882	0	0	0	1
0.997592	0.0687896	-0.00758295	0.675903	0.0678818	-0.9941	-0.0841552	-0.137468	-0.0133536	0.0834213	-0.996421	0.231852	0	0	0	1
0.997593	0.0687781	-0.00762723	0.675945	0.0678673	-0.994105	-0.0841112	-0.136912	-0.0133937	0.0833746	-0.996425	0.231818	0	0	0	1
0.99759	0.0688052	-0.00770755	0.675974	0.0678863	-0.994095	-0.0842116	-0.136449	-0.0134826	0.0834689	-0.996416	0.231784	0	0	0	1
0.997589	0.068824	-0.00773433	0.676003	0.0679036	-0.994099	-0.0841446	-0.135972	-0.0135063	0.0834	-0.996421	0.231764	0	0	0	1
0.99759	0.0688035	-0.00776539	0.676037	0.0678817	-0.994107	-0.0840683	-0.135473	-0.0135303	0.0833221	-0.996427	0.231738	0	0	0	1
0.997581	0.0689224	-0.00780078	0.676069	0.0679984	-0.994106	-0.0839838	-0.134907	-0.0135696	0.0832338	-0.996434	0.231711	0	0	0	1
0.997581	0.0689186	-0.00784407	0.676105	0.067992	-0.994113	-0.0839067	-0.134322	-0.0136071	0.0831539	-0.99644	0.231677	0	0	0	1
0.997586	0.068854	-0.00782932	0.676164	0.0679295	-0.994122	-0.0838588	-0.133804	-0.0135837	0.083108	-0.996445	0.231672	0	0	0	1
0.997584	0.0688784	-0.00787535	0.676184	0.0679511	-0.994127	-0.0837779	-0.133329	-0.013626	0.0830238	-0.996451	0.231643	0	0	0	1
0.997584	0.0688686	-0.00793346	0.676207	0.0679375	-0.994134	-0.08371	-0.132855	-0.0136783	0.0829523	-0.996456	0.231602	0	0	0	1
0.997592	0.0687548	-0.00797103	0.676251	0.067822	-0.994148	-0.0836309	-0.132283	-0.0137009	0.0828724	-0.996463	0.231569	0	0	0	1
0.997623	0.0682935	-0.00802456	0.676287	0.0673556	-0.994166	-0.0837901	-0.131894	-0.0137265	0.0830339	-0.996449	0.23156	0	0	0	1
0.99763	0.0681799	-0.00812216	0.676291	0.0672278	-0.994135	-0.0842609	-0.131683	-0.0138459	0.0834987	-0.996408	0.231579	0	0	0	1
0.997627	0.0682168	-0.00817792	0.676301	0.0672596	-0.994131	-0.0842843	-0.131402	-0.013906	0.0835177	-0.996406	0.231553	0	0	0	1
0.997607	0.068511	-0.00818664	0.676332	0.0675528	-0.994116	-0.0842328	-0.130993	-0.0139358	0.0834617	-0.99641	0.231543	0	0	0	1
0.997607	0.0685029	-0.00823826	0.67636	0.0675413	-0.994122	-0.0841672	-0.130538	-0.013982	0.0833929	-0.996415	0.231514	0	0	0	1
0.997604	0.0685397	-0.00830498	0.676376	0.0675736	-0.994127	-0.0840854	-0.13003	-0.0140458	0.0833062	-0.996422	0.231479	0	0	0	1
0.997622	0.0682758	-0.00833317	0.676415	0.0673091	-0.99415	-0.0840199	-0.129531	-0.0140474	0.0832426	-0.996427	0.231457	0	0	0	1
0.997616	0.0683514	-0.00837254	0.676463	0.0673819	-0.99415	-0.0839654	-0.128996	-0.0140892	0.0831846	-0.996431	0.231435	0	0	0	1
0.997614	0.0683645	-0.00848289	0.676482	0.067387	-0.994156	-0.0838887	-0.128464	-0.0141948	0.0831004	-0.996437	0.231386	0	0	0	1
0.997611	0.0684078	-0.00851926	0.676521	0.0674278	-0.994158	-0.0838373	-0.127966	-0.0142311	0.0830461	-0.996441	0.231365	0	0	0	1
0.997608	0.0684376	-0.0086038	0.676531	0.0674516	-0.994163	-0.083759	-0.127502	-0.0143123	0.0829618	-0.996447	0.231328	0	0	0	1
0.997594	0.0686341	-0.00867199	0.676527	0.0676433	-0.994158	-0.0836547	-0.126997	-0.0143894	0.0828504	-0.996455	0.231297	0	0	0	1
0.997583	0.0687958	-0.00868296	0.676528	0.0678052	-0.994157	-0.0835418	-0.126475	-0.014406	0.0827346	-0.996464	0.231301	0	0	0	1
0.997587	0.0687421	-0.00866686	0.676512	0.0677552	-0.994173	-0.0833896	-0.125908	-0.0143752	0.0825846	-0.996477	0.231331	0	0	0	1
0.997581	0.068815	-0.00870567	0.676475	0.067827	-0.994182	-0.0832284	-0.125365	-0.0144089	0.0824201	-0.99649	0.231335	0	0	0	1
0.997576	0.0688914	-0.0087353	0.676445	0.0679027	-0.994188	-0.0830893	-0.124873	-0.0144351	0.0822782	-0.996501	0.231336	0	0	0	1
0.997567	0.0690133	-0.00876068	0.676443	0.0680235	-0.994188	-0.0829933	-0.124411	-0.0144639	0.0821789	-0.996509	0.23133	0	0	0	1
0.99756	0.0691156	-0.00876892	0.676474	0.0681259	-0.994187	-0.082915	-0.123872	-0.0144752	0.0820988	-0.996516	0.231315	0	0	0	1
0.997565	0.0690389	-0.00879026	0.676518	0.0680488	-0.994199	-0.0828433	-0.123281	-0.0144852	0.0820269	-0.996521	0.231287	0	0	0	1
0.997569	0.068971	-0.00884022	0.676548	0.0679781	-0.99421	-0.0827657	-0.122698	-0.014524	0.0819471	-0.996527	0.231246	0	0	0	1
0.99756	0.069108	-0.00887825	0.676566	0.0681125	-0.994206	-0.0826969	-0.122213	-0.0145683	0.0818738	-0.996533	0.231216	0	0	0	1
0.997561	0.0690898	-0.00891146	0.676563	0.0680931	-0.994216	-0.0826003	-0.121749	-0.0145933	0.0817755	-0.996541	0.231204	0	0	0	1
0.997552	0.0692086	-0.00890988	0.676568	0.0682132	-0.994216	-0.0824989	-0.121242	-0.0145945	0.0816727	-0.996549	0.231211	0	0	0	1
0.997558	0.0691259	-0.00886285	0.676594	0.0681361	-0.99423	-0.0823962	-0.12069	-0.0145339	0.0815746	-0.996558	0.231238	0	0	0	1
0.997553	0.0692029	-0.00892789	0.676567	0.0682093	-0.994235	-0.0822687	-0.120149	-0.0145962	0.0814419	-0.996568	0.231217	0	0	0	1
0.997561	0.0690786	-0.00891629	0.676576	0.068088	-0.994253	-0.0821604	-0.119643	-0.0145671	0.0813364	-0.996577	0.231228	0	0	0	1
0.997546	0.0693011	-0.00890581	0.676587	0.0683117	-0.994243	-0.0820866	-0.119209	-0.0145698	0.0812603	-0.996583	0.231237	0	0	0	1
0.997561	0.0690861	-0.0089394	0.676577	0.0680963	-0.994267	-0.081979	-0.11874	-0.0145783	0.0811537	-0.996592	0.231226	0	0	0	1
0.997566	0.0690119	-0.00894097	0.676583	0.0680238	-0.994281	-0.0818652	-0.11819	-0.014566	0.0810413	-0.996601	0.23123	0	0	0	1
0.997575	0.0688739	-0.00891657	0.676594	0.0678901	-0.994301	-0.0817393	-0.117542	-0.014522	0.0809193	-0.996611	0.231253	0	0	0	1
0.99759	0.0686488	-0.00904335	0.676532	0.0676493	-0.994283	-0.0821513	-0.117286	-0.0146578	0.081325	-0.996576	0.231276	0	0	0	1
0.997588	0.0686041	-0.00953941	0.676196	0.067556	-0.994244	-0.0827063	-0.117288	-0.015185	0.0818458	-0.996526	0.231234	0	0	0	1
0.997598	0.0683426	-0.0103686	0.67546	0.0672346	-0.994302	-0.0822671	-0.117279	-0.0159584	0.0813558	-0.996554	0.231114	0	0	0	1
0.997598	0.0682376	-0.0110447	0.67443	0.0670862	-0.994368	-0.0815874	-0.117262	-0.0165764	0.0806339	-0.996603	0.231262	0	0	0	1
0.997594	0.0682278	-0.0114289	0.673327	0.0670573	-0.994426	-0.0808931	-0.117228	-0.016911	0.0799155	-0.996655	0.231678	0	0	0	1
0.997581	0.0682704	-0.0122455	0.671964	0.0670486	-0.994491	-0.0801007	-0.117158	-0.0176732	0.0790694	-0.996709	0.231932	0	0	0	1
0.997562	0.0683681	-0.0132293	0.670679	0.0670797	-0.994538	-0.079486	-0.117122	-0.0186181	0.0783883	-0.996746	0.232018	0	0	0	1
0.997544	0.068459	-0.0140775	0.669465	0.0671138	-0.994577	-0.0789762	-0.117126	-0.0194345	0.0778209	-0.996775	0.232163	0	0	0	1
0.997525	0.0685058	-0.0151987	0.668223	0.0670856	-0.994626	-0.0783739	-0.117098	-0.0205129	0.0771437	-0.996806	0.232068	0	0	0	1
0.997499	0.0686263	-0.0163158	0.667173	0.0671238	-0.994639	-0.0781774	-0.117178	-0.0216202	0.0768701	-0.996804	0.231862	0	0	0	1
0.997473	0.0687538	-0.0173334	0.666257	0.0671769	-0.99465	-0.077997	-0.117235	-0.0226301	0.0766189	-0.996801	0.231723	0	0	0	1
0.99743	0.0690373	-0.0186086	0.665065	0.0673669	-0.994653	-0.0777901	-0.117244	-0.0239064	0.0763199	-0.996794	0.23158	0	0	0	1
0.997408	0.0690794	-0.019619	0.663675	0.0673427	-0.994689	-0.0773515	-0.117227	-0.0248852	0.0758131	-0.996808	0.23172	0	0	0	1
0.997403	0.0690349	-0.0199916	0.662351	0.0672884	-0.994749	-0.0766276	-0.117221	-0.0252036	0.0750667	-0.996857	0.232247	0	0	0	1
0.997384	0.06907	-0.0208057	0.660883	0.0672835	-0.994811	-0.0758175	-0.117179	-0.0259615	0.0742026	-0.996902	0.232494	0	0	0	1
0.997363	0.0692682	-0.0211599	0.659537	0.0674633	-0.994823	-0.0754956	-0.11722	-0.0263069	0.0738523	-0.996919	0.232585	0	0	0	1
0.99734	0.069354	-0.0219505	0.658328	0.0674951	-0.994834	-0.0753281	-0.117271	-0.0270885	0.0736295	-0.996915	0.232574	0	0	0	1
0.997312	0.069415	-0.0230004	0.657295	0.0674832	-0.994847	-0.0751653	-0.11725	-0.0281266	0.0733944	-0.996903	0.232458	0	0	0	1
0.997268	0.069568	-0.024419	0.65624	0.0675306	-0.994841	-0.0752031	-0.117237	-0.0295519	0.0733319	-0.996867	0.232122	0	0	0	1
0.997238	0.0695301	-0.0257064	0.655043	0.0673943	-0.99484	-0.0753324	-0.117289	-0.0308388	0.0733751	-0.996825	0.231986	0	0	0	1
0.997219	0.0694786	-0.0265579	0.653765	0.0672881	-0.994866	-0.0750938	-0.117211	-0.0316662	0.0730811	-0.99682	0.232162	0	0	0	1
0.997207	0.0695318	-0.0268839	0.652363	0.0673269	-0.994886	-0.0747931	-0.11712	-0.0319741	0.0727574	-0.996834	0.232508	0	0	0	1
0.997223	0.0693446	-0.0267778	0.650943	0.0671607	-0.994927	-0.0743917	-0.117086	-0.0318279	0.0723699	-0.996867	0.232715	0	0	0	1
0.997244	0.0692476	-0.0262261	0.649638	0.0671163	-0.994959	-0.0739975	-0.117131	-0.0312453	0.0720166	-0.996911	0.232836	0	0	0	1
0.997246	0.0692836	-0.0260576	0.648428	0.0671718	-0.994973	-0.0737582	-0.117192	-0.0310641	0.071788	-0.996933	0.232616	0	0	0	1
0.99725	0.0693598	-0.0256892	0.647252	0.0672805	-0.994981	-0.0735549	-0.11719	-0.0306893	0.0716075	-0.996958	0.232222	0	0	0	1
0.997264	0.0693291	-0.0252476	0.645912	0.0672855	-0.99499	-0.0734246	-0.11723	-0.0302388	0.0715082	-0.996979	0.231808	0	0	0	1
0.997271	0.0693621	-0.0248581	0.644476	0.0673536	-0.995004	-0.0731791	-0.117237	-0.029837	0.0712884	-0.997007	0.231969	0	0	0	1
0.997258	0.0695507	-0.0248694	0.643097	0.0675461	-0.995003	-0.0730082	-0.117238	-0.0298501	0.0711115	-0.997019	0.232454	0	0	0	1
0.997249	0.0695534	-0.0252174	0.641695	0.0675258	-0.995009	-0.0729523	-0.117194	-0.0301929	0.071032	-0.997014	0.232896	0	0	0	1
0.997265	0.0696734	-0.0242287	0.640812	0.0676977	-0.994952	-0.073569	-0.117248	-0.0292594	0.0717108	-0.996993	0.233066	0	0	0	1
0.997328	0.0696432	-0.0216029	0.640834	0.0678261	-0.994859	-0.0746952	-0.117347	-0.0267209	0.0730137	-0.99697	0.232879	0	0	0	1
0.997367	0.069492	-0.0202272	0.640864	0.0677466	-0.994777	-0.0758454	-0.117564	-0.0254192	0.0742587	-0.996912	0.232235	0	0	0	1
0.997401	0.0693087	-0.0191519	0.640836	0.0676151	-0.994697	-0.0770111	-0.117899	-0.0244149	0.0754994	-0.996844	0.231459	0	0	0	1
0.997416	0.0692198	-0.0186836	0.640721	0.0675424	-0.994639	-0.0778219	-0.118286	-0.0239972	0.0763422	-0.99679	0.231228	0	0	0	1
0.997439	0.0690352	-0.0181232	0.640644	0.0673893	-0.99461	-0.078325	-0.118679	-0.0234596	0.0768865	-0.996761	0.231658	0	0	0	1
0.997471	0.0687077	-0.017602	0.640462	0.0670957	-0.994605	-0.0786334	-0.119097	-0.0229367	0.0772369	-0.996746	0.232164	0	0	0	1
0.997492	0.0684569	-0.017401	0.640174	0.0668557	-0.994602	-0.0788713	-0.119443	-0.0227332	0.0774935	-0.996731	0.232452	0	0	0	1
0.997507	0.068278	-0.0172095	0.640044	0.06668	-0.994571	-0.0794093	-0.119844	-0.0225648	0.0780472	-0.996691	0.232547	0	0	0	1
0.997526	0.0680194	-0.0171796	0.639968	0.0664107	-0.994541	-0.0800198	-0.120294	-0.0225555	0.0786642	-0.996643	0.232518	0	0	0	1
0.997546	0.0676941	-0.0172592	0.639873	0.0660694	-0.994525	-0.0804894	-0.120714	-0.0226402	0.0791349	-0.996604	0.232488	0	0	0	1
0.997573	0.0672898	-0.0172768	0.639797	0.0656536	-0.994512	-0.0809906	-0.121185	-0.0226586	0.0796431	-0.996563	0.232517	0	0	0	1
0.997603	0.0668371	-0.0173188	0.63972	0.0651904	-0.994512	-0.081362	-0.121626	-0.0226885	0.0800213	-0.996532	0.232546	0	0	0	1
0.997628	0.0664501	-0.0173809	0.639638	0.0647887	-0.994499	-0.0818414	-0.122086	-0.0227504	0.0805045	-0.996491	0.232578	0	0	0	1
0.997656	0.0660246	-0.0174118	0.639563	0.0643518	-0.994491	-0.0822867	-0.122553	-0.0227756	0.0809566	-0.996454	0.232623	0	0	0	1
0.997678	0.0656718	-0.0174722	0.639484	0.0639854	-0.994479	-0.0827198	-0.122999	-0.0228348	0.0813931	-0.996417	0.232649	0	0	0	1
0.997692	0.0654444	-0.017529	0.639404	0.0637443	-0.994459	-0.0831444	-0.123448	-0.0228999	0.0818184	-0.996381	0.23268	0	0	0	1
0.997702	0.0652759	-0.0175679	0.639328	0.0635639	-0.994437	-0.083547	-0.123905	-0.0229505	0.0822216	-0.996347	0.232711	0	0	0	1
0.99771	0.0651417	-0.0176011	0.639247	0.0634178	-0.994411	-0.0839598	-0.124405	-0.0229987	0.0826346	-0.996311	0.23275	0	0	0	1
0.99772	0.0649888	-0.0176369	0.639165	0.0632534	-0.994388	-0.0843531	-0.124894	-0.0230467	0.0830284	-0.996277	0.232783	0	0	0	1
0.997737	0.0647174	-0.0176753	0.639081	0.0629711	-0.994375	-0.0847221	-0.125393	-0.0230856	0.0834005	-0.996245	0.232817	0	0	0	1
0.997745	0.0645806	-0.0177123	0.639003	0.0628227	-0.994351	-0.0851095	-0.12585	-0.0231353	0.083788	-0.996212	0.232855	0	0	0	1
0.997755	0.0644164	-0.0177421	0.638921	0.0626468	-0.994326	-0.0855316	-0.126342	-0.0231778	0.0842112	-0.996175	0.232899	0	0	0	1
0.997764	0.0642603	-0.0177826	0.638836	0.0624789	-0.994304	-0.0859102	-0.126816	-0.0232285	0.0845903	-0.996142	0.232933	0	0	0	1
0.99778	0.0640078	-0.0178115	0.638753	0.0622152	-0.994285	-0.0863226	-0.12731	-0.0232617	0.085006	-0.996106	0.232972	0	0	0	1
0.997791	0.0638163	-0.0178669	0.638666	0.0620102	-0.994263	-0.0867267	-0.12776	-0.0233256	0.0854103	-0.99607	0.232994	0	0	0	1
0.997801	0.0636599	-0.0178826	0.638586	0.0618429	-0.994235	-0.0871588	-0.128232	-0.0233547	0.0858444	-0.996032	0.233012	0	0	0	1
0.997813	0.0634603	-0.0179063	0.638507	0.0616321	-0.994212	-0.0875779	-0.128692	-0.0233869	0.086266	-0.995994	0.233047	0	0	0	1
0.997823	0.0633004	-0.0179308	0.638421	0.0614608	-0.994185	-0.0879992	-0.129189	-0.0234235	0.0866887	-0.995957	0.233087	0	0	0	1
0.99783	0.0631755	-0.0179582	0.638336	0.061326	-0.994164	-0.0883345	-0.129651	-0.0234605	0.0870247	-0.995927	0.233114	0	0	0	1
0.997831	0.0631902	-0.0178907	0.6383	0.0613428	-0.994148	-0.0884967	-0.129941	-0.0234047	0.0871903	-0.995913	0.233139	0	0	0	1
0.997838	0.0630798	-0.0178595	0.638277	0.0612333	-0.994147	-0.0885879	-0.130104	-0.0233696	0.0872859	-0.995906	0.233141	0	0	0	1
0.997846	0.0629782	-0.0177903	0.638261	0.0611301	-0.994122	-0.0889344	-0.130367	-0.0233132	0.0876384	-0.995876	0.233169	0	0	0	1
0.997862	0.0627443	-0.0177154	0.63822	0.0608932	-0.994097	-0.0893789	-0.130795	-0.0232454	0.0880922	-0.995838	0.233216	0	0	0	1
0.997867	0.0627018	-0.0175739	0.638185	0.0608581	-0.994079	-0.0896059	-0.131237	-0.0231148	0.0883283	-0.99582	0.233259	0	0	0	1
0.99787	0.0626811	-0.0174864	0.638134	0.0608399	-0.994059	-0.0898342	-0.131688	-0.02304	0.0885621	-0.995801	0.233296	0	0	0	1
0.997872	0.0627017	-0.0173062	0.638101	0.0608703	-0.994033	-0.090098	-0.132163	-0.0228788	0.0888359	-0.99578	0.233355	0	0	0	1
0.997876	0.0626729	-0.017172	0.638049	0.0608483	-0.994014	-0.0903289	-0.13267	-0.0227568	0.0890752	-0.995762	0.233409	0	0	0	1
0.997868	0.0628454	-0.0170026	0.637998	0.0610295	-0.993979	-0.0905843	-0.133208	-0.0226195	0.0893366	-0.995741	0.233479	0	0	0	1
0.997878	0.0627441	-0.0167979	0.637966	0.0609416	-0.993964	-0.0908157	-0.133704	-0.0224211	0.0895824	-0.995724	0.233548	0	0	0	1
0.997879	0.0627709	-0.0165971	0.637935	0.0609822	-0.993944	-0.090999	-0.134188	-0.0222352	0.089777	-0.99571	0.2336	0	0	0	1
0.997894	0.0626063	-0.0163623	0.63791	0.0608366	-0.993942	-0.0911269	-0.134701	-0.0219947	0.0899226	-0.995702	0.23364	0	0	0	1
0.997887	0.0627527	-0.0161975	0.637848	0.0609954	-0.993925	-0.0912071	-0.135299	-0.021849	0.0900095	-0.995698	0.233664	0	0	0	1
0.997875	0.0630103	-0.0159705	0.637803	0.0612705	-0.993899	-0.0912961	-0.135891	-0.0216521	0.0901066	-0.995693	0.233702	0	0	0	1
0.99788	0.063	-0.015647	0.637798	0.0612872	-0.993889	-0.091399	-0.136418	-0.0213359	0.0902294	-0.995689	0.233741	0	0	0	1
0.997876	0.0631435	-0.0153743	0.637794	0.0614527	-0.99387	-0.0914961	-0.136869	-0.0210839	0.0903401	-0.995684	0.23377	0	0	0	1
0.99789	0.0629615	-0.015181	0.63776	0.0612875	-0.993874	-0.0915643	-0.137361	-0.0208794	0.0904238	-0.995681	0.233787	0	0	0	1
0.997895	0.0629299	-0.0150058	0.637703	0.0612702	-0.993868	-0.0916397	-0.137945	-0.0207071	0.0905105	-0.995677	0.233806	0	0	0	1
0.997899	0.0629187	-0.014781	0.637664	0.0612778	-0.99386	-0.0917242	-0.138506	-0.0204878	0.0906089	-0.995672	0.233835	0	0	0	1
0.997905	0.0628682	-0.0145836	0.637636	0.0612437	-0.993854	-0.0918048	-0.138973	-0.020292	0.0907025	-0.995668	0.23385	0	0	0	1
0.997916	0.0627537	-0.0143116	0.63764	0.0611524	-0.993851	-0.091901	-0.139384	-0.0200171	0.0908174	-0.995663	0.233878	0	0	0	1
0.997927	0.0626104	-0.0141463	0.637599	0.0610217	-0.993845	-0.0920522	-0.139904	-0.019849	0.0909814	-0.995651	0.23389	0	0	0	1
0.997932	0.0625827	-0.0139455	0.637565	0.0610091	-0.99383	-0.0922181	-0.140447	-0.019657	0.0911597	-0.995639	0.233901	0	0	0	1
0.997932	0.0626463	-0.0136805	0.637541	0.061094	-0.993813	-0.0923518	-0.141002	-0.0194077	0.0913082	-0.99563	0.233926	0	0	0	1
0.997937	0.0626075	-0.0134544	0.63751	0.0610742	-0.993805	-0.0924433	-0.141522	-0.0191851	0.0914141	-0.995625	0.233942	0	0	0	1
0.997953	0.0623975	-0.0132854	0.637471	0.0608787	-0.993808	-0.09254	-0.14203	-0.0190038	0.0915248	-0.995618	0.233946	0	0	0	1
0.997961	0.0623157	-0.0130537	0.637461	0.0608159	-0.9938	-0.0926754	-0.142495	-0.0187742	0.0916757	-0.995608	0.233948	0	0	0	1
0.997967	0.0622592	-0.0128532	0.637437	0.0607745	-0.993784	-0.0928681	-0.143011	-0.0185815	0.0918813	-0.995593	0.233946	0	0	0	1
0.997981	0.0620788	-0.0126302	0.63741	0.0606113	-0.993774	-0.0930861	-0.143551	-0.0183565	0.0921158	-0.995576	0.23396	0	0	0	1
0.997987	0.0620494	-0.0123215	0.637409	0.0606064	-0.993753	-0.0933097	-0.144079	-0.0180606	0.0923582	-0.995559	0.233984	0	0	0	1
0.997986	0.0620819	-0.0122026	0.637384	0.0606482	-0.993743	-0.0933949	-0.144407	-0.0179506	0.0924499	-0.995552	0.233978	0	0	0	1
0.99799	0.06204	-0.0120812	0.637382	0.0606168	-0.99374	-0.0934437	-0.144575	-0.0178291	0.0925068	-0.995549	0.233951	0	0	0	1
0.998003	0.061871	-0.0118954	0.637391	0.0604642	-0.993741	-0.0935261	-0.144802	-0.0176338	0.0926033	-0.995543	0.23392	0	0	0	1
0.998015	0.0617153	-0.0116644	0.637372	0.0603286	-0.993739	-0.09364	-0.145269	-0.0173967	0.0927336	-0.995535	0.233919	0	0	0	1
0.998019	0.0617105	-0.011339	0.637356	0.0603517	-0.993725	-0.0937722	-0.145828	-0.0170808	0.0928853	-0.995527	0.233926	0	0	0	1
0.998014	0.0618724	-0.0109546	0.637359	0.0605463	-0.9937	-0.0939145	-0.146304	-0.0167226	0.0930479	-0.995518	0.23391	0	0	0	1
0.998021	0.0618331	-0.0104785	0.637376	0.0605489	-0.993685	-0.0940706	-0.146768	-0.0162552	0.0932331	-0.995508	0.23386	0	0	0	1
0.998028	0.0618017	-0.0100087	0.637367	0.060559	-0.993669	-0.094229	-0.147295	-0.015795	0.0934202	-0.995498	0.23378	0	0	0	1
0.998022	0.0619635	-0.00958808	0.63732	0.0607571	-0.993643	-0.0943823	-0.14791	-0.0154015	0.0935963	-0.995487	0.233707	0	0	0	1
0.998023	0.0619842	-0.00931393	0.637272	0.0608017	-0.99363	-0.0944867	-0.148445	-0.0151374	0.0937169	-0.99548	0.233695	0	0	0	1
0.998023	0.0620291	-0.00904935	0.637256	0.0608698	-0.993617	-0.0945772	-0.148878	-0.0148843	0.0938226	-0.995474	0.233725	0	0	0	1
0.998029	0.0619531	-0.00886479	0.637219	0.0608101	-0.993612	-0.0946713	-0.149324	-0.0146995	0.0939289	-0.995467	0.233747	0	0	0	1
0.998023	0.0620948	-0.00862824	0.637171	0.0609711	-0.993587	-0.0948303	-0.149899	-0.0144875	0.0941	-0.995454	0.233788	0	0	0	1
0.998017	0.0622214	-0.00842224	0.637111	0.061115	-0.993568	-0.0949364	-0.150493	-0.0143012	0.0942166	-0.995445	0.233811	0	0	0	1
0.998006	0.0624175	-0.00822152	0.637063	0.0613277	-0.993545	-0.0950401	-0.15103	-0.0141267	0.0943296	-0.995437	0.233827	0	0	0	1
0.998006	0.0624507	-0.00797447	0.637049	0.0613822	-0.993529	-0.0951677	-0.15151	-0.0138922	0.0944717	-0.995427	0.233821	0	0	0	1
0.998016	0.0623134	-0.00780906	0.637023	0.0612597	-0.993526	-0.095284	-0.151974	-0.0137221	0.0945998	-0.995417	0.233795	0	0	0	1
0.998026	0.0621663	-0.00763919	0.636987	0.0611272	-0.99352	-0.0954289	-0.152491	-0.0135482	0.0947568	-0.995405	0.233767	0	0	0	1
0.998031	0.0621231	-0.00739414	0.636961	0.0611053	-0.993506	-0.0955856	-0.15305	-0.0133102	0.0949288	-0.995391	0.233762	0	0	0	1
0.998019	0.0623303	-0.00723764	0.636898	0.0613248	-0.993481	-0.0957108	-0.153637	-0.0131822	0.0950606	-0.99538	0.233745	0	0	0	1
0.998015	0.0624188	-0.00701519	0.636854	0.0614326	-0.993463	-0.0958253	-0.154193	-0.0129767	0.0951874	-0.995371	0.233756	0	0	0	1
0.998021	0.0623559	-0.00680231	0.636824	0.0613889	-0.993455	-0.0959365	-0.154681	-0.012766	0.0953123	-0.995362	0.233764	0	0	0	1
0.998027	0.0622702	-0.0066125	0.636798	0.0613204	-0.99345	-0.0960366	-0.155114	-0.0125754	0.0954249	-0.995353	0.233761	0	0	0	1
0.998036	0.0621519	-0.00643595	0.636758	0.0612181	-0.993445	-0.0961455	-0.155614	-0.0123954	0.0955459	-0.995344	0.233752	0	0	0	1
0.998042	0.0620713	-0.00626802	0.636701	0.0611525	-0.993438	-0.0962623	-0.15619	-0.012228	0.0956737	-0.995334	0.233736	0	0	0	1
0.99805	0.0619553	-0.00606125	0.636655	0.0610553	-0.993432	-0.0963886	-0.156762	-0.0120192	0.0958138	-0.995323	0.233729	0	0	0	1
0.998055	0.0618974	-0.00587386	0.636623	0.0610143	-0.993424	-0.0964952	-0.157226	-0.011834	0.0959324	-0.995314	0.233725	0	0	0	1
0.998061	0.0618274	-0.00562977	0.636617	0.0609665	-0.993414	-0.0966319	-0.157667	-0.0115932	0.0960846	-0.995302	0.233712	0	0	0	1
0.998067	0.0617457	-0.00546079	0.636586	0.0608999	-0.993405	-0.0967639	-0.158139	-0.0114255	0.0962275	-0.99529	0.233686	0	0	0	1
0.998068	0.0617364	-0.00524571	0.636547	0.0609094	-0.993387	-0.0969374	-0.158716	-0.0112215	0.0964139	-0.995274	0.233665	0	0	0	1
0.99805	0.0620452	-0.00510277	0.636512	0.0612292	-0.993356	-0.0970609	-0.159144	-0.011117	0.0965425	-0.995263	0.233641	0	0	0	1
0.998051	0.062037	-0.00502119	0.636517	0.061228	-0.993348	-0.0971353	-0.159311	-0.0110397	0.0966218	-0.995256	0.233607	0	0	0	1
0.998059	0.0619284	-0.00486923	0.636549	0.0611338	-0.993347	-0.0972092	-0.159435	-0.0108828	0.0967061	-0.99525	0.233587	0	0	0	1
0.998076	0.0616647	-0.0046915	0.636526	0.0608873	-0.993351	-0.0973202	-0.159859	-0.0106874	0.0968306	-0.99524	0.233577	0	0	0	1
0.998078	0.0616373	-0.00450794	0.636458	0.0608764	-0.993339	-0.0974562	-0.16048	-0.0105108	0.0969778	-0.995227	0.233572	0	0	0	1
0.998065	0.0618713	-0.00428534	0.636432	0.0611296	-0.99331	-0.0975852	-0.160944	-0.0103203	0.0971177	-0.995216	0.23357	0	0	0	1
0.998078	0.0616705	-0.00404436	0.636426	0.0609519	-0.993309	-0.0977071	-0.161362	-0.0100688	0.0972561	-0.995205	0.233566	0	0	0	1
0.998083	0.061616	-0.00370243	0.636433	0.0609293	-0.993294	-0.0978728	-0.161859	-0.00973402	0.0974429	-0.99519	0.233568	0	0	0	1
0.998069	0.061847	-0.00349497	0.636383	0.0611776	-0.993261	-0.0980579	-0.162501	-0.00956187	0.0976381	-0.995172	0.233515	0	0	0	1
0.998045	0.0622615	-0.0032096	0.63637	0.061616	-0.993213	-0.09827	-0.163086	-0.0093321	0.0978633	-0.995152	0.233461	0	0	0	1
0.998039	0.062366	-0.00293741	0.636371	0.0617448	-0.993185	-0.0984737	-0.163605	-0.00908463	0.0980825	-0.995133	0.233399	0	0	0	1
0.998051	0.0621881	-0.00265452	0.636386	0.061594	-0.993177	-0.0986426	-0.164046	-0.00879664	0.0982702	-0.995117	0.233356	0	0	0	1
0.998052	0.0621733	-0.00245354	0.636357	0.0615977	-0.993162	-0.0987988	-0.164567	-0.00860523	0.0984385	-0.995102	0.23331	0	0	0	1
0.998053	0.0621683	-0.00216789	0.636326	0.0616194	-0.993142	-0.0989806	-0.165179	-0.00833228	0.0986376	-0.995085	0.233292	0	0	0	1
0.998051	0.0622117	-0.00188749	0.636306	0.0616886	-0.99312	-0.0991636	-0.165739	-0.00806943	0.0988373	-0.995067	0.233267	0	0	0	1
0.998061	0.0620543	-0.00157073	0.63633	0.0615619	-0.993109	-0.0993511	-0.166183	-0.00775084	0.0990451	-0.995049	0.233225	0	0	0	1
0.998062	0.0620474	-0.00127672	0.636361	0.0615825	-0.993086	-0.0995628	-0.166621	-0.00747126	0.0992746	-0.995028	0.233148	0	0	0	1
0.998071	0.061912	-0.000938226	0.636388	0.0614796	-0.993067	-0.0998163	-0.167173	-0.00713729	0.0995494	-0.995003	0.233055	0	0	0	1
0.998078	0.0618095	-0.000542428	0.636408	0.0614153	-0.993045	-0.100075	-0.167787	-0.00674996	0.0998327	-0.994977	0.232997	0	0	0	1
0.998073	0.0618814	-0.000267184	0.636393	0.061513	-0.993019	-0.100274	-0.168341	-0.0064961	0.100047	-0.994957	0.232947	0	0	0	1
0.99808	0.0617719	3.4199e-05	0.636389	0.0614332	-0.993007	-0.100439	-0.168824	-0.00619605	0.100232	-0.994941	0.23294	0	0	0	1
0.998091	0.0616005	0.000250217	0.636367	0.0612835	-0.993002	-0.100579	-0.169284	-0.00597293	0.100386	-0.994927	0.232915	0	0	0	1
0.998104	0.0613928	0.000495253	0.636353	0.0611005	-0.992998	-0.100736	-0.169752	-0.00571835	0.100559	-0.994911	0.232897	0	0	0	1
0.998102	0.0614186	0.000756803	0.636324	0.0611516	-0.992977	-0.100909	-0.170307	-0.00547188	0.100747	-0.994893	0.232876	0	0	0	1
0.998098	0.0614746	0.00103035	0.636279	0.0612339	-0.992953	-0.10109	-0.170929	-0.00521703	0.100944	-0.994874	0.232858	0	0	0	1
0.998097	0.06148	0.00133991	0.636255	0.0612696	-0.992933	-0.101269	-0.171486	-0.00492119	0.101142	-0.994856	0.232861	0	0	0	1
0.998098	0.06146	0.00152876	0.636225	0.0612682	-0.99292	-0.101398	-0.171923	-0.00473959	0.101282	-0.994842	0.232842	0	0	0	1
0.998106	0.0613288	0.0017749	0.636215	0.0611619	-0.992912	-0.101537	-0.172346	-0.00449043	0.101437	-0.994828	0.232831	0	0	0	1
0.99811	0.0612605	0.001994	0.63618	0.0611155	-0.992898	-0.101708	-0.172881	-0.00427642	0.101621	-0.99481	0.232799	0	0	0	1
0.998106	0.0613215	0.00222431	0.636124	0.0611989	-0.992875	-0.101876	-0.173493	-0.00406433	0.101803	-0.994792	0.232781	0	0	0	1
0.998077	0.0617787	0.00237563	0.636076	0.0616687	-0.992833	-0.102001	-0.173917	-0.00396846	0.101935	-0.994779	0.232773	0	0	0	1
0.998069	0.0619025	0.00244476	0.636072	0.0617987	-0.992821	-0.102048	-0.174048	-0.00391537	0.101985	-0.994774	0.232761	0	0	0	1
0.998074	0.0618164	0.00257309	0.636098	0.0617259	-0.99282	-0.102098	-0.174136	-0.0037823	0.102044	-0.994769	0.23276	0	0	0	1
0.998102	0.0613629	0.00271102	0.636054	0.0612885	-0.992837	-0.102191	-0.174553	-0.00360472	0.102147	-0.994759	0.232762	0	0	0	1
0.998094	0.0614776	0.00290404	0.635985	0.0614219	-0.992815	-0.102328	-0.175119	-0.00343327	0.102295	-0.994744	0.232784	0	0	0	1
0.998088	0.0615715	0.00306936	0.635934	0.0615318	-0.992797	-0.102437	-0.175586	-0.00328551	0.102414	-0.994732	0.23281	0	0	0	1
0.998074	0.0617846	0.00324634	0.63591	0.0617616	-0.99277	-0.102561	-0.175995	-0.00313933	0.102547	-0.994719	0.232839	0	0	0	1
0.998082	0.0616537	0.00345188	0.63587	0.061652	-0.992762	-0.102707	-0.176546	-0.00293089	0.102706	-0.994703	0.232864	0	0	0	1
0.998077	0.0617205	0.00365523	0.635819	0.0617389	-0.992739	-0.102872	-0.177125	-0.00274616	0.102884	-0.994685	0.232869	0	0	0	1
0.998068	0.0618598	0.00381391	0.635771	0.0618934	-0.992715	-0.103009	-0.17761	-0.00261152	0.10303	-0.994671	0.232867	0	0	0	1
0.998067	0.0618536	0.00399114	0.635757	0.0619052	-0.9927	-0.103151	-0.17804	-0.00244374	0.103182	-0.994655	0.232878	0	0	0	1
0.998068	0.0618283	0.00414949	0.635734	0.0618959	-0.992683	-0.103324	-0.178577	-0.00229468	0.103364	-0.994637	0.232892	0	0	0	1
0.998067	0.0618388	0.00423912	0.635676	0.0619153	-0.992664	-0.103494	-0.179199	-0.00221741	0.10354	-0.994619	0.232895	0	0	0	1
0.998055	0.0620187	0.0044253	0.63564	0.0621131	-0.992632	-0.103677	-0.179765	-0.0020627	0.103734	-0.994599	0.232895	0	0	0	1
0.998056	0.0619896	0.00458247	0.635607	0.0621002	-0.992618	-0.103816	-0.180211	-0.00191234	0.103882	-0.994584	0.232883	0	0	0	1
0.998066	0.0618203	0.00473399	0.635587	0.0619473	-0.992613	-0.103957	-0.180678	-0.0017531	0.104033	-0.994568	0.232902	0	0	0	1
0.998077	0.0616305	0.00487293	0.635567	0.0617727	-0.992606	-0.104125	-0.181211	-0.00160582	0.104209	-0.99455	0.232924	0	0	0	1
0.998078	0.0616094	0.00495034	0.63554	0.0617596	-0.99259	-0.104293	-0.181746	-0.00153722	0.104382	-0.994532	0.232935	0	0	0	1
0.998085	0.0614929	0.00495266	0.635496	0.0616437	-0.992578	-0.104468	-0.182299	-0.00153358	0.104557	-0.994514	0.232902	0	0	0	1
0.99809	0.0613983	0.00511998	0.635477	0.0615669	-0.992565	-0.104639	-0.182805	-0.00136819	0.104738	-0.994495	0.23291	0	0	0	1
0.998096	0.0612871	0.00533628	0.635471	0.0614787	-0.992554	-0.104793	-0.183249	-0.00115134	0.104905	-0.994477	0.232932	0	0	0	1
0.998108	0.0610681	0.00555014	0.635452	0.0612832	-0.992551	-0.104941	-0.183709	-0.000925114	0.105066	-0.994461	0.232949	0	0	0	1
0.9981	0.0611917	0.00575888	0.635421	0.0614279	-0.992523	-0.105125	-0.184251	-0.000742353	0.105263	-0.99444	0.232952	0	0	0	1
0.998087	0.0613688	0.00596605	0.635382	0.0616258	-0.992488	-0.105335	-0.184847	-0.000568406	0.105484	-0.994417	0.232933	0	0	0	1
0.998083	0.0614184	0.0061681	0.635341	0.0616963	-0.992464	-0.105524	-0.185417	-0.000384832	0.105685	-0.994395	0.232918	0	0	0	1
0.998076	0.0615089	0.00641366	0.635324	0.0618122	-0.992438	-0.1057	-0.185883	-0.000161665	0.105876	-0.994375	0.232917	0	0	0	1
0.998081	0.0614008	0.00668086	0.635327	0.0617331	-0.992425	-0.105869	-0.186313	0.000104478	0.106062	-0.994355	0.232937	0	0	0	1
0.998089	0.061254	0.0068465	0.635297	0.0616047	-0.992415	-0.106032	-0.186807	0.000274336	0.106235	-0.994337	0.232933	0	0	0	1
0.998087	0.0612613	0.00700683	0.635247	0.061629	-0.992394	-0.10622	-0.1874	0.000421063	0.106432	-0.994316	0.232928	0	0	0	1
0.998073	0.0614691	0.00719736	0.635204	0.0618561	-0.992357	-0.106428	-0.188018	0.000575025	0.106651	-0.994292	0.23293	0	0	0	1
0.998048	0.0618722	0.00725443	0.635174	0.062263	-0.992319	-0.106548	-0.188362	0.000581036	0.106775	-0.994279	0.232905	0	0	0	1
0.998041	0.0619688	0.00733547	0.635202	0.0623678	-0.992302	-0.106642	-0.188469	0.00064525	0.106874	-0.994268	0.232862	0	0	0	1
0.99805	0.0618112	0.00749151	0.63525	0.0622279	-0.9923	-0.106742	-0.188615	0.000810666	0.106984	-0.994256	0.232862	0	0	0	1
0.998067	0.0615195	0.00757765	0.635208	0.0619472	-0.992304	-0.106871	-0.189089	0.00091941	0.107117	-0.994242	0.232884	0	0	0	1
0.998047	0.0618242	0.0077444	0.635139	0.0622682	-0.992265	-0.107044	-0.189686	0.00104134	0.1073	-0.994222	0.232909	0	0	0	1
0.998047	0.0618005	0.00793265	0.635104	0.062265	-0.992249	-0.107197	-0.190163	0.00122105	0.107465	-0.994204	0.232922	0	0	0	1
0.998045	0.0618042	0.00815387	0.635094	0.0622927	-0.992228	-0.107375	-0.190613	0.00142905	0.107656	-0.994183	0.232916	0	0	0	1
0.998052	0.0616714	0.00837058	0.63507	0.0621843	-0.992214	-0.107562	-0.191109	0.0016467	0.107856	-0.994161	0.232896	0	0	0	1
0.998047	0.0617072	0.00867974	0.635059	0.0622537	-0.992185	-0.10779	-0.191643	0.00193525	0.108104	-0.994133	0.232873	0	0	0	1
0.99805	0.0616129	0.00896786	0.635042	0.0621916	-0.992168	-0.107982	-0.192122	0.00221937	0.108312	-0.99411	0.232855	0	0	0	1
0.998048	0.0615929	0.0093137	0.635048	0.0622097	-0.992145	-0.108189	-0.192581	0.00255171	0.10854	-0.994084	0.232856	0	0	0	1
0.998052	0.061485	0.00955947	0.635008	0.0621296	-0.992129	-0.108377	-0.193103	0.00279551	0.108743	-0.994062	0.232834	0	0	0	1
0.998048	0.0614972	0.00992097	0.634984	0.0621819	-0.992099	-0.10862	-0.193705	0.00313759	0.109008	-0.994031	0.23281	0	0	0	1
0.998047	0.0614614	0.0102404	0.634963	0.0621819	-0.992073	-0.108863	-0.194273	0.00344319	0.109271	-0.994002	0.232765	0	0	0	1
0.998045	0.0614181	0.0106583	0.634995	0.0621855	-0.992044	-0.109122	-0.194746	0.00384633	0.109555	-0.993969	0.232735	0	0	0	1
0.998054	0.061238	0.0108947	0.634982	0.0620332	-0.992032	-0.109317	-0.195185	0.00408846	0.109763	-0.993945	0.232679	0	0	0	1
0.998059	0.0611015	0.01122	0.634963	0.0619342	-0.992014	-0.109536	-0.195718	0.00441253	0.110002	-0.993917	0.232658	0	0	0	1
0.998062	0.0609935	0.0115326	0.634923	0.0618622	-0.991996	-0.10974	-0.196283	0.0047218	0.110224	-0.993891	0.232653	0	0	0	1
0.998065	0.0609035	0.0117591	0.634864	0.0617986	-0.991981	-0.109911	-0.196817	0.00494577	0.110408	-0.99387	0.232642	0	0	0	1
0.998066	0.0608224	0.0120674	0.634841	0.0617531	-0.991962	-0.110112	-0.197315	0.00524813	0.110627	-0.993844	0.232631	0	0	0	1
0.998069	0.060733	0.0122798	0.634798	0.0616887	-0.991945	-0.110299	-0.197815	0.00545704	0.110827	-0.99382	0.232593	0	0	0	1
0.998072	0.0606105	0.0125992	0.634788	0.0616037	-0.991925	-0.110527	-0.198328	0.00577328	0.111074	-0.993791	0.23257	0	0	0	1
0.998073	0.0605411	0.0128402	0.634751	0.0615628	-0.991904	-0.110735	-0.198859	0.00600722	0.111296	-0.993765	0.232531	0	0	0	1
0.998064	0.0606512	0.013022	0.634716	0.0616938	-0.991872	-0.110948	-0.199408	0.00616206	0.11152	-0.993738	0.232519	0	0	0	1
0.998059	0.0607199	0.0131459	0.63471	0.0617773	-0.991842	-0.111169	-0.199928	0.00626347	0.111749	-0.993712	0.23253	0	0	0	1
0.998047	0.0609135	0.0131525	0.634717	0.0619719	-0.991804	-0.111403	-0.200412	0.00623383	0.111984	-0.993686	0.232494	0	0	0	1
0.998044	0.0609601	0.0131654	0.634775	0.0620214	-0.991769	-0.111684	-0.200893	0.00622374	0.112266	-0.993654	0.232456	0	0	0	1
0.998049	0.0609008	0.0130494	0.634853	0.0619516	-0.991735	-0.112029	-0.201438	0.00609392	0.112602	-0.993617	0.232353	0	0	0	1
0.998054	0.0608611	0.0128291	0.634932	0.0618896	-0.991696	-0.112406	-0.202017	0.00585648	0.112964	-0.993577	0.232187	0	0	0	1
0.998048	0.0610112	0.0125897	0.634989	0.0620137	-0.991646	-0.112775	-0.202608	0.0055791	0.113319	-0.993538	0.232014	0	0	0	1
0.998026	0.0613939	0.0124528	0.635031	0.0623797	-0.991598	-0.112999	-0.202982	0.00538584	0.113536	-0.993515	0.231904	0	0	0	1
0.998025	0.0614029	0.0125057	0.635076	0.0623936	-0.991618	-0.112816	-0.203067	0.00544874	0.113357	-0.993535	0.231868	0	0	0	1
0.998031	0.0612916	0.0125668	0.635067	0.0622903	-0.991617	-0.112878	-0.203281	0.00551802	0.113422	-0.993527	0.231911	0	0	0	1
0.998042	0.061092	0.0126852	0.635019	0.062106	-0.991616	-0.112988	-0.203739	0.0056513	0.113538	-0.993513	0.232009	0	0	0	1
0.998033	0.0612272	0.012764	0.634952	0.0622501	-0.991592	-0.113119	-0.204268	0.00570576	0.113675	-0.993497	0.232086	0	0	0	1
0.99803	0.0612652	0.0128001	0.63493	0.0622929	-0.991571	-0.113283	-0.204753	0.00572693	0.113841	-0.993478	0.232118	0	0	0	1
0.998024	0.0613537	0.01279	0.634924	0.0623808	-0.991542	-0.113487	-0.205253	0.00569406	0.114044	-0.993455	0.232116	0	0	0	1
0.998025	0.0613415	0.0127782	0.634935	0.0623687	-0.991516	-0.113718	-0.205777	0.00566928	0.114274	-0.993428	0.232106	0	0	0	1
0.998028	0.0613146	0.0127373	0.634937	0.0623385	-0.991493	-0.113938	-0.206281	0.00561789	0.114491	-0.993404	0.23208	0	0	0	1
0.998026	0.0613367	0.0127238	0.63493	0.06236	-0.99147	-0.114126	-0.206735	0.00559026	0.114677	-0.993382	0.232075	0	0	0	1
0.998033	0.0612301	0.0127289	0.634877	0.0622555	-0.991461	-0.114261	-0.207202	0.00559911	0.114812	-0.993367	0.232098	0	0	0	1
0.998034	0.0611912	0.0127984	0.634799	0.0622255	-0.991447	-0.114395	-0.207769	0.00566409	0.11495	-0.99335	0.232167	0	0	0	1
0.998033	0.061197	0.0128664	0.634718	0.0622398	-0.991432	-0.114519	-0.208319	0.00572302	0.115078	-0.993335	0.232234	0	0	0	1
0.998032	0.0611921	0.0129606	0.634674	0.0622467	-0.991414	-0.114668	-0.208803	0.00580764	0.115233	-0.993317	0.232273	0	0	0	1
0.998038	0.0610626	0.0130867	0.634667	0.0621336	-0.991401	-0.114843	-0.209218	0.00593666	0.115414	-0.993295	0.232283	0	0	0	1
0.998047	0.0609063	0.0131969	0.634667	0.0619923	-0.991388	-0.115034	-0.209656	0.00605213	0.115611	-0.993272	0.232291	0	0	0	1
0.998055	0.0607545	0.0132558	0.63463	0.0618495	-0.991373	-0.115238	-0.210203	0.00611541	0.115817	-0.993247	0.232286	0	0	0	1
0.998061	0.0606485	0.0133169	0.634598	0.0617527	-0.991353	-0.115465	-0.210792	0.00617415	0.116046	-0.99322	0.232284	0	0	0	1
0.998051	0.0607876	0.0133926	0.634602	0.0619013	-0.991313	-0.115724	-0.21133	0.00621688	0.116311	-0.993189	0.232274	0	0	0	1
0.998045	0.0609022	0.01336	0.634604	0.0620127	-0.99128	-0.11595	-0.211796	0.006157	0.116536	-0.993163	0.232221	0	0	0	1
0.998052	0.0607783	0.0133829	0.634622	0.0618939	-0.991259	-0.116193	-0.212259	0.00617912	0.116778	-0.993134	0.232167	0	0	0	1
0.998053	0.0607568	0.0134313	0.634606	0.0618796	-0.991233	-0.116426	-0.212787	0.00621504	0.117014	-0.993106	0.232139	0	0	0	1
0.998051	0.0607662	0.0135398	0.634554	0.0619029	-0.991208	-0.116625	-0.213354	0.00630907	0.11722	-0.993081	0.232156	0	0	0	1
0.998049	0.0607594	0.0137121	0.634511	0.0619177	-0.991183	-0.116824	-0.213927	0.00646829	0.117428	-0.993056	0.232193	0	0	0	1
0.998046	0.0607789	0.0138213	0.634468	0.0619509	-0.991161	-0.116997	-0.214439	0.0065634	0.117608	-0.993034	0.232221	0	0	0	1
0.998046	0.0607581	0.013925	0.634477	0.061944	-0.991136	-0.117215	-0.21491	0.006655	0.117832	-0.993007	0.232229	0	0	0	1
0.998051	0.0606665	0.0139265	0.63447	0.0618547	-0.991115	-0.117438	-0.215398	0.00665348	0.118054	-0.99298	0.232194	0	0	0	1
0.998037	0.060897	0.0139563	0.634496	0.062089	-0.991066	-0.117724	-0.215938	0.00663785	0.118343	-0.992946	0.232176	0	0	0	1
0.998026	0.0610806	0.01394	0.634535	0.0622711	-0.991025	-0.11797	-0.216545	0.00658448	0.118589	-0.992917	0.232135	0	0	0	1
0.998015	0.0612504	0.0139363	0.634617	0.0624375	-0.991047	-0.117699	-0.217121	0.00657763	0.118318	-0.992949	0.231959	0	0	0	1
0.998006	0.061432	0.0138436	0.634781	0.0626053	-0.991064	-0.117472	-0.217515	0.00647859	0.118087	-0.992977	0.231695	0	0	0	1
0.998004	0.0615328	0.0134753	0.63496	0.0626613	-0.991074	-0.117353	-0.217772	0.00610921	0.117946	-0.992996	0.231274	0	0	0	1
0.998014	0.0614452	0.0131919	0.635206	0.0625434	-0.991029	-0.1178	-0.218102	0.00581056	0.118374	-0.992947	0.231004	0	0	0	1
0.998031	0.0611916	0.013022	0.635286	0.0622732	-0.99101	-0.118101	-0.218524	0.00565338	0.118663	-0.992914	0.230876	0	0	0	1
0.99803	0.0612131	0.0130652	0.635195	0.0623003	-0.990995	-0.118211	-0.219036	0.0056867	0.118776	-0.9929	0.230936	0	0	0	1
0.998029	0.0611711	0.0132669	0.635124	0.0622831	-0.990984	-0.118313	-0.219579	0.00588516	0.118889	-0.992885	0.231089	0	0	0	1
0.998025	0.0612211	0.0133557	0.635046	0.0623437	-0.990972	-0.118377	-0.220014	0.00596325	0.118959	-0.992876	0.231168	0	0	0	1
0.998031	0.0611003	0.0134576	0.634989	0.0622364	-0.990969	-0.118465	-0.220404	0.00607307	0.119053	-0.992865	0.231256	0	0	0	1
0.998038	0.0609558	0.0136033	0.634941	0.062111	-0.990963	-0.11858	-0.220844	0.0062275	0.119176	-0.992849	0.231371	0	0	0	1
0.99804	0.0609022	0.013686	0.634875	0.0620687	-0.990947	-0.118735	-0.221385	0.00630611	0.119335	-0.992829	0.23145	0	0	0	1
0.998047	0.0607942	0.0136688	0.634799	0.0619604	-0.990934	-0.118901	-0.221954	0.0062917	0.119499	-0.99281	0.231465	0	0	0	1
0.998053	0.0606928	0.0137119	0.634773	0.0618661	-0.990916	-0.119094	-0.222492	0.00633441	0.119694	-0.992786	0.231502	0	0	0	1
0.99805	0.0607215	0.0137707	0.634764	0.0619028	-0.990893	-0.119273	-0.222937	0.00637813	0.119877	-0.992764	0.231545	0	0	0	1
0.99806	0.060549	0.0138233	0.634744	0.0617389	-0.990882	-0.119445	-0.223394	0.00644023	0.12005	-0.992742	0.231588	0	0	0	1
0.998064	0.0604554	0.0139208	0.634737	0.0616592	-0.990861	-0.119658	-0.223911	0.00653486	0.120268	-0.992715	0.231659	0	0	0	1
0.998065	0.0604304	0.0139384	0.634678	0.0616376	-0.990841	-0.119836	-0.224455	0.00654427	0.120447	-0.992693	0.231691	0	0	0	1
0.998067	0.0603918	0.0139711	0.634624	0.0616044	-0.990822	-0.120011	-0.225	0.00657043	0.120623	-0.992672	0.23173	0	0	0	1
0.998062	0.0604671	0.0140233	0.634593	0.0616866	-0.990795	-0.120189	-0.225488	0.00660207	0.120804	-0.99265	0.231775	0	0	0	1
0.998068	0.0603644	0.0140359	0.634569	0.0615873	-0.990781	-0.120362	-0.225939	0.00661625	0.120977	-0.992628	0.231791	0	0	0	1
0.998071	0.060301	0.014126	0.634559	0.0615365	-0.990762	-0.120543	-0.226383	0.00670192	0.121163	-0.992605	0.231858	0	0	0	1
0.998065	0.0603819	0.014166	0.634521	0.061623	-0.990734	-0.12073	-0.226881	0.00672024	0.121352	-0.992582	0.231897	0	0	0	1
0.998054	0.0605498	0.0142437	0.634499	0.0618006	-0.990695	-0.120958	-0.227446	0.00676255	0.121586	-0.992553	0.231955	0	0	0	1
0.998051	0.0605833	0.0142976	0.634474	0.0618419	-0.990665	-0.121179	-0.228026	0.00679804	0.12181	-0.992525	0.231999	0	0	0	1
0.998044	0.0606843	0.0143509	0.634473	0.0619498	-0.990638	-0.121346	-0.228497	0.00682816	0.121981	-0.992504	0.232025	0	0	0	1
0.998047	0.060617	0.0144459	0.634472	0.0618941	-0.990651	-0.121271	-0.228945	0.00693513	0.121912	-0.992512	0.232022	0	0	0	1
0.998033	0.0608231	0.0145088	0.634461	0.0621074	-0.990619	-0.12142	-0.229496	0.00696297	0.122065	-0.992493	0.232045	0	0	0	1
0.998031	0.0608243	0.0146539	0.634472	0.062126	-0.990624	-0.121368	-0.230051	0.00710979	0.122022	-0.992497	0.232065	0	0	0	1
0.998028	0.0608302	0.0148231	0.634499	0.0621508	-0.99065	-0.121144	-0.230597	0.0072907	0.12181	-0.992522	0.232046	0	0	0	1
0.998009	0.0611193	0.0149175	0.634568	0.0624485	-0.990645	-0.12103	-0.231228	0.00735602	0.121704	-0.992534	0.231964	0	0	0	1
0.998	0.0612804	0.0149026	0.634653	0.0626055	-0.990652	-0.120898	-0.231831	0.00733001	0.121572	-0.992551	0.231794	0	0	0	1
0.997996	0.0613792	0.0147248	0.63472	0.0626806	-0.99067	-0.120704	-0.232193	0.00715403	0.121369	-0.992577	0.231532	0	0	0	1
0.997999	0.061388	0.0145146	0.634758	0.062663	-0.990686	-0.120582	-0.232367	0.0069525	0.121233	-0.992595	0.231308	0	0	0	1
0.998007	0.0612491	0.0145428	0.634785	0.0625294	-0.990681	-0.120698	-0.23258	0.00698997	0.12135	-0.99258	0.231318	0	0	0	1
0.998019	0.0610168	0.0146846	0.634722	0.0623167	-0.990681	-0.120801	-0.233007	0.0071522	0.121461	-0.992566	0.231435	0	0	0	1
0.998024	0.0609161	0.0147675	0.634608	0.0622275	-0.990675	-0.120897	-0.233516	0.00724054	0.121561	-0.992553	0.231527	0	0	0	1
0.998019	0.0609664	0.0148778	0.63456	0.0622916	-0.990657	-0.121013	-0.233904	0.0073364	0.121683	-0.992537	0.231618	0	0	0	1
0.998024	0.0608607	0.0149901	0.634535	0.0622013	-0.990648	-0.121134	-0.234256	0.00745298	0.12181	-0.992521	0.2317	0	0	0	1
0.99804	0.0605856	0.0150392	0.634484	0.0619354	-0.990646	-0.12129	-0.234736	0.00752547	0.121967	-0.992501	0.23175	0	0	0	1
0.998041	0.0605641	0.0150891	0.634467	0.061922	-0.990617	-0.121529	-0.235287	0.00756261	0.122209	-0.992471	0.23179	0	0	0	1
0.99804	0.060571	0.0150951	0.634476	0.0619317	-0.990583	-0.121807	-0.235837	0.0075504	0.122486	-0.992437	0.231792	0	0	0	1
0.998031	0.0607315	0.0150227	0.634478	0.0620841	-0.99054	-0.122071	-0.236343	0.00744248	0.122747	-0.992405	0.231744	0	0	0	1
0.998032	0.0607343	0.0149558	0.634484	0.0620804	-0.990511	-0.122315	-0.236817	0.00736055	0.122986	-0.992376	0.231698	0	0	0	1
0.99803	0.0607675	0.0149654	0.634476	0.0621163	-0.990479	-0.122552	-0.237319	0.00735115	0.123223	-0.992347	0.231708	0	0	0	1
0.998028	0.0607792	0.015038	0.634452	0.0621386	-0.99045	-0.122777	-0.237857	0.00740746	0.123453	-0.992318	0.231765	0	0	0	1
0.998031	0.0607184	0.0150949	0.634399	0.0620869	-0.990428	-0.12298	-0.23843	0.00745869	0.123659	-0.992292	0.231821	0	0	0	1
0.99802	0.0608781	0.0151934	0.63435	0.0622589	-0.990394	-0.123167	-0.238992	0.00752473	0.123852	-0.992267	0.231896	0	0	0	1
0.998013	0.0609718	0.0152687	0.634327	0.0623617	-0.99038	-0.123229	-0.23948	0.00758373	0.12392	-0.992258	0.231914	0	0	0	1
0.998003	0.0611348	0.0153048	0.634324	0.0625294	-0.990346	-0.123416	-0.239974	0.00758754	0.12411	-0.992235	0.231924	0	0	0	1
0.998005	0.0610983	0.0152865	0.634317	0.0624925	-0.990322	-0.123629	-0.240483	0.00756047	0.124321	-0.992208	0.231906	0	0	0	1
0.998006	0.0610838	0.0152948	0.634309	0.0624808	-0.990296	-0.123842	-0.241028	0.00755705	0.124534	-0.992182	0.231904	0	0	0	1
0.997994	0.0612728	0.0153275	0.634279	0.0626735	-0.990266	-0.123979	-0.241613	0.00755717	0.124674	-0.992164	0.231901	0	0	0	1
0.997996	0.0612033	0.0154472	0.63427	0.0626189	-0.990278	-0.123917	-0.242159	0.0076884	0.124619	-0.99217	0.231904	0	0	0	1
0.997993	0.0612286	0.0155579	0.634279	0.0626586	-0.990263	-0.124017	-0.242709	0.00778853	0.124726	-0.992156	0.231929	0	0	0	1
0.997989	0.0612831	0.0155796	0.634325	0.062717	-0.990232	-0.124229	-0.243191	0.00778975	0.124939	-0.992129	0.231908	0	0	0	1
0.997996	0.061192	0.0155164	0.634388	0.0626208	-0.990205	-0.124494	-0.243707	0.00772187	0.125199	-0.992097	0.231829	0	0	0	1
0.997995	0.061253	0.0153076	0.634413	0.0626578	-0.990161	-0.124827	-0.244312	0.00748644	0.125519	-0.992058	0.231675	0	0	0	1
0.998	0.0612322	0.0150671	0.634457	0.0626084	-0.990139	-0.125022	-0.244972	0.00723869	0.125698	-0.992037	0.231441	0	0	0	1
0.998004	0.0612343	0.0148345	0.634545	0.0625816	-0.990134	-0.125079	-0.245542	0.0070045	0.125741	-0.992034	0.231158	0	0	0	1
0.99801	0.0612026	0.0145055	0.634663	0.0625105	-0.990105	-0.125343	-0.246143	0.00666613	0.125984	-0.992005	0.23084	0	0	0	1
