# Supplementary material for: Axially rigid steerable needle with compliant active tip control
Source: PLoS One. 2021 Dec 16;16(12):e0261089. doi: 10.1371/journal.pone.0261089 (PMC8675730; doi:10.1371/journal.pone.0261089)
Supplement: S1 File — (ZIP) [file pone.0261089.s001.zip › Exp.1/PhantomScan_043.csvf]

3.34195	0.924657	8.26318
3.35374	1.10267	8.20776
3.35832	0.761282	8.31737
3.22262	0.343519	8.17148
3.17393	0.247671	8.33899
3.23958	0.0410034	8.47726
3.23525	-0.162545	8.56356
3.16625	-0.358168	8.52303
3.15331	-0.36384	8.60539
3.03631	-0.541799	8.58294
2.89208	-0.466472	8.6332
2.90536	-0.582785	8.69025
2.88493	-0.658279	8.78496
2.90917	-0.692087	8.88404
2.99718	-0.765144	8.97829
2.95994	-0.726923	9.03708
3.02348	-0.857498	9.1497
2.97018	-0.688653	9.23203
2.94708	-0.996958	9.27713
2.95777	-1.01389	9.31862
3.10176	-1.16918	9.40769
2.98041	-1.07676	9.57204
3.05427	-1.25555	9.55866
2.90257	-1.06345	9.53151
2.89544	-1.20471	9.5859
2.87391	-1.19877	9.67069
3.01848	-1.23356	9.56831
2.95734	-1.32973	9.47654
2.81619	-1.06876	9.55731
3.01173	-1.17241	9.68638
3.05635	-1.2534	9.86604
2.86567	-1.10434	9.56299
2.95196	-0.889622	9.60251
2.81815	-0.92306	9.50551
2.83925	-1.05847	9.55583
2.86574	-1.4413	9.71373
2.7418	-1.38638	9.6693
2.61784	-1.50853	9.70936
2.60218	-1.48719	9.79416
2.46909	-1.61616	9.5811
2.45083	-1.71998	9.76038
2.2386	-1.7116	9.60847
2.21323	-1.72536	9.76102
2.20274	-1.82635	9.86498
2.04426	-2.0792	9.7884
1.95925	-1.85094	9.73924
1.93478	-2.05659	9.74298
1.6801	-1.97808	9.68917
1.74003	-2.29707	9.77833
1.64611	-2.34179	9.76754
1.6419	-2.33515	10.0745
1.34176	-2.36501	9.93386
1.15688	-2.39327	9.92064
1.29076	-2.67968	10.1517
1.29465	-2.51755	10.3655
0.890302	-2.58188	10.0086
0.775388	-2.71126	10.003
0.880553	-2.79348	10.0932
0.860498	-2.74597	10.1938
0.758102	-2.74253	10.2591
0.511437	-2.73184	10.0506
0.62361	-2.98271	10.0243
0.710346	-2.32547	10.3938
0.360548	-2.51343	10.1139
0.555053	-2.65773	10.3197
0.705992	-2.90611	10.1096
0.731577	-2.60331	10.0064
0.750158	-2.82902	10.1423
0.67396	-2.84298	9.99053
0.397926	-2.8024	9.65997
0.688979	-2.8221	10.0132
0.450417	-2.6551	9.78339
0.665932	-2.61615	9.98477
0.606777	-2.82333	9.74983
0.646514	-2.60158	9.86826
0.737686	-2.66933	9.83662
0.377859	-2.67494	9.49284
0.575741	-2.94558	9.6584
0.582787	-2.74161	9.78229
0.297049	-2.40762	9.56903
0.505942	-2.56915	9.79351
0.485303	-2.60165	9.83994
0.321177	-2.45687	9.77341
0.245789	-2.66712	9.54691
0.376924	-2.77098	9.84862
0.0113577	-2.74651	9.62196
-0.0679432	-2.90315	9.64859
-0.121748	-2.87933	9.78607
-0.443326	-3.10323	9.46082
-0.642294	-2.9756	9.82814
-0.563532	-3.01258	10.1869
-0.763576	-3.17386	9.69591
-0.727534	-2.64278	9.82051
-0.802618	-2.62863	9.75587
-0.65906	-2.83977	9.7678
-0.78698	-2.85112	9.93353
-0.815378	-2.99134	9.79376
-0.795912	-2.95145	10.0938
-1.22255	-3.00364	9.84847
-1.09864	-3.30049	9.84479
-1.40325	-3.2432	9.53897
-1.47663	-3.25465	9.37098
-1.4878	-2.93718	9.57937
-1.67047	-2.98111	9.51058
-1.55903	-3.1307	9.45601
-1.48607	-2.97003	9.58692
-1.65084	-3.12659	9.62024
-1.75352	-2.84758	9.60991
-1.33821	-3.13418	10.0213
-1.56505	-3.06678	10.001
-1.42769	-3.14545	9.96861
-1.51339	-2.95278	10.0752
-1.41178	-3.02477	10.2262
-1.51188	-3.35442	10.1531
-1.51912	-3.01125	10.0738
-1.51021	-3.04712	10.1075
-1.26512	-3.11148	10.3031
-1.50701	-3.23215	10.0872
-1.52007	-3.08439	10.3094
-1.43664	-3.10965	10.2509
-1.64518	-2.98513	10.197
-1.48041	-3.19038	10.2438
-1.40748	-2.75516	10.3645
-1.6718	-2.85483	10.269
-1.6459	-2.74487	10.2426
-1.58679	-3.18097	10.3931
-1.55391	-3.11674	10.3842
-1.73908	-2.97537	10.2592
-1.58861	-2.87183	10.6243
-1.42198	-3.07162	10.5712
-1.57643	-3.18874	10.3667
-1.62546	-2.96572	10.5054
-1.45478	-2.99587	10.5234
-1.32055	-2.75993	10.8261
-1.38802	-3.04917	10.6679
-1.37409	-3.19799	10.421
-1.61845	-2.8539	10.3003
-1.5605	-3.19917	10.2258
-1.49705	-2.99776	10.2083
-1.44973	-2.92184	10.0579
-1.29386	-2.62384	10.2157
-1.39281	-2.74534	9.96943
-1.39301	-2.92364	9.78574
-1.31846	-2.78729	9.71885
-1.17664	-2.89378	9.85107
-1.27478	-2.78875	9.79671
-1.22029	-2.66981	9.87755
-1.34913	-2.82572	9.61065
-1.13911	-2.63904	9.85286
-1.34614	-2.47939	9.69596
-1.24627	-2.61044	9.76312
-1.40473	-2.84326	9.4865
-1.39286	-2.12754	9.66301
-1.49475	-2.34707	9.58991
-1.26832	-2.63456	9.69825
-1.53706	-2.68414	9.49454
-1.41049	-2.73747	9.54475
-1.59397	-2.66929	9.55483
-1.59798	-2.62853	9.68745
-1.73446	-2.93382	9.33721
-1.72265	-2.95588	9.5025
-1.83018	-3.05852	9.27803
-1.81708	-3.18947	9.18617
-1.86076	-2.86222	8.93251
-1.82381	-3.1153	9.04622
-1.81353	-2.95094	9.05754
-1.95135	-3.32634	8.80002
-1.93458	-3.28347	8.73478
-1.93449	-3.38669	8.96913
-2.05155	-3.2096	8.49951
-2.06734	-3.53819	8.44744
-1.81809	-3.62266	8.7743
-2.01966	-3.56187	8.66147
-1.90111	-3.45225	8.98098
-2.31347	-3.59391	8.81965
-1.91402	-3.42411	9.04042
-2.18355	-3.41744	8.92764
-2.08297	-3.36907	8.98164
-2.15163	-3.29161	8.93681
-2.17309	-3.44135	8.81684
-2.07847	-3.20105	8.89182
-2.08266	-3.58421	8.993
-1.9431	-3.14285	9.07132
-2.26255	-3.07856	8.95029
-2.10393	-3.33842	9.06073
-1.91646	-3.4537	9.38134
-1.97621	-3.38081	8.99017
-1.98722	-3.39842	9.45671
-2.31195	-3.57275	9.11447
-2.21707	-3.56183	9.3379
-2.39603	-3.42335	9.18544
-2.20934	-3.57726	9.41376
-2.28141	-3.55272	9.43211
-2.10199	-3.57152	9.47618
-2.43092	-3.27489	9.19941
-2.41878	-3.63441	9.08828
-2.34948	-3.71628	9.31187
-2.18829	-3.48273	9.31984
-2.29213	-3.6191	9.07615
-2.0559	-3.50468	9.30647
-2.11202	-3.44103	9.23662
-2.17329	-3.39452	9.3408
-2.03322	-3.61259	9.49801
-2.20727	-3.35685	9.29276
-2.22267	-3.41977	9.323
-2.36198	-3.26999	9.00388
-2.34603	-3.51189	9.25399
-2.29709	-3.34853	9.42443
-2.2431	-3.43534	9.34808
-2.37168	-3.45239	9.11981
-2.34334	-3.41699	8.8246
-2.48342	-3.63868	8.74508
-2.36578	-3.04278	8.76425
-2.51944	-3.15849	8.43204
-2.21137	-3.35686	8.383
-2.37533	-3.35787	8.57171
-2.10338	-3.37977	8.76906
-2.33926	-3.37364	8.69804
-2.49415	-3.32201	8.58962
-2.42081	-3.3941	8.75596
-2.78214	-3.3241	8.52194
-2.34267	-3.28518	8.93224
-2.4899	-3.37167	8.59445
-2.3156	-2.98391	8.93507
-2.51353	-3.37581	8.88076
-2.4237	-3.37249	8.84296
-2.49025	-3.22686	8.92141
-2.45324	-3.16109	9.0856
-2.68014	-3.28621	8.80882
-2.37512	-3.40281	9.13412
-2.59397	-3.35405	9.08854
-2.41761	-3.42123	9.17606
-2.67485	-3.22331	8.80896
-2.53487	-3.32424	9.17631
-2.63801	-3.09805	9.04759
-2.67096	-3.23832	9.20754
-2.70521	-3.30934	9.08269
-2.68346	-3.20533	8.87656
-2.56718	-3.27041	9.02603
-2.70591	-3.14939	9.36013
-2.70248	-3.29678	9.19416
-2.61963	-3.39089	9.27478
-2.47485	-2.94499	9.25001
-2.69791	-3.08696	9.16075
-2.63657	-3.15956	9.00505
-2.56822	-3.24954	9.38574
-2.7842	-3.16578	9.19183
-2.69854	-3.17651	9.10693
-2.6703	-3.27711	9.29257
-2.61201	-3.23263	9.02011
-2.60963	-3.12099	9.24666
-2.60285	-3.31938	9.4199
-2.64903	-3.32788	9.33044
-2.67044	-3.39596	9.34315
-2.87334	-3.63407	9.13762
-2.92993	-3.42053	9.30971
-2.99297	-3.42343	9.12048
-2.6933	-3.44917	9.11225
-2.71799	-3.40336	9.16255
-2.50163	-3.58197	9.39739
-2.55761	-3.39172	9.30536
-2.24173	-3.5389	9.79042
-2.41833	-3.64227	9.51819
-2.44671	-3.50793	9.32615
-2.5853	-3.61567	9.34326
-2.48937	-3.78173	9.2954
-2.36266	-3.76565	9.37933
-2.44476	-3.87831	9.40826
-2.25446	-3.95481	9.31736
-2.38049	-4.00449	9.34564
-2.25123	-4.14137	9.32922
-2.21637	-4.06384	9.62416
-2.46217	-3.75092	9.56484
-3.00756	-3.68119	9.84455
-3.56731	-3.32094	9.77826
-3.55408	-3.23305	9.66434
-4.03581	-3.12259	8.90164
-4.04506	-2.94987	8.58413
-4.60515	-3.04747	8.30782
-4.41509	-2.76639	8.56074
-4.60799	-2.70243	8.81125
-4.44296	-2.8492	9.29079
-4.55048	-2.92383	9.55338
-4.98806	-2.89729	9.58
-4.61587	-2.75387	9.05544
-4.79157	-2.82686	8.63532
-5.51865	-2.7101	8.17698
-4.38291	-2.67147	8.3266
-5.26858	-3.01858	8.06324
-4.68707	-2.83154	8.77046
-5.16393	-2.92812	8.90302
-5.23157	-3.07257	9.23336
-5.05035	-3.04673	8.94913
-5.28114	-2.61258	8.13271
-5.44753	-3.08156	8.04642
-5.07179	-2.7263	7.85334
-5.5786	-2.82013	8.52541
-5.66402	-2.77125	9.13773
-4.65738	-2.64023	10.3073
-5.48344	-2.49419	9.12059
-5.39245	-2.76755	8.31158
-5.27715	-2.65504	7.55552
-4.80798	-2.73317	7.15135
-4.47541	-2.46353	7.84356
-4.26777	-2.20514	9.2072
-3.99249	-1.87145	10.5649
-4.02852	-1.77741	10.449
-4.05176	-1.5031	9.28616
-4.33416	-1.34296	8.72417
-4.33208	-1.16014	8.18295
-4.07008	-1.05122	8.48055
-4.03823	-1.01393	8.62636
-3.88756	-0.738301	8.7522
-3.85207	-0.710739	8.61396
-3.81021	-0.533146	8.59465
-3.77478	-0.47979	8.61126
-3.73422	-0.458476	8.59622
-3.66904	-0.417349	8.55476
-3.70679	-0.186679	8.56244
-3.67187	-0.257314	8.54696
-3.62514	-0.152343	8.60636
-3.60083	-0.223252	8.52362
-3.63179	-0.2614	8.53005
-3.53015	-0.420161	8.52018
-3.63108	-0.189726	8.47472
-3.64549	-0.405047	8.47777
-3.66911	-0.528043	8.41016
-3.73926	-0.152444	8.47509
-3.58847	-0.41356	8.399
-3.63235	-0.22377	8.41548
-3.50192	-0.434753	8.27109
-3.78842	0.0850687	8.27983
-3.5568	-0.481555	8.20192
-3.53276	-0.390597	8.3338
-3.5063	-0.289436	8.27965
-3.49143	-0.0629363	8.2145
-3.34061	-0.264929	8.13721
-3.335	-0.240829	8.05069
-3.32901	0.103918	7.99152
-3.28106	-0.129735	7.90348
-3.27604	-0.215516	7.86993
-3.25229	-0.263567	7.78806
-3.2268	0.0894341	7.70644
-3.20672	0.0229998	7.65885
-3.19476	0.0184833	7.66358
-3.20937	0.0174161	7.62522
-3.20614	-0.227095	7.5748
-3.22839	-0.30654	7.4194
-3.28091	0.104909	7.50128
-3.11351	-0.189089	7.44827
-3.15094	-0.261543	7.36898
-3.05775	-0.0655844	7.45432
-3.01796	-0.139551	7.4702
-3.23059	0.0712166	7.28144
-3.01545	-0.00990099	7.46132
-3.06031	0.0495355	7.44052
-3.22374	0.123205	7.29139
-2.93832	0.0175719	7.41557
-3.01271	0.125727	7.45935
-2.9456	-0.0127477	7.53699
-2.95362	-0.181902	7.41294
-3.04351	0.243066	7.56294
-3.00589	-0.436426	7.54915
-3.05224	-0.184988	7.63942
-3.1454	-0.225351	7.58937
-3.14653	0.0866267	7.73464
-3.22882	-0.0568111	7.62027
-3.20764	-0.227523	7.86487
-3.19223	-0.136418	7.80269
-3.26846	-0.234743	7.9706
-3.23516	-0.153723	8.12454
-3.00703	-0.279609	8.06015
-2.97148	-0.215883	8.02529
-2.99156	-0.196629	7.88794
-2.99676	0.0959759	7.91346
-2.75168	-0.141125	7.81486
-2.68339	-0.0446477	7.77346
-2.65973	0.0340288	7.76671
-2.53624	-0.172205	7.72575
-2.26587	-0.22666	7.91798
-2.18198	-0.10963	7.88424
-2.2364	-0.0275468	7.83252
-2.17972	-0.155192	7.81711
-2.08526	-0.0887977	7.77966
-1.84648	-0.0782685	7.92525
-1.89758	0.122084	7.76158
-1.743	0.0562854	7.76203
-1.68097	0.0489575	7.87627
-1.59067	0.124117	7.82847
-1.49663	-0.00471025	7.75616
-1.41009	0.364715	7.90948
-1.35572	0.304372	7.818
-1.26229	-0.282808	7.83201
-1.11395	-0.265929	7.8173
-1.10713	0.278254	8.02707
-1.0917	0.0832805	8.0282
-1.24179	0.283956	7.9999
-1.357	0.171109	7.86509
-0.961982	0.0945751	8.19074
-0.962791	0.213242	8.12545
-1.02836	0.21557	8.16948
-0.818919	0.225864	8.4739
-1.03759	-6.14745e-05	8.20729
-0.858556	0.31522	8.40004
-0.644702	0.253888	8.6293
-0.657886	0.182142	8.64361
-0.826231	0.211416	8.44276
-0.657621	0.249983	8.64439
-0.929136	0.265083	8.67794
-0.764426	0.0578539	8.92774
-0.811323	0.206602	9.09672
-0.859618	0.00747394	9.07958
-0.670279	-0.0313904	9.2069
-0.78173	0.13124	9.11418
-0.760444	0.0739163	9.14205
-0.806232	0.157234	9.21641
-0.783535	0.138665	9.26988
-0.882473	-0.0517342	9.06125
-0.814121	0.250557	9.17041
-0.654143	0.0408696	9.16922
-0.795394	0.0985798	8.99695
-0.678037	0.297397	9.21233
-0.575113	-0.161353	9.13998
-0.365137	-0.120618	9.22399
-0.592336	0.401157	9.16121
-0.383289	0.27464	9.17216
-0.411368	0.22243	9.04308
-0.150173	0.147569	8.91562
-0.295397	0.560982	8.94075
-0.297173	0.511073	8.90703
-0.00766926	0.321019	9.03341
-0.168741	0.48256	9.01049
0.00603745	0.505111	8.75303
0.000259109	0.597297	8.69053
0.0906851	0.540225	8.83807
0.0181331	0.686791	8.6755
0.244731	0.569191	8.84925
0.196391	0.616203	8.61154
0.384986	0.659629	8.58236
0.414503	0.585827	8.70207
0.503264	0.419648	8.82805
0.575835	0.248643	8.82463
0.377554	0.413709	8.65849
0.406925	0.46996	8.4741
0.336326	0.612689	8.40463
0.485697	0.590276	8.64517
0.366107	0.493941	8.28649
0.615643	0.627461	8.65092
0.427159	0.409605	8.29411
0.609885	0.537131	8.39649
0.604639	0.569736	8.38929
0.629688	0.779384	8.39773
0.709284	0.0493665	8.36025
0.725348	0.465042	8.53299
0.634048	0.408355	8.31735
0.589989	0.592604	8.18347
0.616906	0.653256	8.24706
0.648335	0.455839	8.18024
0.626804	0.495872	8.08883
0.573469	0.549318	8.11104
0.391887	0.679307	8.11785
0.565141	0.360637	8.18127
0.589605	0.416217	8.28071
0.444301	0.464047	8.1841
0.516975	0.511002	8.4456
0.31274	0.309444	8.2918
0.406863	0.413754	8.46018
0.367841	0.569898	8.58104
0.547948	0.356781	8.64943
0.387713	0.51964	8.55112
0.315008	0.563015	8.38041
0.320537	0.485849	8.25464
0.688472	0.549966	8.67974
0.512413	0.448863	8.45086
0.497754	0.562035	8.51622
0.651345	0.58598	8.37627
0.826117	0.529668	8.36866
0.89939	0.530132	8.49741
0.90491	0.735055	8.6131
0.748245	0.597336	8.52478
0.961482	0.568614	9.30377
0.635114	0.897092	8.88141
0.915227	0.30073	9.23786
0.933214	0.566146	9.29586
0.720658	0.49724	8.86754
0.887423	0.597673	8.8705
0.793345	0.786519	8.63325
1.2059	0.832963	8.77386
0.875828	0.778138	8.44488
1.1989	0.895389	8.8671
1.13107	0.787174	8.86389
1.08801	1.01864	8.80899
0.856647	0.766228	8.50621
1.03035	0.845224	8.3861
0.909045	0.857083	8.39768
0.931762	0.931283	8.41722
0.797951	0.84305	8.22244
0.912584	0.980439	8.23458
0.920377	0.962809	8.14201
0.925039	0.805968	7.95189
1.11588	0.929742	8.10419
1.09334	1.16908	8.37918
0.952631	1.13856	8.21176
0.928118	1.05545	8.1903
0.856182	1.18115	8.21734
0.880561	0.930195	7.93304
1.08964	0.912171	8.11988
1.06859	0.87531	7.95856
1.08287	0.964104	7.92869
1.10616	0.999246	7.90468
1.1881	1.23884	7.90256
1.28115	1.29044	8.44992
1.57392	0.945897	8.95798
1.76044	1.00958	9.60375
1.73705	0.903629	9.66008
1.59631	0.863512	9.88158
1.59399	1.10771	9.77565
1.66192	0.99625	9.44942
1.42008	1.13042	9.13073
1.71951	1.03773	9.19957
1.69536	1.16249	9.01629
1.70076	1.27611	8.64463
1.74886	1.0678	8.71064
1.78676	1.28738	8.77199
1.83093	1.38433	8.57375
1.7729	1.29606	8.28159
1.93676	1.37967	8.3331
1.85636	1.51595	8.3424
1.74943	1.5303	8.22459
1.7419	1.60003	8.15886
1.96636	1.46386	8.24376
1.81036	1.27701	8.11798
1.73606	1.43263	8.0105
1.86105	1.48744	7.91911
1.7801	1.5761	7.7382
1.93657	1.51795	7.88866
1.75479	1.62555	7.6527
1.913	1.50037	8.14925
1.833	1.79909	7.73393
2.02834	1.618	8.18183
2.15475	1.72183	8.60098
2.03239	1.76828	8.64222
1.90974	1.61205	8.90454
1.93541	1.52716	9.08064
1.86377	1.60168	9.08039
1.91663	1.82724	9.09484
1.80593	1.71017	8.69224
1.73871	1.86657	8.52046
1.93481	1.81613	8.56602
1.84926	1.99405	8.26431
2.02004	2.21964	8.61436
1.97862	2.07746	8.40715
2.17396	2.19553	8.56807
2.1002	2.13346	8.42228
2.08367	2.04309	8.30227
2.00271	2.10816	8.36163
2.1115	1.70562	8.15056
2.16826	2.00324	8.17488
2.05231	1.94565	8.1141
2.02242	1.73418	7.79498
1.90376	2.05865	7.86359
2.23093	1.62206	8.22353
1.96377	1.92786	7.82088
2.09895	1.5939	7.90747
2.1101	1.486	7.78685
2.006	1.57188	7.51838
2.13572	1.41048	7.73234
2.20917	1.24701	8.10475
2.13303	0.864537	8.42159
2.39631	0.828783	8.7285
