# Supplementary material for: Axially rigid steerable needle with compliant active tip control
Source: PLoS One. 2021 Dec 16;16(12):e0261089. doi: 10.1371/journal.pone.0261089 (PMC8675730; doi:10.1371/journal.pone.0261089)
Supplement: S1 File — (ZIP) [file pone.0261089.s001.zip › Exp.1/PhantomScan_044.csv]

0.998195	0.0496458	0.0335094	0.654528	0.0528768	-0.993056	-0.104736	-0.25236	0.0280525	0.106303	-0.993933	0.229744	0	0	0	1
0.998192	0.0497508	0.033438	0.654534	0.0529805	-0.993025	-0.104979	-0.252424	0.0279574	0.106545	-0.99391	0.22972	0	0	0	1
0.998185	0.0499286	0.0333874	0.654577	0.0531524	-0.993014	-0.104996	-0.252317	0.0278873	0.106564	-0.99391	0.229672	0	0	0	1
0.998166	0.0503297	0.0333594	0.65467	0.0535484	-0.992993	-0.104995	-0.252063	0.0278168	0.106573	-0.993911	0.229628	0	0	0	1
0.99814	0.0508571	0.0333327	0.654792	0.05407	-0.992965	-0.104986	-0.251726	0.0277344	0.106577	-0.993913	0.229575	0	0	0	1
0.998115	0.051363	0.0333165	0.654913	0.0545712	-0.992939	-0.104972	-0.251393	0.027665	0.106577	-0.993915	0.22953	0	0	0	1
0.998087	0.0518826	0.0333386	0.655043	0.0550899	-0.992913	-0.10495	-0.25104	0.0276327	0.10657	-0.993916	0.229512	0	0	0	1
0.998053	0.0525065	0.0333952	0.655206	0.0557136	-0.99289	-0.10484	-0.250607	0.0276284	0.106481	-0.993926	0.229482	0	0	0	1
0.99802	0.0530998	0.0334476	0.655364	0.056307	-0.992866	-0.104751	-0.250181	0.0276222	0.106411	-0.993934	0.229463	0	0	0	1
0.998018	0.0531079	0.0334765	0.65553	0.0563144	-0.99288	-0.104616	-0.249722	0.0276576	0.106278	-0.993947	0.229438	0	0	0	1
0.998007	0.0533299	0.033448	0.655694	0.0565286	-0.992881	-0.104484	-0.249207	0.0276132	0.106151	-0.993962	0.229422	0	0	0	1
0.997993	0.0536042	0.0334264	0.655885	0.0567962	-0.992877	-0.104378	-0.248627	0.0275687	0.106052	-0.993973	0.229403	0	0	0	1
0.997978	0.0538929	0.033436	0.656078	0.0570817	-0.992871	-0.104279	-0.248057	0.0275532	0.10596	-0.993984	0.229401	0	0	0	1
0.997969	0.0541202	0.03331	0.65622	0.0572906	-0.992874	-0.104138	-0.247526	0.0274121	0.105819	-0.994003	0.229373	0	0	0	1
0.997958	0.0543515	0.0332759	0.656359	0.0575146	-0.992871	-0.104045	-0.247072	0.0273591	0.105731	-0.994013	0.22937	0	0	0	1
0.997949	0.0545894	0.0331686	0.656489	0.0577369	-0.99287	-0.103933	-0.246593	0.0272339	0.105619	-0.994029	0.229346	0	0	0	1
0.997941	0.0547609	0.0331165	0.656647	0.0578993	-0.99287	-0.103835	-0.246082	0.0271698	0.105523	-0.994041	0.229327	0	0	0	1
0.997933	0.0549384	0.0330522	0.656799	0.0580661	-0.992872	-0.103725	-0.245568	0.0270935	0.105414	-0.994054	0.22931	0	0	0	1
0.997932	0.0550337	0.0329276	0.656927	0.0581442	-0.992882	-0.103592	-0.245076	0.0269676	0.105276	-0.994072	0.229285	0	0	0	1
0.997934	0.055064	0.0328204	0.657058	0.0581596	-0.992894	-0.103464	-0.24459	0.0268654	0.105144	-0.994089	0.229265	0	0	0	1
0.997933	0.0551514	0.032716	0.657215	0.0582319	-0.992904	-0.103326	-0.244024	0.0267607	0.105002	-0.994107	0.229246	0	0	0	1
0.997938	0.0551059	0.0326221	0.657391	0.0581728	-0.992923	-0.10318	-0.243413	0.0266808	0.104849	-0.994125	0.229225	0	0	0	1
0.997953	0.0549028	0.0325009	0.657548	0.0579537	-0.992952	-0.103021	-0.242837	0.0265911	0.104677	-0.994146	0.229202	0	0	0	1
0.997948	0.0550592	0.0323865	0.657683	0.0580937	-0.992958	-0.102883	-0.242324	0.0264691	0.104538	-0.994164	0.229185	0	0	0	1
0.997946	0.0551839	0.0322564	0.657787	0.0582008	-0.992965	-0.102756	-0.241885	0.0263344	0.104406	-0.994181	0.229164	0	0	0	1
0.997938	0.0553922	0.0321333	0.65791	0.0583918	-0.992967	-0.102628	-0.241394	0.0261979	0.104277	-0.994198	0.229143	0	0	0	1
0.997941	0.0553775	0.0320663	0.658079	0.0583669	-0.992982	-0.102499	-0.24082	0.0261405	0.104144	-0.994214	0.229129	0	0	0	1
0.997939	0.0554868	0.0319595	0.658238	0.0584608	-0.99299	-0.102362	-0.24024	0.0260311	0.104003	-0.994231	0.229105	0	0	0	1
0.997934	0.0556061	0.031887	0.65839	0.0585689	-0.992996	-0.102242	-0.239699	0.0259538	0.103882	-0.994246	0.229095	0	0	0	1
0.997925	0.0558097	0.0318105	0.658511	0.0587609	-0.992996	-0.102139	-0.239249	0.0258627	0.10378	-0.994259	0.229085	0	0	0	1
0.997922	0.0559148	0.0317211	0.658632	0.0588522	-0.993006	-0.101986	-0.238751	0.025772	0.103625	-0.994278	0.229101	0	0	0	1
0.997928	0.0558384	0.0316691	0.658748	0.0587686	-0.99302	-0.101899	-0.238335	0.0257334	0.103534	-0.994288	0.229111	0	0	0	1
0.997928	0.0559038	0.0315484	0.658783	0.0588211	-0.993017	-0.101897	-0.238121	0.025607	0.103526	-0.994292	0.229116	0	0	0	1
0.997923	0.0560451	0.0314604	0.658821	0.0589511	-0.993015	-0.10184	-0.23791	0.0255084	0.103467	-0.994301	0.229112	0	0	0	1
0.997914	0.0562741	0.0313514	0.658946	0.0591645	-0.993015	-0.101713	-0.237407	0.0253839	0.103339	-0.994317	0.229103	0	0	0	1
0.997912	0.0563297	0.0312916	0.659122	0.0592107	-0.993025	-0.101596	-0.236802	0.0253258	0.103221	-0.994331	0.229094	0	0	0	1
0.99792	0.0562502	0.0311801	0.65925	0.0591172	-0.993041	-0.101487	-0.236302	0.0252297	0.103104	-0.994346	0.22908	0	0	0	1
0.997922	0.0563078	0.0310103	0.659326	0.0591533	-0.993054	-0.101342	-0.235887	0.0250638	0.10295	-0.994366	0.229072	0	0	0	1
0.997916	0.0564873	0.0308878	0.659443	0.0593154	-0.993061	-0.101182	-0.235365	0.0249332	0.102787	-0.994386	0.229082	0	0	0	1
0.997911	0.0566253	0.0308116	0.659609	0.059441	-0.993069	-0.101027	-0.234734	0.0248527	0.102632	-0.994404	0.229095	0	0	0	1
0.997926	0.0563779	0.0307796	0.659774	0.0591882	-0.993097	-0.100896	-0.234153	0.0248541	0.102493	-0.994418	0.229128	0	0	0	1
0.997926	0.0564414	0.03064	0.659892	0.0592335	-0.993109	-0.100751	-0.233614	0.0247176	0.102341	-0.994437	0.229134	0	0	0	1
0.99792	0.0566013	0.0305371	0.660007	0.0593788	-0.993114	-0.100616	-0.233117	0.024607	0.102205	-0.994454	0.229144	0	0	0	1
0.997917	0.056735	0.0304156	0.660123	0.0594955	-0.993123	-0.100458	-0.232595	0.0244822	0.102043	-0.994474	0.229151	0	0	0	1
0.997912	0.056855	0.0303572	0.660272	0.0596056	-0.993131	-0.100322	-0.232028	0.0244201	0.101906	-0.994489	0.229169	0	0	0	1
0.997923	0.0566833	0.030292	0.660435	0.0594247	-0.993155	-0.100184	-0.231423	0.0243811	0.10176	-0.994505	0.22918	0	0	0	1
0.997927	0.0566861	0.0301643	0.66057	0.0594119	-0.993167	-0.100079	-0.230857	0.0242603	0.101648	-0.99452	0.229179	0	0	0	1
0.997929	0.0567068	0.0300421	0.660696	0.0594215	-0.99316	-0.100137	-0.230348	0.0241334	0.101699	-0.994518	0.229216	0	0	0	1
0.997949	0.0564293	0.0299301	0.66082	0.059133	-0.993181	-0.1001	-0.229831	0.0240526	0.101648	-0.994525	0.229241	0	0	0	1
0.997952	0.0564312	0.0298145	0.660966	0.0591249	-0.993174	-0.100174	-0.2292	0.0239333	0.101716	-0.994521	0.22926	0	0	0	1
0.99796	0.0563797	0.0296328	0.66113	0.059062	-0.993149	-0.10046	-0.228575	0.0237411	0.101989	-0.994497	0.229282	0	0	0	1
0.997984	0.0560923	0.0293808	0.661272	0.0587585	-0.993132	-0.100805	-0.227978	0.0234999	0.102312	-0.99447	0.229315	0	0	0	1
0.997991	0.0560776	0.0291486	0.661392	0.0587254	-0.993111	-0.101035	-0.22745	0.0232572	0.102528	-0.994453	0.229327	0	0	0	1
0.997986	0.0562185	0.0290582	0.661527	0.058856	-0.993104	-0.101021	-0.226904	0.0231538	0.102512	-0.994457	0.229356	0	0	0	1
0.997976	0.0564277	0.0289903	0.661669	0.0590553	-0.993101	-0.100939	-0.226327	0.0230697	0.102431	-0.994468	0.229383	0	0	0	1
0.997968	0.0565976	0.0289411	0.661808	0.059218	-0.993097	-0.100881	-0.225784	0.0230069	0.102374	-0.994475	0.229409	0	0	0	1
0.99797	0.0566371	0.0288009	0.661908	0.0592402	-0.993108	-0.100759	-0.225283	0.022871	0.102244	-0.994492	0.229416	0	0	0	1
0.997966	0.0567433	0.0287317	0.662024	0.0593359	-0.993115	-0.100632	-0.224775	0.0227988	0.102117	-0.994506	0.229436	0	0	0	1
0.99796	0.0568954	0.028625	0.662143	0.0594723	-0.993125	-0.100458	-0.224184	0.0226878	0.10194	-0.994527	0.229468	0	0	0	1
0.997957	0.0569824	0.0285699	0.66228	0.0595498	-0.993136	-0.100304	-0.223564	0.0226334	0.101784	-0.994544	0.229512	0	0	0	1
0.997958	0.0569945	0.0285183	0.662422	0.0595566	-0.993135	-0.100304	-0.222982	0.0225809	0.101782	-0.994546	0.229557	0	0	0	1
0.997978	0.0567236	0.0283525	0.662489	0.0592758	-0.993127	-0.100555	-0.222645	0.022429	0.102016	-0.994525	0.229596	0	0	0	1
0.997978	0.0567901	0.0282304	0.662519	0.0593337	-0.993104	-0.100742	-0.222448	0.0222897	0.102198	-0.99451	0.22963	0	0	0	1
0.997973	0.0569274	0.0281201	0.662555	0.0594573	-0.993105	-0.100665	-0.222185	0.0221707	0.102117	-0.99452	0.229632	0	0	0	1
0.997965	0.0570869	0.0280771	0.662668	0.0596092	-0.993107	-0.100555	-0.221713	0.0221184	0.102008	-0.994533	0.22965	0	0	0	1
0.997965	0.0571127	0.0280102	0.662818	0.0596254	-0.993118	-0.100434	-0.221109	0.0220565	0.101884	-0.994547	0.229662	0	0	0	1
0.997971	0.057049	0.0279329	0.662959	0.0595534	-0.993125	-0.100403	-0.220526	0.0219881	0.101847	-0.994552	0.229694	0	0	0	1
0.997972	0.0570967	0.0277971	0.663064	0.0595864	-0.993127	-0.100372	-0.219973	0.0218503	0.101809	-0.994559	0.229714	0	0	0	1
0.997974	0.0570936	0.0277404	0.663153	0.0595746	-0.993141	-0.10024	-0.219472	0.0218022	0.101674	-0.994574	0.229753	0	0	0	1
0.997984	0.0569838	0.0276133	0.663236	0.0594478	-0.993169	-0.100029	-0.218912	0.0216998	0.101453	-0.994599	0.229806	0	0	0	1
0.997988	0.0569705	0.0275032	0.663347	0.0594192	-0.993191	-0.0998369	-0.218303	0.0216033	0.101254	-0.994621	0.229872	0	0	0	1
0.997992	0.0569404	0.0274036	0.663466	0.0593758	-0.993209	-0.0996796	-0.217673	0.0215168	0.101091	-0.99464	0.229959	0	0	0	1
0.998008	0.0567486	0.0272159	0.663549	0.0591651	-0.993225	-0.0996444	-0.217155	0.021352	0.10104	-0.994648	0.230016	0	0	0	1
0.998015	0.0567387	0.0269748	0.663612	0.0591277	-0.993243	-0.0994912	-0.216626	0.0211226	0.100873	-0.99467	0.230051	0	0	0	1
0.998017	0.0567554	0.0268593	0.663727	0.0591295	-0.993257	-0.0993437	-0.216047	0.021015	0.100719	-0.994688	0.230086	0	0	0	1
0.998017	0.0568307	0.0267263	0.663846	0.0591875	-0.993271	-0.0991756	-0.215421	0.0208853	0.100545	-0.994709	0.23013	0	0	0	1
0.998023	0.0568497	0.0264509	0.663927	0.05918	-0.993265	-0.0992358	-0.214839	0.0206063	0.100589	-0.99471	0.23019	0	0	0	1
0.998032	0.0567586	0.0262908	0.664041	0.0590752	-0.993261	-0.0993351	-0.214247	0.0204506	0.100677	-0.994704	0.230279	0	0	0	1
0.998034	0.0568112	0.0261039	0.66415	0.059111	-0.993248	-0.0994439	-0.213646	0.0202532	0.100776	-0.994698	0.230364	0	0	0	1
0.998028	0.0569729	0.0259724	0.664266	0.059259	-0.993238	-0.0994613	-0.21305	0.0201052	0.100788	-0.9947	0.230435	0	0	0	1
0.998031	0.0570195	0.0257527	0.664362	0.0592842	-0.993231	-0.0995096	-0.212454	0.0198794	0.100824	-0.994701	0.230494	0	0	0	1
0.99803	0.0571334	0.0255603	0.664471	0.059382	-0.993206	-0.0997069	-0.211891	0.0196651	0.101012	-0.994686	0.230554	0	0	0	1
0.99803	0.0572	0.0254079	0.664581	0.0594331	-0.993202	-0.0997134	-0.211294	0.0195066	0.101011	-0.994689	0.230614	0	0	0	1
0.99803	0.0572938	0.0252081	0.664673	0.0595066	-0.993196	-0.0997348	-0.210732	0.0192974	0.101022	-0.994692	0.230648	0	0	0	1
0.998031	0.0573472	0.025027	0.664782	0.0595426	-0.993187	-0.0997938	-0.21015	0.0191087	0.101072	-0.994691	0.230684	0	0	0	1
0.998033	0.0573924	0.0248405	0.664911	0.0595725	-0.993166	-0.0999916	-0.20954	0.018907	0.101259	-0.994676	0.230723	0	0	0	1
0.998055	0.057133	0.0245474	0.665011	0.0592914	-0.993146	-0.100351	-0.208988	0.0186208	0.101595	-0.994647	0.230753	0	0	0	1
0.998061	0.0571527	0.0242521	0.665113	0.0592883	-0.993106	-0.100749	-0.208422	0.0183019	0.101975	-0.994614	0.230785	0	0	0	1
0.998078	0.0569359	0.024068	0.66524	0.0590547	-0.993115	-0.100799	-0.20779	0.0181383	0.10201	-0.994613	0.230807	0	0	0	1
0.998101	0.0566212	0.0238615	0.665365	0.0587246	-0.993112	-0.101025	-0.20717	0.017952	0.102218	-0.994595	0.230854	0	0	0	1
0.998104	0.0566487	0.0236585	0.665484	0.0587362	-0.993082	-0.101309	-0.206584	0.0177309	0.10249	-0.994571	0.230895	0	0	0	1
0.998124	0.0564154	0.0233792	0.66555	0.0584868	-0.993031	-0.101954	-0.206235	0.0174396	0.103114	-0.994512	0.23094	0	0	0	1
0.998125	0.0565434	0.0230203	0.66557	0.0585912	-0.99294	-0.102775	-0.206007	0.0170216	0.103915	-0.994436	0.23097	0	0	0	1
0.998125	0.0565932	0.022908	0.665648	0.0586332	-0.992912	-0.103022	-0.205648	0.0168903	0.104156	-0.994413	0.23099	0	0	0	1
0.998116	0.0567982	0.0228008	0.665751	0.0588277	-0.99289	-0.10312	-0.2051	0.0167567	0.104251	-0.994405	0.230965	0	0	0	1
0.99812	0.0567624	0.0226863	0.665876	0.0587853	-0.99286	-0.103432	-0.204577	0.0166284	0.104555	-0.994375	0.230974	0	0	0	1
0.998121	0.0568166	0.0225322	0.66597	0.0588268	-0.992835	-0.103651	-0.204058	0.0164567	0.104766	-0.994356	0.230974	0	0	0	1
0.998121	0.056835	0.0224919	0.666075	0.0588405	-0.992837	-0.103628	-0.203561	0.0164162	0.10474	-0.994359	0.230976	0	0	0	1
0.998113	0.0569909	0.0224445	0.66617	0.0589889	-0.992838	-0.103527	-0.203038	0.0163587	0.10464	-0.994371	0.230975	0	0	0	1
0.998104	0.0571464	0.0224496	0.666293	0.0591425	-0.99284	-0.103426	-0.202461	0.0163535	0.104542	-0.994381	0.230983	0	0	0	1
0.998099	0.0572247	0.0224593	0.666415	0.0592195	-0.992847	-0.103314	-0.201861	0.0163616	0.104432	-0.994393	0.230994	0	0	0	1
0.9981	0.057216	0.0224664	0.666529	0.0592098	-0.992859	-0.103205	-0.201311	0.0163761	0.104323	-0.994404	0.231014	0	0	0	1
0.998101	0.0572062	0.0224156	0.666625	0.0591928	-0.992872	-0.103086	-0.200791	0.0163337	0.104201	-0.994417	0.231008	0	0	0	1
0.998098	0.0572947	0.0223438	0.66672	0.0592713	-0.99288	-0.102962	-0.200267	0.0162606	0.104074	-0.994432	0.231004	0	0	0	1
0.998092	0.057398	0.0223349	0.666857	0.0593715	-0.992885	-0.102861	-0.19967	0.016247	0.103975	-0.994443	0.231003	0	0	0	1
0.998093	0.0574042	0.0222666	0.666982	0.0593686	-0.992898	-0.102733	-0.199048	0.0161862	0.103843	-0.994457	0.230995	0	0	0	1
0.998092	0.0574331	0.0222317	0.667104	0.0593922	-0.992906	-0.102644	-0.198491	0.0161539	0.103752	-0.994467	0.230992	0	0	0	1
0.998093	0.0574401	0.0221873	0.667212	0.0593931	-0.992916	-0.102548	-0.197981	0.0161148	0.103654	-0.994478	0.230989	0	0	0	1
0.998097	0.0573805	0.0221466	0.667331	0.0593278	-0.992931	-0.102438	-0.197422	0.0160871	0.103541	-0.99449	0.230992	0	0	0	1
0.998109	0.057183	0.0221179	0.667475	0.0591265	-0.992955	-0.102325	-0.196778	0.0160859	0.103423	-0.994503	0.230994	0	0	0	1
0.998121	0.0570325	0.0219521	0.667602	0.0589639	-0.992937	-0.102596	-0.19617	0.0159208	0.103681	-0.994478	0.230993	0	0	0	1
0.998134	0.0568598	0.021826	0.66774	0.058784	-0.992915	-0.102912	-0.195554	0.0157948	0.103986	-0.994449	0.230998	0	0	0	1
0.998135	0.0568874	0.0216937	0.667857	0.0588001	-0.992898	-0.103063	-0.194975	0.0156517	0.10413	-0.994436	0.230993	0	0	0	1
0.998134	0.0569346	0.0216452	0.667973	0.058842	-0.992895	-0.103065	-0.19443	0.0155984	0.104131	-0.994437	0.230995	0	0	0	1
0.998127	0.0570759	0.0216037	0.668086	0.0589781	-0.992888	-0.103057	-0.193878	0.0155431	0.104122	-0.994438	0.230997	0	0	0	1
0.99813	0.0570185	0.0215942	0.6682	0.0589193	-0.992897	-0.103005	-0.19332	0.0155426	0.104069	-0.994444	0.231004	0	0	0	1
0.998127	0.0570764	0.0215903	0.668318	0.0589758	-0.992897	-0.102968	-0.192778	0.0155349	0.104032	-0.994448	0.231016	0	0	0	1
0.998119	0.0572274	0.0215384	0.668419	0.0591195	-0.992897	-0.102893	-0.192265	0.0154722	0.103957	-0.994457	0.231003	0	0	0	1
0.998107	0.057449	0.0215399	0.668551	0.0593389	-0.992892	-0.102813	-0.191678	0.0154553	0.103881	-0.994465	0.230996	0	0	0	1
0.998112	0.0573684	0.021517	0.668688	0.0592551	-0.992905	-0.102737	-0.191052	0.0154456	0.103802	-0.994473	0.230982	0	0	0	1
0.998107	0.0574507	0.0215042	0.668824	0.0593346	-0.992907	-0.10267	-0.190441	0.0154282	0.103735	-0.994481	0.230985	0	0	0	1
0.998107	0.0574848	0.0214101	0.668884	0.059363	-0.992877	-0.102946	-0.190149	0.0153148	0.104006	-0.994454	0.231004	0	0	0	1
0.99811	0.0574727	0.0213317	0.668906	0.0593452	-0.992862	-0.103099	-0.189975	0.015229	0.104154	-0.99444	0.231022	0	0	0	1
0.998101	0.0576272	0.0212963	0.668944	0.0594944	-0.992858	-0.103045	-0.189712	0.0151811	0.1041	-0.994446	0.231027	0	0	0	1
0.998092	0.0577933	0.0213092	0.669048	0.0596599	-0.992856	-0.10297	-0.189224	0.0151811	0.104029	-0.994454	0.231033	0	0	0	1
0.998101	0.05762	0.0213149	0.669192	0.0594868	-0.992874	-0.102895	-0.188582	0.0152093	0.103951	-0.994461	0.231018	0	0	0	1
0.9981	0.0576541	0.0212766	0.669314	0.0595174	-0.992868	-0.102935	-0.188004	0.0151653	0.10399	-0.994458	0.230998	0	0	0	1
0.998105	0.0575787	0.0212411	0.669411	0.0594384	-0.992875	-0.102913	-0.187519	0.0151392	0.103964	-0.994461	0.230984	0	0	0	1
0.998096	0.0577387	0.0212432	0.66951	0.0595966	-0.992873	-0.102843	-0.187027	0.0151289	0.103897	-0.994468	0.230979	0	0	0	1
0.998089	0.0578545	0.0212499	0.669621	0.0597111	-0.992877	-0.102743	-0.186454	0.0151294	0.1038	-0.994479	0.230975	0	0	0	1
0.998092	0.0578016	0.021262	0.669748	0.0596581	-0.992891	-0.102636	-0.185822	0.0151534	0.103692	-0.994489	0.230982	0	0	0	1
0.998106	0.0575635	0.0212646	0.669869	0.0594206	-0.992911	-0.102575	-0.185244	0.0151843	0.103628	-0.994496	0.230986	0	0	0	1
0.998124	0.0572775	0.0212027	0.669975	0.059131	-0.992919	-0.102667	-0.184732	0.0151471	0.103712	-0.994487	0.230984	0	0	0	1
0.998121	0.0573275	0.0211726	0.670081	0.059177	-0.992921	-0.102628	-0.184204	0.0151143	0.103672	-0.994492	0.230975	0	0	0	1
0.998119	0.0573872	0.0211275	0.670183	0.0592306	-0.992925	-0.102552	-0.183654	0.0150679	0.103595	-0.994501	0.230959	0	0	0	1
0.998117	0.05742	0.0211501	0.670315	0.0592644	-0.992931	-0.102476	-0.18306	0.0150914	0.103521	-0.994508	0.230964	0	0	0	1
0.998122	0.0573179	0.0211641	0.670457	0.0591631	-0.992945	-0.102396	-0.182406	0.0151207	0.10344	-0.994516	0.230971	0	0	0	1
0.998125	0.0572919	0.0211108	0.670567	0.0591317	-0.992947	-0.102396	-0.181836	0.0150705	0.103436	-0.994517	0.230968	0	0	0	1
0.998122	0.0573541	0.021055	0.670668	0.0591885	-0.992939	-0.102445	-0.181315	0.0150057	0.103483	-0.994513	0.230964	0	0	0	1
0.998118	0.0574309	0.0210392	0.670787	0.0592626	-0.992939	-0.102399	-0.180742	0.0149848	0.103437	-0.994518	0.230954	0	0	0	1
0.998117	0.0574703	0.0210116	0.670919	0.059298	-0.992944	-0.10233	-0.1801	0.0149574	0.103368	-0.994526	0.230939	0	0	0	1
0.998111	0.0575839	0.0209628	0.671037	0.0594065	-0.992933	-0.102371	-0.179526	0.0148947	0.103406	-0.994523	0.230931	0	0	0	1
0.998108	0.0576613	0.0208891	0.671137	0.0594756	-0.992931	-0.102351	-0.178971	0.0148147	0.103383	-0.994527	0.230905	0	0	0	1
0.998103	0.0577717	0.0208506	0.671235	0.0595804	-0.992932	-0.102282	-0.17844	0.0147692	0.103314	-0.994534	0.230887	0	0	0	1
0.998095	0.0578933	0.020868	0.671361	0.059702	-0.992933	-0.102202	-0.177837	0.0147787	0.103237	-0.994542	0.230888	0	0	0	1
0.998097	0.0578679	0.0208669	0.671488	0.0596755	-0.992943	-0.102124	-0.177208	0.0147849	0.103159	-0.99455	0.230875	0	0	0	1
0.998106	0.0577171	0.020847	0.671601	0.0595224	-0.992958	-0.102064	-0.176635	0.0147844	0.103095	-0.994557	0.230854	0	0	0	1
0.998102	0.0577912	0.0208351	0.671702	0.0595944	-0.992958	-0.102025	-0.176146	0.0147673	0.103057	-0.994561	0.230838	0	0	0	1
0.998094	0.0579399	0.0208087	0.671799	0.0597385	-0.992956	-0.101956	-0.175646	0.0147298	0.102988	-0.994569	0.230825	0	0	0	1
0.99808	0.0581818	0.0207844	0.671918	0.0599755	-0.99295	-0.101873	-0.17504	0.0146857	0.102908	-0.994578	0.230807	0	0	0	1
0.998095	0.057924	0.0207874	0.67205	0.0597183	-0.992973	-0.101799	-0.17442	0.0147197	0.10283	-0.994585	0.23079	0	0	0	1
0.998102	0.0578516	0.0206727	0.672117	0.0596387	-0.992948	-0.102091	-0.174059	0.0145958	0.103114	-0.994558	0.230774	0	0	0	1
0.998099	0.0579375	0.0205734	0.67215	0.0597196	-0.992903	-0.102482	-0.173864	0.0144649	0.103499	-0.99452	0.230793	0	0	0	1
0.998098	0.0579536	0.0205503	0.672179	0.0597331	-0.992904	-0.102467	-0.173666	0.0144411	0.103484	-0.994522	0.230794	0	0	0	1
0.998091	0.0580761	0.0205719	0.67227	0.0598561	-0.992904	-0.102397	-0.1732	0.0144541	0.103416	-0.994529	0.230803	0	0	0	1
0.998102	0.0578896	0.0205599	0.672389	0.0596684	-0.992921	-0.102338	-0.172606	0.0144651	0.103354	-0.994535	0.230781	0	0	0	1
0.99811	0.0577505	0.020561	0.672517	0.0595307	-0.992926	-0.102374	-0.17201	0.0144784	0.103388	-0.994531	0.23077	0	0	0	1
0.998124	0.0575099	0.0205319	0.67263	0.0592897	-0.99293	-0.102467	-0.171464	0.0144689	0.103476	-0.994522	0.230753	0	0	0	1
0.998125	0.0575055	0.0205272	0.672737	0.0592855	-0.992927	-0.102507	-0.170954	0.0144622	0.103516	-0.994518	0.23074	0	0	0	1
0.998118	0.0576282	0.0205031	0.672833	0.0594049	-0.99292	-0.102498	-0.170452	0.0144262	0.103507	-0.994519	0.230722	0	0	0	1
0.998114	0.0577042	0.0204979	0.672939	0.059479	-0.992922	-0.102436	-0.169908	0.0144168	0.103446	-0.994526	0.230705	0	0	0	1
0.998107	0.0578095	0.0205176	0.673058	0.059585	-0.992922	-0.102378	-0.169332	0.0144289	0.10339	-0.994532	0.230693	0	0	0	1
0.99812	0.0575734	0.0205484	0.67318	0.0593524	-0.992942	-0.102315	-0.168742	0.0144877	0.103326	-0.994537	0.230688	0	0	0	1
0.998121	0.0575473	0.0205638	0.673287	0.0593271	-0.99295	-0.102256	-0.168192	0.0145093	0.103267	-0.994543	0.23068	0	0	0	1
0.998109	0.05776	0.0205792	0.673383	0.0595395	-0.992944	-0.102193	-0.167689	0.0145063	0.103209	-0.994549	0.230673	0	0	0	1
0.998096	0.0579897	0.0205676	0.673471	0.0597657	-0.992937	-0.102123	-0.167178	0.0144752	0.103142	-0.994557	0.230654	0	0	0	1
0.998092	0.0580405	0.0205969	0.673585	0.0598182	-0.992942	-0.102048	-0.1666	0.0145035	0.10307	-0.994564	0.230644	0	0	0	1
0.998085	0.058144	0.0206417	0.673711	0.0599247	-0.992943	-0.101975	-0.165982	0.0145418	0.103001	-0.99457	0.230638	0	0	0	1
0.99808	0.0582151	0.0206749	0.673827	0.0599977	-0.992946	-0.101898	-0.165397	0.014572	0.102927	-0.994578	0.230636	0	0	0	1
0.998075	0.0583036	0.0206787	0.67392	0.0600851	-0.992949	-0.101824	-0.16488	0.0145712	0.102854	-0.994585	0.230625	0	0	0	1
0.998072	0.0583447	0.0206941	0.674019	0.0601265	-0.992954	-0.101751	-0.164351	0.0145866	0.102783	-0.994592	0.230612	0	0	0	1
0.998071	0.0583536	0.02074	0.674143	0.0601388	-0.992962	-0.101662	-0.163719	0.0146366	0.102697	-0.9946	0.230616	0	0	0	1
0.998079	0.0582106	0.0207801	0.674266	0.0599993	-0.99298	-0.10157	-0.163064	0.0146967	0.102606	-0.994609	0.230618	0	0	0	1
0.998086	0.0580729	0.0208036	0.674367	0.0598633	-0.992997	-0.101481	-0.162462	0.0147396	0.102516	-0.994618	0.230615	0	0	0	1
0.99808	0.0581483	0.0208954	0.674469	0.0599466	-0.993001	-0.1014	-0.161926	0.0148279	0.102441	-0.994624	0.230649	0	0	0	1
0.998078	0.0581645	0.0209177	0.674546	0.0599635	-0.99301	-0.1013	-0.161394	0.0148544	0.102344	-0.994634	0.23065	0	0	0	1
0.998081	0.0581031	0.0209653	0.674633	0.0599055	-0.993025	-0.101185	-0.160795	0.0149149	0.102231	-0.994644	0.230655	0	0	0	1
0.99809	0.0579269	0.021026	0.674735	0.0597351	-0.993045	-0.101093	-0.160164	0.0149987	0.10214	-0.994652	0.230664	0	0	0	1
0.998099	0.0577674	0.0210167	0.674821	0.0595793	-0.993027	-0.101357	-0.15964	0.01499	0.1024	-0.994626	0.230696	0	0	0	1
0.998102	0.0577301	0.0209937	0.674905	0.0595417	-0.993017	-0.101474	-0.159075	0.014964	0.102516	-0.994614	0.230687	0	0	0	1
0.998102	0.0577266	0.0210196	0.67501	0.059541	-0.993016	-0.101488	-0.158504	0.0149892	0.10253	-0.994612	0.23068	0	0	0	1
0.998115	0.0575217	0.0209496	0.675074	0.0593349	-0.992995	-0.101813	-0.158108	0.0149214	0.102848	-0.994581	0.230679	0	0	0	1
0.998113	0.0575841	0.0208647	0.675104	0.0593952	-0.992943	-0.102285	-0.157868	0.0148024	0.103315	-0.994534	0.230705	0	0	0	1
0.998108	0.0576675	0.0208692	0.675142	0.0594796	-0.992932	-0.102346	-0.157563	0.0147947	0.103377	-0.994528	0.230717	0	0	0	1
0.998105	0.0577086	0.0209186	0.67521	0.0595248	-0.992934	-0.102294	-0.157143	0.0148425	0.10333	-0.994532	0.230727	0	0	0	1
0.998103	0.0577031	0.0210003	0.675314	0.0595271	-0.992939	-0.102244	-0.156602	0.0149272	0.103284	-0.994535	0.230744	0	0	0	1
0.998096	0.0578065	0.0210499	0.675408	0.0596342	-0.992939	-0.102188	-0.156064	0.0149691	0.103232	-0.99454	0.230743	0	0	0	1
0.99809	0.0579041	0.0210923	0.675508	0.0597349	-0.992938	-0.102139	-0.155504	0.0150041	0.103187	-0.994544	0.230734	0	0	0	1
0.998086	0.0579549	0.0211428	0.675616	0.0597898	-0.99294	-0.102079	-0.154905	0.0150526	0.103132	-0.994549	0.230725	0	0	0	1
0.99808	0.0580226	0.0212086	0.675727	0.0598633	-0.99294	-0.102036	-0.15433	0.0151135	0.103094	-0.994552	0.230728	0	0	0	1
0.998072	0.0581516	0.021255	0.675818	0.0599956	-0.992938	-0.101984	-0.153818	0.0151493	0.103046	-0.994557	0.230724	0	0	0	1
0.998068	0.0582048	0.0213104	0.675911	0.0600531	-0.992942	-0.101913	-0.153286	0.0152031	0.10298	-0.994563	0.230723	0	0	0	1
0.998061	0.0583053	0.0213619	0.676015	0.0601574	-0.992943	-0.101841	-0.152696	0.0152482	0.102913	-0.994569	0.230714	0	0	0	1
0.998068	0.0581642	0.0214075	0.676125	0.0600206	-0.992958	-0.101773	-0.152073	0.0153121	0.102846	-0.994575	0.230703	0	0	0	1
0.998063	0.0582389	0.02143	0.676219	0.0600964	-0.992959	-0.101715	-0.151505	0.0153303	0.10279	-0.99458	0.230681	0	0	0	1
0.99805	0.0584352	0.0214843	0.676311	0.0602965	-0.992952	-0.101667	-0.151015	0.015367	0.102748	-0.994584	0.230678	0	0	0	1
0.998042	0.0585506	0.0215549	0.676412	0.0604177	-0.992951	-0.101609	-0.150499	0.0154287	0.102696	-0.994589	0.230681	0	0	0	1
0.998044	0.0585086	0.0215908	0.676513	0.0603784	-0.992961	-0.101533	-0.149907	0.0154732	0.102622	-0.994595	0.230664	0	0	0	1
0.998049	0.0584006	0.0216337	0.676622	0.060274	-0.992976	-0.101449	-0.149255	0.015532	0.102539	-0.994603	0.230647	0	0	0	1
0.998048	0.0583948	0.0216983	0.676733	0.0602741	-0.992982	-0.101392	-0.148662	0.0156003	0.102486	-0.994608	0.230645	0	0	0	1
0.998051	0.0583225	0.0217572	0.676833	0.0602073	-0.992991	-0.101341	-0.148123	0.0156693	0.102437	-0.994611	0.230645	0	0	0	1
0.998069	0.0580063	0.0217957	0.676936	0.0598957	-0.993016	-0.101279	-0.147545	0.0157437	0.102373	-0.994617	0.230629	0	0	0	1
0.998073	0.0579246	0.0218367	0.677047	0.0598185	-0.993021	-0.101276	-0.146928	0.0157929	0.102371	-0.994616	0.23062	0	0	0	1
0.998075	0.0578932	0.0218011	0.677136	0.0597875	-0.992997	-0.101524	-0.146314	0.0157459	0.102616	-0.994592	0.230614	0	0	0	1
0.998074	0.0579267	0.0217784	0.677233	0.0598234	-0.992964	-0.101827	-0.145735	0.0157017	0.102918	-0.994561	0.230619	0	0	0	1
0.998066	0.0580583	0.0217625	0.677319	0.0599558	-0.992936	-0.102024	-0.145182	0.0156605	0.103115	-0.994541	0.230616	0	0	0	1
0.998072	0.0579575	0.0217956	0.677417	0.0598602	-0.992933	-0.102112	-0.144587	0.0156985	0.103203	-0.994532	0.230624	0	0	0	1
0.998066	0.0580553	0.0217989	0.677504	0.0599596	-0.992915	-0.102224	-0.143962	0.0156849	0.103317	-0.99452	0.230621	0	0	0	1
0.998059	0.0581649	0.0218113	0.677592	0.0600722	-0.992895	-0.102359	-0.143371	0.0156776	0.103454	-0.994506	0.230626	0	0	0	1
0.998053	0.05825	0.0218571	0.67768	0.0601617	-0.992888	-0.102374	-0.142842	0.0157134	0.103473	-0.994503	0.23063	0	0	0	1
0.998041	0.0584539	0.0218845	0.677752	0.0603667	-0.99288	-0.102328	-0.14235	0.0157222	0.103433	-0.994508	0.230618	0	0	0	1
0.998045	0.0583739	0.0219124	0.677819	0.0602899	-0.992885	-0.102321	-0.141953	0.0157586	0.103426	-0.994508	0.230613	0	0	0	1
0.998044	0.0583831	0.021916	0.677852	0.0603012	-0.992873	-0.102429	-0.141731	0.0157547	0.103534	-0.994497	0.230625	0	0	0	1
0.998038	0.0584831	0.0219211	0.67788	0.060401	-0.992869	-0.102416	-0.14149	0.0157502	0.103523	-0.994498	0.230619	0	0	0	1
0.998024	0.0587134	0.021974	0.677959	0.0606347	-0.99286	-0.102365	-0.141013	0.0157819	0.103479	-0.994502	0.230618	0	0	0	1
0.998029	0.058586	0.0220432	0.678072	0.0605144	-0.992872	-0.102319	-0.140415	0.0158666	0.103436	-0.994505	0.230615	0	0	0	1
0.99804	0.0584015	0.0220641	0.678157	0.0603323	-0.992887	-0.102274	-0.139894	0.0159092	0.103389	-0.994509	0.230592	0	0	0	1
0.998035	0.0584701	0.0220958	0.678242	0.0604032	-0.992888	-0.10223	-0.139384	0.0159363	0.103348	-0.994513	0.230574	0	0	0	1
0.998024	0.058638	0.022134	0.678337	0.0605732	-0.992883	-0.102172	-0.138789	0.0159604	0.103294	-0.994518	0.230555	0	0	0	1
0.998026	0.058583	0.0222216	0.678457	0.0605267	-0.992891	-0.102123	-0.138149	0.016056	0.10325	-0.994521	0.230558	0	0	0	1
0.99803	0.0584913	0.0222691	0.678554	0.0604398	-0.9929	-0.102084	-0.137562	0.016115	0.103213	-0.994524	0.230551	0	0	0	1
0.998029	0.058501	0.0222948	0.678633	0.0604515	-0.992903	-0.102049	-0.137065	0.0161416	0.10318	-0.994527	0.230534	0	0	0	1
0.998025	0.0585379	0.0223602	0.678728	0.060494	-0.992907	-0.101993	-0.136524	0.0162062	0.103128	-0.994531	0.23053	0	0	0	1
0.998047	0.058142	0.0224131	0.678852	0.0601044	-0.992938	-0.101918	-0.135763	0.0163041	0.10305	-0.994538	0.230511	0	0	0	1
0.998051	0.0580748	0.0224342	0.678953	0.0600426	-0.992924	-0.102091	-0.13517	0.0163216	0.103223	-0.99452	0.230512	0	0	0	1
0.998059	0.0579136	0.0224571	0.679049	0.0598858	-0.992926	-0.102166	-0.134602	0.0163565	0.103297	-0.994511	0.230503	0	0	0	1
0.998062	0.057849	0.022498	0.679142	0.0598262	-0.992926	-0.102197	-0.134074	0.0164019	0.103329	-0.994507	0.230499	0	0	0	1
0.998057	0.0579129	0.0225497	0.679238	0.0598948	-0.992924	-0.102177	-0.133526	0.0164477	0.103314	-0.994508	0.230492	0	0	0	1
0.998054	0.0579569	0.0225928	0.679334	0.0599424	-0.992925	-0.102136	-0.132942	0.0164885	0.103275	-0.994511	0.230474	0	0	0	1
0.998055	0.057903	0.0226634	0.679446	0.0598955	-0.992931	-0.102106	-0.132334	0.016566	0.103249	-0.994513	0.23047	0	0	0	1
0.998048	0.0580016	0.0227234	0.679545	0.0599993	-0.992928	-0.102072	-0.131775	0.0166174	0.10322	-0.994515	0.230462	0	0	0	1
0.998042	0.0581037	0.0227634	0.679634	0.0601043	-0.992926	-0.10203	-0.131245	0.0166491	0.103182	-0.994518	0.230444	0	0	0	1
0.99803	0.0582833	0.022809	0.679724	0.0602869	-0.99292	-0.101984	-0.130704	0.0166786	0.103142	-0.994522	0.230429	0	0	0	1
0.998027	0.0583091	0.0228675	0.679835	0.0603177	-0.992924	-0.101929	-0.130052	0.0167373	0.103092	-0.994526	0.230412	0	0	0	1
0.998021	0.058389	0.0229131	0.679939	0.0604011	-0.992924	-0.101882	-0.129412	0.0167772	0.103048	-0.99453	0.23039	0	0	0	1
0.998017	0.0584561	0.0229525	0.680028	0.0604713	-0.992923	-0.101846	-0.128871	0.0168116	0.103016	-0.994533	0.230373	0	0	0	1
0.998009	0.0585747	0.0229924	0.680106	0.0605927	-0.99292	-0.101803	-0.128377	0.0168416	0.102977	-0.994536	0.230359	0	0	0	1
0.998002	0.0586682	0.0230597	0.680202	0.0606919	-0.992919	-0.101754	-0.127824	0.0169017	0.102934	-0.99454	0.230353	0	0	0	1
0.998009	0.0585152	0.0231206	0.680305	0.060545	-0.992934	-0.101699	-0.127211	0.0169813	0.10288	-0.994544	0.230343	0	0	0	1
0.998011	0.0584707	0.0231778	0.680405	0.0605057	-0.992941	-0.10165	-0.12662	0.0170457	0.102834	-0.994548	0.230331	0	0	0	1
0.998003	0.0585723	0.023246	0.680496	0.060613	-0.992939	-0.101603	-0.126096	0.0171058	0.102793	-0.994551	0.230329	0	0	0	1
0.998018	0.0583281	0.023223	0.68052	0.0603672	-0.992957	-0.101575	-0.125836	0.0171098	0.10276	-0.994554	0.230302	0	0	0	1
0.998034	0.0584284	0.022271	0.680157	0.0603731	-0.992932	-0.101814	-0.125894	0.0161398	0.102942	-0.994552	0.230116	0	0	0	1
0.99807	0.0583981	0.0206817	0.679462	0.0601745	-0.992978	-0.101487	-0.125912	0.0145848	0.102519	-0.99462	0.229912	0	0	0	1
0.998091	0.0585477	0.0191427	0.6785	0.06016	-0.993023	-0.101057	-0.125909	0.0130674	0.102	-0.994694	0.229998	0	0	0	1
0.998103	0.0588313	0.0176366	0.67724	0.0602837	-0.993057	-0.100641	-0.125929	0.0115681	0.101497	-0.994764	0.230377	0	0	0	1
0.998109	0.0590644	0.016435	0.675886	0.0603891	-0.993095	-0.100206	-0.125943	0.0103777	0.100993	-0.994829	0.230861	0	0	0	1
0.998102	0.0595163	0.0152075	0.674481	0.0607145	-0.993079	-0.100164	-0.125909	0.00911562	0.100881	-0.994852	0.231118	0	0	0	1
0.998126	0.0594467	0.0138274	0.673092	0.06051	-0.99304	-0.100673	-0.125833	0.00772117	0.101305	-0.994821	0.23116	0	0	0	1
0.998179	0.0588524	0.0124468	0.671662	0.0597823	-0.993031	-0.101203	-0.125685	0.00637873	0.101746	-0.994786	0.231225	0	0	0	1
0.998214	0.0585324	0.0110969	0.670288	0.0593299	-0.99299	-0.101868	-0.125568	0.00503124	0.102328	-0.994734	0.231283	0	0	0	1
0.998231	0.0584451	0.0099335	0.669059	0.0591252	-0.992972	-0.102161	-0.125602	0.00386756	0.102551	-0.994716	0.231315	0	0	0	1
0.998237	0.0585254	0.00885402	0.667746	0.0590932	-0.993018	-0.101729	-0.125639	0.00281309	0.102056	-0.99477	0.231351	0	0	0	1
0.998238	0.0586743	0.00765547	0.666247	0.0591181	-0.993079	-0.10112	-0.125721	0.00164389	0.101378	-0.994842	0.231389	0	0	0	1
0.998235	0.0588408	0.00675948	0.664874	0.0591925	-0.993134	-0.100528	-0.125764	0.00077245	0.100734	-0.994909	0.231563	0	0	0	1
0.998235	0.0589491	0.00563779	0.663346	0.0591876	-0.993224	-0.0996366	-0.125712	-0.00029944	0.099778	-0.995006	0.231622	0	0	0	1
0.998236	0.0590059	0.00476838	0.661769	0.0591582	-0.993304	-0.098862	-0.125744	-0.00112259	0.0989533	-0.995087	0.231727	0	0	0	1
0.998236	0.0590673	0.00404623	0.660455	0.0591488	-0.993357	-0.0983302	-0.12584	-0.00181438	0.0983796	-0.995143	0.231946	0	0	0	1
0.998231	0.0592037	0.00305615	0.659188	0.0591886	-0.993403	-0.0978444	-0.125873	-0.00278243	0.0978357	-0.995195	0.231976	0	0	0	1
0.998227	0.0593279	0.00157329	0.657725	0.0591678	-0.993418	-0.0977024	-0.125869	-0.00425926	0.0976057	-0.995212	0.231812	0	0	0	1
0.998222	0.0594341	0.000607984	0.656432	0.0591791	-0.993413	-0.0977439	-0.125895	-0.0052311	0.0975895	-0.995209	0.231903	0	0	0	1
0.998228	0.0593397	-0.000403849	0.655034	0.0589879	-0.993447	-0.0975144	-0.125804	-0.00621346	0.0973011	-0.995232	0.231954	0	0	0	1
0.998222	0.0594272	-0.000870968	0.653608	0.0590305	-0.99346	-0.0973591	-0.125755	-0.00667685	0.097118	-0.995247	0.231986	0	0	0	1
0.998232	0.0592498	-0.00107188	0.652231	0.0588368	-0.993505	-0.097017	-0.125801	-0.00683898	0.0967659	-0.99528	0.232116	0	0	0	1
0.998222	0.0594089	-0.00175884	0.650812	0.0589317	-0.993537	-0.0966223	-0.12583	-0.00751355	0.0963302	-0.995317	0.232126	0	0	0	1
0.998222	0.0593838	-0.00258558	0.649379	0.0588317	-0.993597	-0.096065	-0.125836	-0.00829963	0.0957254	-0.995369	0.232067	0	0	0	1
0.998213	0.0595105	-0.00306029	0.647943	0.0589171	-0.993644	-0.0955325	-0.12584	-0.00875195	0.0951648	-0.995419	0.232122	0	0	0	1
0.998204	0.0596418	-0.00324351	0.646459	0.0590324	-0.993659	-0.0952985	-0.125929	-0.00893265	0.0949192	-0.995441	0.232236	0	0	0	1
0.998186	0.0599249	-0.00358043	0.64495	0.0592829	-0.99365	-0.0952358	-0.12594	-0.00929064	0.0948342	-0.995446	0.23239	0	0	0	1
0.998179	0.0600216	-0.0039332	0.643441	0.0593418	-0.993608	-0.0956382	-0.125989	-0.00967437	0.095214	-0.995406	0.232605	0	0	0	1
0.998172	0.060068	-0.00480803	0.641943	0.059302	-0.993586	-0.0958927	-0.125888	-0.0105632	0.0954156	-0.995378	0.232665	0	0	0	1
0.998185	0.0599197	-0.00390093	0.641029	0.0592378	-0.993558	-0.0962267	-0.125829	-0.00966761	0.0958044	-0.995349	0.232778	0	0	0	1
0.998212	0.0595883	-0.000991495	0.640885	0.0591806	-0.99347	-0.0971628	-0.126004	-0.00680061	0.0969138	-0.995266	0.232996	0	0	0	1
0.998225	0.0593733	0.00079302	0.640787	0.0591361	-0.993406	-0.097845	-0.126223	-0.00504733	0.0977017	-0.995199	0.232869	0	0	0	1
0.998222	0.0594068	0.00183181	0.640782	0.0592675	-0.993314	-0.0986965	-0.126473	-0.00406937	0.098613	-0.995114	0.232387	0	0	0	1
0.998232	0.0592158	0.00247068	0.640718	0.0591369	-0.99322	-0.0997148	-0.126898	-0.00347639	0.099668	-0.995011	0.231932	0	0	0	1
0.998252	0.0588718	0.00262356	0.640602	0.0588079	-0.993178	-0.100319	-0.127355	-0.00332594	0.100282	-0.994949	0.231785	0	0	0	1
0.998271	0.0585391	0.00276404	0.640525	0.0584894	-0.993146	-0.100827	-0.127816	-0.00318285	0.100798	-0.994898	0.231983	0	0	0	1
0.998293	0.0581669	0.00286278	0.640408	0.0581276	-0.99312	-0.101294	-0.128285	-0.00307445	0.101271	-0.99485	0.232179	0	0	0	1
0.998313	0.0578153	0.00277141	0.64026	0.0577669	-0.99309	-0.101791	-0.128758	-0.00315837	0.101763	-0.9948	0.232264	0	0	0	1
0.998331	0.0575181	0.00268165	0.640153	0.0574604	-0.993054	-0.102316	-0.129202	-0.00324752	0.102282	-0.994746	0.232328	0	0	0	1
0.998347	0.0572384	0.00247423	0.640029	0.057159	-0.993014	-0.10287	-0.129648	-0.00345668	0.102824	-0.994689	0.232326	0	0	0	1
0.998365	0.0569392	0.0023093	0.639915	0.0568421	-0.992967	-0.103496	-0.13014	-0.00362542	0.103441	-0.994625	0.232356	0	0	0	1
0.998385	0.0565988	0.00216097	0.639807	0.0564862	-0.992928	-0.104061	-0.130622	-0.00376958	0.103999	-0.994566	0.232387	0	0	0	1
0.998402	0.0563027	0.00201574	0.639701	0.0561744	-0.992888	-0.10461	-0.131073	-0.0039139	0.104539	-0.994509	0.232417	0	0	0	1
0.998421	0.0559573	0.00188899	0.639601	0.0558155	-0.992855	-0.105113	-0.13153	-0.00403181	0.105036	-0.994456	0.23245	0	0	0	1
0.998443	0.0555671	0.00173867	0.639486	0.0554095	-0.99282	-0.105663	-0.132042	-0.00417066	0.105578	-0.994398	0.232482	0	0	0	1
0.998462	0.0552301	0.00158478	0.639375	0.0550558	-0.992783	-0.106197	-0.13253	-0.00431736	0.106104	-0.994341	0.232508	0	0	0	1
0.998477	0.0549621	0.00141556	0.639264	0.0547687	-0.992733	-0.106802	-0.133016	-0.00449023	0.1067	-0.994277	0.232531	0	0	0	1
0.99848	0.0549145	0.00123693	0.639157	0.0546985	-0.992651	-0.107606	-0.133503	-0.0047067	0.107493	-0.99419	0.232573	0	0	0	1
0.998484	0.0548523	0.00105943	0.639052	0.0546139	-0.992577	-0.108326	-0.133965	-0.00491574	0.108202	-0.994113	0.232602	0	0	0	1
0.998487	0.0548035	0.000839743	0.638934	0.0545374	-0.99249	-0.109158	-0.134479	-0.0051742	0.109022	-0.994022	0.232626	0	0	0	1
0.998498	0.054597	0.000690499	0.638835	0.0543128	-0.99244	-0.109724	-0.134947	-0.00533066	0.109579	-0.99396	0.232649	0	0	0	1
0.99851	0.0543744	0.000523269	0.638726	0.0540699	-0.992385	-0.110342	-0.135451	-0.00550586	0.110189	-0.993891	0.232672	0	0	0	1
0.998513	0.0543286	0.000370986	0.638618	0.0540044	-0.992326	-0.110898	-0.13593	-0.00568216	0.110737	-0.993829	0.232698	0	0	0	1
0.998524	0.0541318	0.000275412	0.63851	0.0537963	-0.992302	-0.111215	-0.136429	-0.00577231	0.111049	-0.993794	0.232729	0	0	0	1
0.998536	0.0539057	0.000181523	0.638385	0.0535595	-0.992283	-0.111495	-0.136972	-0.00585543	0.111325	-0.993763	0.232766	0	0	0	1
0.998547	0.0537042	7.56273e-05	0.638256	0.0533461	-0.992268	-0.111733	-0.137476	-0.00595082	0.111558	-0.993736	0.232784	0	0	0	1
0.998561	0.0534324	1.06643e-05	0.638146	0.0530674	-0.992258	-0.111958	-0.137958	-0.00599692	0.111781	-0.993711	0.232811	0	0	0	1
0.998568	0.0533047	-3.51834e-05	0.638043	0.0529338	-0.992237	-0.11221	-0.138432	-0.00604152	0.11203	-0.993682	0.232848	0	0	0	1
0.998575	0.0531735	-0.000137943	0.637916	0.0527901	-0.992211	-0.1125	-0.138944	-0.00614419	0.112316	-0.993649	0.232869	0	0	0	1
0.998576	0.0531544	-0.000124658	0.637856	0.0527717	-0.992193	-0.112667	-0.139258	-0.00613774	0.112483	-0.99363	0.232892	0	0	0	1
0.998577	0.0531349	-0.00014328	0.637824	0.0527496	-0.992184	-0.112757	-0.139394	-0.00615882	0.112573	-0.99362	0.232882	0	0	0	1
0.99859	0.0528895	-7.52073e-05	0.637795	0.0525119	-0.99217	-0.112997	-0.139677	-0.00607629	0.112817	-0.993593	0.232926	0	0	0	1
0.998598	0.0527366	-2.91744e-05	0.637724	0.0523634	-0.992142	-0.113306	-0.140147	-0.00602962	0.113129	-0.993558	0.232981	0	0	0	1
0.998602	0.0526648	2.10376e-05	0.637633	0.0522961	-0.992115	-0.113572	-0.140698	-0.00598562	0.113397	-0.993527	0.233053	0	0	0	1
0.998607	0.0525629	0.000120116	0.637576	0.0522047	-0.992093	-0.11381	-0.14115	-0.00588829	0.113641	-0.9935	0.233114	0	0	0	1
0.998614	0.0524264	0.000215591	0.637514	0.0520785	-0.992072	-0.114052	-0.141622	-0.00579071	0.113888	-0.993472	0.233182	0	0	0	1
0.998627	0.0521861	0.000290737	0.637442	0.0518469	-0.992055	-0.1143	-0.142116	-0.00570166	0.114141	-0.993444	0.233249	0	0	0	1
0.998633	0.0520746	0.000385796	0.637365	0.0517454	-0.992029	-0.114579	-0.142661	-0.00560916	0.114425	-0.993412	0.233321	0	0	0	1
0.998633	0.052069	0.000512986	0.637307	0.051753	-0.991998	-0.114839	-0.143147	-0.0054959	0.114692	-0.993382	0.233392	0	0	0	1
0.998642	0.0518991	0.000655093	0.637249	0.051599	-0.991975	-0.11511	-0.143663	-0.00534947	0.11497	-0.99335	0.23347	0	0	0	1
0.99864	0.051924	0.000767947	0.637181	0.0516353	-0.991942	-0.115375	-0.144177	-0.00525419	0.115241	-0.993319	0.23354	0	0	0	1
0.998641	0.051907	0.000894384	0.637115	0.0516317	-0.991911	-0.115641	-0.1447	-0.00514062	0.115513	-0.993288	0.233609	0	0	0	1
0.998643	0.0518795	0.00101471	0.637047	0.0516169	-0.991882	-0.115899	-0.14522	-0.0050315	0.115777	-0.993258	0.23368	0	0	0	1
0.998639	0.0519489	0.00108789	0.636959	0.0516929	-0.991846	-0.116174	-0.145777	-0.00498127	0.116056	-0.993226	0.233743	0	0	0	1
0.99865	0.0517383	0.00123975	0.636895	0.0515001	-0.991823	-0.116454	-0.14632	-0.00482065	0.116343	-0.993193	0.233824	0	0	0	1
0.998645	0.0518265	0.00135096	0.636816	0.0515993	-0.991785	-0.116736	-0.146853	-0.00473527	0.11663	-0.99316	0.233878	0	0	0	1
0.998649	0.0517353	0.00152654	0.636754	0.0515279	-0.991756	-0.117009	-0.147353	-0.00456466	0.116913	-0.993127	0.233907	0	0	0	1
0.99865	0.0517124	0.00167412	0.636684	0.0515211	-0.991722	-0.117303	-0.147894	-0.00443088	0.117214	-0.993092	0.233943	0	0	0	1
0.998648	0.0517569	0.00178549	0.63661	0.0515771	-0.991686	-0.117581	-0.148414	-0.00434007	0.117497	-0.993059	0.23399	0	0	0	1
0.998639	0.0519311	0.00190166	0.636538	0.0517625	-0.991642	-0.117872	-0.148949	-0.00426052	0.117793	-0.993025	0.234033	0	0	0	1
0.998634	0.0520093	0.00203955	0.636467	0.0518552	-0.991603	-0.118159	-0.149498	-0.00414803	0.118087	-0.99299	0.234094	0	0	0	1
0.99864	0.0519008	0.00216566	0.636403	0.0517612	-0.991573	-0.118449	-0.150029	-0.00402523	0.118383	-0.992955	0.234133	0	0	0	1
0.99864	0.0518885	0.00233031	0.636357	0.0517673	-0.991537	-0.118747	-0.150541	-0.00387605	0.118689	-0.992919	0.234166	0	0	0	1
0.998645	0.0517803	0.00243947	0.636304	0.0516718	-0.991509	-0.11902	-0.151035	-0.00376916	0.118968	-0.992886	0.234159	0	0	0	1
0.998644	0.0518	0.00262548	0.636256	0.0517126	-0.991476	-0.119282	-0.151584	-0.00360073	0.119239	-0.992855	0.234155	0	0	0	1
0.998652	0.0516299	0.00282786	0.636203	0.0515671	-0.991459	-0.119489	-0.152151	-0.00339049	0.119457	-0.992829	0.23415	0	0	0	1
0.998653	0.051595	0.00303172	0.636141	0.0515564	-0.991443	-0.119623	-0.152747	-0.00319116	0.119601	-0.992812	0.234136	0	0	0	1
0.998653	0.0515848	0.00324346	0.636086	0.0515712	-0.991428	-0.119742	-0.153307	-0.0029862	0.119731	-0.992797	0.234129	0	0	0	1
0.998652	0.0515866	0.00345741	0.636038	0.0515983	-0.991413	-0.119849	-0.153826	-0.00277986	0.119849	-0.992784	0.234134	0	0	0	1
0.998649	0.0516473	0.00356771	0.635997	0.0516716	-0.991401	-0.119918	-0.154148	-0.00268137	0.119923	-0.992775	0.234132	0	0	0	1
0.998651	0.0516018	0.00364129	0.63599	0.0516351	-0.991397	-0.119965	-0.154278	-0.00260542	0.119974	-0.992769	0.234099	0	0	0	1
0.99866	0.0514167	0.00378187	0.635994	0.051468	-0.991397	-0.120043	-0.154471	-0.00244786	0.12006	-0.992759	0.234096	0	0	0	1
0.998678	0.0510472	0.00388532	0.635932	0.0511133	-0.991394	-0.120218	-0.154997	-0.00230988	0.120241	-0.992737	0.234101	0	0	0	1
0.998675	0.0511077	0.00399336	0.635848	0.051186	-0.991374	-0.120353	-0.155584	-0.00221701	0.120381	-0.992721	0.234109	0	0	0	1
0.998678	0.0510258	0.00423171	0.63582	0.0511332	-0.991363	-0.120464	-0.156073	-0.00197657	0.120505	-0.992706	0.234134	0	0	0	1
0.99868	0.0509698	0.00438627	0.635775	0.051096	-0.991353	-0.120563	-0.156542	-0.00182164	0.120611	-0.992694	0.234142	0	0	0	1
0.998685	0.050863	0.00454658	0.635731	0.0510091	-0.991344	-0.120677	-0.157028	-0.00165568	0.120733	-0.992679	0.234147	0	0	0	1
0.998696	0.05063	0.00473404	0.635693	0.0508002	-0.991333	-0.120847	-0.157541	-0.00145039	0.120913	-0.992657	0.234152	0	0	0	1
0.998698	0.0505778	0.00489527	0.635643	0.0507676	-0.991312	-0.121041	-0.158055	-0.00129411	0.121115	-0.992633	0.234174	0	0	0	1
0.998704	0.0504493	0.00507602	0.635596	0.0506617	-0.991293	-0.121239	-0.158583	-0.00110947	0.121322	-0.992608	0.234191	0	0	0	1
0.998701	0.0504874	0.00529096	0.635553	0.0507255	-0.99127	-0.121399	-0.159133	-0.000909226	0.121493	-0.992587	0.234203	0	0	0	1
0.998702	0.0504431	0.00548797	0.635499	0.0507053	-0.991253	-0.121549	-0.159734	-0.000716216	0.121653	-0.992568	0.234197	0	0	0	1
0.99869	0.0506406	0.00576339	0.635479	0.0509349	-0.99122	-0.121718	-0.160256	-0.000475916	0.121835	-0.992546	0.234203	0	0	0	1
0.998688	0.050657	0.00597434	0.635446	0.0509768	-0.991199	-0.121869	-0.160753	-0.000276618	0.121997	-0.992526	0.234189	0	0	0	1
0.998691	0.0505654	0.00618075	0.635396	0.050911	-0.991181	-0.122047	-0.161306	-6.99197e-05	0.122185	-0.992503	0.23415	0	0	0	1
0.998679	0.0507514	0.00659654	0.635388	0.0511465	-0.99114	-0.122281	-0.161923	0.000307357	0.12244	-0.992471	0.23411	0	0	0	1
0.99867	0.0508888	0.00688657	0.635327	0.0513185	-0.991109	-0.122458	-0.162536	0.000568815	0.122632	-0.992447	0.23404	0	0	0	1
0.998658	0.0510742	0.00732721	0.635301	0.0515567	-0.991073	-0.12265	-0.163104	0.0009728	0.122846	-0.992421	0.233994	0	0	0	1
0.998653	0.051126	0.007626	0.635241	0.051645	-0.991052	-0.122786	-0.16361	0.00125547	0.122997	-0.992402	0.233931	0	0	0	1
0.998654	0.0510479	0.0079904	0.635208	0.0516126	-0.991036	-0.122928	-0.164123	0.00161883	0.123158	-0.992381	0.233915	0	0	0	1
0.998657	0.050957	0.008213	0.635141	0.05155	-0.991025	-0.123044	-0.164679	0.0018446	0.123285	-0.992365	0.233917	0	0	0	1
0.998654	0.0509862	0.0084029	0.635064	0.0516027	-0.991007	-0.123164	-0.165283	0.00202294	0.123415	-0.992348	0.233938	0	0	0	1
0.99865	0.051019	0.00863501	0.635012	0.0516641	-0.990989	-0.12328	-0.165807	0.00224287	0.123543	-0.992332	0.233971	0	0	0	1
0.998645	0.0510904	0.00884531	0.634972	0.0517613	-0.990969	-0.123401	-0.166276	0.00243612	0.123675	-0.992315	0.233989	0	0	0	1
0.99865	0.0509576	0.00902708	0.634925	0.0516522	-0.99096	-0.123522	-0.166767	0.00262638	0.123805	-0.992298	0.233996	0	0	0	1
0.998648	0.0509647	0.00919296	0.634855	0.0516803	-0.99094	-0.12367	-0.167372	0.00278218	0.123961	-0.992278	0.233989	0	0	0	1
0.998647	0.0509582	0.00937688	0.634789	0.0516971	-0.990919	-0.123827	-0.167978	0.00295705	0.124127	-0.992257	0.233984	0	0	0	1
0.998651	0.0508444	0.00953642	0.634729	0.0516043	-0.990909	-0.12395	-0.168505	0.0031229	0.124258	-0.99224	0.233987	0	0	0	1
0.998654	0.0507458	0.00972426	0.634693	0.0515302	-0.990899	-0.124062	-0.168946	0.00331548	0.124379	-0.992224	0.234002	0	0	0	1
0.99865	0.050812	0.00984034	0.634669	0.0516107	-0.990882	-0.124165	-0.169255	0.00341687	0.124489	-0.99221	0.233994	0	0	0	1
0.998653	0.0507438	0.00989061	0.634659	0.0515495	-0.990877	-0.12423	-0.169429	0.00347185	0.124555	-0.992202	0.233969	0	0	0	1
0.99866	0.0505821	0.0100084	0.634663	0.0514041	-0.990873	-0.12432	-0.169635	0.00360403	0.124651	-0.992189	0.23395	0	0	0	1
0.998674	0.0502835	0.0100869	0.634593	0.051118	-0.990871	-0.12445	-0.170121	0.00371239	0.124784	-0.992172	0.233943	0	0	0	1
0.998669	0.0503705	0.010179	0.634485	0.0512163	-0.99085	-0.124577	-0.17076	0.00378627	0.124915	-0.992155	0.233944	0	0	0	1
0.998659	0.0505289	0.0103397	0.634408	0.051394	-0.990827	-0.124693	-0.171316	0.00391962	0.12504	-0.992139	0.233969	0	0	0	1
0.998651	0.0506459	0.0105469	0.63437	0.0515365	-0.990804	-0.124816	-0.17177	0.00410387	0.125175	-0.992121	0.23399	0	0	0	1
0.998655	0.0505277	0.0107349	0.634332	0.0514434	-0.990794	-0.124935	-0.172216	0.00429878	0.125302	-0.992104	0.234	0	0	0	1
0.998662	0.0503634	0.0108687	0.634265	0.0512977	-0.990783	-0.125078	-0.172772	0.00444451	0.125452	-0.992085	0.23398	0	0	0	1
0.998662	0.0503143	0.0110337	0.634196	0.0512705	-0.990764	-0.125238	-0.173371	0.00460602	0.125619	-0.992063	0.233966	0	0	0	1
0.998652	0.0504973	0.0111787	0.634128	0.051471	-0.990735	-0.125391	-0.173923	0.00471869	0.12578	-0.992042	0.233951	0	0	0	1
0.998651	0.0504777	0.011366	0.634081	0.0514758	-0.990717	-0.125529	-0.174412	0.0048995	0.125927	-0.992022	0.233957	0	0	0	1
0.998645	0.0505532	0.0115567	0.634036	0.0515754	-0.990695	-0.125661	-0.174888	0.00507203	0.12607	-0.992004	0.233961	0	0	0	1
0.998643	0.0505524	0.0117269	0.633979	0.0515968	-0.990676	-0.125798	-0.175395	0.0052336	0.126215	-0.991984	0.233968	0	0	0	1
0.998628	0.0508008	0.0119236	0.633907	0.0518689	-0.990642	-0.125956	-0.175996	0.0053888	0.126385	-0.991962	0.233975	0	0	0	1
0.998619	0.0509214	0.0121508	0.633828	0.0520182	-0.990613	-0.126125	-0.176655	0.00558973	0.126566	-0.991938	0.23399	0	0	0	1
0.998614	0.0509805	0.0123151	0.633764	0.0520984	-0.990591	-0.12626	-0.177175	0.00573789	0.12671	-0.991918	0.233994	0	0	0	1
0.998613	0.0509531	0.0124957	0.633728	0.0520949	-0.990575	-0.126391	-0.177607	0.00591339	0.126849	-0.991899	0.233997	0	0	0	1
0.998618	0.0507934	0.0127393	0.633701	0.0519685	-0.990559	-0.126567	-0.178112	0.00616581	0.127037	-0.991874	0.233982	0	0	0	1
0.998623	0.0506258	0.0129748	0.633652	0.0518334	-0.990541	-0.126765	-0.178722	0.00641003	0.127246	-0.991846	0.233961	0	0	0	1
0.998615	0.0507537	0.0131631	0.633586	0.0519856	-0.990507	-0.126964	-0.17934	0.00656976	0.127455	-0.991818	0.23393	0	0	0	1
0.99861	0.0507733	0.0134436	0.633563	0.0520422	-0.990478	-0.127168	-0.179877	0.0068344	0.127674	-0.991788	0.233919	0	0	0	1
0.998611	0.050687	0.0137005	0.633544	0.0519907	-0.990456	-0.127359	-0.18037	0.00708986	0.127878	-0.99176	0.233897	0	0	0	1
0.998618	0.0505005	0.0138512	0.633495	0.0518262	-0.990445	-0.127514	-0.180866	0.00725488	0.128039	-0.991738	0.233864	0	0	0	1
0.998622	0.0503331	0.0141574	0.633468	0.0517011	-0.990422	-0.127746	-0.181469	0.00756755	0.128285	-0.991703	0.233843	0	0	0	1
0.998622	0.050268	0.0143934	0.633421	0.0516685	-0.990395	-0.127965	-0.182079	0.00779821	0.128515	-0.991672	0.23381	0	0	0	1
0.998618	0.0503184	0.0145349	0.633371	0.0517382	-0.990367	-0.128152	-0.182588	0.00792205	0.12871	-0.991646	0.233756	0	0	0	1
0.998617	0.0502176	0.014886	0.633393	0.0516853	-0.990341	-0.128379	-0.183046	0.00827089	0.128955	-0.991611	0.233736	0	0	0	1
0.998623	0.0500312	0.0151405	0.633386	0.0515351	-0.990322	-0.128587	-0.183511	0.00853628	0.129173	-0.99158	0.233695	0	0	0	1
0.998625	0.0499124	0.015382	0.633347	0.0514505	-0.990296	-0.128813	-0.184104	0.00877897	0.129411	-0.991547	0.233651	0	0	0	1
0.998605	0.0502589	0.0155952	0.633318	0.0518235	-0.990251	-0.12901	-0.184565	0.00893492	0.129621	-0.991518	0.233629	0	0	0	1
0.998604	0.0502411	0.0156654	0.633315	0.0518156	-0.990242	-0.129089	-0.184728	0.00900263	0.129704	-0.991507	0.233599	0	0	0	1
0.998606	0.050145	0.0158396	0.633351	0.0517438	-0.990233	-0.129181	-0.184848	0.00918282	0.129804	-0.991492	0.233581	0	0	0	1
0.998624	0.0497415	0.016021	0.633321	0.0513688	-0.990231	-0.129349	-0.185311	0.00940614	0.129977	-0.991467	0.233544	0	0	0	1
0.998611	0.0499204	0.0162456	0.633259	0.0515778	-0.990188	-0.129597	-0.185963	0.00959232	0.130238	-0.991431	0.233499	0	0	0	1
0.998593	0.0502017	0.0164955	0.633232	0.0518917	-0.990139	-0.12984	-0.186503	0.00979032	0.130496	-0.991395	0.233454	0	0	0	1
0.998587	0.0502497	0.01669	0.633219	0.0519667	-0.990109	-0.130041	-0.186929	0.00996617	0.130708	-0.991366	0.233394	0	0	0	1
0.998593	0.0500732	0.0168546	0.633173	0.0518152	-0.990091	-0.130238	-0.187457	0.0101419	0.130911	-0.991337	0.233338	0	0	0	1
0.99859	0.0500731	0.0170461	0.633099	0.0518427	-0.990058	-0.130477	-0.188129	0.010319	0.13116	-0.991302	0.233282	0	0	0	1
0.998567	0.0504791	0.017209	0.633037	0.0522689	-0.990007	-0.130696	-0.188694	0.0104154	0.131392	-0.991271	0.233227	0	0	0	1
0.998565	0.0504457	0.0174228	0.633018	0.052266	-0.98998	-0.130898	-0.189142	0.0106208	0.131604	-0.99124	0.233182	0	0	0	1
0.998568	0.0503219	0.0176246	0.632988	0.052172	-0.98996	-0.131091	-0.189624	0.0108267	0.131805	-0.991211	0.233144	0	0	0	1
0.998565	0.0503053	0.0178039	0.632924	0.0521814	-0.989933	-0.131293	-0.190198	0.0109958	0.132017	-0.991181	0.233105	0	0	0	1
0.998556	0.0504432	0.0179265	0.632818	0.0523365	-0.989899	-0.131487	-0.190861	0.0110886	0.132218	-0.991153	0.233071	0	0	0	1
0.998546	0.050584	0.0181234	0.632756	0.052504	-0.989868	-0.131653	-0.191381	0.0112561	0.132396	-0.991128	0.233071	0	0	0	1
0.998547	0.0505096	0.0182606	0.632708	0.0524501	-0.989851	-0.131803	-0.191817	0.0113938	0.132553	-0.991105	0.233044	0	0	0	1
0.99855	0.0503971	0.0183747	0.632657	0.0523556	-0.989834	-0.131963	-0.19226	0.0115132	0.132717	-0.991082	0.233	0	0	0	1
0.99855	0.0503338	0.0185471	0.632593	0.0523182	-0.989808	-0.132172	-0.192835	0.0116812	0.132934	-0.991051	0.232953	0	0	0	1
0.998543	0.0504324	0.0187006	0.632504	0.052439	-0.989773	-0.132387	-0.193475	0.0118086	0.133158	-0.991019	0.232914	0	0	0	1
0.998549	0.0502469	0.0188658	0.63244	0.0522793	-0.989757	-0.132573	-0.194017	0.011987	0.13335	-0.990991	0.23288	0	0	0	1
0.998551	0.05013	0.0190557	0.632412	0.0521908	-0.989739	-0.132744	-0.194439	0.0121815	0.133529	-0.990965	0.232856	0	0	0	1
0.998554	0.0499978	0.0192396	0.632374	0.0520867	-0.989719	-0.132931	-0.19491	0.0123715	0.133724	-0.990936	0.232822	0	0	0	1
0.998556	0.0498982	0.0193901	0.632302	0.052011	-0.989693	-0.133152	-0.19551	0.0125221	0.133951	-0.990904	0.232763	0	0	0	1
0.998555	0.0498748	0.0195147	0.632216	0.0520074	-0.989663	-0.133378	-0.196144	0.0126367	0.134183	-0.990871	0.232694	0	0	0	1
0.998557	0.0497928	0.019632	0.632148	0.0519444	-0.989639	-0.133584	-0.196696	0.012753	0.134394	-0.990841	0.23264	0	0	0	1
0.998548	0.0499043	0.0197857	0.632116	0.0520782	-0.989604	-0.133788	-0.197173	0.0128794	0.134607	-0.99081	0.232619	0	0	0	1
0.998542	0.0499402	0.0200035	0.632086	0.0521458	-0.989574	-0.133983	-0.197667	0.0130798	0.134814	-0.990779	0.232636	0	0	0	1
0.998541	0.0499252	0.0201076	0.632004	0.0521473	-0.98955	-0.134161	-0.198223	0.0131754	0.134997	-0.990753	0.232611	0	0	0	1
0.998533	0.0499869	0.0203537	0.631952	0.0522448	-0.989513	-0.134395	-0.198828	0.0133982	0.135244	-0.990716	0.232602	0	0	0	1
0.998529	0.0500096	0.0204573	0.631884	0.052284	-0.989484	-0.134592	-0.199362	0.0134873	0.135447	-0.990687	0.232559	0	0	0	1
0.998519	0.0501531	0.0206043	0.631876	0.0524483	-0.989454	-0.134747	-0.199676	0.013605	0.135612	-0.990663	0.23254	0	0	0	1
0.99852	0.0501256	0.020639	0.631888	0.0524268	-0.989445	-0.134825	-0.199772	0.013639	0.13569	-0.990652	0.232494	0	0	0	1
0.998529	0.049903	0.0207552	0.631897	0.0522234	-0.989442	-0.134925	-0.199973	0.0137789	0.135794	-0.990636	0.232486	0	0	0	1
0.998539	0.049666	0.0208417	0.631844	0.0520027	-0.98943	-0.135097	-0.200478	0.0138877	0.135967	-0.990611	0.2325	0	0	0	1
0.998524	0.0499341	0.0209151	0.631754	0.0522808	-0.989391	-0.135274	-0.201071	0.0139144	0.136151	-0.990585	0.232525	0	0	0	1
0.99851	0.0501702	0.0210213	0.63169	0.0525318	-0.989354	-0.135451	-0.201586	0.013978	0.136336	-0.990559	0.232542	0	0	0	1
0.998507	0.0501772	0.0211505	0.63165	0.052559	-0.989326	-0.135641	-0.202075	0.0140947	0.136533	-0.99053	0.23254	0	0	0	1
0.998497	0.0503044	0.0213246	0.63162	0.0527119	-0.989289	-0.135855	-0.202553	0.0142381	0.136758	-0.990497	0.232523	0	0	0	1
0.998503	0.0501291	0.0214427	0.631581	0.0525577	-0.989265	-0.136085	-0.203087	0.0143668	0.136991	-0.990463	0.232493	0	0	0	1
0.998498	0.0501404	0.0216394	0.631554	0.0525993	-0.989231	-0.13632	-0.203604	0.0145473	0.137237	-0.990426	0.232468	0	0	0	1
0.998504	0.0499805	0.0217402	0.631498	0.0524579	-0.989209	-0.136533	-0.204151	0.0146577	0.137452	-0.990395	0.232443	0	0	0	1
0.998493	0.05013	0.0219094	0.63145	0.052633	-0.989165	-0.136784	-0.204763	0.0147912	0.137714	-0.990356	0.23244	0	0	0	1
0.998494	0.0500126	0.0221171	0.631406	0.0525487	-0.989138	-0.137008	-0.20533	0.0150009	0.137947	-0.990321	0.232446	0	0	0	1
0.998487	0.0500921	0.022264	0.631357	0.0526506	-0.989107	-0.137196	-0.205809	0.0151251	0.138144	-0.990291	0.232424	0	0	0	1
0.998488	0.0499904	0.0224557	0.631318	0.0525793	-0.989084	-0.137388	-0.206286	0.0153187	0.138344	-0.99026	0.232418	0	0	0	1
0.998487	0.0498988	0.022694	0.63128	0.0525257	-0.989051	-0.13765	-0.206868	0.0155531	0.138617	-0.990218	0.232398	0	0	0	1
0.998486	0.04979	0.0229694	0.631233	0.0524601	-0.989019	-0.137903	-0.207471	0.0158271	0.138882	-0.990177	0.232377	0	0	0	1
0.998482	0.0497346	0.0232453	0.631206	0.0524479	-0.988983	-0.138166	-0.208013	0.0160937	0.139159	-0.990134	0.232319	0	0	0	1
0.998481	0.0496037	0.0235953	0.631214	0.0523714	-0.988949	-0.138435	-0.208487	0.0164439	0.139443	-0.990088	0.232284	0	0	0	1
0.998482	0.0494113	0.0239503	0.631217	0.0522347	-0.988921	-0.138687	-0.208955	0.0168085	0.139711	-0.990044	0.23227	0	0	0	1
0.99848	0.0492614	0.0243169	0.631199	0.0521421	-0.988888	-0.138958	-0.20951	0.0171777	0.139998	-0.989997	0.232264	0	0	0	1
0.998475	0.0492401	0.0245549	0.631134	0.0521587	-0.988852	-0.139207	-0.210106	0.0174028	0.140258	-0.989956	0.232229	0	0	0	1
0.998473	0.0491785	0.0247574	0.631056	0.0521304	-0.98882	-0.139443	-0.210703	0.0175993	0.140504	-0.989918	0.232186	0	0	0	1
0.998465	0.0491856	0.0251017	0.631031	0.0521901	-0.988784	-0.139679	-0.21122	0.0179262	0.140758	-0.989876	0.232191	0	0	0	1
0.998469	0.0489983	0.0252844	0.630972	0.0520333	-0.988768	-0.139848	-0.211686	0.0181244	0.140933	-0.989848	0.23218	0	0	0	1
0.998465	0.0489509	0.0255482	0.630923	0.0520272	-0.988742	-0.140039	-0.212174	0.0183818	0.141137	-0.989814	0.232197	0	0	0	1
0.99846	0.0489287	0.0257584	0.630835	0.0520385	-0.988714	-0.140228	-0.212743	0.0185828	0.141336	-0.989782	0.232208	0	0	0	1
0.998437	0.0492789	0.0260037	0.630746	0.0524224	-0.988676	-0.140355	-0.213323	0.018769	0.141482	-0.989757	0.23221	0	0	0	1
0.998421	0.0494355	0.0263219	0.630663	0.0526203	-0.988681	-0.140243	-0.21391	0.0190673	0.14139	-0.989765	0.232191	0	0	0	1
0.998414	0.049463	0.026526	0.630573	0.0526787	-0.988661	-0.140363	-0.214471	0.0192588	0.141521	-0.989742	0.23219	0	0	0	1
0.998389	0.0498454	0.0267615	0.630547	0.053089	-0.988652	-0.140271	-0.214778	0.0194423	0.141449	-0.989749	0.232167	0	0	0	1
0.998384	0.0498975	0.0268264	0.630524	0.0531483	-0.988659	-0.140199	-0.214942	0.019503	0.141381	-0.989758	0.232125	0	0	0	1
0.99839	0.0496814	0.0270202	0.630529	0.0529646	-0.988649	-0.140341	-0.215197	0.0197175	0.14153	-0.989732	0.232114	0	0	0	1
0.998394	0.0495439	0.0271192	0.630445	0.0528454	-0.988634	-0.140488	-0.215663	0.019827	0.141679	-0.989709	0.232097	0	0	0	1
0.998379	0.0497455	0.0273027	0.630348	0.0530747	-0.988596	-0.140671	-0.216237	0.01997	0.141875	-0.989677	0.232108	0	0	0	1
0.998375	0.0497365	0.0274788	0.630283	0.053094	-0.988573	-0.140829	-0.216694	0.0201369	0.142042	-0.98965	0.23212	0	0	0	1
0.99837	0.04973	0.0276746	0.630287	0.0531197	-0.988541	-0.141038	-0.217103	0.0203201	0.142262	-0.989615	0.23217	0	0	0	1
0.99838	0.049496	0.0277111	0.630237	0.052897	-0.988527	-0.141223	-0.217582	0.0203796	0.142444	-0.989587	0.232176	0	0	0	1
0.998376	0.0495317	0.0277961	0.630189	0.0529497	-0.988488	-0.141473	-0.218146	0.0204452	0.142699	-0.989549	0.232176	0	0	0	1
0.998371	0.0496052	0.0278368	0.630113	0.0530331	-0.98845	-0.141709	-0.218742	0.0204623	0.142937	-0.989515	0.232166	0	0	0	1
0.998366	0.0496557	0.0279285	0.630044	0.0531002	-0.988419	-0.141904	-0.219272	0.0205352	0.143138	-0.989484	0.232172	0	0	0	1
0.99837	0.0495163	0.0280435	0.629985	0.0529822	-0.988401	-0.142071	-0.219745	0.0206598	0.143309	-0.989457	0.2322	0	0	0	1
0.998371	0.0493911	0.028227	0.629955	0.0528889	-0.988376	-0.142277	-0.220221	0.0208482	0.143521	-0.989422	0.232246	0	0	0	1
0.998371	0.0493258	0.0283544	0.629911	0.0528471	-0.988347	-0.142494	-0.220744	0.0209718	0.143743	-0.989387	0.232278	0	0	0	1
0.998377	0.0492154	0.02833	0.629812	0.052739	-0.988321	-0.142718	-0.221367	0.0209517	0.143963	-0.989356	0.232253	0	0	0	1
0.998376	0.0492083	0.0283786	0.629752	0.0527442	-0.988285	-0.142963	-0.221956	0.0209877	0.144211	-0.989319	0.232235	0	0	0	1
0.998374	0.0492155	0.0284445	0.629756	0.0527663	-0.988247	-0.143218	-0.222432	0.0210381	0.144469	-0.98928	0.232222	0	0	0	1
0.998383	0.0490514	0.0284093	0.629756	0.0526042	-0.988219	-0.143472	-0.222883	0.0210136	0.144718	-0.989244	0.232195	0	0	0	1
0.998394	0.0488437	0.0283538	0.62975	0.0523965	-0.988189	-0.143751	-0.223408	0.0209741	0.144989	-0.989205	0.232173	0	0	0	1
0.99839	0.048969	0.0282807	0.629742	0.0525173	-0.988132	-0.144103	-0.224045	0.020865	0.14534	-0.989156	0.232151	0	0	0	1
0.99839	0.0490429	0.0281533	0.629754	0.0525751	-0.988106	-0.144254	-0.224649	0.0207203	0.145485	-0.989138	0.232043	0	0	0	1
0.998391	0.049103	0.0280125	0.62981	0.0526139	-0.988105	-0.144248	-0.225223	0.0205728	0.145473	-0.989143	0.231864	0	0	0	1
0.998397	0.0490965	0.0278166	0.62992	0.0525854	-0.988062	-0.144556	-0.225785	0.0203638	0.145771	-0.989103	0.231694	0	0	0	1
0.998408	0.049025	0.0275654	0.629985	0.0524855	-0.988013	-0.144926	-0.226308	0.0201065	0.146125	-0.989056	0.231531	0	0	0	1
0.998413	0.0490123	0.0274049	0.629984	0.0524555	-0.98797	-0.145229	-0.226873	0.0199338	0.146419	-0.989016	0.231448	0	0	0	1
0.998405	0.0491855	0.027381	0.629919	0.0526263	-0.98794	-0.145371	-0.227441	0.0198772	0.146563	-0.988996	0.231456	0	0	0	1
0.998389	0.0494306	0.0275272	0.629821	0.0528869	-0.987951	-0.145201	-0.227955	0.0199946	0.146406	-0.989017	0.23153	0	0	0	1
0.998372	0.0496625	0.0277197	0.629732	0.0531397	-0.987972	-0.144965	-0.228434	0.0201635	0.146185	-0.989046	0.231615	0	0	0	1
0.99837	0.0496098	0.0278703	0.629636	0.0531058	-0.988001	-0.144783	-0.228979	0.0203297	0.14601	-0.989068	0.231685	0	0	0	1
0.998372	0.0495032	0.0279955	0.629539	0.0530122	-0.988052	-0.144469	-0.22955	0.0204858	0.145701	-0.989111	0.231703	0	0	0	1
0.998364	0.0494748	0.0283239	0.62951	0.0530114	-0.988194	-0.143494	-0.229875	0.0208666	0.144744	-0.989243	0.231673	0	0	0	1
0.998352	0.0496197	0.028502	0.629477	0.0531654	-0.988289	-0.142777	-0.230172	0.0210602	0.14404	-0.989342	0.231598	0	0	0	1
0.998357	0.0494795	0.0285663	0.629463	0.0530342	-0.988307	-0.142701	-0.230458	0.021148	0.143965	-0.989351	0.231597	0	0	0	1
0.998362	0.0493627	0.028588	0.629444	0.0529254	-0.988289	-0.142868	-0.23083	0.0211773	0.144131	-0.989326	0.231614	0	0	0	1
0.998373	0.0491319	0.0286199	0.629383	0.0527044	-0.98828	-0.143011	-0.231271	0.0212346	0.14427	-0.989305	0.231655	0	0	0	1
0.998379	0.0489865	0.0286593	0.629302	0.0525705	-0.988259	-0.14321	-0.231839	0.021284	0.144467	-0.989275	0.231691	0	0	0	1
0.998376	0.0489758	0.0287806	0.629252	0.0525815	-0.988231	-0.143398	-0.232327	0.0213954	0.144661	-0.989244	0.231748	0	0	0	1
0.998371	0.049036	0.0288562	0.629228	0.0526564	-0.988198	-0.143597	-0.232749	0.0214507	0.144865	-0.989213	0.231776	0	0	0	1
0.998381	0.0487828	0.0289247	0.629207	0.0524205	-0.988178	-0.143818	-0.233207	0.0215435	0.145085	-0.989179	0.231803	0	0	0	1
0.998381	0.0487575	0.0289689	0.629154	0.0524069	-0.988145	-0.144051	-0.233737	0.0215784	0.145319	-0.989144	0.231817	0	0	0	1
0.998384	0.0486652	0.0290312	0.629082	0.0523297	-0.988116	-0.14428	-0.234311	0.0216413	0.145549	-0.989108	0.231842	0	0	0	1
0.998377	0.0487679	0.029081	0.62902	0.0524437	-0.988076	-0.144514	-0.234865	0.0216631	0.145788	-0.989073	0.231857	0	0	0	1
0.998379	0.0486964	0.0291524	0.628989	0.0523883	-0.988046	-0.144737	-0.235338	0.0217323	0.146013	-0.989038	0.23187	0	0	0	1
0.99838	0.0486552	0.0291894	0.62897	0.0523586	-0.988009	-0.144997	-0.235819	0.0217611	0.146273	-0.988999	0.231862	0	0	0	1
0.998374	0.0487233	0.0292632	0.628953	0.0524427	-0.987965	-0.145265	-0.236321	0.0218098	0.146546	-0.988958	0.231879	0	0	0	1
0.998367	0.0488423	0.0293034	0.628909	0.0525729	-0.987915	-0.145562	-0.236921	0.0218163	0.146848	-0.988913	0.231888	0	0	0	1
0.998367	0.0488177	0.0293455	0.62885	0.0525606	-0.987877	-0.145826	-0.237544	0.0218475	0.147113	-0.988873	0.231905	0	0	0	1
0.998363	0.0488275	0.0294762	0.628832	0.0525884	-0.987882	-0.145778	-0.238059	0.0219776	0.147073	-0.988876	0.231919	0	0	0	1
0.998342	0.0492141	0.0295419	0.628808	0.0529805	-0.987863	-0.145769	-0.238601	0.0219861	0.147075	-0.988875	0.231903	0	0	0	1
0.998343	0.049152	0.0296041	0.628777	0.0529265	-0.987877	-0.145689	-0.239171	0.0220609	0.146998	-0.988885	0.231874	0	0	0	1
0.998337	0.0492516	0.0296339	0.628744	0.0530271	-0.987887	-0.145589	-0.239781	0.0220811	0.146901	-0.988899	0.231803	0	0	0	1
0.998328	0.0493907	0.0297156	0.628745	0.0531706	-0.98792	-0.145312	-0.240386	0.0221562	0.146632	-0.988937	0.231713	0	0	0	1
0.99832	0.0494858	0.0298102	0.62881	0.0532703	-0.987969	-0.14494	-0.241	0.0222557	0.146268	-0.988989	0.231573	0	0	0	1
0.99832	0.0494973	0.0297901	0.628964	0.0532783	-0.987971	-0.144922	-0.241661	0.0222351	0.146249	-0.988992	0.231393	0	0	0	1
0.998345	0.0492797	0.0293295	0.62909	0.053003	-0.987936	-0.145263	-0.242335	0.0217938	0.14656	-0.988956	0.231019	0	0	0	1
0.998371	0.0491329	0.0286597	0.629138	0.052768	-0.98789	-0.145661	-0.242972	0.0211324	0.146919	-0.988917	0.230562	0	0	0	1
0.998382	0.0490535	0.028425	0.629192	0.0526618	-0.987847	-0.145988	-0.243536	0.0208949	0.147232	-0.988876	0.230395	0	0	0	1
0.998384	0.0489431	0.0285507	0.629143	0.0525746	-0.987828	-0.14615	-0.244053	0.0210267	0.147398	-0.988848	0.230503	0	0	0	1
0.99839	0.0487711	0.0286321	0.629025	0.0524187	-0.98782	-0.146257	-0.244569	0.0211268	0.147505	-0.98883	0.230607	0	0	0	1
