# Supplementary material for: Axially rigid steerable needle with compliant active tip control
Source: PLoS One. 2021 Dec 16;16(12):e0261089. doi: 10.1371/journal.pone.0261089 (PMC8675730; doi:10.1371/journal.pone.0261089)
Supplement: S1 File — (ZIP) [file pone.0261089.s001.zip › Exp.1/PhantomScan_044.csvf]

1.88147	-1.07994	8.17482
2.08989	-1.15065	8.31256
1.97765	-1.19068	8.25499
1.9925	-1.7123	8.31325
1.97167	-2.16691	8.23694
1.89358	-2.49407	8.06002
2.13278	-2.89805	8.31921
2.15656	-3.09172	8.34322
2.10645	-3.28642	8.458
1.97347	-3.47358	8.40688
2.02803	-3.74864	8.52258
1.96029	-3.72243	8.54394
2.04564	-3.50945	8.69345
2.00539	-3.1954	8.80031
1.95424	-3.09689	8.87578
1.93572	-3.14883	8.91628
1.83882	-3.40812	8.96892
1.8341	-3.57562	9.00012
1.79009	-3.62473	9.01496
1.89145	-3.65799	9.09015
1.82997	-3.45276	9.19016
1.85491	-3.45592	9.2987
1.84691	-3.30562	9.40767
1.80581	-3.13321	9.58366
1.75073	-3.10825	9.6615
1.70893	-2.97536	9.80142
1.77205	-3.11471	9.91181
1.60958	-2.75089	10.0096
1.70956	-2.72905	10.1774
1.5593	-2.81732	10.1351
1.49276	-2.93672	10.2775
1.51025	-2.9188	10.208
1.30724	-2.1554	10.3236
1.134	-2.65729	10.2599
1.24593	-2.86732	10.2744
1.27194	-2.72026	10.3037
1.25272	-2.54967	10.412
1.1384	-2.53073	10.4924
1.16296	-2.6591	10.5048
1.15483	-2.62483	10.6154
0.991687	-2.57554	10.6339
0.948593	-2.87502	10.5304
0.822693	-2.80579	10.651
0.716424	-3.00947	10.5745
0.730987	-2.86509	10.865
0.587689	-3.27947	10.6982
0.325531	-2.97377	10.734
0.230184	-2.96043	10.7532
0.0628088	-3.40453	10.7114
-0.18101	-3.47827	10.9857
-0.475186	-3.59679	10.9229
-0.478622	-3.72015	11.0132
-0.682399	-3.79448	10.8245
-0.499638	-3.97809	11.0235
-0.619725	-4.10287	10.878
-0.72278	-3.92541	10.9558
-0.788815	-3.918	10.9447
-0.831594	-4.07031	11.0291
-0.972388	-3.86244	10.9474
-0.881004	-4.1803	11.2669
-1.1108	-4.07822	11.2001
-1.01368	-4.29005	11.1575
-1.22879	-3.80817	11.0591
-1.1781	-3.67588	11.1248
-1.28844	-3.68154	10.9772
-1.13644	-3.82671	11.088
-1.19122	-3.89604	11.0847
-1.53216	-3.54854	10.9606
-1.4032	-3.9463	11.1533
-1.39168	-4.00075	11.0028
-1.56426	-4.03744	10.8146
-1.53006	-3.89672	10.9891
-1.66261	-3.77635	10.7503
-1.38467	-3.7492	10.9187
-1.38203	-3.90636	10.7772
-1.50581	-3.6318	10.7447
-1.32128	-3.89129	10.7853
-1.41237	-3.82021	10.5963
-1.47055	-3.81557	10.3875
-1.51369	-3.61593	10.4409
-1.53606	-3.62507	10.353
-1.50171	-3.63958	10.3879
-1.39417	-3.6506	10.3539
-1.42913	-3.70977	10.1641
-1.31389	-3.68575	10.1621
-1.38927	-3.56276	10.1964
-1.40393	-3.68152	10.1305
-1.30996	-3.75738	10.0576
-1.35549	-3.67589	9.94431
-1.38545	-3.63561	10.0219
-1.43488	-3.63544	9.92998
-1.29896	-3.81439	9.89878
-1.63066	-3.13257	9.79361
-1.54419	-3.42615	9.87087
-1.56949	-3.63517	9.79203
-1.6552	-3.47326	9.97543
-1.66321	-3.6217	9.85831
-1.58712	-3.61099	10.0461
-1.68606	-3.7531	9.89032
-1.67533	-4.06929	9.7506
-1.67916	-3.83187	9.82802
-1.52353	-3.88144	10.1945
-1.5623	-3.78937	10.187
-1.62358	-3.90912	10.0346
-1.78589	-3.7769	9.91204
-1.64054	-3.72691	10.1222
-1.58463	-3.74586	9.95541
-1.4509	-3.72157	10.3204
-1.64965	-3.98119	10.0553
-1.71984	-3.71967	10.0333
-1.85977	-3.62304	10.123
-1.78516	-3.82547	10.0754
-1.83057	-3.62507	10.2804
-1.85495	-3.76887	10.1226
-1.84846	-3.83518	10.2731
-2.08976	-3.78299	10.102
-2.05622	-3.73399	10.2226
-1.98819	-3.88182	10.1604
-1.83521	-3.971	10.5088
-2.12834	-3.89615	10.2703
-2.04861	-3.81449	10.447
-2.12578	-3.9451	10.3583
-2.25057	-3.33076	10.3801
-2.30775	-3.40505	10.2719
-2.1451	-3.78733	10.3783
-2.32216	-3.57391	10.3053
-2.35588	-3.64189	10.3236
-2.28099	-3.88865	10.4151
-2.4091	-3.72252	10.3834
-2.33357	-3.76497	10.3415
-2.45409	-3.71968	10.3439
-2.31662	-3.62412	10.6414
-2.44966	-3.83532	10.3444
-2.38722	-3.99315	10.5277
-2.3842	-3.64165	10.4977
-2.38828	-3.75539	10.659
-2.4388	-3.94055	10.4058
-2.42739	-3.7727	10.479
-2.53753	-3.62821	10.4768
-2.41754	-3.73521	10.5844
-2.45203	-3.80345	10.4714
-2.33423	-3.66706	10.7506
-2.38216	-3.81903	10.7393
-2.54885	-3.47688	10.6111
-2.52573	-3.70438	10.5757
-2.55313	-3.51456	10.6113
-2.49038	-3.72594	10.6248
-2.37682	-3.72495	10.7268
-2.47326	-3.63604	10.7448
-2.43616	-3.79745	10.686
-2.45498	-3.69302	10.6565
-2.51852	-3.90134	10.667
-2.7331	-3.12864	10.657
-2.66412	-3.28054	10.6791
-2.55979	-3.66506	10.6793
-2.59725	-3.85392	10.5956
-2.55283	-3.84906	10.5606
-2.69262	-3.99602	10.5896
-2.6456	-4.05867	10.5909
-2.67403	-4.17579	10.62
-2.56022	-3.99801	10.8297
-2.65706	-4.33769	10.529
-2.48064	-4.31202	10.9872
-2.67928	-4.38877	10.6984
-2.63382	-4.50562	10.6692
-2.70249	-4.53809	10.6322
-2.59163	-4.49668	10.9156
-2.68333	-4.5875	10.7498
-2.62491	-4.63076	10.7824
-2.58542	-4.35409	10.8271
-2.60617	-4.55849	10.6923
-2.65301	-4.48068	10.8314
-2.71105	-4.45432	10.8058
-2.72224	-4.47462	10.6667
-2.57581	-4.43633	11.0074
-2.68531	-4.25044	10.9629
-2.67797	-4.29428	10.8354
-2.78624	-4.44183	10.7294
-2.74467	-4.24978	11.0142
-2.58795	-4.39236	10.9264
-2.56336	-4.14113	10.9627
-2.65236	-4.49818	10.9152
-2.54496	-4.15629	11.1247
-2.85533	-4.20531	10.9116
-2.44851	-4.02639	10.9995
-2.56061	-4.48676	10.8329
-2.51004	-4.22611	10.9702
-2.60523	-4.3169	11.0282
-2.46965	-4.53669	11.059
-2.60962	-4.38277	10.9459
-2.47551	-4.44704	10.8855
-2.39929	-4.27386	11.023
-2.51915	-4.40001	11.005
-2.42499	-4.36637	11.105
-2.49749	-4.46819	10.8602
-2.43871	-4.2686	11.0015
-2.36847	-4.28184	11.085
-2.40221	-4.38719	11.1255
-2.51341	-4.36076	10.9855
-2.43764	-4.38463	11.0353
-2.51755	-4.20275	11.0527
-2.43081	-4.22119	10.9903
-2.46118	-4.24409	11.1714
-2.51842	-4.3853	10.927
-2.55474	-4.37071	10.9374
-2.649	-4.32193	10.8919
-2.46746	-4.44281	11.0312
-2.68013	-4.33425	11.0319
-2.49008	-4.39632	11.0522
-2.40334	-4.1667	11.0453
-2.45654	-4.04297	10.8602
-2.27542	-4.39793	11.0268
-2.27261	-3.8748	11.0246
-2.46728	-3.87796	10.9514
-2.35229	-3.82132	10.8535
-2.29921	-3.99657	11.0388
-2.15115	-4.17384	10.9944
-2.25276	-4.00835	10.9838
-2.21878	-3.98278	10.8734
-2.05264	-4.13277	11.0587
-2.23556	-3.98236	10.9462
-2.13427	-3.88676	10.9298
-2.14931	-3.83395	10.9971
-2.16647	-3.94159	11.026
-2.04774	-4.03719	11.0878
-2.11655	-3.94871	11.0712
-2.03465	-4.01476	10.9698
-2.04935	-3.94015	11.0426
-1.9694	-4.01107	10.9323
-1.86634	-4.18185	11.0594
-1.91605	-3.94764	11.0677
-1.9063	-3.94629	11.0987
-1.87579	-3.88652	11.1116
-1.79738	-4.0838	11.0449
-1.73972	-3.9378	11.1596
-1.77945	-3.88905	11.1503
-1.65684	-3.92736	11.0395
-1.66645	-3.89612	11.1495
-1.64077	-4.03879	11.0392
-1.55241	-4.26703	11.056
-1.52965	-4.09048	11.1344
-1.55549	-4.42351	11.1274
-2.05236	-3.58165	10.969
-2.4621	-3.57684	11.9399
-3.05566	-3.47177	12.1342
-3.67789	-3.29384	11.4469
-3.90937	-3.45081	10.4027
-4.73775	-3.3984	9.82723
-5.20744	-3.45731	9.55701
-5.50497	-3.50289	9.71351
-4.96008	-3.49826	10.1108
-5.02488	-3.23071	10.05
-5.05211	-3.29679	10.0882
-5.03502	-3.2256	9.98782
-4.97036	-3.20121	9.84612
-5.09665	-3.23315	9.71283
-5.73798	-3.12924	9.43855
-4.61799	-2.88558	9.48376
-5.34882	-3.11177	9.34332
-5.32359	-3.1653	9.40728
-5.15194	-3.08273	9.74786
-5.83985	-3.40849	9.41809
-5.64867	-3.3149	9.65106
-6.05993	-3.52246	9.19047
-5.84988	-3.20936	9.1933
-6.16173	-3.10393	9.02709
-6.54577	-3.45763	9.61414
-5.96813	-3.24904	9.55546
-6.12937	-3.17214	9.21587
-6.37939	-3.29884	8.92131
-5.17216	-3.14646	9.07025
-6.33975	-3.31926	8.29285
-5.4144	-3.06605	8.07566
-5.33835	-2.76971	7.88194
-5.17831	-2.49022	8.43554
-4.99692	-1.92328	9.40816
-4.83	-1.98599	10.3152
-4.58091	-1.74181	10.357
-4.57767	-1.68508	10.0089
-4.54643	-1.66934	9.67955
-4.65364	-1.31412	9.64273
-4.64337	-1.28917	9.46578
-4.59195	-1.1335	9.55389
-4.50633	-1.22546	9.53156
-4.40705	-1.1325	9.51764
-4.40724	-1.01947	9.50341
-4.45729	-0.933954	9.48625
-4.42278	-0.956033	9.48105
-4.44959	-0.803789	9.46739
-4.42648	-0.896366	9.39766
-4.39214	-0.907259	9.42226
-4.43554	-0.845498	9.34292
-4.39633	-0.804334	9.38761
-4.33138	-0.892883	9.34936
-4.31927	-1.03768	9.37359
-4.27674	-0.949425	9.36
-4.2773	-0.995949	9.28841
-4.25358	-0.847438	9.38564
-4.25672	-0.840421	9.3396
-4.24151	-0.894616	9.32619
-4.22077	-0.718753	9.28496
-4.24723	-0.662442	9.27366
-4.07516	-0.942853	9.18526
-3.96257	-0.965752	9.23559
-3.93202	-0.957178	9.18178
-4.00479	-0.58517	9.08826
-3.81698	-0.736373	8.98399
-3.87865	-0.440353	8.98857
-3.7782	-0.58036	8.92468
-3.7653	-0.693408	8.77173
-3.70259	-0.683325	8.66572
-3.79209	-0.472064	8.55098
-3.70028	-0.636145	8.51357
-3.81033	-0.450186	8.40003
-3.68075	-0.648494	8.30892
-3.72917	-0.483265	8.16707
-3.70402	-0.559371	8.06968
-3.74445	-0.759377	7.90802
-3.84815	-0.623336	7.88166
-3.78286	-0.7255	7.89691
-3.65682	-0.726295	7.94679
-3.73402	-0.471301	7.70065
-3.69963	-0.560633	7.57097
-3.60557	-0.715188	7.5615
-3.57319	-0.611436	7.46897
-3.59825	-0.626805	7.36809
-3.53609	-0.508253	7.60501
-3.55726	-0.519322	7.52294
-3.49827	-0.466279	7.66759
-3.38486	-0.598282	7.52759
-3.37989	-0.566931	7.57016
-3.43036	-0.371709	7.65796
-3.30238	-1.12954	7.29702
-3.45515	-0.583258	7.48945
-3.19372	-0.516959	7.75743
-3.19485	-0.507796	7.61534
-3.12237	-0.39957	7.61169
-3.08961	-0.355063	7.68326
-3.2237	-0.395458	7.48413
-3.07339	-0.378131	7.63378
-3.18084	-0.300106	7.57861
-3.17808	-0.265069	7.50424
-3.11554	-0.468061	7.45506
-3.14709	-0.404266	7.46454
-3.14001	-0.429262	7.35076
-3.18427	-0.379908	7.53017
-3.31667	-0.43444	7.71696
-3.28447	-0.517831	7.66295
-3.15693	-0.557844	7.8411
-3.19499	-0.570253	7.95885
-3.16495	-0.604918	7.92983
-3.20521	-0.555453	8.16502
-3.19539	-0.378232	8.09306
-3.2177	-0.347877	7.95925
-2.99604	-0.654731	7.99835
-2.99539	-0.860054	7.92836
-2.92205	-0.541732	7.96532
-2.8699	-0.602399	7.93048
-2.84714	-0.596002	7.88159
-2.879	-0.548084	7.77384
-2.71389	-0.611623	7.75143
-2.83892	-0.382484	7.69439
-2.78105	-0.953415	7.53712
-2.44297	-0.730096	7.92055
-2.63759	-0.549591	7.71433
-2.53395	-0.485563	7.85275
-2.52141	-0.461058	7.76845
-2.4941	-0.476402	7.72857
-2.46732	-0.447784	7.6191
-2.32942	-0.49964	7.78736
-2.21905	-0.509605	7.73615
-2.192	-0.434753	7.73588
-2.18015	-0.435588	7.74443
-2.17115	-0.26935	7.69584
-2.16742	-0.414274	7.53663
-2.12765	-0.38822	7.53879
-2.13153	-0.266902	7.60205
-2.10337	-0.452505	7.59668
-1.97423	-0.518191	7.55011
-1.97109	-0.379063	7.40216
-1.80794	-0.545878	7.65633
-2.08705	-0.187297	7.48146
-1.82632	-0.468557	7.68093
-1.92636	-0.484722	7.58344
-1.81982	-0.442873	7.59799
-1.77607	-0.218097	7.75876
-1.56059	-0.299468	7.97573
-1.62875	-0.435056	7.76754
-1.74816	-0.453632	7.70216
-1.53554	-0.341739	8.03006
-1.68921	-0.443961	7.91525
-1.88213	-0.359602	7.86026
-1.82561	-0.912597	7.85827
-1.73513	-0.605189	7.84477
-1.66452	-0.413518	7.84578
-1.64199	-0.122924	8.18571
-1.54035	-0.59238	8.27207
-1.50129	-0.491193	8.32297
-1.54453	-0.300807	8.05585
-1.12184	-0.405954	8.40372
-1.42504	-0.256322	8.16973
-1.15189	-0.250617	8.31883
-1.08957	-0.364805	8.36358
-1.02156	-0.399504	8.44966
-1.14711	-0.155435	8.53945
-1.05011	-0.3465	8.43903
-1.14169	-0.318481	8.23143
-0.817995	-0.210469	8.48899
-0.836833	-0.0961235	8.42065
-0.758155	-0.150247	8.52817
-0.686444	-0.197583	8.47652
-0.715171	-0.256186	8.34906
-0.722034	-0.31157	8.23442
-0.538175	-0.196972	8.43698
-0.310166	0.118279	8.63529
-0.36466	-0.0487631	8.53378
0.175686	-0.0956072	8.60696
0.0274283	-0.152528	8.48024
-0.053232	0.355444	8.58833
0.0766346	0.0527743	8.52326
-0.155116	0.181991	8.31228
0.101329	0.251149	8.4631
0.25884	-0.374484	8.51451
0.301041	-0.0236829	8.83174
0.240813	0.0404685	8.57991
0.31227	0.220859	8.40739
0.314998	0.101473	8.40028
0.500021	0.0526547	8.39835
0.413474	0.344723	8.53391
0.502156	0.249249	8.30399
0.468951	0.0400066	8.52674
0.651487	0.547002	8.76615
0.533156	0.300069	8.42656
0.678845	0.148013	8.4222
0.671335	0.533984	8.50532
0.6551	0.443224	8.46207
0.727925	0.362642	8.41571
0.56329	0.601919	8.37471
0.644423	0.417817	8.51455
0.564041	0.287341	8.48114
0.455437	0.373687	8.62094
0.460019	0.422909	8.78396
0.390638	0.524638	8.84723
0.343719	0.34929	8.72895
0.461787	0.212222	8.80034
0.379132	0.318777	8.75916
0.378163	0.153819	8.6196
0.354901	0.34303	8.56309
0.377673	0.393182	8.63454
0.427439	0.583279	8.58182
0.588442	0.355337	8.55838
0.875967	0.511785	8.72209
0.740797	0.381445	8.42497
1.13563	0.180218	8.7004
1.03774	0.457491	8.73775
1.00388	0.54249	8.55586
1.03972	0.520582	8.65163
1.09262	0.696239	8.54985
1.14628	0.495161	8.24293
1.09774	0.584544	8.33637
1.0952	0.746183	8.4346
1.06197	0.63565	8.01088
1.23821	0.624737	8.15833
1.22224	0.668157	8.19319
1.15564	0.667258	7.93775
1.24478	0.659452	7.96168
1.28756	0.734621	7.91458
1.32242	0.688348	7.85582
1.1631	0.874013	7.62981
1.29193	0.817019	7.7471
1.20713	0.823681	7.74949
1.37178	0.69457	7.87054
1.33537	0.995053	8.1546
1.53704	0.725425	8.22793
1.61732	0.691517	8.48666
1.49092	0.944559	8.56615
1.70437	1.00552	8.69595
1.54128	0.784681	8.61283
1.65015	0.990819	8.55159
1.68484	0.919854	8.41108
1.84917	1.1151	8.27198
1.54338	1.28932	8.06535
1.75149	0.849529	8.43399
1.68465	0.877626	8.27444
1.5554	1.10901	8.28389
1.84026	1.13122	8.56884
1.65371	1.29247	8.03782
1.55559	1.26977	7.94224
1.55884	1.24699	7.94893
1.68092	1.46707	7.79571
1.81928	1.54502	8.08926
1.81184	1.46565	8.04403
1.67353	1.68779	7.95459
1.84287	1.71385	8.02928
1.73342	1.49124	7.72988
1.90008	1.7378	7.80538
1.80829	1.66694	7.8067
1.81535	1.69709	7.71653
1.91466	1.69279	7.98233
1.90264	1.86021	7.90734
2.11619	1.60729	7.9077
2.09666	1.72995	8.0743
2.15898	1.64475	8.18826
2.17048	1.55097	8.19321
2.25186	1.62176	8.16656
2.38464	1.45926	8.42552
2.45815	1.22778	9.07835
2.44256	0.877294	9.64411
2.45826	0.730342	9.56196
2.51153	0.574787	9.2261
