# Supplementary material for: Axially rigid steerable needle with compliant active tip control
Source: PLoS One. 2021 Dec 16;16(12):e0261089. doi: 10.1371/journal.pone.0261089 (PMC8675730; doi:10.1371/journal.pone.0261089)
Supplement: S1 File — (ZIP) [file pone.0261089.s001.zip › Exp.1/PhantomScan_045.csv]

0.99768	0.0514201	0.044416	0.65305	0.058271	-0.983512	-0.170989	-0.247426	0.0348693	0.173164	-0.984269	0.232638	0	0	0	1
0.99768	0.0514371	0.0443895	0.653053	0.0582843	-0.983506	-0.171022	-0.247466	0.0348383	0.173195	-0.984264	0.232623	0	0	0	1
0.997676	0.0515485	0.0443619	0.653084	0.0583874	-0.983509	-0.170968	-0.247396	0.034795	0.173144	-0.984275	0.232571	0	0	0	1
0.997676	0.051414	0.0445134	0.653182	0.0582559	-0.983639	-0.17026	-0.247123	0.0350092	0.172441	-0.984391	0.232451	0	0	0	1
0.997661	0.0516424	0.0445937	0.653273	0.0584754	-0.983721	-0.16971	-0.246842	0.0350813	0.171903	-0.984482	0.232324	0	0	0	1
0.997653	0.0517024	0.0446929	0.653361	0.058533	-0.983808	-0.169186	-0.246584	0.0351997	0.171388	-0.984568	0.232223	0	0	0	1
0.997637	0.0518574	0.0448605	0.653485	0.058694	-0.983897	-0.168613	-0.246229	0.035372	0.170831	-0.984658	0.232147	0	0	0	1
0.997621	0.0520629	0.0449815	0.653604	0.0588992	-0.983971	-0.168107	-0.245871	0.0354861	0.170339	-0.98474	0.232067	0	0	0	1
0.997611	0.0522888	0.0449385	0.653673	0.0590973	-0.984042	-0.167624	-0.245534	0.0354343	0.169863	-0.984824	0.231982	0	0	0	1
0.997595	0.0525119	0.0450425	0.653789	0.0593149	-0.984124	-0.167063	-0.245143	0.0355323	0.169316	-0.984914	0.231909	0	0	0	1
0.997581	0.0527795	0.0450407	0.653881	0.0595584	-0.984204	-0.166504	-0.244747	0.0355189	0.168767	-0.985009	0.231819	0	0	0	1
0.997573	0.0529451	0.0450311	0.653958	0.0596978	-0.9843	-0.165885	-0.244367	0.035519	0.168153	-0.985114	0.231737	0	0	0	1
0.997563	0.0531164	0.0450357	0.654037	0.0598466	-0.984389	-0.165302	-0.244003	0.0355301	0.167577	-0.985212	0.23166	0	0	0	1
0.99755	0.0533464	0.0450616	0.654131	0.0600578	-0.98447	-0.164743	-0.243614	0.0355509	0.167029	-0.985304	0.231581	0	0	0	1
0.997536	0.0536505	0.0450024	0.654208	0.06033	-0.984537	-0.164242	-0.243219	0.0354725	0.166535	-0.985391	0.231505	0	0	0	1
0.997523	0.0538934	0.0450007	0.654298	0.0605502	-0.984612	-0.163708	-0.242819	0.0354631	0.16601	-0.98548	0.231435	0	0	0	1
0.997511	0.0541404	0.0449844	0.654383	0.0607708	-0.984693	-0.163138	-0.242414	0.0354411	0.165449	-0.985575	0.231362	0	0	0	1
0.997498	0.0544139	0.0449334	0.654459	0.0610134	-0.984766	-0.162609	-0.242026	0.0353783	0.164926	-0.985665	0.231279	0	0	0	1
0.997488	0.0546203	0.0449062	0.654537	0.0611896	-0.984861	-0.161966	-0.241616	0.0353573	0.164291	-0.985772	0.231192	0	0	0	1
0.997476	0.0548101	0.0449376	0.654631	0.0613611	-0.984947	-0.161378	-0.241223	0.0353936	0.163711	-0.985867	0.231118	0	0	0	1
0.997467	0.0550255	0.0448873	0.6547	0.0615457	-0.985026	-0.160822	-0.240842	0.0353434	0.16316	-0.98596	0.23104	0	0	0	1
0.997453	0.0553213	0.0448163	0.654771	0.0618092	-0.985087	-0.160349	-0.240461	0.0352548	0.162694	-0.98604	0.230967	0	0	0	1
0.997441	0.0555956	0.0447634	0.65485	0.0620518	-0.985161	-0.159796	-0.240042	0.0351927	0.162148	-0.986132	0.230884	0	0	0	1
0.997424	0.0559362	0.0447116	0.654929	0.0623654	-0.985208	-0.159388	-0.239662	0.0351121	0.161749	-0.986201	0.230825	0	0	0	1
0.997411	0.0562358	0.0446117	0.654997	0.0626277	-0.98527	-0.158898	-0.239263	0.0349963	0.161263	-0.986284	0.230741	0	0	0	1
0.997431	0.0559492	0.0445403	0.65508	0.0623166	-0.985364	-0.158435	-0.238862	0.0350015	0.160787	-0.986362	0.230672	0	0	0	1
0.997416	0.0563216	0.0444021	0.655168	0.0626507	-0.985396	-0.158106	-0.238415	0.0348264	0.160462	-0.986421	0.230588	0	0	0	1
0.997407	0.056582	0.044276	0.655248	0.0628766	-0.985432	-0.157791	-0.238007	0.0346803	0.160149	-0.986477	0.230519	0	0	0	1
0.997399	0.0568177	0.0441529	0.655325	0.0630787	-0.98547	-0.157475	-0.237604	0.0345414	0.159834	-0.986533	0.230448	0	0	0	1
0.997397	0.0569907	0.0439706	0.655383	0.0632084	-0.985517	-0.157129	-0.237202	0.0343563	0.159482	-0.986596	0.23037	0	0	0	1
0.997393	0.057162	0.043834	0.655459	0.0633435	-0.985565	-0.156773	-0.236778	0.0342171	0.159124	-0.986659	0.230302	0	0	0	1
0.99739	0.0572495	0.0437887	0.655513	0.0634167	-0.985588	-0.156598	-0.236516	0.0341698	0.158949	-0.986689	0.230297	0	0	0	1
0.997391	0.0572897	0.0437258	0.655518	0.0634421	-0.985606	-0.156473	-0.23638	0.0341095	0.158822	-0.986711	0.230318	0	0	0	1
0.997389	0.0573781	0.0436484	0.655542	0.0635058	-0.985654	-0.156144	-0.236131	0.0340403	0.158492	-0.986767	0.230308	0	0	0	1
0.997378	0.0576052	0.0435924	0.655622	0.0637086	-0.9857	-0.155772	-0.235722	0.033973	0.158124	-0.986828	0.230274	0	0	0	1
0.997385	0.0576184	0.0434173	0.655693	0.0636861	-0.985737	-0.155546	-0.235295	0.033813	0.157887	-0.986872	0.230239	0	0	0	1
0.997385	0.0577584	0.0432427	0.655758	0.0637904	-0.98576	-0.155356	-0.234882	0.0336311	0.157691	-0.986909	0.230211	0	0	0	1
0.997385	0.057919	0.0430318	0.655807	0.0639079	-0.985789	-0.155122	-0.23446	0.0334131	0.15745	-0.986955	0.230192	0	0	0	1
0.997389	0.0579522	0.042885	0.655873	0.0639083	-0.985833	-0.154846	-0.234008	0.033281	0.157166	-0.987005	0.230204	0	0	0	1
0.997384	0.0581399	0.0427372	0.655945	0.0640595	-0.985874	-0.154519	-0.233491	0.033127	0.156835	-0.987063	0.230239	0	0	0	1
0.997402	0.057992	0.0425144	0.655993	0.0638681	-0.985934	-0.154214	-0.233005	0.0329505	0.156512	-0.98712	0.23027	0	0	0	1
0.997421	0.0578214	0.0423173	0.656061	0.0636598	-0.985989	-0.153949	-0.23247	0.0328001	0.156229	-0.98717	0.230312	0	0	0	1
0.99743	0.0578699	0.0420262	0.656116	0.0636531	-0.986033	-0.153671	-0.231914	0.0325235	0.155935	-0.987226	0.230319	0	0	0	1
0.997447	0.0577832	0.0417527	0.656155	0.063516	-0.986083	-0.153407	-0.231425	0.0322845	0.15565	-0.987278	0.230338	0	0	0	1
0.99746	0.0577486	0.0414793	0.656175	0.0634317	-0.986125	-0.153174	-0.231014	0.0320353	0.1554	-0.987326	0.230348	0	0	0	1
0.997473	0.057786	0.0411224	0.65618	0.0634035	-0.986173	-0.152874	-0.230543	0.031697	0.155078	-0.987387	0.230363	0	0	0	1
0.997493	0.0576483	0.0408301	0.65622	0.0632124	-0.986232	-0.152574	-0.230006	0.0314494	0.154756	-0.987446	0.230398	0	0	0	1
0.997506	0.0576414	0.040517	0.656249	0.0631471	-0.986285	-0.152255	-0.229455	0.0311622	0.154417	-0.987508	0.230452	0	0	0	1
0.997517	0.0576153	0.0402881	0.656277	0.0630769	-0.986333	-0.151972	-0.228978	0.0309587	0.154119	-0.987561	0.230527	0	0	0	1
0.997525	0.0576259	0.0400642	0.656302	0.0630439	-0.98638	-0.151685	-0.228502	0.0307546	0.153819	-0.987614	0.230612	0	0	0	1
0.997534	0.0576765	0.0397783	0.656315	0.0630408	-0.986426	-0.151387	-0.228023	0.0304839	0.153505	-0.987671	0.230674	0	0	0	1
0.997545	0.0576189	0.039562	0.656351	0.062942	-0.986475	-0.151108	-0.227535	0.0302973	0.15321	-0.987723	0.230744	0	0	0	1
0.997552	0.0576621	0.0393368	0.656385	0.0629427	-0.986512	-0.150862	-0.227079	0.0300842	0.152952	-0.987769	0.230789	0	0	0	1
0.997554	0.0577746	0.03913	0.656437	0.0630155	-0.986542	-0.150639	-0.226603	0.0298773	0.15272	-0.987812	0.230811	0	0	0	1
0.997563	0.057759	0.0389091	0.656502	0.0629602	-0.986576	-0.150435	-0.226112	0.0296748	0.152502	-0.987851	0.230804	0	0	0	1
0.997565	0.0578708	0.0386841	0.656571	0.0630303	-0.986603	-0.15023	-0.2256	0.0294489	0.152286	-0.987892	0.230792	0	0	0	1
0.997572	0.0578713	0.0384973	0.656623	0.0629967	-0.986634	-0.15004	-0.225168	0.0292767	0.152084	-0.987928	0.230805	0	0	0	1
0.997575	0.0579427	0.0383356	0.656676	0.0630368	-0.986662	-0.149838	-0.224726	0.0291193	0.151874	-0.987965	0.230842	0	0	0	1
0.997574	0.0580978	0.0381034	0.656718	0.0631477	-0.986692	-0.149592	-0.224242	0.0288823	0.151619	-0.988011	0.230869	0	0	0	1
0.997577	0.0581462	0.0379701	0.656797	0.0631694	-0.986722	-0.149388	-0.223734	0.0287566	0.151408	-0.988047	0.230909	0	0	0	1
0.997581	0.0582243	0.0377388	0.656859	0.0632052	-0.986753	-0.149169	-0.223213	0.0285306	0.151176	-0.988089	0.230915	0	0	0	1
0.997594	0.0580353	0.0376844	0.656928	0.0630062	-0.986786	-0.149036	-0.222866	0.028514	0.151035	-0.988111	0.230934	0	0	0	1
0.9976	0.0580237	0.0375388	0.656914	0.0629698	-0.986803	-0.148933	-0.222724	0.0283786	0.150923	-0.988132	0.230946	0	0	0	1
0.997593	0.0582101	0.0374446	0.656921	0.0631375	-0.986806	-0.148849	-0.222551	0.028263	0.150838	-0.988148	0.230963	0	0	0	1
0.997578	0.058538	0.0373387	0.656989	0.0634417	-0.986808	-0.1487	-0.22214	0.0281184	0.150692	-0.988175	0.230977	0	0	0	1
0.99759	0.0584279	0.0371926	0.657072	0.0633054	-0.986845	-0.148512	-0.221638	0.028003	0.150492	-0.988209	0.230991	0	0	0	1
0.997598	0.0583653	0.0370715	0.657144	0.0632208	-0.986874	-0.148359	-0.221214	0.0279028	0.150329	-0.988236	0.230996	0	0	0	1
0.997594	0.0585513	0.0368861	0.657199	0.0633726	-0.986888	-0.148202	-0.22079	0.0277019	0.150166	-0.988267	0.230986	0	0	0	1
0.997602	0.0585051	0.0367365	0.657281	0.0632998	-0.986917	-0.148038	-0.220308	0.0275718	0.149992	-0.988297	0.230983	0	0	0	1
0.997605	0.0585632	0.0365615	0.657359	0.0633257	-0.986944	-0.147846	-0.219788	0.0274027	0.14979	-0.988332	0.230987	0	0	0	1
0.997613	0.0585375	0.036386	0.657412	0.0632688	-0.986976	-0.14766	-0.219351	0.0272452	0.149593	-0.988366	0.231	0	0	0	1
0.997615	0.0586095	0.0362062	0.657451	0.0633085	-0.986999	-0.147488	-0.218957	0.0270681	0.149412	-0.988399	0.231012	0	0	0	1
0.997613	0.0587407	0.0360501	0.65751	0.06341	-0.987019	-0.147306	-0.218508	0.0269061	0.149224	-0.988431	0.231023	0	0	0	1
0.997613	0.0588006	0.0359409	0.657602	0.0634481	-0.987043	-0.147129	-0.217995	0.0268008	0.149041	-0.988462	0.231028	0	0	0	1
0.99762	0.0587743	0.035795	0.657677	0.0633948	-0.987077	-0.146926	-0.21745	0.0266738	0.148829	-0.988497	0.231017	0	0	0	1
0.997635	0.0585988	0.0356714	0.657762	0.0631979	-0.987117	-0.146743	-0.216921	0.0265897	0.148634	-0.988529	0.231003	0	0	0	1
0.997643	0.0585252	0.0355584	0.657848	0.0631036	-0.987148	-0.146571	-0.216415	0.0265001	0.148453	-0.988558	0.231003	0	0	0	1
0.997659	0.0583535	0.0354122	0.657898	0.0629076	-0.987185	-0.146409	-0.215992	0.0263917	0.148277	-0.988588	0.230982	0	0	0	1
0.997664	0.0583165	0.0353123	0.657962	0.0628524	-0.98721	-0.146264	-0.215555	0.0263078	0.148126	-0.988613	0.230954	0	0	0	1
0.997664	0.0583779	0.035216	0.658042	0.0628945	-0.987232	-0.146098	-0.215033	0.0262142	0.147955	-0.988641	0.230927	0	0	0	1
0.997672	0.0582847	0.0351464	0.658143	0.0627878	-0.987262	-0.145943	-0.214486	0.0261692	0.147793	-0.988666	0.230907	0	0	0	1
0.997674	0.058304	0.0350685	0.658224	0.0627913	-0.987284	-0.145788	-0.213972	0.0260994	0.147634	-0.988692	0.230882	0	0	0	1
0.997678	0.0582867	0.0349684	0.658285	0.0627555	-0.987308	-0.145642	-0.213533	0.0260124	0.147481	-0.988717	0.230857	0	0	0	1
0.997672	0.0584471	0.0348637	0.658329	0.0628951	-0.98732	-0.145499	-0.213115	0.0258944	0.147336	-0.988742	0.230827	0	0	0	1
0.997666	0.0585986	0.0347852	0.658387	0.06303	-0.987331	-0.145367	-0.21268	0.0258029	0.147203	-0.988764	0.230789	0	0	0	1
0.997671	0.0585655	0.0347131	0.658478	0.0629827	-0.987356	-0.14522	-0.212159	0.025746	0.147051	-0.988788	0.230756	0	0	0	1
0.997676	0.0585409	0.0346089	0.658565	0.0629389	-0.987382	-0.145058	-0.211623	0.0256571	0.146883	-0.988815	0.230724	0	0	0	1
0.997682	0.0584763	0.0345379	0.658641	0.0628607	-0.987409	-0.14491	-0.211139	0.0256059	0.146728	-0.988839	0.230699	0	0	0	1
0.997679	0.0585944	0.0344317	0.65869	0.062958	-0.987425	-0.144757	-0.210685	0.0254935	0.146572	-0.988866	0.230666	0	0	0	1
0.997671	0.0587868	0.0343246	0.658723	0.0631284	-0.987439	-0.144588	-0.210255	0.0253703	0.146402	-0.988894	0.230644	0	0	0	1
0.997668	0.0588491	0.0342958	0.65877	0.0631818	-0.987459	-0.14443	-0.209821	0.0253428	0.146243	-0.988918	0.230639	0	0	0	1
0.997678	0.0587081	0.0342466	0.658797	0.0630315	-0.987489	-0.144291	-0.209507	0.0253237	0.146098	-0.98894	0.230631	0	0	0	1
0.997678	0.0587079	0.0342687	0.658822	0.063033	-0.987498	-0.14423	-0.209346	0.0253495	0.146038	-0.988948	0.230662	0	0	0	1
0.997671	0.0588902	0.0341602	0.658814	0.0631953	-0.9875	-0.144141	-0.209157	0.0252214	0.145947	-0.988965	0.230631	0	0	0	1
0.997656	0.0591577	0.0341366	0.658883	0.0634538	-0.9875	-0.144031	-0.208726	0.025166	0.145843	-0.988982	0.230601	0	0	0	1
0.997664	0.059046	0.0340846	0.658974	0.0633322	-0.987527	-0.143897	-0.20821	0.0251395	0.145703	-0.989003	0.230561	0	0	0	1
0.997669	0.0590155	0.0339787	0.659019	0.0632831	-0.987551	-0.143757	-0.207781	0.0250485	0.145555	-0.989027	0.230506	0	0	0	1
0.99767	0.0590441	0.0339158	0.659053	0.063299	-0.987568	-0.143628	-0.207404	0.0249905	0.145424	-0.989048	0.230474	0	0	0	1
0.997664	0.0591764	0.0338669	0.659093	0.0634189	-0.987583	-0.143473	-0.206949	0.0249329	0.145269	-0.989072	0.230439	0	0	0	1
0.997667	0.0591448	0.033832	0.659137	0.0633777	-0.987614	-0.143279	-0.206425	0.0249154	0.145072	-0.989101	0.230406	0	0	0	1
0.997666	0.0591487	0.033851	0.659207	0.0633802	-0.987637	-0.143116	-0.205909	0.024944	0.144911	-0.989124	0.230391	0	0	0	1
0.997663	0.0592297	0.0337819	0.65924	0.0634459	-0.987659	-0.142939	-0.205412	0.0248754	0.144732	-0.989152	0.230338	0	0	0	1
0.997662	0.0592547	0.0337759	0.659302	0.0634665	-0.987677	-0.142807	-0.204964	0.0248743	0.1446	-0.989172	0.230312	0	0	0	1
0.997667	0.0592096	0.0337099	0.659349	0.0634083	-0.987703	-0.142649	-0.204496	0.0248257	0.144437	-0.989197	0.23027	0	0	0	1
0.997666	0.0592469	0.0336855	0.6594	0.063438	-0.987723	-0.142502	-0.20404	0.0248057	0.144289	-0.989219	0.230245	0	0	0	1
0.99766	0.0593398	0.0336781	0.659444	0.0635239	-0.987746	-0.142303	-0.203517	0.0247977	0.144093	-0.989248	0.230238	0	0	0	1
0.997664	0.0592757	0.0336997	0.659475	0.0634581	-0.987781	-0.142085	-0.202984	0.0248423	0.143875	-0.989278	0.230234	0	0	0	1
0.997687	0.0588654	0.0337176	0.659499	0.0630489	-0.987839	-0.141864	-0.202476	0.0249333	0.143645	-0.989309	0.230228	0	0	0	1
0.997694	0.0587538	0.0337246	0.659523	0.0629343	-0.987875	-0.141663	-0.201994	0.0249691	0.143442	-0.989338	0.230212	0	0	0	1
0.99769	0.0587973	0.0337461	0.659556	0.0629761	-0.987897	-0.141492	-0.201543	0.0249949	0.143273	-0.989362	0.230201	0	0	0	1
0.997687	0.0588641	0.0337306	0.659574	0.0630357	-0.987918	-0.141321	-0.201114	0.0249809	0.143104	-0.989387	0.230173	0	0	0	1
0.997684	0.058902	0.0337602	0.659623	0.063073	-0.987941	-0.141142	-0.200607	0.0250161	0.142928	-0.989411	0.230159	0	0	0	1
0.997682	0.0588916	0.0338162	0.659674	0.0630656	-0.98797	-0.140941	-0.200058	0.0250857	0.14273	-0.989438	0.230165	0	0	0	1
0.997694	0.0586694	0.0338587	0.659699	0.0628453	-0.988019	-0.140695	-0.199499	0.0251752	0.142481	-0.989471	0.23017	0	0	0	1
0.997689	0.0586813	0.0339801	0.659747	0.0628695	-0.988045	-0.140502	-0.199023	0.0253056	0.142297	-0.989495	0.23022	0	0	0	1
0.997683	0.0587356	0.0340704	0.659786	0.0629314	-0.988068	-0.140315	-0.198558	0.025399	0.142117	-0.989518	0.230256	0	0	0	1
0.997673	0.0588932	0.0340935	0.659812	0.0630857	-0.988086	-0.140117	-0.198061	0.0254119	0.141925	-0.989545	0.23025	0	0	0	1
0.997672	0.0588861	0.0341427	0.659874	0.063081	-0.988112	-0.139938	-0.197525	0.0254729	0.141749	-0.989569	0.230246	0	0	0	1
0.99767	0.0588641	0.0342127	0.659946	0.0630644	-0.988139	-0.139754	-0.196955	0.0255569	0.14157	-0.989593	0.230256	0	0	0	1
0.997666	0.058919	0.0342481	0.659973	0.0631182	-0.988166	-0.13954	-0.196438	0.0255978	0.141359	-0.989622	0.230259	0	0	0	1
0.99766	0.0589787	0.034334	0.659975	0.0631834	-0.988195	-0.139306	-0.195969	0.0256891	0.141133	-0.989652	0.230307	0	0	0	1
0.99766	0.0588884	0.0344712	0.659944	0.0631077	-0.988231	-0.139084	-0.195684	0.0258516	0.140917	-0.989678	0.230404	0	0	0	1
0.997647	0.0589789	0.0346827	0.659903	0.0632215	-0.988253	-0.138872	-0.195483	0.0260613	0.140722	-0.9897	0.230556	0	0	0	1
0.997635	0.0591295	0.0347896	0.659834	0.06338	-0.988274	-0.138655	-0.195262	0.0261596	0.140515	-0.989727	0.230647	0	0	0	1
0.997622	0.0592756	0.0349213	0.659838	0.0635374	-0.988295	-0.138433	-0.194839	0.0262833	0.140306	-0.989754	0.230723	0	0	0	1
0.997619	0.0592513	0.0350349	0.659925	0.0635252	-0.988317	-0.138281	-0.19432	0.0264088	0.140161	-0.989771	0.230754	0	0	0	1
0.997618	0.0592874	0.0349914	0.659974	0.0635516	-0.988332	-0.138158	-0.193869	0.0263686	0.140036	-0.98979	0.230696	0	0	0	1
0.997617	0.0593354	0.034962	0.66003	0.0635927	-0.988342	-0.138067	-0.193471	0.0263386	0.139945	-0.989803	0.230644	0	0	0	1
0.997608	0.0594759	0.0349589	0.660088	0.0637286	-0.988348	-0.137961	-0.193048	0.0263227	0.139842	-0.989818	0.230612	0	0	0	1
0.997613	0.0593942	0.0349633	0.660123	0.0636436	-0.988378	-0.137786	-0.192578	0.0263497	0.139666	-0.989842	0.230598	0	0	0	1
0.997609	0.0594385	0.0350061	0.660165	0.0636891	-0.988398	-0.137621	-0.192109	0.0263964	0.139505	-0.989864	0.230604	0	0	0	1
0.997606	0.0594734	0.0350366	0.660191	0.0637231	-0.988421	-0.137442	-0.191657	0.0264332	0.139329	-0.989888	0.230616	0	0	0	1
0.997598	0.0595684	0.0350866	0.660233	0.063819	-0.988442	-0.137246	-0.191132	0.026482	0.139139	-0.989913	0.230625	0	0	0	1
0.997597	0.0595806	0.0351108	0.660254	0.0638289	-0.98847	-0.137039	-0.190627	0.0265176	0.138935	-0.989941	0.230624	0	0	0	1
0.997594	0.0595879	0.0351701	0.660291	0.0638399	-0.988492	-0.136873	-0.190177	0.0265859	0.138772	-0.989962	0.230644	0	0	0	1
0.997589	0.0596949	0.035139	0.660312	0.0639374	-0.988508	-0.136716	-0.189744	0.0265504	0.138617	-0.989984	0.230616	0	0	0	1
0.99759	0.0596947	0.0351094	0.660359	0.0639292	-0.988529	-0.136568	-0.189253	0.0265307	0.138467	-0.990006	0.23057	0	0	0	1
0.997585	0.0597738	0.0351112	0.660432	0.0640044	-0.988541	-0.136444	-0.188747	0.0265295	0.138345	-0.990023	0.230536	0	0	0	1
0.997601	0.0595278	0.0350812	0.660489	0.0637521	-0.98858	-0.136277	-0.188209	0.0265447	0.13817	-0.990047	0.230499	0	0	0	1
0.997609	0.0593888	0.0350746	0.660534	0.063609	-0.988612	-0.136114	-0.187713	0.0265679	0.138004	-0.99007	0.230481	0	0	0	1
0.997615	0.0592881	0.035087	0.660568	0.0635058	-0.988645	-0.135922	-0.187217	0.0266065	0.137809	-0.990096	0.230491	0	0	0	1
0.997614	0.0592973	0.035114	0.660609	0.0635138	-0.988669	-0.135745	-0.186735	0.0266432	0.137635	-0.990119	0.230503	0	0	0	1
0.997617	0.059249	0.0351034	0.660637	0.0634596	-0.988698	-0.135561	-0.186254	0.0266512	0.137449	-0.990145	0.230504	0	0	0	1
0.997618	0.0592508	0.0350701	0.660657	0.0634517	-0.988724	-0.13537	-0.185748	0.0266302	0.137257	-0.990172	0.230478	0	0	0	1
0.997614	0.059299	0.0350941	0.660709	0.0634984	-0.988743	-0.135212	-0.185222	0.0266576	0.137101	-0.990193	0.230465	0	0	0	1
0.997625	0.0591074	0.0350935	0.660753	0.0633046	-0.988775	-0.135069	-0.184779	0.0266925	0.136953	-0.990212	0.230452	0	0	0	1
0.997618	0.0592573	0.0350428	0.660771	0.0634424	-0.988785	-0.134928	-0.184363	0.0266307	0.136813	-0.990233	0.230414	0	0	0	1
0.997606	0.0594717	0.0350384	0.6608	0.0636505	-0.988791	-0.134784	-0.183929	0.0266062	0.136675	-0.990253	0.230394	0	0	0	1
0.997612	0.0593662	0.0350526	0.660844	0.0635431	-0.988822	-0.134609	-0.183419	0.026646	0.136498	-0.990276	0.230389	0	0	0	1
0.997613	0.0593394	0.0350619	0.660894	0.0635132	-0.988848	-0.134436	-0.182876	0.0266699	0.136326	-0.990299	0.230376	0	0	0	1
0.997605	0.0594577	0.0350778	0.660957	0.0636292	-0.988857	-0.13431	-0.182326	0.0266776	0.136204	-0.990316	0.230362	0	0	0	1
0.997615	0.0593724	0.0349391	0.660964	0.0635345	-0.988819	-0.134635	-0.182041	0.0265312	0.136517	-0.990277	0.230349	0	0	0	1
0.997621	0.0592558	0.0349567	0.660978	0.0634215	-0.988826	-0.134641	-0.181887	0.0265642	0.136521	-0.990275	0.23037	0	0	0	1
0.997612	0.0594145	0.0349538	0.660975	0.0635763	-0.988826	-0.134562	-0.181694	0.0265446	0.136447	-0.990286	0.230367	0	0	0	1
0.997594	0.0597289	0.0349472	0.660998	0.0638833	-0.988826	-0.134423	-0.181283	0.0265041	0.136316	-0.990305	0.230347	0	0	0	1
0.997589	0.0597994	0.0349701	0.661061	0.0639527	-0.988839	-0.13429	-0.180782	0.0265257	0.136186	-0.990322	0.23033	0	0	0	1
0.99759	0.0597755	0.0349751	0.661114	0.0639257	-0.988861	-0.134141	-0.180282	0.0265435	0.136037	-0.990342	0.230316	0	0	0	1
0.997583	0.0598861	0.0349842	0.661175	0.0640326	-0.988874	-0.133993	-0.179762	0.026547	0.135892	-0.990362	0.230314	0	0	0	1
0.997587	0.0598518	0.0349174	0.661214	0.0639852	-0.988899	-0.13383	-0.179267	0.0264962	0.135725	-0.990387	0.230301	0	0	0	1
0.997588	0.0598731	0.0348627	0.661251	0.063995	-0.988919	-0.133682	-0.178808	0.0264487	0.135575	-0.990408	0.23029	0	0	0	1
0.997593	0.0598235	0.0348059	0.661286	0.0639341	-0.988943	-0.133532	-0.178365	0.026409	0.13542	-0.990431	0.230282	0	0	0	1
0.997588	0.0599691	0.0346861	0.661313	0.0640574	-0.988959	-0.133354	-0.177844	0.0262824	0.135237	-0.990459	0.230262	0	0	0	1
0.997592	0.0599371	0.0346365	0.661366	0.0640147	-0.988984	-0.133193	-0.177322	0.0262481	0.135073	-0.990482	0.230261	0	0	0	1
0.997604	0.0598574	0.0344411	0.661377	0.0639047	-0.989014	-0.133016	-0.176836	0.0260771	0.134881	-0.990513	0.230235	0	0	0	1
0.997609	0.059792	0.0343982	0.66144	0.0638307	-0.989036	-0.132892	-0.176374	0.0260515	0.134753	-0.990531	0.230251	0	0	0	1
0.997605	0.0599681	0.0342079	0.661461	0.0639755	-0.989048	-0.132732	-0.175925	0.0258498	0.134586	-0.990559	0.230244	0	0	0	1
0.997616	0.0599211	0.0339761	0.661474	0.063893	-0.989077	-0.132554	-0.17547	0.0256385	0.134392	-0.990591	0.230238	0	0	0	1
0.997626	0.0598657	0.0337743	0.661497	0.0638062	-0.989108	-0.132365	-0.174994	0.0254586	0.134189	-0.990623	0.230261	0	0	0	1
0.997652	0.0595631	0.0335347	0.661522	0.063468	-0.989161	-0.132133	-0.174432	0.0252773	0.133934	-0.990662	0.230297	0	0	0	1
0.997666	0.0594662	0.0332834	0.661545	0.0633327	-0.989199	-0.131913	-0.173863	0.0250558	0.133696	-0.9907	0.230336	0	0	0	1
0.997676	0.0594466	0.0330119	0.661553	0.0632718	-0.98923	-0.131708	-0.173355	0.024803	0.133475	-0.990736	0.230361	0	0	0	1
0.997679	0.0595012	0.0328175	0.661571	0.0632961	-0.98925	-0.131551	-0.172932	0.0246135	0.133306	-0.990764	0.230378	0	0	0	1
0.997683	0.0595485	0.0326378	0.661604	0.063315	-0.98927	-0.13139	-0.172459	0.0244398	0.133135	-0.990791	0.230389	0	0	0	1
0.997692	0.059478	0.0324747	0.661655	0.0632197	-0.989295	-0.131241	-0.171955	0.0242974	0.132975	-0.990816	0.230389	0	0	0	1
0.997699	0.0594774	0.0322676	0.661701	0.063188	-0.989317	-0.131094	-0.171416	0.024102	0.132815	-0.990842	0.230382	0	0	0	1
0.997699	0.059575	0.032068	0.661741	0.0632575	-0.989317	-0.131062	-0.170952	0.0238935	0.132773	-0.990853	0.230375	0	0	0	1
0.997709	0.0595407	0.0318373	0.661772	0.0631935	-0.989317	-0.131092	-0.170485	0.023668	0.132787	-0.990856	0.230381	0	0	0	1
0.997718	0.0595164	0.0315843	0.661792	0.0631328	-0.989338	-0.130965	-0.170008	0.0234291	0.132644	-0.990881	0.230377	0	0	0	1
0.997719	0.0595912	0.0314307	0.661831	0.0631835	-0.989352	-0.130835	-0.16955	0.0232756	0.132506	-0.990903	0.230391	0	0	0	1
0.997715	0.0597783	0.0311995	0.661853	0.0633349	-0.989362	-0.130682	-0.169066	0.0230318	0.132343	-0.990931	0.230386	0	0	0	1
0.997713	0.0598787	0.0310717	0.661909	0.0634142	-0.989376	-0.130537	-0.168539	0.0229014	0.132192	-0.990954	0.230404	0	0	0	1
0.997732	0.0596282	0.0309229	0.661928	0.0631461	-0.989393	-0.130539	-0.168222	0.0227873	0.132179	-0.990958	0.230424	0	0	0	1
0.997733	0.0597108	0.0307547	0.661912	0.0632082	-0.989375	-0.130648	-0.168064	0.0226029	0.132279	-0.990949	0.230448	0	0	0	1
0.997726	0.0598778	0.030643	0.661912	0.063358	-0.989372	-0.1306	-0.167884	0.0224734	0.132228	-0.990959	0.230441	0	0	0	1
0.997717	0.0600882	0.0305252	0.661948	0.0635489	-0.989372	-0.130504	-0.167519	0.0223351	0.13213	-0.990975	0.230435	0	0	0	1
0.997719	0.0601484	0.0303439	0.661992	0.063582	-0.989385	-0.130385	-0.167045	0.0221555	0.132	-0.990997	0.230407	0	0	0	1
0.997719	0.0601934	0.030243	0.662048	0.0636112	-0.989396	-0.130291	-0.166613	0.0220558	0.131901	-0.991012	0.230397	0	0	0	1
0.997721	0.0602524	0.0300806	0.662088	0.0636458	-0.989409	-0.130177	-0.166166	0.0218946	0.131778	-0.991032	0.230382	0	0	0	1
0.997721	0.0603152	0.029943	0.662138	0.0636872	-0.989422	-0.130057	-0.16569	0.021758	0.131651	-0.991052	0.230377	0	0	0	1
0.997726	0.060297	0.0298254	0.662196	0.063651	-0.98944	-0.129933	-0.165193	0.021652	0.13152	-0.991072	0.230378	0	0	0	1
0.997722	0.0604135	0.0297131	0.662246	0.0637494	-0.989448	-0.129827	-0.164754	0.0215324	0.131409	-0.991089	0.230376	0	0	0	1
0.997719	0.0605268	0.0295947	0.662289	0.063844	-0.989456	-0.129723	-0.16433	0.0214071	0.1313	-0.991106	0.230374	0	0	0	1
0.997724	0.0604974	0.0294726	0.662344	0.0637962	-0.989474	-0.129602	-0.163841	0.0212978	0.131171	-0.991126	0.230371	0	0	0	1
0.997718	0.0606253	0.0293995	0.662422	0.063911	-0.989482	-0.129486	-0.16329	0.0212162	0.131053	-0.991143	0.230373	0	0	0	1
0.997725	0.060564	0.0292969	0.662487	0.0638344	-0.989501	-0.12938	-0.162778	0.0211296	0.130939	-0.99116	0.230371	0	0	0	1
0.997726	0.0605804	0.0292169	0.66254	0.063838	-0.989514	-0.129277	-0.16233	0.021055	0.130831	-0.991176	0.230372	0	0	0	1
0.997738	0.0604389	0.0291145	0.662564	0.0636816	-0.989541	-0.12915	-0.161911	0.0209803	0.130696	-0.991195	0.230361	0	0	0	1
0.997738	0.0604397	0.0291191	0.662613	0.0636804	-0.989557	-0.129029	-0.161457	0.0209926	0.130575	-0.991211	0.230364	0	0	0	1
0.997748	0.0602612	0.0291266	0.662662	0.0635012	-0.989588	-0.12888	-0.160932	0.0210329	0.130422	-0.99123	0.230373	0	0	0	1
0.997752	0.0601651	0.0291897	0.662721	0.0634113	-0.989611	-0.128745	-0.160432	0.0211165	0.13029	-0.991246	0.230399	0	0	0	1
0.997758	0.0600496	0.0292384	0.662759	0.0632995	-0.98964	-0.12858	-0.159919	0.0211903	0.130126	-0.991266	0.230429	0	0	0	1
0.997755	0.0600773	0.0292869	0.662796	0.06333	-0.989658	-0.128425	-0.159417	0.0212446	0.129975	-0.991284	0.230449	0	0	0	1
0.997745	0.0601876	0.0294014	0.662843	0.0634509	-0.98967	-0.128268	-0.158943	0.0213535	0.129828	-0.991301	0.230511	0	0	0	1
0.997737	0.0602683	0.0294852	0.662868	0.0635376	-0.98969	-0.128076	-0.158459	0.0214383	0.129643	-0.991324	0.230572	0	0	0	1
0.997729	0.0603498	0.0295959	0.662883	0.0636278	-0.989715	-0.127838	-0.157915	0.0215525	0.129414	-0.991351	0.230649	0	0	0	1
0.997717	0.0604717	0.0297509	0.662904	0.0637637	-0.989736	-0.127606	-0.15737	0.021705	0.129195	-0.991376	0.230748	0	0	0	1
0.997716	0.0604444	0.029859	0.662896	0.063745	-0.989769	-0.127355	-0.156844	0.0218317	0.128951	-0.991405	0.230821	0	0	0	1
0.997713	0.060427	0.0299876	0.662909	0.0637397	-0.989797	-0.127141	-0.156352	0.0219749	0.128745	-0.991429	0.23089	0	0	0	1
0.997705	0.0605109	0.0300937	0.662955	0.0638332	-0.98981	-0.126995	-0.155876	0.0220784	0.128608	-0.991444	0.230934	0	0	0	1
0.997697	0.06065	0.0300535	0.662986	0.0639634	-0.989818	-0.126871	-0.15538	0.0220288	0.128485	-0.991461	0.230888	0	0	0	1
0.99769	0.0607709	0.0300497	0.66305	0.0640808	-0.989822	-0.126778	-0.15487	0.0220154	0.128395	-0.991473	0.230845	0	0	0	1
0.997703	0.0605511	0.0300779	0.663106	0.063865	-0.989844	-0.126717	-0.154489	0.0220756	0.128331	-0.99148	0.23084	0	0	0	1
0.997697	0.0606694	0.0300339	0.663119	0.0639866	-0.989779	-0.127162	-0.154348	0.021988	0.128774	-0.991425	0.230888	0	0	0	1
0.997695	0.0606966	0.0300362	0.663115	0.0640121	-0.989787	-0.127086	-0.154091	0.0219917	0.1287	-0.991434	0.230902	0	0	0	1
0.997679	0.0609572	0.03005	0.663139	0.0642697	-0.989786	-0.126963	-0.153654	0.0219797	0.128583	-0.99145	0.230898	0	0	0	1
0.997683	0.0608798	0.0300741	0.663192	0.0641941	-0.989802	-0.126878	-0.153199	0.0220191	0.128498	-0.99146	0.23089	0	0	0	1
0.997684	0.0608612	0.030056	0.663219	0.0641712	-0.989816	-0.126781	-0.152773	0.0220099	0.128399	-0.991473	0.23086	0	0	0	1
0.997679	0.0609405	0.0300717	0.663263	0.0642495	-0.989824	-0.126674	-0.152308	0.0220222	0.128295	-0.991486	0.230842	0	0	0	1
0.997677	0.0609654	0.030094	0.66331	0.0642744	-0.989838	-0.126553	-0.151795	0.0220488	0.128177	-0.991501	0.230826	0	0	0	1
0.997681	0.0608893	0.030114	0.663355	0.0641989	-0.989858	-0.126436	-0.151266	0.022086	0.128059	-0.991515	0.230812	0	0	0	1
0.997678	0.0609273	0.0301203	0.663394	0.0642352	-0.989868	-0.126338	-0.15082	0.0220937	0.127963	-0.991528	0.230789	0	0	0	1
0.997671	0.0610501	0.0301276	0.663429	0.0643557	-0.989873	-0.126236	-0.150394	0.0220918	0.127864	-0.99154	0.230768	0	0	0	1
0.997671	0.0610592	0.0300967	0.663443	0.0643579	-0.98989	-0.126107	-0.14995	0.0220683	0.127734	-0.991558	0.230727	0	0	0	1
0.997671	0.0610406	0.0301475	0.663497	0.064343	-0.989907	-0.125975	-0.149417	0.0221296	0.127605	-0.991573	0.230724	0	0	0	1
0.997674	0.0609632	0.0301876	0.663561	0.0642685	-0.989928	-0.125851	-0.148845	0.0221873	0.127482	-0.991587	0.230708	0	0	0	1
0.997686	0.060798	0.0301333	0.663592	0.0640953	-0.989953	-0.125744	-0.148331	0.0221615	0.127368	-0.991603	0.230646	0	0	0	1
0.997702	0.0605384	0.0301372	0.663643	0.0638365	-0.98998	-0.125664	-0.147864	0.0222037	0.127283	-0.991613	0.230617	0	0	0	1
0.9977	0.0605505	0.0301692	0.663701	0.0638507	-0.989989	-0.125582	-0.147409	0.0222392	0.127203	-0.991622	0.230602	0	0	0	1
0.997695	0.0606288	0.0301644	0.663742	0.0639253	-0.989998	-0.125472	-0.1469	0.0222314	0.127095	-0.991636	0.230567	0	0	0	1
0.997686	0.0607803	0.0301643	0.663791	0.0640735	-0.99	-0.12538	-0.146378	0.022218	0.127006	-0.991648	0.230532	0	0	0	1
0.997697	0.0606119	0.0301534	0.663848	0.0639076	-0.989996	-0.125496	-0.14587	0.0222212	0.127117	-0.991633	0.230522	0	0	0	1
0.997708	0.060471	0.0300479	0.663886	0.0637605	-0.989971	-0.125771	-0.145331	0.022117	0.127382	-0.991602	0.230482	0	0	0	1
0.997712	0.0604558	0.0299671	0.663915	0.0637367	-0.989964	-0.125841	-0.144811	0.0220344	0.127447	-0.991595	0.230427	0	0	0	1
0.997709	0.0605097	0.0299564	0.663964	0.0637904	-0.989951	-0.125911	-0.144368	0.0220125	0.127517	-0.991587	0.230409	0	0	0	1
0.997706	0.0605544	0.0299453	0.664009	0.0638321	-0.989956	-0.125855	-0.143901	0.0219994	0.127462	-0.991594	0.230373	0	0	0	1
0.997697	0.0607203	0.0299186	0.664056	0.0639918	-0.989954	-0.125788	-0.143368	0.0219561	0.127396	-0.991604	0.230322	0	0	0	1
0.997695	0.0607466	0.0299333	0.664111	0.0640183	-0.989961	-0.125721	-0.142892	0.0219717	0.127331	-0.991612	0.230296	0	0	0	1
0.997693	0.0607954	0.0299095	0.664138	0.0640617	-0.989969	-0.125632	-0.142461	0.0219476	0.127242	-0.991624	0.230256	0	0	0	1
0.997686	0.0609128	0.0299101	0.66417	0.0641763	-0.989973	-0.125541	-0.142046	0.0219391	0.127154	-0.991635	0.230228	0	0	0	1
0.997679	0.0610196	0.0299313	0.664202	0.0642824	-0.989981	-0.125426	-0.141579	0.021954	0.127042	-0.991649	0.230213	0	0	0	1
0.997665	0.0612211	0.0299788	0.664258	0.0644862	-0.98998	-0.125326	-0.141071	0.0219818	0.12695	-0.99166	0.230203	0	0	0	1
0.997673	0.0610916	0.0299647	0.664286	0.0643545	-0.989997	-0.125264	-0.140669	0.0219883	0.126885	-0.991668	0.230176	0	0	0	1
0.997678	0.0610199	0.0299398	0.664294	0.0642844	-0.989977	-0.125454	-0.140503	0.0219605	0.127071	-0.991645	0.230187	0	0	0	1
0.997673	0.061114	0.0299205	0.664287	0.0643743	-0.989977	-0.12541	-0.140325	0.0219322	0.127028	-0.991651	0.230172	0	0	0	1
0.99766	0.0613202	0.0299372	0.664317	0.0645789	-0.989976	-0.125311	-0.139908	0.021929	0.126935	-0.991663	0.230155	0	0	0	1
0.997665	0.0612174	0.0299753	0.664377	0.0644796	-0.989995	-0.125214	-0.139396	0.0219861	0.126838	-0.991674	0.230139	0	0	0	1
0.997667	0.0611961	0.0299451	0.664407	0.0644528	-0.990007	-0.125133	-0.138959	0.0219641	0.126755	-0.991686	0.230093	0	0	0	1
0.997669	0.0611506	0.0299776	0.664461	0.0644102	-0.990019	-0.12506	-0.138521	0.0220068	0.126683	-0.991694	0.230077	0	0	0	1
0.99766	0.0613067	0.0299779	0.664504	0.0645629	-0.990022	-0.124959	-0.138	0.0219938	0.126586	-0.991706	0.230042	0	0	0	1
0.997659	0.0612891	0.0300185	0.664558	0.0645484	-0.990035	-0.124863	-0.137465	0.0220426	0.126492	-0.991717	0.230029	0	0	0	1
0.997655	0.0613493	0.0300399	0.664594	0.0646087	-0.990043	-0.124767	-0.136984	0.0220623	0.126399	-0.991729	0.230015	0	0	0	1
0.997659	0.0612592	0.030078	0.664629	0.0645219	-0.990061	-0.124667	-0.136567	0.022118	0.1263	-0.99174	0.230013	0	0	0	1
0.997648	0.0614094	0.0301379	0.664673	0.064676	-0.990065	-0.124553	-0.136079	0.0221657	0.126193	-0.991753	0.23002	0	0	0	1
0.997658	0.0612233	0.0301852	0.664717	0.0644945	-0.990093	-0.124429	-0.135554	0.0222441	0.126068	-0.991767	0.230019	0	0	0	1
0.997669	0.0610282	0.0302388	0.66476	0.0643051	-0.990119	-0.124318	-0.134986	0.022329	0.125957	-0.991779	0.230027	0	0	0	1
0.997677	0.0609266	0.0301861	0.664785	0.0642015	-0.990104	-0.124489	-0.134494	0.0222786	0.126121	-0.991759	0.230019	0	0	0	1
0.99768	0.0609151	0.0301057	0.664782	0.0641832	-0.990087	-0.124637	-0.134053	0.0221909	0.126264	-0.991743	0.230009	0	0	0	1
0.997688	0.060795	0.0300744	0.664785	0.0640589	-0.990102	-0.124584	-0.133627	0.0221785	0.126206	-0.991751	0.230027	0	0	0	1
0.997679	0.0609497	0.0300573	0.664786	0.064207	-0.990111	-0.124436	-0.13312	0.0221517	0.126061	-0.99177	0.230079	0	0	0	1
0.997682	0.0608828	0.0300915	0.664795	0.0641414	-0.990135	-0.124276	-0.132576	0.0222043	0.125902	-0.991789	0.230113	0	0	0	1
0.997679	0.0609254	0.030105	0.664794	0.0641842	-0.990139	-0.124227	-0.132047	0.0222154	0.125854	-0.991795	0.23014	0	0	0	1
0.997688	0.0607702	0.030106	0.664798	0.0640324	-0.990137	-0.12432	-0.131541	0.02223	0.125944	-0.991783	0.230174	0	0	0	1
0.99769	0.0607312	0.0301213	0.664809	0.0639946	-0.990144	-0.124277	-0.13106	0.0222529	0.125902	-0.991788	0.230191	0	0	0	1
0.997677	0.0609465	0.0301383	0.664826	0.0642082	-0.990143	-0.124177	-0.130574	0.022249	0.125808	-0.9918	0.230195	0	0	0	1
0.997674	0.0609902	0.0301491	0.664843	0.0642501	-0.990157	-0.124048	-0.130069	0.0222626	0.12568	-0.991816	0.230202	0	0	0	1
0.997664	0.0611678	0.03012	0.664848	0.06442	-0.99016	-0.123929	-0.129492	0.022219	0.125564	-0.991831	0.230206	0	0	0	1
0.997663	0.061185	0.0301027	0.664864	0.0644337	-0.990166	-0.123878	-0.128999	0.0222031	0.125511	-0.991838	0.230216	0	0	0	1
0.997654	0.0613418	0.0300751	0.664876	0.0645838	-0.990168	-0.123783	-0.128549	0.0221623	0.125418	-0.991851	0.23023	0	0	0	1
0.997646	0.0614805	0.0300686	0.664894	0.0647179	-0.990175	-0.123657	-0.128114	0.0221465	0.125296	-0.991867	0.230261	0	0	0	1
0.997651	0.0614155	0.0300506	0.664917	0.0646482	-0.990196	-0.123527	-0.127632	0.0221455	0.125163	-0.991884	0.23028	0	0	0	1
0.997644	0.0615588	0.0299895	0.664935	0.0647797	-0.990204	-0.123393	-0.12708	0.0220757	0.125029	-0.991902	0.230294	0	0	0	1
0.997663	0.0613458	0.0297907	0.664897	0.0645475	-0.990197	-0.123571	-0.12678	0.021894	0.125189	-0.991886	0.23032	0	0	0	1
0.997686	0.0612832	0.0291305	0.664638	0.0644097	-0.990164	-0.123904	-0.126748	0.0212266	0.125477	-0.991864	0.230288	0	0	0	1
0.997726	0.0613085	0.0276675	0.664062	0.0642472	-0.9902	-0.123703	-0.126736	0.0197882	0.125182	-0.991931	0.230071	0	0	0	1
0.99777	0.0613324	0.0259833	0.663187	0.0640493	-0.990286	-0.123115	-0.126694	0.0181557	0.124488	-0.99205	0.229921	0	0	0	1
0.997788	0.0615712	0.0247068	0.661996	0.0641161	-0.990364	-0.122454	-0.126661	0.0169048	0.12375	-0.992164	0.23005	0	0	0	1
0.997789	0.0618787	0.023867	0.660544	0.0643068	-0.990432	-0.121799	-0.126625	0.0160776	0.123048	-0.992265	0.230344	0	0	0	1
0.997796	0.0620788	0.0230511	0.658987	0.0643972	-0.990489	-0.121291	-0.126527	0.0152778	0.122492	-0.992347	0.230656	0	0	0	1
0.99781	0.062082	0.0223986	0.657514	0.0643201	-0.990496	-0.121268	-0.126416	0.0146328	0.122426	-0.992365	0.231041	0	0	0	1
0.997839	0.0618568	0.0217226	0.65619	0.0640146	-0.990509	-0.121328	-0.126267	0.0139871	0.12244	-0.992372	0.231246	0	0	0	1
0.997882	0.0615344	0.0206401	0.65507	0.0635663	-0.990498	-0.121654	-0.126204	0.0129336	0.122691	-0.992356	0.231189	0	0	0	1
0.997915	0.061429	0.0193131	0.653997	0.0632997	-0.990506	-0.12173	-0.126165	0.0116275	0.122682	-0.992373	0.230893	0	0	0	1
0.99793	0.0615746	0.0180214	0.65276	0.0632807	-0.990567	-0.121236	-0.126081	0.0103618	0.122109	-0.992458	0.230639	0	0	0	1
0.997939	0.0616182	0.0173584	0.651527	0.0632359	-0.990659	-0.120511	-0.126121	0.00974595	0.121344	-0.992558	0.230802	0	0	0	1
0.997952	0.0615939	0.0167214	0.65014	0.0631243	-0.9908	-0.119405	-0.126115	0.00918828	0.1202	-0.992702	0.231022	0	0	0	1
0.997941	0.0619998	0.0158016	0.648532	0.0634099	-0.990881	-0.118579	-0.12606	0.00828091	0.11932	-0.992817	0.231131	0	0	0	1
0.997941	0.062051	0.0156577	0.647163	0.0634399	-0.990931	-0.118138	-0.126053	0.0081604	0.118872	-0.992871	0.231496	0	0	0	1
0.997947	0.0621102	0.0150139	0.645829	0.063419	-0.990982	-0.11772	-0.125955	0.00754215	0.118414	-0.992931	0.231752	0	0	0	1
0.997952	0.0623225	0.0137494	0.644412	0.0634813	-0.990958	-0.117894	-0.125958	0.00625286	0.118509	-0.992929	0.231659	0	0	0	1
0.997975	0.0621464	0.0127909	0.643149	0.0631948	-0.99093	-0.118284	-0.125932	0.00529924	0.118836	-0.992895	0.231608	0	0	0	1
0.997981	0.062244	0.0118128	0.64185	0.0631761	-0.990915	-0.118415	-0.125802	0.00431005	0.118905	-0.992892	0.231587	0	0	0	1
0.997988	0.0622811	0.0110731	0.64049	0.0631255	-0.990902	-0.118549	-0.125709	0.00356412	0.118993	-0.992884	0.231491	0	0	0	1
0.997999	0.0621626	0.0106735	0.639153	0.0629588	-0.99097	-0.118074	-0.125658	0.00321252	0.118493	-0.992945	0.231549	0	0	0	1
0.998002	0.0621707	0.0103753	0.637822	0.0629289	-0.991075	-0.117202	-0.125656	0.00297124	0.117604	-0.993052	0.231825	0	0	0	1
0.997997	0.0623541	0.00969846	0.636514	0.0630297	-0.991157	-0.116453	-0.125671	0.00232642	0.116815	-0.993146	0.231931	0	0	0	1
0.997995	0.0625312	0.00877885	0.635269	0.0630973	-0.991228	-0.115807	-0.125667	0.00143528	0.116112	-0.99323	0.231832	0	0	0	1
0.997996	0.0626242	0.00796769	0.633952	0.063095	-0.991314	-0.115071	-0.125596	0.000667225	0.115326	-0.993323	0.231668	0	0	0	1
0.997992	0.0627328	0.00751326	0.632629	0.0631503	-0.99138	-0.114474	-0.125603	0.000242154	0.114702	-0.993395	0.231655	0	0	0	1
0.997991	0.0628022	0.00702495	0.631355	0.0631634	-0.991449	-0.113864	-0.12561	-0.000211106	0.114062	-0.993469	0.231751	0	0	0	1
0.997976	0.0631022	0.00644377	0.630028	0.0633956	-0.991484	-0.11343	-0.125576	-0.000793932	0.113592	-0.993523	0.231962	0	0	0	1
0.997972	0.0632454	0.0057242	0.628582	0.0634559	-0.991461	-0.113601	-0.125554	-0.00153455	0.113717	-0.993508	0.232161	0	0	0	1
0.997973	0.0631469	0.00650899	0.627733	0.0634465	-0.991355	-0.11452	-0.125463	-0.000803971	0.114684	-0.993397	0.232489	0	0	0	1
0.997979	0.0628732	0.00813098	0.627505	0.0633616	-0.991234	-0.11561	-0.125402	0.000765907	0.115875	-0.993259	0.232758	0	0	0	1
0.997986	0.0624705	0.0100946	0.627402	0.0631933	-0.991072	-0.117086	-0.125602	0.00266517	0.117472	-0.993068	0.232628	0	0	0	1
0.997985	0.0620741	0.0123867	0.627392	0.0630743	-0.990954	-0.118141	-0.125931	0.00491635	0.118667	-0.992917	0.232131	0	0	0	1
0.997985	0.061789	0.0137082	0.62711	0.0629529	-0.990872	-0.118894	-0.126331	0.00621204	0.1195	-0.99281	0.231454	0	0	0	1
0.997987	0.0615548	0.0146444	0.626995	0.0628362	-0.990811	-0.11946	-0.126732	0.00713179	0.120123	-0.992729	0.231464	0	0	0	1
0.997996	0.0612697	0.0152126	0.626955	0.0626242	-0.990784	-0.119799	-0.12712	0.00770772	0.120495	-0.992679	0.23192	0	0	0	1
0.998007	0.0610629	0.0153266	0.62676	0.0624352	-0.990756	-0.120126	-0.127488	0.00782501	0.120827	-0.992638	0.232145	0	0	0	1
0.998022	0.0608685	0.0150911	0.626551	0.0622179	-0.990703	-0.120679	-0.127937	0.00758059	0.121362	-0.992575	0.232163	0	0	0	1
0.99804	0.0606101	0.0149713	0.626467	0.0619505	-0.990662	-0.121152	-0.128332	0.00746382	0.121825	-0.992519	0.232189	0	0	0	1
0.998062	0.0602737	0.0148574	0.626377	0.0616058	-0.990631	-0.12158	-0.128748	0.00736549	0.122243	-0.992468	0.232218	0	0	0	1
0.998084	0.0599418	0.0147239	0.626278	0.061264	-0.990586	-0.12212	-0.129214	0.0072406	0.122772	-0.992404	0.232253	0	0	0	1
0.998102	0.0596694	0.0145634	0.626174	0.0609775	-0.99054	-0.12263	-0.129644	0.00708381	0.123269	-0.992343	0.232267	0	0	0	1
0.998124	0.0593444	0.0144316	0.626078	0.0606417	-0.990508	-0.123053	-0.130052	0.00696757	0.123681	-0.992293	0.232287	0	0	0	1
0.998142	0.0590606	0.0142927	0.625978	0.0603467	-0.990457	-0.123614	-0.13051	0.00683103	0.12423	-0.992225	0.23232	0	0	0	1
0.998165	0.0587048	0.0141489	0.625875	0.0599789	-0.990422	-0.124068	-0.130951	0.00670548	0.124672	-0.99217	0.232342	0	0	0	1
0.998183	0.0584421	0.0140186	0.62578	0.0597054	-0.990374	-0.124581	-0.131381	0.00657841	0.125174	-0.992108	0.232373	0	0	0	1
0.998193	0.0583012	0.0138478	0.62568	0.0595482	-0.990306	-0.125199	-0.131801	0.00638976	0.125781	-0.992033	0.232392	0	0	0	1
0.998202	0.0582018	0.013666	0.625579	0.0594309	-0.990227	-0.125876	-0.132235	0.00618178	0.126445	-0.991949	0.232411	0	0	0	1
0.998213	0.0580371	0.0135048	0.625482	0.0592506	-0.990165	-0.126452	-0.132658	0.00600855	0.127009	-0.991878	0.23243	0	0	0	1
0.998227	0.0578399	0.0133462	0.625384	0.0590385	-0.9901	-0.127052	-0.133108	0.00584088	0.127598	-0.991804	0.232457	0	0	0	1
0.99824	0.0576475	0.0132096	0.625289	0.0588335	-0.990037	-0.12764	-0.13355	0.00569542	0.128176	-0.99173	0.232494	0	0	0	1
0.99825	0.057502	0.0130466	0.62518	0.0586716	-0.98997	-0.128233	-0.134018	0.00551761	0.128757	-0.991656	0.232521	0	0	0	1
0.998251	0.0575271	0.0129071	0.625077	0.0586811	-0.989909	-0.128696	-0.134452	0.00534894	0.129211	-0.991598	0.232544	0	0	0	1
0.998265	0.0573141	0.012786	0.624968	0.0584562	-0.989874	-0.129072	-0.134925	0.00523447	0.129579	-0.99155	0.232573	0	0	0	1
0.998276	0.0571413	0.0126835	0.624858	0.058273	-0.989848	-0.129353	-0.1354	0.0051389	0.129852	-0.991515	0.232604	0	0	0	1
0.998281	0.0570639	0.0125851	0.624749	0.0581847	-0.98982	-0.129605	-0.135861	0.00503675	0.130098	-0.991483	0.232633	0	0	0	1
0.998293	0.0568876	0.0124852	0.624639	0.0579983	-0.989797	-0.129861	-0.13633	0.00494585	0.130347	-0.991451	0.232659	0	0	0	1
0.998308	0.0566474	0.0123912	0.62453	0.057749	-0.989779	-0.130114	-0.136799	0.00486951	0.130592	-0.991419	0.232692	0	0	0	1
0.998322	0.0564099	0.0122951	0.624418	0.0575022	-0.989761	-0.130359	-0.137264	0.00479124	0.13083	-0.991388	0.232719	0	0	0	1
0.998317	0.0565105	0.0122421	0.624349	0.0575957	-0.989738	-0.130495	-0.137548	0.00471769	0.130963	-0.991371	0.232732	0	0	0	1
0.998323	0.0563963	0.0122518	0.624324	0.0574841	-0.989734	-0.130573	-0.13769	0.00473776	0.131041	-0.991361	0.232739	0	0	0	1
0.998334	0.0561897	0.0123102	0.624304	0.0572878	-0.98972	-0.130763	-0.137916	0.00481176	0.131233	-0.991335	0.232774	0	0	0	1
0.998346	0.0559811	0.0123184	0.624237	0.0570835	-0.989692	-0.131064	-0.138335	0.0048299	0.131534	-0.991295	0.232822	0	0	0	1
0.998347	0.055951	0.0123928	0.62418	0.0570646	-0.989665	-0.131277	-0.138765	0.00489525	0.13175	-0.991266	0.232879	0	0	0	1
0.998346	0.0559454	0.0124966	0.624138	0.0570737	-0.989636	-0.131489	-0.139157	0.00498658	0.131967	-0.991236	0.232931	0	0	0	1
0.998354	0.0557857	0.0125549	0.624071	0.0569243	-0.989615	-0.131717	-0.139619	0.00505218	0.132198	-0.991205	0.232993	0	0	0	1
0.998358	0.055684	0.012684	0.624019	0.0568418	-0.989587	-0.131958	-0.1401	0.00517969	0.132445	-0.991172	0.233058	0	0	0	1
0.998366	0.055524	0.012747	0.623945	0.0566928	-0.989566	-0.132183	-0.1406	0.00525034	0.132673	-0.991141	0.233117	0	0	0	1
0.998361	0.0556002	0.0128478	0.623888	0.0567828	-0.989532	-0.132398	-0.141053	0.00532764	0.132893	-0.991111	0.233182	0	0	0	1
0.998368	0.0554426	0.0129731	0.623837	0.0566444	-0.989512	-0.132606	-0.141522	0.00546066	0.133108	-0.991081	0.233244	0	0	0	1
0.99838	0.0551968	0.0130533	0.623776	0.0564125	-0.989501	-0.132786	-0.141985	0.00556257	0.13329	-0.991056	0.233297	0	0	0	1
0.998385	0.0550776	0.01317	0.623714	0.056311	-0.989482	-0.132974	-0.142495	0.0056833	0.133484	-0.99103	0.233353	0	0	0	1
0.998391	0.0549523	0.0132615	0.623652	0.0562	-0.989464	-0.13315	-0.142973	0.00578063	0.133664	-0.991005	0.2334	0	0	0	1
0.998394	0.0548715	0.0133802	0.623597	0.0561367	-0.989445	-0.13332	-0.143448	0.00589924	0.13384	-0.99098	0.233455	0	0	0	1
0.998403	0.0546775	0.0134943	0.623534	0.0559608	-0.989431	-0.133497	-0.143966	0.00602815	0.134022	-0.990955	0.233503	0	0	0	1
0.998405	0.0546314	0.0135613	0.623461	0.0559251	-0.989413	-0.133647	-0.144458	0.00609213	0.134175	-0.990934	0.233549	0	0	0	1
0.998408	0.0545231	0.0137309	0.623419	0.0558415	-0.989397	-0.133803	-0.144941	0.00626567	0.13434	-0.99091	0.2336	0	0	0	1
0.998408	0.0544834	0.0139048	0.623376	0.0558265	-0.989378	-0.133946	-0.145437	0.00643497	0.134492	-0.990889	0.233644	0	0	0	1
0.998407	0.0544585	0.0140573	0.623321	0.0558232	-0.98936	-0.134082	-0.14595	0.00658156	0.134636	-0.990868	0.233684	0	0	0	1
0.998401	0.0545418	0.0141869	0.623268	0.055924	-0.989338	-0.134204	-0.146428	0.00669168	0.134766	-0.99085	0.233717	0	0	0	1
0.998404	0.0544502	0.0143301	0.623219	0.0558535	-0.989323	-0.134341	-0.146906	0.006838	0.13491	-0.990829	0.233761	0	0	0	1
0.998402	0.0544362	0.01449	0.623164	0.0558625	-0.989298	-0.134518	-0.147427	0.00698805	0.135096	-0.990803	0.233811	0	0	0	1
0.998396	0.0545116	0.0146147	0.623099	0.0559554	-0.989268	-0.1347	-0.14794	0.00709098	0.135284	-0.990776	0.233863	0	0	0	1
0.9984	0.0544094	0.0147572	0.623043	0.0558746	-0.989248	-0.134885	-0.148428	0.00723527	0.135477	-0.990749	0.233911	0	0	0	1
0.998398	0.054394	0.0149473	0.623002	0.0558865	-0.989222	-0.13507	-0.148905	0.00741507	0.135672	-0.990721	0.233955	0	0	0	1
0.9984	0.0543279	0.0150355	0.622914	0.0558341	-0.989206	-0.135211	-0.149421	0.00750332	0.135817	-0.9907	0.233948	0	0	0	1
0.998383	0.0545719	0.0153157	0.622883	0.0561153	-0.989165	-0.135389	-0.149938	0.00773714	0.136012	-0.990672	0.233977	0	0	0	1
0.998365	0.0548457	0.0154742	0.622824	0.0564094	-0.989127	-0.135544	-0.150432	0.00784777	0.136178	-0.990648	0.233986	0	0	0	1
0.998372	0.0546707	0.0156772	0.622777	0.0562653	-0.989108	-0.135747	-0.150928	0.00806095	0.136391	-0.990617	0.234	0	0	0	1
0.998361	0.05481	0.0158345	0.622738	0.0564262	-0.989075	-0.135917	-0.151259	0.00818781	0.136571	-0.990591	0.233999	0	0	0	1
0.998359	0.0548299	0.0159355	0.622722	0.0564604	-0.989062	-0.136002	-0.151397	0.00828009	0.136662	-0.990578	0.233969	0	0	0	1
0.998366	0.0546469	0.0161125	0.622716	0.0563043	-0.989054	-0.136123	-0.151612	0.00847334	0.136791	-0.990558	0.233967	0	0	0	1
0.998371	0.0545074	0.0163009	0.62267	0.0561936	-0.989033	-0.136323	-0.152069	0.00866744	0.137	-0.990528	0.233986	0	0	0	1
0.998362	0.0545927	0.0165303	0.622614	0.0563113	-0.988998	-0.136522	-0.152561	0.00887121	0.137213	-0.990497	0.234004	0	0	0	1
0.998351	0.0546955	0.0168337	0.622588	0.0564567	-0.988962	-0.136726	-0.152983	0.00914546	0.137434	-0.990463	0.234006	0	0	0	1
0.998351	0.0546087	0.0171562	0.622543	0.0564172	-0.988933	-0.136949	-0.153447	0.00946364	0.137674	-0.990427	0.233983	0	0	0	1
0.998349	0.0544913	0.0176478	0.622521	0.0563716	-0.988895	-0.137248	-0.153955	0.00994894	0.137999	-0.990377	0.233949	0	0	0	1
0.998334	0.0545593	0.0182536	0.622494	0.0565262	-0.988839	-0.137584	-0.154496	0.0105194	0.138369	-0.99032	0.233866	0	0	0	1
0.998323	0.0545284	0.0189564	0.622486	0.0565961	-0.988795	-0.137874	-0.154947	0.011202	0.138699	-0.990266	0.233715	0	0	0	1
0.998323	0.0543368	0.0195037	0.622425	0.0564853	-0.988766	-0.138126	-0.155446	0.0117553	0.138979	-0.99022	0.233535	0	0	0	1
0.998323	0.0541455	0.0199893	0.622382	0.0563665	-0.988737	-0.138379	-0.155977	0.0122477	0.139257	-0.990175	0.233462	0	0	0	1
0.998321	0.0540802	0.0202707	0.622339	0.0563436	-0.988709	-0.13859	-0.15649	0.012523	0.139482	-0.99014	0.233502	0	0	0	1
0.998321	0.0540598	0.0203465	0.622269	0.0563358	-0.98869	-0.138728	-0.156916	0.0125928	0.139624	-0.990119	0.233534	0	0	0	1
0.998325	0.0539252	0.020496	0.622209	0.0562251	-0.988678	-0.13886	-0.157413	0.012752	0.139763	-0.990097	0.233578	0	0	0	1
0.998323	0.0538853	0.0206717	0.622153	0.0562116	-0.988662	-0.138979	-0.15793	0.0129245	0.139891	-0.990077	0.233614	0	0	0	1
0.998314	0.0540054	0.0208376	0.622098	0.0563553	-0.988638	-0.139091	-0.158426	0.0130653	0.140014	-0.990058	0.233649	0	0	0	1
0.998309	0.054016	0.021006	0.622048	0.0563909	-0.98862	-0.139207	-0.158894	0.0132237	0.140139	-0.990038	0.23369	0	0	0	1
0.998304	0.0540701	0.0211112	0.621979	0.0564614	-0.988593	-0.139365	-0.159372	0.0133111	0.140304	-0.990014	0.23373	0	0	0	1
0.998304	0.0540133	0.0212892	0.621929	0.0564326	-0.988569	-0.139551	-0.159847	0.0134844	0.140499	-0.989984	0.23379	0	0	0	1
0.998296	0.0540993	0.0214318	0.621867	0.0565404	-0.988536	-0.139738	-0.160337	0.0136025	0.140695	-0.989954	0.233843	0	0	0	1
0.998303	0.0539245	0.021558	0.621801	0.0563871	-0.988525	-0.13988	-0.16083	0.0137438	0.140842	-0.989931	0.233884	0	0	0	1
0.998288	0.0541381	0.021713	0.621734	0.0566222	-0.988493	-0.140013	-0.161376	0.0138593	0.140985	-0.989909	0.233908	0	0	0	1
0.998279	0.054243	0.0218651	0.621662	0.0567492	-0.988469	-0.140127	-0.161932	0.0139883	0.14111	-0.98989	0.233935	0	0	0	1
0.99827	0.054348	0.0219871	0.621601	0.0568721	-0.988446	-0.140244	-0.162426	0.0140873	0.141235	-0.98987	0.233946	0	0	0	1
0.998262	0.0544795	0.0220609	0.62154	0.0570144	-0.988421	-0.14036	-0.162876	0.0141349	0.141357	-0.989852	0.233931	0	0	0	1
0.998269	0.0542653	0.0222475	0.621501	0.0568305	-0.988413	-0.140488	-0.163364	0.0143424	0.141492	-0.98983	0.233942	0	0	0	1
0.998264	0.0542969	0.0223846	0.621428	0.0568829	-0.988395	-0.140598	-0.163901	0.014467	0.14161	-0.989811	0.233968	0	0	0	1
0.99826	0.0543068	0.0225531	0.621366	0.0569182	-0.988377	-0.140711	-0.164428	0.0146257	0.141733	-0.989791	0.233999	0	0	0	1
0.99826	0.0542512	0.0227029	0.621313	0.0568859	-0.988363	-0.140817	-0.164891	0.0147754	0.141846	-0.989773	0.234023	0	0	0	1
0.998251	0.0543609	0.02281	0.621287	0.0570108	-0.988346	-0.140889	-0.165157	0.0148616	0.141926	-0.98976	0.23404	0	0	0	1
0.998252	0.0543281	0.0228623	0.621282	0.0569865	-0.98834	-0.140941	-0.165292	0.014915	0.14198	-0.989752	0.234028	0	0	0	1
0.998259	0.05417	0.0229338	0.621273	0.0568415	-0.988336	-0.141028	-0.165494	0.015003	0.142069	-0.989737	0.234013	0	0	0	1
0.998265	0.0540103	0.0230293	0.621219	0.0566997	-0.988319	-0.141204	-0.165952	0.0151101	0.142248	-0.98971	0.234011	0	0	0	1
0.998257	0.0541104	0.0231634	0.621154	0.0568198	-0.988293	-0.141332	-0.166438	0.015221	0.142385	-0.989689	0.234036	0	0	0	1
0.998258	0.0540228	0.0233278	0.621095	0.0567583	-0.98828	-0.141451	-0.16695	0.0153891	0.142512	-0.989668	0.234062	0	0	0	1
0.998253	0.0540283	0.0235149	0.621044	0.0567925	-0.98826	-0.141578	-0.167451	0.0155659	0.142649	-0.989645	0.234087	0	0	0	1
0.998254	0.053923	0.0236919	0.621007	0.0567154	-0.988247	-0.141699	-0.167895	0.0157489	0.142778	-0.989624	0.234101	0	0	0	1
0.998257	0.0538058	0.023844	0.620975	0.0566234	-0.988231	-0.141848	-0.168335	0.0159074	0.142934	-0.989599	0.234079	0	0	0	1
0.998263	0.0536174	0.0240273	0.620942	0.0564662	-0.988213	-0.142032	-0.168855	0.016105	0.143125	-0.989568	0.234047	0	0	0	1
0.998262	0.0535356	0.0242302	0.620919	0.0564176	-0.988187	-0.142234	-0.169371	0.0163057	0.143337	-0.989534	0.234009	0	0	0	1
0.998263	0.0534397	0.0243978	0.62088	0.0563501	-0.988161	-0.14244	-0.169922	0.0164733	0.14355	-0.9895	0.233959	0	0	0	1
0.998268	0.0532688	0.0245871	0.62085	0.0562115	-0.988141	-0.142637	-0.170446	0.0166737	0.143755	-0.989467	0.233917	0	0	0	1
0.998265	0.0532231	0.0248142	0.620839	0.0562022	-0.988113	-0.142832	-0.170916	0.0168936	0.143962	-0.989433	0.233889	0	0	0	1
0.998265	0.0531367	0.0250015	0.620806	0.0561465	-0.988093	-0.142997	-0.171396	0.0170817	0.144136	-0.989405	0.233874	0	0	0	1
0.998259	0.0531179	0.0252598	0.620778	0.0561684	-0.988064	-0.143184	-0.171936	0.0173291	0.144336	-0.989371	0.233877	0	0	0	1
0.998252	0.0531959	0.025399	0.620714	0.0562686	-0.988035	-0.143347	-0.172481	0.0174461	0.144508	-0.989344	0.233858	0	0	0	1
0.998231	0.0534882	0.0255994	0.620676	0.0565899	-0.987992	-0.143518	-0.172968	0.0175919	0.144696	-0.989314	0.233855	0	0	0	1
0.998224	0.0535029	0.0258243	0.620651	0.0566398	-0.987966	-0.143676	-0.173422	0.0178028	0.144867	-0.989285	0.233861	0	0	0	1
0.998225	0.0534255	0.0259642	0.620608	0.0565857	-0.987951	-0.143797	-0.173843	0.0179454	0.144994	-0.989264	0.233862	0	0	0	1
0.99822	0.0533686	0.026267	0.620597	0.0565765	-0.987927	-0.14397	-0.174312	0.0182429	0.145183	-0.989231	0.233886	0	0	0	1
0.998208	0.0534831	0.0265004	0.62055	0.0567272	-0.987892	-0.14415	-0.174873	0.0184464	0.145378	-0.989199	0.233895	0	0	0	1
0.998187	0.0537591	0.0267336	0.62049	0.0570377	-0.987847	-0.144337	-0.175472	0.0186257	0.145584	-0.989165	0.233908	0	0	0	1
0.998174	0.0538167	0.0270892	0.620487	0.0571502	-0.987812	-0.14453	-0.175966	0.0189574	0.145797	-0.989127	0.233939	0	0	0	1
0.998167	0.0538421	0.0272809	0.620461	0.0572065	-0.987785	-0.144694	-0.176401	0.0191335	0.145972	-0.989098	0.233925	0	0	0	1
0.998161	0.053828	0.0275518	0.62046	0.0572362	-0.987752	-0.144903	-0.176861	0.0193911	0.146196	-0.98906	0.233903	0	0	0	1
0.998161	0.0536862	0.0278112	0.620438	0.0571388	-0.987722	-0.145149	-0.177445	0.0196538	0.146455	-0.989016	0.233858	0	0	0	1
0.99815	0.0538083	0.0279625	0.620382	0.0572865	-0.987679	-0.145385	-0.178041	0.0197716	0.146701	-0.988978	0.233793	0	0	0	1
0.998141	0.0538448	0.0282371	0.620369	0.0573676	-0.98764	-0.145617	-0.178562	0.0200239	0.146949	-0.988936	0.233765	0	0	0	1
0.998129	0.0539555	0.0284497	0.620349	0.057512	-0.987606	-0.14579	-0.178988	0.0202074	0.147137	-0.988904	0.233752	0	0	0	1
0.998122	0.0540192	0.0285459	0.620314	0.0575913	-0.987586	-0.145895	-0.179301	0.0202869	0.147248	-0.988886	0.233749	0	0	0	1
0.998121	0.0540085	0.0285988	0.620297	0.0575896	-0.987578	-0.14595	-0.179464	0.0203376	0.147306	-0.988876	0.233742	0	0	0	1
0.998127	0.0538388	0.0287314	0.620296	0.0574426	-0.987577	-0.146015	-0.179655	0.0204897	0.147375	-0.988863	0.233752	0	0	0	1
0.998135	0.0536091	0.0288671	0.620243	0.0572378	-0.987571	-0.146135	-0.180088	0.0206507	0.147498	-0.988841	0.233758	0	0	0	1
0.998122	0.053761	0.0290405	0.620161	0.0574171	-0.987537	-0.146293	-0.180674	0.0207903	0.147669	-0.988813	0.233778	0	0	0	1
0.998122	0.0536823	0.0292047	0.620101	0.0573662	-0.987521	-0.146424	-0.181154	0.0209564	0.147807	-0.988788	0.233799	0	0	0	1
0.99812	0.0535919	0.0294317	0.620078	0.0573134	-0.987503	-0.146566	-0.181561	0.0211858	0.14796	-0.988761	0.233815	0	0	0	1
0.998127	0.0533759	0.0295856	0.620042	0.0571253	-0.987494	-0.146695	-0.181958	0.0213622	0.148094	-0.988737	0.233813	0	0	0	1
0.998129	0.0532555	0.0297261	0.619992	0.0570306	-0.987474	-0.146866	-0.182443	0.0215089	0.14827	-0.988707	0.233783	0	0	0	1
0.998127	0.0532008	0.0298756	0.619933	0.0570025	-0.98745	-0.14704	-0.182955	0.0216547	0.14845	-0.988677	0.233763	0	0	0	1
0.998125	0.0531694	0.0300272	0.619866	0.0569979	-0.987424	-0.147217	-0.183498	0.0217988	0.148635	-0.988646	0.233749	0	0	0	1
0.998118	0.0532236	0.0301597	0.619796	0.0570743	-0.987399	-0.147354	-0.183983	0.0219136	0.148781	-0.988621	0.233756	0	0	0	1
0.998113	0.0532001	0.0303434	0.619745	0.0570815	-0.987378	-0.147494	-0.184444	0.0220904	0.14893	-0.988595	0.233775	0	0	0	1
0.998108	0.0532135	0.0305003	0.619686	0.0571212	-0.987355	-0.14763	-0.184902	0.0222354	0.149076	-0.98857	0.233786	0	0	0	1
0.998108	0.0531473	0.030628	0.619616	0.0570781	-0.987336	-0.147776	-0.185402	0.0223629	0.149228	-0.988544	0.233782	0	0	0	1
0.998109	0.0530425	0.0307446	0.619532	0.0569956	-0.987315	-0.147945	-0.185963	0.022484	0.149401	-0.988515	0.233765	0	0	0	1
0.998101	0.0530925	0.0309495	0.619474	0.0570801	-0.987282	-0.148137	-0.186519	0.0226676	0.149605	-0.98848	0.233764	0	0	0	1
0.998091	0.0531943	0.0310821	0.619421	0.0572047	-0.987248	-0.14831	-0.186982	0.0227732	0.149788	-0.98845	0.233733	0	0	0	1
0.998084	0.0532209	0.031245	0.619381	0.0572598	-0.987217	-0.1485	-0.187449	0.022919	0.149988	-0.988416	0.2337	0	0	0	1
0.998083	0.0531653	0.0313944	0.619335	0.0572322	-0.987186	-0.148712	-0.187952	0.0230626	0.150207	-0.98838	0.233645	0	0	0	1
0.998065	0.0534313	0.0314955	0.619272	0.0575159	-0.987136	-0.148939	-0.188483	0.0231091	0.150445	-0.988342	0.233575	0	0	0	1
0.998052	0.0536105	0.0316058	0.619212	0.0577148	-0.987091	-0.149161	-0.189013	0.023178	0.150677	-0.988305	0.233509	0	0	0	1
0.99805	0.0535277	0.031803	0.619178	0.0576678	-0.987061	-0.149377	-0.189514	0.0233725	0.150902	-0.988266	0.23347	0	0	0	1
0.998041	0.053561	0.0320514	0.619173	0.0577436	-0.987023	-0.149598	-0.189948	0.0235996	0.151139	-0.988225	0.233436	0	0	0	1
0.998046	0.0534276	0.0321214	0.619117	0.0576265	-0.987003	-0.149774	-0.190395	0.0236787	0.151316	-0.988196	0.233376	0	0	0	1
0.998043	0.0533833	0.0322848	0.619067	0.0576128	-0.98697	-0.149996	-0.190933	0.0238337	0.151546	-0.988157	0.233332	0	0	0	1
0.998038	0.0533519	0.032473	0.619014	0.0576156	-0.986936	-0.150219	-0.191485	0.0240111	0.151778	-0.988117	0.233302	0	0	0	1
0.998028	0.0534516	0.0326396	0.618955	0.0577441	-0.986899	-0.150409	-0.191996	0.0241492	0.15198	-0.988083	0.233285	0	0	0	1
0.998025	0.053388	0.0328118	0.618918	0.057712	-0.986874	-0.15059	-0.192453	0.0243182	0.15217	-0.988049	0.233282	0	0	0	1
0.998028	0.0532206	0.0329996	0.6189	0.0575801	-0.98685	-0.150794	-0.192917	0.0245172	0.15238	-0.988012	0.233281	0	0	0	1
0.998023	0.0532721	0.0330553	0.618879	0.0576439	-0.98682	-0.150968	-0.193234	0.0245542	0.152558	-0.987983	0.233213	0	0	0	1
0.998025	0.0532621	0.0330123	0.618887	0.0576306	-0.986801	-0.151098	-0.193357	0.0245056	0.152685	-0.987965	0.233106	0	0	0	1
0.998031	0.0530924	0.0331027	0.618926	0.057481	-0.986782	-0.151277	-0.193552	0.0246104	0.152865	-0.987935	0.233039	0	0	0	1
0.998046	0.0527961	0.0331442	0.618896	0.0572001	-0.986763	-0.151506	-0.19405	0.0246835	0.153088	-0.987898	0.233013	0	0	0	1
0.998039	0.0528316	0.0332922	0.618834	0.0572641	-0.986722	-0.151752	-0.194663	0.0248097	0.153344	-0.987855	0.232998	0	0	0	1
0.998037	0.0527921	0.0334035	0.618773	0.0572468	-0.986695	-0.151935	-0.195152	0.024915	0.153532	-0.987823	0.23297	0	0	0	1
0.998032	0.0527685	0.0335928	0.618762	0.0572571	-0.986666	-0.152116	-0.195521	0.0250948	0.153723	-0.987789	0.232953	0	0	0	1
0.998033	0.0525857	0.0338659	0.61877	0.0571243	-0.986638	-0.152346	-0.195969	0.0253792	0.153964	-0.987744	0.232954	0	0	0	1
0.998033	0.0525078	0.033987	0.618712	0.0570713	-0.98661	-0.152552	-0.196483	0.0254987	0.154174	-0.987709	0.232921	0	0	0	1
0.998029	0.0524481	0.0341801	0.618673	0.0570486	-0.986572	-0.152805	-0.197041	0.0256837	0.154437	-0.987663	0.232887	0	0	0	1
0.998016	0.0525259	0.0344478	0.618655	0.0571738	-0.986524	-0.153066	-0.197559	0.0259206	0.154715	-0.987613	0.232859	0	0	0	1
0.998011	0.0524565	0.0347109	0.618645	0.0571526	-0.986486	-0.153318	-0.198038	0.0261764	0.15498	-0.987565	0.232821	0	0	0	1
0.998005	0.0523913	0.0349594	0.618638	0.0571331	-0.98645	-0.153557	-0.198481	0.0264176	0.155231	-0.987519	0.232773	0	0	0	1
0.997992	0.0524102	0.0352951	0.618651	0.0572111	-0.986405	-0.153818	-0.198928	0.0267307	0.155511	-0.987466	0.232749	0	0	0	1
0.997985	0.0524371	0.0354606	0.618587	0.0572693	-0.986368	-0.154035	-0.199461	0.0268771	0.155739	-0.987426	0.232718	0	0	0	1
0.997965	0.0526294	0.035743	0.618531	0.0575099	-0.986317	-0.154269	-0.200044	0.027112	0.155993	-0.98738	0.232727	0	0	0	1
0.997954	0.0526769	0.0359806	0.618473	0.0575996	-0.986279	-0.154477	-0.200582	0.0273267	0.156216	-0.987339	0.232731	0	0	0	1
0.997943	0.0527558	0.0361814	0.618437	0.0577143	-0.986243	-0.154665	-0.201014	0.0275012	0.156418	-0.987302	0.232719	0	0	0	1
0.997936	0.0526837	0.0364631	0.618418	0.0576934	-0.98621	-0.154887	-0.201476	0.0277773	0.156654	-0.987257	0.232714	0	0	0	1
0.997928	0.0526678	0.0367034	0.61837	0.0577212	-0.986176	-0.155093	-0.201984	0.0280047	0.156874	-0.987215	0.232715	0	0	0	1
0.997916	0.0528126	0.0368299	0.618281	0.0578897	-0.986135	-0.155287	-0.202528	0.0280953	0.157079	-0.98718	0.232693	0	0	0	1
0.997905	0.0528891	0.0370078	0.618212	0.0579986	-0.986099	-0.155474	-0.203042	0.0282477	0.157278	-0.987144	0.232691	0	0	0	1
0.997896	0.0529243	0.0372193	0.618159	0.0580722	-0.986064	-0.155668	-0.20353	0.0284391	0.157485	-0.987106	0.232693	0	0	0	1
0.997882	0.0530254	0.0374404	0.618115	0.0582127	-0.986025	-0.155863	-0.203992	0.0286297	0.157695	-0.987067	0.232695	0	0	0	1
0.997883	0.0528941	0.0376062	0.618049	0.0581147	-0.986001	-0.156054	-0.204506	0.0288026	0.157892	-0.98703	0.232686	0	0	0	1
0.997872	0.0529638	0.037778	0.617997	0.058217	-0.985961	-0.156269	-0.205016	0.0289482	0.158119	-0.986989	0.232683	0	0	0	1
0.997872	0.052907	0.0378711	0.617952	0.0581818	-0.98593	-0.156479	-0.20552	0.0290366	0.158333	-0.986952	0.232693	0	0	0	1
0.997869	0.0529056	0.0379466	0.617894	0.0581984	-0.985896	-0.156683	-0.206028	0.0290991	0.158541	-0.986917	0.232695	0	0	0	1
0.997866	0.0528595	0.0380901	0.617861	0.0581813	-0.985867	-0.156871	-0.206467	0.0292368	0.158736	-0.986882	0.23272	0	0	0	1
0.997873	0.0526548	0.0381995	0.617836	0.0580015	-0.985851	-0.157043	-0.20688	0.0293672	0.158908	-0.98685	0.232753	0	0	0	1
0.997869	0.0527039	0.0382234	0.617802	0.0580572	-0.985829	-0.157159	-0.207169	0.0293761	0.159027	-0.986831	0.232768	0	0	0	1
0.997867	0.0527412	0.0382227	0.61779	0.0580964	-0.985814	-0.15724	-0.207316	0.0293646	0.159108	-0.986818	0.232741	0	0	0	1
0.997877	0.0525274	0.038274	0.617789	0.0578966	-0.985808	-0.157349	-0.207538	0.0294429	0.159214	-0.986799	0.232745	0	0	0	1
0.997891	0.0522109	0.0383245	0.617758	0.0575976	-0.985795	-0.157538	-0.208	0.0295322	0.159396	-0.986767	0.232788	0	0	0	1
0.997884	0.0523418	0.0383276	0.617665	0.0577322	-0.985762	-0.157696	-0.208498	0.029505	0.159559	-0.986741	0.232807	0	0	0	1
0.997881	0.0523327	0.0384206	0.617605	0.0577426	-0.985737	-0.157849	-0.208941	0.0295893	0.159716	-0.986713	0.232837	0	0	0	1
0.997884	0.0521519	0.0385855	0.617579	0.0575954	-0.985719	-0.158014	-0.209353	0.029771	0.159885	-0.98668	0.232894	0	0	0	1
0.997883	0.0520879	0.038699	0.617553	0.0575561	-0.985691	-0.158206	-0.209799	0.0298818	0.160082	-0.986645	0.232946	0	0	0	1
0.99788	0.0521467	0.0387138	0.617499	0.0576226	-0.985655	-0.158403	-0.210283	0.0298756	0.160281	-0.986613	0.232962	0	0	0	1
0.997872	0.0523084	0.0386929	0.617426	0.0577862	-0.985607	-0.158642	-0.210854	0.0298149	0.160523	-0.986575	0.232956	0	0	0	1
0.997868	0.0523942	0.0386907	0.617382	0.0578782	-0.985561	-0.158897	-0.211397	0.029784	0.16078	-0.986534	0.232958	0	0	0	1
0.997866	0.0524071	0.0387039	0.617363	0.0579002	-0.985521	-0.159133	-0.211862	0.0297811	0.161017	-0.986496	0.23297	0	0	0	1
0.997868	0.0523266	0.0387612	0.61735	0.0578364	-0.985491	-0.159346	-0.212294	0.029838	0.161231	-0.986459	0.233	0	0	0	1
0.997872	0.0522307	0.0387946	0.617316	0.0577527	-0.985466	-0.159531	-0.212732	0.0298757	0.161415	-0.986428	0.233037	0	0	0	1
0.997871	0.0522138	0.0388407	0.617268	0.0577498	-0.985432	-0.15974	-0.213241	0.0299115	0.161626	-0.986392	0.233084	0	0	0	1
0.99786	0.0524039	0.0388841	0.617192	0.0579508	-0.985387	-0.159947	-0.2138	0.0299113	0.161841	-0.986357	0.233128	0	0	0	1
0.997845	0.0526132	0.0389858	0.617125	0.0581802	-0.98534	-0.160153	-0.214336	0.0299654	0.162059	-0.98632	0.233171	0	0	0	1
0.997837	0.0526801	0.0390846	0.617066	0.0582673	-0.985308	-0.160314	-0.214775	0.0300423	0.162228	-0.986289	0.233199	0	0	0	1
0.997833	0.052689	0.0391898	0.617035	0.058299	-0.985275	-0.160506	-0.215196	0.0301332	0.162426	-0.986254	0.233224	0	0	0	1
0.997841	0.0524563	0.0392764	0.61703	0.0580907	-0.985248	-0.160747	-0.215656	0.0302422	0.162665	-0.986211	0.233246	0	0	0	1
0.997835	0.0525865	0.0392759	0.617	0.0582274	-0.985197	-0.161014	-0.216162	0.0302046	0.162935	-0.986168	0.233239	0	0	0	1
0.997844	0.0524131	0.0392718	0.616945	0.0580632	-0.985165	-0.161266	-0.216724	0.0302141	0.163182	-0.986127	0.233237	0	0	0	1
0.997837	0.0525355	0.0392856	0.616902	0.0581934	-0.985119	-0.1615	-0.217231	0.030194	0.16342	-0.986088	0.233247	0	0	0	1
0.997844	0.0524188	0.0392682	0.616888	0.0580822	-0.985089	-0.161721	-0.217653	0.0301828	0.163636	-0.986052	0.233249	0	0	0	1
0.997848	0.0523818	0.0392034	0.61689	0.058044	-0.985043	-0.162015	-0.218122	0.0301078	0.163925	-0.986007	0.23322	0	0	0	1
0.997861	0.052211	0.0390947	0.616917	0.0578688	-0.984993	-0.162386	-0.218676	0.0300071	0.164284	-0.98595	0.233185	0	0	0	1
0.997871	0.0521004	0.0389971	0.616984	0.0577423	-0.985007	-0.162343	-0.219196	0.0299317	0.164232	-0.985961	0.233059	0	0	0	1
0.997872	0.0523086	0.0386809	0.617007	0.0579001	-0.984974	-0.162487	-0.219848	0.0295776	0.164364	-0.98595	0.232843	0	0	0	1
0.997894	0.0521741	0.0383084	0.617027	0.0577087	-0.984971	-0.162575	-0.220437	0.0292279	0.164426	-0.98595	0.23258	0	0	0	1
0.997906	0.0520717	0.0381263	0.617069	0.057582	-0.984954	-0.162723	-0.220889	0.0290568	0.164561	-0.985932	0.232453	0	0	0	1
0.997908	0.0520748	0.0380803	0.617096	0.0575816	-0.984931	-0.162862	-0.221182	0.0290029	0.164697	-0.985911	0.232426	0	0	0	1
0.997913	0.0519948	0.0380521	0.61705	0.0574973	-0.98494	-0.162839	-0.22134	0.0289896	0.16467	-0.985916	0.232422	0	0	0	1
0.99792	0.0517903	0.0381424	0.617039	0.0573123	-0.984939	-0.162908	-0.221555	0.0291083	0.164738	-0.985901	0.232497	0	0	0	1
0.997927	0.0516341	0.0381722	0.616956	0.0571667	-0.984927	-0.163029	-0.222021	0.0291564	0.164856	-0.98588	0.23257	0	0	0	1
0.997922	0.0517115	0.0381916	0.616859	0.0572498	-0.984902	-0.16315	-0.222493	0.0291557	0.164981	-0.985859	0.232631	0	0	0	1
0.99792	0.0517273	0.0382295	0.616825	0.0572764	-0.984874	-0.16331	-0.222887	0.0291811	0.165143	-0.985831	0.232677	0	0	0	1
0.99793	0.0515323	0.0382257	0.616804	0.0570886	-0.984856	-0.163487	-0.223248	0.0291993	0.165314	-0.985802	0.232691	0	0	0	1
0.997942	0.0513437	0.0381738	0.616781	0.0569016	-0.984823	-0.163749	-0.223739	0.0291644	0.165567	-0.985761	0.232686	0	0	0	1
0.997938	0.0514481	0.0381323	0.616722	0.057005	-0.984777	-0.163994	-0.22427	0.0290921	0.165812	-0.985722	0.232682	0	0	0	1
0.997929	0.0515883	0.0381867	0.616654	0.057159	-0.984731	-0.164216	-0.224815	0.0291094	0.166041	-0.985683	0.232715	0	0	0	1
0.997911	0.0518755	0.0382712	0.616577	0.057462	-0.984682	-0.164404	-0.225327	0.0291339	0.166243	-0.985648	0.232741	0	0	0	1
0.997906	0.0518554	0.0384273	0.616539	0.0574737	-0.98465	-0.164591	-0.225761	0.02928	0.166438	-0.985611	0.232771	0	0	0	1
0.997903	0.0517682	0.0386143	0.616503	0.0574253	-0.984616	-0.164807	-0.226209	0.029466	0.166661	-0.985567	0.232787	0	0	0	1
0.997899	0.0517197	0.0387968	0.616459	0.057414	-0.984583	-0.165012	-0.226649	0.0296418	0.166876	-0.985526	0.232798	0	0	0	1
0.997885	0.0517888	0.0390566	0.616408	0.0575336	-0.984532	-0.165275	-0.227201	0.0298705	0.167155	-0.985472	0.232823	0	0	0	1
0.997868	0.0519493	0.0392744	0.616317	0.0577289	-0.984518	-0.16529	-0.22773	0.0300572	0.167188	-0.98546	0.232814	0	0	0	1
0.997841	0.0521213	0.0397245	0.616272	0.0579663	-0.984545	-0.165043	-0.228258	0.0304858	0.166973	-0.985484	0.2328	0	0	0	1
0.997821	0.052179	0.0401549	0.616235	0.0580879	-0.984577	-0.164812	-0.228766	0.0309134	0.166768	-0.985505	0.232768	0	0	0	1
0.997805	0.0521946	0.0405355	0.616195	0.0581647	-0.984584	-0.164743	-0.229276	0.0312894	0.166722	-0.985501	0.232727	0	0	0	1
0.99779	0.0521746	0.0409128	0.616158	0.0582097	-0.984572	-0.164797	-0.229785	0.0316609	0.166798	-0.985476	0.23272	0	0	0	1
0.997775	0.052175	0.0412772	0.616105	0.0582711	-0.984568	-0.164802	-0.230307	0.0320192	0.166823	-0.98546	0.232703	0	0	0	1
0.997764	0.0520426	0.0417306	0.616087	0.0582175	-0.984564	-0.164841	-0.230815	0.0324853	0.166885	-0.985434	0.2327	0	0	0	1
0.997754	0.0520559	0.0419375	0.616033	0.0582702	-0.984536	-0.164992	-0.231265	0.0326777	0.167048	-0.9854	0.232655	0	0	0	1
0.997745	0.0519238	0.0423275	0.616049	0.0582139	-0.984495	-0.165255	-0.23169	0.0330681	0.167329	-0.98534	0.232642	0	0	0	1
0.99774	0.0517111	0.042691	0.616045	0.058076	-0.984448	-0.165583	-0.23219	0.0334422	0.167671	-0.985269	0.232602	0	0	0	1
0.997737	0.0515879	0.0429091	0.615986	0.0580019	-0.9844	-0.165896	-0.232763	0.0336591	0.167993	-0.985207	0.23252	0	0	0	1
0.997717	0.0515841	0.0433715	0.615984	0.0580854	-0.984348	-0.166172	-0.233307	0.0340985	0.168295	-0.98514	0.232492	0	0	0	1
0.997696	0.0517411	0.0436725	0.615952	0.0582947	-0.984319	-0.166274	-0.233746	0.0343621	0.16842	-0.98511	0.232449	0	0	0	1
0.997681	0.0517191	0.044034	0.615928	0.058342	-0.984277	-0.166501	-0.234211	0.0347081	0.168667	-0.985055	0.232463	0	0	0	1
0.997673	0.0516625	0.0442961	0.615863	0.0583374	-0.984244	-0.1667	-0.23469	0.0349638	0.168879	-0.98501	0.232485	0	0	0	1
0.997663	0.051673	0.0444965	0.61581	0.0583839	-0.984231	-0.166762	-0.235037	0.0351554	0.168954	-0.98499	0.232505	0	0	0	1
0.997654	0.0517079	0.0446577	0.615802	0.0584424	-0.984242	-0.166674	-0.235182	0.0353133	0.168876	-0.984998	0.232499	0	0	0	1
0.997651	0.0516121	0.0448393	0.615796	0.0583831	-0.984225	-0.166797	-0.235402	0.035501	0.169006	-0.984969	0.23251	0	0	0	1
0.997651	0.0514603	0.0450129	0.615722	0.0582692	-0.984201	-0.166976	-0.23584	0.0356869	0.169189	-0.984931	0.232517	0	0	0	1
0.997639	0.0515174	0.045224	0.615625	0.058368	-0.984165	-0.167158	-0.236354	0.0358741	0.169386	-0.98489	0.232543	0	0	0	1
0.99762	0.0516768	0.0454563	0.615554	0.0585708	-0.984124	-0.167327	-0.2368	0.0360655	0.169575	-0.984851	0.232571	0	0	0	1
0.997601	0.0517779	0.04576	0.615515	0.05873	-0.984078	-0.167541	-0.237225	0.0363343	0.169809	-0.9848	0.232605	0	0	0	1
0.997591	0.0517584	0.0459863	0.615444	0.0587573	-0.98404	-0.167756	-0.23771	0.0365473	0.170037	-0.984753	0.232616	0	0	0	1
0.997576	0.0519015	0.04616	0.615337	0.0589355	-0.983995	-0.167957	-0.238272	0.0366818	0.170253	-0.984711	0.232613	0	0	0	1
0.997551	0.0520688	0.0465053	0.615303	0.0591555	-0.983999	-0.167853	-0.238788	0.036999	0.170176	-0.984712	0.23261	0	0	0	1
0.997546	0.0520964	0.0465817	0.615256	0.0591941	-0.984005	-0.167808	-0.23927	0.0370723	0.170136	-0.984716	0.232573	0	0	0	1
0.99755	0.0519904	0.0466247	0.615256	0.0591034	-0.98398	-0.167981	-0.239739	0.0371222	0.170308	-0.984685	0.232541	0	0	0	1
0.99756	0.0518682	0.0465361	0.61526	0.0589793	-0.983935	-0.168289	-0.240223	0.0370375	0.170606	-0.984636	0.232504	0	0	0	1
0.997569	0.0517919	0.0464282	0.615302	0.0589006	-0.983872	-0.168688	-0.240777	0.0369206	0.170996	-0.984573	0.23247	0	0	0	1
0.997582	0.0517904	0.0461447	0.615361	0.058865	-0.983807	-0.169076	-0.241378	0.0366187	0.171367	-0.98452	0.232309	0	0	0	1
0.997603	0.0517474	0.0457392	0.615475	0.0587642	-0.983761	-0.169382	-0.24199	0.0362092	0.171647	-0.984486	0.232016	0	0	0	1
0.997625	0.0517225	0.0452893	0.61568	0.0586741	-0.98371	-0.169707	-0.242586	0.0357517	0.171945	-0.984451	0.231652	0	0	0	1
0.997657	0.0514815	0.0448536	0.615898	0.0583728	-0.983674	-0.170022	-0.243199	0.0353462	0.172225	-0.984416	0.231299	0	0	0	1
0.997678	0.0514047	0.0444855	0.615901	0.0582365	-0.983667	-0.170107	-0.243786	0.0349924	0.172286	-0.984419	0.231041	0	0	0	1
0.997674	0.0513541	0.0446209	0.615789	0.0582043	-0.983696	-0.169948	-0.244365	0.0351438	0.172133	-0.98444	0.231116	0	0	0	1
0.997659	0.05141	0.0448988	0.615699	0.0582985	-0.983733	-0.169703	-0.24488	0.0354219	0.171906	-0.98447	0.231261	0	0	0	1
0.997655	0.0514274	0.0449674	0.615586	0.0583214	-0.983761	-0.169531	-0.245302	0.0354965	0.171739	-0.984496	0.231297	0	0	0	1
0.99766	0.051309	0.0449911	0.615476	0.0582115	-0.983754	-0.16961	-0.24576	0.0355355	0.171816	-0.984481	0.23136	0	0	0	1
0.997658	0.0512937	0.0450574	0.615371	0.0582123	-0.983733	-0.169732	-0.246269	0.0355961	0.171941	-0.984457	0.231458	0	0	0	1
0.99765	0.051453	0.045056	0.615277	0.0583724	-0.983708	-0.169822	-0.246805	0.0355619	0.172036	-0.984442	0.231491	0	0	0	1
0.997645	0.0515223	0.0450808	0.615251	0.0584414	-0.983721	-0.169724	-0.24727	0.0355802	0.171942	-0.984458	0.231466	0	0	0	1
0.997645	0.0516091	0.0449856	0.615233	0.0585172	-0.983685	-0.169908	-0.247738	0.0354607	0.172123	-0.98443	0.231425	0	0	0	1
0.997654	0.0515157	0.0448937	0.615237	0.0584184	-0.983647	-0.17016	-0.248197	0.0353715	0.172367	-0.984391	0.231395	0	0	0	1
0.997654	0.0516126	0.0447729	0.615191	0.0585022	-0.983598	-0.170417	-0.248713	0.0352207	0.17262	-0.984352	0.231369	0	0	0	1
