# Supplementary material for: Axially rigid steerable needle with compliant active tip control
Source: PLoS One. 2021 Dec 16;16(12):e0261089. doi: 10.1371/journal.pone.0261089 (PMC8675730; doi:10.1371/journal.pone.0261089)
Supplement: S1 File — (ZIP) [file pone.0261089.s001.zip › Exp.1/PhantomScan_045.csvf]

2.87135	0.212328	7.34125
2.70782	0.403578	7.41701
2.74082	0.154365	7.51258
2.76992	-0.135761	7.67768
2.78056	-0.0524119	7.85031
2.77555	-0.272423	7.98086
2.82019	-0.401974	8.12928
2.81076	-0.64083	8.20893
2.80819	-0.72535	8.18445
2.788	-0.804065	8.17504
2.68605	-0.837842	8.168
2.73587	-1.02012	8.20181
2.63177	-1.04205	8.22707
2.52981	-1.07924	8.29331
2.35112	-0.970787	8.33766
2.3621	-1.18938	8.45769
2.32756	-1.15039	8.49176
2.32173	-1.19181	8.61787
2.21303	-1.12385	8.6704
2.21748	-1.21399	8.8268
2.24268	-1.29377	8.90247
2.19458	-1.40759	8.98234
2.09613	-1.32511	9.03395
2.19289	-1.52165	9.23831
2.09623	-1.50859	9.22656
2.03038	-1.44259	9.36077
2.06118	-1.70685	9.43114
1.90516	-1.51136	9.5063
1.8579	-1.47814	9.69833
2.02354	-1.98475	9.71336
1.89694	-1.90935	9.82838
1.73631	-2.05519	9.94203
1.5892	-1.8946	9.9396
1.44377	-1.98472	9.98536
1.48951	-2.03662	9.98528
1.53466	-2.23455	9.98314
1.64549	-2.27329	10.1233
1.51551	-2.23489	10.169
1.33166	-2.41746	10.077
1.27737	-2.46838	10.2107
1.01424	-2.26671	10.2455
1.00721	-2.689	10.0217
0.896449	-2.39013	10.145
0.86133	-2.40468	9.97949
0.713216	-2.20859	9.95041
0.915966	-2.46548	10.1126
0.707861	-2.32223	9.83111
0.74664	-2.52564	9.69694
0.727318	-2.54543	9.79418
0.630024	-2.63108	9.69985
0.407498	-2.67138	9.3333
0.225971	-2.67343	9.18387
0.282782	-2.75884	9.16696
0.148836	-2.70533	9.06977
0.204825	-2.92135	9.08427
0.268791	-2.98342	9.13895
0.282576	-2.92442	9.08748
0.187318	-2.98585	8.99826
0.227034	-2.77406	9.25452
0.259983	-3.06369	9.19064
0.12488	-3.08787	8.96419
0.112563	-2.88393	8.93877
0.314162	-2.56518	9.15833
0.145746	-2.84899	9.08002
-0.00976155	-2.70516	9.08919
0.13927	-2.81958	9.09439
0.0698827	-2.72057	9.03497
-0.0548339	-2.93372	9.06996
-0.0481744	-3.02437	9.20368
-0.178332	-3.23572	9.17948
-0.0886294	-3.11736	9.3616
-0.279169	-3.17689	9.28641
-0.343794	-3.22966	9.28996
-0.471559	-3.32777	9.33952
-0.498139	-3.28714	9.59756
-0.563839	-3.45809	9.48007
-0.72483	-3.06006	9.67303
-0.842772	-3.24347	9.49787
-1.0626	-3.24883	9.42632
-1.0537	-3.43024	9.57966
-1.1313	-3.45039	9.54667
-1.21645	-3.50515	9.6988
-1.34719	-3.4374	9.77969
-1.40073	-3.28856	9.90384
-1.52978	-3.45303	9.83857
-1.45608	-3.62817	9.81084
-1.63974	-3.62348	9.81383
-1.83726	-3.55124	10.0043
-1.89956	-3.53675	10.0762
-1.95032	-3.51282	10.1194
-1.83537	-3.7281	10.2949
-2.25723	-3.7863	9.89683
-1.91209	-3.36372	10.3672
-2.1373	-3.36297	10.1065
-2.13998	-3.5802	10.1093
-2.06511	-3.87146	10.2651
-2.11929	-3.79827	10.3647
-2.0538	-3.95921	10.4001
-2.33561	-4.02205	10.3585
-2.36309	-4.0364	10.3424
-2.31881	-4.03283	10.4715
-2.44753	-4.21099	10.4683
-2.37473	-3.9902	10.5779
-2.41965	-3.99916	10.6803
-2.42256	-4.15252	10.6209
-2.27519	-3.98595	10.95
-2.53169	-4.17998	10.689
-2.5363	-4.4453	10.5788
-2.4885	-4.29726	10.7783
-2.52576	-4.09775	10.653
-2.64439	-3.87786	10.9614
-2.48369	-4.14012	10.8808
-2.55811	-4.3185	11.0319
-2.60461	-4.14443	10.9236
-2.62355	-3.98084	10.9587
-2.73752	-4.0045	10.8258
-2.40085	-4.01274	10.9565
-2.60664	-3.70562	10.8299
-2.56406	-4.00929	10.8325
-2.66233	-3.6609	10.99
-2.66278	-3.67628	11.033
-2.80315	-3.69292	10.7231
-2.97338	-3.10601	10.6164
-2.93106	-3.27438	10.4382
-3.04715	-3.28634	10.1
-2.85217	-3.38748	10.2491
-2.77691	-3.42042	10.2186
-2.8896	-3.54845	10.3241
-2.70131	-3.71952	10.3215
-2.79217	-3.73858	10.3901
-2.81764	-3.80592	10.264
-2.88493	-3.85642	9.88251
-2.80144	-4.03064	10.3876
-2.83523	-3.88434	10.212
-2.9308	-3.84283	10.0767
-2.7036	-4.07055	10.3155
-2.86122	-4.00429	10.2659
-2.5602	-4.05648	10.5883
-2.83238	-4.22688	10.2708
-2.84137	-4.10445	10.5022
-2.95445	-4.17528	10.1374
-2.79525	-4.00743	10.53
-2.85549	-3.94846	10.2475
-2.82687	-4.06222	10.351
-2.89888	-4.08768	10.2662
-2.77828	-3.85698	10.5639
-2.75652	-4.08199	10.3789
-2.76906	-4.09876	10.4846
-2.80421	-4.31664	10.6955
-2.58896	-4.33062	10.7596
-2.78737	-4.41174	10.6038
-2.95175	-4.28911	10.346
-2.93834	-3.82957	10.6332
-3.12235	-4.00964	10.57
-3.00931	-4.05567	10.7722
-3.07155	-4.23719	10.6385
-3.01571	-4.10262	10.7022
-3.0443	-4.00311	10.5841
-2.99862	-3.86516	10.8567
-3.07211	-3.68506	10.5168
-2.88792	-3.74163	10.7202
-2.6346	-3.79046	10.9237
-2.92934	-3.42636	10.8704
-2.90308	-3.77433	10.6706
-2.58679	-3.91328	10.766
-2.7398	-3.74069	10.5869
-2.44736	-3.6917	10.807
-2.50378	-3.65412	10.662
-2.40263	-3.66915	10.6457
-2.41303	-3.80479	10.3906
-2.06187	-3.77098	10.6129
-2.34479	-3.49115	10.3533
-2.11312	-3.642	10.4762
-2.19434	-3.69198	10.2426
-1.9992	-3.81101	10.2478
-2.10071	-3.83687	10.2048
-1.954	-3.95499	10.1896
-1.84368	-3.96336	10.2191
-1.87045	-4.12824	10.1109
-1.90401	-4.06257	10.0205
-1.93613	-4.1663	9.90681
-1.86306	-4.18682	9.94166
-1.74079	-4.12331	9.93639
-1.88075	-3.89254	9.92811
-1.66819	-4.25195	9.80045
-1.63834	-4.28822	9.83262
-1.56148	-4.25071	9.91392
-1.47735	-4.34954	9.96693
-1.41628	-4.61774	9.96305
-1.44733	-4.67496	9.8029
-1.45975	-4.62682	9.84112
-1.41885	-4.62839	9.97136
-1.57005	-4.80715	9.79772
-1.41067	-4.97855	9.9419
-1.52578	-5.19585	9.85194
-1.6527	-4.9773	9.83122
-1.84946	-5.1756	9.75609
-1.68547	-5.41	10.0252
-1.87949	-5.54168	9.79307
-2.07586	-5.6494	9.80373
-2.20355	-5.68337	9.83425
-2.29189	-5.68876	9.55195
-2.39726	-5.63606	9.72852
-2.60926	-5.51776	9.63178
-2.41615	-5.41008	9.77948
-2.50972	-5.34269	9.74713
-2.67221	-5.23391	9.46237
-2.66744	-5.28543	9.29756
-2.76053	-5.04769	9.32841
-2.81902	-4.9555	9.24258
-2.76954	-4.83622	9.36482
-2.76546	-5.10539	9.36026
-2.78457	-4.31314	9.71727
-2.83687	-5.09214	9.1975
-2.79171	-4.63813	9.44255
-2.96612	-4.56598	9.41513
-2.83315	-4.70442	9.68996
-3.11414	-4.85305	9.41719
-2.97155	-4.49744	9.66218
-2.94664	-4.99442	9.54537
-3.00062	-4.80769	9.70005
-3.11482	-4.7174	9.87376
-3.18223	-4.74089	9.62425
-3.27542	-4.70146	9.80593
-3.10832	-4.66207	10.0801
-3.26921	-4.87864	9.96963
-3.49248	-4.68179	9.68564
-3.32633	-4.81477	9.91688
-3.39934	-4.57404	9.93746
-3.46924	-4.56068	9.89364
-3.59578	-4.63299	9.82086
-3.64756	-4.88927	9.91626
-3.77037	-4.5478	9.85032
-3.78795	-4.60871	9.85828
-3.82654	-4.69906	9.74066
-3.7791	-4.8402	9.78325
-3.65854	-4.81523	10.0298
-3.81839	-4.71104	9.74116
-3.91463	-4.74879	9.89623
-3.9512	-4.7865	9.89203
-3.90677	-4.92735	9.96127
-3.93093	-5.14055	10.0175
-3.94869	-4.31846	10.2267
-4.10292	-4.54672	9.84928
-4.05931	-4.66376	10.0454
-4.12817	-4.60725	9.97782
-4.05721	-4.71011	10.0639
-4.12287	-4.77028	10.1212
-4.01587	-4.90097	9.98496
-4.21584	-4.82903	10.1109
-4.09376	-4.71829	10.2005
-4.16603	-4.80303	10.2561
-4.10531	-4.63967	10.4098
-4.17579	-4.78955	10.3029
-4.18828	-4.91164	10.2608
-4.00369	-4.80391	10.3859
-3.87832	-4.82784	10.3574
-3.63822	-4.70376	10.2474
-3.39014	-4.73509	10.3737
-3.11273	-4.94292	10.2095
-3.1679	-4.92537	10.2159
-3.04317	-4.7442	10.4141
-3.11208	-4.80481	10.1095
-2.75138	-4.71682	10.4276
-2.65607	-4.85334	10.4504
-2.56398	-4.75787	10.3362
-2.19418	-4.69505	10.5951
-2.31546	-4.47801	10.0919
-2.00165	-4.44642	10.406
-1.78899	-4.70606	10.6126
-1.66308	-4.65197	10.529
-1.38949	-4.79373	10.5147
-2.38547	-4.2331	10.4142
-3.82989	-4.02942	10.2847
-4.22305	-3.94261	10.7998
-4.57928	-3.75596	10.9629
-4.55431	-3.52908	10.7545
-4.46908	-3.40794	10.2519
-5.36347	-3.67569	9.42856
-5.75121	-3.60764	9.02082
-5.10603	-3.36247	9.15959
-5.61592	-3.73126	9.5414
-5.61785	-3.68262	10.0616
-5.75823	-3.53197	10.3185
-5.58796	-3.53297	10.325
-5.89016	-3.48211	9.94403
-5.93407	-3.5216	9.51152
-4.97287	-3.35609	9.57229
-5.73374	-3.43984	8.84003
-5.54805	-3.40605	9.08463
-5.2874	-3.76701	9.38334
-5.94069	-3.2674	9.20116
-5.52297	-3.56396	9.19352
-5.97555	-3.5492	9.35541
-5.42468	-3.34499	9.01707
-6.02022	-3.43659	8.40114
-6.45826	-3.55805	8.68952
-6.01789	-3.36918	9.28033
-6.30332	-3.44658	9.25833
-6.22185	-3.53268	9.15481
-6.41164	-3.61375	8.95368
-6.03329	-3.38395	8.48278
-6.04106	-3.5759	7.69965
-5.74132	-3.12132	7.63881
-5.709	-2.92557	8.1412
-5.42727	-2.58013	9.05362
-5.46871	-2.66732	10.1252
-5.32075	-2.2104	9.58653
-5.1958	-1.93841	8.87903
-5.20672	-1.8522	8.83274
-4.93211	-1.79808	9.00569
-4.74764	-1.71801	9.01324
-4.63325	-1.54335	9.05018
-4.60589	-1.49602	9.00618
-4.58592	-1.43081	8.99562
-4.54864	-1.2679	9.04118
-4.55915	-1.21047	8.95929
-4.48059	-1.33982	8.97916
-4.56194	-1.10429	9.01828
-4.52886	-1.25243	8.99322
-4.53376	-1.12632	8.97755
-4.66439	-0.835359	8.95436
-4.58706	-1.08521	8.95616
-4.6352	-0.916069	8.96313
-4.62238	-0.957997	8.98363
-4.52936	-0.95068	9.03632
-4.6285	-1.04363	8.9434
-4.58081	-0.989447	8.9118
-4.51817	-0.964966	8.94162
-4.54204	-0.812687	8.92131
-4.4475	-0.898597	8.80618
-4.46301	-0.665425	8.88507
-4.33292	-0.911441	8.88443
-4.19214	-0.897737	8.91979
-4.05332	-0.772749	8.90376
-4.04602	-0.704462	8.88539
-3.96626	-0.502059	8.89009
-3.99508	-0.292054	8.8322
-3.86485	-0.304905	8.77702
-3.84999	-0.255203	8.70808
-3.75001	-0.328448	8.67221
-3.73932	-0.109736	8.58673
-3.61838	-0.22479	8.54361
-3.48433	-0.360647	8.43305
-3.6301	-0.0572495	8.43782
-3.60781	0.0461048	8.3823
-3.59131	-0.0564187	8.28828
-3.58855	0.00570487	8.22974
-3.4716	0.0161346	8.19
-3.51029	-0.0174099	8.11029
-3.4516	-0.0183103	8.05154
-3.51312	-0.0163091	8.0501
-3.52727	-0.034434	7.97065
-3.65538	0.268142	7.92206
-3.42451	-0.0846465	7.89153
-3.46206	-0.114963	7.80179
-3.50255	0.114238	7.68404
-3.61945	-0.164906	7.69735
-3.54617	-0.226716	7.68756
-3.49224	-0.00539745	7.6037
-3.51157	-0.0535625	7.74129
-3.60669	0.0248926	7.52524
-3.52136	-0.687887	7.66609
-3.44914	-0.690443	7.65978
-3.45449	-0.582753	7.77829
-3.47715	-0.452676	7.64993
-3.53012	-0.384317	7.60606
-3.51361	-0.34459	7.63476
-3.72178	-0.271927	7.78068
-3.6435	-0.453124	7.82565
-3.73237	-0.336467	7.84853
-3.79692	-0.326894	8.1827
-3.79342	-0.332662	8.43319
-3.67586	-0.321022	8.53261
-3.56309	-0.169371	8.35803
-3.22796	-0.425867	8.25171
-3.20239	-0.169354	8.25894
-3.23387	-0.192332	8.22956
-3.26078	-0.0453425	8.13292
-3.0656	-0.176346	8.222
-3.07042	0.0447794	8.09761
-3.05004	0.0702943	8.05623
-3.01377	0.043137	7.95931
-3.01295	0.00492485	7.86034
-2.94288	0.257073	7.94995
-2.80338	0.221842	7.89687
-2.59261	0.0820018	7.86983
-2.74658	0.0241832	7.78327
-2.72881	0.246941	7.82144
-2.68675	0.0160388	7.78685
-2.81296	0.156811	7.76266
-2.77414	0.252744	7.70045
-2.62611	-0.240873	7.64723
-2.60414	-0.206683	7.56932
-2.71724	-0.0559656	7.59685
-2.73385	-0.0245863	7.49544
-2.61873	-0.108698	7.45851
-2.59296	-0.10155	7.53948
-2.63598	-0.0691153	7.44831
-2.84731	-0.0343801	7.18051
-2.46087	-0.220704	7.66554
-2.54376	-0.0223847	7.48683
-2.53304	-0.0141177	7.45278
-2.33837	0.0560282	7.71428
-2.24455	-0.0455015	7.74376
-2.27827	0.0354335	7.66286
-2.17031	-0.208563	7.71466
-2.18884	0.0341526	7.67107
-2.16301	-0.0431376	7.73274
-2.36923	0.0246447	7.58881
-2.27233	-0.176866	7.56524
-2.21479	0.0460182	7.78418
-2.4087	0.00384884	7.55943
-2.40875	0.0957091	7.66283
-2.34989	0.0660588	7.76906
-2.35404	0.0077405	7.72888
-2.31293	0.00101332	7.80188
-2.22065	-0.0315665	7.87505
-2.19033	-0.0979185	7.91284
-1.98175	-0.202182	8.25681
-2.00239	-0.261827	8.11614
-2.24627	0.071768	8.08311
-2.21641	-0.488993	7.87961
-1.97183	-0.333176	8.06378
-2.0266	-0.290454	8.0505
-2.18822	-0.0556592	8.00787
-2.06015	-0.340959	7.99048
-2.04925	-0.328807	8.04903
-2.17087	-0.229339	7.97108
-2.1324	-0.348162	7.8745
-2.02209	-0.19729	8.02547
-1.78811	-0.321084	8.12138
-1.89129	-0.064435	8.08757
-1.84343	-0.165063	8.03182
-1.71311	-0.201919	8.01182
-1.68414	-0.277016	7.83522
-1.55991	-0.102354	7.90511
-1.38884	-0.214128	7.93386
-1.63189	0.0384621	7.69085
-1.40526	0.0245456	7.69918
-1.20862	-0.0742783	7.68379
-0.824496	-0.197616	8.09615
-0.997514	0.215125	7.98717
-0.841042	-0.108394	8.07276
-0.816464	-0.0847748	8.01039
-0.974003	0.124143	7.93962
-0.701572	0.190654	8.12993
-0.70502	0.0932314	8.12602
-0.689686	0.0549679	8.04302
-0.460788	0.0143368	8.18159
-0.544386	0.25414	8.07482
-0.337893	0.335956	8.29488
-0.396777	-0.174289	8.16521
-0.266769	0.0954887	8.3207
-0.309831	0.168666	8.30884
-0.178131	0.238498	8.45442
-0.219277	0.178912	8.56081
-0.0621329	0.068998	8.52255
-0.0762604	0.0116864	8.60931
-0.234052	0.324694	8.4112
-0.0502784	0.157041	8.48903
-0.215778	0.384558	8.62478
-0.104078	0.223821	8.75989
-0.183525	0.042365	8.65283
-0.402479	0.23059	8.60429
-0.395712	0.116932	8.76413
-0.445023	0.317531	8.83702
-0.468799	0.13447	8.69653
-0.377126	0.124107	8.78388
-0.355268	0.109561	8.8015
-0.481858	0.281837	8.82349
-0.37397	0.0270465	8.71235
-0.333749	0.104358	8.74277
-0.146867	0.202512	8.80816
-0.0615082	0.218057	8.81625
-0.0967607	0.4022	8.86113
-0.133848	0.0406531	8.72454
0.107807	0.55045	8.71761
-0.0444375	0.368684	8.37445
0.149798	0.391711	8.61967
0.0174664	0.389786	8.43347
0.1351	0.582301	8.52606
0.0892482	0.0413205	8.29923
0.276918	0.218485	8.34741
0.156828	0.246291	8.33378
0.138542	0.419319	8.31076
0.0815734	0.671344	8.36282
0.235459	0.467277	8.08948
0.297441	0.426854	8.17684
0.261037	0.516857	7.69602
0.353586	0.45504	7.89455
0.556997	0.366952	7.97356
0.488326	0.703471	7.87505
0.529278	0.565649	8.03422
0.481787	0.672297	7.61862
0.34037	0.784187	7.87794
0.579576	0.776308	7.82386
0.436817	0.759337	7.66163
0.474782	0.662861	7.62128
0.451182	0.69169	7.39471
0.635507	0.746141	7.41574
0.429299	0.809642	7.21304
0.562391	0.843652	7.57296
0.57573	0.837699	7.41852
0.609913	0.784774	7.48806
0.667215	0.88128	7.45049
0.569862	0.924854	7.2384
0.688591	0.79884	7.46912
0.927585	1.19963	7.87616
0.987595	0.949043	7.98711
1.1808	0.929913	8.50644
1.14389	1.05343	8.63224
1.04855	0.418324	8.32789
1.0065	0.780207	8.45442
0.933156	0.793406	8.11158
1.03096	0.90728	8.19327
0.946074	0.903008	7.98229
0.837793	0.99978	7.7156
1.19146	0.966764	8.0418
1.08762	0.891487	7.86857
1.03353	0.964447	8.01476
1.18347	0.72708	7.55601
1.14431	0.946023	7.66445
1.11136	1.1105	7.67776
1.06434	0.887027	7.53848
1.21844	0.911827	7.78671
1.17343	1.17393	7.56895
1.17508	1.23749	7.54297
1.44864	1.04991	7.73167
1.23273	1.28867	7.6102
1.23851	1.20558	7.64465
1.29118	1.17927	7.72908
1.17496	1.40354	7.80795
1.14266	1.30571	7.82105
1.37537	1.17854	8.06424
1.10758	1.46342	8.11001
1.12468	1.29481	8.10178
1.10394	1.24246	8.20301
1.13935	1.28949	8.26425
1.09771	1.53679	8.4803
1.07715	1.4314	8.38571
1.08181	1.42804	8.40423
0.892245	1.35069	8.2456
1.10712	1.21986	8.3307
1.03038	1.41365	8.41279
1.02606	1.46876	8.45421
1.03169	1.36055	8.29303
1.21262	1.38243	8.43726
0.987722	1.61299	8.12781
1.14601	1.48931	8.09173
1.51856	1.37991	8.15339
1.48142	1.25911	7.94723
1.66611	1.43883	8.35268
1.65401	1.30671	7.96482
1.59917	1.33853	8.02339
1.73524	1.1702	8.00399
1.82206	1.12411	8.16194
1.86504	0.928522	8.69579
2.33621	0.802987	9.45676
1.93757	0.66891	9.47749
2.03723	0.432328	9.7547
2.20744	0.471745	9.38703
1.98896	0.414204	9.08463
1.82606	0.0843608	8.57933
2.1551	0.152587	8.59695
1.91043	0.318725	8.17102
2.06127	0.336291	7.98076
2.10535	0.346697	7.97852
2.0573	0.139633	7.8934
2.07518	0.188843	7.59792
