# Supplementary material for: Axially rigid steerable needle with compliant active tip control
Source: PLoS One. 2021 Dec 16;16(12):e0261089. doi: 10.1371/journal.pone.0261089 (PMC8675730; doi:10.1371/journal.pone.0261089)
Supplement: S1 File — (ZIP) [file pone.0261089.s001.zip › Exp.1/PhantomScan_046.csv]

0.996584	0.0618348	0.0545808	0.626905	0.0665815	-0.993627	-0.0905421	-0.249567	0.0486099	0.093852	-0.994393	0.231906	0	0	0	1
0.996578	0.0619491	0.0545616	0.626899	0.0666951	-0.993616	-0.0905737	-0.249615	0.048578	0.0938878	-0.994392	0.231895	0	0	0	1
0.996573	0.0620535	0.0545452	0.626911	0.0667968	-0.993611	-0.0905542	-0.249589	0.0485532	0.0938723	-0.994394	0.231874	0	0	0	1
0.99656	0.0621396	0.0546902	0.627024	0.06687	-0.993655	-0.0900181	-0.249287	0.0487251	0.0933506	-0.994435	0.231809	0	0	0	1
0.996552	0.0623397	0.054599	0.627086	0.0670398	-0.993682	-0.0895857	-0.249002	0.0486449	0.0929222	-0.994479	0.231701	0	0	0	1
0.996539	0.0625406	0.0546062	0.627175	0.0672211	-0.993706	-0.0891833	-0.248709	0.0486605	0.0925305	-0.994515	0.231624	0	0	0	1
0.996523	0.0628545	0.0545402	0.627258	0.0675049	-0.993729	-0.0887097	-0.248346	0.048598	0.0920681	-0.994561	0.231545	0	0	0	1
0.996508	0.0631458	0.0544833	0.627344	0.0677661	-0.993756	-0.0882154	-0.24798	0.0485482	0.0915845	-0.994608	0.231469	0	0	0	1
0.996497	0.0633441	0.0544397	0.627417	0.0679332	-0.993792	-0.0876709	-0.247634	0.0485239	0.0910472	-0.994658	0.231396	0	0	0	1
0.996487	0.0634864	0.0544566	0.62751	0.0680456	-0.993841	-0.0870331	-0.247255	0.0485714	0.0904181	-0.994714	0.231327	0	0	0	1
0.99648	0.0636828	0.054368	0.627574	0.068205	-0.993881	-0.0864498	-0.246885	0.0485055	0.0898388	-0.994769	0.231255	0	0	0	1
0.996462	0.0640037	0.0543164	0.627668	0.0684966	-0.993903	-0.0859609	-0.246491	0.048459	0.0893624	-0.994814	0.231187	0	0	0	1
0.996446	0.0643497	0.0542019	0.627743	0.0688072	-0.993925	-0.0854594	-0.246099	0.0483488	0.0888703	-0.994864	0.23111	0	0	0	1
0.99643	0.064704	0.0540827	0.627822	0.0691254	-0.993946	-0.0849532	-0.245702	0.0482339	0.0883735	-0.994914	0.231022	0	0	0	1
0.996411	0.065092	0.0539548	0.627904	0.0694762	-0.993966	-0.0844393	-0.245286	0.0481083	0.0878701	-0.994964	0.230935	0	0	0	1
0.996395	0.0654199	0.0538552	0.627985	0.0697699	-0.993988	-0.0839281	-0.244893	0.0480163	0.0873682	-0.995013	0.230854	0	0	0	1
0.996378	0.0657977	0.0537077	0.628057	0.0701098	-0.994007	-0.0834251	-0.244486	0.0478721	0.0868735	-0.995063	0.230769	0	0	0	1
0.996364	0.0661182	0.0535831	0.628129	0.0703934	-0.994031	-0.0828997	-0.244088	0.0477575	0.0863553	-0.995114	0.230691	0	0	0	1
0.996348	0.0664807	0.05342	0.628198	0.0707163	-0.994051	-0.0823826	-0.243673	0.0476007	0.0858447	-0.995166	0.230608	0	0	0	1
0.996334	0.0668393	0.0532306	0.628264	0.0710306	-0.994075	-0.0818138	-0.243227	0.0474222	0.0852801	-0.995223	0.23052	0	0	0	1
0.996331	0.0670199	0.053071	0.628331	0.0711732	-0.994106	-0.0813073	-0.242824	0.0472844	0.0847714	-0.995273	0.230445	0	0	0	1
0.996354	0.0668539	0.0528545	0.628411	0.0709679	-0.994158	-0.0808585	-0.242388	0.0471153	0.0842999	-0.995321	0.230351	0	0	0	1
0.996348	0.0670894	0.0526517	0.628499	0.0711677	-0.994174	-0.0804761	-0.241946	0.0469212	0.0839146	-0.995363	0.230262	0	0	0	1
0.996349	0.0672647	0.0524096	0.628567	0.0713053	-0.994194	-0.0801129	-0.24153	0.0466918	0.0835428	-0.995405	0.230171	0	0	0	1
0.996355	0.0673657	0.0521689	0.628634	0.0713687	-0.994219	-0.0797441	-0.24112	0.0464706	0.0831619	-0.995447	0.23008	0	0	0	1
0.996357	0.067531	0.0519277	0.62871	0.0714952	-0.994241	-0.0793501	-0.240678	0.0462454	0.0827588	-0.995491	0.229989	0	0	0	1
0.996359	0.0676778	0.0516932	0.628782	0.0716057	-0.994262	-0.0789919	-0.240259	0.0460258	0.0823911	-0.995532	0.229899	0	0	0	1
0.996359	0.0678455	0.0514667	0.628846	0.071739	-0.994279	-0.0786587	-0.239864	0.0458108	0.0820497	-0.99557	0.229824	0	0	0	1
0.996366	0.0679326	0.0512181	0.628902	0.0717877	-0.994306	-0.0782684	-0.239459	0.0455847	0.081646	-0.995613	0.229742	0	0	0	1
0.996368	0.0680507	0.0510274	0.628982	0.0718689	-0.994336	-0.0778074	-0.239015	0.0454187	0.0811773	-0.995659	0.22966	0	0	0	1
0.996365	0.0682642	0.0507936	0.629052	0.0720452	-0.994354	-0.0774168	-0.238585	0.0451972	0.08078	-0.995702	0.229574	0	0	0	1
0.996383	0.0681016	0.0506639	0.629098	0.0718619	-0.994386	-0.0771836	-0.23833	0.0450983	0.0805305	-0.995726	0.229531	0	0	0	1
0.996384	0.0681314	0.050595	0.629103	0.0718775	-0.994399	-0.0769962	-0.238188	0.0450409	0.0803397	-0.995744	0.22955	0	0	0	1
0.996381	0.0683129	0.0504165	0.629099	0.0720293	-0.994414	-0.076663	-0.237939	0.0448729	0.0800022	-0.995779	0.229556	0	0	0	1
0.996382	0.0684057	0.050258	0.629163	0.0720898	-0.994443	-0.0762293	-0.237511	0.0447393	0.0795619	-0.995821	0.229553	0	0	0	1
0.996405	0.0682689	0.0500032	0.629222	0.0719126	-0.99449	-0.0757738	-0.237057	0.0445298	0.0790825	-0.995868	0.2295	0	0	0	1
0.996418	0.0682614	0.0497444	0.629265	0.0718669	-0.994524	-0.075377	-0.236661	0.0443017	0.0786673	-0.995911	0.229442	0	0	0	1
0.996433	0.0683215	0.0493638	0.629274	0.0718761	-0.994559	-0.0749058	-0.236208	0.0439526	0.078172	-0.995966	0.22942	0	0	0	1
0.996435	0.0685478	0.049014	0.629273	0.0720521	-0.994584	-0.0743934	-0.235709	0.043624	0.077645	-0.996021	0.229484	0	0	0	1
0.996445	0.0686552	0.0486578	0.629257	0.0721066	-0.994623	-0.0738186	-0.235173	0.0433031	0.07705	-0.996082	0.229616	0	0	0	1
0.996458	0.0686911	0.0483372	0.629246	0.0720933	-0.994666	-0.0732535	-0.234624	0.0430225	0.0764641	-0.996139	0.229788	0	0	0	1
0.996461	0.0688468	0.0480588	0.62924	0.0722043	-0.994697	-0.0727152	-0.234089	0.0427727	0.0759131	-0.996192	0.229974	0	0	0	1
0.996467	0.0690009	0.0477041	0.629216	0.072311	-0.994724	-0.0722392	-0.233623	0.0424428	0.0754188	-0.996243	0.23008	0	0	0	1
0.996471	0.069128	0.0474428	0.629255	0.0724027	-0.994744	-0.0718763	-0.233137	0.0421996	0.0750429	-0.996282	0.230141	0	0	0	1
0.996483	0.0692081	0.047059	0.629292	0.0724388	-0.994767	-0.0715173	-0.232628	0.041838	0.0746599	-0.996326	0.230119	0	0	0	1
0.996492	0.0692904	0.0467443	0.62936	0.0724861	-0.994783	-0.0712458	-0.232125	0.0415387	0.0743695	-0.99636	0.230082	0	0	0	1
0.9965	0.0693722	0.0464665	0.629445	0.0725367	-0.994797	-0.0709945	-0.231607	0.0412745	0.0741018	-0.996391	0.230057	0	0	0	1
0.99651	0.0694361	0.0461508	0.629507	0.0725645	-0.994817	-0.0706908	-0.231089	0.0409779	0.0737782	-0.996428	0.230051	0	0	0	1
0.996531	0.0693399	0.045827	0.629533	0.0724322	-0.994848	-0.0703886	-0.230653	0.040685	0.073449	-0.996464	0.230055	0	0	0	1
0.996534	0.0694722	0.0455728	0.629585	0.0725329	-0.994863	-0.0700771	-0.230167	0.0404451	0.073125	-0.996498	0.230091	0	0	0	1
0.996557	0.0693886	0.0452025	0.62961	0.0724076	-0.994898	-0.0697122	-0.229666	0.0401094	0.0727304	-0.99654	0.230107	0	0	0	1
0.996562	0.0694637	0.0449731	0.629676	0.0724543	-0.994914	-0.069422	-0.229173	0.0398968	0.0724271	-0.996571	0.230143	0	0	0	1
0.996564	0.0695742	0.0447601	0.629765	0.0725393	-0.994926	-0.0691729	-0.22865	0.0396951	0.0721673	-0.996598	0.230151	0	0	0	1
0.996568	0.0696846	0.0444982	0.629841	0.0726209	-0.994936	-0.0689316	-0.228157	0.0394441	0.0719118	-0.996626	0.230136	0	0	0	1
0.996584	0.069613	0.0442451	0.629909	0.0725228	-0.994958	-0.0687181	-0.227714	0.039213	0.0716774	-0.996652	0.230105	0	0	0	1
0.996585	0.0697914	0.0439406	0.629954	0.0726694	-0.994965	-0.0684694	-0.227269	0.0389154	0.071414	-0.996683	0.230083	0	0	0	1
0.996592	0.0698726	0.0436374	0.629991	0.0727176	-0.994981	-0.0681816	-0.226817	0.038629	0.0711078	-0.996716	0.230085	0	0	0	1
0.996605	0.0698031	0.0434576	0.630076	0.0726253	-0.995006	-0.0679193	-0.226312	0.0384742	0.0708302	-0.996742	0.230122	0	0	0	1
0.996623	0.0696845	0.0432426	0.630163	0.0724815	-0.995034	-0.0676548	-0.225787	0.0382881	0.0705459	-0.996769	0.230135	0	0	0	1
0.996641	0.069574	0.0430023	0.630246	0.0723451	-0.99506	-0.0674182	-0.225284	0.0380739	0.070288	-0.996795	0.230121	0	0	0	1
0.996659	0.069459	0.0427594	0.630323	0.0722047	-0.995086	-0.0671931	-0.2248	0.0378567	0.0700413	-0.996821	0.230093	0	0	0	1
0.99667	0.0693847	0.0426362	0.630357	0.0721169	-0.995101	-0.0670622	-0.224538	0.0377489	0.0698989	-0.996835	0.230073	0	0	0	1
0.996672	0.0693962	0.0425705	0.63036	0.0721207	-0.995106	-0.0669793	-0.224416	0.0376887	0.0698118	-0.996843	0.230078	0	0	0	1
0.996665	0.0695739	0.0424331	0.630365	0.0722831	-0.995104	-0.0668361	-0.2242	0.0375499	0.0696656	-0.996859	0.23008	0	0	0	1
0.996658	0.0697475	0.0423254	0.630435	0.0724418	-0.995105	-0.0666479	-0.223768	0.0374443	0.0694765	-0.996876	0.230087	0	0	0	1
0.99668	0.069526	0.042177	0.630534	0.0722026	-0.995136	-0.0664394	-0.223248	0.0373272	0.0692493	-0.996896	0.230062	0	0	0	1
0.99669	0.069491	0.0419823	0.630607	0.0721464	-0.995154	-0.0662326	-0.222754	0.0371508	0.0690276	-0.996918	0.23002	0	0	0	1
0.996694	0.069537	0.0418124	0.630679	0.0721736	-0.995165	-0.0660449	-0.222292	0.0369922	0.0688296	-0.996938	0.22998	0	0	0	1
0.9967	0.0695564	0.041642	0.63073	0.0721725	-0.995181	-0.0658063	-0.22181	0.0368386	0.0685798	-0.996961	0.229957	0	0	0	1
0.996702	0.0695997	0.0415239	0.630779	0.0721988	-0.995194	-0.0655698	-0.221337	0.0367352	0.0683368	-0.996981	0.229945	0	0	0	1
0.996721	0.0694559	0.0413139	0.630793	0.0720308	-0.995224	-0.0652946	-0.22089	0.036556	0.0680416	-0.997008	0.229919	0	0	0	1
0.996717	0.0695947	0.041158	0.630841	0.0721495	-0.995232	-0.0650429	-0.220402	0.0364097	0.0677842	-0.997031	0.229914	0	0	0	1
0.99672	0.0696467	0.0410106	0.630912	0.0721828	-0.995246	-0.0648039	-0.219873	0.0362768	0.0675368	-0.997053	0.229899	0	0	0	1
0.996714	0.0698042	0.0408886	0.630975	0.0723239	-0.99525	-0.0645843	-0.219363	0.0361605	0.0673145	-0.997072	0.229874	0	0	0	1
0.996722	0.0697753	0.0407411	0.631009	0.0722763	-0.995269	-0.0643435	-0.218902	0.0360333	0.0670625	-0.997093	0.229841	0	0	0	1
0.996719	0.0699046	0.0405919	0.631036	0.0723862	-0.995277	-0.0640852	-0.218409	0.0358948	0.0667985	-0.997116	0.229809	0	0	0	1
0.996708	0.0701199	0.0404894	0.631066	0.0725849	-0.99528	-0.0638235	-0.217918	0.0357974	0.0665376	-0.997137	0.229797	0	0	0	1
0.996705	0.0702065	0.040403	0.631082	0.072656	-0.995292	-0.0635528	-0.217424	0.0357254	0.0662642	-0.997158	0.229771	0	0	0	1
0.996695	0.0703928	0.0403322	0.631106	0.0728274	-0.995297	-0.0632756	-0.216882	0.0356628	0.065989	-0.997178	0.229737	0	0	0	1
0.996702	0.0703356	0.0402689	0.63115	0.0727577	-0.995317	-0.0630426	-0.216376	0.0356206	0.0657498	-0.997196	0.229697	0	0	0	1
0.996709	0.0702681	0.0402132	0.631187	0.0726791	-0.995336	-0.0628317	-0.215928	0.035585	0.0655329	-0.997211	0.229665	0	0	0	1
0.996702	0.0704007	0.0401414	0.631226	0.0727992	-0.995341	-0.0626175	-0.215461	0.0355204	0.0653186	-0.997228	0.229637	0	0	0	1
0.996697	0.0705362	0.0400396	0.63126	0.0729194	-0.995347	-0.0623784	-0.214962	0.0354277	0.0650773	-0.997247	0.229601	0	0	0	1
0.996697	0.070554	0.0399909	0.63131	0.0729263	-0.99536	-0.0621602	-0.214472	0.0353941	0.0648566	-0.997262	0.229582	0	0	0	1
0.996715	0.0703404	0.0399163	0.63136	0.0726989	-0.995393	-0.0619001	-0.213923	0.0353527	0.064584	-0.997281	0.229557	0	0	0	1
0.996732	0.0701258	0.0398758	0.631406	0.0724729	-0.995425	-0.0616453	-0.213395	0.0353449	0.0643191	-0.997299	0.229536	0	0	0	1
0.996734	0.0701437	0.0397924	0.631415	0.0724767	-0.99544	-0.0613991	-0.212925	0.0352785	0.064068	-0.997317	0.229497	0	0	0	1
0.996732	0.0701985	0.0397585	0.631428	0.0725206	-0.995452	-0.0611526	-0.212479	0.0352592	0.0638214	-0.997334	0.229484	0	0	0	1
0.996738	0.0701105	0.0397678	0.631444	0.0724229	-0.995477	-0.0608611	-0.211974	0.0352952	0.063528	-0.997351	0.229497	0	0	0	1
0.996744	0.0700011	0.0397883	0.631459	0.072303	-0.995506	-0.0605248	-0.211404	0.035347	0.06319	-0.997371	0.229518	0	0	0	1
0.996749	0.069903	0.039855	0.631459	0.0721962	-0.995536	-0.0601552	-0.210831	0.0354464	0.0628223	-0.997391	0.229565	0	0	0	1
0.996758	0.0696902	0.0399992	0.631434	0.071983	-0.995568	-0.0598858	-0.210538	0.0356228	0.0625562	-0.997401	0.229664	0	0	0	1
0.996753	0.0696512	0.0401889	0.631398	0.0719498	-0.995581	-0.059712	-0.210443	0.0358266	0.0623951	-0.997404	0.229793	0	0	0	1
0.996739	0.0698365	0.040211	0.63132	0.0721273	-0.995583	-0.0594639	-0.210227	0.035855	0.0621557	-0.997418	0.229823	0	0	0	1
0.996712	0.0701544	0.0403166	0.631337	0.0724417	-0.995576	-0.0591948	-0.209774	0.0359598	0.0619062	-0.99743	0.22989	0	0	0	1
0.996713	0.070086	0.0404163	0.631348	0.0723686	-0.995599	-0.0588911	-0.209302	0.0360853	0.0616078	-0.997444	0.229956	0	0	0	1
0.996722	0.0699288	0.0404831	0.631318	0.0722023	-0.995633	-0.0585243	-0.208819	0.036188	0.0612408	-0.997462	0.23001	0	0	0	1
0.996706	0.0700914	0.0405907	0.631297	0.0723578	-0.995644	-0.0581504	-0.208296	0.0363123	0.0608813	-0.99748	0.230085	0	0	0	1
0.996706	0.0699937	0.0407479	0.631326	0.072258	-0.99567	-0.0578283	-0.207779	0.0364981	0.0605676	-0.997492	0.230186	0	0	0	1
0.996708	0.0699495	0.0407739	0.631341	0.072206	-0.995688	-0.0575715	-0.207332	0.0365453	0.0603115	-0.997506	0.230204	0	0	0	1
0.996704	0.0700418	0.0407195	0.631401	0.0722894	-0.995691	-0.0574201	-0.206893	0.0364965	0.0601599	-0.997517	0.230166	0	0	0	1
0.996698	0.0701927	0.0406173	0.631471	0.0724289	-0.995689	-0.0572798	-0.206418	0.0363959	0.060018	-0.997529	0.230097	0	0	0	1
0.996692	0.0703333	0.0405219	0.631538	0.0725571	-0.99569	-0.0570986	-0.205884	0.0363056	0.0598353	-0.997543	0.230035	0	0	0	1
0.996694	0.0703165	0.0404867	0.631604	0.0725298	-0.995705	-0.0568701	-0.205316	0.0362881	0.059604	-0.997558	0.230012	0	0	0	1
0.996699	0.0702602	0.0404592	0.631646	0.0724639	-0.995722	-0.0566493	-0.204827	0.0362802	0.0593796	-0.997572	0.229995	0	0	0	1
0.996694	0.0703782	0.0403803	0.631662	0.0725689	-0.995727	-0.056426	-0.204372	0.0362108	0.0591553	-0.997587	0.229959	0	0	0	1
0.996685	0.0705474	0.0403173	0.631692	0.0727269	-0.995727	-0.0562214	-0.203917	0.036153	0.0589526	-0.997602	0.229933	0	0	0	1
0.996677	0.0706909	0.0402552	0.631742	0.0728589	-0.99573	-0.0560092	-0.203412	0.0360982	0.0587415	-0.997616	0.229912	0	0	0	1
0.996686	0.0706147	0.0401773	0.631794	0.0727703	-0.995748	-0.0557911	-0.202903	0.036041	0.0585154	-0.997631	0.229888	0	0	0	1
0.996682	0.0707237	0.0400751	0.631812	0.0728638	-0.995756	-0.0555289	-0.202375	0.0359521	0.0582501	-0.99765	0.229849	0	0	0	1
0.996688	0.0706294	0.0400944	0.631852	0.0727616	-0.995778	-0.0552762	-0.201874	0.0359951	0.0579959	-0.997663	0.22987	0	0	0	1
0.996683	0.0707159	0.0400635	0.63184	0.072836	-0.995788	-0.0549933	-0.201417	0.03598	0.0577145	-0.99768	0.229873	0	0	0	1
0.996672	0.0708537	0.040096	0.63185	0.0729662	-0.995793	-0.0547341	-0.20097	0.0360234	0.057463	-0.997693	0.229903	0	0	0	1
0.996667	0.0709267	0.0400807	0.631875	0.0730288	-0.995802	-0.0544734	-0.200463	0.036023	0.0572044	-0.997708	0.229907	0	0	0	1
0.996664	0.0710113	0.0400075	0.631926	0.0731012	-0.995809	-0.0542497	-0.19991	0.0359617	0.0569789	-0.997723	0.229865	0	0	0	1
0.996667	0.0710351	0.0398903	0.631988	0.0731112	-0.995819	-0.0540556	-0.199348	0.0358578	0.0567774	-0.997738	0.229792	0	0	0	1
0.996669	0.0710677	0.0397937	0.632048	0.0731325	-0.995826	-0.053893	-0.198869	0.0357717	0.0566092	-0.997751	0.229738	0	0	0	1
0.996679	0.0709693	0.0397106	0.632075	0.0730215	-0.995847	-0.0536713	-0.198399	0.0357108	0.0563782	-0.997766	0.229702	0	0	0	1
0.996691	0.0708176	0.039683	0.632095	0.0728585	-0.995873	-0.0533942	-0.197876	0.0357122	0.0560942	-0.997782	0.229703	0	0	0	1
0.996699	0.070708	0.0396885	0.63212	0.0727387	-0.995898	-0.0530995	-0.197312	0.0357452	0.0557966	-0.997798	0.229719	0	0	0	1
0.996704	0.0706598	0.039638	0.632149	0.0726831	-0.995909	-0.0529689	-0.196761	0.0357072	0.0556608	-0.997807	0.22973	0	0	0	1
0.996738	0.0703014	0.0394192	0.632144	0.0723238	-0.995919	-0.0532778	-0.196423	0.0354869	0.0559404	-0.997799	0.22973	0	0	0	1
0.996739	0.0702867	0.0394304	0.63217	0.0723104	-0.995919	-0.053298	-0.196239	0.0354974	0.0559609	-0.997797	0.229759	0	0	0	1
0.996738	0.0703373	0.0393565	0.632149	0.0723528	-0.995922	-0.0531844	-0.196049	0.0354293	0.055844	-0.997806	0.229724	0	0	0	1
0.99672	0.0705801	0.0393682	0.632192	0.0725907	-0.995912	-0.0530324	-0.195665	0.0354384	0.0557017	-0.997814	0.229732	0	0	0	1
0.996715	0.0706504	0.0393765	0.632257	0.0726536	-0.995919	-0.0528147	-0.195121	0.0354586	0.0554876	-0.997825	0.229739	0	0	0	1
0.996721	0.0705886	0.0393397	0.632297	0.072583	-0.995935	-0.0526232	-0.194669	0.0354393	0.0552916	-0.997837	0.229732	0	0	0	1
0.996718	0.0706622	0.0392792	0.632319	0.0726457	-0.995941	-0.0524107	-0.194208	0.0353904	0.0550777	-0.99785	0.229713	0	0	0	1
0.996707	0.0708273	0.0392553	0.632364	0.0728027	-0.99594	-0.0522205	-0.193741	0.0353713	0.0548919	-0.997861	0.22971	0	0	0	1
0.996713	0.070776	0.0392022	0.632395	0.0727408	-0.995956	-0.0520034	-0.193294	0.0353372	0.0546696	-0.997875	0.229715	0	0	0	1
0.99671	0.0708709	0.0390953	0.632401	0.0728211	-0.995962	-0.051758	-0.192842	0.0352434	0.0544202	-0.997892	0.229708	0	0	0	1
0.996704	0.0709775	0.0390586	0.632424	0.0729174	-0.995967	-0.0515264	-0.19237	0.035218	0.0541902	-0.997905	0.229714	0	0	0	1
0.996695	0.0711082	0.0390462	0.632443	0.0730375	-0.995973	-0.0512474	-0.191825	0.0352189	0.0539155	-0.99792	0.229724	0	0	0	1
0.996685	0.0712234	0.039103	0.632462	0.0731455	-0.99598	-0.0509581	-0.191293	0.0352904	0.0536349	-0.997933	0.229772	0	0	0	1
0.99669	0.0711203	0.0391716	0.632455	0.0730354	-0.996003	-0.0506554	-0.190815	0.0353865	0.0533342	-0.997945	0.229831	0	0	0	1
0.996678	0.0712432	0.0392398	0.63243	0.0731504	-0.996011	-0.0503304	-0.19034	0.0354716	0.0530192	-0.997959	0.229891	0	0	0	1
0.99667	0.0713108	0.0393373	0.632407	0.0732104	-0.996025	-0.0499756	-0.189837	0.0355912	0.0526746	-0.997973	0.229964	0	0	0	1
0.996656	0.0714189	0.0394884	0.632395	0.0733129	-0.996036	-0.0495976	-0.189284	0.0357637	0.0523123	-0.997986	0.230072	0	0	0	1
0.996654	0.0714039	0.0395605	0.632372	0.0732883	-0.996057	-0.0492245	-0.188715	0.0358637	0.0519447	-0.998002	0.230136	0	0	0	1
0.996663	0.0712872	0.0395469	0.632361	0.0731601	-0.996081	-0.0489225	-0.188155	0.0358784	0.0516381	-0.998017	0.230149	0	0	0	1
0.996655	0.071487	0.0393932	0.632358	0.0733511	-0.996068	-0.0489032	-0.1877	0.0357164	0.0516147	-0.998024	0.230111	0	0	0	1
0.99666	0.0714551	0.03931	0.632401	0.0733116	-0.996075	-0.0488112	-0.187229	0.0356419	0.0515157	-0.998032	0.230079	0	0	0	1
0.996659	0.0715485	0.03918	0.632424	0.0733919	-0.996078	-0.0486307	-0.186732	0.0355209	0.0513293	-0.998046	0.230009	0	0	0	1
0.996662	0.0715562	0.0390929	0.632448	0.0733883	-0.996088	-0.0484395	-0.186245	0.0354477	0.0511324	-0.998058	0.22996	0	0	0	1
0.996676	0.0713894	0.0390362	0.632486	0.0732116	-0.99611	-0.0482391	-0.185726	0.0354146	0.0509222	-0.99807	0.229932	0	0	0	1
0.996679	0.0713899	0.0389491	0.632505	0.0732	-0.996122	-0.0480253	-0.185193	0.0353434	0.0507025	-0.998084	0.229892	0	0	0	1
0.996679	0.0714166	0.0389088	0.632533	0.0732184	-0.996129	-0.0478479	-0.184747	0.035315	0.0505235	-0.998094	0.229872	0	0	0	1
0.996689	0.071292	0.0388852	0.632562	0.073086	-0.996148	-0.0476599	-0.184299	0.0353116	0.0503296	-0.998104	0.229864	0	0	0	1
0.996696	0.0712255	0.0388157	0.632584	0.0730091	-0.996163	-0.0474625	-0.183817	0.0352602	0.0501253	-0.998116	0.229827	0	0	0	1
0.996706	0.0711297	0.0387365	0.63262	0.0729029	-0.996179	-0.047279	-0.183273	0.0351995	0.049933	-0.998128	0.229792	0	0	0	1
0.996708	0.0711648	0.0386085	0.632647	0.0729359	-0.996171	-0.0474002	-0.182764	0.0350613	0.0500458	-0.998127	0.229799	0	0	0	1
0.99673	0.0709508	0.0384401	0.632628	0.0727192	-0.996179	-0.0475624	-0.182434	0.0348925	0.0501879	-0.998126	0.229789	0	0	0	1
0.996745	0.0707428	0.0384293	0.632639	0.0725127	-0.996192	-0.0476167	-0.182267	0.0348883	0.0502339	-0.998124	0.229819	0	0	0	1
0.996734	0.0709313	0.0383804	0.632625	0.0726951	-0.996183	-0.0475158	-0.182063	0.0348375	0.0501363	-0.99813	0.229796	0	0	0	1
0.996718	0.0711744	0.0383495	0.632653	0.0729307	-0.996174	-0.047352	-0.181642	0.0348064	0.0499791	-0.998139	0.229778	0	0	0	1
0.996732	0.0710056	0.038286	0.632687	0.0727519	-0.996196	-0.0471526	-0.181142	0.0347661	0.0497695	-0.998151	0.229742	0	0	0	1
0.996723	0.0711564	0.0382456	0.632736	0.0728944	-0.996194	-0.0469744	-0.180623	0.0347314	0.049594	-0.998161	0.229717	0	0	0	1
0.996724	0.0711941	0.0381567	0.632774	0.0729216	-0.9962	-0.0467996	-0.18012	0.0346538	0.0494144	-0.998173	0.229666	0	0	0	1
0.99672	0.0712983	0.0380638	0.632805	0.0730146	-0.996203	-0.0466063	-0.179591	0.0345702	0.0492183	-0.998185	0.229616	0	0	0	1
0.996718	0.0713402	0.0380248	0.63282	0.0730465	-0.996211	-0.0463748	-0.179083	0.0345462	0.0489858	-0.998198	0.2296	0	0	0	1
0.996709	0.0714394	0.0380818	0.632856	0.0731411	-0.996214	-0.046161	-0.178614	0.0346138	0.0487801	-0.998205	0.229639	0	0	0	1
0.996706	0.0714785	0.0380881	0.632872	0.0731721	-0.996223	-0.0459213	-0.178119	0.0346357	0.0485427	-0.998216	0.229652	0	0	0	1
0.996702	0.0715705	0.038011	0.632895	0.0732528	-0.996227	-0.0457047	-0.177571	0.0345704	0.048324	-0.998229	0.229614	0	0	0	1
0.996699	0.0716448	0.0379699	0.632947	0.0733206	-0.996228	-0.0455754	-0.177075	0.0345352	0.0481945	-0.998237	0.229596	0	0	0	1
0.996697	0.0717012	0.0379037	0.632972	0.0733685	-0.996231	-0.0454247	-0.176662	0.0344777	0.0480412	-0.998246	0.229559	0	0	0	1
0.996687	0.0718831	0.0378295	0.632984	0.0735406	-0.996227	-0.0452435	-0.176227	0.0344084	0.0478613	-0.998257	0.229521	0	0	0	1
0.996687	0.0718929	0.0377911	0.633015	0.0735416	-0.996236	-0.0450431	-0.175724	0.0343844	0.0476588	-0.998268	0.229503	0	0	0	1
0.996692	0.0718253	0.0377932	0.633063	0.0734656	-0.996252	-0.044796	-0.175125	0.0344079	0.04741	-0.998279	0.229507	0	0	0	1
0.996691	0.0718532	0.037779	0.633097	0.0734851	-0.996261	-0.0445707	-0.174565	0.034409	0.0471851	-0.998289	0.229506	0	0	0	1
0.996686	0.0719144	0.0377804	0.633126	0.0735396	-0.996266	-0.0443766	-0.174096	0.0344218	0.0469936	-0.998298	0.229514	0	0	0	1
0.996695	0.071812	0.0377503	0.633144	0.0734293	-0.996282	-0.0441854	-0.173666	0.0344107	0.046797	-0.998307	0.229501	0	0	0	1
0.996678	0.0720644	0.0377195	0.633169	0.0736732	-0.996273	-0.0439809	-0.173166	0.0343833	0.0465994	-0.998318	0.229488	0	0	0	1
0.996682	0.0719877	0.0377433	0.633236	0.073591	-0.996288	-0.0437894	-0.172619	0.0344247	0.0464074	-0.998325	0.229501	0	0	0	1
0.996683	0.0720009	0.0377079	0.633289	0.0735967	-0.996295	-0.0436186	-0.172076	0.0344014	0.0462347	-0.998334	0.229485	0	0	0	1
0.996703	0.0717842	0.0375849	0.633326	0.0733748	-0.996311	-0.0436333	-0.171601	0.0342878	0.046233	-0.998338	0.229453	0	0	0	1
0.996712	0.0717299	0.0374624	0.633353	0.073319	-0.99631	-0.0437521	-0.171126	0.0341596	0.0463406	-0.998337	0.229453	0	0	0	1
0.996712	0.0717414	0.0374319	0.633371	0.0733253	-0.996314	-0.0436451	-0.170578	0.0341365	0.046232	-0.998343	0.229478	0	0	0	1
0.996715	0.0716911	0.0374409	0.633365	0.0732752	-0.996318	-0.0436359	-0.170073	0.0341486	0.0462217	-0.998343	0.229562	0	0	0	1
0.996725	0.071563	0.0374237	0.633309	0.0731422	-0.996333	-0.0435144	-0.169535	0.0341462	0.0460948	-0.998349	0.229639	0	0	0	1
0.996728	0.0715041	0.0374486	0.633247	0.0730821	-0.99634	-0.0434468	-0.169023	0.0341787	0.0460272	-0.998351	0.229756	0	0	0	1
0.996719	0.0716169	0.0374828	0.633168	0.073193	-0.996337	-0.043346	-0.168559	0.034215	0.045933	-0.998354	0.229872	0	0	0	1
0.996732	0.0714104	0.0375228	0.633085	0.0729864	-0.996354	-0.0432883	-0.168264	0.0342685	0.0458712	-0.998355	0.229981	0	0	0	1
0.996726	0.0714632	0.03759	0.633073	0.0730449	-0.996347	-0.0433634	-0.168116	0.0343276	0.0459529	-0.99835	0.230075	0	0	0	1
0.996722	0.0715682	0.0375044	0.633066	0.0731434	-0.996343	-0.0432893	-0.167891	0.0342429	0.0458763	-0.998356	0.230032	0	0	0	1
0.996719	0.0716631	0.0373989	0.63312	0.0732297	-0.996341	-0.0431793	-0.167402	0.0341415	0.045762	-0.998365	0.229968	0	0	0	1
0.996722	0.0716893	0.0372698	0.633176	0.0732477	-0.996343	-0.0431149	-0.166916	0.0340164	0.0456892	-0.998372	0.229897	0	0	0	1
0.99672	0.0717593	0.0371721	0.633206	0.073311	-0.996341	-0.0430493	-0.166495	0.0339206	0.0456189	-0.998379	0.229853	0	0	0	1
0.996715	0.0718438	0.0371479	0.633231	0.0733893	-0.996341	-0.0429029	-0.166078	0.0339034	0.0454739	-0.998386	0.229844	0	0	0	1
0.9967	0.0720661	0.0371175	0.633239	0.073603	-0.996335	-0.0426904	-0.165588	0.0338787	0.0452672	-0.998396	0.229836	0	0	0	1
0.996697	0.072157	0.0370304	0.633239	0.0736819	-0.996339	-0.0424543	-0.165041	0.0338052	0.0450282	-0.99841	0.229797	0	0	0	1
0.9967	0.0721291	0.0370084	0.633297	0.0736468	-0.996349	-0.0422712	-0.164457	0.033798	0.0448429	-0.998418	0.229788	0	0	0	1
0.996694	0.0722505	0.0369372	0.633348	0.0737607	-0.996346	-0.0421444	-0.163933	0.033731	0.0447152	-0.998426	0.22975	0	0	0	1
0.996697	0.0722736	0.0368092	0.633365	0.073774	-0.99635	-0.0420218	-0.163509	0.0336115	0.0445843	-0.998436	0.229679	0	0	0	1
0.9967	0.0722548	0.0367524	0.633398	0.0737477	-0.996359	-0.0418769	-0.163072	0.0335665	0.0444348	-0.998444	0.229646	0	0	0	1
0.996695	0.0723546	0.0366965	0.633426	0.0738387	-0.99636	-0.0416873	-0.162545	0.0335203	0.0442448	-0.998454	0.229617	0	0	0	1
0.996697	0.0723149	0.0367179	0.633477	0.0737936	-0.996371	-0.041496	-0.161993	0.0335576	0.0440542	-0.998461	0.229635	0	0	0	1
0.996704	0.0722618	0.0366359	0.633489	0.0737372	-0.996375	-0.041506	-0.161487	0.0334775	0.0440563	-0.998464	0.229643	0	0	0	1
0.996716	0.0721113	0.0365912	0.633539	0.07359	-0.996379	-0.0416652	-0.160999	0.0334279	0.0442069	-0.998459	0.229689	0	0	0	1
0.996718	0.0721358	0.0364961	0.633568	0.0736127	-0.996374	-0.0417349	-0.160525	0.0333269	0.0442702	-0.99846	0.229686	0	0	0	1
0.996739	0.0719121	0.0363557	0.633598	0.0733853	-0.996388	-0.0418092	-0.160052	0.0331915	0.0443266	-0.998462	0.229654	0	0	0	1
0.99675	0.0718446	0.0361955	0.63365	0.0733177	-0.996384	-0.0420215	-0.159495	0.0330193	0.0445244	-0.998458	0.229635	0	0	0	1
0.996757	0.0718374	0.0360118	0.633711	0.0733138	-0.99637	-0.0423694	-0.158939	0.0328111	0.0448579	-0.99845	0.229625	0	0	0	1
0.996779	0.0716369	0.0357994	0.63376	0.0731154	-0.996369	-0.0427221	-0.158406	0.0325827	0.0451876	-0.998443	0.229602	0	0	0	1
0.996784	0.0716379	0.0356808	0.633794	0.0731099	-0.996371	-0.0426886	-0.15793	0.0324669	0.0451456	-0.998449	0.229553	0	0	0	1
0.996786	0.0716445	0.0355951	0.633831	0.0731101	-0.996374	-0.0426122	-0.15744	0.0323868	0.0450633	-0.998455	0.229517	0	0	0	1
0.996775	0.0718371	0.0355305	0.633863	0.073295	-0.996367	-0.0424647	-0.156873	0.0323246	0.0449176	-0.998464	0.229492	0	0	0	1
0.996769	0.0719011	0.0355443	0.633911	0.0733545	-0.996369	-0.0423094	-0.156321	0.0323468	0.0447657	-0.99847	0.229511	0	0	0	1
0.996764	0.0719866	0.0355368	0.633936	0.0734368	-0.996367	-0.0422211	-0.155867	0.0323421	0.0446798	-0.998474	0.22953	0	0	0	1
0.996765	0.0720095	0.0354597	0.633925	0.0734503	-0.996374	-0.0420354	-0.155434	0.0322779	0.0444896	-0.998484	0.229496	0	0	0	1
0.996758	0.0721171	0.0354343	0.633968	0.073552	-0.996372	-0.041891	-0.154953	0.0322583	0.0443471	-0.998491	0.229481	0	0	0	1
0.99675	0.0722232	0.0354396	0.634039	0.0736538	-0.996371	-0.0417516	-0.154413	0.0322692	0.0442119	-0.998497	0.22948	0	0	0	1
0.996766	0.0720482	0.0353319	0.634054	0.0734737	-0.996385	-0.0417368	-0.154065	0.0321708	0.0441835	-0.998501	0.229441	0	0	0	1
0.996768	0.0720681	0.0352562	0.634058	0.0734969	-0.996374	-0.0419448	-0.153922	0.0320792	0.0443862	-0.998495	0.229449	0	0	0	1
0.996757	0.0722309	0.035223	0.634055	0.073656	-0.996365	-0.0418795	-0.153712	0.0320437	0.0443238	-0.998499	0.229438	0	0	0	1
0.996744	0.0724128	0.0352214	0.63408	0.0738329	-0.996358	-0.0417275	-0.153292	0.0320452	0.0441778	-0.998506	0.22944	0	0	0	1
0.996746	0.0724016	0.0351931	0.634122	0.073816	-0.996366	-0.0415867	-0.152808	0.0320279	0.0440349	-0.998513	0.229427	0	0	0	1
0.996748	0.0724032	0.0351191	0.634131	0.0738093	-0.996373	-0.0414299	-0.152372	0.0319657	0.043873	-0.998522	0.22939	0	0	0	1
0.996738	0.0725242	0.0351476	0.634169	0.0739266	-0.99637	-0.0412769	-0.151923	0.0320001	0.0437263	-0.998527	0.229409	0	0	0	1
0.996731	0.0726176	0.0351628	0.634184	0.0740133	-0.996373	-0.0410503	-0.1514	0.0320279	0.0435043	-0.998536	0.229427	0	0	0	1
0.996734	0.0725697	0.0351761	0.634199	0.0739589	-0.996386	-0.0408284	-0.150883	0.0320597	0.0432823	-0.998544	0.229446	0	0	0	1
0.996732	0.072604	0.0351696	0.634208	0.0739867	-0.996392	-0.0406365	-0.150425	0.032066	0.0430915	-0.998552	0.229453	0	0	0	1
0.996729	0.0726693	0.0351027	0.634198	0.0740429	-0.996396	-0.0404415	-0.149975	0.032011	0.042894	-0.998563	0.229423	0	0	0	1
0.996728	0.0727081	0.0350506	0.634203	0.0740726	-0.996402	-0.0402276	-0.149447	0.0319733	0.042678	-0.998573	0.229401	0	0	0	1
0.996739	0.0725741	0.0350385	0.634229	0.0739312	-0.996422	-0.0400123	-0.148876	0.0319829	0.0424579	-0.998582	0.229403	0	0	0	1
0.99676	0.0722937	0.0350217	0.63423	0.073643	-0.996452	-0.0397853	-0.148309	0.0319949	0.0422212	-0.998592	0.229413	0	0	0	1
0.996775	0.0721092	0.0349542	0.634211	0.0734615	-0.996458	-0.0399692	-0.147843	0.0319218	0.0423938	-0.998587	0.229476	0	0	0	1
0.996779	0.0720667	0.034925	0.634185	0.0734188	-0.99646	-0.0400024	-0.14733	0.0318922	0.0424234	-0.998587	0.229542	0	0	0	1
0.996773	0.0721789	0.0348892	0.63416	0.073533	-0.996447	-0.0401136	-0.146768	0.0318435	0.0425353	-0.998583	0.229623	0	0	0	1
0.996768	0.0722741	0.0348107	0.634129	0.0736358	-0.996425	-0.040458	-0.146232	0.0317358	0.0428763	-0.998572	0.229724	0	0	0	1
0.99677	0.0722854	0.0347438	0.63408	0.0736548	-0.99641	-0.0407901	-0.145693	0.0316442	0.0432031	-0.998561	0.229836	0	0	0	1
0.996782	0.0721488	0.0346836	0.634015	0.0735235	-0.99641	-0.0410392	-0.145143	0.0315718	0.0434429	-0.998553	0.229943	0	0	0	1
0.996758	0.0724065	0.0348233	0.633998	0.0737862	-0.996392	-0.0410093	-0.144596	0.0317019	0.0434315	-0.998549	0.229989	0	0	0	1
0.996753	0.0724858	0.0348075	0.633966	0.0738609	-0.996391	-0.0408849	-0.144029	0.0316919	0.0433087	-0.998555	0.229961	0	0	0	1
0.996751	0.0725299	0.0347834	0.633988	0.0739039	-0.996388	-0.0408819	-0.143561	0.0316662	0.0433054	-0.998556	0.229919	0	0	0	1
0.996746	0.0725899	0.0347825	0.634055	0.0739622	-0.996386	-0.0408345	-0.143075	0.0316662	0.0432599	-0.998558	0.229902	0	0	0	1
0.996742	0.0726903	0.0347044	0.634096	0.0740562	-0.996383	-0.0407398	-0.142582	0.0315911	0.0431628	-0.998565	0.229857	0	0	0	1
0.996743	0.0726885	0.034665	0.634133	0.0740492	-0.996388	-0.0406278	-0.14211	0.0315602	0.0430481	-0.99857	0.229837	0	0	0	1
0.996739	0.0727372	0.0346894	0.634193	0.0740949	-0.99639	-0.0405	-0.141581	0.0315919	0.0429239	-0.998575	0.229852	0	0	0	1
0.996739	0.0727612	0.0346362	0.634237	0.0741146	-0.996391	-0.0404376	-0.141047	0.0315425	0.0428585	-0.998579	0.229837	0	0	0	1
0.996744	0.0727448	0.0345406	0.634286	0.0740968	-0.996389	-0.040524	-0.14054	0.0314416	0.0429371	-0.998579	0.229816	0	0	0	1
0.996748	0.0727337	0.0344296	0.634333	0.0740834	-0.996386	-0.0406035	-0.140053	0.0313256	0.0430078	-0.99858	0.22978	0	0	0	1
0.99675	0.0727723	0.0342933	0.634343	0.0741222	-0.996376	-0.0407934	-0.13977	0.0311739	0.0431884	-0.998577	0.229749	0	0	0	1
0.996755	0.0727483	0.0342099	0.634357	0.0741044	-0.996364	-0.04111	-0.139585	0.0310684	0.0434973	-0.998566	0.229769	0	0	0	1
0.996762	0.0726537	0.0342002	0.634367	0.0740072	-0.996374	-0.0410394	-0.139331	0.0310682	0.0434233	-0.99857	0.22977	0	0	0	1
0.996756	0.0727371	0.0341852	0.634409	0.0740865	-0.996373	-0.0409307	-0.138836	0.0310577	0.0433162	-0.998575	0.229767	0	0	0	1
0.996783	0.072418	0.0340909	0.634453	0.0737647	-0.996395	-0.0409719	-0.138344	0.0309745	0.0433404	-0.998576	0.22974	0	0	0	1
0.996797	0.0722999	0.0339343	0.634471	0.0736441	-0.996398	-0.0411066	-0.137927	0.0308137	0.0434597	-0.998576	0.229693	0	0	0	1
0.99679	0.0724224	0.0338844	0.634509	0.0737621	-0.996393	-0.0410329	-0.137487	0.0307641	0.0433863	-0.998581	0.229668	0	0	0	1
0.996779	0.0725737	0.0338776	0.634544	0.073909	-0.996387	-0.0409022	-0.13703	0.0307604	0.0432599	-0.998586	0.229664	0	0	0	1
0.996795	0.072373	0.033841	0.634575	0.0737022	-0.996408	-0.0407533	-0.136527	0.0307437	0.0431025	-0.998594	0.229647	0	0	0	1
0.996798	0.0723545	0.0337648	0.634614	0.0736774	-0.996414	-0.0406568	-0.135973	0.0306756	0.043	-0.9986	0.229611	0	0	0	1
0.996797	0.0724133	0.0336863	0.63467	0.0737338	-0.996409	-0.0406888	-0.13546	0.0305925	0.0430279	-0.998601	0.229582	0	0	0	1
0.996793	0.0725134	0.0335744	0.634699	0.0738269	-0.996405	-0.0406155	-0.134991	0.0304822	0.0429496	-0.998608	0.22952	0	0	0	1
0.996799	0.072471	0.0335136	0.634732	0.0737786	-0.996413	-0.0405089	-0.134523	0.0304313	0.0428375	-0.998615	0.229486	0	0	0	1
0.996782	0.0726903	0.0335193	0.63479	0.0739947	-0.996401	-0.0403985	-0.134012	0.0304357	0.0427345	-0.998619	0.229487	0	0	0	1
0.996787	0.0726419	0.0334897	0.634833	0.0739409	-0.996411	-0.0402647	-0.133469	0.0304182	0.0425973	-0.998625	0.229474	0	0	0	1
0.996781	0.0727568	0.0334152	0.63487	0.07405	-0.996406	-0.0401759	-0.13297	0.0303456	0.0425066	-0.998631	0.229431	0	0	0	1
0.996781	0.0727868	0.0333601	0.634915	0.074075	-0.996408	-0.0400916	-0.132506	0.0302957	0.0424193	-0.998637	0.229397	0	0	0	1
0.996767	0.0729986	0.033312	0.634953	0.074282	-0.996396	-0.0400019	-0.13207	0.0302454	0.0423327	-0.998642	0.22937	0	0	0	1
0.996761	0.073092	0.033268	0.634972	0.0743688	-0.996396	-0.0398483	-0.131574	0.0302091	0.042179	-0.998649	0.229356	0	0	0	1
0.996768	0.0730134	0.033251	0.634988	0.0742843	-0.996409	-0.0396723	-0.131053	0.0302085	0.0419998	-0.998657	0.229357	0	0	0	1
0.99678	0.0728541	0.0332173	0.634997	0.0741184	-0.996428	-0.0395007	-0.130544	0.0301944	0.0418213	-0.998665	0.229355	0	0	0	1
0.996776	0.0729163	0.0332023	0.635002	0.0741758	-0.996429	-0.0393615	-0.130109	0.0301872	0.0416831	-0.998671	0.229361	0	0	0	1
0.996763	0.0731035	0.0331852	0.635009	0.0743577	-0.996422	-0.0392127	-0.129659	0.0301734	0.041539	-0.998677	0.229368	0	0	0	1
0.996751	0.0732961	0.0331319	0.635016	0.0745436	-0.996413	-0.0390664	-0.129203	0.0301231	0.0413949	-0.998685	0.229354	0	0	0	1
0.996754	0.0732976	0.0330283	0.635022	0.0745356	-0.996421	-0.0388908	-0.1287	0.030033	0.0412121	-0.998695	0.229349	0	0	0	1
0.996761	0.0732368	0.032969	0.63504	0.0744687	-0.996431	-0.0387692	-0.12816	0.0299855	0.0410845	-0.998702	0.229355	0	0	0	1
0.996766	0.0731918	0.0328941	0.635043	0.07442	-0.996435	-0.038748	-0.127655	0.0299143	0.0410564	-0.998705	0.229352	0	0	0	1
0.99677	0.0731639	0.0328356	0.635041	0.0743866	-0.996442	-0.0386467	-0.12721	0.0298647	0.0409501	-0.998711	0.22934	0	0	0	1
0.996773	0.0731386	0.0328173	0.63505	0.0743556	-0.99645	-0.038482	-0.126717	0.0298598	0.0407837	-0.998718	0.229345	0	0	0	1
0.996775	0.0731227	0.032784	0.635053	0.074333	-0.996459	-0.038301	-0.126175	0.0298407	0.0406001	-0.998726	0.229345	0	0	0	1
0.996798	0.0728855	0.032624	0.635013	0.0740981	-0.996465	-0.0385959	-0.12586	0.0296691	0.0408754	-0.99872	0.229343	0	0	0	1
0.996819	0.0726535	0.0324847	0.635023	0.0738771	-0.99646	-0.0391555	-0.12562	0.0294984	0.0414165	-0.998703	0.229368	0	0	0	1
0.996827	0.0725896	0.0323944	0.635037	0.073815	-0.996457	-0.0393461	-0.125292	0.029397	0.0415981	-0.998698	0.229365	0	0	0	1
0.996819	0.0727262	0.0323306	0.635037	0.0739488	-0.996447	-0.039341	-0.124902	0.0293281	0.0415924	-0.9987	0.229356	0	0	0	1
0.99683	0.0725813	0.0323039	0.635036	0.0738006	-0.996461	-0.0392646	-0.124507	0.0293132	0.0415098	-0.998704	0.229363	0	0	0	1
0.996814	0.0728229	0.0322749	0.635026	0.0740366	-0.996449	-0.0391164	-0.124069	0.0292853	0.0413669	-0.998711	0.22936	0	0	0	1
0.996817	0.072776	0.0322638	0.635036	0.073984	-0.99646	-0.0389388	-0.12355	0.0292892	0.0411875	-0.998718	0.229364	0	0	0	1
0.996823	0.0727222	0.0322203	0.635036	0.0739246	-0.99647	-0.0388086	-0.122992	0.0292578	0.0410528	-0.998725	0.229363	0	0	0	1
0.996821	0.0727602	0.0322024	0.635006	0.07396	-0.996469	-0.0387459	-0.122507	0.0292431	0.04099	-0.998728	0.229397	0	0	0	1
0.99681	0.072852	0.0323224	0.635	0.0740507	-0.996471	-0.0385415	-0.122048	0.029374	0.0407977	-0.998732	0.22949	0	0	0	1
0.996795	0.0729935	0.0324624	0.634996	0.0741904	-0.99647	-0.038289	-0.121579	0.0295264	0.0405604	-0.998737	0.229586	0	0	0	1
0.996783	0.07312	0.0325639	0.634984	0.074313	-0.996471	-0.0380212	-0.121053	0.0296424	0.0403045	-0.998744	0.229661	0	0	0	1
0.996776	0.0731736	0.032655	0.635005	0.0743644	-0.996475	-0.0378244	-0.12053	0.0297456	0.0401165	-0.998748	0.229723	0	0	0	1
0.99677	0.0732615	0.0326436	0.634987	0.074446	-0.996476	-0.0376245	-0.120044	0.0297456	0.0399188	-0.998756	0.229732	0	0	0	1
0.996763	0.073347	0.0326547	0.634982	0.0745263	-0.996477	-0.0374393	-0.11959	0.0297671	0.0397374	-0.998763	0.229746	0	0	0	1
0.996756	0.0734179	0.0326923	0.634975	0.0745923	-0.99648	-0.037224	-0.119102	0.0298178	0.0395275	-0.99877	0.22978	0	0	0	1
0.996749	0.0734988	0.0327516	0.634987	0.0746693	-0.996482	-0.0370156	-0.118592	0.0298892	0.0393265	-0.998775	0.229821	0	0	0	1
0.996754	0.0734062	0.032808	0.634998	0.0745726	-0.996497	-0.0368043	-0.118053	0.0299649	0.0391172	-0.998781	0.229866	0	0	0	1
0.996755	0.0733736	0.0328354	0.635017	0.074536	-0.996506	-0.0366375	-0.117523	0.0300059	0.0389518	-0.998787	0.229893	0	0	0	1
0.996761	0.0732831	0.0328672	0.635035	0.0744426	-0.996518	-0.0364958	-0.117047	0.0300517	0.03881	-0.998791	0.229924	0	0	0	1
0.996761	0.0733131	0.0328044	0.635035	0.0744741	-0.996511	-0.0366292	-0.116611	0.029978	0.0389393	-0.998788	0.229943	0	0	0	1
0.996767	0.0732468	0.0327546	0.635045	0.0744056	-0.996517	-0.0366205	-0.116134	0.0299316	0.038925	-0.99879	0.229943	0	0	0	1
0.996775	0.0731738	0.0326671	0.635065	0.0743332	-0.996517	-0.036751	-0.115572	0.0298375	0.0390464	-0.998788	0.229946	0	0	0	1
0.996799	0.072919	0.032516	0.635076	0.0740863	-0.996518	-0.0372171	-0.115054	0.0296624	0.0394927	-0.998776	0.229962	0	0	0	1
0.996812	0.0728079	0.0323585	0.635092	0.0739868	-0.996503	-0.0378175	-0.114541	0.0294654	0.0400767	-0.998758	0.229994	0	0	0	1
0.996831	0.0725801	0.0322757	0.635111	0.073765	-0.996507	-0.0381369	-0.114022	0.0293684	0.0403825	-0.998749	0.230026	0	0	0	1
0.996826	0.0726813	0.0322199	0.635112	0.0738664	-0.996497	-0.0382178	-0.11353	0.0293028	0.0404622	-0.998747	0.230042	0	0	0	1
0.996821	0.0727519	0.0322054	0.635125	0.0739363	-0.996492	-0.0382177	-0.113023	0.0292855	0.0404631	-0.998748	0.230066	0	0	0	1
0.996829	0.0726629	0.0321775	0.635126	0.0738453	-0.9965	-0.0381855	-0.112519	0.0292637	0.0404262	-0.99875	0.230083	0	0	0	1
0.996814	0.0728516	0.0322054	0.635138	0.0740319	-0.99649	-0.038075	-0.11199	0.029292	0.0403236	-0.998753	0.23012	0	0	0	1
0.996814	0.0728695	0.032162	0.635097	0.0740494	-0.996487	-0.0381254	-0.111688	0.0292443	0.0403711	-0.998753	0.230144	0	0	0	1
0.996839	0.0726473	0.0318789	0.63487	0.0738207	-0.996497	-0.0382925	-0.111693	0.0289589	0.0405104	-0.998756	0.230095	0	0	0	1
0.99686	0.0726909	0.0311276	0.63432	0.0738215	-0.996514	-0.0378548	-0.111594	0.0282408	0.0400195	-0.998796	0.229849	0	0	0	1
0.996893	0.0729139	0.0294885	0.633345	0.0739677	-0.996519	-0.0374323	-0.111494	0.0266298	0.0394829	-0.998862	0.229203	0	0	0	1
0.996912	0.0732509	0.0279721	0.632103	0.0742353	-0.996513	-0.0370591	-0.111487	0.0251333	0.0390068	-0.998919	0.228761	0	0	0	1
0.99691	0.0735586	0.0272425	0.630707	0.0745001	-0.996515	-0.0364733	-0.111416	0.0244379	0.0383758	-0.998961	0.228942	0	0	0	1
0.996888	0.0740004	0.0268455	0.629036	0.0749216	-0.996491	-0.036271	-0.111361	0.0240405	0.038155	-0.998979	0.229581	0	0	0	1
0.996909	0.0739559	0.0261772	0.627091	0.0748357	-0.996522	-0.0355865	-0.111032	0.0234276	0.037421	-0.999021	0.230117	0	0	0	1
0.996923	0.0738982	0.0258176	0.625106	0.0747593	-0.996536	-0.0353608	-0.110817	0.0230883	0.0371676	-0.999039	0.230649	0	0	0	1
0.996927	0.0739664	0.0254658	0.623272	0.0747991	-0.996556	-0.0346901	-0.110645	0.0227854	0.0364739	-0.999071	0.230981	0	0	0	1
0.996939	0.073954	0.0250256	0.621565	0.074769	-0.996561	-0.0346167	-0.110682	0.0223526	0.0363674	-0.999085	0.230947	0	0	0	1
0.996975	0.0738438	0.0238906	0.620057	0.0746017	-0.996599	-0.0338708	-0.110559	0.0212813	0.0355362	-0.999138	0.230601	0	0	0	1
0.99699	0.074094	0.0224098	0.618785	0.0748049	-0.996574	-0.0341572	-0.110572	0.0197752	0.0357162	-0.999163	0.230234	0	0	0	1
0.997044	0.0738102	0.0208966	0.617507	0.0744702	-0.996594	-0.0343204	-0.110533	0.0182652	0.0357606	-0.99919	0.229887	0	0	0	1
0.997054	0.07406	0.019484	0.615905	0.0746684	-0.996581	-0.0342556	-0.110402	0.0168534	0.035595	-0.999221	0.229723	0	0	0	1
0.997068	0.0740781	0.0186916	0.614271	0.0746527	-0.996594	-0.0339066	-0.110316	0.0160892	0.0351879	-0.999248	0.229922	0	0	0	1
0.997062	0.0742488	0.01835	0.612595	0.0747972	-0.996613	-0.033016	-0.110262	0.0158094	0.0342769	-0.999284	0.230369	0	0	0	1
0.99706	0.0743965	0.0178469	0.610866	0.0749147	-0.996632	-0.032174	-0.110266	0.0153661	0.0334019	-0.999321	0.230738	0	0	0	1
0.997064	0.0744731	0.0172812	0.609143	0.0749545	-0.996667	-0.0309731	-0.110191	0.0148898	0.0321629	-0.999368	0.23082	0	0	0	1
0.99705	0.0747329	0.0169927	0.607458	0.0751982	-0.996663	-0.0305126	-0.110249	0.0146285	0.0316858	-0.999388	0.230847	0	0	0	1
0.997042	0.0749653	0.016424	0.605841	0.0754149	-0.996641	-0.0306757	-0.110259	0.014042	0.031809	-0.999392	0.230721	0	0	0	1
0.997038	0.0751223	0.0158972	0.604289	0.0755587	-0.996622	-0.0309481	-0.110071	0.0134914	0.032043	-0.999392	0.230723	0	0	0	1
0.997058	0.0750214	0.0150933	0.602807	0.0754346	-0.996625	-0.0311471	-0.109974	0.0126784	0.0321794	-0.999398	0.230757	0	0	0	1
0.997078	0.0749559	0.014078	0.601319	0.0753327	-0.996643	-0.0308161	-0.109956	0.0116936	0.031772	-0.999424	0.230701	0	0	0	1
0.997079	0.0751289	0.0130514	0.599725	0.0754629	-0.996662	-0.0298748	-0.109887	0.0107361	0.0307578	-0.999466	0.230517	0	0	0	1
0.997061	0.0754542	0.0125514	0.598096	0.0757669	-0.996656	-0.0293113	-0.109901	0.0102704	0.0301615	-0.999489	0.230457	0	0	0	1
0.99707	0.0753474	0.0124934	0.596505	0.0756506	-0.996687	-0.0285462	-0.10989	0.0102737	0.0293931	-0.999512	0.230647	0	0	0	1
0.997053	0.0756212	0.0121724	0.594799	0.0759087	-0.996684	-0.0279314	-0.109892	0.00999242	0.0287585	-0.999533	0.230825	0	0	0	1
0.99707	0.0754693	0.0116728	0.593109	0.0757396	-0.996706	-0.0276246	-0.109898	0.00952214	0.0284132	-0.999548	0.230886	0	0	0	1
0.997081	0.0753546	0.0115505	0.591439	0.0756196	-0.99672	-0.0274258	-0.109787	0.00941849	0.0282045	-0.999555	0.230898	0	0	0	1
0.997085	0.0748956	0.0139354	0.590533	0.0752323	-0.99674	-0.0277681	-0.109769	0.0117829	0.028721	-0.999515	0.230978	0	0	0	1
0.997035	0.0746583	0.0181229	0.590197	0.0751279	-0.996727	-0.0285116	-0.109914	0.0159078	0.0297742	-0.999427	0.231004	0	0	0	1
0.997017	0.0743333	0.0203146	0.589842	0.0748871	-0.996715	-0.0295482	-0.11015	0.0180244	0.0309669	-0.999355	0.230602	0	0	0	1
0.996991	0.0744105	0.021294	0.58972	0.0750081	-0.996685	-0.0302567	-0.110321	0.0189449	0.0317484	-0.999313	0.230622	0	0	0	1
0.996984	0.0744576	0.0214713	0.589693	0.0750852	-0.996639	-0.0315333	-0.110652	0.0190242	0.033036	-0.99927	0.230866	0	0	0	1
0.996998	0.074343	0.0211982	0.589599	0.0749864	-0.996604	-0.0328579	-0.111081	0.0186564	0.0343343	-0.999233	0.230882	0	0	0	1
0.996996	0.0744241	0.020997	0.589516	0.0750774	-0.996567	-0.0337702	-0.111452	0.0183846	0.0352306	-0.999207	0.230887	0	0	0	1
0.997009	0.0743081	0.0208064	0.589434	0.0749689	-0.996548	-0.0345518	-0.111815	0.0181401	0.0359937	-0.999184	0.230884	0	0	0	1
0.997025	0.0741395	0.0206404	0.58934	0.0748085	-0.996533	-0.0353355	-0.112253	0.0179222	0.0367599	-0.99916	0.230897	0	0	0	1
0.997048	0.0738618	0.0205195	0.589246	0.0745353	-0.996536	-0.0358322	-0.11268	0.0177748	0.0372413	-0.999145	0.230902	0	0	0	1
0.997073	0.0735686	0.0203889	0.589144	0.0742456	-0.99654	-0.0362956	-0.113109	0.0176212	0.0376885	-0.999131	0.2309	0	0	0	1
0.997099	0.0732475	0.020272	0.589037	0.073929	-0.996546	-0.0367956	-0.11357	0.0174798	0.0381729	-0.999115	0.230912	0	0	0	1
0.997128	0.0728709	0.0201658	0.58894	0.0735553	-0.996559	-0.0371891	-0.113997	0.0173595	0.038551	-0.999102	0.230915	0	0	0	1
0.997155	0.0725374	0.0200618	0.58884	0.0732264	-0.996565	-0.0376774	-0.114458	0.017233	0.0390246	-0.999086	0.230933	0	0	0	1
0.997189	0.072092	0.0199632	0.588735	0.0727848	-0.996581	-0.0381087	-0.114939	0.0171207	0.03944	-0.999072	0.230945	0	0	0	1
0.997214	0.0717852	0.0198313	0.588627	0.0724812	-0.996584	-0.0385884	-0.115378	0.0169665	0.0399036	-0.999056	0.230948	0	0	0	1
0.997231	0.071573	0.0197176	0.588529	0.0722741	-0.996577	-0.039155	-0.115816	0.0168208	0.040457	-0.999036	0.230967	0	0	0	1
0.997249	0.0713555	0.0195973	0.588423	0.0720626	-0.996567	-0.0398025	-0.116304	0.016663	0.0410906	-0.999013	0.230995	0	0	0	1
0.997274	0.0710324	0.019506	0.588319	0.0717445	-0.996569	-0.0403139	-0.116773	0.0165487	0.0415887	-0.998994	0.231024	0	0	0	1
0.997298	0.0707197	0.019405	0.588212	0.0714361	-0.996571	-0.0408195	-0.117236	0.0164248	0.0420807	-0.998976	0.231048	0	0	0	1
0.997327	0.0703444	0.019312	0.588108	0.0710648	-0.996578	-0.0412871	-0.117708	0.0163148	0.0425344	-0.998958	0.231071	0	0	0	1
0.997358	0.0699256	0.019208	0.587999	0.0706487	-0.99659	-0.0417131	-0.118183	0.0161989	0.0429451	-0.998943	0.231084	0	0	0	1
0.997389	0.0694985	0.0191341	0.587902	0.0702248	-0.996605	-0.0420815	-0.118631	0.0161177	0.0433005	-0.998929	0.231105	0	0	0	1
0.997416	0.0691408	0.019056	0.587802	0.0698709	-0.996611	-0.0425124	-0.119087	0.0160253	0.0437192	-0.998912	0.231132	0	0	0	1
0.997421	0.0690799	0.0189761	0.5877	0.0698136	-0.996596	-0.0429595	-0.119535	0.0159171	0.0441588	-0.998894	0.231159	0	0	0	1
0.997445	0.0687627	0.0189008	0.587589	0.069499	-0.996603	-0.0433113	-0.12003	0.0158316	0.0444994	-0.99888	0.231179	0	0	0	1
0.99746	0.068561	0.0188276	0.587479	0.0692997	-0.996601	-0.0436636	-0.120525	0.0157432	0.0448426	-0.998866	0.231201	0	0	0	1
0.997477	0.0683292	0.0187718	0.587374	0.0690703	-0.996604	-0.043964	-0.120998	0.0156773	0.0451348	-0.998854	0.231226	0	0	0	1
0.997494	0.0680966	0.0187042	0.587268	0.0688418	-0.9966	-0.0444101	-0.121485	0.0155896	0.0455716	-0.998836	0.231262	0	0	0	1
0.997506	0.067942	0.0186125	0.587158	0.068691	-0.996588	-0.044916	-0.121963	0.0154706	0.0460677	-0.998815	0.231293	0	0	0	1
0.997507	0.067935	0.0185844	0.587096	0.0686874	-0.996574	-0.0452172	-0.122208	0.0154221	0.0463662	-0.998802	0.23133	0	0	0	1
0.997506	0.0679607	0.0185657	0.587063	0.0687159	-0.996561	-0.0454619	-0.122353	0.0153855	0.0466094	-0.998791	0.231356	0	0	0	1
0.997506	0.0679893	0.0184696	0.587001	0.0687482	-0.996535	-0.0459974	-0.122655	0.0152515	0.0471375	-0.998768	0.231373	0	0	0	1
0.997527	0.0676967	0.0184214	0.586924	0.0684602	-0.996534	-0.0464259	-0.123077	0.0151879	0.0475573	-0.998749	0.231395	0	0	0	1
0.997536	0.067529	0.0185236	0.586877	0.0683032	-0.996528	-0.0467988	-0.12349	0.0152723	0.0479338	-0.99873	0.231456	0	0	0	1
0.997541	0.0674296	0.0186265	0.586823	0.0682146	-0.996516	-0.0471767	-0.123945	0.0153539	0.0483164	-0.99871	0.231511	0	0	0	1
0.997552	0.0672296	0.0187655	0.586774	0.0680269	-0.996512	-0.0475252	-0.124439	0.0154782	0.0486705	-0.998691	0.231561	0	0	0	1
0.997563	0.0670108	0.0189605	0.586745	0.0678217	-0.996515	-0.0477724	-0.124886	0.0156665	0.048927	-0.998676	0.2316	0	0	0	1
0.997574	0.0667983	0.0191225	0.586702	0.0676225	-0.996512	-0.0480967	-0.125384	0.0158164	0.0492582	-0.998657	0.231644	0	0	0	1
0.99757	0.0667892	0.0193377	0.586668	0.0676313	-0.99649	-0.0485513	-0.12592	0.0160004	0.0497263	-0.998631	0.231703	0	0	0	1
0.997579	0.0666179	0.0194883	0.58662	0.0674726	-0.996486	-0.0488591	-0.126404	0.0161383	0.0500408	-0.998613	0.231749	0	0	0	1
0.997579	0.0665443	0.0197428	0.586591	0.0674183	-0.99647	-0.0492504	-0.126952	0.0163692	0.0504473	-0.998589	0.231808	0	0	0	1
0.997569	0.0666354	0.0199441	0.586538	0.0675237	-0.99645	-0.0495067	-0.127497	0.0165478	0.0507181	-0.998572	0.231858	0	0	0	1
0.997565	0.0666255	0.0201787	0.586497	0.0675287	-0.996441	-0.0496852	-0.128024	0.01677	0.050912	-0.998559	0.231903	0	0	0	1
0.997567	0.0665142	0.0204331	0.586454	0.0674331	-0.99644	-0.0498327	-0.128592	0.0170192	0.0510744	-0.998546	0.231943	0	0	0	1
0.997551	0.0666653	0.0206934	0.586414	0.0675995	-0.996422	-0.0499601	-0.129129	0.0172623	0.0512217	-0.998534	0.231979	0	0	0	1
0.997542	0.066751	0.0208828	0.586361	0.0676966	-0.99641	-0.050067	-0.129642	0.0174393	0.0513427	-0.998525	0.232008	0	0	0	1
0.997537	0.0667357	0.0211455	0.586335	0.067697	-0.996404	-0.0501854	-0.130122	0.0176938	0.0514784	-0.998514	0.232046	0	0	0	1
0.997543	0.0665772	0.0213741	0.586295	0.0675525	-0.996409	-0.0502979	-0.130627	0.0179221	0.0516033	-0.998503	0.23208	0	0	0	1
0.997532	0.0666707	0.0216163	0.58624	0.0676607	-0.996395	-0.0504263	-0.131206	0.0181499	0.0517495	-0.998491	0.232115	0	0	0	1
0.997529	0.0666391	0.0218118	0.586179	0.0676412	-0.996391	-0.0505342	-0.131759	0.018339	0.0518698	-0.998482	0.232145	0	0	0	1
0.997526	0.0665773	0.0221362	0.586172	0.0675986	-0.996387	-0.050659	-0.132222	0.018657	0.0520152	-0.998468	0.232193	0	0	0	1
0.997527	0.0664765	0.0224197	0.58616	0.0675151	-0.996386	-0.0507854	-0.132657	0.0189361	0.0521586	-0.998456	0.232235	0	0	0	1
0.99752	0.0664945	0.0226685	0.586122	0.0675489	-0.996376	-0.0509363	-0.133163	0.0191729	0.0523264	-0.998442	0.232273	0	0	0	1
0.997524	0.0663547	0.0229212	0.586072	0.0674253	-0.996378	-0.0510748	-0.133726	0.0194227	0.0524789	-0.998429	0.232317	0	0	0	1
0.997521	0.0662955	0.0232125	0.586029	0.0673841	-0.996373	-0.0512117	-0.134308	0.0197068	0.052634	-0.998416	0.232356	0	0	0	1
0.997512	0.066337	0.0234796	0.586003	0.067442	-0.996363	-0.0513331	-0.13477	0.0199625	0.052774	-0.998403	0.232392	0	0	0	1
0.997519	0.0661215	0.023781	0.585988	0.0672453	-0.99637	-0.051461	-0.135224	0.0202656	0.0529176	-0.998389	0.232429	0	0	0	1
0.997521	0.0659729	0.0240967	0.585957	0.0671168	-0.996371	-0.0516187	-0.135747	0.0205774	0.0530932	-0.998374	0.23246	0	0	0	1
0.997526	0.0657838	0.0244063	0.585902	0.0669476	-0.996374	-0.0517699	-0.136312	0.0208858	0.0532609	-0.998358	0.232459	0	0	0	1
0.997507	0.0659263	0.0247906	0.585878	0.0671135	-0.996355	-0.0519181	-0.136717	0.0212511	0.0534376	-0.998341	0.232418	0	0	0	1
0.997492	0.066034	0.0251116	0.585859	0.0672406	-0.996341	-0.0520236	-0.136872	0.021558	0.0535668	-0.998328	0.232283	0	0	0	1
0.997494	0.0657907	0.0256797	0.585891	0.0670318	-0.996346	-0.0521961	-0.137074	0.0221255	0.0537719	-0.998304	0.23215	0	0	0	1
0.997496	0.0655959	0.0261059	0.585832	0.0668641	-0.996348	-0.0523711	-0.137528	0.0225489	0.0539707	-0.998284	0.23202	0	0	0	1
0.997476	0.0657099	0.0265568	0.58578	0.0670065	-0.996329	-0.0525514	-0.138099	0.0229799	0.0541835	-0.998263	0.231968	0	0	0	1
0.997466	0.0657687	0.0267813	0.585731	0.0670799	-0.996319	-0.052658	-0.138537	0.0231932	0.0543063	-0.998251	0.231971	0	0	0	1
0.997467	0.0656614	0.0270286	0.585703	0.0669888	-0.996319	-0.052768	-0.138966	0.023438	0.0544301	-0.998239	0.232003	0	0	0	1
0.997467	0.0655894	0.0271995	0.585639	0.0669285	-0.996318	-0.0528708	-0.139467	0.0236053	0.0545425	-0.998228	0.23203	0	0	0	1
0.997459	0.0656285	0.0273789	0.585569	0.0669799	-0.996308	-0.0529793	-0.140001	0.0237747	0.0546638	-0.998218	0.232059	0	0	0	1
0.997455	0.0655838	0.027633	0.585533	0.0669522	-0.996304	-0.0531019	-0.140477	0.0240219	0.0548021	-0.998204	0.232094	0	0	0	1
0.997445	0.065666	0.0278054	0.585485	0.0670463	-0.996292	-0.0532044	-0.140904	0.0241823	0.0549179	-0.998194	0.23212	0	0	0	1
0.997439	0.0656647	0.028014	0.585422	0.0670594	-0.996285	-0.0533257	-0.141439	0.0243821	0.0550529	-0.998182	0.232156	0	0	0	1
0.997409	0.0660339	0.0282177	0.58534	0.0674428	-0.996251	-0.0534657	-0.142043	0.0245551	0.0552154	-0.998169	0.232188	0	0	0	1
0.99739	0.0662298	0.028422	0.585269	0.0676529	-0.99623	-0.0535916	-0.142597	0.0247393	0.0553598	-0.998156	0.232219	0	0	0	1
0.997395	0.0660588	0.028675	0.585238	0.0674991	-0.996234	-0.0537084	-0.143046	0.0249929	0.0554892	-0.998142	0.232258	0	0	0	1
0.997396	0.0659417	0.0288884	0.5852	0.0673969	-0.996235	-0.0538234	-0.143476	0.0252042	0.0556155	-0.99813	0.232291	0	0	0	1
0.997393	0.0658823	0.0291232	0.585143	0.0673547	-0.996229	-0.053984	-0.144009	0.0254306	0.05579	-0.998115	0.232335	0	0	0	1
0.997393	0.0657996	0.0293331	0.58507	0.0672879	-0.996225	-0.0541431	-0.144572	0.0256337	0.0559609	-0.9981	0.232382	0	0	0	1
0.997387	0.0657918	0.0295234	0.585003	0.0672943	-0.996217	-0.054282	-0.145093	0.0258143	0.0561121	-0.998087	0.232416	0	0	0	1
0.997384	0.0657303	0.0297689	0.584952	0.0672501	-0.996213	-0.0544147	-0.145606	0.0260533	0.0562595	-0.998072	0.232452	0	0	0	1
0.99738	0.0657006	0.0299836	0.58489	0.0672359	-0.996207	-0.05454	-0.146133	0.0262604	0.0563983	-0.998059	0.232486	0	0	0	1
0.997383	0.0655275	0.0302378	0.584848	0.0670807	-0.99621	-0.0546703	-0.146628	0.0265146	0.0565408	-0.998044	0.232523	0	0	0	1
0.997384	0.0654316	0.0304248	0.584796	0.0669988	-0.996209	-0.0547922	-0.147084	0.0266982	0.0566726	-0.998032	0.232544	0	0	0	1
0.997388	0.0652501	0.0306727	0.584746	0.0668352	-0.996213	-0.0549261	-0.147598	0.0269465	0.0568179	-0.998017	0.232585	0	0	0	1
0.997384	0.0652306	0.0308662	0.584669	0.0668306	-0.996205	-0.0550662	-0.14817	0.027131	0.0569701	-0.998003	0.232605	0	0	0	1
0.997383	0.0650742	0.0312027	0.584649	0.0666985	-0.996204	-0.0552491	-0.1487	0.0274629	0.0571709	-0.997983	0.232635	0	0	0	1
0.997377	0.0650616	0.031421	0.584631	0.0667035	-0.996194	-0.0554301	-0.149121	0.027669	0.0573659	-0.997966	0.232623	0	0	0	1
0.997381	0.0649176	0.0315982	0.584593	0.0665751	-0.996192	-0.0556183	-0.149564	0.0278413	0.0575615	-0.99795	0.232618	0	0	0	1
0.997381	0.064798	0.0318382	0.584539	0.0664766	-0.996184	-0.0558735	-0.150135	0.0280701	0.057829	-0.997928	0.232638	0	0	0	1
0.997372	0.0648285	0.0320763	0.584482	0.0665273	-0.996168	-0.0561013	-0.15066	0.0282904	0.058073	-0.997907	0.232684	0	0	0	1
0.997349	0.0650882	0.0322475	0.584449	0.0668011	-0.996141	-0.0562567	-0.150996	0.0284354	0.058247	-0.997893	0.232719	0	0	0	1
0.997341	0.065165	0.0323366	0.584449	0.0668853	-0.996131	-0.0563369	-0.15112	0.0285142	0.0583352	-0.997886	0.232725	0	0	0	1
0.997354	0.0649284	0.0324152	0.584439	0.0666575	-0.996138	-0.0564743	-0.151341	0.0285972	0.0584709	-0.997875	0.232706	0	0	0	1
0.997359	0.0647845	0.03255	0.58439	0.0665292	-0.996132	-0.0567383	-0.151824	0.0287224	0.0587392	-0.997856	0.232679	0	0	0	1
0.997341	0.0649606	0.0327729	0.584345	0.0667254	-0.996104	-0.0569863	-0.152317	0.0289174	0.0590067	-0.997835	0.232705	0	0	0	1
0.997331	0.0649816	0.0330283	0.584312	0.0667679	-0.996089	-0.0572046	-0.152767	0.0291559	0.0592424	-0.997814	0.232746	0	0	0	1
0.997324	0.0649692	0.0332429	0.584264	0.0667747	-0.996076	-0.0574229	-0.153238	0.0293558	0.0594743	-0.997794	0.232782	0	0	0	1
0.99731	0.0650954	0.0334281	0.584207	0.0669189	-0.996052	-0.0576661	-0.15374	0.0295164	0.0597332	-0.997774	0.232793	0	0	0	1
0.9973	0.06513	0.0336598	0.584168	0.0669754	-0.996033	-0.0579374	-0.154254	0.0297268	0.0600206	-0.99775	0.232799	0	0	0	1
0.997286	0.0651793	0.0339621	0.584154	0.0670515	-0.996011	-0.0582238	-0.154747	0.0300057	0.0603283	-0.997723	0.232809	0	0	0	1
0.997278	0.0651557	0.0342472	0.584141	0.0670552	-0.995991	-0.0585571	-0.155264	0.0302687	0.0606795	-0.997694	0.232795	0	0	0	1
0.997268	0.0652223	0.0344233	0.584097	0.0671431	-0.995964	-0.0589092	-0.155818	0.0304164	0.0610448	-0.997667	0.232747	0	0	0	1
0.997252	0.0653233	0.034704	0.584089	0.0672721	-0.995935	-0.0592647	-0.156327	0.0306657	0.0614216	-0.997636	0.232723	0	0	0	1
0.997247	0.065263	0.034959	0.584085	0.0672374	-0.995918	-0.0595814	-0.156782	0.030902	0.0617531	-0.997609	0.232701	0	0	0	1
0.997241	0.0652102	0.0352242	0.584072	0.0672117	-0.995899	-0.0599207	-0.157287	0.0311465	0.0621081	-0.997579	0.232678	0	0	0	1
0.997235	0.0651928	0.035414	0.584034	0.0672169	-0.995878	-0.0602665	-0.157823	0.0313133	0.0624656	-0.997552	0.232634	0	0	0	1
0.997226	0.0651432	0.0357585	0.584042	0.0672012	-0.995856	-0.0606522	-0.158354	0.0316334	0.0628722	-0.997516	0.232614	0	0	0	1
0.997227	0.0650017	0.0359898	0.584033	0.0670854	-0.995843	-0.0609934	-0.158826	0.0318497	0.0632239	-0.997487	0.232571	0	0	0	1
0.997228	0.0648428	0.0362458	0.58402	0.066954	-0.99583	-0.0613392	-0.159332	0.0320916	0.0635812	-0.997456	0.232541	0	0	0	1
0.99723	0.064706	0.0364304	0.583989	0.0668398	-0.995818	-0.0616693	-0.159829	0.032262	0.0639188	-0.997429	0.2325	0	0	0	1
0.997227	0.0645885	0.0367275	0.583985	0.0667524	-0.995803	-0.0620019	-0.160312	0.0325431	0.0642668	-0.997398	0.232489	0	0	0	1
0.997224	0.0645174	0.0369276	0.58395	0.0667039	-0.995788	-0.0622985	-0.160802	0.032727	0.064574	-0.997372	0.232474	0	0	0	1
0.997216	0.0645189	0.0371467	0.583907	0.0667291	-0.995768	-0.0625863	-0.16131	0.0329258	0.0648761	-0.997346	0.232467	0	0	0	1
0.997204	0.064535	0.0374346	0.583886	0.0667737	-0.995747	-0.0628801	-0.161813	0.0331918	0.0651892	-0.997316	0.23247	0	0	0	1
0.997188	0.0646427	0.0376744	0.583845	0.0669054	-0.995722	-0.0631355	-0.162338	0.0334064	0.0654638	-0.997291	0.232455	0	0	0	1
0.997187	0.0645571	0.0378434	0.583772	0.0668385	-0.995712	-0.0633564	-0.162921	0.0335654	0.0656928	-0.997271	0.232426	0	0	0	1
0.997173	0.0646221	0.0381091	0.583737	0.0669282	-0.995692	-0.0635727	-0.163419	0.0338111	0.0659287	-0.997247	0.232424	0	0	0	1
0.997155	0.0647576	0.0383629	0.583708	0.0670871	-0.995669	-0.0637746	-0.163871	0.0340412	0.0661521	-0.997224	0.232428	0	0	0	1
0.997162	0.0644957	0.0385975	0.583667	0.0668479	-0.995672	-0.06397	-0.164361	0.0342791	0.0663539	-0.997203	0.232426	0	0	0	1
0.997143	0.0646686	0.0388028	0.5836	0.0670418	-0.995645	-0.0641882	-0.164918	0.0344573	0.0665915	-0.997181	0.232411	0	0	0	1
0.99711	0.0650636	0.0389853	0.583552	0.0674535	-0.995607	-0.0643391	-0.165324	0.0346024	0.0667681	-0.997164	0.23242	0	0	0	1
0.997101	0.0651398	0.0390964	0.583541	0.0675394	-0.995597	-0.0644072	-0.165496	0.0347032	0.0668463	-0.997155	0.232432	0	0	0	1
0.997107	0.0649564	0.0392467	0.583553	0.0673694	-0.995603	-0.0644941	-0.165651	0.0348593	0.0669369	-0.997144	0.232437	0	0	0	1
0.997124	0.0646202	0.039365	0.583496	0.0670482	-0.995613	-0.0646799	-0.166114	0.0349871	0.0671185	-0.997127	0.232399	0	0	0	1
0.997093	0.0649486	0.0396109	0.583434	0.0674	-0.995575	-0.0648908	-0.166657	0.0351955	0.0673572	-0.997104	0.232409	0	0	0	1
0.997085	0.0649281	0.0398544	0.583386	0.0674017	-0.995565	-0.0650523	-0.167123	0.0354284	0.0675342	-0.997083	0.232438	0	0	0	1
0.997085	0.0648008	0.040067	0.583325	0.0672945	-0.995562	-0.0652034	-0.167604	0.0356384	0.0676948	-0.997065	0.23246	0	0	0	1
0.997071	0.0648721	0.040294	0.583265	0.0673874	-0.995544	-0.0653822	-0.16811	0.0358475	0.0678912	-0.997044	0.232479	0	0	0	1
0.997067	0.064808	0.0404913	0.583206	0.0673429	-0.995536	-0.0655479	-0.168583	0.036037	0.0680677	-0.997025	0.23249	0	0	0	1
0.997064	0.0647051	0.0407285	0.583177	0.0672628	-0.99553	-0.0657278	-0.16901	0.0362681	0.0682597	-0.997004	0.232504	0	0	0	1
0.99707	0.0644726	0.0409486	0.583154	0.0670539	-0.995529	-0.0659517	-0.169462	0.0364879	0.0684895	-0.99698	0.232485	0	0	0	1
0.997059	0.0645567	0.0410831	0.583094	0.067156	-0.995506	-0.0661953	-0.170002	0.0365996	0.0687448	-0.996958	0.232459	0	0	0	1
0.997056	0.0644888	0.0412588	0.583033	0.0671093	-0.995493	-0.0664381	-0.170603	0.0367629	0.0689967	-0.996935	0.232473	0	0	0	1
0.99705	0.0644581	0.0414723	0.582996	0.0671005	-0.995481	-0.0666311	-0.171071	0.0369645	0.0692026	-0.996913	0.232498	0	0	0	1
0.997057	0.0642136	0.0416801	0.582976	0.0668779	-0.995483	-0.0668213	-0.171506	0.0371756	0.0693974	-0.996892	0.232524	0	0	0	1
0.997059	0.0640736	0.0418493	0.582952	0.0667587	-0.995475	-0.0670583	-0.171984	0.0373379	0.0696401	-0.996869	0.232528	0	0	0	1
0.997059	0.0640478	0.0418896	0.582894	0.0667465	-0.995457	-0.0673427	-0.172554	0.0373608	0.0699258	-0.996848	0.232482	0	0	0	1
0.997064	0.0638833	0.042001	0.582869	0.0666017	-0.995445	-0.0676531	-0.173119	0.0374624	0.0702371	-0.996822	0.23246	0	0	0	1
0.997067	0.0637783	0.0420929	0.582858	0.0665142	-0.995431	-0.0679423	-0.173642	0.037542	0.070528	-0.996799	0.232465	0	0	0	1
0.997065	0.0637624	0.0421709	0.582847	0.0665129	-0.995415	-0.0681815	-0.174092	0.0376048	0.0707716	-0.996779	0.232484	0	0	0	1
0.997071	0.0636362	0.0422267	0.582836	0.0664003	-0.995405	-0.0684328	-0.174559	0.0376525	0.0710214	-0.996759	0.232498	0	0	0	1
0.997079	0.0634633	0.0422786	0.582811	0.0662409	-0.995399	-0.0686826	-0.175067	0.0376999	0.0712678	-0.99674	0.232514	0	0	0	1
0.99707	0.0635656	0.042345	0.582777	0.066358	-0.995372	-0.0689525	-0.175633	0.0377407	0.0715457	-0.996718	0.232552	0	0	0	1
0.99705	0.0638414	0.0424084	0.582728	0.0666473	-0.995336	-0.0692035	-0.176195	0.0377672	0.071811	-0.996698	0.23259	0	0	0	1
0.997042	0.0639243	0.0424749	0.582682	0.0667429	-0.995315	-0.0694126	-0.176695	0.0378134	0.0720273	-0.996681	0.232626	0	0	0	1
0.997041	0.0638382	0.0426112	0.582677	0.0666748	-0.995304	-0.0696253	-0.17712	0.037941	0.0722456	-0.99666	0.232676	0	0	0	1
0.997046	0.0637313	0.0426527	0.582639	0.0665785	-0.995297	-0.069821	-0.17755	0.037977	0.0724397	-0.996645	0.232686	0	0	0	1
0.997032	0.0638593	0.0427995	0.582606	0.0667279	-0.995267	-0.0701059	-0.178106	0.0380947	0.072739	-0.996619	0.232696	0	0	0	1
0.997008	0.0641498	0.042927	0.582532	0.0670374	-0.995227	-0.0703721	-0.178711	0.0381825	0.0730245	-0.996594	0.232699	0	0	0	1
0.996992	0.0642388	0.0431638	0.582491	0.0671521	-0.995204	-0.0705933	-0.179212	0.0383967	0.0732647	-0.996568	0.232727	0	0	0	1
0.996979	0.0643492	0.0433085	0.582471	0.0672775	-0.995187	-0.0707123	-0.179469	0.0385245	0.0733976	-0.996554	0.232742	0	0	0	1
0.996978	0.0642938	0.043403	0.582483	0.0672323	-0.995184	-0.0707949	-0.179576	0.038617	0.0734842	-0.996544	0.232734	0	0	0	1
0.996985	0.0640474	0.043614	0.582505	0.0670086	-0.995187	-0.0709662	-0.179809	0.0388337	0.0736599	-0.996522	0.232729	0	0	0	1
0.996989	0.0638832	0.0437663	0.582453	0.0668655	-0.99518	-0.0712092	-0.180291	0.038981	0.0739064	-0.996498	0.232701	0	0	0	1
0.99697	0.0639857	0.0440297	0.5824	0.0669976	-0.995152	-0.0714713	-0.180842	0.0392178	0.0741899	-0.996468	0.232701	0	0	0	1
0.996957	0.0640172	0.0442908	0.582347	0.0670563	-0.995134	-0.0716712	-0.181331	0.0394619	0.0744083	-0.996442	0.232726	0	0	0	1
0.996935	0.0640911	0.0446784	0.582336	0.0671688	-0.995108	-0.071916	-0.181804	0.0398255	0.0746818	-0.996407	0.232763	0	0	0	1
0.996931	0.0639304	0.0449963	0.582312	0.0670423	-0.995099	-0.0721679	-0.18229	0.0401368	0.0749483	-0.996375	0.232764	0	0	0	1
0.99692	0.063918	0.045243	0.582282	0.0670603	-0.995076	-0.072459	-0.182783	0.0403637	0.0752551	-0.996342	0.232722	0	0	0	1
0.99691	0.0638445	0.0455642	0.582276	0.0670249	-0.995054	-0.0727946	-0.183295	0.0406662	0.0756089	-0.996303	0.232678	0	0	0	1
0.996903	0.0637342	0.0458757	0.582258	0.0669528	-0.995033	-0.0731466	-0.183851	0.0409608	0.0759768	-0.996263	0.232622	0	0	0	1
0.996895	0.0636495	0.0461658	0.582238	0.0669039	-0.995012	-0.0734742	-0.184372	0.0412338	0.07632	-0.996226	0.232573	0	0	0	1
0.996879	0.0636526	0.0465216	0.582258	0.0669481	-0.994985	-0.073808	-0.184809	0.0415652	0.0766774	-0.996184	0.232534	0	0	0	1
0.996874	0.0634648	0.0468711	0.582268	0.0668013	-0.99497	-0.0741359	-0.185278	0.0419053	0.0770204	-0.996144	0.232496	0	0	0	1
0.996873	0.0632524	0.0471915	0.582252	0.0666266	-0.99496	-0.0744324	-0.18578	0.0422206	0.0773291	-0.996106	0.232476	0	0	0	1
0.996856	0.0632836	0.0475091	0.582207	0.0666954	-0.994932	-0.0747377	-0.186349	0.0425137	0.0776566	-0.996068	0.23246	0	0	0	1
0.996832	0.0634445	0.0477885	0.582143	0.0668894	-0.994899	-0.0750094	-0.186918	0.0427607	0.0779536	-0.996035	0.232457	0	0	0	1
0.996814	0.0635022	0.0480919	0.582108	0.0669813	-0.994874	-0.0752553	-0.18739	0.0430415	0.078222	-0.996002	0.232466	0	0	0	1
0.996812	0.0633176	0.0483767	0.582091	0.0668301	-0.994866	-0.0755015	-0.18782	0.0433227	0.078479	-0.995969	0.232457	0	0	0	1
0.996812	0.0631354	0.0486064	0.582056	0.0666777	-0.994856	-0.0757616	-0.188284	0.0435481	0.0787463	-0.995938	0.232427	0	0	0	1
0.996799	0.0631685	0.0488285	0.582001	0.0667413	-0.994829	-0.0760589	-0.18882	0.0437466	0.0790595	-0.995905	0.23238	0	0	0	1
0.996774	0.0633369	0.0491161	0.581943	0.0669458	-0.994792	-0.0763659	-0.189399	0.0439986	0.0793929	-0.995867	0.232363	0	0	0	1
0.996761	0.0633737	0.0493456	0.581869	0.0670119	-0.994768	-0.0766169	-0.189944	0.044207	0.0796606	-0.995836	0.232352	0	0	0	1
0.996737	0.0635476	0.0495984	0.581808	0.0672158	-0.994737	-0.0768433	-0.190441	0.0444292	0.0799116	-0.995806	0.232359	0	0	0	1
0.996722	0.0636044	0.0498307	0.581763	0.0673009	-0.994714	-0.0770646	-0.190886	0.0446407	0.0801508	-0.995778	0.232363	0	0	0	1
0.99671	0.0636337	0.0500299	0.581718	0.0673585	-0.994689	-0.0773386	-0.191389	0.044818	0.0804394	-0.995746	0.232352	0	0	0	1
0.996699	0.0637304	0.0501343	0.581658	0.0674764	-0.994659	-0.0776248	-0.191961	0.0448946	0.0807367	-0.995719	0.232355	0	0	0	1
0.996695	0.0637187	0.0502112	0.581622	0.0674836	-0.994636	-0.0779051	-0.192476	0.044953	0.0810213	-0.995693	0.232361	0	0	0	1
0.996696	0.0636866	0.0502351	0.581599	0.0674664	-0.994615	-0.0781898	-0.192934	0.0449601	0.0813059	-0.99567	0.232338	0	0	0	1
0.996708	0.0635409	0.0501839	0.581624	0.0673334	-0.994595	-0.0785568	-0.193372	0.0448962	0.0816624	-0.995643	0.232285	0	0	0	1
0.996717	0.06357	0.0499669	0.581693	0.0673639	-0.994559	-0.0789865	-0.193723	0.0446491	0.0820784	-0.99562	0.232174	0	0	0	1
0.996734	0.0636117	0.0495782	0.581785	0.0673912	-0.994526	-0.0793826	-0.193877	0.0442323	0.0824497	-0.995608	0.231966	0	0	0	1
0.996759	0.0634941	0.0492207	0.581916	0.0672665	-0.994494	-0.0798869	-0.194123	0.0438525	0.0829241	-0.995586	0.23178	0	0	0	1
0.996793	0.0631531	0.0489762	0.582022	0.0669319	-0.994468	-0.0804793	-0.194662	0.0435979	0.0834844	-0.99555	0.231673	0	0	0	1
0.99679	0.0633685	0.0487479	0.582032	0.0671474	-0.994417	-0.0809321	-0.195208	0.0433224	0.0839308	-0.995524	0.231578	0	0	0	1
0.996794	0.0632652	0.0488008	0.582018	0.0670408	-0.994439	-0.0807497	-0.195657	0.043396	0.0837476	-0.995537	0.231546	0	0	0	1
0.996788	0.063273	0.0489287	0.581969	0.0670653	-0.994427	-0.0808861	-0.196121	0.0435133	0.0838928	-0.995519	0.231636	0	0	0	1
0.996797	0.0630478	0.0490353	0.581891	0.0668553	-0.99443	-0.0810143	-0.196598	0.0436296	0.0840181	-0.995504	0.231726	0	0	0	1
0.996803	0.0628795	0.0491267	0.581832	0.0667017	-0.994428	-0.0811676	-0.197057	0.0437244	0.0841701	-0.995487	0.231806	0	0	0	1
0.996802	0.062855	0.049169	0.581799	0.0666924	-0.994407	-0.0814306	-0.197584	0.043751	0.0844345	-0.995463	0.231859	0	0	0	1
0.996809	0.0627639	0.0491447	0.581752	0.0666116	-0.99439	-0.0817051	-0.19813	0.0437161	0.0847031	-0.995442	0.231879	0	0	0	1
0.996818	0.062676	0.0490813	0.58174	0.0665322	-0.994369	-0.0820196	-0.198626	0.0436395	0.0850092	-0.995419	0.231873	0	0	0	1
0.996816	0.0627044	0.0490808	0.581759	0.0665748	-0.99434	-0.0823442	-0.199086	0.0436149	0.0853347	-0.995392	0.2319	0	0	0	1
0.996828	0.0625323	0.0490659	0.581752	0.0664146	-0.994326	-0.0826348	-0.199558	0.0435955	0.0856164	-0.995369	0.231921	0	0	0	1
0.996833	0.062452	0.0490481	0.581685	0.0663437	-0.994311	-0.0828807	-0.2001	0.0435683	0.0858573	-0.995349	0.231946	0	0	0	1
0.996823	0.0625454	0.0491417	0.581623	0.0664543	-0.994286	-0.0830934	-0.200645	0.043639	0.0860802	-0.995327	0.23203	0	0	0	1
0.996808	0.0627189	0.0492315	0.581572	0.0666433	-0.994257	-0.0832819	-0.201123	0.0437007	0.086282	-0.995307	0.232107	0	0	0	1
0.996798	0.0628329	0.0492768	0.581549	0.0667706	-0.99423	-0.0835027	-0.201543	0.043721	0.0865107	-0.995286	0.232154	0	0	0	1
0.996806	0.0627186	0.0492682	0.581554	0.0666692	-0.994211	-0.0838055	-0.202	0.0437021	0.0868076	-0.995261	0.232178	0	0	0	1
0.996815	0.0625957	0.0492384	0.581541	0.0665591	-0.99419	-0.0841495	-0.202552	0.0436603	0.0871438	-0.995233	0.232194	0	0	0	1
0.996809	0.0627055	0.0492149	0.581512	0.0666798	-0.994156	-0.0844511	-0.203097	0.043607	0.0874483	-0.995209	0.232212	0	0	0	1
0.996793	0.0628383	0.0493778	0.581496	0.0668217	-0.994156	-0.0843414	-0.203563	0.0437647	0.0873554	-0.99521	0.232256	0	0	0	1
0.996777	0.0630157	0.049469	0.581437	0.0670088	-0.994139	-0.0843911	-0.204097	0.0438364	0.087419	-0.995202	0.232302	0	0	0	1
0.996777	0.0629731	0.0495363	0.581379	0.0669788	-0.994129	-0.0845382	-0.204616	0.0438972	0.0875686	-0.995186	0.232355	0	0	0	1
0.99677	0.0630541	0.0495723	0.581345	0.0670716	-0.994105	-0.0847401	-0.205109	0.0439122	0.0877763	-0.995167	0.232391	0	0	0	1
0.996766	0.06313	0.0495503	0.581287	0.0671535	-0.994084	-0.0849254	-0.205664	0.0438712	0.0879633	-0.995152	0.23239	0	0	0	1
0.996756	0.0632399	0.0496079	0.581248	0.0672724	-0.994068	-0.0850211	-0.206191	0.0439122	0.0880676	-0.995141	0.232405	0	0	0	1
0.996762	0.0631222	0.0496315	0.581213	0.0671623	-0.994065	-0.0851384	-0.206668	0.0439381	0.0881811	-0.99513	0.232406	0	0	0	1
0.996761	0.0630954	0.0496913	0.581186	0.0671519	-0.994044	-0.0853879	-0.207123	0.0439831	0.0884332	-0.995105	0.232411	0	0	0	1
0.99677	0.0629624	0.0496897	0.581152	0.0670324	-0.994027	-0.0856884	-0.207623	0.0439731	0.0887274	-0.99508	0.232389	0	0	0	1
0.996783	0.0628224	0.0496	0.581131	0.0668924	-0.994021	-0.0858601	-0.208013	0.0438849	0.0888867	-0.995069	0.232317	0	0	0	1
0.996784	0.062847	0.049538	0.581165	0.0669105	-0.994021	-0.085842	-0.208173	0.0438223	0.0888656	-0.995074	0.232194	0	0	0	1
0.996795	0.062735	0.0494662	0.58124	0.0668059	-0.994002	-0.086148	-0.208396	0.0437404	0.0891615	-0.995051	0.232115	0	0	0	1
0.996821	0.0624579	0.0492842	0.581249	0.0665301	-0.993987	-0.0865303	-0.208862	0.0435587	0.0895191	-0.995027	0.232032	0	0	0	1
0.996829	0.0624748	0.0491167	0.581266	0.0665496	-0.993951	-0.0869363	-0.209347	0.0433637	0.0899143	-0.995	0.231963	0	0	0	1
0.996837	0.0624484	0.0489772	0.581324	0.0665286	-0.993916	-0.0873467	-0.209762	0.0432	0.0903138	-0.994971	0.231909	0	0	0	1
0.996864	0.0621549	0.0488064	0.581339	0.0662364	-0.993903	-0.0877164	-0.210208	0.0430323	0.090659	-0.994947	0.231844	0	0	0	1
0.99687	0.0621404	0.0486953	0.581326	0.0662279	-0.993871	-0.0880882	-0.210734	0.0428984	0.0910224	-0.994919	0.231816	0	0	0	1
0.996861	0.0623214	0.0486452	0.581271	0.0664165	-0.993832	-0.088384	-0.211315	0.0428123	0.0913224	-0.994896	0.231818	0	0	0	1
0.996841	0.0625527	0.0487723	0.581235	0.0666594	-0.993814	-0.088399	-0.21177	0.0429164	0.0913558	-0.994888	0.231865	0	0	0	1
0.996835	0.062559	0.0488833	0.581182	0.0666796	-0.993805	-0.0884854	-0.212236	0.0430203	0.0914498	-0.994875	0.231911	0	0	0	1
0.996837	0.0624635	0.0489672	0.581128	0.066601	-0.993792	-0.0886906	-0.212761	0.0430988	0.0916563	-0.994852	0.231945	0	0	0	1
0.996822	0.0625996	0.0490909	0.581083	0.0667526	-0.993773	-0.0887945	-0.213293	0.0432021	0.0917742	-0.994837	0.231974	0	0	0	1
0.996808	0.0627251	0.0492251	0.581049	0.0668902	-0.993763	-0.0887994	-0.213847	0.0433235	0.0917936	-0.99483	0.231989	0	0	0	1
0.996789	0.06287	0.0494097	0.581021	0.0670402	-0.993776	-0.0885362	-0.214364	0.0435114	0.0915493	-0.994844	0.231978	0	0	0	1
0.996766	0.0630066	0.049696	0.581005	0.0671843	-0.993804	-0.0881219	-0.214881	0.0438112	0.0911607	-0.994867	0.231986	0	0	0	1
0.996768	0.0628651	0.0498489	0.580942	0.0670487	-0.99383	-0.0879278	-0.215454	0.0439891	0.0909709	-0.994876	0.231983	0	0	0	1
0.996752	0.0629749	0.0500283	0.580892	0.0671734	-0.993824	-0.0879026	-0.216006	0.0441591	0.0909626	-0.99487	0.232023	0	0	0	1
0.996745	0.0629998	0.0501296	0.580849	0.0672127	-0.993811	-0.0880193	-0.216465	0.0442496	0.0910872	-0.994854	0.232058	0	0	0	1
0.996745	0.0629153	0.0502379	0.580836	0.0671482	-0.993795	-0.0882428	-0.216879	0.0443499	0.0913139	-0.994829	0.232105	0	0	0	1
0.996751	0.0627878	0.0502818	0.580833	0.0670392	-0.993775	-0.0885573	-0.217351	0.044384	0.0916254	-0.994799	0.232131	0	0	0	1
0.996765	0.0626145	0.0502259	0.580807	0.0668771	-0.993754	-0.0889126	-0.217901	0.0443204	0.0919689	-0.99477	0.232124	0	0	0	1
0.996771	0.0625318	0.050197	0.580813	0.0668092	-0.993724	-0.0892989	-0.218457	0.0442735	0.0923492	-0.994737	0.232136	0	0	0	1
0.996783	0.0623624	0.0501767	0.580834	0.0666549	-0.993701	-0.0896697	-0.218974	0.0442441	0.0927107	-0.994704	0.232157	0	0	0	1
0.996792	0.0622929	0.0500863	0.580851	0.0665926	-0.993673	-0.0900176	-0.219408	0.0441375	0.0930491	-0.994678	0.232137	0	0	0	1
0.996802	0.0622202	0.0499736	0.580844	0.0665248	-0.993647	-0.0903595	-0.219873	0.0440094	0.09338	-0.994652	0.232108	0	0	0	1
0.996814	0.062085	0.0499101	0.580852	0.0664002	-0.993622	-0.0907255	-0.220365	0.0439346	0.0937354	-0.994622	0.232107	0	0	0	1
0.996825	0.0619905	0.0498056	0.580823	0.0663121	-0.993595	-0.0910859	-0.220915	0.0438157	0.0940843	-0.994594	0.232089	0	0	0	1
0.996838	0.0618879	0.0496618	0.580796	0.0662121	-0.993569	-0.0914462	-0.22148	0.0436585	0.0944302	-0.994569	0.232042	0	0	0	1
0.996849	0.0618001	0.0495554	0.580808	0.0661211	-0.993561	-0.0915961	-0.222009	0.0435512	0.0945691	-0.99456	0.231954	0	0	0	1
0.99685	0.0619329	0.0493717	0.580882	0.0662396	-0.993545	-0.091676	-0.222364	0.0433508	0.0946425	-0.994562	0.23179	0	0	0	1
0.996858	0.062121	0.04897	0.580973	0.0663901	-0.993533	-0.0917032	-0.222553	0.0429322	0.0946511	-0.994579	0.231486	0	0	0	1
0.996869	0.0621822	0.0486576	0.581155	0.0664413	-0.993487	-0.0921669	-0.222869	0.042585	0.0950961	-0.994552	0.231296	0	0	0	1
0.996892	0.0620585	0.0483429	0.581237	0.0663098	-0.993448	-0.0926788	-0.223348	0.0422502	0.0955812	-0.994519	0.231145	0	0	0	1
0.996897	0.0620473	0.0482583	0.581205	0.0662986	-0.993431	-0.0928693	-0.223841	0.0421546	0.0957655	-0.994506	0.231103	0	0	0	1
0.996878	0.0621783	0.0484802	0.581153	0.0664508	-0.99342	-0.0928761	-0.224323	0.0423619	0.0957926	-0.994494	0.231216	0	0	0	1
0.996848	0.0624316	0.0487755	0.581075	0.0667257	-0.993414	-0.0927389	-0.224806	0.04264	0.095686	-0.994493	0.231346	0	0	0	1
0.996831	0.062537	0.0489861	0.580993	0.0668426	-0.993424	-0.0925477	-0.225257	0.0428519	0.0955136	-0.9945	0.23142	0	0	0	1
0.996822	0.062572	0.0491269	0.580965	0.0668958	-0.993411	-0.092657	-0.22574	0.042981	0.0956338	-0.994483	0.231497	0	0	0	1
0.996823	0.0625229	0.0491633	0.580915	0.0668565	-0.9934	-0.0927988	-0.226242	0.0430123	0.0957757	-0.994468	0.231526	0	0	0	1
0.996814	0.0626066	0.0492439	0.580861	0.0669522	-0.993384	-0.0929038	-0.22679	0.0430773	0.0958897	-0.994454	0.231567	0	0	0	1
0.996808	0.0626594	0.0493097	0.580792	0.0670108	-0.99338	-0.0928979	-0.227282	0.043138	0.0958904	-0.994451	0.231583	0	0	0	1
0.996803	0.062565	0.0495212	0.580783	0.0669395	-0.99338	-0.0929538	-0.227738	0.0433533	0.0959564	-0.994436	0.231686	0	0	0	1
0.996795	0.0625747	0.0496666	0.580751	0.0669703	-0.993362	-0.0931175	-0.228206	0.0434857	0.0961301	-0.994413	0.231783	0	0	0	1
0.996807	0.0624071	0.04963	0.580647	0.0668072	-0.993357	-0.0932884	-0.228729	0.043454	0.0962911	-0.994399	0.231794	0	0	0	1
0.996806	0.062349	0.0497244	0.580621	0.0667685	-0.993338	-0.0935184	-0.22925	0.0435379	0.0965246	-0.994373	0.231867	0	0	0	1
0.996808	0.0622762	0.0497879	0.580596	0.0667092	-0.993327	-0.0936802	-0.229745	0.0435972	0.0966873	-0.994354	0.231907	0	0	0	1
0.996809	0.0622334	0.0498179	0.580574	0.0666795	-0.993307	-0.0939099	-0.230227	0.0436158	0.0969169	-0.994331	0.231941	0	0	0	1
0.996816	0.0620732	0.0498724	0.580568	0.0665358	-0.993294	-0.0941534	-0.230706	0.0436692	0.0971568	-0.994305	0.231993	0	0	0	1
0.996819	0.0619887	0.0499248	0.580546	0.0664684	-0.993273	-0.0944175	-0.231217	0.0437118	0.0974204	-0.994278	0.232049	0	0	0	1
0.996815	0.0619809	0.0500062	0.580505	0.0664748	-0.99326	-0.0945599	-0.231733	0.0437839	0.0975677	-0.99426	0.232098	0	0	0	1
0.996809	0.0620308	0.050062	0.580442	0.0665317	-0.993252	-0.0945995	-0.232269	0.0438318	0.0976132	-0.994253	0.232111	0	0	0	1
0.996806	0.0620126	0.0501488	0.580412	0.0665229	-0.993251	-0.0946161	-0.232737	0.0439186	0.0976348	-0.994248	0.232127	0	0	0	1
0.996808	0.0619832	0.0501443	0.580388	0.0665006	-0.993236	-0.0947865	-0.233161	0.0439056	0.0978034	-0.994232	0.23212	0	0	0	1
0.996812	0.0619464	0.0501149	0.580362	0.066473	-0.993212	-0.0950564	-0.233639	0.043862	0.0980695	-0.994207	0.232106	0	0	0	1
0.996812	0.061956	0.0501108	0.580335	0.0664961	-0.99318	-0.0953719	-0.23418	0.0438359	0.0983848	-0.994177	0.232095	0	0	0	1
0.996804	0.0620646	0.0501259	0.580328	0.0666129	-0.993157	-0.0955343	-0.234724	0.0438293	0.0985528	-0.994161	0.232042	0	0	0	1
0.996793	0.0622255	0.0501477	0.580362	0.0667716	-0.993155	-0.0954469	-0.235224	0.0438409	0.0984741	-0.994168	0.231951	0	0	0	1
0.996772	0.0624609	0.0502702	0.580443	0.0669963	-0.993187	-0.0949515	-0.235719	0.0439726	0.0979978	-0.994209	0.231798	0	0	0	1
0.996769	0.0624197	0.0503742	0.580461	0.0669318	-0.993264	-0.094192	-0.23635	0.0441311	0.0972442	-0.994276	0.231579	0	0	0	1
0.996749	0.0624366	0.0507641	0.580507	0.0669166	-0.993412	-0.0926307	-0.236834	0.0446217	0.0957114	-0.994403	0.231328	0	0	0	1
0.996723	0.0625613	0.0511131	0.580519	0.0670083	-0.99354	-0.0911717	-0.237145	0.0450547	0.0942829	-0.99452	0.231107	0	0	0	1
0.996724	0.0624013	0.0512915	0.580561	0.0668522	-0.993578	-0.0908746	-0.237466	0.045267	0.0939907	-0.994538	0.231082	0	0	0	1
0.996731	0.0622075	0.0513809	0.580558	0.066676	-0.993573	-0.0910627	-0.237839	0.0453614	0.0941759	-0.994516	0.231147	0	0	0	1
0.99674	0.0619817	0.0514796	0.580485	0.0664683	-0.99357	-0.0912398	-0.23829	0.045469	0.0943491	-0.994495	0.231235	0	0	0	1
0.996739	0.0619024	0.0516033	0.580416	0.0664111	-0.993554	-0.0914593	-0.238798	0.0455847	0.094573	-0.994468	0.231341	0	0	0	1
0.996726	0.0619942	0.0517459	0.580365	0.0665261	-0.993526	-0.0916759	-0.23927	0.0457031	0.0948032	-0.994441	0.231452	0	0	0	1
0.996717	0.0620972	0.0517929	0.58033	0.0666441	-0.993496	-0.0919142	-0.239683	0.0457241	0.0950491	-0.994417	0.231508	0	0	0	1
0.996724	0.0619744	0.0517959	0.58032	0.0665367	-0.993474	-0.092234	-0.240144	0.0457173	0.0953631	-0.994387	0.231544	0	0	0	1
0.996719	0.0620984	0.0517475	0.580295	0.0666726	-0.99343	-0.0926045	-0.240673	0.0456325	0.0957357	-0.994355	0.231557	0	0	0	1
0.996721	0.0620831	0.0517357	0.580257	0.0666732	-0.993396	-0.0929728	-0.241272	0.0455977	0.0961023	-0.994321	0.231591	0	0	0	1
0.996716	0.0621213	0.0517855	0.580247	0.0667244	-0.993375	-0.0931551	-0.241767	0.0456312	0.0962894	-0.994302	0.231614	0	0	0	1
0.996701	0.0623105	0.0518439	0.580269	0.0669311	-0.993336	-0.0934264	-0.242264	0.0456526	0.0965731	-0.994273	0.23165	0	0	0	1
0.996695	0.0624236	0.0518125	0.580263	0.0670547	-0.993299	-0.0937292	-0.242772	0.04559	0.0968787	-0.994246	0.23165	0	0	0	1
0.996706	0.0623398	0.051718	0.580218	0.066972	-0.993284	-0.0939486	-0.243331	0.0454896	0.0970876	-0.99423	0.231599	0	0	0	1
0.996703	0.0623851	0.0517167	0.580192	0.067025	-0.993264	-0.0941234	-0.243902	0.0454721	0.0972642	-0.994214	0.231584	0	0	0	1
0.996679	0.0626992	0.0517868	0.580163	0.0673426	-0.993247	-0.0940737	-0.244429	0.0455144	0.0972337	-0.994215	0.231554	0	0	0	1
0.996681	0.0626259	0.0518545	0.580144	0.0672716	-0.993261	-0.0939736	-0.24497	0.0455956	0.0971349	-0.994221	0.231507	0	0	0	1
0.996673	0.0627915	0.0518	0.580168	0.0674345	-0.993244	-0.0940422	-0.245532	0.0455207	0.0972073	-0.994217	0.231402	0	0	0	1
0.996693	0.0626535	0.0515833	0.580254	0.0672859	-0.993233	-0.0942638	-0.246112	0.0453039	0.0974078	-0.994208	0.231214	0	0	0	1
0.996734	0.0623466	0.0511549	0.5804	0.0669532	-0.993224	-0.0945957	-0.246718	0.0448862	0.0976966	-0.994198	0.230894	0	0	0	1
0.996768	0.0622994	0.0505557	0.580518	0.06686	-0.993204	-0.0948743	-0.247243	0.0442771	0.0979326	-0.994202	0.23047	0	0	0	1
0.996808	0.0620512	0.0500604	0.580621	0.0665818	-0.993184	-0.0952769	-0.247826	0.0437828	0.0982907	-0.994189	0.230148	0	0	0	1
0.996817	0.0620075	0.0499298	0.580652	0.0665348	-0.993166	-0.0954917	-0.248405	0.043643	0.0984947	-0.994175	0.230036	0	0	0	1
0.996797	0.0622308	0.0500528	0.580552	0.0667625	-0.993166	-0.0953332	-0.248924	0.0437538	0.0983543	-0.994184	0.230041	0	0	0	1
0.996777	0.0622676	0.0504017	0.580416	0.0668161	-0.9932	-0.0949394	-0.249444	0.044123	0.097986	-0.994204	0.230136	0	0	0	1
0.996736	0.0624999	0.050933	0.580342	0.0670694	-0.993248	-0.0942633	-0.249913	0.0446733	0.0973565	-0.994241	0.230241	0	0	0	1
0.996713	0.0625389	0.0513288	0.580279	0.0671136	-0.993314	-0.0935317	-0.250403	0.0451119	0.0966541	-0.99429	0.230235	0	0	0	1
0.996677	0.0628176	0.0516991	0.580225	0.0673884	-0.993375	-0.0926803	-0.251023	0.0455103	0.0958411	-0.99435	0.23015	0	0	0	1
