# Supplementary material for: Axially rigid steerable needle with compliant active tip control
Source: PLoS One. 2021 Dec 16;16(12):e0261089. doi: 10.1371/journal.pone.0261089 (PMC8675730; doi:10.1371/journal.pone.0261089)
Supplement: S1 File — (ZIP) [file pone.0261089.s001.zip › Exp.1/PhantomScan_046.csvf]

3.34388	2.0238	7.8182
3.25519	2.1331	7.8611
3.31415	1.6676	7.92348
3.39707	1.44782	7.94602
3.30755	1.70272	8.06425
3.36932	1.2525	8.12161
3.46019	1.18276	8.23797
3.37557	1.02416	8.19598
3.30713	0.791432	8.23857
3.24231	0.611627	8.22099
3.15504	0.353365	8.26938
3.06439	0.310515	8.26612
3.01624	-0.17116	8.37336
2.92413	-0.205049	8.34995
2.70814	-0.294988	8.40982
2.75384	-0.659432	8.54965
2.45555	-0.392475	8.57461
2.47581	-0.463163	8.6794
2.44042	-0.626292	8.80187
2.16582	-0.196128	8.86018
2.29184	-0.373198	9.00667
2.26006	-0.498679	9.05928
2.1402	-0.324617	9.13912
2.14777	-0.691941	9.29298
2.04749	-0.670795	9.37881
1.99774	-0.528565	9.49507
2.0057	-0.661567	9.57104
1.95941	-0.916297	9.64645
1.97067	-1.00805	9.78177
1.99515	-1.24566	9.83042
1.85192	-1.02115	9.88232
1.83254	-1.247	9.89822
1.71857	-1.06238	10.0794
1.48922	-1.31067	9.82122
1.64771	-1.28161	10.0161
1.76754	-1.47565	9.98925
1.59934	-1.29912	9.90569
1.58064	-1.57855	9.94952
1.5656	-1.67716	10.0408
1.43023	-1.58999	9.88208
1.29298	-1.78318	9.65633
1.02558	-1.7314	9.46186
0.65129	-1.7147	8.94173
0.473989	-1.58321	8.89567
0.458721	-1.67299	8.86712
0.61803	-1.7935	8.98679
0.602904	-1.68525	9.1003
0.671834	-1.78678	9.1183
0.408094	-1.49419	9.00963
0.649924	-1.7342	9.20341
0.432178	-1.52936	8.93669
0.570558	-1.69891	9.09983
0.459513	-1.72752	9.07256
0.444439	-1.84649	9.04691
0.314183	-1.7612	9.05003
0.497409	-1.83974	9.42187
0.31544	-1.96372	9.17268
0.192502	-1.87786	9.33619
-0.106525	-2.03559	9.04679
-0.0800349	-2.27488	9.25943
-0.173824	-2.41476	9.41005
-0.490284	-2.55915	9.4906
-0.384511	-2.15335	9.76049
-0.748678	-2.16713	9.35616
-0.501662	-2.42108	9.58927
-0.815967	-2.52101	9.57186
-0.657066	-2.61883	9.85165
-0.96604	-2.75855	9.68589
-0.843714	-2.64782	10.0494
-1.05113	-2.53994	9.97168
-1.03311	-2.5995	10.0173
-1.0034	-2.65924	10.0886
-1.21545	-2.64554	9.91211
-1.17069	-2.75205	10.1425
-1.1924	-2.89384	10.1829
-1.33902	-2.75738	10.1166
-1.1033	-2.59049	10.5778
-1.35953	-2.5504	10.518
-1.39525	-2.35224	10.4216
-1.5404	-2.59546	10.698
-1.26919	-2.71675	10.6906
-1.40273	-2.69705	10.5696
-1.4516	-2.61207	10.7846
-1.5791	-2.66851	10.8125
-1.32355	-2.87053	10.798
-1.36664	-2.68172	10.9281
-1.65421	-2.81132	10.9292
-1.63617	-2.70334	11.1877
-1.51912	-3.02103	10.889
-1.59373	-3.11267	10.9209
-1.5875	-2.9857	11.144
-1.54745	-3.15311	10.7855
-1.64055	-2.50771	10.8253
-1.85319	-2.58844	10.6133
-1.58521	-2.8296	10.5966
-1.81057	-3.01345	10.296
-1.76453	-3.0301	10.3702
-1.9188	-3.20886	10.0661
-1.84619	-3.06577	10.1294
-1.82619	-3.15648	10.0081
-1.8872	-3.06374	9.92031
-1.86774	-2.99896	9.90731
-1.59105	-3.03958	10.2401
-1.65044	-3.13173	10.281
-1.70273	-2.9838	10.4636
-1.64646	-2.87361	10.4701
-1.52231	-3.09436	10.383
-1.65881	-3.05825	10.2518
-1.7267	-3.1134	10.5068
-1.63665	-3.25277	10.2895
-1.61561	-2.99974	10.7478
-1.87068	-3.05271	10.4726
-1.84754	-3.10217	10.4912
-2.00762	-2.99447	10.1546
-1.86585	-2.89268	10.5612
-1.73503	-3.05925	10.7585
-1.9743	-2.80424	10.8875
-1.85536	-2.75102	11.1279
-1.93773	-2.68337	11.1202
-1.9966	-2.76217	10.9398
-1.79248	-2.78957	11.1286
-2.36057	-2.9061	10.7228
-2.43194	-2.33919	10.8258
-2.55595	-2.57825	10.4198
-2.41899	-2.7407	10.7278
-2.37879	-2.56432	10.816
-2.28314	-2.79248	10.7775
-2.53649	-2.89059	10.6626
-2.32135	-2.9504	10.9453
-2.57271	-2.85175	10.791
-2.26946	-3.06613	10.6104
-2.4298	-3.17972	10.9125
-2.58721	-3.19327	10.7218
-2.41963	-3.24507	10.7883
-2.63767	-3.14949	10.7132
-2.67924	-3.26565	10.5935
-2.60439	-3.42502	10.4096
-2.79899	-3.27473	10.1412
-2.83434	-3.07241	9.90364
-2.69863	-3.32154	10.1404
-2.68153	-3.186	9.88438
-2.66149	-3.22943	10.0563
-2.72984	-3.06637	10.0029
-2.57172	-3.33933	10.1773
-2.64636	-3.2575	10.2274
-2.60003	-3.4302	10.1313
-2.48496	-3.39615	10.3797
-2.43837	-3.54156	10.5293
-2.51472	-3.29356	10.5215
-2.41334	-3.6036	10.6012
-2.56651	-3.52866	10.6701
-2.72481	-3.67084	10.4944
-2.69869	-3.30814	10.4065
-2.79672	-3.41923	10.5406
-2.46627	-3.67703	10.8412
-2.72948	-3.73476	10.7701
-2.53843	-3.69526	10.8258
-2.75249	-3.66077	10.7643
-2.77937	-3.47918	10.8463
-2.66515	-3.37042	10.8823
-2.61736	-3.17501	11.1418
-2.49868	-3.32971	11.2688
-2.61367	-3.22305	10.7604
-2.59252	-3.12347	10.7646
-2.60916	-3.17756	10.8568
-2.36463	-3.21503	11.0525
-2.48757	-3.34995	10.7854
-2.33896	-3.25741	11.0094
-2.63486	-3.13413	10.898
-2.25761	-3.09711	11.2557
-2.34613	-3.00341	11.0314
-2.5505	-3.1568	10.9374
-2.31447	-3.14728	11.266
-2.49168	-3.2641	11.1722
-2.38539	-2.98582	11.0079
-2.45017	-3.51792	11.1184
-2.62107	-3.1892	11.0393
-2.60223	-3.45778	11.069
-2.73694	-3.47133	10.617
-2.77704	-3.66012	10.3086
-3.08243	-3.51093	9.99786
-2.92407	-3.89609	9.93773
-2.91725	-3.47283	9.57805
-2.9308	-3.49951	9.51438
-2.74645	-3.70894	9.83938
-2.75484	-3.82792	9.87828
-2.47557	-3.75096	10.0415
-2.65257	-4.02798	10.2215
-2.71814	-4.13449	9.89248
-2.65375	-4.23039	9.66402
-2.6757	-3.78944	9.93343
-2.55148	-4.04321	10.1212
-2.84398	-3.78037	9.94611
-2.54301	-3.98913	10.3721
-2.89328	-4.01567	10.3127
-2.91513	-3.86079	10.392
-2.99579	-4.0232	10.1761
-3.05691	-4.28273	10.175
-2.94244	-3.99601	10.2778
-3.14135	-4.33272	10.0355
-3.25187	-4.29551	10.1162
-3.22208	-4.27853	10.3657
-3.23757	-4.37441	10.2274
-3.19846	-4.50614	10.433
-3.2709	-4.40462	10.498
-3.27849	-4.52645	10.5523
-3.2876	-4.60162	10.3014
-3.46821	-4.41107	10.3291
-3.32379	-4.38548	10.5833
-3.38929	-4.29255	10.4017
-3.34356	-4.65038	10.3742
-3.36937	-4.49779	10.4786
-3.3629	-4.1007	10.5819
-3.47729	-4.3807	10.3203
-3.30316	-4.45089	10.5673
-3.3533	-4.56258	10.5982
-3.50896	-4.19312	10.4533
-3.32636	-4.67405	10.6106
-3.57045	-4.61653	10.3712
-3.48102	-4.72462	10.381
-3.46668	-4.64653	10.2066
-3.61762	-4.6786	10.2999
-3.381	-4.72996	10.4832
-3.24572	-4.81125	10.7126
-3.71403	-4.73429	10.4981
-3.67757	-4.78877	10.3809
-3.87935	-4.94492	10.2106
-3.88441	-4.82735	10.173
-3.85208	-4.86757	9.95827
-4.05382	-4.93764	9.476
-3.97631	-4.83746	9.59838
-4.07919	-4.62034	9.20553
-4.10842	-4.62381	9.4497
-4.17602	-4.5837	9.50922
-4.23088	-4.63966	9.60701
-4.01827	-4.37218	9.92319
-4.1264	-4.63948	9.72307
-4.23378	-4.66313	9.6379
-4.19866	-4.94492	9.94526
-4.31154	-4.71039	9.86141
-4.2236	-4.82537	9.86775
-4.19649	-4.89187	10.0223
-4.36209	-4.4642	9.95093
-4.30791	-4.74977	9.87773
-4.35367	-4.69166	10.0709
-4.46527	-4.7178	10.0094
-4.56265	-4.6899	10.0118
-4.41655	-5.05409	9.96324
-4.39748	-4.79091	10.0247
-4.29284	-4.83155	10.5594
-4.34244	-5.07058	10.2103
-4.46822	-5.04327	10.272
-4.54666	-4.93684	10.3607
-4.40858	-5.06305	10.4693
-4.51331	-5.09702	10.4673
-4.3682	-5.17395	10.583
-4.55561	-5.27487	10.4182
-4.55282	-5.15921	10.515
-4.43537	-5.3541	10.5424
-4.0843	-5.41604	10.8099
-3.96651	-5.38875	10.7811
-3.94166	-5.58394	10.5474
-3.66639	-5.75139	10.8582
-3.52322	-5.7856	10.7674
-3.51252	-5.71464	10.5336
-3.26945	-5.80076	10.7529
-2.82831	-5.96911	10.7634
-2.87812	-5.70671	10.8268
-2.89617	-6.10939	10.6652
-2.53106	-6.38041	11.069
-2.62929	-5.95395	11.0319
-2.66021	-6.11168	10.575
-2.53275	-5.91981	10.6247
-2.42881	-6.11392	10.6342
-2.19219	-5.95525	10.7412
-2.29654	-6.13079	10.6772
-2.31456	-6.22608	10.7017
-2.44462	-6.29874	10.5033
-2.22898	-6.39982	10.7178
-2.25197	-6.40223	10.4034
-2.61057	-6.4305	10.1986
-2.70675	-6.44805	10.1748
-2.90939	-6.31026	10.2053
-3.08888	-6.65443	9.82606
-3.13716	-6.77981	9.76507
-3.07341	-6.73553	9.66455
-3.25653	-6.75993	9.46862
-3.12114	-6.6303	9.76011
-3.03275	-6.82957	9.67226
-3.07865	-7.06866	9.74993
-3.12817	-6.80816	9.74293
-3.05218	-7.20779	9.47755
-2.97004	-7.22186	9.60222
-2.68952	-7.38885	9.53251
-2.68529	-7.19802	9.63566
-2.51409	-7.21829	9.88979
-2.43339	-7.44053	9.84984
-2.0074	-7.43783	9.904
-2.24026	-7.45733	9.70878
-2.1166	-7.64674	9.80193
-2.00887	-7.58829	9.82806
-1.90444	-7.30088	9.97469
-3.04351	-7.07831	10.3908
-5.3475	-6.78432	9.98688
-6.63648	-6.57194	10.3589
-7.52955	-6.31522	11.3201
-8.49397	-6.39604	12.1219
-8.74871	-5.9487	11.4315
-7.60713	-5.48967	10.7266
-8.10023	-5.39119	9.8138
-7.45233	-4.72281	9.25998
-8.03145	-4.34218	8.40564
-6.55354	-4.00434	9.17575
-7.23797	-3.73108	9.23189
-7.29172	-3.83401	9.86171
-7.36595	-3.58985	10.6602
-7.52303	-3.74034	10.5093
-7.32962	-3.55576	10.1677
-7.65072	-3.58296	9.34985
-6.45413	-3.19913	9.31129
-7.83068	-3.36921	9.18032
-6.77586	-3.17727	9.03322
-7.08347	-3.29999	9.19942
-7.79584	-3.54339	8.81916
-6.36419	-3.09214	9.07049
-7.67257	-3.34204	8.83512
-7.09097	-3.1629	9.59927
-6.5344	-2.91555	9.43002
-7.62079	-3.14427	8.82921
-6.57527	-2.88317	8.76828
-6.80487	-2.88321	8.85504
-7.5535	-3.13044	7.95883
-5.10043	-2.48786	8.75731
-7.20415	-2.71122	8.05799
-5.68072	-2.20065	9.1154
-5.68893	-2.26988	8.248
-5.29536	-1.93966	8.25383
-5.10637	-1.76563	8.32895
-5.15599	-1.59249	8.29809
-5.05534	-1.32956	8.34965
-5.06221	-1.17387	8.3291
-5.14542	-0.834764	8.28285
-5.00248	-0.575677	8.43047
-5.14226	-0.515133	8.30762
-4.92835	-0.474655	8.30413
-5.02302	-0.177607	8.39262
-4.94574	-0.167892	8.4021
-4.99413	0.0895055	8.3627
-4.90695	-0.0298986	8.38851
-4.93267	0.000603198	8.31014
-4.94693	0.227931	8.31074
-4.71263	0.266045	8.45457
-4.75486	0.139197	8.45828
-4.72878	0.282527	8.46423
-4.74985	0.287681	8.37905
-4.72388	0.335587	8.42183
-4.66231	0.477724	8.46866
-4.65225	0.328412	8.39929
-4.59336	0.338486	8.37279
-4.57395	0.372302	8.50948
-4.63557	0.252155	8.37794
-4.66363	0.344908	8.31693
-4.59518	0.280599	8.22463
-4.37515	0.0377697	8.28699
-4.42754	0.223273	8.29456
-4.28894	0.402161	8.47519
-4.38392	0.411674	8.31696
-4.16186	0.552843	8.55316
-4.2614	0.642559	8.49349
-4.17034	0.49028	8.4644
-4.1133	0.535076	8.47381
-4.06753	0.566714	8.50252
-4.05535	0.569634	8.45834
-3.9043	0.454846	8.46717
-3.78028	0.325825	8.45519
-3.70813	0.310226	8.5313
-3.65248	0.427285	8.48461
-3.59082	0.431559	8.45857
-3.43521	0.252534	8.46149
-3.49968	0.348474	8.46433
-3.50286	0.404759	8.41471
-3.53733	0.403836	8.40341
-3.48861	0.255191	8.40963
-3.46725	0.319322	8.39791
-3.56103	0.492153	8.36489
-3.65149	0.588349	8.3242
-3.47768	0.246062	8.3573
-3.6042	0.355336	8.26419
-3.57793	0.329083	8.30193
-3.61673	0.368529	8.33269
-3.72767	0.307903	8.45167
-3.88754	0.158384	8.20176
-3.92792	-0.225788	8.47984
-3.93471	-0.236976	8.58387
-4.03013	-0.147841	8.63137
-4.17903	-0.165915	8.98964
-3.9205	-0.260654	8.91499
-3.84683	-0.0477431	8.8858
-3.76935	0.156174	8.91946
-3.75265	0.280166	8.85387
-3.61488	0.0698689	8.83845
-3.59694	0.241792	8.81721
-3.44839	0.239614	8.81931
-3.38999	0.284912	8.7594
-3.42718	0.395689	8.70093
-3.3149	0.243489	8.70923
-3.27479	0.125978	8.69152
-3.33577	0.259743	8.62615
-3.20015	0.0752747	8.55549
-3.29079	0.2921	8.50557
-3.19971	0.27936	8.46147
-3.18065	0.229023	8.48453
-3.06332	0.192496	8.40013
-3.18101	0.34341	8.25535
-2.99641	0.264826	8.32951
-3.04817	0.353147	8.16177
-2.77019	0.155779	8.32636
-2.69991	0.00454938	8.27731
-3.07059	0.357545	7.99168
-2.74828	0.199273	8.226
-2.78422	0.289834	8.14067
-2.84154	0.317416	8.04132
-2.76938	-0.155994	7.93164
-2.70749	0.00421645	7.94812
-2.52811	0.268345	8.20494
-2.77514	0.331525	7.891
-2.52738	0.214497	8.09091
-2.54214	0.036226	7.90914
-2.61771	0.279297	7.93988
-2.49397	0.207959	7.90567
-2.58172	0.435848	7.82028
-2.32472	0.448908	8.06546
-2.40489	0.418839	7.84161
-2.08108	0.483928	8.21159
-2.25121	0.598057	8.03688
-1.93118	0.704749	8.36067
-1.86446	0.646588	8.35792
-1.62625	0.719934	8.57785
-1.7493	0.806101	8.56006
-1.73287	0.789671	8.56573
-1.69067	0.72067	8.52391
-1.47984	0.876896	8.68843
-1.48592	0.833997	8.84731
-1.48383	0.937983	8.79508
-1.53654	0.876829	8.60486
-1.40681	0.889422	8.83084
-1.46403	0.907431	8.73715
-1.40074	0.958934	8.82083
-1.39319	0.915645	8.87298
-1.37207	0.888862	8.78361
-1.20199	0.787213	8.85658
-1.26663	1.18369	8.94494
-1.16938	0.571714	8.82979
-1.03724	0.603794	8.78813
-1.25165	0.664189	8.58896
-1.09992	0.904991	8.77636
-0.869937	0.769345	8.87657
-0.807863	0.991642	8.81158
-0.570334	0.890503	8.83962
-0.516986	0.914143	8.76243
-0.476334	0.983853	8.67262
-0.537886	1.01469	8.30075
-0.244897	1.16963	8.62252
-0.162768	1.14426	8.60739
-0.0855037	1.09228	8.68431
-0.320656	1.04075	8.31023
-0.135464	1.03531	8.30403
0.202999	1.02141	8.58877
-0.0907447	1.2234	8.27546
0.00368771	1.2017	8.47781
0.617811	0.987809	8.7435
0.123621	1.10433	8.38739
0.172597	1.25419	7.99892
0.584808	1.31811	8.32896
0.542075	1.18304	8.2834
0.356571	1.34974	7.90528
0.518339	1.24693	7.90944
0.784926	1.24814	8.22895
0.616985	1.20679	7.87926
0.35391	1.38677	7.80554
0.643148	1.01848	8.01316
0.4573	1.41678	7.93741
0.444976	0.873978	7.6495
0.549515	1.02076	7.84569
0.69579	1.02629	8.00098
0.542337	1.10529	7.86005
0.343616	1.32927	7.78145
0.507542	1.31392	7.87271
0.60885	1.10847	7.96597
0.414984	1.10334	7.77729
0.380836	1.31496	7.91335
0.460359	1.12122	8.04969
0.574316	0.987109	8.29767
0.432402	1.01045	8.15199
0.237738	1.11819	8.17548
0.376985	1.0483	8.28604
0.222294	1.23874	8.20055
0.37724	1.15024	8.40827
0.228995	1.06525	8.29347
0.314692	1.15792	8.39448
0.252774	0.99854	8.26196
0.328946	1.0117	8.33751
0.170636	1.33176	8.30828
0.440259	1.28792	8.47565
0.50638	1.08099	8.28785
0.74379	1.10205	8.31622
0.601634	1.08549	8.04986
0.692354	1.27188	7.96289
0.884116	1.46931	8.24232
0.840284	1.34379	8.25547
1.03482	1.42213	8.26356
1.11325	1.42716	8.30757
1.12384	1.06573	8.44945
0.983055	1.22622	8.5579
1.14873	1.30262	8.95098
1.12912	1.46326	9.32649
1.35177	1.35216	9.41686
1.38554	1.68628	9.64481
1.34871	1.41019	9.29794
1.23365	1.55953	8.95515
1.26079	1.44465	8.91402
1.20026	1.75566	9.01581
1.5034	1.56799	8.79013
1.44058	1.56456	9.06222
1.61954	1.68699	9.09756
1.18678	1.75474	8.62923
1.52406	1.69514	8.69487
1.21641	1.78488	8.29867
1.21358	1.74775	8.16819
1.37976	1.70082	8.08207
1.34389	1.69538	8.15071
1.41149	1.93488	8.33221
1.76788	1.93845	8.3873
1.75903	1.9458	8.21339
1.43873	1.84731	7.84402
1.49106	2.03123	7.65402
1.65617	1.81678	7.92656
1.59915	1.9236	7.83864
1.70967	1.96706	7.91756
1.54004	1.92059	8.02173
1.60308	1.93316	7.89092
1.53567	2.0952	7.8862
1.66035	1.60066	8.06863
1.76852	1.91684	8.41067
1.70012	2.00771	8.37528
1.84647	2.06394	8.52022
1.69458	1.98479	8.48071
1.92206	1.99855	8.58084
2.07812	1.85524	8.74176
2.02409	2.12801	8.86279
1.91212	2.02534	8.44339
2.09723	2.08754	8.58488
1.86539	1.8889	8.2493
2.2074	2.0334	8.3909
2.0584	2.1213	8.35537
2.12338	2.18979	8.0967
2.02136	2.2734	7.96149
2.05899	2.44662	8.10099
2.14543	2.22976	8.09281
2.12719	2.08638	7.88563
1.80089	2.1455	7.48353
2.00313	2.29371	7.75496
2.10541	2.19087	7.76773
2.17244	2.33881	7.64233
2.11697	2.2612	7.44832
2.181	2.27573	7.53404
1.98138	2.34723	7.50557
2.28457	2.1784	7.66666
2.1461	2.40076	7.54826
2.13575	2.33807	7.5534
2.30679	2.3172	7.74565
2.49167	2.40169	8.21222
2.30268	2.05486	8.06356
2.8365	2.23875	8.86529
2.48154	2.19708	8.9205
2.61572	2.03432	9.2111
2.43121	2.20713	9.13769
2.42145	2.38208	8.85236
2.36191	2.28568	8.49075
2.55773	2.22788	8.5727
2.34753	2.37765	8.16141
2.56795	2.33674	8.31767
2.52181	2.39948	8.04066
2.19109	2.54392	7.86886
2.36837	2.45832	7.86826
2.32376	2.37047	7.82273
2.43795	2.52961	7.81428
2.24646	2.60545	7.53531
2.38384	2.76506	7.5485
2.42173	2.73108	7.50757
2.41087	2.68661	7.15092
2.69085	2.88065	7.62561
2.31354	2.92339	7.20498
2.49241	2.79961	7.59357
2.3876	2.76014	7.48646
2.31549	2.70716	7.38209
2.38295	2.74666	7.38658
2.3855	3.0009	7.60617
2.771	2.77221	7.78906
2.51587	2.88555	7.91968
2.4514	3.1457	8.05315
2.55726	3.23949	8.52677
2.73492	2.8045	8.71674
2.53468	2.94228	8.82982
2.48278	3.05448	8.71594
2.60915	3.06988	8.6007
2.56364	3.07264	8.23875
2.58877	2.75141	8.05615
2.53024	2.79209	7.85891
2.72413	2.83337	7.79118
2.85038	2.76578	7.91981
2.62533	3.01801	7.70972
2.60283	2.76283	7.50388
2.93424	2.55069	7.57113
2.90032	2.63929	7.58298
2.82214	2.57852	7.55927
2.71714	2.50565	7.4523
2.86531	2.62857	7.49793
2.88008	2.60321	7.74302
2.83186	2.35178	7.53635
2.67555	2.43218	7.64985
2.97934	2.2847	8.09308
2.85149	2.06086	8.38852
2.94596	2.01777	8.84565
2.89159	1.62651	8.728
3.00588	1.49333	8.5794
2.71681	1.59295	8.2203
2.85658	1.59284	7.81711
3.12473	1.68272	7.69849
2.75106	1.85381	7.54265
