# Supplementary material for: Axially rigid steerable needle with compliant active tip control
Source: PLoS One. 2021 Dec 16;16(12):e0261089. doi: 10.1371/journal.pone.0261089 (PMC8675730; doi:10.1371/journal.pone.0261089)
Supplement: S1 File — (ZIP) [file pone.0261089.s001.zip › Exp.1/PhantomScan_047.csv]

0.995447	0.0588051	0.0749104	0.614521	0.0680585	-0.989383	-0.128123	-0.247997	0.0665582	0.132623	-0.988923	0.231839	0	0	0	1
0.995441	0.0588969	0.0749225	0.614517	0.0681522	-0.989375	-0.128138	-0.248027	0.066557	0.132644	-0.98892	0.231849	0	0	0	1
0.995434	0.0589976	0.0749264	0.614526	0.0682512	-0.989371	-0.128113	-0.247999	0.0665491	0.132626	-0.988923	0.231842	0	0	0	1
0.995416	0.059087	0.0750983	0.614636	0.0683323	-0.989424	-0.127658	-0.247729	0.0667385	0.132189	-0.988969	0.231804	0	0	0	1
0.995408	0.0592042	0.0751131	0.614715	0.0684225	-0.989472	-0.127239	-0.247465	0.0667667	0.131779	-0.989021	0.231712	0	0	0	1
0.995411	0.0592379	0.0750482	0.614771	0.0684058	-0.989552	-0.126622	-0.247154	0.0667407	0.131159	-0.989106	0.231611	0	0	0	1
0.995407	0.0593168	0.0750412	0.61485	0.0684386	-0.989635	-0.125959	-0.246793	0.0667693	0.130501	-0.989191	0.231528	0	0	0	1
0.995402	0.0594857	0.0749757	0.614924	0.0685582	-0.989701	-0.125371	-0.246421	0.066723	0.12992	-0.98927	0.231444	0	0	0	1
0.995393	0.0598287	0.0748145	0.614985	0.0688464	-0.989741	-0.124899	-0.246043	0.0665517	0.129459	-0.989342	0.231349	0	0	0	1
0.995383	0.0601524	0.0746861	0.615055	0.0691193	-0.989782	-0.124417	-0.245666	0.0664163	0.12899	-0.989413	0.23126	0	0	0	1
0.995378	0.0604807	0.0744876	0.615107	0.0693827	-0.989834	-0.123859	-0.24526	0.0662166	0.12844	-0.989498	0.231156	0	0	0	1
0.995372	0.0607679	0.0743347	0.615165	0.0696114	-0.989887	-0.123302	-0.244866	0.0660674	0.127891	-0.989579	0.231059	0	0	0	1
0.995363	0.0610582	0.0742142	0.61523	0.0698472	-0.98994	-0.12274	-0.244459	0.0659506	0.12734	-0.989658	0.230948	0	0	0	1
0.995356	0.0613711	0.0740608	0.615288	0.0701027	-0.98999	-0.122197	-0.244057	0.0657972	0.126806	-0.989736	0.230848	0	0	0	1
0.995358	0.0616864	0.0737716	0.615316	0.0703393	-0.990047	-0.12159	-0.243636	0.0655141	0.1262	-0.989833	0.230735	0	0	0	1
0.995357	0.061893	0.0736063	0.61537	0.0704801	-0.990119	-0.120927	-0.243217	0.0653716	0.125539	-0.989926	0.230646	0	0	0	1
0.995361	0.0622145	0.0732763	0.615383	0.0707209	-0.990171	-0.120359	-0.242814	0.0650451	0.124968	-0.99002	0.230542	0	0	0	1
0.995361	0.0625634	0.0729807	0.615419	0.0709899	-0.990227	-0.119733	-0.242367	0.0647537	0.124343	-0.990118	0.230429	0	0	0	1
0.995361	0.0628461	0.0727404	0.615459	0.0711995	-0.99029	-0.119092	-0.24194	0.0645267	0.123704	-0.990213	0.230328	0	0	0	1
0.995369	0.0630816	0.0724265	0.615473	0.0713503	-0.990361	-0.118407	-0.241525	0.0642361	0.123011	-0.990318	0.230215	0	0	0	1
0.995374	0.0633142	0.0721484	0.615495	0.0715029	-0.990432	-0.117718	-0.241108	0.0639819	0.122317	-0.99042	0.230109	0	0	0	1
0.995383	0.0635014	0.0718643	0.615516	0.071606	-0.990513	-0.116969	-0.240678	0.0637319	0.121559	-0.99053	0.229995	0	0	0	1
0.995388	0.0637124	0.071602	0.615548	0.0717352	-0.990594	-0.116206	-0.240232	0.0635017	0.120791	-0.990638	0.229887	0	0	0	1
0.995389	0.0639395	0.0713967	0.615587	0.0718944	-0.990659	-0.11555	-0.239825	0.0633185	0.120135	-0.99073	0.229795	0	0	0	1
0.99539	0.0642112	0.0711303	0.61562	0.0720911	-0.99072	-0.114897	-0.239403	0.0630695	0.11948	-0.990825	0.229689	0	0	0	1
0.99539	0.0644476	0.0709138	0.615658	0.0722586	-0.990784	-0.114239	-0.238989	0.0628747	0.118821	-0.990917	0.229593	0	0	0	1
0.99544	0.0640212	0.0706074	0.615675	0.0717554	-0.990898	-0.113571	-0.23856	0.0626706	0.118104	-0.991015	0.229528	0	0	0	1
0.99545	0.0642294	0.0702727	0.615702	0.0718878	-0.990952	-0.113013	-0.238068	0.0623549	0.117535	-0.991103	0.2295	0	0	0	1
0.995462	0.0644111	0.0699303	0.615721	0.0719945	-0.991006	-0.112471	-0.237595	0.0620337	0.116981	-0.991189	0.229471	0	0	0	1
0.995469	0.0646435	0.0696216	0.615735	0.0721617	-0.991044	-0.112025	-0.237198	0.0617332	0.116526	-0.991261	0.229429	0	0	0	1
0.995472	0.064833	0.0693984	0.615788	0.0722978	-0.991082	-0.111598	-0.236769	0.0615211	0.116095	-0.991325	0.229387	0	0	0	1
0.995488	0.0647803	0.0692185	0.615828	0.0722057	-0.991123	-0.111296	-0.236456	0.061371	0.115777	-0.991371	0.229351	0	0	0	1
0.995496	0.0648234	0.0690606	0.615817	0.0722198	-0.991141	-0.111127	-0.236326	0.0612219	0.115599	-0.991401	0.229327	0	0	0	1
0.995492	0.0650444	0.0689143	0.615826	0.0724084	-0.991153	-0.110892	-0.236121	0.0610685	0.115367	-0.991438	0.229306	0	0	0	1
0.995495	0.065184	0.0687424	0.615887	0.0725042	-0.991189	-0.110514	-0.235714	0.0609097	0.114985	-0.991492	0.229278	0	0	0	1
0.995516	0.0651749	0.0684405	0.615938	0.0724331	-0.991243	-0.110069	-0.235244	0.0606442	0.114518	-0.991562	0.229222	0	0	0	1
0.995533	0.0652172	0.068147	0.615976	0.072417	-0.991289	-0.109667	-0.234816	0.0603778	0.114097	-0.991627	0.229171	0	0	0	1
0.99554	0.0653609	0.0679165	0.616028	0.0725094	-0.991327	-0.109266	-0.234383	0.0601624	0.113688	-0.991687	0.229139	0	0	0	1
0.995557	0.0654066	0.0676243	0.616076	0.0724945	-0.991377	-0.108818	-0.23391	0.0599004	0.113221	-0.991756	0.229096	0	0	0	1
0.995565	0.0655285	0.0673777	0.616141	0.0725621	-0.991419	-0.108389	-0.233422	0.0596736	0.112783	-0.99182	0.229063	0	0	0	1
0.995591	0.0654276	0.0671022	0.616194	0.0724054	-0.991476	-0.107973	-0.232957	0.0594423	0.112341	-0.991884	0.229021	0	0	0	1
0.99561	0.0654892	0.0667491	0.616219	0.0724012	-0.991523	-0.10754	-0.23249	0.0591171	0.111886	-0.991955	0.228982	0	0	0	1
0.995633	0.0654553	0.0664408	0.616247	0.0723083	-0.991575	-0.107126	-0.232025	0.0588456	0.111447	-0.992021	0.228992	0	0	0	1
0.995647	0.0655304	0.0661543	0.616294	0.0723276	-0.991616	-0.10673	-0.231499	0.058582	0.111036	-0.992082	0.229025	0	0	0	1
0.995661	0.0656381	0.0658391	0.61635	0.0723796	-0.991649	-0.106387	-0.230971	0.0582827	0.110676	-0.99214	0.22902	0	0	0	1
0.995674	0.0657578	0.0655246	0.616396	0.0724473	-0.991675	-0.106103	-0.230513	0.0579785	0.110376	-0.992192	0.228991	0	0	0	1
0.995688	0.0658325	0.0652347	0.61644	0.0724735	-0.991702	-0.105826	-0.230074	0.0577031	0.110082	-0.99224	0.228968	0	0	0	1
0.995693	0.0660594	0.0649298	0.616497	0.0726482	-0.991722	-0.105523	-0.22958	0.0573979	0.109771	-0.992292	0.228935	0	0	0	1
0.99571	0.0660898	0.0646377	0.616562	0.0726295	-0.991754	-0.105231	-0.229086	0.0571264	0.109459	-0.992342	0.228908	0	0	0	1
0.995719	0.0661578	0.0644295	0.616671	0.0726598	-0.991779	-0.104978	-0.228535	0.0569311	0.109195	-0.992383	0.22889	0	0	0	1
0.995735	0.0662033	0.0641266	0.616745	0.0726577	-0.991805	-0.104727	-0.228028	0.0566442	0.108925	-0.992429	0.228837	0	0	0	1
0.995752	0.0663007	0.0637718	0.616772	0.0727011	-0.99183	-0.104466	-0.227599	0.056301	0.108644	-0.992479	0.228775	0	0	0	1
0.995763	0.0664172	0.0634798	0.616793	0.0727683	-0.991856	-0.104166	-0.227146	0.0560208	0.108328	-0.99253	0.228741	0	0	0	1
0.995764	0.0665995	0.0632669	0.61685	0.0729097	-0.991878	-0.103862	-0.226655	0.0558122	0.10802	-0.992575	0.228753	0	0	0	1
0.995783	0.0666515	0.0629183	0.616878	0.0729023	-0.991918	-0.10348	-0.226122	0.055489	0.107615	-0.992637	0.228758	0	0	0	1
0.995809	0.0666055	0.0625409	0.616911	0.0727956	-0.991964	-0.103115	-0.225582	0.0551466	0.10722	-0.992699	0.228741	0	0	0	1
0.995827	0.0666164	0.0622479	0.616968	0.0727585	-0.991998	-0.102818	-0.225081	0.0548767	0.106902	-0.992748	0.228726	0	0	0	1
0.995842	0.0667586	0.0618525	0.616974	0.07284	-0.992025	-0.102496	-0.224635	0.054493	0.10656	-0.992806	0.228697	0	0	0	1
0.995868	0.0668526	0.0613296	0.616935	0.0728546	-0.992068	-0.102069	-0.224168	0.0539958	0.1061	-0.992883	0.228683	0	0	0	1
0.995887	0.0669153	0.060947	0.616926	0.0728517	-0.992115	-0.101613	-0.223668	0.0536431	0.10562	-0.992953	0.228744	0	0	0	1
0.995911	0.0669934	0.0604738	0.616896	0.0728491	-0.992173	-0.101048	-0.223089	0.0532071	0.105025	-0.99304	0.22883	0	0	0	1
0.995932	0.0668366	0.0602989	0.616912	0.0726544	-0.992225	-0.100674	-0.22268	0.0530775	0.104631	-0.993088	0.228936	0	0	0	1
0.995945	0.0667993	0.0601228	0.616882	0.0725889	-0.992249	-0.100489	-0.222534	0.0529204	0.10443	-0.993118	0.228963	0	0	0	1
0.995956	0.0669203	0.0598091	0.616836	0.0726666	-0.992262	-0.1003	-0.222358	0.0526103	0.104225	-0.993156	0.228931	0	0	0	1
0.995958	0.0671489	0.0595179	0.616885	0.0728504	-0.992275	-0.100041	-0.221895	0.0523166	0.103958	-0.993199	0.228909	0	0	0	1
0.996008	0.0667304	0.059149	0.616932	0.0723762	-0.992345	-0.0996848	-0.221349	0.0520203	0.103553	-0.993257	0.228898	0	0	0	1
0.996037	0.0666045	0.0588085	0.616942	0.0721998	-0.992388	-0.0993855	-0.220941	0.0517174	0.103223	-0.993307	0.228888	0	0	0	1
0.99605	0.0666937	0.0584839	0.61695	0.0722388	-0.992417	-0.0990702	-0.220522	0.0514091	0.102889	-0.993358	0.2289	0	0	0	1
0.99607	0.0667438	0.0580894	0.61696	0.0722276	-0.992457	-0.0986748	-0.220003	0.0510413	0.102468	-0.99342	0.228921	0	0	0	1
0.996098	0.0665151	0.0578704	0.617033	0.0719611	-0.992508	-0.098357	-0.219455	0.0508706	0.102123	-0.993465	0.228977	0	0	0	1
0.996144	0.0661788	0.0574507	0.616952	0.0715633	-0.992575	-0.0979708	-0.219159	0.0505165	0.101689	-0.993527	0.229021	0	0	0	1
0.996152	0.0663622	0.0571027	0.61687	0.0716876	-0.992611	-0.0975148	-0.218831	0.0501854	0.101218	-0.993592	0.22914	0	0	0	1
0.996154	0.0666215	0.0567587	0.616836	0.0718872	-0.992643	-0.097041	-0.218351	0.049852	0.100733	-0.993658	0.229247	0	0	0	1
0.996163	0.0667532	0.0564575	0.616776	0.0719621	-0.992688	-0.0965202	-0.217882	0.0495775	0.100198	-0.993726	0.229364	0	0	0	1
0.996154	0.0670456	0.0562582	0.616751	0.0722045	-0.992727	-0.095936	-0.217241	0.0493928	0.0996141	-0.993794	0.229474	0	0	0	1
0.996139	0.0672707	0.0562632	0.616728	0.0723966	-0.992777	-0.095278	-0.216491	0.0494232	0.0989684	-0.993857	0.229619	0	0	0	1
0.996139	0.0670882	0.0564831	0.616682	0.072206	-0.992849	-0.0946667	-0.215831	0.049704	0.0983646	-0.993903	0.229745	0	0	0	1
0.996122	0.0670845	0.0567742	0.61662	0.0722048	-0.992899	-0.094146	-0.215351	0.0500311	0.0978653	-0.993936	0.229903	0	0	0	1
0.996095	0.0672895	0.0570132	0.616581	0.0724101	-0.992926	-0.0937014	-0.214888	0.0502806	0.0974489	-0.993964	0.230028	0	0	0	1
0.996076	0.0674985	0.0571001	0.61658	0.0726076	-0.992947	-0.0933202	-0.214356	0.0503743	0.097085	-0.993995	0.230057	0	0	0	1
0.99607	0.0676237	0.0570542	0.616569	0.0727124	-0.992968	-0.0930132	-0.213872	0.0503389	0.0967812	-0.994026	0.230013	0	0	0	1
0.996069	0.0676597	0.0570255	0.616588	0.0727311	-0.992994	-0.092728	-0.213373	0.0503278	0.0964961	-0.994055	0.229978	0	0	0	1
0.99607	0.0676828	0.0569839	0.616593	0.0727358	-0.99302	-0.0924438	-0.212908	0.0503051	0.0962103	-0.994084	0.229943	0	0	0	1
0.996064	0.0677727	0.0569752	0.616585	0.0728083	-0.993044	-0.092123	-0.212437	0.0503113	0.0958938	-0.994114	0.229928	0	0	0	1
0.996054	0.0679042	0.0569949	0.616578	0.072923	-0.993069	-0.0917604	-0.211914	0.0503447	0.0955396	-0.994146	0.229928	0	0	0	1
0.996049	0.0679536	0.0570363	0.61656	0.0729573	-0.993101	-0.0913887	-0.211404	0.0504084	0.0951739	-0.994178	0.229934	0	0	0	1
0.996045	0.0679733	0.0570699	0.616561	0.0729624	-0.993133	-0.0910402	-0.210883	0.0504654	0.0948293	-0.994208	0.229934	0	0	0	1
0.996046	0.0679525	0.0570801	0.616598	0.0729276	-0.993163	-0.0907425	-0.210335	0.0504994	0.0945315	-0.994235	0.229918	0	0	0	1
0.996046	0.067951	0.0570859	0.616626	0.0729123	-0.993189	-0.0904592	-0.209839	0.0505261	0.0942488	-0.99426	0.229918	0	0	0	1
0.996042	0.0680383	0.0570566	0.616623	0.0729812	-0.993212	-0.0901576	-0.2094	0.0505108	0.0939499	-0.994289	0.22992	0	0	0	1
0.996036	0.068155	0.0570159	0.616624	0.073078	-0.993233	-0.0898481	-0.208936	0.0504822	0.0936437	-0.99432	0.229922	0	0	0	1
0.996046	0.0680239	0.0570023	0.616622	0.0729332	-0.993266	-0.0895971	-0.208574	0.0504995	0.0933853	-0.994343	0.229929	0	0	0	1
0.996052	0.0679383	0.0569993	0.616612	0.0728433	-0.99328	-0.0895119	-0.208466	0.0505107	0.0932956	-0.994351	0.229926	0	0	0	1
0.996039	0.0681491	0.056974	0.616608	0.073043	-0.99328	-0.0893511	-0.208232	0.0504776	0.0931439	-0.994367	0.229937	0	0	0	1
0.996031	0.0682924	0.0569333	0.616651	0.0731688	-0.993295	-0.0890876	-0.207725	0.0504432	0.0928849	-0.994393	0.229923	0	0	0	1
0.996045	0.0681498	0.0568638	0.616655	0.073003	-0.993337	-0.0887506	-0.20721	0.0504123	0.0925359	-0.994427	0.229915	0	0	0	1
0.996043	0.068236	0.0567883	0.61663	0.0730659	-0.993361	-0.0884328	-0.206802	0.0503526	0.0922174	-0.99446	0.229926	0	0	0	1
0.996039	0.0683439	0.0567316	0.6166	0.0731524	-0.993382	-0.0881199	-0.206418	0.0503094	0.091906	-0.994491	0.229937	0	0	0	1
0.996057	0.0681479	0.0566492	0.616616	0.072933	-0.993427	-0.0877973	-0.205915	0.0502692	0.0915679	-0.994524	0.229933	0	0	0	1
0.996086	0.0678738	0.0564822	0.616623	0.0726244	-0.993484	-0.0874041	-0.205319	0.0501574	0.0911491	-0.994568	0.229921	0	0	0	1
0.996096	0.0678435	0.0563332	0.61662	0.0725626	-0.99352	-0.0870453	-0.204757	0.0500383	0.0907783	-0.994608	0.229922	0	0	0	1
0.996096	0.0679462	0.0562056	0.616598	0.0726424	-0.993533	-0.0868261	-0.204311	0.0499183	0.0905553	-0.994634	0.229923	0	0	0	1
0.9961	0.0679464	0.0561381	0.616582	0.0726203	-0.993563	-0.086504	-0.203834	0.0498747	0.0902286	-0.994666	0.229917	0	0	0	1
0.99611	0.0678351	0.0560974	0.616571	0.0724867	-0.993606	-0.0861269	-0.20329	0.0498719	0.0898433	-0.994701	0.229918	0	0	0	1
0.996107	0.0678953	0.0560713	0.616533	0.0725238	-0.993638	-0.0857159	-0.20272	0.0498705	0.0894339	-0.994738	0.229901	0	0	0	1
0.996103	0.0679726	0.0560629	0.616469	0.0725769	-0.993675	-0.0852513	-0.202116	0.0498891	0.0889731	-0.994779	0.229886	0	0	0	1
0.996103	0.0679584	0.0560779	0.616414	0.0725402	-0.993718	-0.0847753	-0.201485	0.04994	0.0884981	-0.994818	0.229885	0	0	0	1
0.996095	0.0680431	0.0561151	0.616379	0.0726163	-0.993732	-0.0845424	-0.200968	0.0499864	0.0882724	-0.994836	0.229932	0	0	0	1
0.996081	0.0681254	0.0562612	0.616387	0.0726948	-0.993754	-0.0842135	-0.200471	0.0501482	0.0879585	-0.994856	0.230005	0	0	0	1
0.996069	0.0682656	0.056299	0.616377	0.0728214	-0.993773	-0.083885	-0.199984	0.0501975	0.0876403	-0.994881	0.230011	0	0	0	1
0.996061	0.0683727	0.0563071	0.616386	0.0729137	-0.993792	-0.0835828	-0.199465	0.0502182	0.0873444	-0.994906	0.23	0	0	0	1
0.996069	0.0682641	0.056296	0.616392	0.0727891	-0.993826	-0.0832801	-0.198929	0.0502389	0.0870357	-0.994932	0.22998	0	0	0	1
0.996056	0.0684464	0.0563136	0.616388	0.072957	-0.993839	-0.0829727	-0.198428	0.050263	0.0867392	-0.994957	0.229979	0	0	0	1
0.996048	0.0685468	0.0563397	0.616377	0.0730448	-0.993857	-0.0826812	-0.197996	0.0503016	0.086455	-0.99498	0.229979	0	0	0	1
0.996041	0.0686478	0.0563341	0.616375	0.0731312	-0.993874	-0.0824076	-0.197553	0.0503073	0.0861864	-0.995003	0.229963	0	0	0	1
0.996025	0.0688417	0.0563756	0.616395	0.0733125	-0.993886	-0.0820966	-0.197018	0.0503548	0.0858886	-0.995026	0.229968	0	0	0	1
0.996033	0.0687144	0.0563862	0.616402	0.0731699	-0.993923	-0.0817717	-0.196485	0.0504001	0.0855584	-0.995052	0.229958	0	0	0	1
0.996031	0.0687495	0.0563793	0.616411	0.0731895	-0.993946	-0.0814767	-0.195949	0.0504119	0.085265	-0.995077	0.229942	0	0	0	1
0.996033	0.068747	0.0563526	0.616423	0.0731727	-0.993967	-0.0812391	-0.195467	0.0504031	0.0850256	-0.995098	0.229919	0	0	0	1
0.996024	0.0688912	0.0563292	0.616431	0.0733052	-0.993972	-0.0810545	-0.19503	0.0503812	0.0848468	-0.995114	0.229906	0	0	0	1
0.996027	0.0689416	0.0562205	0.616418	0.073333	-0.993991	-0.0807912	-0.194497	0.0502882	0.0845783	-0.995142	0.229843	0	0	0	1
0.996041	0.0688564	0.0560798	0.616394	0.0732339	-0.994002	-0.0807503	-0.194111	0.0501587	0.0845228	-0.995153	0.229799	0	0	0	1
0.996058	0.0686755	0.0560038	0.616404	0.0730544	-0.994003	-0.0808986	-0.193931	0.0500876	0.0846563	-0.995145	0.2298	0	0	0	1
0.996044	0.0688805	0.0559991	0.616406	0.0732526	-0.993998	-0.0807797	-0.193692	0.0500743	0.0845475	-0.995155	0.229793	0	0	0	1
0.996026	0.0691487	0.0559822	0.616427	0.073508	-0.993997	-0.080565	-0.193253	0.0500505	0.0843453	-0.995174	0.229767	0	0	0	1
0.996049	0.068851	0.0559414	0.616467	0.0731967	-0.994037	-0.0803501	-0.192762	0.050051	0.0841127	-0.995193	0.229733	0	0	0	1
0.996055	0.0688258	0.0558664	0.616474	0.0731546	-0.994058	-0.0801373	-0.192298	0.0499943	0.0838934	-0.995215	0.229683	0	0	0	1
0.99606	0.0687773	0.0558363	0.616493	0.0730929	-0.994079	-0.079924	-0.191856	0.0499841	0.0836757	-0.995233	0.229655	0	0	0	1
0.996066	0.0687631	0.0557483	0.616518	0.0730597	-0.9941	-0.0796919	-0.191344	0.0499149	0.0834367	-0.995257	0.229597	0	0	0	1
0.996072	0.0687703	0.0556306	0.616559	0.0730458	-0.994119	-0.0794689	-0.190753	0.0498137	0.0832057	-0.995281	0.22953	0	0	0	1
0.996095	0.0685581	0.055481	0.616584	0.0728165	-0.994144	-0.0793671	-0.190251	0.0496902	0.0830825	-0.995298	0.229467	0	0	0	1
0.996102	0.0685724	0.0553397	0.616599	0.0728188	-0.994144	-0.0793616	-0.189818	0.049549	0.0830673	-0.995306	0.22944	0	0	0	1
0.996093	0.0687793	0.0552372	0.616601	0.0730044	-0.994151	-0.079112	-0.189322	0.0494482	0.0828208	-0.995332	0.229396	0	0	0	1
0.996091	0.0688223	0.0552207	0.61666	0.0730333	-0.994169	-0.0788593	-0.188724	0.0494467	0.0825693	-0.995353	0.229371	0	0	0	1
0.99609	0.0688063	0.055271	0.616784	0.0730131	-0.994184	-0.0786903	-0.188094	0.0495104	0.0824034	-0.995363	0.229368	0	0	0	1
0.996094	0.0687302	0.0552848	0.616961	0.0729455	-0.994177	-0.0788347	-0.187538	0.0495199	0.0825449	-0.995351	0.229372	0	0	0	1
0.996098	0.0688	0.0551228	0.617032	0.0730062	-0.994165	-0.0789262	-0.187096	0.0493464	0.0826279	-0.995353	0.229298	0	0	0	1
0.996092	0.0689961	0.0549887	0.617072	0.0731851	-0.994161	-0.078811	-0.186657	0.0492054	0.0825127	-0.995369	0.229207	0	0	0	1
0.99609	0.0691164	0.0548804	0.61713	0.0732885	-0.994166	-0.0786527	-0.186131	0.0490994	0.0823526	-0.995388	0.229129	0	0	0	1
0.996087	0.0692748	0.0547324	0.617182	0.0734257	-0.99417	-0.0784772	-0.185541	0.0489521	0.0821742	-0.99541	0.229034	0	0	0	1
0.996087	0.0693258	0.0546553	0.617208	0.0734614	-0.994182	-0.0782945	-0.185006	0.0488848	0.0819886	-0.995429	0.228989	0	0	0	1
0.996086	0.0693934	0.0545898	0.617193	0.0735139	-0.994193	-0.0781026	-0.184585	0.0488283	0.0817953	-0.995447	0.228961	0	0	0	1
0.996082	0.0694581	0.0545834	0.617153	0.0735617	-0.994216	-0.0777692	-0.184105	0.0488413	0.0814651	-0.995474	0.228961	0	0	0	1
0.996076	0.0695058	0.054631	0.617061	0.0735897	-0.994251	-0.0772897	-0.183553	0.0489202	0.0809921	-0.995508	0.228994	0	0	0	1
0.996063	0.0694855	0.0548926	0.616988	0.0735634	-0.994295	-0.0767394	-0.182949	0.0492224	0.0804607	-0.995537	0.229153	0	0	0	1
0.996047	0.0695596	0.0551032	0.616851	0.0736383	-0.994315	-0.076416	-0.182391	0.0494497	0.080157	-0.99555	0.229358	0	0	0	1
0.996054	0.0693223	0.0552744	0.616698	0.0734008	-0.994355	-0.0761268	-0.181869	0.0496604	0.0798689	-0.995563	0.229549	0	0	0	1
0.996034	0.0694371	0.0554748	0.616654	0.0735217	-0.99436	-0.0759322	-0.18137	0.0498647	0.0796951	-0.995566	0.229718	0	0	0	1
0.996039	0.0694	0.0554481	0.616651	0.0734704	-0.994383	-0.0756903	-0.18085	0.049859	0.0794496	-0.995586	0.229705	0	0	0	1
0.99606	0.0692416	0.0552622	0.616711	0.0732939	-0.994401	-0.0756187	-0.180315	0.0496921	0.0793565	-0.995602	0.229589	0	0	0	1
0.996085	0.0690377	0.0550615	0.616791	0.0730796	-0.994409	-0.075724	-0.179776	0.0495011	0.0794368	-0.995605	0.229496	0	0	0	1
0.996103	0.0689823	0.0548035	0.616819	0.0730243	-0.994381	-0.0761402	-0.179459	0.0492185	0.0798308	-0.995588	0.229438	0	0	0	1
0.996128	0.0687032	0.0546954	0.616826	0.0727525	-0.994377	-0.0764539	-0.179322	0.0491105	0.0801225	-0.995569	0.229449	0	0	0	1
0.996129	0.0687209	0.0546588	0.616773	0.0727608	-0.994386	-0.0763247	-0.179131	0.0490821	0.0799917	-0.995581	0.229445	0	0	0	1
0.99612	0.068837	0.054681	0.616717	0.072866	-0.994398	-0.0760703	-0.17881	0.0491135	0.0797449	-0.9956	0.229467	0	0	0	1
0.996113	0.0689418	0.0546809	0.616626	0.0729539	-0.994418	-0.0757315	-0.178452	0.0491298	0.0794117	-0.995625	0.22948	0	0	0	1
0.996105	0.0690568	0.0546692	0.616544	0.0730487	-0.99444	-0.0753455	-0.177974	0.0491374	0.079031	-0.995655	0.229484	0	0	0	1
0.99611	0.0690237	0.0546231	0.616468	0.072992	-0.994475	-0.0749399	-0.177431	0.0491239	0.0786209	-0.995688	0.229466	0	0	0	1
0.996097	0.0692084	0.0546296	0.61641	0.0731619	-0.994485	-0.0746355	-0.176873	0.0491381	0.0783265	-0.995711	0.229495	0	0	0	1
0.996098	0.0692009	0.0546283	0.616373	0.0731471	-0.994497	-0.0744883	-0.176358	0.0491483	0.078179	-0.995722	0.229541	0	0	0	1
0.996088	0.0693564	0.054616	0.616326	0.0732861	-0.99451	-0.0741784	-0.17583	0.0491466	0.0778762	-0.995746	0.229544	0	0	0	1
0.996085	0.0694335	0.0545616	0.616289	0.0733465	-0.994524	-0.0739275	-0.175297	0.049105	0.0776254	-0.995768	0.229527	0	0	0	1
0.996084	0.0694675	0.0545433	0.616248	0.0733682	-0.994539	-0.0737103	-0.174771	0.0491001	0.0774088	-0.995785	0.229543	0	0	0	1
0.996077	0.0695946	0.0544975	0.616155	0.0734726	-0.99456	-0.0733245	-0.174241	0.0490732	0.0770264	-0.995816	0.229528	0	0	0	1
0.996073	0.0696476	0.0545051	0.616105	0.0735085	-0.994583	-0.0729673	-0.173732	0.049103	0.0766728	-0.995841	0.229531	0	0	0	1
0.996063	0.0697651	0.0545428	0.616091	0.073614	-0.994597	-0.072668	-0.173252	0.0491536	0.0763825	-0.995861	0.229544	0	0	0	1
0.996057	0.0698597	0.0545321	0.61607	0.0736916	-0.994615	-0.0723445	-0.172698	0.0491596	0.0760632	-0.995885	0.229533	0	0	0	1
0.99606	0.0698212	0.0545317	0.616029	0.073635	-0.994646	-0.071978	-0.172094	0.0491893	0.0756953	-0.995912	0.229536	0	0	0	1
0.996055	0.0699264	0.0544852	0.615966	0.0737322	-0.994645	-0.0718873	-0.17155	0.0491417	0.0756065	-0.995921	0.229565	0	0	0	1
0.996054	0.0699424	0.0544831	0.615913	0.0737397	-0.994657	-0.0717193	-0.171023	0.0491509	0.0754393	-0.995933	0.229599	0	0	0	1
0.996045	0.0700326	0.0545324	0.615887	0.0738235	-0.994665	-0.0715171	-0.170508	0.049208	0.0752455	-0.995945	0.229643	0	0	0	1
0.996039	0.0700787	0.0545757	0.615881	0.0738646	-0.994674	-0.0713526	-0.169949	0.0492598	0.0750867	-0.995955	0.229693	0	0	0	1
0.996045	0.0700507	0.0545137	0.615884	0.0738363	-0.99467	-0.0714391	-0.169373	0.0491939	0.0751672	-0.995952	0.22972	0	0	0	1
0.996096	0.0694976	0.0542899	0.615884	0.0732941	-0.99467	-0.0719904	-0.168875	0.0489725	0.0756739	-0.995924	0.229738	0	0	0	1
0.996119	0.0693339	0.0540596	0.615905	0.0731388	-0.994644	-0.0725136	-0.168297	0.0487175	0.0761715	-0.995899	0.229742	0	0	0	1
0.996117	0.0694841	0.0539057	0.615939	0.0732925	-0.994609	-0.0728305	-0.167703	0.0485297	0.0764841	-0.995884	0.229743	0	0	0	1
0.996127	0.0694306	0.0538001	0.615939	0.0732379	-0.994603	-0.0729715	-0.167209	0.0484184	0.0766145	-0.995879	0.22975	0	0	0	1
0.996128	0.0694367	0.0537714	0.615933	0.0732351	-0.994613	-0.0728349	-0.166743	0.0483995	0.0764763	-0.995891	0.229748	0	0	0	1
0.99612	0.0695546	0.0537732	0.615933	0.0733425	-0.994621	-0.0726192	-0.166293	0.0484081	0.0762667	-0.995907	0.229745	0	0	0	1
0.996112	0.0696519	0.0537847	0.615939	0.0734292	-0.994632	-0.0723861	-0.165846	0.0484292	0.0760395	-0.995923	0.22974	0	0	0	1
0.996097	0.0698658	0.0537853	0.615932	0.0736286	-0.994638	-0.0720938	-0.165321	0.0484351	0.0757581	-0.995944	0.229731	0	0	0	1
0.996106	0.0697665	0.0537536	0.615946	0.0735215	-0.994654	-0.0719814	-0.164943	0.0484194	0.0756386	-0.995954	0.229718	0	0	0	1
0.996107	0.0697889	0.0536991	0.615958	0.0735503	-0.994636	-0.0721969	-0.164819	0.0483476	0.0758508	-0.995941	0.22973	0	0	0	1
0.996098	0.069919	0.0536977	0.615959	0.0736749	-0.994635	-0.0720892	-0.164565	0.0483443	0.0757495	-0.995949	0.22973	0	0	0	1
0.996081	0.0701788	0.0536768	0.615961	0.0739231	-0.994631	-0.0718931	-0.164158	0.0483183	0.0755648	-0.995965	0.229708	0	0	0	1
0.996084	0.0701556	0.0536518	0.616006	0.0738906	-0.994644	-0.0717388	-0.163688	0.0483067	0.0754077	-0.995977	0.229682	0	0	0	1
0.996087	0.0701313	0.0536187	0.61603	0.073856	-0.994659	-0.071576	-0.163265	0.0482876	0.0752415	-0.995991	0.22966	0	0	0	1
0.99608	0.07024	0.0536111	0.616025	0.0739522	-0.994669	-0.0713327	-0.162816	0.04829	0.0750032	-0.996008	0.229649	0	0	0	1
0.99608	0.0702477	0.0536004	0.616028	0.0739454	-0.99469	-0.0710508	-0.162262	0.0482996	0.0747212	-0.996029	0.229634	0	0	0	1
0.996081	0.0702887	0.0535357	0.616026	0.0739688	-0.994707	-0.0707875	-0.161697	0.0482518	0.0744556	-0.996051	0.22959	0	0	0	1
0.996084	0.0703112	0.0534469	0.616023	0.0739746	-0.994721	-0.0705818	-0.161223	0.0481771	0.0742446	-0.996071	0.229533	0	0	0	1
0.996088	0.070375	0.0532885	0.615994	0.0740162	-0.994733	-0.0703677	-0.160766	0.0480307	0.0740221	-0.996094	0.229437	0	0	0	1
0.996086	0.0704061	0.0532901	0.616012	0.0740371	-0.994746	-0.0701546	-0.160305	0.0480459	0.0738109	-0.996109	0.229427	0	0	0	1
0.996082	0.0704776	0.0532604	0.616005	0.0740921	-0.994763	-0.0698598	-0.159736	0.0480329	0.0735177	-0.996132	0.229404	0	0	0	1
0.996083	0.0705255	0.0531892	0.615978	0.0741279	-0.99477	-0.0697183	-0.159194	0.0479691	0.0733735	-0.996145	0.229387	0	0	0	1
0.996103	0.0703131	0.0530883	0.615943	0.0739079	-0.994787	-0.0697101	-0.158717	0.0478851	0.0733475	-0.996151	0.229376	0	0	0	1
0.996124	0.0700814	0.0529952	0.615937	0.073672	-0.994801	-0.069758	-0.158194	0.047806	0.0733774	-0.996153	0.229375	0	0	0	1
0.996129	0.0701166	0.052857	0.615939	0.0737073	-0.994784	-0.0699738	-0.157653	0.04765	0.0735843	-0.996145	0.229371	0	0	0	1
0.996148	0.0700123	0.0526479	0.615912	0.0736019	-0.994771	-0.070271	-0.157065	0.0474277	0.0738607	-0.996135	0.229352	0	0	0	1
0.996173	0.0698641	0.0523532	0.615874	0.0734692	-0.994725	-0.0710566	-0.156533	0.0470877	0.0746165	-0.996095	0.229374	0	0	0	1
0.996176	0.0700672	0.0520237	0.615808	0.0736907	-0.994642	-0.0719811	-0.15592	0.0466765	0.0755249	-0.996046	0.229412	0	0	0	1
0.996182	0.0702114	0.0517293	0.615764	0.0738448	-0.99458	-0.0726778	-0.155203	0.0463211	0.0762056	-0.996011	0.229421	0	0	0	1
0.996206	0.0700124	0.0515245	0.615746	0.073654	-0.994557	-0.0731847	-0.154551	0.0460952	0.0766875	-0.995984	0.22944	0	0	0	1
0.996209	0.0700667	0.0514066	0.615721	0.0737109	-0.994534	-0.0734399	-0.154082	0.045955	0.076936	-0.995971	0.229454	0	0	0	1
0.996197	0.0702099	0.0514366	0.615707	0.0738469	-0.994538	-0.0732377	-0.153649	0.0459887	0.076743	-0.995985	0.229471	0	0	0	1
0.99618	0.0704229	0.0514777	0.615727	0.0740523	-0.99454	-0.0730129	-0.153165	0.0460299	0.0765314	-0.995999	0.229482	0	0	0	1
0.996182	0.070383	0.0514905	0.615733	0.0740012	-0.994563	-0.0727498	-0.152623	0.0460652	0.0762678	-0.996018	0.229477	0	0	0	1
0.996169	0.0705232	0.0515391	0.615734	0.0741317	-0.994574	-0.0724639	-0.152048	0.0461241	0.0759924	-0.996036	0.229496	0	0	0	1
0.996178	0.0704279	0.0515046	0.615721	0.0740233	-0.994599	-0.0722335	-0.151581	0.0461142	0.0757554	-0.996055	0.229469	0	0	0	1
0.996167	0.0705963	0.0514784	0.615727	0.0741805	-0.994601	-0.0720385	-0.151117	0.0460898	0.0755665	-0.99607	0.229443	0	0	0	1
0.996166	0.0706293	0.051465	0.615751	0.0742028	-0.994614	-0.0718316	-0.150614	0.0460895	0.0753604	-0.996086	0.229419	0	0	0	1
0.996195	0.0702584	0.0514029	0.615764	0.0738281	-0.994642	-0.0718409	-0.150224	0.046055	0.0753479	-0.996088	0.229405	0	0	0	1
0.996215	0.0700693	0.0512717	0.615772	0.0736499	-0.994623	-0.0722841	-0.150067	0.0459061	0.0757721	-0.996063	0.229407	0	0	0	1
0.996223	0.069985	0.0512445	0.61578	0.0735607	-0.994634	-0.0722214	-0.149757	0.0458901	0.0757036	-0.996069	0.229394	0	0	0	1
0.996213	0.0701613	0.0511986	0.615806	0.0737269	-0.994632	-0.0720828	-0.149306	0.0458414	0.0755699	-0.996081	0.229355	0	0	0	1
0.996221	0.0700664	0.0511641	0.615853	0.0736232	-0.994649	-0.0719441	-0.14881	0.0458245	0.0754245	-0.996093	0.229319	0	0	0	1
0.996212	0.0702217	0.0511352	0.615919	0.0737709	-0.994647	-0.0718321	-0.148271	0.0457923	0.0753177	-0.996103	0.229275	0	0	0	1
0.996199	0.0703062	0.0512617	0.616076	0.0738619	-0.994644	-0.0717685	-0.14766	0.0459164	0.0752674	-0.996101	0.229301	0	0	0	1
0.996216	0.0700631	0.0512734	0.616205	0.0736252	-0.994654	-0.0718783	-0.147144	0.0459383	0.0753667	-0.996092	0.229294	0	0	0	1
0.99623	0.0699587	0.0511391	0.616265	0.0735156	-0.994654	-0.0719854	-0.146653	0.0458048	0.0754589	-0.996091	0.229228	0	0	0	1
0.996224	0.0701604	0.0509831	0.616296	0.0737037	-0.994643	-0.0719508	-0.146176	0.0456368	0.0754221	-0.996102	0.22913	0	0	0	1
0.99622	0.0703035	0.0508626	0.616336	0.0738341	-0.994638	-0.0718782	-0.145715	0.0455116	0.0753473	-0.996113	0.229044	0	0	0	1
0.99622	0.0703822	0.0507473	0.616383	0.0738996	-0.994641	-0.0717802	-0.145205	0.0453983	0.0752445	-0.996126	0.228958	0	0	0	1
0.996215	0.0705094	0.0506612	0.616436	0.074015	-0.99464	-0.0716699	-0.144678	0.0453112	0.0751337	-0.996139	0.228886	0	0	0	1
0.996216	0.070567	0.0505672	0.61647	0.07406	-0.994645	-0.0715485	-0.144203	0.0452224	0.0750082	-0.996152	0.228814	0	0	0	1
0.996205	0.0707716	0.0505081	0.616481	0.0742533	-0.994641	-0.0714062	-0.14379	0.0451589	0.0748709	-0.996165	0.228769	0	0	0	1
0.996192	0.0709088	0.0505555	0.616465	0.0743815	-0.994651	-0.0711318	-0.143325	0.0452162	0.0746068	-0.996183	0.22879	0	0	0	1
0.996194	0.0708765	0.0505623	0.616449	0.0743358	-0.994676	-0.0708277	-0.142767	0.0452481	0.0743022	-0.996204	0.228785	0	0	0	1
0.996198	0.0708229	0.0505676	0.616452	0.0742701	-0.994701	-0.0705497	-0.142182	0.0452781	0.0740225	-0.996223	0.228776	0	0	0	1
0.996199	0.0708288	0.050549	0.616446	0.0742636	-0.994719	-0.0703072	-0.141656	0.0452772	0.0737793	-0.996241	0.228756	0	0	0	1
0.996199	0.0708367	0.0505335	0.616422	0.0742595	-0.994736	-0.070068	-0.141217	0.0452791	0.0735397	-0.996259	0.228743	0	0	0	1
0.996192	0.0709499	0.0505158	0.616396	0.0743588	-0.994748	-0.0697937	-0.140714	0.0452736	0.0732696	-0.996279	0.228727	0	0	0	1
0.996193	0.0709466	0.0504899	0.616369	0.0743403	-0.99477	-0.0695015	-0.140173	0.0452699	0.0729758	-0.996301	0.228705	0	0	0	1
0.996211	0.0707222	0.0504544	0.616357	0.0741038	-0.994802	-0.0692861	-0.139641	0.045267	0.0727479	-0.996318	0.228683	0	0	0	1
0.996251	0.0702853	0.0502641	0.616307	0.0736722	-0.994806	-0.0696951	-0.139378	0.0450794	0.0731223	-0.996299	0.22867	0	0	0	1
0.99628	0.0699679	0.0501387	0.616212	0.0733489	-0.994825	-0.0697575	-0.139058	0.0449733	0.073161	-0.996301	0.228667	0	0	0	1
0.996281	0.0699853	0.0500916	0.616122	0.0733584	-0.994831	-0.0696627	-0.138689	0.0449323	0.0730637	-0.99631	0.228689	0	0	0	1
0.996281	0.0700256	0.0500454	0.615952	0.0733798	-0.994854	-0.0693188	-0.138297	0.0449086	0.0727187	-0.996336	0.22871	0	0	0	1
0.996268	0.0702622	0.0499616	0.615732	0.0735838	-0.994879	-0.0687355	-0.137695	0.0448511	0.0721408	-0.996381	0.228707	0	0	0	1
0.996241	0.0705876	0.0500524	0.615529	0.0738841	-0.994904	-0.0680447	-0.136842	0.0449691	0.0714724	-0.996424	0.228803	0	0	0	1
0.996226	0.0705628	0.0503699	0.615418	0.0738808	-0.994907	-0.068016	-0.136042	0.0452888	0.0714662	-0.99641	0.229104	0	0	0	1
0.996226	0.0703737	0.050642	0.615357	0.0737526	-0.994854	-0.068916	-0.135708	0.0455064	0.0723763	-0.996334	0.229486	0	0	0	1
0.996218	0.0704076	0.0507496	0.615313	0.0738317	-0.994791	-0.0697339	-0.135445	0.0455504	0.0732025	-0.996272	0.229643	0	0	0	1
0.996209	0.0705299	0.0507611	0.615339	0.0739674	-0.994762	-0.0700129	-0.135089	0.0455321	0.0734875	-0.996251	0.229634	0	0	0	1
0.996207	0.0706293	0.0506548	0.615348	0.0740591	-0.994754	-0.0700187	-0.134693	0.0454187	0.07349	-0.996256	0.229582	0	0	0	1
0.996204	0.0707733	0.0505261	0.615298	0.0741859	-0.994757	-0.0698536	-0.134265	0.0452924	0.0733221	-0.996274	0.229514	0	0	0	1
0.996202	0.0707673	0.0505659	0.615308	0.0741739	-0.994771	-0.0696574	-0.133817	0.0453469	0.0731289	-0.996286	0.229531	0	0	0	1
0.99619	0.0709257	0.050576	0.615296	0.0743221	-0.994776	-0.0694235	-0.133312	0.0453628	0.0729033	-0.996302	0.229532	0	0	0	1
0.996188	0.0709435	0.0505907	0.615293	0.0743309	-0.994791	-0.0691999	-0.132793	0.0453929	0.0726821	-0.996317	0.229533	0	0	0	1
0.99618	0.0710457	0.0506151	0.615312	0.0744266	-0.994797	-0.069022	-0.132293	0.045423	0.0725109	-0.996328	0.22954	0	0	0	1
0.996183	0.0710137	0.0505954	0.615322	0.0743859	-0.994811	-0.0688625	-0.131796	0.0454176	0.0723487	-0.99634	0.229522	0	0	0	1
0.996183	0.0710282	0.0505669	0.615333	0.0743937	-0.994817	-0.0687629	-0.131329	0.0453956	0.0722478	-0.996348	0.229509	0	0	0	1
0.996183	0.0710338	0.0505632	0.61535	0.0743932	-0.994826	-0.0686351	-0.130876	0.0454011	0.0721201	-0.996357	0.229505	0	0	0	1
0.996173	0.0711705	0.0505683	0.61536	0.0745216	-0.994829	-0.0684466	-0.130402	0.0454103	0.0719385	-0.99637	0.229499	0	0	0	1
0.996184	0.0710296	0.0505514	0.615365	0.0743687	-0.994857	-0.0682059	-0.129823	0.0454217	0.0716905	-0.996387	0.229483	0	0	0	1
0.996207	0.0707462	0.050489	0.615371	0.0740796	-0.994881	-0.0681705	-0.129258	0.0453826	0.0716376	-0.996393	0.229466	0	0	0	1
0.996223	0.0705938	0.0503995	0.615366	0.0739275	-0.994883	-0.0683156	-0.128764	0.0452938	0.0717689	-0.996388	0.229462	0	0	0	1
0.996232	0.0705016	0.0503384	0.61536	0.0738321	-0.994888	-0.0683388	-0.128288	0.0452379	0.0717834	-0.996389	0.229452	0	0	0	1
0.996226	0.07062	0.0503012	0.615351	0.0739433	-0.994886	-0.0682423	-0.127803	0.0451996	0.0716896	-0.996398	0.22944	0	0	0	1
0.996222	0.0706887	0.0502776	0.615355	0.0740026	-0.994893	-0.0680749	-0.127266	0.0451836	0.0715238	-0.99641	0.229424	0	0	0	1
0.996215	0.070809	0.0502436	0.61535	0.074116	-0.994892	-0.0679789	-0.126752	0.0451483	0.071431	-0.996418	0.229414	0	0	0	1
0.99622	0.0707799	0.0501984	0.615339	0.0740798	-0.9949	-0.067895	-0.126259	0.0451117	0.0713424	-0.996426	0.229401	0	0	0	1
0.99622	0.0708005	0.0501595	0.615323	0.0740921	-0.994907	-0.0677725	-0.12578	0.0450806	0.0712182	-0.996437	0.229386	0	0	0	1
0.996213	0.0709142	0.0501473	0.61531	0.0741972	-0.994911	-0.0676036	-0.12529	0.0450729	0.0710538	-0.996449	0.22938	0	0	0	1
0.996207	0.0710131	0.0501182	0.615305	0.074287	-0.994915	-0.0674527	-0.124733	0.0450482	0.0709054	-0.996461	0.229366	0	0	0	1
0.996199	0.0711697	0.0500591	0.615305	0.0744403	-0.994902	-0.0674766	-0.12415	0.0449764	0.070932	-0.996462	0.229356	0	0	0	1
0.996193	0.0713069	0.0499805	0.615292	0.0745751	-0.994886	-0.0675512	-0.123574	0.0448829	0.0710068	-0.996461	0.229348	0	0	0	1
0.996197	0.0713032	0.0499124	0.615266	0.0745679	-0.994885	-0.0675801	-0.12305	0.0448132	0.0710304	-0.996462	0.229342	0	0	0	1
0.996204	0.0712313	0.0498658	0.615255	0.074494	-0.994889	-0.0676093	-0.122557	0.0447698	0.0710528	-0.996463	0.229342	0	0	0	1
0.996208	0.0712269	0.0498044	0.615242	0.0744868	-0.994887	-0.0676415	-0.122	0.0447067	0.0710802	-0.996463	0.229335	0	0	0	1
0.996205	0.0713466	0.0496914	0.615219	0.0746083	-0.994862	-0.0678662	-0.121457	0.0445689	0.0713014	-0.996454	0.229326	0	0	0	1
0.996224	0.0712165	0.0494948	0.615159	0.0744897	-0.994832	-0.0684353	-0.121172	0.0443401	0.0718491	-0.996425	0.229315	0	0	0	1
0.996258	0.0709919	0.049131	0.614921	0.0742708	-0.994799	-0.0691508	-0.121206	0.0439412	0.0725265	-0.996393	0.229311	0	0	0	1
0.996286	0.071092	0.0484057	0.614314	0.074311	-0.994808	-0.0689884	-0.121043	0.0432247	0.0723146	-0.99644	0.229151	0	0	0	1
0.996374	0.0710909	0.0465535	0.613276	0.0741674	-0.994832	-0.0687889	-0.120975	0.0413975	0.0719776	-0.996542	0.228348	0	0	0	1
0.99645	0.0709703	0.0451033	0.61227	0.0739354	-0.994862	-0.0686119	-0.120989	0.0399769	0.0716883	-0.996621	0.227804	0	0	0	1
0.996483	0.0711291	0.0441154	0.611016	0.0740009	-0.994896	-0.0680439	-0.120979	0.039025	0.0710544	-0.996704	0.227625	0	0	0	1
0.996511	0.071289	0.0432135	0.6093	0.0740592	-0.994957	-0.0670732	-0.120996	0.0381886	0.0700248	-0.996809	0.22765	0	0	0	1
0.996517	0.0715389	0.042651	0.607414	0.0742371	-0.995001	-0.0662219	-0.121039	0.037675	0.0691428	-0.996891	0.227978	0	0	0	1
0.996502	0.0717759	0.0426008	0.60568	0.0744442	-0.995031	-0.0655309	-0.121094	0.0376601	0.0684584	-0.996938	0.228593	0	0	0	1
0.996514	0.0719913	0.0419471	0.603768	0.0746104	-0.995026	-0.0654191	-0.121131	0.0370034	0.0683061	-0.996973	0.228962	0	0	0	1
0.996528	0.0719743	0.0416589	0.601957	0.074574	-0.995028	-0.065428	-0.121085	0.0367172	0.0682928	-0.996985	0.229265	0	0	0	1
0.996537	0.0721746	0.0410793	0.600182	0.0747177	-0.995048	-0.0649668	-0.12095	0.0361614	0.0677965	-0.997039	0.229318	0	0	0	1
0.996538	0.0723668	0.0407257	0.598629	0.0748669	-0.99507	-0.0644475	-0.121006	0.0358355	0.0672586	-0.997087	0.229429	0	0	0	1
0.996558	0.0725907	0.0398261	0.597143	0.0750137	-0.995089	-0.0639825	-0.121064	0.0349605	0.0667351	-0.997154	0.229369	0	0	0	1
0.996583	0.0728669	0.0386683	0.595629	0.0751975	-0.995103	-0.0635519	-0.121083	0.0338225	0.0662278	-0.997227	0.22915	0	0	0	1
0.996624	0.0729278	0.0374785	0.594041	0.0751823	-0.995099	-0.0636383	-0.121195	0.0326281	0.0662264	-0.997267	0.229	0	0	0	1
0.996656	0.0729843	0.0365166	0.592233	0.0751715	-0.995106	-0.0635276	-0.121263	0.0316757	0.0660454	-0.997309	0.229037	0	0	0	1
0.996664	0.0730236	0.0361977	0.590506	0.0751673	-0.995152	-0.0628185	-0.121224	0.0314092	0.0653151	-0.997366	0.229285	0	0	0	1
0.996648	0.0733043	0.0360881	0.588843	0.0754126	-0.995189	-0.0619297	-0.121199	0.031349	0.0644288	-0.997425	0.22966	0	0	0	1
0.996684	0.0731302	0.0354297	0.587078	0.0751764	-0.995246	-0.0612883	-0.121227	0.0307534	0.0637337	-0.997489	0.229768	0	0	0	1
0.996701	0.0730563	0.0351061	0.585378	0.0750688	-0.995281	-0.0608558	-0.121281	0.0304687	0.0632756	-0.997527	0.229832	0	0	0	1
0.996723	0.0730992	0.0343776	0.583692	0.0750829	-0.995244	-0.0614407	-0.121436	0.029697	0.0638057	-0.997516	0.229771	0	0	0	1
0.99675	0.07295	0.0339123	0.582066	0.0749107	-0.995244	-0.0616589	-0.121426	0.0292271	0.063984	-0.997519	0.229741	0	0	0	1
0.996763	0.0730041	0.0334264	0.5805	0.0749219	-0.995268	-0.0612563	-0.121371	0.0287704	0.0635475	-0.99756	0.229806	0	0	0	1
0.996762	0.0733225	0.0327332	0.578925	0.0751776	-0.995288	-0.0606115	-0.121323	0.0281089	0.0628612	-0.997622	0.229799	0	0	0	1
0.996776	0.073511	0.0318633	0.577242	0.0752974	-0.995309	-0.0601047	-0.121328	0.0272696	0.0622953	-0.997681	0.22971	0	0	0	1
0.996771	0.0737054	0.031591	0.575586	0.0754599	-0.995329	-0.0595668	-0.121362	0.0270272	0.0617435	-0.997722	0.229742	0	0	0	1
0.996764	0.0738931	0.0313569	0.573864	0.0756289	-0.995325	-0.0594189	-0.12144	0.0267937	0.0615833	-0.997738	0.229806	0	0	0	1
0.996765	0.0739436	0.0312082	0.572198	0.075673	-0.995316	-0.0595247	-0.121497	0.0266346	0.0616789	-0.997736	0.229991	0	0	0	1
0.996802	0.0736471	0.0307429	0.570492	0.0753366	-0.995368	-0.0590841	-0.121418	0.0262231	0.0611963	-0.997777	0.23007	0	0	0	1
0.99675	0.0735605	0.0325821	0.569445	0.0753629	-0.995366	-0.0590851	-0.121478	0.0280588	0.0613337	-0.997719	0.230546	0	0	0	1
0.996669	0.0729887	0.0361498	0.569157	0.0750269	-0.995362	-0.0595755	-0.121595	0.0316079	0.0620745	-0.997567	0.230975	0	0	0	1
0.996551	0.0728824	0.0394709	0.569052	0.0751863	-0.995248	-0.0612557	-0.121892	0.0347932	0.0639973	-0.997339	0.230681	0	0	0	1
0.996543	0.0725047	0.040358	0.568748	0.0749412	-0.995134	-0.0633627	-0.122223	0.035542	0.0661534	-0.997172	0.22987	0	0	0	1
0.996548	0.072181	0.0408048	0.568755	0.07471	-0.99504	-0.0650951	-0.122518	0.0358782	0.0679042	-0.997042	0.229694	0	0	0	1
0.996548	0.0721154	0.0409069	0.568737	0.0746812	-0.994988	-0.0659184	-0.12277	0.0359227	0.0687311	-0.996984	0.229841	0	0	0	1
0.996567	0.0717749	0.0410527	0.568665	0.0743668	-0.994983	-0.066351	-0.123197	0.0360589	0.0691614	-0.996949	0.229998	0	0	0	1
0.996591	0.0713634	0.0411808	0.56854	0.0739763	-0.994991	-0.0666672	-0.123678	0.0361915	0.0694716	-0.996923	0.230145	0	0	0	1
0.996607	0.0711671	0.0411481	0.568398	0.0737905	-0.994981	-0.0670099	-0.124043	0.0361472	0.0698041	-0.996901	0.230201	0	0	0	1
0.996617	0.0710059	0.041166	0.568279	0.073646	-0.994964	-0.0674305	-0.124432	0.0361453	0.0702194	-0.996872	0.230285	0	0	0	1
0.996639	0.0707372	0.0411094	0.568139	0.0733943	-0.994944	-0.0679952	-0.124949	0.0360663	0.0707691	-0.996836	0.230348	0	0	0	1
0.996662	0.070431	0.0410801	0.568	0.0730992	-0.994942	-0.0683456	-0.125371	0.0360332	0.0711056	-0.996813	0.230405	0	0	0	1
0.996683	0.0701159	0.0411113	0.567886	0.0728006	-0.994937	-0.0687266	-0.125809	0.0360589	0.0714767	-0.996786	0.230492	0	0	0	1
0.99671	0.0697447	0.0410754	0.567759	0.0724413	-0.994937	-0.0691086	-0.12627	0.0360221	0.071842	-0.996761	0.230544	0	0	0	1
0.99674	0.0693513	0.0410131	0.567626	0.0720592	-0.994936	-0.0695259	-0.126761	0.0359583	0.0722398	-0.996734	0.230589	0	0	0	1
0.996761	0.0691175	0.0409061	0.567499	0.0718394	-0.99491	-0.0701207	-0.127262	0.035826	0.0728173	-0.996697	0.23062	0	0	0	1
0.996779	0.0689083	0.0408284	0.567384	0.0716437	-0.994887	-0.0706447	-0.127712	0.0357263	0.0733273	-0.996663	0.23066	0	0	0	1
0.9968	0.0686514	0.0407316	0.567271	0.0714	-0.994865	-0.0711984	-0.128194	0.0356092	0.0738639	-0.996628	0.230691	0	0	0	1
0.996832	0.068246	0.0406244	0.567149	0.0710033	-0.994862	-0.0716444	-0.128701	0.0355009	0.074287	-0.9966	0.230707	0	0	0	1
0.996863	0.0678424	0.0405449	0.567038	0.0706074	-0.994864	-0.0720073	-0.129155	0.0354261	0.0746293	-0.996577	0.23073	0	0	0	1
0.99688	0.0676569	0.0404429	0.566933	0.0704339	-0.994836	-0.0725522	-0.129601	0.0353002	0.0751595	-0.996542	0.230756	0	0	0	1
0.996891	0.0675797	0.0403085	0.566821	0.070371	-0.994791	-0.0732366	-0.13006	0.0351239	0.0758305	-0.996497	0.23078	0	0	0	1
0.9969	0.0675158	0.0401887	0.566714	0.0703223	-0.994743	-0.0739264	-0.130517	0.034961	0.0765084	-0.996451	0.230811	0	0	0	1
0.996904	0.0675228	0.040061	0.566595	0.0703465	-0.994684	-0.0746992	-0.130989	0.0347788	0.0772712	-0.996399	0.23085	0	0	0	1
0.996917	0.0673931	0.0399545	0.566472	0.0702333	-0.994639	-0.0754021	-0.131488	0.0346334	0.0779608	-0.99635	0.230894	0	0	0	1
0.996929	0.0672606	0.0398853	0.566357	0.0701176	-0.994599	-0.0760332	-0.131958	0.0345306	0.0785814	-0.996305	0.230953	0	0	0	1
0.99694	0.0671637	0.0397811	0.566228	0.0700365	-0.994551	-0.0767226	-0.132443	0.0343861	0.0792589	-0.996256	0.231	0	0	0	1
0.996959	0.0669359	0.0396955	0.566106	0.0698209	-0.994525	-0.0772582	-0.132903	0.0342817	0.0797797	-0.996218	0.23104	0	0	0	1
0.996977	0.0667163	0.0395991	0.565989	0.0696142	-0.994494	-0.077843	-0.133383	0.0341625	0.0803493	-0.996177	0.231079	0	0	0	1
0.997007	0.0663194	0.039509	0.565876	0.069224	-0.994492	-0.0782218	-0.133838	0.0340785	0.0807075	-0.99615	0.2311	0	0	0	1
0.997011	0.0662903	0.0394569	0.565795	0.0691988	-0.994475	-0.0784595	-0.134148	0.0340127	0.0809403	-0.996134	0.231117	0	0	0	1
0.997015	0.0662135	0.0394867	0.56577	0.069128	-0.994472	-0.0785562	-0.134288	0.0340418	0.0810363	-0.996125	0.231148	0	0	0	1
0.997021	0.0661655	0.0394302	0.565714	0.0690891	-0.994443	-0.0789552	-0.134561	0.0339618	0.081429	-0.996096	0.231163	0	0	0	1
0.997043	0.0658319	0.0394236	0.565644	0.0687683	-0.994436	-0.0793236	-0.13497	0.0339571	0.081785	-0.996067	0.231186	0	0	0	1
0.997046	0.065714	0.0395462	0.565596	0.0686725	-0.994415	-0.0796658	-0.135403	0.0340651	0.0821311	-0.996034	0.231232	0	0	0	1
0.997052	0.0655465	0.0396726	0.565547	0.0685289	-0.994395	-0.0800463	-0.135864	0.0341784	0.082514	-0.995999	0.231276	0	0	0	1
0.997058	0.0653658	0.0398015	0.565496	0.068372	-0.994376	-0.0804149	-0.136329	0.0342961	0.0828846	-0.995964	0.231314	0	0	0	1
0.99706	0.0652524	0.0399418	0.565452	0.0682814	-0.994357	-0.0807271	-0.136776	0.0344237	0.0832019	-0.995933	0.231353	0	0	0	1
0.997069	0.0650117	0.0401062	0.565395	0.0680663	-0.994345	-0.0810508	-0.137301	0.0345851	0.083528	-0.9959	0.231393	0	0	0	1
0.997073	0.0648587	0.0402746	0.565337	0.0679361	-0.994334	-0.0812909	-0.137821	0.0347489	0.0837739	-0.995874	0.231434	0	0	0	1
0.99707	0.0647771	0.0404802	0.565294	0.0678793	-0.994321	-0.0814978	-0.138311	0.0349461	0.0839917	-0.995849	0.231472	0	0	0	1
0.997069	0.0646708	0.0406709	0.565239	0.0677974	-0.994308	-0.0817268	-0.138838	0.0351291	0.0842295	-0.995822	0.231509	0	0	0	1
0.997068	0.0645955	0.0407979	0.565171	0.0677386	-0.994299	-0.0818836	-0.139327	0.0352509	0.0843921	-0.995804	0.231537	0	0	0	1
0.997061	0.0645504	0.0410559	0.565144	0.0677214	-0.994286	-0.0820524	-0.139789	0.0354998	0.0845765	-0.99578	0.231581	0	0	0	1
0.997064	0.0643981	0.0412073	0.565086	0.0675892	-0.99428	-0.0822434	-0.140276	0.0356503	0.084772	-0.995758	0.231612	0	0	0	1
0.997063	0.0642725	0.0414437	0.565038	0.0674917	-0.994269	-0.0824552	-0.140812	0.0358816	0.084995	-0.99573	0.231653	0	0	0	1
0.99705	0.0642997	0.0417126	0.564997	0.0675474	-0.994252	-0.0826141	-0.141341	0.0361358	0.0851729	-0.995706	0.231699	0	0	0	1
0.997029	0.0644496	0.0419665	0.564964	0.0677238	-0.994228	-0.0827569	-0.141799	0.0363657	0.085338	-0.995683	0.231738	0	0	0	1
0.997019	0.0644643	0.0421917	0.564928	0.0677628	-0.994214	-0.0828952	-0.142248	0.0365788	0.085492	-0.995662	0.231777	0	0	0	1
0.997009	0.0644254	0.0424877	0.564895	0.067755	-0.994201	-0.083049	-0.142756	0.0368659	0.0856642	-0.995637	0.231826	0	0	0	1
0.996999	0.0643892	0.0427834	0.564856	0.0677502	-0.994188	-0.0832083	-0.143295	0.0371521	0.085842	-0.995611	0.231876	0	0	0	1
0.99699	0.0643428	0.0430451	0.564811	0.0677318	-0.994178	-0.0833508	-0.14382	0.0374066	0.0860004	-0.995588	0.231921	0	0	0	1
0.996981	0.0643108	0.0433177	0.56477	0.0677288	-0.994166	-0.0834936	-0.144335	0.0376706	0.0861602	-0.995564	0.231966	0	0	0	1
0.996966	0.064362	0.0435722	0.564719	0.0678071	-0.994149	-0.0836328	-0.144865	0.0379096	0.0863185	-0.995541	0.232006	0	0	0	1
0.996955	0.0643335	0.0438615	0.564685	0.0678091	-0.994137	-0.0837722	-0.145364	0.0381901	0.0864763	-0.995517	0.232051	0	0	0	1
0.996951	0.0642172	0.0441332	0.564655	0.0677219	-0.994132	-0.0839081	-0.145828	0.038461	0.0866259	-0.995493	0.232091	0	0	0	1
0.996944	0.064152	0.0443821	0.564615	0.0676837	-0.994123	-0.0840426	-0.14631	0.038705	0.0867746	-0.995471	0.232132	0	0	0	1
0.996944	0.0639355	0.0446877	0.564568	0.0675005	-0.994122	-0.0841973	-0.146886	0.039017	0.0869414	-0.995444	0.232181	0	0	0	1
0.996944	0.0637419	0.0449667	0.564524	0.0673374	-0.994121	-0.084342	-0.147419	0.0393014	0.0870971	-0.995419	0.232223	0	0	0	1
0.99694	0.0636133	0.0452375	0.564493	0.0672382	-0.994116	-0.0844792	-0.147883	0.0395726	0.0872473	-0.995395	0.232258	0	0	0	1
0.996925	0.063704	0.0454393	0.564472	0.0673505	-0.9941	-0.0845835	-0.148212	0.039758	0.0873687	-0.995377	0.232286	0	0	0	1
0.996922	0.0636489	0.0455923	0.564487	0.0673121	-0.994095	-0.0846632	-0.148359	0.0399095	0.0874565	-0.995364	0.232293	0	0	0	1
0.996929	0.0634253	0.0457396	0.564499	0.0671074	-0.994098	-0.0847957	-0.148574	0.0400667	0.0875898	-0.995346	0.232276	0	0	0	1
0.996938	0.0631735	0.0459047	0.564447	0.0668782	-0.994098	-0.0849781	-0.149085	0.0402406	0.0877728	-0.995322	0.232265	0	0	0	1
0.996908	0.0633851	0.0462493	0.564419	0.0671267	-0.994066	-0.0851538	-0.149615	0.0405526	0.0879801	-0.995291	0.23231	0	0	0	1
0.996882	0.063589	0.046542	0.564395	0.0673618	-0.994037	-0.085302	-0.150055	0.0408155	0.0881561	-0.995265	0.232348	0	0	0	1
0.99687	0.0635425	0.0468527	0.564389	0.0673488	-0.994026	-0.0854438	-0.150448	0.0411188	0.0883168	-0.995238	0.232382	0	0	0	1
0.996871	0.0633637	0.0470823	0.56436	0.0671974	-0.994023	-0.0856043	-0.150891	0.0413519	0.0884852	-0.995214	0.232385	0	0	0	1
0.996854	0.0633965	0.0473977	0.564341	0.0672679	-0.993998	-0.0858389	-0.151422	0.0416467	0.0887421	-0.995179	0.232381	0	0	0	1
0.996843	0.0633503	0.0476917	0.564305	0.0672572	-0.99398	-0.0860562	-0.151966	0.0419282	0.0889771	-0.995146	0.232364	0	0	0	1
0.996827	0.063404	0.0479384	0.564247	0.06734	-0.993959	-0.0862282	-0.15249	0.0421569	0.0891678	-0.995119	0.232359	0	0	0	1
0.996801	0.0635871	0.0482475	0.564219	0.0675571	-0.99393	-0.0863889	-0.152954	0.0424368	0.089357	-0.99509	0.232395	0	0	0	1
0.99679	0.0636009	0.0484423	0.564169	0.067594	-0.993916	-0.0865212	-0.153399	0.0426201	0.0895029	-0.995069	0.232415	0	0	0	1
0.99678	0.0635935	0.0486657	0.564108	0.0676139	-0.9939	-0.0866903	-0.153939	0.0428313	0.0896866	-0.995044	0.232437	0	0	0	1
0.996768	0.0636244	0.0488796	0.564048	0.0676723	-0.993879	-0.0868834	-0.154494	0.0430279	0.0898953	-0.995016	0.232441	0	0	0	1
0.996756	0.0636137	0.0491306	0.564	0.0676928	-0.993861	-0.087079	-0.155036	0.043265	0.0901073	-0.994987	0.232452	0	0	0	1
0.996746	0.0636198	0.0493341	0.563957	0.0677238	-0.993846	-0.0872305	-0.155484	0.0434563	0.0902726	-0.994963	0.232468	0	0	0	1
0.996743	0.0634842	0.0495652	0.563928	0.0676165	-0.993839	-0.0873914	-0.155918	0.0436873	0.0904432	-0.994938	0.232479	0	0	0	1
0.996741	0.0633372	0.0497829	0.563879	0.0674982	-0.99383	-0.0875832	-0.156443	0.0439039	0.090643	-0.99491	0.232481	0	0	0	1
0.996725	0.0633888	0.0500506	0.563835	0.0675834	-0.993805	-0.0877957	-0.156991	0.0441508	0.0908757	-0.994878	0.232489	0	0	0	1
0.996715	0.063372	0.0502533	0.563772	0.0675924	-0.99379	-0.0879608	-0.15751	0.0443424	0.0910536	-0.994853	0.232505	0	0	0	1
0.996706	0.0633323	0.0504875	0.563736	0.0675805	-0.993779	-0.0880996	-0.157936	0.0445693	0.0912063	-0.994829	0.232536	0	0	0	1
0.996713	0.0630418	0.0507106	0.563701	0.0673175	-0.993784	-0.0882388	-0.158361	0.0448081	0.0913475	-0.994805	0.232558	0	0	0	1
0.996713	0.0629006	0.0508865	0.563648	0.0672002	-0.993777	-0.0884036	-0.158829	0.0449848	0.0915176	-0.994782	0.232563	0	0	0	1
0.996709	0.0627859	0.0511105	0.563599	0.0671159	-0.993765	-0.0886104	-0.159359	0.0452039	0.0917341	-0.994752	0.23256	0	0	0	1
0.996702	0.0627481	0.0512847	0.563535	0.0671023	-0.99375	-0.0887897	-0.159871	0.0453683	0.0919232	-0.994727	0.232559	0	0	0	1
0.996699	0.0625974	0.0515348	0.563502	0.0669829	-0.993743	-0.0889587	-0.160324	0.0456192	0.092102	-0.994699	0.232579	0	0	0	1
0.996705	0.0623316	0.0517417	0.563462	0.0667445	-0.993744	-0.0891242	-0.160777	0.0458383	0.092269	-0.994673	0.232586	0	0	0	1
0.9967	0.0622234	0.0519745	0.563423	0.0666681	-0.99373	-0.0893382	-0.161275	0.0460652	0.0924933	-0.994642	0.232581	0	0	0	1
0.99669	0.0622237	0.0521548	0.563355	0.0666947	-0.993709	-0.0895438	-0.161818	0.0462305	0.0927109	-0.994614	0.232577	0	0	0	1
0.996658	0.0625423	0.0523904	0.563326	0.0670413	-0.993672	-0.0896951	-0.162203	0.0464248	0.0928926	-0.994588	0.232606	0	0	0	1
0.996649	0.0626173	0.0524765	0.563316	0.0671271	-0.993661	-0.0897576	-0.162352	0.0464991	0.0929644	-0.994578	0.232613	0	0	0	1
0.996654	0.0623914	0.0526459	0.563321	0.0669229	-0.993665	-0.0898685	-0.162572	0.0466809	0.0930761	-0.994559	0.232614	0	0	0	1
0.99665	0.0623662	0.0527503	0.563259	0.0669174	-0.993646	-0.0900811	-0.163051	0.0467727	0.0932942	-0.994534	0.23257	0	0	0	1
0.996619	0.0625998	0.053051	0.563227	0.0671894	-0.993607	-0.0903128	-0.163573	0.0470339	0.093557	-0.994497	0.232583	0	0	0	1
0.996611	0.0625197	0.0532974	0.563205	0.0671406	-0.993595	-0.0904781	-0.163971	0.047275	0.0937349	-0.994469	0.232597	0	0	0	1
0.996599	0.0624653	0.0535932	0.56319	0.0671242	-0.993576	-0.090691	-0.164431	0.0475596	0.093965	-0.994434	0.232608	0	0	0	1
0.996576	0.0626357	0.0538203	0.563143	0.0673284	-0.993538	-0.0909592	-0.164981	0.0477509	0.0942564	-0.994397	0.232574	0	0	0	1
0.996547	0.0627998	0.0541619	0.563136	0.0675393	-0.993495	-0.0912699	-0.16553	0.0480536	0.0945979	-0.99435	0.23255	0	0	0	1
0.99653	0.0628358	0.0544253	0.563142	0.0676131	-0.993466	-0.0915335	-0.16594	0.0482938	0.0948808	-0.994311	0.232513	0	0	0	1
0.996526	0.0626962	0.054657	0.563136	0.0675095	-0.993447	-0.0918129	-0.166395	0.0485182	0.0951689	-0.994273	0.232455	0	0	0	1
0.996514	0.06266	0.0549232	0.563114	0.0675153	-0.993416	-0.0921483	-0.166969	0.0487633	0.0955202	-0.994227	0.232396	0	0	0	1
0.9965	0.062663	0.0551793	0.563078	0.0675587	-0.993383	-0.0924695	-0.167564	0.0489955	0.0958587	-0.994183	0.232341	0	0	0	1
0.996487	0.0626272	0.0554541	0.563068	0.0675615	-0.99336	-0.0927128	-0.168012	0.0492553	0.0961186	-0.994145	0.232325	0	0	0	1
0.996471	0.0625668	0.0558014	0.563079	0.067548	-0.993336	-0.0929784	-0.168456	0.049588	0.0964046	-0.994101	0.232317	0	0	0	1
0.996457	0.062506	0.0561206	0.56308	0.0675342	-0.993307	-0.0932979	-0.168973	0.0498891	0.0967424	-0.994053	0.232281	0	0	0	1
0.996427	0.0626925	0.0564393	0.563092	0.0677719	-0.993252	-0.0937089	-0.169525	0.0501595	0.0971842	-0.993996	0.232191	0	0	0	1
0.996421	0.0624736	0.0568012	0.563127	0.067611	-0.993222	-0.0941429	-0.170083	0.0505106	0.0976313	-0.993935	0.232089	0	0	0	1
0.996416	0.0623354	0.0570417	0.563121	0.0675164	-0.993192	-0.0945268	-0.17063	0.0507369	0.0980243	-0.993884	0.231984	0	0	0	1
0.996404	0.0622681	0.0573173	0.563111	0.0674916	-0.993166	-0.0948247	-0.171127	0.0509969	0.0983372	-0.99384	0.231941	0	0	0	1
0.996395	0.062145	0.0576096	0.563089	0.0674092	-0.99315	-0.0950456	-0.171591	0.0512843	0.0985713	-0.993802	0.23195	0	0	0	1
0.996386	0.0620025	0.0579144	0.563058	0.0673081	-0.993137	-0.0952528	-0.172077	0.051587	0.0987917	-0.993765	0.231977	0	0	0	1
0.996377	0.061919	0.0581545	0.56299	0.067259	-0.993121	-0.0954529	-0.17262	0.0518201	0.0990035	-0.993731	0.231995	0	0	0	1
0.996352	0.062024	0.0584739	0.562945	0.0674076	-0.993089	-0.0956846	-0.173161	0.052111	0.0992621	-0.99369	0.232023	0	0	0	1
0.996325	0.062198	0.0587432	0.562903	0.0676186	-0.993055	-0.0958885	-0.173628	0.0523471	0.0994933	-0.993655	0.232042	0	0	0	1
0.99632	0.0620584	0.0589851	0.562879	0.0675154	-0.99304	-0.0961127	-0.174064	0.052586	0.0997264	-0.993619	0.232032	0	0	0	1
0.996327	0.0617689	0.0591701	0.562839	0.067259	-0.993033	-0.096368	-0.174548	0.0527813	0.0999787	-0.993583	0.231991	0	0	0	1
0.996316	0.0617486	0.0593767	0.562799	0.0672747	-0.993004	-0.0966535	-0.175061	0.0529691	0.100277	-0.993543	0.231949	0	0	0	1
0.996306	0.0617308	0.0595623	0.562729	0.067289	-0.992979	-0.0969044	-0.175616	0.0531381	0.100539	-0.993507	0.231929	0	0	0	1
0.996283	0.0618465	0.0598161	0.562669	0.067441	-0.992948	-0.0971096	-0.176134	0.0533644	0.100768	-0.993472	0.231961	0	0	0	1
0.996252	0.0622236	0.0599487	0.562621	0.0678367	-0.99291	-0.0972297	-0.176458	0.0534497	0.100917	-0.993452	0.231989	0	0	0	1
0.996242	0.0622563	0.060082	0.56266	0.0678886	-0.992895	-0.097338	-0.17659	0.0535713	0.101036	-0.993434	0.232043	0	0	0	1
0.99626	0.0620133	0.0600369	0.562634	0.0676484	-0.9929	-0.0974598	-0.176819	0.0535429	0.101142	-0.993425	0.232019	0	0	0	1
0.99626	0.0619797	0.0600692	0.56259	0.0676317	-0.992876	-0.0977102	-0.177284	0.0535613	0.101392	-0.993398	0.232012	0	0	0	1
0.99623	0.0623302	0.0602062	0.562547	0.0680079	-0.992827	-0.0979482	-0.177777	0.0536453	0.101658	-0.993366	0.232053	0	0	0	1
0.996225	0.0622369	0.060378	0.562519	0.0679432	-0.992812	-0.0981478	-0.17824	0.0538117	0.101865	-0.993336	0.232128	0	0	0	1
0.99622	0.0621895	0.0605173	0.562457	0.0679197	-0.992796	-0.0983228	-0.178739	0.0539428	0.102046	-0.99331	0.232196	0	0	0	1
0.996213	0.0622	0.0606171	0.562391	0.0679521	-0.992773	-0.0985382	-0.179248	0.054026	0.102269	-0.993283	0.232221	0	0	0	1
0.996209	0.0621706	0.0607202	0.562356	0.0679464	-0.992749	-0.0987772	-0.179725	0.054115	0.102513	-0.993253	0.232247	0	0	0	1
0.996216	0.0619444	0.0608263	0.562348	0.0677477	-0.992734	-0.0990654	-0.180201	0.0542239	0.102796	-0.993218	0.232254	0	0	0	1
0.996217	0.0619495	0.0608058	0.56232	0.0677683	-0.9927	-0.0993905	-0.180713	0.0541809	0.10312	-0.993186	0.232231	0	0	0	1
0.996209	0.0619572	0.0609227	0.562298	0.0678059	-0.992665	-0.0997154	-0.181277	0.0542739	0.103453	-0.993147	0.232251	0	0	0	1
0.99621	0.0618475	0.0610301	0.562254	0.0677192	-0.99265	-0.0999249	-0.181738	0.0543776	0.103664	-0.993119	0.232288	0	0	0	1
0.996213	0.0616412	0.0611918	0.562223	0.0675398	-0.992645	-0.100095	-0.182136	0.0545479	0.103834	-0.993092	0.232335	0	0	0	1
0.996221	0.0613628	0.0613302	0.562193	0.0672885	-0.992641	-0.100309	-0.18259	0.0546998	0.104041	-0.993062	0.232375	0	0	0	1
0.996222	0.0612484	0.0614271	0.562145	0.0671997	-0.992619	-0.100583	-0.183133	0.0547894	0.104315	-0.993028	0.232406	0	0	0	1
0.996212	0.0612562	0.0615937	0.56213	0.0672406	-0.992588	-0.100864	-0.183629	0.0549348	0.104608	-0.992989	0.232455	0	0	0	1
0.996215	0.0611493	0.0616427	0.56208	0.0671535	-0.992567	-0.101122	-0.184134	0.0549772	0.104864	-0.99296	0.232467	0	0	0	1
0.996218	0.0609653	0.0617701	0.562055	0.0669996	-0.992548	-0.101411	-0.184659	0.0551035	0.105152	-0.992923	0.232498	0	0	0	1
0.996218	0.0609761	0.0617743	0.562011	0.0670255	-0.992519	-0.101676	-0.185123	0.0550886	0.105416	-0.992895	0.232489	0	0	0	1
0.996212	0.060968	0.0618671	0.562014	0.067045	-0.992485	-0.101997	-0.185601	0.0551598	0.105744	-0.992857	0.23252	0	0	0	1
0.996215	0.0608924	0.0618954	0.562002	0.0669898	-0.992457	-0.102305	-0.186082	0.0551752	0.106049	-0.992823	0.232557	0	0	0	1
0.996212	0.0609584	0.0618845	0.56198	0.0670725	-0.992418	-0.10263	-0.186583	0.0551354	0.106377	-0.99279	0.232583	0	0	0	1
0.996207	0.0610131	0.0619001	0.561974	0.0671481	-0.992377	-0.102981	-0.187106	0.0551213	0.106732	-0.992753	0.23263	0	0	0	1
0.996209	0.0610762	0.0618199	0.561954	0.0672228	-0.992333	-0.103349	-0.187627	0.05501	0.107097	-0.99272	0.232633	0	0	0	1
0.996218	0.0610413	0.0617073	0.561943	0.0671973	-0.992295	-0.103734	-0.188134	0.054876	0.107473	-0.992687	0.232611	0	0	0	1
0.996224	0.0610395	0.0616016	0.561952	0.0672067	-0.992251	-0.104144	-0.188644	0.0547437	0.107876	-0.99265	0.232592	0	0	0	1
0.996227	0.061099	0.0614945	0.561933	0.067275	-0.992207	-0.10452	-0.189169	0.0546055	0.108247	-0.992617	0.232566	0	0	0	1
0.996217	0.0613281	0.0614417	0.561904	0.0675169	-0.992153	-0.104874	-0.189688	0.0545042	0.108611	-0.992583	0.232541	0	0	0	1
0.996214	0.0613103	0.0614926	0.561908	0.0675258	-0.992112	-0.105257	-0.190201	0.0545306	0.108996	-0.99254	0.232525	0	0	0	1
0.996213	0.0614189	0.0614032	0.5619	0.0676388	-0.992076	-0.105523	-0.190502	0.0544119	0.109262	-0.992517	0.232445	0	0	0	1
0.996212	0.0614629	0.0613805	0.561952	0.0676936	-0.992046	-0.10577	-0.190622	0.0543676	0.10951	-0.992492	0.232338	0	0	0	1
0.996235	0.0612245	0.0612492	0.561986	0.0674596	-0.992027	-0.106096	-0.190897	0.0542416	0.109813	-0.992465	0.23224	0	0	0	1
0.996254	0.0611051	0.0610506	0.56199	0.0673441	-0.991985	-0.106561	-0.191414	0.0540262	0.110258	-0.992428	0.232148	0	0	0	1
0.996254	0.0612775	0.0608814	0.562002	0.0675217	-0.991924	-0.107015	-0.191894	0.0538085	0.11071	-0.992389	0.232053	0	0	0	1
0.996264	0.0612466	0.0607504	0.562042	0.067502	-0.991875	-0.107488	-0.192372	0.0536499	0.111172	-0.992346	0.231977	0	0	0	1
0.99628	0.0611534	0.0605802	0.562072	0.0674146	-0.991831	-0.107941	-0.192866	0.0534607	0.111608	-0.992307	0.23192	0	0	0	1
0.996288	0.0611854	0.0604188	0.562101	0.0674514	-0.991782	-0.108371	-0.193333	0.053268	0.112028	-0.99227	0.231881	0	0	0	1
0.996301	0.0610906	0.0602912	0.562113	0.0673635	-0.991746	-0.108757	-0.193799	0.0531259	0.112401	-0.992236	0.23186	0	0	0	1
0.996311	0.0609813	0.0602447	0.562099	0.0672665	-0.991717	-0.109078	-0.194254	0.0530704	0.112712	-0.992204	0.231876	0	0	0	1
0.996313	0.0608738	0.0603123	0.562058	0.0671812	-0.991694	-0.10934	-0.194736	0.0531318	0.112974	-0.992171	0.23194	0	0	0	1
0.99632	0.0606667	0.0604179	0.561991	0.0669979	-0.991684	-0.109544	-0.195221	0.0532462	0.113173	-0.992142	0.232011	0	0	0	1
0.996309	0.0606675	0.0605933	0.561956	0.0670315	-0.991655	-0.10978	-0.19568	0.053404	0.113422	-0.992105	0.232083	0	0	0	1
0.996315	0.0604218	0.0607342	0.561932	0.0668183	-0.991638	-0.110066	-0.19618	0.0535525	0.113703	-0.992065	0.232137	0	0	0	1
0.996309	0.0604381	0.0608124	0.561884	0.066858	-0.991605	-0.110336	-0.196688	0.0536099	0.11398	-0.99203	0.232164	0	0	0	1
0.996309	0.060319	0.0609389	0.561838	0.0667688	-0.991581	-0.11061	-0.197186	0.0537304	0.114255	-0.991991	0.232176	0	0	0	1
0.996304	0.0601847	0.0611512	0.561816	0.0666739	-0.991558	-0.110875	-0.197647	0.0539384	0.114527	-0.991949	0.232205	0	0	0	1
0.996296	0.0600955	0.0613641	0.561806	0.0666254	-0.991529	-0.111165	-0.198108	0.0541403	0.114826	-0.991903	0.232239	0	0	0	1
0.996275	0.0602169	0.0615879	0.561772	0.0667903	-0.99148	-0.1115	-0.198637	0.0543255	0.115182	-0.991852	0.232243	0	0	0	1
0.996256	0.0602552	0.0618593	0.561719	0.0668754	-0.991442	-0.111782	-0.199166	0.054571	0.115485	-0.991803	0.232253	0	0	0	1
0.996235	0.0602293	0.06223	0.56168	0.0669091	-0.991406	-0.112081	-0.199716	0.0549212	0.115807	-0.991746	0.232279	0	0	0	1
0.99621	0.0602634	0.0625869	0.561652	0.0670008	-0.991367	-0.112374	-0.200213	0.0552511	0.116126	-0.991691	0.232293	0	0	0	1
0.996193	0.0602402	0.0628756	0.561624	0.067027	-0.991334	-0.112651	-0.200664	0.0555212	0.116421	-0.991641	0.232284	0	0	0	1
0.996165	0.060335	0.0632351	0.561614	0.0671819	-0.991286	-0.112981	-0.201148	0.0558439	0.116781	-0.99158	0.232273	0	0	0	1
0.996144	0.0603382	0.0635608	0.561584	0.0672424	-0.991243	-0.11332	-0.201668	0.0561433	0.117142	-0.991521	0.232249	0	0	0	1
0.99611	0.0604623	0.0639732	0.561563	0.0674356	-0.991187	-0.113691	-0.202236	0.056512	0.117548	-0.991452	0.232241	0	0	0	1
0.996082	0.0605997	0.0642794	0.561519	0.0676242	-0.991143	-0.113967	-0.20272	0.0567804	0.117852	-0.991401	0.232247	0	0	0	1
0.996068	0.0604533	0.0646395	0.561511	0.067536	-0.991119	-0.114224	-0.203137	0.057137	0.118125	-0.991348	0.23227	0	0	0	1
0.996049	0.0604169	0.0649543	0.561486	0.0675537	-0.991085	-0.114512	-0.203593	0.0574335	0.118432	-0.991294	0.232267	0	0	0	1
0.99604	0.0602195	0.0652887	0.561444	0.0674176	-0.991053	-0.114863	-0.204158	0.0577643	0.118795	-0.991231	0.232247	0	0	0	1
0.996007	0.0605211	0.0655037	0.561409	0.0677573	-0.991002	-0.115103	-0.20454	0.0579249	0.119067	-0.991189	0.232234	0	0	0	1
0.995996	0.0605626	0.0656289	0.561419	0.0678186	-0.990989	-0.115187	-0.204645	0.0580383	0.119161	-0.991171	0.232238	0	0	0	1
0.996004	0.0603094	0.0657532	0.561405	0.0675874	-0.990993	-0.115288	-0.204836	0.0581847	0.119256	-0.991151	0.232244	0	0	0	1
0.99601	0.0599479	0.0659891	0.561345	0.0672703	-0.990986	-0.115531	-0.205314	0.0584451	0.119494	-0.991107	0.232243	0	0	0	1
0.995983	0.0600368	0.0663051	0.561292	0.0674121	-0.990946	-0.11579	-0.205803	0.0587299	0.11978	-0.991056	0.232268	0	0	0	1
0.995956	0.0601107	0.0666439	0.561282	0.0675395	-0.990911	-0.116012	-0.20617	0.0590414	0.120029	-0.991007	0.232307	0	0	0	1
0.995945	0.0600256	0.0668915	0.561231	0.0674996	-0.990885	-0.116262	-0.206612	0.0592799	0.12029	-0.990961	0.232315	0	0	0	1
0.995941	0.0598363	0.0671216	0.561159	0.0673559	-0.990862	-0.116543	-0.207135	0.0595116	0.120575	-0.990913	0.232309	0	0	0	1
0.995923	0.0598393	0.0673789	0.561093	0.0674082	-0.990823	-0.116843	-0.207666	0.0597456	0.120893	-0.99086	0.232296	0	0	0	1
0.995916	0.0595886	0.067702	0.561045	0.0672149	-0.990803	-0.117123	-0.208181	0.060077	0.121181	-0.990805	0.232317	0	0	0	1
0.995908	0.0594779	0.0679228	0.560992	0.0671467	-0.990778	-0.11737	-0.208628	0.0602924	0.121436	-0.99076	0.232321	0	0	0	1
0.995901	0.0594156	0.0680795	0.56096	0.0671203	-0.990748	-0.11764	-0.209071	0.0604369	0.121712	-0.990718	0.23234	0	0	0	1
0.995904	0.0592453	0.0681857	0.560946	0.0669845	-0.990717	-0.117978	-0.209574	0.0605399	0.122047	-0.99067	0.232373	0	0	0	1
0.995913	0.0590983	0.0681823	0.560926	0.0668608	-0.99068	-0.118354	-0.210098	0.0605293	0.122414	-0.990625	0.23237	0	0	0	1
0.99592	0.0591063	0.0680773	0.560923	0.0668821	-0.990628	-0.118784	-0.210617	0.0603953	0.122837	-0.990581	0.232338	0	0	0	1
0.995935	0.059058	0.0678882	0.560952	0.0668407	-0.990571	-0.119276	-0.211104	0.0601809	0.123314	-0.990535	0.23226	0	0	0	1
0.995963	0.0589263	0.0676028	0.561032	0.0667092	-0.990511	-0.119852	-0.211575	0.0598757	0.123863	-0.990485	0.232162	0	0	0	1
0.995989	0.0588948	0.0672428	0.561142	0.0666722	-0.990434	-0.120505	-0.212044	0.0594794	0.124489	-0.99043	0.232035	0	0	0	1
0.996017	0.0588077	0.0668928	0.56127	0.0665859	-0.99035	-0.121242	-0.212595	0.0590943	0.125198	-0.990364	0.231928	0	0	0	1
0.996031	0.0589991	0.0665142	0.561366	0.0667706	-0.99025	-0.12195	-0.213152	0.0586477	0.125892	-0.990303	0.231805	0	0	0	1
0.996039	0.0590846	0.0663275	0.561379	0.0668368	-0.990236	-0.122032	-0.213644	0.0584466	0.125967	-0.990305	0.2317	0	0	0	1
0.996037	0.0592186	0.0662426	0.561321	0.0669776	-0.990188	-0.122343	-0.214262	0.0583246	0.12628	-0.990272	0.231717	0	0	0	1
0.996017	0.0593764	0.066398	0.561255	0.0671592	-0.990165	-0.122426	-0.214721	0.0584528	0.126383	-0.990252	0.231833	0	0	0	1
0.995996	0.059576	0.0665354	0.561192	0.0673818	-0.990136	-0.122541	-0.215134	0.0585556	0.126519	-0.990228	0.231944	0	0	0	1
0.995998	0.0594334	0.0666239	0.561124	0.0672631	-0.990119	-0.122741	-0.215636	0.0586478	0.126716	-0.990198	0.232047	0	0	0	1
0.995992	0.059528	0.0666358	0.561032	0.0673701	-0.990088	-0.122933	-0.216138	0.0586344	0.126915	-0.990173	0.232105	0	0	0	1
0.995992	0.0594666	0.0666965	0.560964	0.0673286	-0.990066	-0.123132	-0.216639	0.0586888	0.127114	-0.990144	0.232181	0	0	0	1
0.995986	0.0594018	0.0668406	0.56093	0.0672892	-0.990055	-0.123246	-0.217125	0.0588318	0.127234	-0.99012	0.232274	0	0	0	1
0.995979	0.0594703	0.0668769	0.560894	0.0673741	-0.990024	-0.123449	-0.217611	0.0588452	0.127443	-0.990092	0.232326	0	0	0	1
0.995984	0.0594142	0.0668512	0.56084	0.0673295	-0.989996	-0.123693	-0.218081	0.0588104	0.127682	-0.990064	0.232339	0	0	0	1
0.995981	0.05946	0.0668631	0.560823	0.0673856	-0.989974	-0.123845	-0.21844	0.058806	0.127837	-0.990044	0.232356	0	0	0	1
0.995973	0.0595804	0.0668717	0.560823	0.0675019	-0.989975	-0.123769	-0.218583	0.0588041	0.127769	-0.990053	0.232325	0	0	0	1
0.995984	0.0594036	0.0668671	0.560833	0.0673378	-0.98996	-0.123977	-0.218856	0.0588081	0.127966	-0.990027	0.232341	0	0	0	1
0.995997	0.0592246	0.0668238	0.560801	0.0671718	-0.989935	-0.12427	-0.219314	0.0587684	0.128246	-0.989993	0.232358	0	0	0	1
0.995992	0.0592587	0.066873	0.560783	0.0672264	-0.989901	-0.124512	-0.2197	0.0587963	0.128494	-0.98996	0.232411	0	0	0	1
0.996	0.0590509	0.0669432	0.560788	0.0670455	-0.989878	-0.12479	-0.220104	0.0588737	0.128764	-0.98992	0.232477	0	0	0	1
0.99601	0.0589015	0.0669173	0.560747	0.0669089	-0.989855	-0.125046	-0.22052	0.0588502	0.129009	-0.989889	0.232497	0	0	0	1
0.996015	0.058766	0.0669703	0.560739	0.0668021	-0.989817	-0.1254	-0.221018	0.0588963	0.129358	-0.989841	0.232549	0	0	0	1
0.996017	0.0587423	0.0669546	0.560715	0.0667987	-0.98977	-0.125774	-0.221549	0.0588585	0.12973	-0.989795	0.232583	0	0	0	1
0.996026	0.0586927	0.0668726	0.560693	0.0667618	-0.989723	-0.126163	-0.222077	0.0587576	0.13011	-0.989751	0.23259	0	0	0	1
0.996029	0.0587046	0.0668074	0.56071	0.0667885	-0.989671	-0.126557	-0.222537	0.058665	0.130501	-0.989705	0.232601	0	0	0	1
0.996036	0.0587145	0.0666963	0.560737	0.0668097	-0.989613	-0.126996	-0.223018	0.0585242	0.130933	-0.989656	0.232597	0	0	0	1
0.996057	0.0586525	0.0664343	0.560769	0.0667435	-0.989553	-0.127501	-0.223508	0.0582392	0.131417	-0.989609	0.232525	0	0	0	1
0.996084	0.0586562	0.0660357	0.560825	0.066732	-0.989471	-0.128143	-0.224072	0.0578012	0.132032	-0.989552	0.232385	0	0	0	1
0.996128	0.0584184	0.0655811	0.560939	0.066468	-0.989416	-0.128703	-0.224636	0.0573455	0.132548	-0.98951	0.232189	0	0	0	1
0.996146	0.0585511	0.0651755	0.561114	0.0665551	-0.989389	-0.128862	-0.225241	0.0569161	0.132687	-0.989516	0.231922	0	0	0	1
0.996146	0.0589417	0.0648313	0.561243	0.0668873	-0.989389	-0.128689	-0.225817	0.0565353	0.132514	-0.989561	0.231632	0	0	0	1
0.996133	0.0591951	0.064791	0.561272	0.0670857	-0.989485	-0.12785	-0.226351	0.0565187	0.131687	-0.989673	0.231416	0	0	0	1
0.996106	0.0592396	0.065172	0.561192	0.0671168	-0.989624	-0.126747	-0.226987	0.0569644	0.130613	-0.989789	0.231422	0	0	0	1
0.996063	0.0592124	0.0658543	0.561079	0.0671031	-0.989792	-0.125439	-0.227572	0.0577316	0.129349	-0.989911	0.23157	0	0	0	1
0.996042	0.0591152	0.0662601	0.560978	0.0670238	-0.989874	-0.124836	-0.228083	0.0581865	0.128768	-0.98996	0.231699	0	0	0	1
0.996034	0.0590742	0.0664033	0.560936	0.0670067	-0.989864	-0.124924	-0.228454	0.0583275	0.128863	-0.989939	0.231804	0	0	0	1
0.996048	0.0587805	0.0664672	0.560913	0.0667374	-0.989851	-0.125167	-0.228877	0.0584124	0.129093	-0.989904	0.231886	0	0	0	1
0.996061	0.0585642	0.066461	0.560857	0.0665387	-0.989828	-0.125455	-0.229385	0.0584148	0.129368	-0.989868	0.231944	0	0	0	1
0.996061	0.0585858	0.0664386	0.56082	0.0665751	-0.989787	-0.125758	-0.229861	0.0583696	0.12967	-0.989831	0.231986	0	0	0	1
0.996063	0.0585745	0.0664199	0.560795	0.0665783	-0.989751	-0.126045	-0.230275	0.0583332	0.129955	-0.989796	0.232016	0	0	0	1
0.996066	0.0584782	0.0664526	0.560758	0.0665039	-0.989719	-0.126334	-0.230737	0.0583587	0.130241	-0.989757	0.23207	0	0	0	1
0.996071	0.0583269	0.0665095	0.560682	0.0663777	-0.989691	-0.126617	-0.231277	0.0584158	0.130519	-0.989717	0.232127	0	0	0	1
0.996046	0.0586115	0.066643	0.560589	0.0666927	-0.989638	-0.126866	-0.231818	0.0584938	0.130793	-0.989676	0.232186	0	0	0	1
0.996015	0.0587398	0.0669904	0.560546	0.0668709	-0.989615	-0.126951	-0.2323	0.0588148	0.130909	-0.989642	0.23228	0	0	0	1
0.996002	0.0587656	0.0671614	0.560502	0.0669139	-0.989623	-0.126864	-0.232608	0.0589863	0.130836	-0.989641	0.232313	0	0	0	1
0.995986	0.0589559	0.067228	0.560495	0.067107	-0.98962	-0.126786	-0.232755	0.0590326	0.130773	-0.989647	0.232277	0	0	0	1
0.995986	0.0588516	0.0673242	0.560546	0.0670294	-0.989597	-0.12701	-0.233023	0.0591262	0.130998	-0.989612	0.232295	0	0	0	1
0.996001	0.0586794	0.0672552	0.560526	0.066867	-0.98957	-0.127306	-0.233443	0.0590607	0.131279	-0.989578	0.23229	0	0	0	1
0.995988	0.0589105	0.0672425	0.560493	0.0671115	-0.989517	-0.127584	-0.233946	0.0589988	0.131569	-0.989543	0.232303	0	0	0	1
0.995979	0.0589796	0.067318	0.560494	0.0671943	-0.989503	-0.127654	-0.234418	0.0590595	0.131649	-0.989529	0.232315	0	0	0	1
0.995964	0.0592064	0.0673361	0.560519	0.0674266	-0.989477	-0.127732	-0.234892	0.0590421	0.131741	-0.989518	0.232304	0	0	0	1
0.995974	0.059158	0.067231	0.560569	0.0673762	-0.989455	-0.127927	-0.235421	0.0589314	0.131927	-0.9895	0.232247	0	0	0	1
0.99599	0.0591968	0.0669655	0.560652	0.067401	-0.989407	-0.128288	-0.235943	0.0586391	0.132272	-0.989471	0.232127	0	0	0	1
0.996018	0.0591262	0.0666066	0.560749	0.067307	-0.989361	-0.128691	-0.236499	0.0582662	0.132646	-0.989443	0.231953	0	0	0	1
0.996037	0.0591597	0.0662831	0.560875	0.0673249	-0.989298	-0.129165	-0.237058	0.0579096	0.1331	-0.989403	0.231809	0	0	0	1
0.996073	0.0588172	0.066056	0.560945	0.066972	-0.989282	-0.129467	-0.237582	0.0577103	0.133367	-0.989379	0.231706	0	0	0	1
0.996082	0.0587364	0.0659882	0.560925	0.0668971	-0.989255	-0.129715	-0.238033	0.0576373	0.133606	-0.989351	0.231712	0	0	0	1
0.996082	0.0585728	0.0661349	0.560869	0.0667637	-0.989243	-0.129876	-0.238449	0.0577934	0.133767	-0.98932	0.231837	0	0	0	1
0.996073	0.0585508	0.0662952	0.560784	0.0667751	-0.989216	-0.130076	-0.238954	0.0579415	0.133977	-0.989283	0.231984	0	0	0	1
0.996075	0.0583589	0.0664312	0.560674	0.0666141	-0.989201	-0.130269	-0.239511	0.0580887	0.134167	-0.989248	0.232123	0	0	0	1
0.99606	0.0585082	0.0665281	0.560576	0.066785	-0.989168	-0.130432	-0.240019	0.0581533	0.134346	-0.98922	0.232224	0	0	0	1
0.996035	0.0587537	0.0666822	0.560517	0.0670533	-0.989142	-0.130494	-0.240473	0.0582684	0.134432	-0.989202	0.232325	0	0	0	1
0.996033	0.0586952	0.0667584	0.560474	0.0670147	-0.989124	-0.13065	-0.240953	0.058341	0.13459	-0.989176	0.232396	0	0	0	1
0.996039	0.0586005	0.0667556	0.560445	0.0669349	-0.989096	-0.130899	-0.241453	0.0583342	0.134834	-0.989143	0.232434	0	0	0	1
0.996035	0.05869	0.0667336	0.560423	0.0670384	-0.98905	-0.131197	-0.241957	0.0582802	0.135135	-0.989105	0.232465	0	0	0	1
0.996036	0.058613	0.0667858	0.560403	0.066977	-0.989036	-0.131333	-0.242488	0.0583331	0.13527	-0.989084	0.232507	0	0	0	1
0.996022	0.0588249	0.0668073	0.56035	0.0671922	-0.989017	-0.131364	-0.243015	0.0583234	0.135315	-0.989078	0.232517	0	0	0	1
0.996007	0.0589613	0.0669065	0.560344	0.0673365	-0.989018	-0.131284	-0.243473	0.0584084	0.13525	-0.989082	0.232522	0	0	0	1
0.996008	0.0589136	0.0669414	0.560333	0.0672997	-0.989007	-0.131384	-0.243964	0.0584425	0.135349	-0.989066	0.232526	0	0	0	1
0.996011	0.0589339	0.0668815	0.560301	0.067327	-0.988971	-0.131644	-0.244531	0.0583629	0.135606	-0.989036	0.232512	0	0	0	1
0.996014	0.0589317	0.0668393	0.560295	0.0673299	-0.988946	-0.131827	-0.245069	0.058309	0.135786	-0.989014	0.232491	0	0	0	1
0.996021	0.0588738	0.0667814	0.560332	0.0672703	-0.988937	-0.131925	-0.245566	0.0582529	0.135877	-0.989005	0.23244	0	0	0	1
0.996032	0.0588942	0.0665929	0.560405	0.0672781	-0.988907	-0.13215	-0.246099	0.0580486	0.13609	-0.988988	0.232331	0	0	0	1
