# Supplementary material for: Axially rigid steerable needle with compliant active tip control
Source: PLoS One. 2021 Dec 16;16(12):e0261089. doi: 10.1371/journal.pone.0261089 (PMC8675730; doi:10.1371/journal.pone.0261089)
Supplement: S1 File — (ZIP) [file pone.0261089.s001.zip › Exp.1/PhantomScan_047.csvf]

3.20785	2.04798	7.72216
3.17036	2.10812	7.64628
3.06682	1.86267	7.63222
2.98971	1.57564	7.57067
3.00573	1.53038	7.87682
2.86952	1.15475	7.76297
2.92887	0.899973	7.99316
2.72626	0.848531	7.94748
2.64442	0.613902	7.96704
2.43242	0.564938	7.98123
2.30603	0.265241	8.04947
2.04088	0.138658	8.04243
1.58338	-0.215106	8.23469
1.40664	-0.381662	8.24789
1.28418	-0.462704	8.30451
1.30756	-0.402891	8.34463
1.36922	-0.527286	8.39823
1.47387	-0.450328	8.39148
1.61131	-0.442277	8.56241
1.67118	-0.344922	8.56834
1.77029	-0.445866	8.68294
1.69064	-0.337741	8.74061
1.66984	-0.366467	8.80785
1.70904	-0.427123	8.89353
1.68824	-0.473217	8.97587
1.73744	-0.516287	9.06896
1.43606	-0.640314	8.9799
1.33377	-1.0066	8.78049
1.43307	-0.874098	9.047
1.38716	-0.967083	8.99186
1.43018	-1.25199	9.02025
1.363	-1.51778	9.02711
1.21262	-1.14378	9.09764
1.03201	-1.19427	9.11027
1.28192	-1.48879	9.28676
1.04753	-1.56178	9.08858
0.964445	-1.36186	9.17003
1.06221	-1.73803	9.33599
0.954757	-1.83357	9.25767
0.814704	-1.61867	9.38109
0.883884	-1.86992	9.41539
0.67293	-1.88505	9.35907
0.835508	-2.12699	9.62674
0.682241	-2.05595	9.69681
0.69323	-2.48998	9.52542
0.534405	-2.12809	9.78022
0.544166	-2.35798	9.84382
0.47289	-2.55948	9.83891
0.372999	-2.52723	9.95036
0.205037	-2.63586	9.9694
-0.269605	-2.61979	10.0544
-0.504889	-2.78688	10.1482
-0.665532	-2.89447	10.2506
-0.681164	-3.05225	10.3203
-0.901448	-3.16848	10.2315
-0.815514	-3.32171	10.412
-0.940831	-3.17798	10.3426
-1.04582	-3.12044	10.2925
-0.884861	-2.99065	10.5634
-0.679228	-3.12378	10.5072
-0.603482	-2.94279	10.5692
-0.726232	-3.00539	10.1001
-0.586664	-2.4502	10.359
-0.679982	-2.57122	10.2963
-0.599703	-2.70022	10.236
-0.378305	-2.70758	10.3391
-0.215445	-2.87121	10.3583
-0.322934	-2.861	10.2628
-0.29697	-2.98946	10.306
-0.331508	-3.2937	10.0921
0.303673	-3.9417	10.6427
0.314953	-4.38688	10.4262
0.67392	-4.87005	10.2081
1.41647	-4.86116	10.5255
1.39723	-4.67036	10.4825
1.67836	-3.87326	10.4122
1.17445	-3.75365	10.0142
0.775498	-3.43009	9.94415
0.151542	-3.41846	9.59871
0.105613	-3.24698	9.48876
-0.0191387	-3.35127	9.4325
0.221416	-3.52032	9.88928
0.583581	-3.53167	10.0046
0.735208	-3.63643	10.2538
0.722403	-3.70782	10.2955
0.41399	-3.51684	10.414
0.246583	-3.76706	10.0287
0.419382	-3.76441	10.0673
0.642791	-3.59961	10.5575
0.811503	-3.73435	10.7611
0.836546	-3.64618	10.6424
0.987914	-4.10689	10.6963
0.885136	-3.6673	10.8622
0.953839	-3.77531	10.9766
0.883877	-3.55409	11.0363
1.18047	-3.91157	11.1955
1.37464	-3.64588	11.3536
0.973711	-3.74345	10.9394
1.05716	-3.60626	10.939
1.30709	-3.87778	10.9618
1.49821	-3.84855	11.0277
1.32606	-3.66752	10.8851
1.46496	-3.98234	10.9681
1.45623	-3.96425	10.8115
1.34364	-3.70103	10.825
1.24515	-3.85951	10.7368
0.699819	-3.6797	10.3597
0.255417	-3.63923	9.85385
0.289906	-3.56809	10.0957
0.120878	-3.37081	10.1647
0.0994951	-3.61435	9.79783
0.139696	-3.62317	10.2001
0.195105	-3.66087	10.2105
-0.00579037	-3.59482	10.3706
0.242869	-3.48296	10.7216
0.331223	-3.44191	10.816
0.29381	-3.47903	10.602
0.509879	-3.53612	10.8102
0.502023	-3.62093	10.7373
0.759722	-3.56834	11.259
0.824098	-3.62201	11.1071
0.66875	-3.70734	11.3173
0.626563	-3.37959	10.9653
0.824489	-3.46972	11.1909
0.754463	-3.44599	11.3718
0.699904	-3.59112	11.1235
0.899455	-3.42317	11.5113
0.811399	-3.61647	11.3807
0.996916	-3.52286	11.372
1.01442	-3.47976	11.2079
1.1146	-3.53844	11.244
1.03841	-3.36113	11.5788
0.823574	-3.4333	11.3621
0.640422	-3.30061	11.2285
0.10383	-3.1098	11.218
-0.775617	-3.11797	11.1189
-1.78952	-3.2587	10.818
-1.97865	-3.28434	10.9576
-1.97139	-3.32315	11.2276
-2.15746	-3.57442	11.056
-2.02588	-3.43232	11.5079
-2.29352	-3.51497	11.3413
-2.2062	-3.59255	11.459
-2.33136	-3.52426	10.8828
-2.27897	-3.49909	11.0276
-2.49241	-3.24123	10.8281
-2.63598	-3.45562	10.1323
-2.48838	-3.60392	10.0819
-2.58165	-3.35558	9.41728
-2.4335	-3.42332	9.99473
-2.42384	-3.50512	10.0557
-2.41522	-3.43255	10.3613
-2.46765	-3.12977	10.5667
-2.39597	-3.53495	10.4268
-2.11481	-3.90388	10.5955
-1.51713	-4.3761	10.596
-1.03125	-4.78473	10.3977
-0.424086	-4.53822	10.8369
0.269088	-4.66331	11.1156
0.490634	-4.4737	11.1142
0.540468	-4.12542	10.8084
0.738438	-4.39242	10.7351
1.20361	-4.16097	11.6086
0.907546	-4.0831	11.0566
0.790398	-3.86034	10.9383
0.862501	-3.70842	10.9719
1.1793	-3.9611	11.0026
0.924179	-3.63635	10.9919
0.468951	-3.48911	10.5487
0.0855852	-3.66854	10.4138
-0.172812	-3.80403	10.2519
-0.393956	-3.58353	9.94621
-0.528768	-3.75087	10.0973
-0.5512	-3.79058	9.91478
-0.264099	-3.77311	10.2148
-0.0550868	-3.84424	10.2077
-0.0626309	-3.71605	10.185
0.0903996	-3.71252	10.2993
0.0968221	-3.60899	10.4078
0.155619	-3.59935	10.5989
0.447238	-3.76572	10.7552
0.35709	-3.76018	10.6776
0.548084	-3.32498	10.998
0.508564	-3.64042	11.0495
0.346743	-3.51717	10.8321
0.913221	-3.69926	11.3275
0.999187	-3.96312	11.2427
1.14775	-3.99249	11.4287
1.28069	-4.08803	11.3973
1.51322	-4.24253	11.5773
1.42533	-3.8708	11.7006
1.43183	-4.02581	11.551
1.40806	-4.12646	11.595
1.56432	-3.94357	11.6469
1.76523	-4.42495	11.7007
1.45305	-4.21828	11.4771
1.49369	-4.24996	11.488
1.39862	-4.03718	11.436
1.45779	-4.13243	11.5705
1.40928	-4.3859	11.1479
1.03236	-4.27768	10.9778
0.647317	-4.01989	10.2937
0.366017	-4.22424	10.1458
0.383578	-4.06553	10.0739
0.150622	-3.93537	9.82427
0.000496726	-4.04239	9.79938
0.332448	-4.13667	10.0384
0.0746149	-4.30578	9.84722
-0.00453248	-4.1082	9.87894
-0.168709	-4.06145	9.6498
-0.262973	-4.12055	9.79571
-0.396644	-4.1804	9.76801
-0.406084	-3.9471	9.70506
-0.172676	-4.00077	9.86582
-0.588001	-3.84216	9.83487
-0.356449	-3.87555	10.3034
-0.928507	-3.79774	9.82025
-1.59153	-3.42918	9.78405
-2.49131	-3.70255	9.509
-3.30525	-3.77751	9.27577
-3.36367	-3.7058	9.55234
-3.46005	-3.83106	9.58029
-3.48468	-3.94332	9.7105
-3.5385	-3.8655	9.8115
-3.35621	-4.01347	10.131
-3.29556	-3.89539	10.2221
-3.47785	-4.04404	10.0718
-3.58344	-4.05087	9.95946
-3.69202	-4.21508	10.0583
-3.30085	-4.11404	10.4324
-3.12465	-4.19696	10.6308
-3.29348	-4.18423	10.2982
-3.45038	-4.01591	10.3287
-3.14719	-4.2716	10.5586
-3.12692	-5.14763	10.5885
-2.59372	-6.12886	10.5842
-1.82363	-6.93839	10.827
-1.30818	-7.28514	10.5956
-0.356695	-7.42207	10.818
0.372245	-6.47272	10.8418
0.199611	-5.54007	10.4994
-0.0741716	-5.12224	9.92095
-1.19065	-4.39804	8.98021
-1.54918	-4.32937	9.04454
-0.656933	-4.52197	10.0317
-0.568393	-4.40582	9.61031
-0.330132	-4.64079	10.0207
-0.290903	-4.78121	10.1146
-0.146053	-4.69382	9.90637
-0.151862	-4.63654	9.96568
0.100523	-4.89425	9.97345
0.270386	-4.83814	10.3867
0.255748	-5.05888	10.3168
0.576673	-5.17806	10.3689
0.688338	-5.02118	10.6821
0.820716	-5.10264	10.6217
0.809766	-5.00306	10.7622
0.885931	-5.15772	10.7224
0.749372	-5.05278	10.5323
1.10131	-5.19661	10.8052
1.52482	-5.43355	11.1543
1.16976	-5.56064	10.9497
1.40409	-5.31704	11.1239
1.36247	-5.49844	10.9697
1.21375	-5.50047	11.0549
1.3152	-5.62243	11.1622
1.68499	-5.31103	11.4393
1.1094	-5.03112	10.8853
1.44012	-5.22333	11.3251
1.08671	-5.07698	11.0771
1.24153	-5.05351	10.967
1.3285	-5.35565	11.0701
0.436428	-4.76253	11.8546
-2.2824	-4.65903	10.7279
-5.07759	-4.31545	9.88699
-6.35268	-4.09516	10.6942
-7.11244	-4.16348	11.4774
-7.28388	-4.09769	12.1007
-7.661	-3.75457	11.126
-7.75683	-3.7827	10.2165
-6.16346	-3.185	10.0027
-7.69627	-3.79944	9.30285
-6.70585	-3.18406	9.34208
-7.51495	-3.28255	9.10466
-6.60731	-3.19068	9.38357
-6.45908	-3.21753	9.93918
-7.0378	-3.18709	10.1208
-6.51231	-3.25704	10.5075
-6.30423	-3.19617	10.2051
-6.54193	-3.49811	10.0406
-5.61252	-2.78281	9.49643
-6.76846	-3.39075	9.49749
-6.263	-3.00872	9.32614
-6.82325	-3.07221	9.02583
-6.95718	-3.05777	9.20265
-5.88426	-2.80403	9.52984
-6.96632	-2.78605	9.07461
-6.68854	-2.5345	9.59255
-6.54248	-2.465	9.18858
-7.31162	-2.74464	9.0794
-5.69151	-2.347	9.47365
-7.13472	-2.67739	8.7406
-5.68953	-2.43363	8.53681
-6.06151	-2.24346	7.76044
-6.03108	-2.28598	8.96339
-5.62484	-2.11569	10.3549
-5.22558	-1.88184	9.81163
-5.10824	-1.28208	9.811
-5.42088	-1.20962	9.39409
-5.4389	-0.83	9.28223
-5.35558	-0.88109	9.37908
-5.58457	-0.56247	9.19976
-5.54316	-0.376516	8.95548
-5.47379	-0.326627	9.08873
-5.2484	-0.408767	9.03836
-5.12136	-0.246886	9.21573
-5.16119	-0.460613	9.05773
-5.05109	-0.334275	9.21832
-5.18065	-0.200029	8.99929
-4.84172	-0.466833	9.13569
-5.05266	-0.413465	9.06082
-4.85493	-0.352518	9.25866
-5.00058	-0.3313	9.03933
-4.97327	-0.181427	9.14532
-4.91591	-0.387034	9.07376
-4.98787	-0.39282	9.02465
-4.83138	-0.541473	9.11756
-5.01985	-0.34387	8.86738
-4.94822	-0.398958	8.95692
-4.82483	-0.523851	9.04524
-4.90961	-0.520881	8.81192
-4.85672	-0.326025	8.81568
-4.63883	-0.702769	8.81249
-4.55105	-0.486408	8.90188
-4.56193	-0.501887	8.86204
-4.51353	-0.351464	8.93829
-4.5093	-0.344627	8.97891
-4.42169	-0.409506	8.92435
-4.40199	-0.262677	8.94007
-4.17384	-0.341286	8.92765
-4.1381	-0.219481	8.88548
-4.05402	-0.227364	8.93356
-4.02432	-0.0558026	8.95437
-3.87722	-0.107054	8.93492
-3.80441	0.0310106	8.92427
-3.88243	0.254801	8.90689
-3.69971	0.0372381	8.91267
-3.79573	0.31978	8.8849
-3.6824	0.188371	8.86188
-3.61541	0.193948	8.82919
-3.6856	0.370146	8.8455
-3.67374	0.298587	8.79478
-3.66804	0.445072	8.77833
-3.5002	0.318916	8.68606
-3.51779	0.450389	8.63604
-3.35778	0.213628	8.57592
-3.33999	0.172162	8.50302
-3.3596	0.357631	8.5323
-3.34221	0.291276	8.50339
-3.36445	0.28938	8.38651
-3.32933	0.413633	8.3727
-3.30648	0.448011	8.34329
-3.15011	-0.0145336	8.29192
-3.05184	0.107072	8.42143
-3.2822	0.134511	8.20463
-3.15447	0.307197	8.45456
-3.21202	0.20643	8.35302
-3.16145	0.209851	8.36586
-3.15063	0.2545	8.44835
-3.16086	0.391686	8.46634
-3.31809	0.428695	8.33063
-3.22366	0.289679	8.45449
-3.13738	0.298649	8.49602
-3.13054	0.434066	8.46048
-3.15378	0.600912	8.29858
-2.91817	0.44186	8.22985
-2.91294	0.678507	8.36269
-2.80771	0.525624	8.25679
-2.6982	0.636904	8.46788
-2.8304	0.831131	8.1578
-2.60251	0.742817	8.37645
-2.62979	0.724147	8.27027
-2.66365	0.850011	8.14576
-2.62111	0.919734	8.20365
-2.55163	0.947421	8.09235
-2.47799	1.0147	8.00597
-2.39243	1.137	8.08098
-2.21079	1.04247	8.15368
-2.07131	1.0408	8.08632
-2.01622	1.23326	8.08007
-1.90053	1.10697	8.14863
-2.05922	1.43535	8.09407
-1.95091	0.829332	7.75544
-1.88944	0.95824	8.07912
-2.17747	0.984851	7.72801
-1.75802	1.14254	8.22562
-1.7724	1.18314	8.0571
-1.69128	1.06677	7.99934
-1.79061	1.52197	8.10143
-1.47838	1.31052	8.39772
-1.41782	1.20596	8.38378
-1.49641	1.45345	8.41566
-1.36807	1.32899	8.47493
-1.39902	1.43738	8.66537
-1.21644	1.40455	8.81482
-1.37821	1.32685	8.64853
-1.29271	1.20375	8.79691
-1.35826	1.4488	8.98041
-1.2261	1.37998	9.14592
-1.34486	1.4805	9.23829
-1.11229	1.40873	9.4514
-1.17505	1.32057	9.49299
-1.34148	1.2201	9.36912
-1.39368	1.2704	9.41858
-1.39456	1.25756	9.48135
-1.35401	1.12449	9.40498
-1.32603	1.20034	9.37567
-1.26933	1.21537	9.37703
-1.282	1.21572	9.229
-1.11338	1.1273	9.25539
-1.01968	1.1988	9.40859
-0.992682	1.41076	9.17797
-0.517137	0.85242	9.15024
-0.790926	0.933181	8.82465
-0.543719	1.21126	8.98172
-0.513022	0.912069	8.98078
-0.340006	1.11747	8.81738
-0.309238	1.15008	8.92879
-0.320346	1.25031	8.61437
-0.267152	1.25566	8.77784
-0.125228	1.13311	8.58117
-0.241879	1.26248	8.33231
-0.137965	1.35189	8.42987
-0.324023	1.29563	8.27266
0.0812995	1.15773	8.38461
-0.128925	1.21825	8.1736
-0.210818	1.2311	7.91201
0.0195065	1.16146	8.14759
-0.0658841	1.2632	7.92638
0.0479755	1.20365	7.89647
0.0533656	1.18676	7.86616
-0.0404293	1.21539	7.58426
0.0819507	1.04554	7.52041
0.0372614	1.26067	7.18369
0.121087	1.11678	7.46464
0.1574	1.28764	7.39865
0.151838	1.30103	7.31406
0.09703	1.21173	7.3485
0.179299	1.21454	7.49613
0.0965398	1.27667	7.42464
0.0291546	1.16467	7.41378
0.379398	1.2581	7.85396
0.0150331	0.877871	7.61127
0.131091	1.26703	7.89396
0.263483	1.06817	7.85465
0.365476	0.919933	8.10655
0.504703	1.33503	8.50028
0.575764	1.34082	8.6346
0.502378	1.2144	8.44751
0.599727	1.20751	8.4753
0.609619	1.31457	8.60836
0.326086	1.23604	8.17569
0.516538	1.29637	8.19785
0.444511	1.23767	8.24163
0.414183	1.12523	7.7887
0.480124	1.38242	7.89261
0.418955	1.29554	7.91812
0.408146	1.27644	7.78668
0.381944	1.46873	7.72582
0.334089	1.38854	7.46297
0.670777	1.28165	7.79287
0.371902	1.4203	7.59821
0.46168	1.28498	7.70301
0.227059	1.38674	7.56586
0.270566	1.22535	7.39407
0.17574	1.53305	7.62254
0.180082	1.30553	7.71913
0.275321	1.17853	7.72433
-0.00780148	1.29068	7.52582
0.0712077	1.26002	7.48595
-0.0538173	1.37791	7.45976
0.160498	1.30024	7.64435
0.251606	0.833171	7.58619
0.0853277	1.24636	7.62148
0.091956	1.00918	7.44736
0.0772892	1.36441	7.57193
0.149135	1.27626	7.58726
0.135885	1.36062	7.48897
0.0205453	1.5032	7.335
0.402675	1.55068	7.47114
0.117725	1.74244	7.26106
0.511422	1.54589	7.35681
0.703885	1.48952	7.3245
0.382149	1.66144	7.15455
0.799691	1.59517	7.19117
0.908461	1.60829	7.46301
0.702037	1.70289	7.10512
0.847621	1.65226	7.12844
0.733294	1.67482	7.2566
1.09718	1.72707	7.75487
0.793986	1.68837	7.68906
1.46045	1.74946	8.18103
1.58611	2.08077	8.51286
1.34387	1.93623	8.31738
1.51925	2.02178	8.06843
1.39186	2.01751	7.98322
1.44802	2.01416	7.62088
1.18512	2.08173	7.37913
1.51447	2.09266	7.45451
1.66468	2.21196	7.4704
1.49437	2.13033	7.26987
1.51147	2.25797	7.29153
1.74507	1.88858	7.42235
1.70525	2.12617	7.1122
1.68116	2.02257	7.24803
1.62135	2.21365	7.08811
1.52855	2.17793	7.19836
1.41981	2.21849	6.75452
1.42351	2.29333	6.65615
1.39045	2.36041	6.71851
1.62555	2.25172	6.69917
1.6028	2.2419	6.45058
1.44239	2.30944	6.67729
1.74054	2.15471	6.93886
1.65008	2.29051	7.00044
1.79752	2.27827	7.05841
2.01818	2.28565	7.69807
2.19016	2.24947	8.01707
2.17649	2.29433	8.58951
2.24003	2.38448	8.95087
2.12853	2.39212	8.40341
2.34574	2.31125	8.26544
1.9514	2.29808	8.00835
2.24276	2.40685	7.87457
2.18833	2.45814	7.77113
2.16262	2.52685	7.54637
2.10245	2.55792	7.43814
2.21869	2.79475	7.3076
2.39169	2.57076	7.47434
2.20719	2.67543	7.27494
2.41053	2.68617	7.14792
2.31636	2.81327	7.34723
2.39441	2.45471	7.20812
2.47025	2.585	7.32202
2.28206	2.57714	7.08138
2.47389	2.82878	7.11464
2.45888	2.89749	7.06779
2.61056	2.94152	7.35821
2.52668	2.93287	7.00832
2.53914	3.05778	7.09351
2.73081	3.10673	7.63435
2.5556	3.20967	7.90705
2.84083	3.09823	8.11281
2.78127	2.79729	8.15674
2.40808	2.86963	7.99084
2.5121	2.76728	7.66525
2.44671	2.69564	7.60007
2.27724	2.70748	7.22963
2.53631	2.73767	7.26384
2.64409	2.80438	6.84666
2.68086	2.66345	6.86895
2.6417	2.69633	6.90921
2.68043	2.71892	6.84556
2.85882	2.67939	6.76687
2.61024	2.55503	6.4768
2.65811	2.48398	6.54857
2.62572	2.3654	6.41718
2.50337	2.54054	6.55975
2.56141	2.34044	6.27322
2.6814	2.34035	6.5588
