# Supplementary material for: Axially rigid steerable needle with compliant active tip control
Source: PLoS One. 2021 Dec 16;16(12):e0261089. doi: 10.1371/journal.pone.0261089 (PMC8675730; doi:10.1371/journal.pone.0261089)
Supplement: S2 File — (ZIP) [file pone.0261089.s002.zip]

Archive with 101 entries (100 files):
- Soft phantom/
- Soft phantom/photos0.jpg
- Soft phantom/photos1.jpg
- Soft phantom/photos10.jpg
- Soft phantom/photos11.jpg
- Soft phantom/photos12.jpg
- Soft phantom/photos13.jpg
- Soft phantom/photos14.jpg
- Soft phantom/photos15.jpg
- Soft phantom/photos16.jpg
- Soft phantom/photos17.jpg
- Soft phantom/photos18.jpg
- Soft phantom/photos19.jpg
- Soft phantom/photos2.jpg
- Soft phantom/photos20.jpg
- Soft phantom/photos21.jpg
- Soft phantom/photos22.jpg
- Soft phantom/photos23.jpg
- Soft phantom/photos24.jpg
- Soft phantom/photos25.jpg
- Soft phantom/photos26.jpg
- Soft phantom/photos27.jpg
- Soft phantom/photos28.jpg
- Soft phantom/photos29.jpg
- Soft phantom/photos3.jpg
- Soft phantom/photos30.jpg
- Soft phantom/photos31.jpg
- Soft phantom/photos32.jpg
- Soft phantom/photos33.jpg
- Soft phantom/photos34.jpg
- Soft phantom/photos35.jpg
- Soft phantom/photos36.jpg
- Soft phantom/photos37.jpg
- Soft phantom/photos38.jpg
- Soft phantom/photos39.jpg
- Soft phantom/photos4.jpg
- Soft phantom/photos40.jpg
- Soft phantom/photos41.jpg
- Soft phantom/photos42.jpg
- Soft phantom/photos43.jpg
- Soft phantom/photos44.jpg
- Soft phantom/photos45.jpg
- Soft phantom/photos46.jpg
- Soft phantom/photos47.jpg
- Soft phantom/photos48.jpg
- Soft phantom/photos49.jpg
- Soft phantom/photos5.jpg
- Soft phantom/photos50.jpg
- Soft phantom/photos51.jpg
- Soft phantom/photos52.jpg
- Soft phantom/photos53.jpg
- Soft phantom/photos54.jpg
- Soft phantom/photos55.jpg
- Soft phantom/photos56.jpg
- Soft phantom/photos57.jpg
- Soft phantom/photos58.jpg
- Soft phantom/photos59.jpg
- Soft phantom/photos6.jpg
- Soft phantom/photos60.jpg
- Soft phantom/photos61.jpg
- Soft phantom/photos62.jpg
- Soft phantom/photos63.jpg
- Soft phantom/photos64.jpg
- Soft phantom/photos65.jpg
- Soft phantom/photos66.jpg
- Soft phantom/photos67.jpg
- Soft phantom/photos68.jpg
- Soft phantom/photos69.jpg
- Soft phantom/photos7.jpg
- Soft phantom/photos70.jpg
- Soft phantom/photos71.jpg
- Soft phantom/photos72.jpg
- Soft phantom/photos73.jpg
- Soft phantom/photos74.jpg
- Soft phantom/photos75.jpg
- Soft phantom/photos76.jpg
- Soft phantom/photos77.jpg
- Soft phantom/photos78.jpg
- Soft phantom/photos79.jpg
- Soft phantom/photos8.jpg
- Soft phantom/photos80.jpg
- Soft phantom/photos81.jpg
- Soft phantom/photos82.jpg
- Soft phantom/photos83.jpg
- Soft phantom/photos84.jpg
- Soft phantom/photos85.jpg
- Soft phantom/photos86.jpg
- Soft phantom/photos87.jpg
- Soft phantom/photos88.jpg
- Soft phantom/photos89.jpg
- Soft phantom/photos9.jpg
- Soft phantom/photos90.jpg
- Soft phantom/photos91.jpg
- Soft phantom/photos92.jpg
- Soft phantom/photos93.jpg
- Soft phantom/photos94.jpg
- Soft phantom/photos95.jpg
- Soft phantom/photos96.jpg
- Soft phantom/photos97.jpg
- Soft phantom/photos98.jpg
- Soft phantom/photos99.jpg
