# Supplementary material for: Axially rigid steerable needle with compliant active tip control
Source: PLoS One. 2021 Dec 16;16(12):e0261089. doi: 10.1371/journal.pone.0261089 (PMC8675730; doi:10.1371/journal.pone.0261089)
Supplement: S3 File — (ZIP) [file pone.0261089.s003.zip]

Archive with 101 entries (100 files):
- Stiff phantom/
- Stiff phantom/fotos0.jpg
- Stiff phantom/fotos1.jpg
- Stiff phantom/fotos10.jpg
- Stiff phantom/fotos11.jpg
- Stiff phantom/fotos12.jpg
- Stiff phantom/fotos13.jpg
- Stiff phantom/fotos14.jpg
- Stiff phantom/fotos15.jpg
- Stiff phantom/fotos16.jpg
- Stiff phantom/fotos17.jpg
- Stiff phantom/fotos18.jpg
- Stiff phantom/fotos19.jpg
- Stiff phantom/fotos2.jpg
- Stiff phantom/fotos20.jpg
- Stiff phantom/fotos21.jpg
- Stiff phantom/fotos22.jpg
- Stiff phantom/fotos23.jpg
- Stiff phantom/fotos24.jpg
- Stiff phantom/fotos25.jpg
- Stiff phantom/fotos26.jpg
- Stiff phantom/fotos27.jpg
- Stiff phantom/fotos28.jpg
- Stiff phantom/fotos29.jpg
- Stiff phantom/fotos3.jpg
- Stiff phantom/fotos30.jpg
- Stiff phantom/fotos31.jpg
- Stiff phantom/fotos32.jpg
- Stiff phantom/fotos33.jpg
- Stiff phantom/fotos34.jpg
- Stiff phantom/fotos35.jpg
- Stiff phantom/fotos36.jpg
- Stiff phantom/fotos37.jpg
- Stiff phantom/fotos38.jpg
- Stiff phantom/fotos39.jpg
- Stiff phantom/fotos4.jpg
- Stiff phantom/fotos40.jpg
- Stiff phantom/fotos41.jpg
- Stiff phantom/fotos42.jpg
- Stiff phantom/fotos43.jpg
- Stiff phantom/fotos44.jpg
- Stiff phantom/fotos45.jpg
- Stiff phantom/fotos46.jpg
- Stiff phantom/fotos47.jpg
- Stiff phantom/fotos48.jpg
- Stiff phantom/fotos49.jpg
- Stiff phantom/fotos5.jpg
- Stiff phantom/fotos50.jpg
- Stiff phantom/fotos51.jpg
- Stiff phantom/fotos52.jpg
- Stiff phantom/fotos53.jpg
- Stiff phantom/fotos54.jpg
- Stiff phantom/fotos55.jpg
- Stiff phantom/fotos56.jpg
- Stiff phantom/fotos57.jpg
- Stiff phantom/fotos58.jpg
- Stiff phantom/fotos59.jpg
- Stiff phantom/fotos6.jpg
- Stiff phantom/fotos60.jpg
- Stiff phantom/fotos61.jpg
- Stiff phantom/fotos62.jpg
- Stiff phantom/fotos63.jpg
- Stiff phantom/fotos64.jpg
- Stiff phantom/fotos65.jpg
- Stiff phantom/fotos66.jpg
- Stiff phantom/fotos67.jpg
- Stiff phantom/fotos68.jpg
- Stiff phantom/fotos69.jpg
- Stiff phantom/fotos7.jpg
- Stiff phantom/fotos70.jpg
- Stiff phantom/fotos71.jpg
- Stiff phantom/fotos72.jpg
- Stiff phantom/fotos73.jpg
- Stiff phantom/fotos74.jpg
- Stiff phantom/fotos75.jpg
- Stiff phantom/fotos76.jpg
- Stiff phantom/fotos77.jpg
- Stiff phantom/fotos78.jpg
- Stiff phantom/fotos79.jpg
- Stiff phantom/fotos8.jpg
- Stiff phantom/fotos80.jpg
- Stiff phantom/fotos81.jpg
- Stiff phantom/fotos82.jpg
- Stiff phantom/fotos83.jpg
- Stiff phantom/fotos84.jpg
- Stiff phantom/fotos85.jpg
- Stiff phantom/fotos86.jpg
- Stiff phantom/fotos87.jpg
- Stiff phantom/fotos88.jpg
- Stiff phantom/fotos89.jpg
- Stiff phantom/fotos9.jpg
- Stiff phantom/fotos90.jpg
- Stiff phantom/fotos91.jpg
- Stiff phantom/fotos92.jpg
- Stiff phantom/fotos93.jpg
- Stiff phantom/fotos94.jpg
- Stiff phantom/fotos95.jpg
- Stiff phantom/fotos96.jpg
- Stiff phantom/fotos97.jpg
- Stiff phantom/fotos98.jpg
- Stiff phantom/fotos99.jpg
