# Supplementary material for: Axially rigid steerable needle with compliant active tip control
Source: PLoS One. 2021 Dec 16;16(12):e0261089. doi: 10.1371/journal.pone.0261089 (PMC8675730; doi:10.1371/journal.pone.0261089)
Supplement: S4 File — (ZIP) [file pone.0261089.s004.zip]

Archive with 46 entries (40 files):
- Ins5/
- Ins5/frameLog_Thu_Apr_29_15_22_35_2021_.avi
- Ins5/frameLog_Thu_Apr_29_15_25_58_2021_.avi
- Ins5/poseLog_Thu_Apr_29_15_22_35_2021_.csv
- Ins5/poseLog_Thu_Apr_29_15_25_58_2021_.csv
- Ins6/
- Ins6/frameLog_Thu_Apr_29_15_30_14_2021_.avi
- Ins6/frameLog_Thu_Apr_29_15_30_45_2021_.avi
- Ins6/frameLog_Thu_Apr_29_15_33_32_2021_.avi
- Ins6/frameLog_Thu_Apr_29_15_38_42_2021_.avi
- Ins6/poseLog_Thu_Apr_29_15_30_14_2021_.csv
- Ins6/poseLog_Thu_Apr_29_15_30_45_2021_.csv
- Ins6/poseLog_Thu_Apr_29_15_33_32_2021_.csv
- Ins6/poseLog_Thu_Apr_29_15_38_42_2021_.csv
- Ins1/
- Ins1/frameLog_Thu_Apr_29_13_58_06_2021_.avi
- Ins1/frameLog_Thu_Apr_29_13_59_59_2021_.avi
- Ins1/frameLog_Thu_Apr_29_14_02_23_2021_.avi
- Ins1/frameLog_Thu_Apr_29_14_03_55_2021_.avi
- Ins1/frameLog_Thu_Apr_29_14_05_36_2021_.avi
- Ins1/poseLog_Thu_Apr_29_13_58_06_2021_.csv
- Ins1/poseLog_Thu_Apr_29_13_59_59_2021_.csv
- Ins1/poseLog_Thu_Apr_29_14_02_23_2021_.csv
- Ins1/poseLog_Thu_Apr_29_14_03_55_2021_.csv
- Ins1/poseLog_Thu_Apr_29_14_05_36_2021_.csv
- Ins2/
- Ins2/frameLog_Thu_Apr_29_14_15_30_2021_.avi
- Ins2/frameLog_Thu_Apr_29_14_17_15_2021_.avi
- Ins2/frameLog_Thu_Apr_29_14_25_40_2021_.avi
- Ins2/poseLog_Thu_Apr_29_14_15_30_2021_.csv
- Ins2/poseLog_Thu_Apr_29_14_17_15_2021_.csv
- Ins2/poseLog_Thu_Apr_29_14_25_40_2021_.csv
- Ins3/
- Ins3/frameLog_Thu_Apr_29_14_32_04_2021_.avi
- Ins3/frameLog_Thu_Apr_29_14_32_30_2021_.avi
- Ins3/frameLog_Thu_Apr_29_14_32_33_2021_.avi
- Ins3/frameLog_Thu_Apr_29_14_38_56_2021_.avi
- Ins3/poseLog_Thu_Apr_29_14_32_04_2021_.csv
- Ins3/poseLog_Thu_Apr_29_14_32_30_2021_.csv
- Ins3/poseLog_Thu_Apr_29_14_32_33_2021_.csv
- Ins3/poseLog_Thu_Apr_29_14_38_56_2021_.csv
- Ins4/
- Ins4/frameLog_Thu_Apr_29_14_48_41_2021_.avi
- Ins4/frameLog_Thu_Apr_29_14_57_01_2021_.avi
- Ins4/poseLog_Thu_Apr_29_14_48_41_2021_.csv
- Ins4/poseLog_Thu_Apr_29_14_57_01_2021_.csv
