# Supplementary material for: Axially rigid steerable needle with compliant active tip control
Source: PLoS One. 2021 Dec 16;16(12):e0261089. doi: 10.1371/journal.pone.0261089 (PMC8675730; doi:10.1371/journal.pone.0261089)
Supplement: S4 File — (ZIP) [file pone.0261089.s004.zip › Ins5/poseLog_Thu_Apr_29_15_22_35_2021_.csv]

0.0152272	-0.997813	-0.0637451	0.336649	-0.996345	-0.0205199	0.0827593	-0.432709	-0.0839154	0.0622339	-0.994526	0.205168	0	0	0	1
0.015173	-0.997958	-0.0614459	0.336743	-0.996206	-0.0203741	0.0844507	-0.432631	-0.0855593	0.0599134	-0.994529	0.205019	0	0	0	1
0.0159964	-0.998097	-0.058934	0.336872	-0.996045	-0.0210785	0.0861539	-0.432631	-0.0872614	0.0573048	-0.994535	0.205006	0	0	0	1
0.0155079	-0.998275	-0.0559686	0.336937	-0.995859	-0.0204561	0.0884304	-0.432551	-0.0894521	0.0543474	-0.994506	0.204958	0	0	0	1
0.01572	-0.998443	-0.0528278	0.337029	-0.995664	-0.0204968	0.0905847	-0.432527	-0.0915559	0.0511568	-0.994484	0.204834	0	0	0	1
0.0167476	-0.998593	-0.0495796	0.337133	-0.995453	-0.0213245	0.092692	-0.432528	-0.0936485	0.0477838	-0.994457	0.204644	0	0	0	1
0.0176416	-0.998763	-0.0456782	0.337224	-0.995197	-0.0219623	0.095253	-0.432572	-0.0961683	0.0437604	-0.994402	0.204465	0	0	0	1
0.0182285	-0.998927	-0.0416969	0.337479	-0.994871	-0.022294	0.0985194	-0.432369	-0.0993733	0.0396693	-0.994259	0.204383	0	0	0	1
0.019245	-0.998955	-0.0405496	0.337562	-0.994744	-0.0232333	0.0995874	-0.432298	-0.100455	0.038402	-0.9942	0.204352	0	0	0	1
0.0197206	-0.998952	-0.0403909	0.337745	-0.994736	-0.0236897	0.0995525	-0.432211	-0.100435	0.0381971	-0.99421	0.204347	0	0	0	1
0.0202941	-0.998952	-0.0401033	0.338073	-0.994762	-0.024217	0.0991663	-0.432131	-0.100064	0.0378629	-0.99426	0.204387	0	0	0	1
0.0206908	-0.998962	-0.039648	0.338364	-0.994808	-0.0245461	0.0986249	-0.432157	-0.0995258	0.0373837	-0.994332	0.204441	0	0	0	1
0.0211275	-0.998976	-0.039075	0.338695	-0.994864	-0.0248994	0.0979662	-0.432205	-0.0988689	0.0367867	-0.99442	0.204518	0	0	0	1
0.0214218	-0.998986	-0.0386526	0.338933	-0.994903	-0.0251341	0.0975128	-0.432236	-0.0984155	0.0363488	-0.994481	0.204571	0	0	0	1
0.0218819	-0.998994	-0.0381786	0.339257	-0.994939	-0.0255286	0.0970402	-0.432229	-0.0979473	0.0358442	-0.994546	0.204603	0	0	0	1
0.0224461	-0.998996	-0.0378038	0.339603	-0.994949	-0.0260454	0.0968074	-0.432142	-0.0977249	0.0354221	-0.994583	0.204547	0	0	0	1
0.0229642	-0.999004	-0.0372811	0.339963	-0.994974	-0.0264966	0.0964197	-0.43212	-0.0973415	0.0348618	-0.99464	0.204517	0	0	0	1
0.0233505	-0.999023	-0.0365103	0.340328	-0.995032	-0.0267832	0.0957463	-0.43222	-0.0966607	0.0340755	-0.994734	0.204523	0	0	0	1
0.0237826	-0.999043	-0.0356629	0.34073	-0.995094	-0.0271067	0.0950048	-0.432313	-0.0959108	0.0332108	-0.994835	0.204539	0	0	0	1
0.0242789	-0.99906	-0.0348685	0.341144	-0.995148	-0.0275025	0.0943203	-0.432323	-0.0952207	0.0323917	-0.994929	0.204519	0	0	0	1
0.02475	-0.99908	-0.0339456	0.341572	-0.995211	-0.0278596	0.0935552	-0.43233	-0.0944449	0.0314499	-0.995033	0.204459	0	0	0	1
0.0253259	-0.999087	-0.0333073	0.34196	-0.995251	-0.0283551	0.0929791	-0.432275	-0.0938688	0.0307767	-0.995108	0.20438	0	0	0	1
0.0259193	-0.999092	-0.0326739	0.342374	-0.995289	-0.0288694	0.0924109	-0.432237	-0.0933005	0.0301072	-0.995182	0.204347	0	0	0	1
0.0264736	-0.999095	-0.032154	0.342751	-0.995321	-0.0293582	0.0919101	-0.432194	-0.092801	0.0295528	-0.995246	0.204362	0	0	0	1
0.0270255	-0.999097	-0.0316079	0.343146	-0.995353	-0.0298424	0.0914022	-0.432153	-0.0922931	0.0289734	-0.99531	0.20439	0	0	0	1
0.0275271	-0.999101	-0.0310419	0.343557	-0.995368	-0.0302812	0.0910953	-0.432058	-0.0919836	0.028373	-0.995356	0.204398	0	0	0	1
0.0280153	-0.999103	-0.0305345	0.343932	-0.995383	-0.0307123	0.0907917	-0.431984	-0.0916782	0.0278325	-0.995399	0.204384	0	0	0	1
0.0284697	-0.999108	-0.0299482	0.344312	-0.995403	-0.0311015	0.0904394	-0.431943	-0.0913204	0.0272183	-0.995449	0.20437	0	0	0	1
0.0288349	-0.999117	-0.0293108	0.344687	-0.995418	-0.0313998	0.0901646	-0.431887	-0.0910355	0.0265592	-0.995493	0.204363	0	0	0	1
0.029248	-0.999124	-0.0286348	0.345081	-0.995444	-0.0317392	0.0897568	-0.431859	-0.0906173	0.0258617	-0.99555	0.204374	0	0	0	1
0.0296709	-0.999135	-0.0278257	0.34552	-0.995473	-0.0320762	0.0893234	-0.431838	-0.0901689	0.025032	-0.995612	0.204386	0	0	0	1
0.03013	-0.999142	-0.0270668	0.345942	-0.995502	-0.0324538	0.0888557	-0.431829	-0.0896881	0.0242505	-0.995674	0.204395	0	0	0	1
0.0306247	-0.999152	-0.026134	0.346426	-0.995544	-0.0328487	0.0882454	-0.431856	-0.0890592	0.0232978	-0.995753	0.204403	0	0	0	1
0.0311594	-0.999158	-0.0252471	0.346908	-0.995578	-0.0332899	0.0876925	-0.43187	-0.0884893	0.0223858	-0.995825	0.204388	0	0	0	1
0.0316959	-0.999162	-0.0244075	0.34738	-0.995605	-0.0337397	0.0872113	-0.431865	-0.0879919	0.0215187	-0.995888	0.204354	0	0	0	1
0.0322702	-0.999166	-0.023443	0.347899	-0.995639	-0.0342153	0.0866355	-0.431874	-0.0873957	0.0205279	-0.995962	0.204327	0	0	0	1
0.0328552	-0.999174	-0.0222705	0.348474	-0.995691	-0.0346804	0.0858485	-0.431946	-0.0865802	0.0193368	-0.996057	0.204293	0	0	0	1
0.0331244	-0.999189	-0.0211735	0.34899	-0.995747	-0.0348404	0.0851309	-0.431983	-0.0858298	0.0182464	-0.996142	0.204188	0	0	0	1
0.0335	-0.999196	-0.0202221	0.349498	-0.995781	-0.0351241	0.0846155	-0.431938	-0.0852881	0.0172851	-0.996206	0.204025	0	0	0	1
0.0338285	-0.999204	-0.0192851	0.350007	-0.995811	-0.0353642	0.0841667	-0.431917	-0.084812	0.0163401	-0.996263	0.203892	0	0	0	1
0.0341529	-0.999205	-0.0186212	0.35044	-0.995813	-0.0356291	0.084031	-0.43183	-0.084658	0.0156564	-0.996287	0.203748	0	0	0	1
0.0345468	-0.999203	-0.0179758	0.350872	-0.995816	-0.0359642	0.0838485	-0.431747	-0.0844586	0.0149869	-0.996314	0.203626	0	0	0	1
0.0349109	-0.999202	-0.0173237	0.351298	-0.995823	-0.0362689	0.0836334	-0.431678	-0.0842254	0.0143147	-0.996344	0.203514	0	0	0	1
0.0353214	-0.999199	-0.0166656	0.35176	-0.99583	-0.0366194	0.0834051	-0.431588	-0.083979	0.0136332	-0.996374	0.203394	0	0	0	1
0.0356374	-0.999198	-0.0160333	0.352213	-0.995846	-0.0368772	0.0831002	-0.431506	-0.0836552	0.0129883	-0.99641	0.203311	0	0	0	1
0.0360751	-0.999192	-0.0154116	0.352682	-0.995862	-0.0372569	0.0827336	-0.431416	-0.0832713	0.0123464	-0.99645	0.203253	0	0	0	1
0.0365291	-0.999188	-0.0146185	0.353182	-0.995897	-0.0376365	0.0821429	-0.431396	-0.0826568	0.0115411	-0.996511	0.203239	0	0	0	1
0.0369502	-0.999183	-0.0138546	0.353671	-0.995926	-0.0379874	0.0816215	-0.431359	-0.0821115	0.0107654	-0.996565	0.203217	0	0	0	1
0.037277	-0.999179	-0.0132151	0.354107	-0.995946	-0.0382569	0.0812537	-0.431289	-0.081723	0.0101159	-0.996603	0.20318	0	0	0	1
0.0376637	-0.999175	-0.0124386	0.354587	-0.995974	-0.0385742	0.080756	-0.431253	-0.0811996	0.00933018	-0.996654	0.203166	0	0	0	1
0.0379543	-0.999175	-0.0115127	0.355099	-0.996015	-0.0387837	0.080157	-0.431255	-0.0805678	0.00840781	-0.996713	0.203148	0	0	0	1
0.0382014	-0.999176	-0.0105644	0.355598	-0.996057	-0.0389489	0.0795447	-0.431278	-0.0799211	0.00746738	-0.996773	0.203126	0	0	0	1
0.0384783	-0.999174	-0.00968177	0.356078	-0.996097	-0.0391505	0.0789475	-0.431292	-0.0792918	0.0065896	-0.996829	0.203114	0	0	0	1
0.0386973	-0.999175	-0.00867186	0.356597	-0.996153	-0.0392844	0.078169	-0.431348	-0.0784757	0.00559699	-0.9969	0.203132	0	0	0	1
0.0389681	-0.999172	-0.00774238	0.3571	-0.996202	-0.039478	0.0774373	-0.43138	-0.0777093	0.00467886	-0.996965	0.203156	0	0	0	1
0.0391759	-0.999169	-0.00704377	0.357546	-0.996237	-0.0396288	0.0769113	-0.431343	-0.0771571	0.00398769	-0.997011	0.203167	0	0	0	1
0.0394297	-0.999164	-0.0063365	0.358041	-0.996274	-0.0398254	0.0763304	-0.431272	-0.0765494	0.00328674	-0.99706	0.203206	0	0	0	1
0.0396858	-0.999158	-0.00567406	0.358507	-0.996313	-0.0400284	0.0757128	-0.431213	-0.0759066	0.00263199	-0.997111	0.203277	0	0	0	1
0.0400271	-0.999147	-0.00511046	0.358975	-0.996343	-0.0403248	0.0751574	-0.431107	-0.0753299	0.00206703	-0.997156	0.203351	0	0	0	1
0.0401425	-0.999146	-0.0044405	0.359455	-0.996392	-0.0403884	0.0744751	-0.431042	-0.0746213	0.00141849	-0.997211	0.203449	0	0	0	1
0.040199	-0.999146	-0.00382512	0.359925	-0.996439	-0.0403983	0.0738381	-0.430958	-0.0739601	0.000826943	-0.997261	0.20354	0	0	0	1
0.0404792	-0.999137	-0.00328113	0.360402	-0.996472	-0.0406374	0.0732554	-0.430845	-0.073356	0.000287926	-0.997305	0.203614	0	0	0	1
0.0406993	-0.999129	-0.00273009	0.36088	-0.99651	-0.0408167	0.0726368	-0.43074	-0.0727155	-0.000251987	-0.997352	0.203694	0	0	0	1
0.0409984	-0.999119	-0.00210179	0.361376	-0.996551	-0.0410699	0.0719361	-0.430662	-0.0719895	-0.000870965	-0.997405	0.203786	0	0	0	1
0.041162	-0.999113	-0.00144691	0.361836	-0.996597	-0.041187	0.0712174	-0.430621	-0.0712443	-0.00150567	-0.997457	0.203881	0	0	0	1
0.041149	-0.999114	-0.000814578	0.362288	-0.996648	-0.0411305	0.0705428	-0.430566	-0.0705443	-0.0021071	-0.997506	0.203969	0	0	0	1
0.041336	-0.999107	-2.11296e-05	0.36278	-0.9967	-0.0412634	0.0697248	-0.430562	-0.0696939	-0.00287723	-0.997564	0.204072	0	0	0	1
0.0415355	-0.999098	0.000989636	0.3634	-0.996765	-0.041396	0.0687041	-0.43056	-0.0686317	-0.00385618	-0.997634	0.204186	0	0	0	1
0.0415737	-0.999095	0.00175979	0.363928	-0.996817	-0.0413847	0.0679596	-0.430503	-0.0678558	-0.00459557	-0.997684	0.204257	0	0	0	1
0.0412112	-0.999109	0.00261216	0.364417	-0.996892	-0.0409698	0.0671101	-0.43051	-0.0669737	-0.00538573	-0.99774	0.204359	0	0	0	1
0.0408725	-0.999119	0.00375848	0.364993	-0.99698	-0.0405621	0.0660359	-0.430582	-0.0658558	-0.00646213	-0.997808	0.204477	0	0	0	1
0.0406508	-0.999123	0.00486941	0.365548	-0.997054	-0.0402749	0.0650831	-0.430643	-0.0648604	-0.00751664	-0.997866	0.20456	0	0	0	1
0.040841	-0.999112	0.00559026	0.366006	-0.997084	-0.0404225	0.0645299	-0.430592	-0.0642771	-0.00822529	-0.997898	0.204598	0	0	0	1
0.0410353	-0.999099	0.00634573	0.366479	-0.997118	-0.0405734	0.0639101	-0.430546	-0.0636256	-0.00896584	-0.997933	0.204662	0	0	0	1
0.0411682	-0.999088	0.00712888	0.36696	-0.997155	-0.0406624	0.0632738	-0.430503	-0.0629567	-0.00972925	-0.997968	0.204734	0	0	0	1
0.0409421	-0.999093	0.00779437	0.367404	-0.997201	-0.0404007	0.0627198	-0.43042	-0.0623785	-0.0103562	-0.997998	0.204813	0	0	0	1
0.0408348	-0.999092	0.00839911	0.367871	-0.997239	-0.0402616	0.062199	-0.43029	-0.0618349	-0.0109315	-0.998026	0.2049	0	0	0	1
0.0407014	-0.999092	0.0090127	0.368324	-0.997281	-0.040097	0.0616324	-0.43018	-0.0612455	-0.0115124	-0.998056	0.205007	0	0	0	1
0.0409247	-0.999077	0.00967845	0.368802	-0.997312	-0.0402868	0.0610014	-0.430091	-0.0605857	-0.0121646	-0.998088	0.205122	0	0	0	1
0.0410991	-0.999064	0.0102832	0.369236	-0.997341	-0.0404315	0.0604346	-0.430005	-0.0599928	-0.0127553	-0.998117	0.205222	0	0	0	1
0.0413354	-0.999046	0.0110022	0.369711	-0.997374	-0.0406336	0.0597516	-0.429943	-0.0592781	-0.0134587	-0.99815	0.205347	0	0	0	1
0.0416135	-0.999028	0.0116025	0.370163	-0.997396	-0.0408834	0.0591986	-0.429837	-0.0586972	-0.0140513	-0.998176	0.205452	0	0	0	1
0.0418102	-0.99901	0.0123886	0.37067	-0.997433	-0.0410446	0.0584601	-0.429776	-0.0579243	-0.0148165	-0.99821	0.205584	0	0	0	1
0.042007	-0.998992	0.0131965	0.371192	-0.997472	-0.0412064	0.057686	-0.429714	-0.0571146	-0.0156019	-0.998245	0.205729	0	0	0	1
0.0421931	-0.998974	0.0138859	0.371653	-0.997502	-0.0413632	0.057046	-0.429642	-0.0564437	-0.0162736	-0.998273	0.205846	0	0	0	1
0.0422752	-0.998959	0.0147086	0.372111	-0.997545	-0.0414122	0.0562601	-0.429643	-0.0556229	-0.0170663	-0.998305	0.205983	0	0	0	1
0.0423954	-0.998941	0.0155526	0.372562	-0.997586	-0.0414998	0.0554523	-0.429664	-0.0547787	-0.0178814	-0.998338	0.206119	0	0	0	1
0.0426925	-0.998914	0.0164834	0.373061	-0.997624	-0.0417622	0.0545631	-0.429691	-0.0538459	-0.018789	-0.998372	0.206259	0	0	0	1
0.0428601	-0.998889	0.0174831	0.373593	-0.99767	-0.0418945	0.0536229	-0.42972	-0.0528614	-0.0197559	-0.998406	0.206405	0	0	0	1
0.0429247	-0.998867	0.0185766	0.374165	-0.997722	-0.0419218	0.0526327	-0.429749	-0.0518249	-0.0208087	-0.998439	0.206544	0	0	0	1
0.043008	-0.998842	0.0196747	0.374765	-0.997771	-0.0419697	0.0516493	-0.429758	-0.0507943	-0.0218674	-0.998469	0.206679	0	0	0	1
0.0428053	-0.998836	0.020399	0.375249	-0.997814	-0.0417452	0.0509963	-0.429677	-0.0501159	-0.0225525	-0.998488	0.206772	0	0	0	1
0.0427354	-0.998826	0.0210396	0.375724	-0.997849	-0.0416574	0.0503878	-0.429574	-0.0494828	-0.0231628	-0.998506	0.206853	0	0	0	1
0.0428027	-0.998808	0.0217425	0.376216	-0.997882	-0.0417067	0.0496808	-0.429499	-0.0487453	-0.0238379	-0.998526	0.206957	0	0	0	1
0.0429131	-0.99879	0.0223683	0.376658	-0.997909	-0.041802	0.049045	-0.429426	-0.0480811	-0.0244412	-0.998544	0.207053	0	0	0	1
0.042841	-0.998777	0.0230422	0.377093	-0.997945	-0.0417142	0.0483867	-0.429376	-0.0473969	-0.0250828	-0.99856	0.207153	0	0	0	1
0.0431385	-0.998751	0.023641	0.377516	-0.997962	-0.0419982	0.0477946	-0.429309	-0.0467725	-0.0256695	-0.998575	0.20725	0	0	0	1
0.0430823	-0.998739	0.0242361	0.377934	-0.997993	-0.0419295	0.0472126	-0.429233	-0.0461674	-0.0262364	-0.998588	0.207343	0	0	0	1
0.0432423	-0.998716	0.0248687	0.378434	-0.998016	-0.0420773	0.0465748	-0.42912	-0.0454991	-0.0268483	-0.998603	0.207452	0	0	0	1
0.0432246	-0.998701	0.0255034	0.378974	-0.998048	-0.0420486	0.0459267	-0.428981	-0.0448252	-0.0274537	-0.998617	0.207586	0	0	0	1
0.0428285	-0.998702	0.0261399	0.379456	-0.998094	-0.0416422	0.0452874	-0.42888	-0.0441706	-0.0280445	-0.99863	0.207715	0	0	0	1
0.0425205	-0.998694	0.0269077	0.379948	-0.998141	-0.0413223	0.0445292	-0.428832	-0.0433898	-0.0287659	-0.998643	0.207854	0	0	0	1
0.0421874	-0.998686	0.0277289	0.380419	-0.998191	-0.0409777	0.0437195	-0.42882	-0.0425563	-0.0295379	-0.998657	0.207984	0	0	0	1
0.0422172	-0.998657	0.0287174	0.380928	-0.998233	-0.0409952	0.0427443	-0.428866	-0.0415402	-0.0304859	-0.998671	0.208133	0	0	0	1
0.0423033	-0.99863	0.0295167	0.381415	-0.998263	-0.0410729	0.0419512	-0.428836	-0.0407119	-0.0312547	-0.998681	0.208256	0	0	0	1
0.04237	-0.998606	0.0302316	0.381902	-0.99829	-0.0411328	0.041251	-0.42876	-0.0399805	-0.0319423	-0.998689	0.208362	0	0	0	1
0.0423306	-0.998578	0.0311759	0.382427	-0.99833	-0.0410867	0.0403082	-0.428766	-0.0390005	-0.0328447	-0.998698	0.208511	0	0	0	1
0.0423171	-0.998543	0.0322926	0.38296	-0.998375	-0.0410672	0.0392053	-0.42885	-0.0378525	-0.0339137	-0.998707	0.208684	0	0	0	1
0.0423956	-0.998506	0.0333158	0.383449	-0.998411	-0.0411416	0.0382107	-0.428925	-0.0368134	-0.0348973	-0.998712	0.208836	0	0	0	1
0.0424351	-0.99848	0.0340504	0.38387	-0.998436	-0.0411791	0.0375082	-0.428912	-0.0360795	-0.0356033	-0.998714	0.208947	0	0	0	1
0.0425523	-0.998451	0.034759	0.384308	-0.998455	-0.0412939	0.0368697	-0.428863	-0.0354078	-0.0362885	-0.998713	0.209049	0	0	0	1
0.0427196	-0.998417	0.035521	0.384788	-0.998473	-0.0414599	0.0361763	-0.4288	-0.0346769	-0.0370266	-0.998712	0.209164	0	0	0	1
0.0427979	-0.998389	0.0362035	0.385261	-0.998493	-0.0415386	0.0355378	-0.428707	-0.0340072	-0.0376842	-0.99871	0.209272	0	0	0	1
0.0430252	-0.998359	0.0367558	0.385726	-0.998502	-0.0417675	0.035007	-0.428564	-0.0334449	-0.0382213	-0.998709	0.209359	0	0	0	1
0.0432048	-0.99833	0.0373274	0.38617	-0.998514	-0.0419495	0.0344513	-0.428453	-0.0328584	-0.0387747	-0.998707	0.209456	0	0	0	1
0.043376	-0.9983	0.0379086	0.386589	-0.998526	-0.0421236	0.0338953	-0.428373	-0.0322714	-0.0393372	-0.998704	0.209558	0	0	0	1
0.0435325	-0.99827	0.0385199	0.387025	-0.998539	-0.042284	0.0333053	-0.428324	-0.0316495	-0.0399277	-0.9987	0.209716	0	0	0	1
0.0437232	-0.998239	0.0391014	0.387459	-0.998549	-0.0424789	0.0327476	-0.428294	-0.0310594	-0.0404907	-0.998696	0.209915	0	0	0	1
0.0439835	-0.998205	0.0396714	0.387921	-0.998556	-0.0427444	0.0321917	-0.428244	-0.0304687	-0.0410442	-0.998692	0.210131	0	0	0	1
0.0442317	-0.998174	0.0401723	0.388423	-0.99856	-0.0429971	0.0317187	-0.428127	-0.029964	-0.0415316	-0.998687	0.210347	0	0	0	1
0.0443931	-0.998144	0.0407529	0.388934	-0.998571	-0.0431651	0.0311507	-0.428054	-0.0293643	-0.0420916	-0.998681	0.210601	0	0	0	1
0.0445383	-0.998111	0.0413834	0.389411	-0.998583	-0.0433181	0.0305356	-0.428041	-0.0287158	-0.0426988	-0.998674	0.210871	0	0	0	1
0.0446119	-0.998083	0.0419906	0.389855	-0.998597	-0.0433995	0.0299542	-0.428031	-0.0281049	-0.0432821	-0.998667	0.211113	0	0	0	1
0.0446146	-0.998058	0.0425691	0.390274	-0.998612	-0.0434088	0.0294316	-0.428024	-0.0275571	-0.0438371	-0.998658	0.211334	0	0	0	1
0.0447672	-0.998022	0.0432449	0.390763	-0.998621	-0.0435661	0.0289102	-0.428011	-0.0269996	-0.0444934	-0.998644	0.21156	0	0	0	1
0.0449438	-0.997985	0.043909	0.391286	-0.998628	-0.0437491	0.028375	-0.427944	-0.0264274	-0.045138	-0.99863	0.211765	0	0	0	1
0.0450131	-0.997958	0.0444552	0.391778	-0.998638	-0.0438252	0.0279101	-0.427845	-0.0259354	-0.0456648	-0.998619	0.211969	0	0	0	1
0.0450027	-0.99793	0.0450786	0.392257	-0.998654	-0.0438249	0.0273422	-0.427803	-0.0253406	-0.0462623	-0.998607	0.21221	0	0	0	1
0.0449264	-0.997902	0.0457774	0.392707	-0.998674	-0.043762	0.0266779	-0.427827	-0.0246491	-0.0469291	-0.998593	0.21247	0	0	0	1
0.0447729	-0.997881	0.0463759	0.393127	-0.998695	-0.0436192	0.0261405	-0.427812	-0.0240927	-0.0474996	-0.99858	0.212692	0	0	0	1
0.0447188	-0.997848	0.0471244	0.393598	-0.998713	-0.0435773	0.0255129	-0.427832	-0.023435	-0.0482185	-0.998561	0.212926	0	0	0	1
0.0447811	-0.997808	0.0479079	0.394101	-0.998726	-0.0436523	0.0248797	-0.427833	-0.0227644	-0.0489747	-0.998539	0.213142	0	0	0	1
0.0447952	-0.997773	0.0486189	0.394627	-0.998739	-0.0436797	0.0242886	-0.427764	-0.0221414	-0.0496593	-0.99852	0.213345	0	0	0	1
0.0444109	-0.997754	0.0493617	0.395154	-0.998771	-0.0433121	0.0236247	-0.427697	-0.0214642	-0.0503639	-0.998499	0.21357	0	0	0	1
0.0438171	-0.997739	0.0501801	0.39569	-0.998814	-0.0427395	0.0228539	-0.427662	-0.0206881	-0.0511356	-0.998476	0.213824	0	0	0	1
0.043951	-0.997709	0.050657	0.396159	-0.998833	-0.0429265	0.0216393	-0.427724	-0.0194458	-0.0515625	-0.998479	0.214063	0	0	0	1
0.0435105	-0.997686	0.0515013	0.396724	-0.998873	-0.0425265	0.0205434	-0.427695	-0.0183362	-0.0523507	-0.998459	0.214242	0	0	0	1
0.0432176	-0.997653	0.0523722	0.397312	-0.998904	-0.042272	0.0195143	-0.427623	-0.0172851	-0.0531717	-0.998435	0.214405	0	0	0	1
0.0431996	-0.997617	0.0530631	0.397834	-0.998919	-0.0422841	0.0187353	-0.42751	-0.0164774	-0.0538286	-0.998413	0.214533	0	0	0	1
0.0432784	-0.99758	0.0536989	0.398332	-0.99893	-0.0423991	0.0178816	-0.427432	-0.015592	-0.0544287	-0.998395	0.214674	0	0	0	1
0.0433658	-0.997541	0.0543356	0.398765	-0.998938	-0.042517	0.0171483	-0.427404	-0.0148264	-0.0550349	-0.998373	0.214829	0	0	0	1
0.0434487	-0.997506	0.05491	0.39916	-0.998943	-0.042623	0.0165816	-0.427385	-0.0142303	-0.0555858	-0.998351	0.215011	0	0	0	1
0.0436149	-0.997465	0.0555258	0.399599	-0.998944	-0.0428126	0.0160161	-0.42736	-0.0136288	-0.056179	-0.998326	0.215239	0	0	0	1
0.0439042	-0.997417	0.0561635	0.400113	-0.998939	-0.0431233	0.0154933	-0.427293	-0.0130618	-0.0567973	-0.998299	0.215485	0	0	0	1
0.0438711	-0.997382	0.0567949	0.400688	-0.998946	-0.0431078	0.0150425	-0.427197	-0.0125853	-0.0574083	-0.99827	0.215775	0	0	0	1
0.0437458	-0.997351	0.0574469	0.40128	-0.998957	-0.0429994	0.0146078	-0.427127	-0.0121294	-0.0580392	-0.998239	0.21611	0	0	0	1
0.04362	-0.997317	0.0581273	0.40187	-0.998968	-0.042889	0.0142024	-0.427082	-0.0117018	-0.0587	-0.998206	0.216455	0	0	0	1
0.043369	-0.997292	0.0587308	0.402391	-0.998982	-0.0426451	0.0139565	-0.427028	-0.0114447	-0.0592894	-0.998174	0.216712	0	0	0	1
0.0431563	-0.997267	0.0593067	0.402883	-0.998993	-0.0424326	0.0138366	-0.426944	-0.0113128	-0.0598573	-0.998142	0.216867	0	0	0	1
0.0429657	-0.997235	0.0599803	0.403379	-0.999003	-0.0422432	0.0136861	-0.426864	-0.011145	-0.0605217	-0.998103	0.216946	0	0	0	1
0.04306	-0.997189	0.0606837	0.403897	-0.999	-0.0423361	0.0135828	-0.426764	-0.0110061	-0.061221	-0.998062	0.216972	0	0	0	1
0.0430155	-0.997148	0.0613757	0.404376	-0.999003	-0.0422872	0.0135306	-0.42669	-0.0109272	-0.0619096	-0.998021	0.216975	0	0	0	1
0.0430376	-0.997095	0.0622132	0.404886	-0.999002	-0.0422979	0.0135663	-0.426691	-0.010926	-0.0627481	-0.997968	0.21697	0	0	0	1
0.0430155	-0.997048	0.0629807	0.40538	-0.998998	-0.042239	0.0140107	-0.426708	-0.0113397	-0.0635334	-0.997914	0.216892	0	0	0	1
0.0431269	-0.996999	0.06368	0.40589	-0.998986	-0.0422999	0.0146756	-0.426816	-0.0119686	-0.0642614	-0.99786	0.216729	0	0	0	1
0.0433797	-0.996955	0.0641854	0.406452	-0.998969	-0.042511	0.0152328	-0.427044	-0.0124885	-0.0647931	-0.997819	0.216485	0	0	0	1
0.0430965	-0.996914	0.0650088	0.407103	-0.99897	-0.0421586	0.016118	-0.427182	-0.0133584	-0.0656495	-0.997752	0.216232	0	0	0	1
0.0425302	-0.996897	0.0656493	0.40765	-0.998985	-0.0415394	0.0167671	-0.427272	-0.0140188	-0.0663089	-0.997699	0.216043	0	0	0	1
0.0420678	-0.99688	0.066196	0.408208	-0.999	-0.0410481	0.0170691	-0.427279	-0.0143294	-0.066861	-0.997658	0.215996	0	0	0	1
0.0418029	-0.996866	0.0665836	0.408818	-0.999013	-0.0407847	0.0169574	-0.42726	-0.0142195	-0.0672398	-0.997634	0.216067	0	0	0	1
0.041797	-0.996866	0.0665767	0.409358	-0.999019	-0.0408074	0.016534	-0.427193	-0.0137962	-0.0672155	-0.997642	0.216134	0	0	0	1
0.0420515	-0.996873	0.0663224	0.409809	-0.999016	-0.0411003	0.016022	-0.427076	-0.0132768	-0.0669439	-0.997667	0.216171	0	0	0	1
0.0422556	-0.996878	0.0661077	0.41035	-0.999014	-0.0413443	0.0154754	-0.426969	-0.0127246	-0.0667095	-0.99769	0.21621	0	0	0	1
0.0428406	-0.996879	0.065714	0.410929	-0.998999	-0.0419883	0.0146811	-0.427006	-0.0119068	-0.0662902	-0.997728	0.216227	0	0	0	1
0.0429859	-0.996889	0.0654693	0.411503	-0.998999	-0.0421707	0.0141692	-0.427032	-0.0113949	-0.0660259	-0.997752	0.216177	0	0	0	1
0.0428831	-0.99689	0.0655167	0.41208	-0.999005	-0.0420763	0.0140304	-0.42697	-0.0112608	-0.0660662	-0.99775	0.216112	0	0	0	1
0.0429974	-0.996866	0.0658084	0.412677	-0.999	-0.042186	0.0140542	-0.426894	-0.0112647	-0.0663599	-0.997731	0.216096	0	0	0	1
0.0430749	-0.996828	0.0663348	0.413294	-0.998996	-0.0422517	0.0141438	-0.426843	-0.0113268	-0.0668905	-0.997695	0.216144	0	0	0	1
0.0431826	-0.996795	0.0667579	0.413794	-0.99899	-0.0423467	0.0142637	-0.426787	-0.0114217	-0.0673194	-0.997665	0.216166	0	0	0	1
0.0431533	-0.996771	0.0671375	0.414199	-0.99899	-0.0423029	0.0144123	-0.426712	-0.0115564	-0.0677046	-0.997637	0.216184	0	0	0	1
0.0432516	-0.996734	0.067618	0.414587	-0.998984	-0.0423862	0.0145543	-0.426708	-0.0116714	-0.0681918	-0.997603	0.216237	0	0	0	1
0.043393	-0.996685	0.0682479	0.415041	-0.998976	-0.0425039	0.0147948	-0.426741	-0.0118758	-0.068833	-0.997556	0.216288	0	0	0	1
0.0435946	-0.996624	0.0689994	0.415616	-0.998962	-0.0426646	0.0152583	-0.426745	-0.0122937	-0.0696059	-0.997498	0.216269	0	0	0	1
0.0437011	-0.996574	0.0696569	0.416204	-0.998949	-0.0427132	0.0159699	-0.426722	-0.0129708	-0.0702945	-0.997441	0.216093	0	0	0	1
0.0433499	-0.996559	0.0700951	0.416783	-0.998952	-0.0422925	0.0168574	-0.42674	-0.0138658	-0.0707653	-0.997395	0.215708	0	0	0	1
0.0427755	-0.996563	0.0703787	0.417373	-0.998967	-0.0416681	0.017484	-0.426878	-0.0145223	-0.0710669	-0.997365	0.215314	0	0	0	1
0.0425687	-0.996577	0.0703189	0.417829	-0.998974	-0.0414524	0.0176149	-0.42705	-0.0146706	-0.0710096	-0.997367	0.215021	0	0	0	1
0.0422032	-0.996583	0.0704502	0.418319	-0.998988	-0.0410782	0.0176979	-0.427079	-0.0147744	-0.0711388	-0.997356	0.21488	0	0	0	1
0.0423861	-0.996546	0.0708609	0.418941	-0.998979	-0.0412477	0.0178054	-0.427007	-0.014852	-0.0715562	-0.997325	0.214871	0	0	0	1
0.0427553	-0.996513	0.0711071	0.419475	-0.998966	-0.0416214	0.0177045	-0.426911	-0.0147141	-0.0718034	-0.997309	0.214918	0	0	0	1
0.0428594	-0.996493	0.071318	0.419917	-0.998963	-0.0417323	0.0175705	-0.426809	-0.0145636	-0.0720101	-0.997296	0.214989	0	0	0	1
0.0430954	-0.996461	0.0716193	0.420354	-0.998957	-0.0419796	0.0173615	-0.426795	-0.0143244	-0.0723057	-0.997279	0.215111	0	0	0	1
0.0431618	-0.996417	0.0721953	0.420849	-0.998954	-0.0420349	0.0174034	-0.426873	-0.0143373	-0.0728839	-0.997236	0.215197	0	0	0	1
0.0432848	-0.996365	0.0728385	0.421364	-0.998943	-0.0421202	0.0177921	-0.426955	-0.0146904	-0.0735446	-0.997183	0.215149	0	0	0	1
0.0434374	-0.996321	0.0733388	0.421805	-0.998927	-0.0422154	0.0184713	-0.426967	-0.0153383	-0.0740754	-0.997134	0.214942	0	0	0	1
0.0437058	-0.996278	0.0737701	0.422226	-0.998906	-0.0424341	0.0190569	-0.426997	-0.0158866	-0.0745352	-0.997091	0.214746	0	0	0	1
0.0438726	-0.99623	0.0743199	0.422727	-0.998893	-0.0425602	0.0194868	-0.427036	-0.0162813	-0.0751055	-0.997042	0.214652	0	0	0	1
0.0440251	-0.996187	0.0747988	0.423253	-0.998884	-0.0426914	0.0196689	-0.427036	-0.0164318	-0.0755942	-0.997002	0.214644	0	0	0	1
0.0440072	-0.996185	0.074834	0.423678	-0.99889	-0.042697	0.0193505	-0.427017	-0.0161125	-0.0756154	-0.997006	0.214685	0	0	0	1
0.0441803	-0.9962	0.0745389	0.424101	-0.998894	-0.0429347	0.0185649	-0.426967	-0.0153251	-0.0752895	-0.997043	0.214791	0	0	0	1
0.0444105	-0.996239	0.073879	0.424617	-0.998905	-0.0432834	0.0171241	-0.426933	-0.0138929	-0.0745715	-0.997118	0.214981	0	0	0	1
0.0435791	-0.996323	0.073231	0.425264	-0.998961	-0.0425724	0.015594	-0.426809	-0.01245	-0.0738473	-0.997191	0.215184	0	0	0	1
0.0426085	-0.996436	0.072257	0.425939	-0.999023	-0.0417504	0.0136926	-0.426701	-0.0106579	-0.0727827	-0.99729	0.215369	0	0	0	1
0.0427554	-0.996486	0.0714816	0.426762	-0.999033	-0.0420227	0.0120757	-0.426577	-0.00906017	-0.0719416	-0.997366	0.215499	0	0	0	1
0.043241	-0.99649	0.0711372	0.427529	-0.99902	-0.042575	0.0112066	-0.426558	-0.00816934	-0.0715648	-0.997401	0.215481	0	0	0	1
0.0433072	-0.996504	0.0708966	0.428044	-0.999019	-0.042665	0.0109039	-0.426685	-0.00787174	-0.0713121	-0.997422	0.215273	0	0	0	1
0.0434259	-0.996494	0.070965	0.428426	-0.999009	-0.0427405	0.0115038	-0.426724	-0.00846111	-0.071407	-0.99741	0.214883	0	0	0	1
0.0434776	-0.996453	0.0714983	0.42879	-0.998999	-0.0427187	0.0124608	-0.426795	-0.00939304	-0.0719813	-0.99736	0.21456	0	0	0	1
0.0435244	-0.996397	0.0722458	0.429186	-0.998991	-0.0427137	0.0130764	-0.426945	-0.00997426	-0.0727549	-0.997299	0.214468	0	0	0	1
0.0438948	-0.996334	0.0728942	0.42967	-0.998972	-0.0430546	0.0134021	-0.426944	-0.0102454	-0.0734204	-0.997247	0.214494	0	0	0	1
0.0443186	-0.996278	0.0734027	0.430184	-0.998953	-0.0434661	0.013512	-0.426812	-0.0103021	-0.0739374	-0.997208	0.214589	0	0	0	1
0.0443885	-0.996236	0.0739203	0.430677	-0.998951	-0.0435383	0.0134119	-0.426709	-0.0101739	-0.0744509	-0.997172	0.214776	0	0	0	1
0.044466	-0.996192	0.0744764	0.431205	-0.99895	-0.0436246	0.0132221	-0.42661	-0.0099536	-0.0749988	-0.997133	0.215012	0	0	0	1
0.0444487	-0.996154	0.0749911	0.431676	-0.998952	-0.0436119	0.0130931	-0.426538	-0.00980313	-0.0755072	-0.997096	0.215204	0	0	0	1
0.0443343	-0.996126	0.0754215	0.432109	-0.998958	-0.0435042	0.0129453	-0.426526	-0.0096449	-0.0759296	-0.997065	0.215347	0	0	0	1
0.044094	-0.996096	0.075957	0.432681	-0.998969	-0.0432565	0.0129649	-0.426486	-0.0096596	-0.0764631	-0.997024	0.215427	0	0	0	1
0.0436847	-0.996085	0.0763425	0.433388	-0.998989	-0.0428635	0.0126891	-0.426553	-0.00939803	-0.0768324	-0.996999	0.215473	0	0	0	1
0.0433003	-0.996111	0.0762187	0.434038	-0.999012	-0.042531	0.0120171	-0.426719	-0.00875957	-0.0766764	-0.997016	0.215414	0	0	0	1
0.0428029	-0.996175	0.0756628	0.434568	-0.999039	-0.0420876	0.011354	-0.426772	-0.00815701	-0.0760888	-0.997066	0.215202	0	0	0	1
0.04288	-0.996197	0.0753336	0.435151	-0.999038	-0.0421932	0.0110171	-0.426639	-0.00782749	-0.0757462	-0.997095	0.215024	0	0	0	1
0.0431734	-0.996167	0.0755515	0.435724	-0.999026	-0.0424939	0.0109096	-0.426505	-0.00768818	-0.0759616	-0.99708	0.215039	0	0	0	1
0.0434059	-0.996131	0.0758999	0.436153	-0.999019	-0.0427455	0.0106336	-0.426463	-0.00737889	-0.0762997	-0.997056	0.21522	0	0	0	1
0.0434881	-0.996099	0.076264	0.436507	-0.999017	-0.0428496	0.0103169	-0.4264	-0.00703964	-0.0766504	-0.997032	0.215461	0	0	0	1
0.0435331	-0.996068	0.0766517	0.436849	-0.999018	-0.0429146	0.0100254	-0.426356	-0.00672732	-0.0770254	-0.997005	0.215697	0	0	0	1
0.0437434	-0.99602	0.0771503	0.437273	-0.99901	-0.0431396	0.00980002	-0.426313	-0.00646363	-0.0775152	-0.996969	0.215935	0	0	0	1
0.0440158	-0.995964	0.0777163	0.437798	-0.998999	-0.0434197	0.00966571	-0.426215	-0.00628314	-0.0780766	-0.996926	0.216153	0	0	0	1
0.0439548	-0.99592	0.0783075	0.438329	-0.999003	-0.0433626	0.00956567	-0.426126	-0.0061619	-0.0786625	-0.996881	0.216354	0	0	0	1
0.0440814	-0.995877	0.0787825	0.438816	-0.998999	-0.0435056	0.00932811	-0.426126	-0.00589305	-0.0791273	-0.996846	0.216544	0	0	0	1
0.044149	-0.99583	0.079339	0.439318	-0.998996	-0.043576	0.00925339	-0.426151	-0.00578842	-0.0796805	-0.996802	0.216684	0	0	0	1
0.044082	-0.995777	0.0800402	0.43989	-0.998999	-0.043491	0.0094244	-0.426193	-0.00593448	-0.080388	-0.996745	0.216751	0	0	0	1
0.0442145	-0.995717	0.0807103	0.440466	-0.99899	-0.043586	0.00984133	-0.426272	-0.00631228	-0.0810765	-0.996687	0.216675	0	0	0	1
0.0443228	-0.995676	0.0811576	0.441006	-0.998981	-0.0436305	0.0105914	-0.426365	-0.00703565	-0.0815568	-0.996643	0.216329	0	0	0	1
0.0443786	-0.995641	0.081554	0.441576	-0.998972	-0.0436082	0.0115085	-0.426415	-0.0079329	-0.0819934	-0.9966	0.215882	0	0	0	1
0.0437843	-0.995643	0.0818522	0.442072	-0.998993	-0.0429665	0.0120298	-0.4265	-0.00849148	-0.082309	-0.996569	0.215561	0	0	0	1
0.0432549	-0.995653	0.0820149	0.442514	-0.999016	-0.0424347	0.0120211	-0.426544	-0.00851962	-0.0824667	-0.996556	0.215454	0	0	0	1
0.0433243	-0.995645	0.0820675	0.443029	-0.999018	-0.0425522	0.0114374	-0.426558	-0.00792646	-0.0824949	-0.996559	0.215555	0	0	0	1
0.0435777	-0.995655	0.0818113	0.443544	-0.999016	-0.0429057	0.0102587	-0.426559	-0.00673497	-0.0821904	-0.996593	0.215772	0	0	0	1
0.0438678	-0.995702	0.0810853	0.444041	-0.999013	-0.0433396	0.00857174	-0.426472	-0.00505161	-0.0813938	-0.996668	0.21601	0	0	0	1
0.0441839	-0.995759	0.0802077	0.444581	-0.999007	-0.0438141	0.00667741	-0.426351	-0.00316571	-0.0804355	-0.996753	0.216252	0	0	0	1
0.0444074	-0.995786	0.0797438	0.445161	-0.999	-0.0441593	0.00518667	-0.426258	-0.00167416	-0.0799068	-0.9968	0.216503	0	0	0	1
0.0444751	-0.995795	0.0795927	0.445836	-0.998999	-0.0443287	0.0039204	-0.426189	-0.000406415	-0.0796997	-0.996817	0.216768	0	0	0	1
0.0444779	-0.995787	0.0796935	0.446434	-0.998999	-0.0443884	0.00320998	-0.42613	0.000310281	-0.0797688	-0.996812	0.216939	0	0	0	1
0.0443322	-0.995785	0.0798068	0.446821	-0.999005	-0.0442645	0.0029321	-0.426138	0.000582149	-0.0798697	-0.996804	0.216968	0	0	0	1
0.044324	-0.995752	0.0802212	0.44726	-0.999005	-0.0442345	0.00320567	-0.426117	0.000325763	-0.0802959	-0.99677	0.216901	0	0	0	1
0.0443213	-0.9957	0.0808648	0.447726	-0.999006	-0.0441957	0.00365259	-0.426164	-9.37749e-05	-0.0809586	-0.996716	0.216846	0	0	0	1
0.0443417	-0.995633	0.0816705	0.448224	-0.999005	-0.0441758	0.00414342	-0.426274	-0.000548261	-0.0817853	-0.996648	0.216823	0	0	0	1
0.0444363	-0.995573	0.0823447	0.448698	-0.999	-0.0442391	0.00452151	-0.426294	-0.000889474	-0.0824756	-0.996591	0.216827	0	0	0	1
0.0445228	-0.995523	0.0829089	0.44917	-0.998996	-0.0443097	0.00470955	-0.426226	-0.00104564	-0.0830477	-0.996544	0.216897	0	0	0	1
0.0444074	-0.99548	0.0834837	0.449662	-0.999001	-0.0441959	0.0046784	-0.426154	-0.000998473	-0.0836203	-0.996496	0.217061	0	0	0	1
0.0442891	-0.995444	0.0839659	0.450138	-0.999007	-0.0441009	0.00439244	-0.426099	-0.000700327	-0.0840893	-0.996457	0.217291	0	0	0	1
0.0442224	-0.995416	0.0843324	0.450592	-0.99901	-0.0440712	0.00395001	-0.425995	-0.000246131	-0.0844359	-0.996427	0.217562	0	0	0	1
0.0440974	-0.995384	0.0847809	0.451055	-0.999016	-0.0439833	0.0035085	-0.425913	0.000205776	-0.0848643	-0.996391	0.217862	0	0	0	1
0.0440192	-0.995344	0.0852845	0.451569	-0.999019	-0.0439454	0.00303496	-0.425879	0.000696173	-0.0853466	-0.99635	0.218169	0	0	0	1
0.0438533	-0.995308	0.0857963	0.45211	-0.999026	-0.043819	0.00257371	-0.425841	0.00116702	-0.0858378	-0.996307	0.218462	0	0	0	1
0.0436687	-0.995282	0.0861831	0.452596	-0.999033	-0.0436777	0.00207151	-0.425821	0.00167169	-0.0862024	-0.996275	0.218717	0	0	0	1
0.0437995	-0.995262	0.0863557	0.453013	-0.999026	-0.0438577	0.00151368	-0.425817	0.00225001	-0.08635	-0.996261	0.218906	0	0	0	1
0.0441857	-0.995239	0.0864181	0.453411	-0.999008	-0.0442898	0.00100134	-0.425804	0.00280004	-0.0863887	-0.996256	0.219028	0	0	0	1
0.0443942	-0.995223	0.0864927	0.453822	-0.998997	-0.0445308	0.000638733	-0.425747	0.00318508	-0.0864464	-0.99625	0.219095	0	0	0	1
0.0447575	-0.995199	0.0865817	0.454268	-0.99898	-0.0449328	0.000211807	-0.425708	0.00364876	-0.0865149	-0.996242	0.219184	0	0	0	1
0.0450511	-0.995185	0.0865957	0.454751	-0.998964	-0.0452799	-0.000390068	-0.42573	0.00427844	-0.0865004	-0.996241	0.219263	0	0	0	1
0.0448834	-0.995231	0.0861553	0.455162	-0.998967	-0.0451955	-0.00138462	-0.425859	0.0052411	-0.0860162	-0.996278	0.219235	0	0	0	1
0.0445009	-0.995312	0.0854067	0.455511	-0.99898	-0.0448708	-0.00212265	-0.425912	0.00591426	-0.0852372	-0.996342	0.218962	0	0	0	1
0.0440769	-0.995401	0.0845914	0.455796	-0.998997	-0.0444783	-0.0025688	-0.425947	0.00628879	-0.0844054	-0.99641	0.218549	0	0	0	1
0.0429767	-0.995501	0.0839768	0.455983	-0.999044	-0.0433839	-0.0027301	-0.425994	0.0063304	-0.0837913	-0.996462	0.218144	0	0	0	1
0.0425648	-0.995599	0.0830252	0.455944	-0.99906	-0.0429934	-0.00307772	-0.426075	0.00660308	-0.0828282	-0.99654	0.217823	0	0	0	1
0.042387	-0.995662	0.0823553	0.455859	-0.999066	-0.0428326	-0.00334458	-0.426124	0.00682696	-0.0821487	-0.996595	0.217606	0	0	0	1
0.0421907	-0.995704	0.0819427	0.455764	-0.999076	-0.0426235	-0.00323032	-0.426099	0.00667853	-0.0817427	-0.996629	0.217487	0	0	0	1
0.0421559	-0.99574	0.081523	0.455643	-0.999078	-0.04258	-0.00316032	-0.426095	0.00658752	-0.0813267	-0.996664	0.217432	0	0	0	1
0.0420366	-0.99579	0.0809765	0.455429	-0.999084	-0.0424468	-0.0030378	-0.426145	0.00643162	-0.0807867	-0.996709	0.217338	0	0	0	1
0.0417468	-0.995845	0.0804416	0.455168	-0.999098	-0.042132	-0.00278179	-0.426224	0.00612882	-0.080265	-0.996753	0.217188	0	0	0	1
0.0414841	-0.995902	0.079875	0.454898	-0.999111	-0.0418318	-0.00236761	-0.426286	0.00566865	-0.079718	-0.9968	0.216966	0	0	0	1
0.0412395	-0.995966	0.0792023	0.454591	-0.999124	-0.0415437	-0.00187661	-0.426343	0.00512883	-0.0790678	-0.996854	0.216701	0	0	0	1
0.0409089	-0.99603	0.078564	0.454266	-0.999141	-0.0411712	-0.00139808	-0.426401	0.00459653	-0.0784515	-0.996906	0.216443	0	0	0	1
0.0406007	-0.996096	0.0778878	0.453924	-0.999155	-0.0408273	-0.000992517	-0.426454	0.00413802	-0.077794	-0.996959	0.216201	0	0	0	1
0.0403564	-0.996164	0.0771336	0.453562	-0.999167	-0.0405536	-0.000662477	-0.42651	0.00375743	-0.0770549	-0.997018	0.215956	0	0	0	1
0.0400778	-0.996228	0.0764501	0.453208	-0.999179	-0.0402472	-0.000344086	-0.426557	0.00338915	-0.0763859	-0.997071	0.215713	0	0	0	1
0.0398742	-0.996288	0.0757811	0.452872	-0.999188	-0.0400238	-0.000120069	-0.426601	0.00312213	-0.0757272	-0.997122	0.215483	0	0	0	1
0.0396632	-0.996356	0.0749951	0.45249	-0.999198	-0.0397864	0.000190126	-0.426616	0.00276382	-0.0749548	-0.997182	0.215202	0	0	0	1
0.0395404	-0.996424	0.0741485	0.452107	-0.999203	-0.0396446	0.000410238	-0.42665	0.00250031	-0.0741181	-0.997245	0.214941	0	0	0	1
0.0394871	-0.996494	0.0732311	0.451719	-0.999206	-0.0395753	0.000595062	-0.426685	0.00227467	-0.0732089	-0.997312	0.214684	0	0	0	1
0.0395029	-0.996559	0.0723269	0.451354	-0.999206	-0.0395799	0.000720527	-0.426722	0.00211417	-0.0723103	-0.997378	0.214456	0	0	0	1
0.0396981	-0.996636	0.0711512	0.450929	-0.999198	-0.039779	0.000639067	-0.426826	0.00216296	-0.071132	-0.997463	0.214256	0	0	0	1
0.0400323	-0.996717	0.0698211	0.450516	-0.999184	-0.0401123	0.000622679	-0.426875	0.00214964	-0.0698017	-0.997557	0.214073	0	0	0	1
0.0403728	-0.996804	0.0683617	0.450095	-0.999171	-0.0404389	0.000791662	-0.426861	0.00194496	-0.0683495	-0.997658	0.213891	0	0	0	1
0.0406781	-0.996899	0.0667846	0.449643	-0.999159	-0.0407238	0.00106115	-0.426838	0.00163152	-0.0667842	-0.997764	0.213719	0	0	0	1
0.0409468	-0.996995	0.0651687	0.449161	-0.999149	-0.0409724	0.00133716	-0.426831	0.00130667	-0.0651807	-0.997871	0.213542	0	0	0	1
0.041083	-0.997079	0.0637807	0.448719	-0.999144	-0.0410889	0.00162212	-0.426841	0.000973021	-0.0638054	-0.99796	0.213384	0	0	0	1
0.0410447	-0.997165	0.0624397	0.448249	-0.999145	-0.0410218	0.00206137	-0.426849	0.000475606	-0.0624837	-0.998044	0.213223	0	0	0	1
0.0408499	-0.997238	0.0613938	0.447828	-0.999154	-0.0408001	0.00248409	-0.426888	-2.59816e-06	-0.0614561	-0.998108	0.213092	0	0	0	1
0.0405492	-0.997302	0.0605578	0.447445	-0.999166	-0.0404745	0.0028856	-0.426949	-0.000457004	-0.0606371	-0.998158	0.212974	0	0	0	1
0.0402608	-0.997376	0.0595121	0.446999	-0.999177	-0.0401564	0.00338226	-0.426993	-0.00101382	-0.0596122	-0.998219	0.212832	0	0	0	1
0.0399673	-0.997448	0.0584983	0.446563	-0.999188	-0.0398349	0.00387017	-0.427038	-0.00156023	-0.0586184	-0.998278	0.212695	0	0	0	1
0.0396599	-0.997502	0.0577834	0.446221	-0.9992	-0.0395076	0.00422311	-0.427102	-0.00195988	-0.0579176	-0.998318	0.212588	0	0	0	1
0.0393282	-0.997566	0.0569026	0.445824	-0.999212	-0.0391519	0.00466458	-0.427158	-0.00245558	-0.0570541	-0.998366	0.212456	0	0	0	1
0.0389517	-0.997629	0.056048	0.445422	-0.999225	-0.0387534	0.00508159	-0.42723	-0.00292768	-0.0562155	-0.998413	0.212308	0	0	0	1
0.0385956	-0.997688	0.0552304	0.445024	-0.999238	-0.0383819	0.00539337	-0.427332	-0.00329122	-0.0554095	-0.998457	0.212163	0	0	0	1
0.0382025	-0.997747	0.0544408	0.444615	-0.999251	-0.0379702	0.00577224	-0.427404	-0.00372228	-0.0546336	-0.998498	0.211965	0	0	0	1
0.0378128	-0.997798	0.0537727	0.444243	-0.999265	-0.0375635	0.00612183	-0.427466	-0.00411862	-0.0539777	-0.998532	0.211763	0	0	0	1
0.037434	-0.997849	0.0530809	0.44386	-0.999277	-0.0371693	0.00645484	-0.427536	-0.00449813	-0.0532973	-0.998567	0.211564	0	0	0	1
0.0370894	-0.997902	0.0523249	0.443461	-0.999288	-0.0368088	0.0068128	-0.4276	-0.00490263	-0.0525535	-0.998604	0.211369	0	0	0	1
0.0367377	-0.997959	0.0514856	0.443034	-0.999299	-0.036438	0.00725373	-0.427642	-0.00539302	-0.0517291	-0.998645	0.211173	0	0	0	1
0.0363449	-0.99801	0.0507672	0.442636	-0.999311	-0.0360286	0.00764532	-0.42771	-0.00583116	-0.0510233	-0.998679	0.211007	0	0	0	1
0.0359631	-0.998065	0.0499547	0.44222	-0.999321	-0.0356279	0.00810594	-0.427757	-0.00634059	-0.0502256	-0.998716	0.210822	0	0	0	1
0.035581	-0.998123	0.0490553	0.441784	-0.999332	-0.0352279	0.00857568	-0.427809	-0.00686157	-0.0493409	-0.998757	0.210641	0	0	0	1
0.0352081	-0.99818	0.0481572	0.441363	-0.999341	-0.0348375	0.00905581	-0.427855	-0.00739176	-0.0484576	-0.998796	0.210481	0	0	0	1
0.0348602	-0.998254	0.0468654	0.440839	-0.999347	-0.0344648	0.00977379	-0.427839	-0.0081716	-0.0471888	-0.998851	0.210286	0	0	0	1
0.0345696	-0.998329	0.0454541	0.440301	-0.99935	-0.0341516	0.0105157	-0.427805	-0.00897591	-0.0458015	-0.998909	0.210112	0	0	0	1
0.0342249	-0.998386	0.0444592	0.439865	-0.999356	-0.0337895	0.0110965	-0.42782	-0.00960644	-0.0448239	-0.998947	0.209984	0	0	0	1
0.0338883	-0.998439	0.0435175	0.439452	-0.999362	-0.0334365	0.01167	-0.427827	-0.0102267	-0.0438987	-0.998982	0.209864	0	0	0	1
0.0335458	-0.998495	0.042498	0.439	-0.999367	-0.0330795	0.0122458	-0.427851	-0.0108516	-0.0428954	-0.999019	0.209744	0	0	0	1
0.0336629	-0.998538	0.0413721	0.438535	-0.999356	-0.033185	0.0128175	-0.427874	-0.0114558	-0.0417905	-0.999059	0.209615	0	0	0	1
0.0333491	-0.998586	0.0404462	0.438081	-0.999359	-0.0328581	0.0133924	-0.427927	-0.0120745	-0.0408806	-0.99909	0.209505	0	0	0	1
0.0331591	-0.998628	0.0395768	0.437655	-0.999358	-0.0326561	0.0139516	-0.427975	-0.01267	-0.0400277	-0.999117	0.209395	0	0	0	1
0.0330195	-0.998663	0.0387945	0.437271	-0.999356	-0.0325069	0.0144474	-0.428023	-0.013197	-0.0392602	-0.99914	0.209298	0	0	0	1
0.0327872	-0.9987	0.0380313	0.436885	-0.999357	-0.032268	0.0148732	-0.428094	-0.0136567	-0.0385083	-0.999163	0.209204	0	0	0	1
0.0325642	-0.998737	0.0372497	0.436494	-0.999358	-0.0320387	0.0153214	-0.428165	-0.0141386	-0.0377384	-0.999186	0.209096	0	0	0	1
0.0322479	-0.998777	0.0364455	0.436104	-0.999361	-0.0317162	0.0157925	-0.428221	-0.0146472	-0.0369453	-0.999208	0.208978	0	0	0	1
0.0319736	-0.998814	0.0356431	0.435696	-0.999362	-0.0314372	0.0162456	-0.428298	-0.0151358	-0.0361537	-0.99923	0.208865	0	0	0	1
0.0317278	-0.99885	0.0348587	0.435295	-0.999363	-0.0311875	0.0166876	-0.428375	-0.0156113	-0.0353798	-0.999251	0.20876	0	0	0	1
0.0315822	-0.998882	0.0340764	0.434903	-0.99936	-0.0310385	0.0171374	-0.428437	-0.0160905	-0.0346097	-0.99927	0.208653	0	0	0	1
0.0314768	-0.998913	0.0332378	0.434479	-0.999356	-0.0309316	0.0175805	-0.428496	-0.0165632	-0.0337837	-0.99929	0.208538	0	0	0	1
0.0311258	-0.998949	0.0324844	0.434062	-0.99936	-0.0305809	0.017948	-0.428568	-0.0169657	-0.0330362	-0.999309	0.208425	0	0	0	1
0.0308791	-0.998985	0.0315843	0.433613	-0.999359	-0.0303352	0.0183883	-0.428604	-0.0174414	-0.0321459	-0.99933	0.208309	0	0	0	1
0.0306572	-0.999024	0.0305625	0.433145	-0.999356	-0.0301142	0.0189305	-0.428621	-0.0180215	-0.0311372	-0.999351	0.208215	0	0	0	1
0.0305085	-0.999069	0.0292015	0.432578	-0.999346	-0.029968	0.019669	-0.428597	-0.0188055	-0.0297965	-0.999378	0.208135	0	0	0	1
0.0304119	-0.999111	0.0278412	0.43202	-0.999334	-0.0298764	0.020395	-0.428561	-0.019575	-0.028457	-0.999402	0.20808	0	0	0	1
0.030244	-0.999149	0.0266499	0.431491	-0.999326	-0.0297142	0.0210392	-0.428564	-0.0202593	-0.0272824	-0.999421	0.208035	0	0	0	1
0.0301374	-0.999177	0.0256979	0.431022	-0.999317	-0.0296122	0.0215983	-0.42861	-0.0208495	-0.0263455	-0.999434	0.207978	0	0	0	1
0.0301355	-0.9992	0.0248012	0.430561	-0.999304	-0.029614	0.0221871	-0.428673	-0.0214647	-0.0254668	-0.999444	0.207893	0	0	0	1
0.0301215	-0.999221	0.0239268	0.430109	-0.99929	-0.0296041	0.0227856	-0.428733	-0.0220894	-0.0246104	-0.999452	0.207798	0	0	0	1
0.0300621	-0.999244	0.0230394	0.429662	-0.999278	-0.0295498	0.023397	-0.428779	-0.0227283	-0.0237405	-0.999458	0.2077	0	0	0	1
0.0302584	-0.999255	0.0223186	0.429274	-0.999261	-0.0297515	0.0238741	-0.428853	-0.0232221	-0.0230389	-0.999463	0.20763	0	0	0	1
0.0301569	-0.999273	0.0216	0.428862	-0.999252	-0.029656	0.0243529	-0.428942	-0.0237245	-0.0223327	-0.999468	0.207558	0	0	0	1
0.0299445	-0.999297	0.0208104	0.428409	-0.999245	-0.0294513	0.0248672	-0.429035	-0.0242666	-0.0215537	-0.999472	0.207491	0	0	0	1
0.0299242	-0.999313	0.0200263	0.427946	-0.999233	-0.0294395	0.0253739	-0.429148	-0.0247968	-0.0207847	-0.999475	0.207422	0	0	0	1
0.0297824	-0.99933	0.0193702	0.4275	-0.999225	-0.0293051	0.0258149	-0.429298	-0.0252597	-0.0201385	-0.999477	0.207361	0	0	0	1
0.029761	-0.999344	0.0186976	0.427075	-0.999213	-0.0292914	0.0262935	-0.429418	-0.0257584	-0.0194799	-0.999477	0.207278	0	0	0	1
0.0296123	-0.999361	0.0179805	0.426665	-0.999204	-0.0291514	0.0268159	-0.429492	-0.0263045	-0.0187748	-0.999476	0.207185	0	0	0	1
0.0293916	-0.999382	0.0171729	0.426227	-0.999195	-0.0289422	0.0273588	-0.429541	-0.0268747	-0.0179778	-0.999476	0.207094	0	0	0	1
0.0291369	-0.999402	0.0164374	0.425829	-0.99919	-0.0286998	0.0278001	-0.429585	-0.0273415	-0.0172487	-0.999476	0.207032	0	0	0	1
0.0288608	-0.999423	0.015632	0.4254	-0.999184	-0.028438	0.028271	-0.429623	-0.0278399	-0.0164498	-0.999476	0.206972	0	0	0	1
0.028725	-0.999441	0.0147067	0.424904	-0.999172	-0.0283197	0.0288096	-0.429683	-0.0284067	-0.0155368	-0.999474	0.206909	0	0	0	1
0.0285506	-0.999462	0.0135767	0.424345	-0.999156	-0.0281677	0.0294887	-0.429723	-0.0291202	-0.0144219	-0.999471	0.206852	0	0	0	1
0.0283583	-0.999484	0.0122813	0.423749	-0.999139	-0.0280035	0.0302264	-0.429729	-0.0298966	-0.0131427	-0.999465	0.206811	0	0	0	1
0.028355	-0.999497	0.0112195	0.423236	-0.999121	-0.0280249	0.0308049	-0.429767	-0.0305047	-0.012098	-0.99946	0.206789	0	0	0	1
0.0283866	-0.999508	0.0100511	0.422716	-0.999098	-0.0280847	0.0314879	-0.429759	-0.0312198	-0.0109508	-0.999451	0.206741	0	0	0	1
0.0283182	-0.99952	0.00899338	0.422245	-0.99908	-0.0280436	0.0320731	-0.42975	-0.0318352	-0.00990828	-0.999443	0.206717	0	0	0	1
0.0281875	-0.999531	0.00819836	0.421856	-0.999069	-0.0279344	0.0325061	-0.429777	-0.0322915	-0.00912194	-0.999436	0.206703	0	0	0	1
0.0279881	-0.999543	0.00742142	0.421443	-0.999058	-0.027756	0.0330093	-0.429826	-0.0328179	-0.00835328	-0.999425	0.20665	0	0	0	1
0.0277097	-0.999556	0.00666299	0.420998	-0.999049	-0.0274989	0.033495	-0.429915	-0.0333266	-0.0075998	-0.999414	0.206604	0	0	0	1
0.0274799	-0.999566	0.00602308	0.420579	-0.99904	-0.0272877	0.0339147	-0.430034	-0.0337653	-0.00696431	-0.999404	0.20656	0	0	0	1
0.0271117	-0.99958	0.00528397	0.420103	-0.999032	-0.0269415	0.0344346	-0.430152	-0.0343074	-0.00622751	-0.999391	0.206492	0	0	0	1
0.0269377	-0.999589	0.00457823	0.419667	-0.999019	-0.0267891	0.0349193	-0.430257	-0.034812	-0.00552949	-0.999377	0.206433	0	0	0	1
0.026847	-0.999594	0.00374679	0.419244	-0.999002	-0.0267248	0.0354548	-0.430291	-0.0353699	-0.00471004	-0.999362	0.206381	0	0	0	1
0.0264772	-0.999607	0.00303149	0.418833	-0.998996	-0.0263789	0.0358883	-0.43036	-0.0358239	-0.00399383	-0.999349	0.20635	0	0	0	1
0.0262239	-0.999616	0.00221724	0.41841	-0.998983	-0.0261532	0.0364078	-0.430394	-0.0363655	-0.00318494	-0.999332	0.2063	0	0	0	1
0.0260104	-0.999623	0.00137994	0.417971	-0.998969	-0.0259692	0.0369044	-0.430436	-0.0368842	-0.00235365	-0.999315	0.206267	0	0	0	1
0.0257084	-0.999631	0.000497155	0.417478	-0.998958	-0.0256992	0.0373862	-0.430504	-0.0373892	-0.00147304	-0.999298	0.206245	0	0	0	1
0.0254721	-0.999637	-0.000648851	0.416892	-0.99894	-0.0255058	0.0380063	-0.430552	-0.0380386	-0.000335251	-0.999275	0.206234	0	0	0	1
0.0252399	-0.999642	-0.00177299	0.416336	-0.998924	-0.025317	0.0385557	-0.43059	-0.0386164	0.000782582	-0.999252	0.206259	0	0	0	1
0.025034	-0.999644	-0.00304466	0.415765	-0.998902	-0.0251618	0.0392145	-0.430575	-0.0393067	0.00204422	-0.999224	0.206272	0	0	0	1
0.0249516	-0.999642	-0.00417326	0.415255	-0.998883	-0.0251254	0.0397197	-0.430574	-0.0398399	0.00316208	-0.9992	0.206319	0	0	0	1
0.0248379	-0.99964	-0.00521279	0.414774	-0.998865	-0.0250552	0.0402008	-0.430581	-0.0403464	0.00419289	-0.999176	0.206358	0	0	0	1
0.0246863	-0.999638	-0.00614661	0.414317	-0.998851	-0.0249437	0.0406333	-0.430609	-0.0408014	0.00512094	-0.999153	0.206392	0	0	0	1
0.0245051	-0.999636	-0.00717505	0.413828	-0.998833	-0.0248077	0.0411429	-0.430622	-0.0413355	0.00614291	-0.999125	0.206414	0	0	0	1
0.024332	-0.999634	-0.00803576	0.413363	-0.998821	-0.024673	0.0415193	-0.430692	-0.0417319	0.00700045	-0.999103	0.206459	0	0	0	1
0.0243352	-0.999628	-0.00876523	0.412911	-0.998807	-0.024709	0.0418199	-0.430802	-0.0420504	0.00772147	-0.999084	0.20649	0	0	0	1
0.0243434	-0.99962	-0.0096189	0.412397	-0.998791	-0.0247561	0.0421802	-0.430878	-0.0424317	0.00856482	-0.999061	0.206481	0	0	0	1
0.0244132	-0.999611	-0.0103126	0.411908	-0.998784	-0.0248563	0.0422817	-0.430991	-0.042551	0.00925214	-0.99905	0.206518	0	0	0	1
0.0245651	-0.999599	-0.0111198	0.411406	-0.99878	-0.0250422	0.0422629	-0.431034	-0.0425538	0.0100524	-0.999042	0.206574	0	0	0	1
0.0246466	-0.999588	-0.0118865	0.410912	-0.998789	-0.0251534	0.0419964	-0.43105	-0.0423074	0.0108213	-0.999045	0.20667	0	0	0	1
0.02455	-0.999581	-0.012624	0.410429	-0.998808	-0.0250834	0.04159	-0.431014	-0.0419186	0.0115722	-0.999053	0.206753	0	0	0	1
0.0243781	-0.999576	-0.0133597	0.409935	-0.99883	-0.0249368	0.0411314	-0.430956	-0.0414764	0.0123256	-0.999062	0.206817	0	0	0	1
0.0241082	-0.999572	-0.0141354	0.40937	-0.998857	-0.0246928	0.040639	-0.430929	-0.0409999	0.0131238	-0.999072	0.20688	0	0	0	1
0.0239439	-0.999566	-0.0147887	0.408836	-0.998874	-0.0245507	0.0402906	-0.430961	-0.0406654	0.0137916	-0.999076	0.206905	0	0	0	1
0.0238711	-0.999559	-0.0153591	0.408328	-0.998882	-0.0244987	0.0401216	-0.431026	-0.0405095	0.0143684	-0.999074	0.206865	0	0	0	1
0.0239143	-0.999551	-0.0158581	0.407851	-0.998883	-0.0245613	0.0400729	-0.431116	-0.0404736	0.0148663	-0.999069	0.206788	0	0	0	1
0.0240975	-0.999538	-0.0163505	0.407384	-0.998877	-0.0247647	0.0400902	-0.431204	-0.0405058	0.0153503	-0.99906	0.206689	0	0	0	1
0.0243021	-0.999524	-0.0168873	0.406935	-0.99887	-0.0249914	0.0401223	-0.431266	-0.0405545	0.0158774	-0.99905	0.20661	0	0	0	1
0.0242199	-0.999515	-0.0175181	0.406471	-0.99887	-0.0249355	0.0401663	-0.431313	-0.0406128	0.0165097	-0.999037	0.206575	0	0	0	1
0.0241702	-0.999504	-0.0182129	0.405992	-0.998869	-0.0249148	0.0402055	-0.431342	-0.0406685	0.0172047	-0.999023	0.206553	0	0	0	1
0.0241175	-0.999492	-0.0189492	0.405442	-0.998869	-0.024892	0.0402021	-0.431392	-0.0406825	0.0179424	-0.999009	0.206518	0	0	0	1
0.0241204	-0.999477	-0.0197212	0.40482	-0.998876	-0.0249229	0.0400186	-0.431442	-0.0405183	0.0187179	-0.999002	0.206491	0	0	0	1
0.0239491	-0.99947	-0.0202747	0.404236	-0.998881	-0.0247734	0.0399825	-0.431389	-0.0404927	0.0192787	-0.998992	0.206489	0	0	0	1
0.024067	-0.999454	-0.0209163	0.403585	-0.998886	-0.0249133	0.039781	-0.431328	-0.0403094	0.0199197	-0.998987	0.206551	0	0	0	1
0.0243509	-0.999429	-0.0217667	0.402969	-0.998898	-0.025221	0.0392854	-0.431254	-0.039841	0.0207703	-0.998989	0.206635	0	0	0	1
0.0243917	-0.999408	-0.022654	0.402405	-0.998912	-0.0252884	0.0388844	-0.431122	-0.0394633	0.021665	-0.998985	0.206643	0	0	0	1
0.0242869	-0.999396	-0.0232975	0.401957	-0.998924	-0.0252033	0.0386277	-0.431068	-0.0392205	0.0223184	-0.99898	0.206628	0	0	0	1
0.0239697	-0.999391	-0.023829	0.401502	-0.998932	-0.0249066	0.0386036	-0.431086	-0.0392026	0.0228623	-0.998968	0.206533	0	0	0	1
0.0236441	-0.999388	-0.0242757	0.401033	-0.998936	-0.0246009	0.0386957	-0.43117	-0.0392982	0.0233191	-0.998954	0.206405	0	0	0	1
0.0233602	-0.999387	-0.0246047	0.40062	-0.998935	-0.0243347	0.0388892	-0.431285	-0.039493	0.0236541	-0.998938	0.206256	0	0	0	1
0.023201	-0.999382	-0.0249273	0.400225	-0.998929	-0.0241939	0.039125	-0.43139	-0.0397329	0.0239769	-0.998921	0.20609	0	0	0	1
0.0231133	-0.999376	-0.0252794	0.399846	-0.998927	-0.0241228	0.0392296	-0.431473	-0.0398439	0.0243296	-0.998908	0.205979	0	0	0	1
0.0229086	-0.99937	-0.0257001	0.399447	-0.99893	-0.0239358	0.0392624	-0.431525	-0.0398817	0.0247573	-0.998896	0.205889	0	0	0	1
0.02269	-0.999362	-0.0261726	0.399024	-0.998936	-0.0237353	0.0392306	-0.431575	-0.0398557	0.0252386	-0.998885	0.205832	0	0	0	1
0.0223951	-0.999353	-0.0267768	0.398478	-0.998947	-0.0234618	0.0391173	-0.431655	-0.0397491	0.0258566	-0.998873	0.205804	0	0	0	1
0.0222407	-0.99934	-0.0273992	0.397955	-0.99896	-0.0233258	0.0388749	-0.431701	-0.0395171	0.0264902	-0.998866	0.205822	0	0	0	1
0.0220903	-0.999324	-0.0280979	0.397414	-0.998981	-0.0231905	0.0384129	-0.431719	-0.0390673	0.0272047	-0.998864	0.205922	0	0	0	1
0.0217197	-0.999312	-0.0287923	0.396855	-0.999007	-0.0228337	0.037931	-0.43163	-0.0385912	0.0279239	-0.998863	0.206077	0	0	0	1
0.0215345	-0.99929	-0.0296739	0.396213	-0.999035	-0.0226641	0.0372888	-0.431483	-0.0379636	0.0288263	-0.998861	0.206245	0	0	0	1
0.0216099	-0.999257	-0.0307165	0.39558	-0.999066	-0.0227523	0.0363922	-0.431333	-0.0370928	0.0298854	-0.998863	0.206452	0	0	0	1
0.0216994	-0.999227	-0.0316243	0.395045	-0.999091	-0.0228529	0.0356614	-0.431203	-0.0363851	0.0308058	-0.998861	0.206598	0	0	0	1
0.0214731	-0.999208	-0.0323715	0.394534	-0.999112	-0.0226391	0.0351932	-0.43114	-0.0359268	0.031571	-0.998854	0.206658	0	0	0	1
0.0211694	-0.999196	-0.0329352	0.394031	-0.999127	-0.0223478	0.0349479	-0.431194	-0.0356844	0.0321506	-0.998844	0.20666	0	0	0	1
0.0208197	-0.999191	-0.0332916	0.393584	-0.999135	-0.0220103	0.0349275	-0.431331	-0.0356606	0.0325196	-0.998833	0.206604	0	0	0	1
0.0205618	-0.999187	-0.0335737	0.393176	-0.999133	-0.0217699	0.0351539	-0.431471	-0.0358848	0.0328057	-0.998815	0.206455	0	0	0	1
0.0203472	-0.999182	-0.0338522	0.392753	-0.999127	-0.0215749	0.0354423	-0.431626	-0.0361722	0.0330855	-0.998796	0.206284	0	0	0	1
0.0202712	-0.999173	-0.034181	0.392329	-0.999121	-0.0215174	0.0356394	-0.431753	-0.036374	0.0334125	-0.998778	0.206146	0	0	0	1
0.0200518	-0.999165	-0.0345383	0.391883	-0.999119	-0.0213169	0.035816	-0.431824	-0.0365509	0.0337737	-0.998759	0.206044	0	0	0	1
0.0198576	-0.999155	-0.0349387	0.391379	-0.999114	-0.0211454	0.0360475	-0.431876	-0.0367844	0.0341759	-0.998737	0.205996	0	0	0	1
0.0197911	-0.999139	-0.0354328	0.390816	-0.999116	-0.0210963	0.0360245	-0.431934	-0.0367695	0.0346724	-0.99872	0.206041	0	0	0	1
0.0197398	-0.999119	-0.0360235	0.390271	-0.999124	-0.0210597	0.0358264	-0.431899	-0.036582	0.0352687	-0.998706	0.206111	0	0	0	1
0.0196714	-0.999089	-0.0368843	0.389641	-0.999141	-0.0210068	0.0353841	-0.431758	-0.0361551	0.0361405	-0.998691	0.206193	0	0	0	1
0.0197232	-0.99905	-0.0378806	0.389007	-0.99916	-0.0210729	0.0347986	-0.431565	-0.0355923	0.0371463	-0.998674	0.206293	0	0	0	1
0.0198874	-0.999014	-0.0387524	0.388541	-0.999179	-0.0212429	0.0341319	-0.43139	-0.0349498	0.0380257	-0.998663	0.206419	0	0	0	1
0.0197214	-0.998987	-0.0395192	0.388075	-0.999199	-0.0210848	0.0336465	-0.431273	-0.034474	0.0388079	-0.99865	0.206482	0	0	0	1
0.0195119	-0.998966	-0.0401546	0.387577	-0.999213	-0.0208865	0.0333753	-0.431269	-0.0342078	0.0394556	-0.998634	0.206482	0	0	0	1
0.0192364	-0.998954	-0.0405698	0.387101	-0.999221	-0.0206213	0.0332761	-0.431397	-0.0341063	0.0398819	-0.99862	0.206453	0	0	0	1
0.0190793	-0.998945	-0.0408636	0.386675	-0.999221	-0.0204782	0.0333757	-0.431556	-0.0342056	0.0401788	-0.998605	0.206362	0	0	0	1
0.0190986	-0.998933	-0.0411478	0.386254	-0.999212	-0.0205173	0.0336275	-0.431702	-0.0344642	0.0404569	-0.998585	0.206212	0	0	0	1
0.0191457	-0.998923	-0.04138	0.385848	-0.9992	-0.0205845	0.0339215	-0.431804	-0.0347651	0.0406813	-0.998565	0.206081	0	0	0	1
0.0194078	-0.998912	-0.0415311	0.385457	-0.999182	-0.0208664	0.0342763	-0.431847	-0.0351339	0.0408157	-0.998547	0.20599	0	0	0	1
0.0193886	-0.998907	-0.0416494	0.384941	-0.999171	-0.0208651	0.0346109	-0.431934	-0.0354704	0.0409276	-0.99853	0.205953	0	0	0	1
0.0190884	-0.998922	-0.041423	0.384408	-0.999153	-0.0205841	0.0352815	-0.431939	-0.0361245	0.0406982	-0.998516	0.205973	0	0	0	1
0.0188013	-0.998947	-0.0409547	0.38381	-0.999129	-0.0203134	0.0361109	-0.431899	-0.0369331	0.0402239	-0.998506	0.206086	0	0	0	1
0.0184324	-0.998983	-0.0402377	0.383168	-0.999094	-0.0199638	0.0372688	-0.43171	-0.0380626	0.0394981	-0.998492	0.206234	0	0	0	1
0.0180254	-0.999	-0.0400045	0.382308	-0.999079	-0.0195713	0.0378637	-0.431665	-0.0386372	0.0392689	-0.998479	0.206424	0	0	0	1
0.0180048	-0.999012	-0.0397114	0.381709	-0.999057	-0.0195623	0.0384528	-0.431536	-0.0392201	0.0389653	-0.998469	0.206575	0	0	0	1
0.0185528	-0.998996	-0.0398492	0.381202	-0.999038	-0.0201232	0.0386423	-0.4315	-0.0394338	0.0390777	-0.998456	0.206642	0	0	0	1
0.0186331	-0.998979	-0.0402399	0.380717	-0.999039	-0.0202164	0.038579	-0.431564	-0.0393815	0.0394661	-0.998443	0.206641	0	0	0	1
0.0184166	-0.998969	-0.0405855	0.380325	-0.999044	-0.0200122	0.0385451	-0.43164	-0.039346	0.0398205	-0.99843	0.2066	0	0	0	1
0.018053	-0.998963	-0.0408982	0.379959	-0.999048	-0.0196646	0.0386363	-0.431711	-0.0394289	0.0401454	-0.998414	0.206509	0	0	0	1
0.0176504	-0.998958	-0.041185	0.379559	-0.99905	-0.019279	0.0387776	-0.431828	-0.0395597	0.0404452	-0.998396	0.206399	0	0	0	1
0.0173412	-0.998951	-0.0415049	0.379141	-0.999053	-0.0189848	0.0388348	-0.431945	-0.0396104	0.0407759	-0.998381	0.206325	0	0	0	1
0.0170778	-0.998938	-0.0419195	0.378712	-0.999059	-0.0187359	0.0387905	-0.432009	-0.0395632	0.0412013	-0.998365	0.206282	0	0	0	1
0.0168981	-0.998916	-0.0425022	0.378231	-0.999072	-0.0185694	0.0385536	-0.432019	-0.0393295	0.041795	-0.99835	0.206298	0	0	0	1
0.0167698	-0.998892	-0.0431175	0.377734	-0.99909	-0.0184477	0.0381377	-0.431988	-0.0389193	0.0424224	-0.998339	0.206396	0	0	0	1
0.0167171	-0.998862	-0.0438347	0.377154	-0.999112	-0.0183993	0.0375893	-0.43189	-0.0383814	0.043151	-0.998329	0.206561	0	0	0	1
0.0169213	-0.998823	-0.0446369	0.376493	-0.999129	-0.0186092	0.0370177	-0.431765	-0.0378331	0.0439554	-0.998315	0.206741	0	0	0	1
0.017385	-0.998786	-0.0452886	0.375886	-0.999132	-0.0190829	0.0366854	-0.43162	-0.0375333	0.0445952	-0.998298	0.206868	0	0	0	1
0.0175357	-0.99876	-0.0457997	0.375374	-0.999137	-0.0192428	0.0364643	-0.431553	-0.0373286	0.0451044	-0.998283	0.20694	0	0	0	1
0.0174481	-0.998743	-0.0462015	0.374905	-0.999138	-0.019171	0.0364802	-0.431548	-0.0373483	0.0455088	-0.998263	0.206912	0	0	0	1
0.0174834	-0.998726	-0.0465476	0.374458	-0.999133	-0.019225	0.0366049	-0.431607	-0.0374813	0.0458509	-0.998243	0.20683	0	0	0	1
0.0173117	-0.99872	-0.0467414	0.374034	-0.999128	-0.0190696	0.0368022	-0.431738	-0.0376747	0.0460472	-0.998226	0.20675	0	0	0	1
0.0172825	-0.998719	-0.0467767	0.373624	-0.999114	-0.0190595	0.0371865	-0.431875	-0.0380586	0.0460762	-0.998211	0.206655	0	0	0	1
0.017004	-0.998735	-0.046528	0.37323	-0.999095	-0.0188014	0.0378387	-0.431957	-0.0386939	0.045826	-0.998198	0.206582	0	0	0	1
0.0167032	-0.998749	-0.0463396	0.372796	-0.999079	-0.0185187	0.0383984	-0.432026	-0.0392368	0.0456391	-0.998185	0.206549	0	0	0	1
0.0161282	-0.998759	-0.0463273	0.372268	-0.999077	-0.0179576	0.0387152	-0.43208	-0.0395274	0.0456438	-0.998173	0.20658	0	0	0	1
0.0155795	-0.998764	-0.0464151	0.371671	-0.99908	-0.0174193	0.0388684	-0.432052	-0.0396572	0.0457504	-0.998163	0.206695	0	0	0	1
0.0151385	-0.998771	-0.0463966	0.370993	-0.999082	-0.0169838	0.0390072	-0.431921	-0.0397756	0.0457471	-0.998159	0.206934	0	0	0	1
0.0154647	-0.998776	-0.0461814	0.370335	-0.999064	-0.0173165	0.0393369	-0.431698	-0.0401168	0.0455134	-0.998156	0.20722	0	0	0	1
0.0158994	-0.998781	-0.0459326	0.369586	-0.999031	-0.0177697	0.0399625	-0.431473	-0.0407583	0.0452363	-0.998142	0.207413	0	0	0	1
0.0166998	-0.998763	-0.0460298	0.368768	-0.999006	-0.0185856	0.0402144	-0.431499	-0.0410485	0.0452961	-0.998128	0.207551	0	0	0	1
0.0171059	-0.998759	-0.0459779	0.36787	-0.998972	-0.0190179	0.0408385	-0.431599	-0.0416905	0.0452156	-0.998105	0.20758	0	0	0	1
0.0174778	-0.998726	-0.0465422	0.36681	-0.998951	-0.0194286	0.0411696	-0.431757	-0.0420498	0.0457573	-0.998065	0.207491	0	0	0	1
0.0173241	-0.998687	-0.0474352	0.3656	-0.998921	-0.019348	0.0419275	-0.43183	-0.0428186	0.0466412	-0.997992	0.207114	0	0	0	1
0.0171768	-0.998699	-0.0472427	0.364952	-0.998875	-0.0192448	0.0430534	-0.431747	-0.0439349	0.0464335	-0.997953	0.20661	0	0	0	1
0.017005	-0.998703	-0.047218	0.364543	-0.998831	-0.0191214	0.044118	-0.431627	-0.044992	0.046396	-0.997907	0.206202	0	0	0	1
0.0167747	-0.998692	-0.0475355	0.364201	-0.998817	-0.0189239	0.0445132	-0.431626	-0.0453829	0.046716	-0.997875	0.205978	0	0	0	1
0.0164071	-0.998682	-0.0478708	0.363865	-0.998806	-0.0185902	0.0449104	-0.431616	-0.0457695	0.0470602	-0.997841	0.205747	0	0	0	1
0.0159234	-0.99867	-0.0482788	0.363416	-0.998791	-0.0181489	0.0454079	-0.431632	-0.0462521	0.0474808	-0.997799	0.205457	0	0	0	1
0.0156041	-0.998657	-0.0486582	0.362943	-0.998775	-0.0178695	0.0458744	-0.431699	-0.0467107	0.0478661	-0.997759	0.205186	0	0	0	1
0.0154283	-0.998641	-0.0490385	0.36252	-0.998758	-0.0177314	0.0462867	-0.431731	-0.0471217	0.0482468	-0.997721	0.204939	0	0	0	1
0.0151343	-0.998626	-0.0494341	0.36211	-0.998752	-0.0174677	0.0465239	-0.431755	-0.0473519	0.0486516	-0.997691	0.204767	0	0	0	1
0.014879	-0.998611	-0.0498163	0.361748	-0.998751	-0.0172353	0.0466207	-0.431766	-0.0474429	0.0490437	-0.997667	0.204658	0	0	0	1
0.0145413	-0.998595	-0.0502201	0.361357	-0.998754	-0.0169197	0.0466786	-0.431786	-0.0474911	0.0494621	-0.997644	0.20456	0	0	0	1
0.0142574	-0.998577	-0.0506684	0.360926	-0.998758	-0.0166571	0.0466788	-0.431814	-0.0474847	0.0499233	-0.997622	0.204483	0	0	0	1
0.0139792	-0.998557	-0.0511422	0.360444	-0.998769	-0.0163951	0.0465552	-0.431881	-0.0473548	0.0504117	-0.997603	0.204455	0	0	0	1
0.0137878	-0.998535	-0.0516075	0.35997	-0.99878	-0.0162166	0.0463745	-0.431954	-0.0471718	0.0508884	-0.997588	0.204456	0	0	0	1
0.0137599	-0.998512	-0.0520637	0.359552	-0.998787	-0.0162023	0.0462213	-0.431987	-0.0470244	0.0513479	-0.997571	0.204446	0	0	0	1
0.0137233	-0.998491	-0.0524861	0.359155	-0.99879	-0.0161826	0.0461614	-0.432023	-0.0469693	0.0517724	-0.997552	0.204403	0	0	0	1
0.013697	-0.998472	-0.0528507	0.358782	-0.998791	-0.0161734	0.0461609	-0.432073	-0.0469734	0.0521378	-0.997533	0.204344	0	0	0	1
0.013562	-0.998453	-0.0532322	0.358354	-0.998792	-0.0160568	0.0461706	-0.432153	-0.0469822	0.052525	-0.997512	0.20428	0	0	0	1
0.0133412	-0.998437	-0.0535952	0.357897	-0.998797	-0.015851	0.0461319	-0.432267	-0.0469375	0.0528985	-0.997494	0.204242	0	0	0	1
0.013073	-0.998422	-0.0539394	0.357422	-0.998802	-0.0155979	0.0461125	-0.432396	-0.0469093	0.0532551	-0.997477	0.204208	0	0	0	1
0.012818	-0.998417	-0.054089	0.357059	-0.998795	-0.0153615	0.0463297	-0.432427	-0.0471155	0.0534132	-0.997458	0.204156	0	0	0	1
0.0129234	-0.998386	-0.0546289	0.356644	-0.998776	-0.0155124	0.0467	-0.432395	-0.0475003	0.0539417	-0.997412	0.204109	0	0	0	1
0.013019	-0.99837	-0.0549029	0.356294	-0.998777	-0.0156181	0.0466456	-0.4325	-0.0474553	0.0542117	-0.997399	0.204147	0	0	0	1
0.0129282	-0.998342	-0.0554232	0.355859	-0.998775	-0.0155556	0.0467094	-0.432527	-0.0475224	0.0547346	-0.997367	0.20413	0	0	0	1
0.0129105	-0.998319	-0.0558554	0.355453	-0.99878	-0.0155529	0.046609	-0.432556	-0.0474275	0.0551687	-0.997348	0.204138	0	0	0	1
0.0126645	-0.998299	-0.0562668	0.355	-0.998793	-0.015315	0.0464045	-0.432589	-0.0472155	0.0555944	-0.997334	0.204203	0	0	0	1
0.0122713	-0.998278	-0.0567153	0.354445	-0.99881	-0.0149295	0.0461664	-0.432577	-0.0469618	0.0560644	-0.99732	0.2043	0	0	0	1
0.0121071	-0.998248	-0.0572789	0.353823	-0.998836	-0.014762	0.0456429	-0.432465	-0.0464366	0.0566428	-0.997312	0.204538	0	0	0	1
0.0121761	-0.998225	-0.0576661	0.353256	-0.998857	-0.0148217	0.045163	-0.432252	-0.0459657	0.0570334	-0.997311	0.204852	0	0	0	1
0.0123052	-0.998208	-0.0579392	0.352727	-0.998874	-0.01494	0.0447548	-0.432035	-0.0455683	0.0573063	-0.997314	0.205169	0	0	0	1
0.0125185	-0.998198	-0.0580566	0.352252	-0.998879	-0.0151476	0.0445602	-0.431913	-0.0453875	0.0574168	-0.997316	0.205414	0	0	0	1
0.0123569	-0.998168	-0.0586006	0.351457	-0.998898	-0.0149893	0.0441931	-0.431972	-0.0450186	0.0579731	-0.9973	0.205595	0	0	0	1
0.0117991	-0.998164	-0.0587898	0.350561	-0.998889	-0.0144613	0.0445634	-0.431976	-0.0453599	0.0581818	-0.997273	0.205605	0	0	0	1
0.0114632	-0.998219	-0.0579175	0.349966	-0.998845	-0.0141475	0.045643	-0.431894	-0.0464093	0.0573105	-0.997275	0.205666	0	0	0	1
0.0116727	-0.998241	-0.0574877	0.349076	-0.998798	-0.0143904	0.0465771	-0.431954	-0.0473506	0.0568581	-0.997257	0.205701	0	0	0	1
0.0119858	-0.998262	-0.0570695	0.348155	-0.998725	-0.0147646	0.0480054	-0.431862	-0.0487927	0.0564045	-0.997213	0.205526	0	0	0	1
0.0132307	-0.998288	-0.0563336	0.347498	-0.998638	-0.0160512	0.0493923	-0.431819	-0.0502402	0.0555864	-0.997187	0.205225	0	0	0	1
0.0128709	-0.998348	-0.0553305	0.346942	-0.998573	-0.0157178	0.0507983	-0.431904	-0.0516124	0.0545808	-0.997173	0.204863	0	0	0	1
0.0124106	-0.998397	-0.0545602	0.346554	-0.998505	-0.0152953	0.0522393	-0.431914	-0.0530184	0.0538133	-0.997141	0.204597	0	0	0	1
0.0119928	-0.99841	-0.0544016	0.346186	-0.998473	-0.0149069	0.0529427	-0.431989	-0.0536979	0.0536666	-0.997112	0.204418	0	0	0	1
0.011563	-0.998406	-0.0545691	0.345863	-0.99846	-0.0145057	0.0533062	-0.432038	-0.0540412	0.0538517	-0.997084	0.204251	0	0	0	1
0.0110868	-0.998402	-0.0547506	0.345534	-0.998452	-0.0140538	0.0535731	-0.432117	-0.0542853	0.0540549	-0.997059	0.20411	0	0	0	1
0.0106548	-0.998396	-0.0549361	0.345206	-0.99845	-0.0136397	0.0537164	-0.432212	-0.054408	0.0542616	-0.997042	0.204028	0	0	0	1
0.0101876	-0.998389	-0.0551653	0.344862	-0.998454	-0.0131878	0.053766	-0.432298	-0.0544353	0.0545153	-0.997026	0.20398	0	0	0	1
0.00983738	-0.998367	-0.055612	0.344489	-0.998447	-0.0128731	0.0539686	-0.432315	-0.0546248	0.0549776	-0.99699	0.203938	0	0	0	1
0.00953956	-0.998353	-0.0559196	0.344181	-0.998444	-0.0125984	0.054081	-0.432374	-0.0547248	0.0552996	-0.996967	0.203926	0	0	0	1
0.00917514	-0.998335	-0.0563076	0.343829	-0.998443	-0.0122613	0.0541891	-0.432404	-0.0548176	0.0557056	-0.996939	0.203895	0	0	0	1
0.00883413	-0.998317	-0.0566809	0.343479	-0.998446	-0.0119414	0.0542003	-0.432432	-0.0548143	0.0560969	-0.996918	0.203867	0	0	0	1
0.00849051	-0.998298	-0.0570648	0.343084	-0.998457	-0.0116108	0.054059	-0.432484	-0.0546579	0.0565007	-0.996903	0.203877	0	0	0	1
0.00813431	-0.99828	-0.0574254	0.342678	-0.998472	-0.0112631	0.0538622	-0.432567	-0.0544447	0.0568825	-0.996893	0.20392	0	0	0	1
0.0078082	-0.998253	-0.0579324	0.342257	-0.998484	-0.0109551	0.0536965	-0.4326	-0.0542657	0.0574082	-0.996873	0.204015	0	0	0	1
0.00745748	-0.998234	-0.058304	0.341895	-0.998497	-0.0106149	0.0535303	-0.432576	-0.054083	0.0578001	-0.99686	0.204165	0	0	0	1
0.00725339	-0.998202	-0.0588811	0.341452	-0.998522	-0.0104174	0.0531079	-0.432537	-0.053654	0.0583918	-0.996849	0.204353	0	0	0	1
0.00693047	-0.998172	-0.0594311	0.340974	-0.998564	-0.0100798	0.0523612	-0.432472	-0.0528928	0.0589658	-0.996856	0.204635	0	0	0	1
0.00667194	-0.998136	-0.0600588	0.34046	-0.998613	-0.00980202	0.0514839	-0.432342	-0.0520049	0.0596149	-0.996864	0.204969	0	0	0	1
0.00651793	-0.998104	-0.0606066	0.339972	-0.998659	-0.00962404	0.0506144	-0.432187	-0.0511298	0.0601784	-0.996875	0.205338	0	0	0	1
0.00661258	-0.998081	-0.0609669	0.339578	-0.998692	-0.00969648	0.0499433	-0.432035	-0.0504668	0.0605398	-0.996887	0.205663	0	0	0	1
0.00664101	-0.998069	-0.0611645	0.339256	-0.998711	-0.0097111	0.0495521	-0.431926	-0.0500785	0.0607396	-0.996895	0.205887	0	0	0	1
0.00686806	-0.998072	-0.0610983	0.339022	-0.998714	-0.00992935	0.04946	-0.431877	-0.0499994	0.060663	-0.996903	0.206043	0	0	0	1
0.00724671	-0.998091	-0.0607402	0.338838	-0.998698	-0.0103052	0.0497075	-0.431888	-0.0502667	0.0602838	-0.996913	0.206139	0	0	0	1
0.00754509	-0.998128	-0.0600961	0.338659	-0.998664	-0.0106078	0.0503186	-0.431902	-0.05089	0.0596191	-0.996921	0.206179	0	0	0	1
0.00835625	-0.998165	-0.0593593	0.338491	-0.998617	-0.0114265	0.0510769	-0.431919	-0.0516896	0.0588334	-0.996927	0.206194	0	0	0	1
0.00875053	-0.998216	-0.0584341	0.338362	-0.998568	-0.0118227	0.0519355	-0.431925	-0.052562	0.0578789	-0.996937	0.206226	0	0	0	1
0.00948326	-0.99826	-0.0575723	0.338184	-0.998512	-0.0125606	0.0528164	-0.43194	-0.0534759	0.0569688	-0.996941	0.206237	0	0	0	1
0.00992833	-0.998281	-0.0571188	0.337969	-0.998483	-0.0130068	0.053265	-0.431988	-0.0539447	0.0564862	-0.996943	0.206272	0	0	0	1
0.00994056	-0.998289	-0.0569883	0.337834	-0.998478	-0.0130171	0.0533559	-0.431983	-0.0540348	0.0563541	-0.996946	0.206326	0	0	0	1
0.00994952	-0.998281	-0.0571208	0.337735	-0.998484	-0.0130264	0.0532348	-0.431929	-0.0539157	0.0564875	-0.996945	0.206374	0	0	0	1
0.00997914	-0.998268	-0.0573424	0.337625	-0.998492	-0.0130589	0.0530751	-0.431873	-0.0537603	0.0567092	-0.99694	0.206406	0	0	0	1
0.0100724	-0.998257	-0.0575258	0.337544	-0.998499	-0.0131534	0.0529233	-0.431827	-0.053616	0.0568893	-0.996938	0.206434	0	0	0	1
0.0101551	-0.998248	-0.0576565	0.337482	-0.998503	-0.0132373	0.0528217	-0.431794	-0.0535207	0.0570167	-0.996936	0.206447	0	0	0	1
0.0101805	-0.998245	-0.0577119	0.337436	-0.998504	-0.0132644	0.0527987	-0.431785	-0.0534999	0.057071	-0.996934	0.206434	0	0	0	1
0.010288	-0.998246	-0.0576681	0.337417	-0.998505	-0.0133668	0.0527497	-0.4318	-0.0534563	0.0570221	-0.996939	0.206401	0	0	0	1
0.0103474	-0.998242	-0.0577278	0.337366	-0.9985	-0.0134339	0.0528284	-0.431787	-0.0535394	0.0570775	-0.996931	0.206355	0	0	0	1
0.0103614	-0.998241	-0.0577523	0.337339	-0.998498	-0.0134511	0.0528618	-0.431786	-0.0535739	0.0571008	-0.996928	0.206334	0	0	0	1
0.0103868	-0.998239	-0.0577699	0.337322	-0.998497	-0.0134788	0.0528845	-0.431784	-0.0535984	0.0571167	-0.996926	0.206321	0	0	0	1
0.0104241	-0.998237	-0.0577938	0.3373	-0.998495	-0.0135193	0.0529166	-0.431782	-0.0536329	0.0571381	-0.996923	0.206303	0	0	0	1
0.0104538	-0.998236	-0.0578139	0.337277	-0.998493	-0.0135512	0.0529383	-0.431783	-0.0536567	0.0571563	-0.99692	0.20629	0	0	0	1
0.0104821	-0.998234	-0.0578362	0.337258	-0.998491	-0.0135827	0.0529719	-0.431778	-0.0536923	0.0571766	-0.996917	0.206273	0	0	0	1
0.0105259	-0.998232	-0.0578626	0.337239	-0.998489	-0.0136295	0.0529993	-0.431773	-0.0537225	0.0572003	-0.996914	0.206256	0	0	0	1
0.0105815	-0.998231	-0.0578804	0.337226	-0.998486	-0.0136877	0.0530279	-0.431768	-0.0537546	0.0572147	-0.996912	0.206241	0	0	0	1
0.0106255	-0.99823	-0.0578922	0.33721	-0.998485	-0.0137331	0.0530417	-0.431771	-0.0537711	0.0572238	-0.99691	0.206232	0	0	0	1
0.0106711	-0.998228	-0.0579129	0.337194	-0.998483	-0.0137812	0.0530636	-0.431767	-0.0537959	0.0572418	-0.996908	0.206219	0	0	0	1
0.0107236	-0.998227	-0.0579209	0.337188	-0.998481	-0.0138354	0.0530857	-0.431764	-0.0538212	0.0572466	-0.996906	0.206207	0	0	0	1
0.0107571	-0.998225	-0.0579389	0.337173	-0.99848	-0.0138706	0.0531	-0.431764	-0.0538377	0.0572625	-0.996905	0.206198	0	0	0	1
0.0107868	-0.998224	-0.0579555	0.33716	-0.998478	-0.0139026	0.0531245	-0.431759	-0.0538642	0.0572772	-0.996902	0.206186	0	0	0	1
0.0108292	-0.998223	-0.0579667	0.337152	-0.998477	-0.0139462	0.0531327	-0.431758	-0.053875	0.057286	-0.996901	0.206179	0	0	0	1
0.0108579	-0.998222	-0.0579755	0.337142	-0.998476	-0.0139763	0.0531491	-0.431758	-0.0538932	0.057293	-0.9969	0.206171	0	0	0	1
0.0108862	-0.998221	-0.0579918	0.337132	-0.998475	-0.0140061	0.0531609	-0.431755	-0.0539069	0.0573075	-0.996898	0.206162	0	0	0	1
0.010911	-0.99822	-0.0579998	0.337127	-0.998474	-0.0140322	0.0531752	-0.431751	-0.0539227	0.057314	-0.996897	0.206154	0	0	0	1
0.0109476	-0.998219	-0.058009	0.337121	-0.998473	-0.01407	0.0531872	-0.431748	-0.053937	0.057321	-0.996896	0.206148	0	0	0	1
0.011018	-0.998218	-0.0580202	0.337116	-0.998471	-0.0141416	0.0531967	-0.431745	-0.0539507	0.0573283	-0.996895	0.206141	0	0	0	1
0.0110905	-0.998217	-0.0580291	0.337107	-0.998469	-0.0142152	0.053208	-0.431747	-0.0539663	0.0573331	-0.996894	0.206135	0	0	0	1
0.0111376	-0.998215	-0.0580405	0.337103	-0.998468	-0.0142636	0.0532206	-0.431744	-0.0539818	0.0573418	-0.996892	0.206128	0	0	0	1
0.0111571	-0.998215	-0.0580439	0.337097	-0.998467	-0.0142837	0.0532263	-0.431745	-0.0539887	0.057344	-0.996892	0.206125	0	0	0	1
0.0111689	-0.998214	-0.058053	0.33709	-0.998467	-0.0142967	0.0532393	-0.431742	-0.0540025	0.0573523	-0.996891	0.206118	0	0	0	1
0.0111797	-0.998214	-0.0580629	0.337085	-0.998466	-0.0143086	0.053248	-0.43174	-0.054012	0.0573615	-0.996889	0.206112	0	0	0	1
0.0111853	-0.998213	-0.0580679	0.337079	-0.998466	-0.0143147	0.0532528	-0.431741	-0.0540171	0.0573661	-0.996889	0.20611	0	0	0	1
0.0111956	-0.998213	-0.0580773	0.337073	-0.998465	-0.0143263	0.0532663	-0.431738	-0.0540315	0.0573747	-0.996888	0.206102	0	0	0	1
0.0112022	-0.998212	-0.0580811	0.33707	-0.998465	-0.0143332	0.0532684	-0.431738	-0.054034	0.0573781	-0.996887	0.206101	0	0	0	1
0.0112055	-0.998212	-0.0580859	0.337063	-0.998464	-0.0143372	0.0532746	-0.431738	-0.0540404	0.0573826	-0.996887	0.206096	0	0	0	1
0.0112162	-0.998211	-0.0580932	0.33706	-0.998464	-0.0143487	0.0532835	-0.431737	-0.0540501	0.0573892	-0.996886	0.206093	0	0	0	1
0.0112224	-0.998211	-0.0580985	0.337056	-0.998463	-0.0143555	0.053288	-0.431735	-0.054055	0.0573941	-0.996885	0.206089	0	0	0	1
0.0112271	-0.998211	-0.0581021	0.337052	-0.998463	-0.0143607	0.0532938	-0.431734	-0.0540611	0.0573974	-0.996885	0.206085	0	0	0	1
0.011237	-0.99821	-0.0581075	0.337049	-0.998462	-0.0143719	0.0533097	-0.43173	-0.0540778	0.057402	-0.996884	0.206078	0	0	0	1
0.0112344	-0.99821	-0.0581154	0.337042	-0.998462	-0.0143694	0.0533053	-0.431732	-0.0540733	0.0574101	-0.996883	0.206078	0	0	0	1
0.0112462	-0.99821	-0.05812	0.33704	-0.998461	-0.0143825	0.0533224	-0.431727	-0.0540911	0.0574138	-0.996882	0.206071	0	0	0	1
0.0112518	-0.998209	-0.0581235	0.337037	-0.998461	-0.0143881	0.0533203	-0.431728	-0.0540894	0.057417	-0.996882	0.206071	0	0	0	1
0.0112557	-0.998209	-0.0581333	0.337033	-0.99846	-0.0143938	0.053341	-0.431722	-0.0541105	0.0574263	-0.99688	0.20606	0	0	0	1
0.0112611	-0.998208	-0.0581398	0.337027	-0.998459	-0.0143997	0.0533452	-0.431721	-0.0541151	0.0574325	-0.99688	0.206058	0	0	0	1
0.0112799	-0.998208	-0.0581455	0.337025	-0.998459	-0.0144193	0.0533531	-0.431718	-0.0541242	0.057437	-0.996879	0.206053	0	0	0	1
0.0113007	-0.998207	-0.0581581	0.33702	-0.998458	-0.0144413	0.0533623	-0.431713	-0.0541348	0.0574484	-0.996878	0.206047	0	0	0	1
0.0115718	-0.998203	-0.0581708	0.337022	-0.998454	-0.0147135	0.0533678	-0.431713	-0.0541561	0.0574462	-0.996877	0.206042	0	0	0	1
0.0116813	-0.998201	-0.0581834	0.337015	-0.998452	-0.0148243	0.0533773	-0.431711	-0.0541721	0.0574527	-0.996876	0.206035	0	0	0	1
0.0117161	-0.9982	-0.0581938	0.337009	-0.99845	-0.0148606	0.0533945	-0.431707	-0.0541915	0.0574609	-0.996874	0.206026	0	0	0	1
0.0117336	-0.998199	-0.058207	0.337002	-0.998449	-0.0148797	0.0534098	-0.431701	-0.054208	0.0574729	-0.996872	0.206016	0	0	0	1
0.0117537	-0.998198	-0.0582117	0.336999	-0.998449	-0.0149002	0.0534116	-0.4317	-0.054211	0.0574765	-0.996872	0.206012	0	0	0	1
0.0117613	-0.998198	-0.0582224	0.336992	-0.998448	-0.0149091	0.053425	-0.431697	-0.0542251	0.0574866	-0.996871	0.206005	0	0	0	1
0.0117736	-0.998197	-0.0582271	0.336988	-0.998447	-0.014922	0.0534312	-0.431696	-0.0542321	0.0574905	-0.99687	0.206	0	0	0	1
0.0117856	-0.998197	-0.0582289	0.336989	-0.998447	-0.0149342	0.0534328	-0.431693	-0.0542344	0.0574916	-0.99687	0.205999	0	0	0	1
0.0117877	-0.998196	-0.0582371	0.336983	-0.998447	-0.0149372	0.0534395	-0.431693	-0.0542413	0.0574997	-0.996869	0.205995	0	0	0	1
0.0118048	-0.998196	-0.0582353	0.336982	-0.998446	-0.0149545	0.0534448	-0.431692	-0.0542476	0.0574968	-0.996869	0.205992	0	0	0	1
0.0118076	-0.998196	-0.0582391	0.33698	-0.998446	-0.0149578	0.0534505	-0.431691	-0.0542535	0.0575003	-0.996868	0.205989	0	0	0	1
0.0118052	-0.998196	-0.0582389	0.336976	-0.998445	-0.0149557	0.0534558	-0.431693	-0.0542587	0.0575002	-0.996868	0.205986	0	0	0	1
0.0118174	-0.998196	-0.0582465	0.336975	-0.998446	-0.0149679	0.0534482	-0.431692	-0.0542519	0.0575073	-0.996868	0.20599	0	0	0	1
0.0118198	-0.998196	-0.0582438	0.336974	-0.998445	-0.0149705	0.0534543	-0.431692	-0.0542581	0.0575044	-0.996868	0.205987	0	0	0	1
0.0118315	-0.998196	-0.0582447	0.336975	-0.998445	-0.0149821	0.0534516	-0.431692	-0.054256	0.0575047	-0.996868	0.205987	0	0	0	1
0.0118451	-0.998195	-0.0582459	0.336975	-0.998445	-0.0149959	0.0534526	-0.431691	-0.0542579	0.0575051	-0.996868	0.205987	0	0	0	1
0.0118327	-0.998195	-0.0582479	0.336969	-0.998445	-0.0149835	0.0534534	-0.431694	-0.054258	0.0575078	-0.996868	0.205986	0	0	0	1
0.0118492	-0.998195	-0.0582541	0.336969	-0.998444	-0.0150009	0.0534618	-0.43169	-0.0542675	0.0575129	-0.996867	0.205981	0	0	0	1
0.0118574	-0.998195	-0.058254	0.336969	-0.998444	-0.0150093	0.0534644	-0.43169	-0.0542705	0.0575123	-0.996867	0.20598	0	0	0	1
0.0118551	-0.998195	-0.0582548	0.336966	-0.998444	-0.0150069	0.0534635	-0.431692	-0.0542695	0.0575133	-0.996867	0.205981	0	0	0	1
0.0118677	-0.998195	-0.0582539	0.336967	-0.998444	-0.0150193	0.0534611	-0.431693	-0.0542678	0.0575118	-0.996867	0.205982	0	0	0	1
0.0118654	-0.998195	-0.0582548	0.336964	-0.998444	-0.0150176	0.0534699	-0.431692	-0.0542765	0.0575126	-0.996866	0.205978	0	0	0	1
0.0118719	-0.998194	-0.0582601	0.336962	-0.998443	-0.0150245	0.0534722	-0.431691	-0.0542793	0.0575175	-0.996866	0.205976	0	0	0	1
0.0118767	-0.998194	-0.0582623	0.336962	-0.998443	-0.0150294	0.0534712	-0.431689	-0.0542786	0.0575195	-0.996866	0.205976	0	0	0	1
0.0118792	-0.998194	-0.0582635	0.336958	-0.998443	-0.0150323	0.0534784	-0.431691	-0.054286	0.0575205	-0.996865	0.205974	0	0	0	1
0.0118872	-0.998194	-0.0582632	0.336959	-0.998443	-0.0150402	0.0534763	-0.431692	-0.0542843	0.0575197	-0.996866	0.205974	0	0	0	1
0.0118884	-0.998194	-0.0582637	0.336956	-0.998442	-0.0150422	0.0534889	-0.43169	-0.054297	0.0575199	-0.996865	0.205969	0	0	0	1
0.0119005	-0.998193	-0.0582683	0.336955	-0.998443	-0.0150541	0.0534816	-0.431691	-0.0542905	0.057524	-0.996865	0.205971	0	0	0	1
0.0119078	-0.998193	-0.0582699	0.336956	-0.998442	-0.0150617	0.0534844	-0.431689	-0.0542938	0.0575252	-0.996865	0.205969	0	0	0	1
0.0119092	-0.998193	-0.0582666	0.336954	-0.998442	-0.0150629	0.0534848	-0.431691	-0.0542942	0.0575218	-0.996865	0.205971	0	0	0	1
0.0119278	-0.998193	-0.058271	0.336953	-0.998442	-0.0150818	0.0534856	-0.431691	-0.054296	0.0575251	-0.996865	0.205969	0	0	0	1
0.0119381	-0.998193	-0.0582715	0.336952	-0.998442	-0.0150922	0.0534879	-0.431691	-0.054299	0.057525	-0.996864	0.205969	0	0	0	1
0.0119688	-0.998192	-0.0582711	0.336952	-0.998441	-0.015123	0.05349	-0.431692	-0.0543028	0.0575229	-0.996864	0.205968	0	0	0	1
0.0124979	-0.998185	-0.0582855	0.336962	-0.998433	-0.0156532	0.0534926	-0.431693	-0.0543362	0.0575085	-0.996863	0.205966	0	0	0	1
0.0126143	-0.998183	-0.0582882	0.33696	-0.998431	-0.0157699	0.053496	-0.431697	-0.0543464	0.0575049	-0.996863	0.205965	0	0	0	1
0.0126787	-0.998182	-0.0582928	0.336958	-0.99843	-0.0158345	0.0534928	-0.431699	-0.054347	0.0575059	-0.996863	0.205966	0	0	0	1
0.0127105	-0.998182	-0.0582956	0.336955	-0.998429	-0.0158669	0.0535014	-0.431699	-0.0543574	0.0575069	-0.996862	0.205962	0	0	0	1
0.0127491	-0.998181	-0.0582935	0.336957	-0.998429	-0.0159051	0.0534964	-0.431701	-0.0543546	0.0575027	-0.996863	0.205964	0	0	0	1
0.0127749	-0.998181	-0.0582975	0.336955	-0.998428	-0.0159314	0.0535025	-0.431701	-0.0543623	0.0575052	-0.996862	0.205962	0	0	0	1
0.0128065	-0.99818	-0.0582994	0.336954	-0.998428	-0.015963	0.0534981	-0.431702	-0.0543597	0.0575055	-0.996862	0.205963	0	0	0	1
0.0128182	-0.99818	-0.0582986	0.336952	-0.998427	-0.015975	0.0535054	-0.431702	-0.0543676	0.057504	-0.996862	0.205961	0	0	0	1
0.0128344	-0.99818	-0.0583	0.336951	-0.998427	-0.0159914	0.0535067	-0.431703	-0.0543699	0.0575044	-0.996862	0.20596	0	0	0	1
0.0128534	-0.998179	-0.0583037	0.336949	-0.998427	-0.0160102	0.0535015	-0.431704	-0.0543659	0.0575072	-0.996862	0.205962	0	0	0	1
0.0128733	-0.998179	-0.0583041	0.336948	-0.998426	-0.0160305	0.0535064	-0.431704	-0.0543719	0.0575065	-0.996862	0.20596	0	0	0	1
0.0128925	-0.998179	-0.0583042	0.336948	-0.998426	-0.0160498	0.053508	-0.431705	-0.0543747	0.0575054	-0.996861	0.205959	0	0	0	1
0.0128966	-0.998179	-0.0583061	0.336944	-0.998426	-0.016054	0.0535084	-0.431707	-0.0543753	0.0575072	-0.996861	0.205958	0	0	0	1
0.012912	-0.998178	-0.0583066	0.336944	-0.998425	-0.0160696	0.0535121	-0.431706	-0.0543799	0.0575068	-0.996861	0.205957	0	0	0	1
0.0129243	-0.998178	-0.0583071	0.336943	-0.998425	-0.016082	0.0535129	-0.431708	-0.0543814	0.0575066	-0.996861	0.205957	0	0	0	1
0.0129409	-0.998178	-0.0583055	0.336944	-0.998425	-0.0160984	0.053511	-0.431707	-0.0543805	0.057504	-0.996861	0.205958	0	0	0	1
0.0129513	-0.998178	-0.0583095	0.336942	-0.998424	-0.0161092	0.0535134	-0.431707	-0.0543835	0.0575075	-0.996861	0.205956	0	0	0	1
0.0129614	-0.998178	-0.0583122	0.336939	-0.998424	-0.0161197	0.0535183	-0.431707	-0.0543891	0.0575095	-0.99686	0.205953	0	0	0	1
0.0129711	-0.998177	-0.0583121	0.336939	-0.998424	-0.0161293	0.0535176	-0.431708	-0.0543889	0.0575089	-0.99686	0.205954	0	0	0	1
0.0129841	-0.998177	-0.0583126	0.336937	-0.998424	-0.0161423	0.0535164	-0.431709	-0.0543885	0.0575087	-0.996861	0.205954	0	0	0	1
0.0129945	-0.998177	-0.0583163	0.336935	-0.998423	-0.0161531	0.0535195	-0.431708	-0.0543922	0.0575118	-0.99686	0.205953	0	0	0	1
0.0130095	-0.998177	-0.0583164	0.336936	-0.998423	-0.0161683	0.0535235	-0.431708	-0.0543971	0.057511	-0.99686	0.205951	0	0	0	1
0.0130159	-0.998177	-0.058317	0.336934	-0.998423	-0.0161747	0.0535232	-0.43171	-0.0543971	0.0575113	-0.99686	0.205951	0	0	0	1
0.0130305	-0.998176	-0.0583189	0.336935	-0.998422	-0.0161896	0.0535251	-0.431707	-0.0543999	0.0575123	-0.99686	0.20595	0	0	0	1
0.0130451	-0.998176	-0.0583175	0.336935	-0.998422	-0.016204	0.0535217	-0.431709	-0.0543974	0.0575102	-0.99686	0.205952	0	0	0	1
0.0130566	-0.998176	-0.0583162	0.336935	-0.998422	-0.0162154	0.0535228	-0.43171	-0.0543991	0.0575083	-0.99686	0.205952	0	0	0	1
0.0130663	-0.998176	-0.0583211	0.336931	-0.998422	-0.0162257	0.0535274	-0.43171	-0.0544043	0.0575126	-0.996859	0.205949	0	0	0	1
0.0130901	-0.998175	-0.0583227	0.33693	-0.998421	-0.0162496	0.0535272	-0.431711	-0.0544055	0.0575129	-0.996859	0.205949	0	0	0	1
0.013242	-0.998173	-0.0583262	0.336933	-0.998419	-0.0164019	0.0535303	-0.431711	-0.0544174	0.057508	-0.996859	0.205947	0	0	0	1
0.0133948	-0.998171	-0.0583319	0.336934	-0.998416	-0.016555	0.0535316	-0.431712	-0.0544277	0.0575054	-0.996859	0.205947	0	0	0	1
0.013423	-0.99817	-0.0583332	0.33693	-0.998416	-0.0165833	0.0535315	-0.431716	-0.0544292	0.0575051	-0.996858	0.205946	0	0	0	1
0.0134466	-0.99817	-0.0583303	0.33693	-0.998415	-0.016607	0.0535361	-0.431716	-0.0544351	0.0575009	-0.996858	0.205946	0	0	0	1
0.0134651	-0.99817	-0.0583326	0.336927	-0.998415	-0.0166257	0.0535366	-0.431719	-0.0544367	0.0575022	-0.996858	0.205945	0	0	0	1
0.0134833	-0.998169	-0.0583349	0.336926	-0.998415	-0.0166438	0.0535332	-0.43172	-0.0544345	0.0575035	-0.996858	0.205946	0	0	0	1
0.0134883	-0.998169	-0.0583352	0.336924	-0.998414	-0.0166491	0.0535369	-0.43172	-0.0544385	0.0575035	-0.996858	0.205945	0	0	0	1
0.0135016	-0.998169	-0.0583364	0.336924	-0.998414	-0.0166625	0.0535382	-0.43172	-0.0544405	0.0575039	-0.996858	0.205944	0	0	0	1
0.0135035	-0.998169	-0.0583356	0.336921	-0.998414	-0.0166643	0.0535375	-0.431723	-0.0544399	0.057503	-0.996858	0.205945	0	0	0	1
0.0135154	-0.998169	-0.0583343	0.336922	-0.998414	-0.0166764	0.0535408	-0.431721	-0.0544438	0.0575011	-0.996858	0.205944	0	0	0	1
0.0135233	-0.998169	-0.0583354	0.336922	-0.998413	-0.0166845	0.0535432	-0.431721	-0.0544468	0.0575017	-0.996858	0.205943	0	0	0	1
0.0135239	-0.998169	-0.058337	0.336918	-0.998413	-0.0166851	0.0535419	-0.431723	-0.0544455	0.0575033	-0.996858	0.205943	0	0	0	1
0.0135283	-0.998168	-0.0583379	0.336918	-0.998413	-0.0166893	0.05354	-0.431724	-0.0544439	0.0575039	-0.996858	0.205944	0	0	0	1
0.0135333	-0.998168	-0.0583372	0.336916	-0.998413	-0.0166942	0.053538	-0.431727	-0.0544422	0.057503	-0.996858	0.205945	0	0	0	1
0.013532	-0.998169	-0.0583339	0.336915	-0.998413	-0.0166929	0.0535402	-0.431729	-0.0544442	0.0574997	-0.996858	0.205945	0	0	0	1
0.013538	-0.998168	-0.0583363	0.336915	-0.998413	-0.0166992	0.0535431	-0.431727	-0.0544475	0.0575018	-0.996858	0.205943	0	0	0	1
0.0135414	-0.998168	-0.0583354	0.336915	-0.998413	-0.0167024	0.0535399	-0.431728	-0.0544445	0.0575008	-0.996858	0.205944	0	0	0	1
0.0135442	-0.998168	-0.0583375	0.336914	-0.998413	-0.0167056	0.0535444	-0.431727	-0.0544492	0.0575026	-0.996858	0.205942	0	0	0	1
0.0135532	-0.998168	-0.0583383	0.336915	-0.998413	-0.0167146	0.0535449	-0.431725	-0.0544503	0.0575029	-0.996857	0.205942	0	0	0	1
0.013549	-0.998168	-0.0583382	0.336912	-0.998413	-0.0167105	0.0535473	-0.431727	-0.0544524	0.057503	-0.996857	0.205941	0	0	0	1
0.013562	-0.998168	-0.0583395	0.336914	-0.998412	-0.0167236	0.0535481	-0.431726	-0.054454	0.0575035	-0.996857	0.205941	0	0	0	1
0.0135599	-0.998168	-0.0583404	0.336911	-0.998412	-0.0167217	0.0535495	-0.431727	-0.0544552	0.0575045	-0.996857	0.205939	0	0	0	1
0.0135621	-0.998168	-0.0583408	0.33691	-0.998412	-0.0167239	0.0535496	-0.431728	-0.0544555	0.0575048	-0.996857	0.205939	0	0	0	1
0.0135632	-0.998168	-0.0583442	0.336908	-0.998412	-0.0167252	0.0535497	-0.431727	-0.0544557	0.0575082	-0.996857	0.205939	0	0	0	1
0.0135659	-0.998168	-0.058341	0.336909	-0.998412	-0.0167277	0.0535486	-0.431729	-0.0544547	0.0575049	-0.996857	0.20594	0	0	0	1
0.0135697	-0.998168	-0.0583407	0.336911	-0.998412	-0.0167313	0.053547	-0.431728	-0.0544534	0.0575044	-0.996857	0.20594	0	0	0	1
0.0135731	-0.998168	-0.0583408	0.336909	-0.998412	-0.0167347	0.0535453	-0.43173	-0.0544518	0.0575043	-0.996857	0.205942	0	0	0	1
0.0135826	-0.998168	-0.0583413	0.33691	-0.998412	-0.0167444	0.0535487	-0.431728	-0.0544557	0.0575042	-0.996857	0.205939	0	0	0	1
0.0135766	-0.998168	-0.0583386	0.33691	-0.998412	-0.016738	0.0535447	-0.43173	-0.0544514	0.0575019	-0.996857	0.205942	0	0	0	1
0.0135795	-0.998167	-0.0583441	0.336907	-0.998412	-0.0167417	0.053553	-0.431729	-0.05446	0.0575071	-0.996857	0.205938	0	0	0	1
0.0135798	-0.998167	-0.0583431	0.336906	-0.998412	-0.0167417	0.0535487	-0.43173	-0.0544556	0.0575062	-0.996857	0.20594	0	0	0	1
0.0135868	-0.998168	-0.0583377	0.33691	-0.998412	-0.0167483	0.0535469	-0.43173	-0.0544541	0.0575004	-0.996857	0.205942	0	0	0	1
0.0135866	-0.998167	-0.0583439	0.336906	-0.998412	-0.0167486	0.0535509	-0.43173	-0.0544583	0.0575066	-0.996857	0.205939	0	0	0	1
0.0135889	-0.998168	-0.0583398	0.336907	-0.998412	-0.0167505	0.0535457	-0.431732	-0.0544531	0.0575024	-0.996857	0.205942	0	0	0	1
0.0135883	-0.998167	-0.058343	0.336905	-0.998412	-0.01675	0.0535465	-0.431732	-0.0544539	0.0575057	-0.996857	0.205942	0	0	0	1
0.0135934	-0.998167	-0.0583416	0.336906	-0.998412	-0.0167552	0.0535487	-0.431732	-0.0544564	0.0575039	-0.996857	0.20594	0	0	0	1
0.0135956	-0.998167	-0.0583423	0.336906	-0.998412	-0.0167575	0.0535497	-0.431732	-0.0544575	0.0575045	-0.996857	0.205939	0	0	0	1
0.0136007	-0.998167	-0.0583434	0.336905	-0.998412	-0.0167627	0.0535501	-0.431732	-0.0544583	0.0575053	-0.996857	0.205939	0	0	0	1
0.0136062	-0.998167	-0.0583412	0.336906	-0.998412	-0.0167676	0.0535425	-0.431733	-0.0544509	0.057503	-0.996857	0.205943	0	0	0	1
0.0136086	-0.998167	-0.0583426	0.336905	-0.998412	-0.0167703	0.053545	-0.431734	-0.0544536	0.0575042	-0.996857	0.205942	0	0	0	1
0.013611	-0.998167	-0.0583428	0.336904	-0.998412	-0.0167727	0.0535465	-0.431733	-0.0544553	0.0575043	-0.996857	0.205942	0	0	0	1
0.0136104	-0.998167	-0.0583448	0.336903	-0.998411	-0.0167726	0.0535521	-0.431733	-0.0544609	0.0575062	-0.996857	0.205939	0	0	0	1
0.0136149	-0.998167	-0.05834	0.336906	-0.998411	-0.0167767	0.0535497	-0.431732	-0.0544586	0.0575012	-0.996857	0.20594	0	0	0	1
0.0136156	-0.998167	-0.0583423	0.336901	-0.998411	-0.0167776	0.0535508	-0.431735	-0.0544598	0.0575034	-0.996857	0.205939	0	0	0	1
0.0136164	-0.998167	-0.0583406	0.336903	-0.998412	-0.0167781	0.0535486	-0.431735	-0.0544576	0.0575017	-0.996857	0.205941	0	0	0	1
0.0136289	-0.998167	-0.0583419	0.336904	-0.998411	-0.0167907	0.0535488	-0.431734	-0.0544585	0.0575024	-0.996857	0.205941	0	0	0	1
0.0136314	-0.998167	-0.0583448	0.336901	-0.998411	-0.0167934	0.0535483	-0.431736	-0.0544583	0.057505	-0.996857	0.20594	0	0	0	1
0.0136318	-0.998167	-0.0583465	0.3369	-0.998411	-0.0167941	0.0535522	-0.431735	-0.0544622	0.0575066	-0.996857	0.205938	0	0	0	1
0.0136388	-0.998166	-0.0583463	0.336902	-0.998411	-0.0168011	0.0535524	-0.431734	-0.0544628	0.0575061	-0.996857	0.205938	0	0	0	1
0.0136395	-0.998166	-0.0583466	0.3369	-0.998411	-0.0168019	0.0535536	-0.431735	-0.0544641	0.0575063	-0.996857	0.205938	0	0	0	1
0.013648	-0.998166	-0.0583479	0.3369	-0.998411	-0.0168106	0.0535565	-0.431733	-0.0544675	0.0575071	-0.996856	0.205937	0	0	0	1
0.0136486	-0.998166	-0.0583447	0.336899	-0.998411	-0.016811	0.053556	-0.431736	-0.054467	0.0575039	-0.996857	0.205938	0	0	0	1
0.0136655	-0.998166	-0.0583474	0.3369	-0.99841	-0.0168281	0.0535565	-0.431733	-0.0544685	0.0575057	-0.996856	0.205937	0	0	0	1
0.0136766	-0.998166	-0.0583492	0.336899	-0.99841	-0.0168395	0.0535607	-0.431734	-0.0544734	0.0575068	-0.996856	0.205935	0	0	0	1
0.0136952	-0.998166	-0.0583487	0.3369	-0.99841	-0.0168579	0.0535586	-0.431733	-0.0544723	0.0575053	-0.996856	0.205936	0	0	0	1
0.0142896	-0.998156	-0.058361	0.336912	-0.998399	-0.0174531	0.0535585	-0.431738	-0.0545067	0.0574851	-0.996855	0.205935	0	0	0	1
0.0143878	-0.998155	-0.0583686	0.336907	-0.998397	-0.017552	0.0535623	-0.43174	-0.0545163	0.0574874	-0.996855	0.205933	0	0	0	1
0.0144327	-0.998154	-0.0583672	0.336905	-0.998397	-0.0175969	0.0535629	-0.431744	-0.0545194	0.0574834	-0.996855	0.205934	0	0	0	1
0.0144735	-0.998154	-0.0583661	0.336903	-0.998396	-0.0176374	0.0535587	-0.431748	-0.0545176	0.0574803	-0.996855	0.205937	0	0	0	1
0.0145164	-0.998153	-0.0583641	0.336904	-0.998395	-0.0176803	0.0535598	-0.431749	-0.0545211	0.0574759	-0.996855	0.205937	0	0	0	1
0.0145351	-0.998153	-0.0583673	0.3369	-0.998395	-0.0176993	0.0535628	-0.431751	-0.0545252	0.057478	-0.996855	0.205935	0	0	0	1
0.0145511	-0.998152	-0.0583672	0.336898	-0.998394	-0.0177158	0.0535704	-0.431752	-0.0545337	0.0574769	-0.996854	0.205932	0	0	0	1
0.0145784	-0.998152	-0.0583663	0.3369	-0.998394	-0.0177426	0.0535629	-0.431752	-0.0545279	0.0574746	-0.996855	0.205936	0	0	0	1
0.0145893	-0.998152	-0.0583664	0.336898	-0.998394	-0.0177534	0.0535614	-0.431754	-0.054527	0.0574741	-0.996855	0.205936	0	0	0	1
0.0146055	-0.998152	-0.0583668	0.336896	-0.998393	-0.0177698	0.0535652	-0.431756	-0.0545317	0.0574736	-0.996855	0.205935	0	0	0	1
0.0146155	-0.998151	-0.0583699	0.336894	-0.998393	-0.01778	0.0535658	-0.431756	-0.0545329	0.0574761	-0.996855	0.205934	0	0	0	1
0.0146216	-0.998151	-0.0583705	0.336891	-0.998393	-0.0177864	0.0535686	-0.431758	-0.0545361	0.0574763	-0.996854	0.205933	0	0	0	1
0.0146316	-0.998151	-0.0583671	0.336893	-0.998393	-0.0177962	0.0535693	-0.431758	-0.0545373	0.0574724	-0.996854	0.205935	0	0	0	1
0.0146433	-0.998151	-0.0583662	0.336892	-0.998393	-0.0178077	0.0535659	-0.431759	-0.0545346	0.0574709	-0.996855	0.205936	0	0	0	1
0.0146564	-0.998151	-0.0583658	0.336893	-0.998392	-0.0178211	0.0535714	-0.431759	-0.0545408	0.0574697	-0.996854	0.205933	0	0	0	1
0.0146632	-0.998151	-0.0583661	0.336891	-0.998392	-0.0178278	0.0535692	-0.43176	-0.054539	0.0574697	-0.996855	0.205934	0	0	0	1
0.0146723	-0.998151	-0.0583648	0.336894	-0.998392	-0.0178366	0.0535665	-0.43176	-0.0545367	0.0574679	-0.996855	0.205936	0	0	0	1
0.0146723	-0.998151	-0.0583637	0.336892	-0.998392	-0.0178364	0.0535639	-0.431763	-0.0545341	0.0574668	-0.996855	0.205937	0	0	0	1
0.0146778	-0.998151	-0.0583644	0.336891	-0.998392	-0.0178421	0.0535663	-0.431762	-0.0545369	0.0574672	-0.996855	0.205935	0	0	0	1
0.0146827	-0.998151	-0.0583635	0.33689	-0.998392	-0.0178471	0.05357	-0.431764	-0.0545409	0.057466	-0.996855	0.205934	0	0	0	1
0.0146872	-0.99815	-0.0583651	0.336889	-0.998392	-0.0178516	0.0535672	-0.431763	-0.0545384	0.0574674	-0.996855	0.205935	0	0	0	1
0.0146973	-0.99815	-0.0583664	0.33689	-0.998392	-0.0178615	0.0535639	-0.431763	-0.0545357	0.0574682	-0.996855	0.205936	0	0	0	1
0.014697	-0.99815	-0.0583653	0.336889	-0.998392	-0.0178613	0.0535645	-0.431765	-0.0545362	0.0574671	-0.996855	0.205937	0	0	0	1
0.0147027	-0.99815	-0.0583628	0.336889	-0.998392	-0.0178669	0.0535663	-0.431765	-0.0545383	0.0574643	-0.996855	0.205937	0	0	0	1
0.0147003	-0.99815	-0.0583656	0.336887	-0.998391	-0.0178649	0.0535716	-0.431764	-0.0545435	0.0574671	-0.996854	0.205934	0	0	0	1
0.0147046	-0.99815	-0.058362	0.336889	-0.998391	-0.017869	0.0535702	-0.431765	-0.0545423	0.0574633	-0.996855	0.205935	0	0	0	1
0.0147129	-0.99815	-0.0583622	0.336889	-0.998391	-0.0178772	0.0535685	-0.431766	-0.0545411	0.0574631	-0.996855	0.205936	0	0	0	1
0.0147135	-0.99815	-0.0583643	0.336887	-0.998391	-0.0178782	0.0535736	-0.431764	-0.0545463	0.0574651	-0.996854	0.205934	0	0	0	1
0.0147123	-0.99815	-0.0583643	0.336885	-0.998391	-0.0178766	0.0535671	-0.431768	-0.0545397	0.0574653	-0.996855	0.205937	0	0	0	1
0.0147198	-0.99815	-0.0583625	0.336886	-0.998391	-0.017884	0.0535671	-0.431768	-0.0545401	0.057463	-0.996855	0.205936	0	0	0	1
0.014719	-0.99815	-0.0583616	0.336885	-0.998391	-0.0178831	0.0535655	-0.431769	-0.0545384	0.0574622	-0.996855	0.205938	0	0	0	1
0.0147215	-0.99815	-0.0583642	0.336886	-0.998391	-0.017886	0.0535697	-0.431767	-0.0545429	0.0574646	-0.996855	0.205935	0	0	0	1
0.0147299	-0.99815	-0.058364	0.336886	-0.998391	-0.0178945	0.0535723	-0.431767	-0.0545459	0.0574638	-0.996855	0.205934	0	0	0	1
0.0147287	-0.99815	-0.058363	0.336885	-0.998391	-0.0178932	0.0535709	-0.431768	-0.0545444	0.0574629	-0.996855	0.205935	0	0	0	1
0.0147332	-0.99815	-0.0583622	0.336886	-0.998391	-0.0178975	0.0535678	-0.431768	-0.0545415	0.0574619	-0.996855	0.205937	0	0	0	1
0.0147333	-0.99815	-0.058364	0.336884	-0.998391	-0.017898	0.0535744	-0.431768	-0.0545482	0.0574636	-0.996854	0.205934	0	0	0	1
0.0147321	-0.99815	-0.0583609	0.336884	-0.998391	-0.0178963	0.0535679	-0.43177	-0.0545416	0.0574608	-0.996855	0.205937	0	0	0	1
0.0147329	-0.99815	-0.058364	0.336881	-0.998391	-0.0178975	0.0535714	-0.43177	-0.0545452	0.0574638	-0.996855	0.205935	0	0	0	1
0.0147436	-0.99815	-0.0583588	0.336886	-0.998391	-0.0179074	0.0535624	-0.431771	-0.0545367	0.0574581	-0.996855	0.205939	0	0	0	1
0.0147434	-0.99815	-0.0583644	0.336884	-0.998391	-0.0179077	0.0535661	-0.43177	-0.0545405	0.0574636	-0.996855	0.205937	0	0	0	1
0.0147449	-0.99815	-0.0583614	0.336885	-0.998391	-0.0179091	0.0535681	-0.43177	-0.0545426	0.0574606	-0.996855	0.205937	0	0	0	1
0.0147455	-0.99815	-0.0583614	0.336883	-0.998391	-0.0179097	0.0535664	-0.431772	-0.0545408	0.0574605	-0.996855	0.205937	0	0	0	1
0.0147515	-0.99815	-0.058362	0.336885	-0.998391	-0.0179156	0.053566	-0.43177	-0.0545408	0.0574608	-0.996855	0.205938	0	0	0	1
0.014749	-0.99815	-0.058362	0.336883	-0.998391	-0.0179133	0.0535679	-0.431771	-0.0545425	0.0574609	-0.996855	0.205937	0	0	0	1
0.0147505	-0.99815	-0.0583622	0.336883	-0.998391	-0.0179148	0.0535682	-0.431771	-0.054543	0.0574611	-0.996855	0.205937	0	0	0	1
0.0147575	-0.99815	-0.0583611	0.336884	-0.998391	-0.0179214	0.0535622	-0.431772	-0.0545374	0.0574596	-0.996855	0.205939	0	0	0	1
0.014761	-0.99815	-0.0583608	0.336884	-0.998391	-0.0179249	0.0535642	-0.431771	-0.0545395	0.0574591	-0.996855	0.205939	0	0	0	1
0.0147544	-0.99815	-0.0583608	0.336883	-0.998391	-0.0179185	0.0535655	-0.431771	-0.0545404	0.0574595	-0.996855	0.205938	0	0	0	1
0.0147576	-0.99815	-0.0583617	0.336882	-0.998391	-0.0179217	0.0535641	-0.431773	-0.0545392	0.0574602	-0.996855	0.205938	0	0	0	1
0.014759	-0.99815	-0.0583588	0.336884	-0.998391	-0.0179231	0.0535681	-0.431772	-0.0545433	0.0574572	-0.996855	0.205938	0	0	0	1
0.0147679	-0.99815	-0.0583562	0.336886	-0.998391	-0.0179316	0.0535646	-0.431772	-0.0545402	0.0574542	-0.996855	0.205939	0	0	0	1
0.0147658	-0.99815	-0.0583574	0.336885	-0.998391	-0.0179295	0.0535631	-0.431773	-0.0545386	0.0574555	-0.996855	0.205939	0	0	0	1
0.0147671	-0.99815	-0.058359	0.336884	-0.998391	-0.0179306	0.0535581	-0.431773	-0.0545337	0.0574571	-0.996856	0.205941	0	0	0	1
0.014774	-0.99815	-0.0583551	0.336886	-0.998391	-0.0179374	0.0535601	-0.431773	-0.0545361	0.0574528	-0.996856	0.205941	0	0	0	1
0.0147796	-0.99815	-0.0583564	0.336887	-0.998391	-0.0179426	0.0535513	-0.431775	-0.0545276	0.057454	-0.996856	0.205944	0	0	0	1
0.0147818	-0.99815	-0.0583529	0.336888	-0.998391	-0.0179448	0.0535545	-0.431773	-0.0545309	0.0574503	-0.996856	0.205943	0	0	0	1
0.0147892	-0.99815	-0.0583518	0.336891	-0.998391	-0.0179515	0.0535422	-0.431774	-0.054519	0.057449	-0.996857	0.205947	0	0	0	1
0.0147913	-0.998149	-0.0583562	0.336888	-0.998391	-0.0179541	0.0535482	-0.431773	-0.0545251	0.0574531	-0.996856	0.205946	0	0	0	1
0.0147884	-0.99815	-0.058348	0.33689	-0.998392	-0.0179502	0.053538	-0.431777	-0.0545146	0.0574453	-0.996857	0.20595	0	0	0	1
0.0147961	-0.99815	-0.0583507	0.33689	-0.998392	-0.0179579	0.0535362	-0.431776	-0.0545134	0.0574477	-0.996857	0.20595	0	0	0	1
0.0148018	-0.99815	-0.0583505	0.33689	-0.998391	-0.0179637	0.0535381	-0.431775	-0.0545155	0.0574471	-0.996857	0.205949	0	0	0	1
0.0147932	-0.99815	-0.0583486	0.336889	-0.998392	-0.0179547	0.0535335	-0.431777	-0.0545104	0.0574458	-0.996857	0.205951	0	0	0	1
0.0147983	-0.99815	-0.0583501	0.336889	-0.998392	-0.0179599	0.0535316	-0.431777	-0.0545089	0.057447	-0.996858	0.205952	0	0	0	1
0.014803	-0.99815	-0.0583494	0.33689	-0.998392	-0.0179645	0.0535319	-0.431777	-0.0545094	0.057446	-0.996858	0.205952	0	0	0	1
0.014804	-0.99815	-0.0583474	0.33689	-0.998392	-0.0179653	0.0535297	-0.431778	-0.0545072	0.057444	-0.996858	0.205953	0	0	0	1
0.0148114	-0.99815	-0.0583501	0.336889	-0.998392	-0.017973	0.0535327	-0.431777	-0.0545107	0.0574463	-0.996857	0.205951	0	0	0	1
0.0148122	-0.99815	-0.0583489	0.336891	-0.998392	-0.0179738	0.0535339	-0.431776	-0.054512	0.057445	-0.996857	0.205951	0	0	0	1
0.0148158	-0.99815	-0.0583489	0.336891	-0.998392	-0.0179772	0.0535303	-0.431777	-0.0545085	0.0574449	-0.996858	0.205953	0	0	0	1
0.014817	-0.998149	-0.0583515	0.336889	-0.998392	-0.0179786	0.0535316	-0.431776	-0.05451	0.0574474	-0.996857	0.205951	0	0	0	1
0.0148263	-0.998149	-0.0583491	0.336892	-0.998392	-0.0179875	0.0535274	-0.431776	-0.0545063	0.0574445	-0.996858	0.205954	0	0	0	1
0.0148307	-0.998149	-0.0583489	0.336893	-0.998392	-0.0179918	0.0535237	-0.431776	-0.0545028	0.0574441	-0.996858	0.205955	0	0	0	1
0.0148275	-0.998149	-0.0583495	0.336892	-0.998392	-0.0179888	0.0535277	-0.431776	-0.0545066	0.0574449	-0.996858	0.205954	0	0	0	1
0.0148298	-0.998149	-0.0583506	0.336891	-0.998392	-0.0179911	0.0535267	-0.431776	-0.0545058	0.0574458	-0.996858	0.205954	0	0	0	1
0.0148282	-0.998149	-0.0583494	0.33689	-0.998392	-0.0179891	0.0535207	-0.431778	-0.0544997	0.0574449	-0.996858	0.205957	0	0	0	1
0.0148386	-0.998149	-0.058344	0.336894	-0.998392	-0.017999	0.0535171	-0.431779	-0.0544965	0.057439	-0.996859	0.205957	0	0	0	1
0.0148449	-0.998149	-0.0583478	0.336894	-0.998392	-0.0180053	0.053514	-0.431778	-0.0544938	0.0574425	-0.996859	0.205959	0	0	0	1
0.0148477	-0.998149	-0.0583469	0.336893	-0.998391	-0.0180086	0.0535231	-0.431777	-0.0545031	0.0574412	-0.996858	0.205956	0	0	0	1
0.0148492	-0.998149	-0.0583491	0.336891	-0.998391	-0.0180101	0.0535228	-0.431778	-0.0545029	0.0574434	-0.996858	0.205956	0	0	0	1
0.0148419	-0.998149	-0.0583478	0.33689	-0.998391	-0.0180031	0.0535275	-0.431779	-0.0545072	0.0574424	-0.996858	0.205955	0	0	0	1
0.0148391	-0.998149	-0.0583522	0.336885	-0.998391	-0.0180006	0.053528	-0.431781	-0.0545076	0.057447	-0.996858	0.205954	0	0	0	1
0.0148439	-0.998149	-0.0583507	0.336885	-0.998392	-0.0180049	0.0535214	-0.431783	-0.0545012	0.0574453	-0.996858	0.205957	0	0	0	1
0.0148466	-0.998149	-0.0583497	0.336885	-0.998391	-0.0180078	0.0535259	-0.431782	-0.0545059	0.0574441	-0.996858	0.205956	0	0	0	1
0.0148545	-0.998149	-0.0583517	0.336885	-0.998391	-0.0180157	0.0535254	-0.431782	-0.0545059	0.0574457	-0.996858	0.205956	0	0	0	1
0.0148464	-0.998149	-0.0583542	0.336878	-0.998391	-0.0180084	0.053536	-0.431783	-0.0545161	0.0574484	-0.996857	0.205951	0	0	0	1
0.0145144	-0.998155	-0.0583298	0.336738	-0.998393	-0.0176793	0.0536101	-0.431875	-0.0545708	0.0574408	-0.996854	0.205934	0	0	0	1
0.0141681	-0.998229	-0.0571371	0.3367	-0.998327	-0.0173423	0.0549329	-0.431784	-0.0558549	0.0562461	-0.996852	0.205832	0	0	0	1
0.0149067	-0.998309	-0.0555288	0.336588	-0.998227	-0.0180753	0.0564767	-0.431847	-0.0574134	0.0545714	-0.996856	0.205768	0	0	0	1
0.0160194	-0.998439	-0.0528213	0.336732	-0.99811	-0.0191209	0.0581894	-0.431904	-0.0591372	0.0517722	-0.996905	0.205799	0	0	0	1
0.0160129	-0.998566	-0.0503569	0.336618	-0.997982	-0.0190751	0.0603487	-0.431936	-0.0612515	0.0492719	-0.996904	0.205821	0	0	0	1
0.0155154	-0.9987	-0.0477834	0.33644	-0.997848	-0.0185301	0.0626975	-0.432009	-0.0635303	0.0466907	-0.996886	0.205782	0	0	0	1
0.0153921	-0.998795	-0.0458037	0.336423	-0.997734	-0.0183628	0.0645257	-0.431981	-0.065318	0.0446896	-0.996862	0.20573	0	0	0	1
0.0156507	-0.998817	-0.0452303	0.336355	-0.997695	-0.0186074	0.0650617	-0.432032	-0.0658554	0.0440907	-0.996853	0.205716	0	0	0	1
0.016113	-0.99881	-0.0452191	0.336387	-0.99768	-0.0190723	0.0651502	-0.431988	-0.0659641	0.0440474	-0.996848	0.205698	0	0	0	1
0.0162006	-0.998803	-0.0453483	0.33635	-0.997669	-0.0191742	0.0652835	-0.431916	-0.0661039	0.0441679	-0.996833	0.205618	0	0	0	1
0.0162216	-0.9988	-0.0453994	0.336325	-0.997664	-0.0192019	0.0653593	-0.431889	-0.0661817	0.044216	-0.996826	0.205576	0	0	0	1
0.0162338	-0.9988	-0.0453978	0.336324	-0.997663	-0.0192142	0.0653642	-0.431889	-0.0661871	0.0442135	-0.996826	0.205574	0	0	0	1
0.0162391	-0.9988	-0.0453971	0.33632	-0.997663	-0.0192195	0.0653649	-0.431891	-0.066188	0.0442125	-0.996826	0.205572	0	0	0	1
0.0162579	-0.9988	-0.0453967	0.336324	-0.997663	-0.0192379	0.0653565	-0.43189	-0.0661805	0.044211	-0.996826	0.205574	0	0	0	1
0.0162665	-0.998799	-0.0454053	0.336322	-0.997662	-0.0192476	0.0653687	-0.431886	-0.0661932	0.0442187	-0.996825	0.205569	0	0	0	1
0.0162671	-0.998799	-0.0454127	0.336317	-0.997661	-0.0192494	0.0653853	-0.431882	-0.0662099	0.0442258	-0.996824	0.205562	0	0	0	1
0.0162736	-0.998799	-0.0454159	0.336314	-0.997661	-0.0192562	0.0653875	-0.431881	-0.0662125	0.0442285	-0.996824	0.20556	0	0	0	1
0.0162839	-0.998799	-0.0454112	0.336319	-0.997662	-0.0192656	0.0653725	-0.431884	-0.0661979	0.0442234	-0.996825	0.205566	0	0	0	1
0.0162912	-0.998798	-0.0454161	0.336318	-0.997661	-0.0192735	0.0653806	-0.43188	-0.0662064	0.0442277	-0.996824	0.205561	0	0	0	1
0.0162835	-0.998798	-0.0454169	0.336315	-0.997661	-0.019266	0.065384	-0.431881	-0.0662094	0.0442288	-0.996824	0.20556	0	0	0	1
0.0162865	-0.998798	-0.0454229	0.336311	-0.997661	-0.0192698	0.0653925	-0.43188	-0.0662182	0.0442345	-0.996823	0.205557	0	0	0	1
0.0162974	-0.998798	-0.0454244	0.336315	-0.99766	-0.0192808	0.0653925	-0.431876	-0.0662187	0.0442352	-0.996823	0.205557	0	0	0	1
0.0162904	-0.998798	-0.0454245	0.336312	-0.99766	-0.0192738	0.0653916	-0.431879	-0.0662175	0.0442358	-0.996823	0.205557	0	0	0	1
0.0162934	-0.998798	-0.0454263	0.33631	-0.99766	-0.0192771	0.0653954	-0.431878	-0.0662215	0.0442374	-0.996823	0.205555	0	0	0	1
0.0162939	-0.998797	-0.0454327	0.336305	-0.99766	-0.0192783	0.0654025	-0.431877	-0.0662287	0.0442436	-0.996822	0.205551	0	0	0	1
0.0163056	-0.998797	-0.0454373	0.336308	-0.997659	-0.0192903	0.0654029	-0.431873	-0.0662298	0.0442474	-0.996822	0.205551	0	0	0	1
0.0162985	-0.998797	-0.0454391	0.336305	-0.99766	-0.0192834	0.0654039	-0.431873	-0.0662305	0.0442497	-0.996821	0.20555	0	0	0	1
0.0163032	-0.998796	-0.0454512	0.336301	-0.997658	-0.0192899	0.0654273	-0.431865	-0.0662543	0.0442609	-0.996819	0.205538	0	0	0	1
0.0162774	-0.998795	-0.0454915	0.336274	-0.997654	-0.0192699	0.0654949	-0.431845	-0.0663216	0.0443016	-0.996813	0.205501	0	0	0	1
0.0162965	-0.998793	-0.0455278	0.336265	-0.997651	-0.019293	0.0655326	-0.431822	-0.0663609	0.0443358	-0.996809	0.205477	0	0	0	1
0.0162925	-0.998793	-0.0455272	0.336263	-0.997652	-0.0192882	0.0655176	-0.431826	-0.0663457	0.0443357	-0.99681	0.205483	0	0	0	1
0.0163028	-0.998792	-0.0455442	0.336259	-0.99765	-0.0193008	0.0655414	-0.431815	-0.0663703	0.0443516	-0.996808	0.20547	0	0	0	1
0.0163104	-0.998789	-0.0456099	0.336236	-0.997644	-0.0193167	0.0656301	-0.431776	-0.0664607	0.0444149	-0.996799	0.20542	0	0	0	1
