# Supplementary material for: Axially rigid steerable needle with compliant active tip control
Source: PLoS One. 2021 Dec 16;16(12):e0261089. doi: 10.1371/journal.pone.0261089 (PMC8675730; doi:10.1371/journal.pone.0261089)
Supplement: S4 File — (ZIP) [file pone.0261089.s004.zip › Ins5/poseLog_Thu_Apr_29_15_25_58_2021_.csv]

0.0120338	-0.996647	-0.0804787	0.337437	-0.999385	-0.0146384	0.0314782	-0.430833	-0.0325778	0.0800335	-0.996257	0.20605	0	0	0	1
0.0120521	-0.996648	-0.0804709	0.337443	-0.999385	-0.014656	0.0314709	-0.430831	-0.0325718	0.0800251	-0.996258	0.206051	0	0	0	1
0.0120872	-0.99666	-0.0803148	0.33749	-0.999388	-0.0146766	0.0313536	-0.43086	-0.0324546	0.0798697	-0.996274	0.206063	0	0	0	1
0.0122858	-0.996723	-0.0794946	0.337702	-0.99938	-0.0148629	0.0315302	-0.430829	-0.0326355	0.079041	-0.996334	0.206065	0	0	0	1
0.0128348	-0.996792	-0.0785366	0.337908	-0.99935	-0.0154352	0.0322113	-0.430714	-0.0333473	0.0780551	-0.996388	0.206044	0	0	0	1
0.0138941	-0.996864	-0.0774345	0.338167	-0.999309	-0.0165151	0.0329237	-0.430595	-0.0341264	0.0769066	-0.996451	0.206022	0	0	0	1
0.0149213	-0.996962	-0.0759685	0.33846	-0.999256	-0.0175733	0.0339664	-0.430443	-0.0352255	0.0753882	-0.996529	0.205993	0	0	0	1
0.0151364	-0.997088	-0.0742577	0.33867	-0.999214	-0.0178091	0.03506	-0.430389	-0.0363077	0.0736518	-0.99662	0.205966	0	0	0	1
0.0153894	-0.997207	-0.0725829	0.338893	-0.999171	-0.0180796	0.0361414	-0.430321	-0.0373802	0.0719496	-0.996705	0.20593	0	0	0	1
0.0157922	-0.997305	-0.0711421	0.339117	-0.999135	-0.0184837	0.0369151	-0.43029	-0.038158	0.0704806	-0.99678	0.2059	0	0	0	1
0.0158725	-0.997399	-0.0697932	0.339384	-0.999115	-0.0185485	0.0374366	-0.430268	-0.0386614	0.0691203	-0.996856	0.205859	0	0	0	1
0.0161137	-0.997463	-0.0688055	0.339625	-0.9991	-0.0187701	0.0377034	-0.430255	-0.0389269	0.0681192	-0.996915	0.205815	0	0	0	1
0.0163646	-0.997514	-0.0680062	0.339849	-0.999101	-0.0189817	0.037579	-0.430312	-0.0388041	0.0673132	-0.996975	0.205806	0	0	0	1
0.0165625	-0.997574	-0.0670746	0.340136	-0.999101	-0.0191384	0.037502	-0.430339	-0.0387224	0.0663763	-0.997041	0.205786	0	0	0	1
0.0168756	-0.997631	-0.0661381	0.340471	-0.999099	-0.0194101	0.0374182	-0.430345	-0.0386409	0.0654303	-0.997106	0.205727	0	0	0	1
0.0170513	-0.997684	-0.0652933	0.340775	-0.999098	-0.0195505	0.0373756	-0.430341	-0.0385932	0.0645803	-0.997164	0.205667	0	0	0	1
0.0172713	-0.997734	-0.0644635	0.341105	-0.999098	-0.0197317	0.0372689	-0.430325	-0.0384841	0.0637449	-0.997222	0.205623	0	0	0	1
0.0175934	-0.997784	-0.0635953	0.341472	-0.999102	-0.0200044	0.0370093	-0.430331	-0.0382271	0.0628703	-0.997287	0.205585	0	0	0	1
0.017971	-0.997832	-0.0627326	0.341852	-0.99911	-0.0203252	0.0366216	-0.430366	-0.037845	0.062002	-0.997356	0.205545	0	0	0	1
0.0183402	-0.99788	-0.061849	0.342244	-0.999117	-0.0206395	0.0362652	-0.430388	-0.0374926	0.0611126	-0.997424	0.205483	0	0	0	1
0.0186556	-0.997938	-0.0608113	0.342651	-0.999127	-0.0208906	0.0358407	-0.430399	-0.0370649	0.0600729	-0.997503	0.205374	0	0	0	1
0.0190316	-0.998013	-0.0594444	0.343138	-0.999148	-0.0211715	0.0350798	-0.430487	-0.0362964	0.0587095	-0.997613	0.205243	0	0	0	1
0.0193835	-0.99809	-0.0580184	0.343624	-0.999168	-0.0214295	0.0343437	-0.430508	-0.0355493	0.0572879	-0.997722	0.205047	0	0	0	1
0.0197367	-0.998147	-0.0569104	0.344042	-0.999181	-0.0217131	0.0338028	-0.430441	-0.0350037	0.0561801	-0.997805	0.204886	0	0	0	1
0.0200959	-0.998185	-0.056112	0.344401	-0.999189	-0.0220189	0.0333388	-0.430384	-0.0345417	0.0553801	-0.997865	0.204835	0	0	0	1
0.0205028	-0.998216	-0.0554079	0.344767	-0.999197	-0.0223758	0.0328645	-0.430349	-0.0340735	0.0546732	-0.99792	0.204855	0	0	0	1
0.0208813	-0.99825	-0.0546559	0.345168	-0.999199	-0.0227137	0.032584	-0.430272	-0.0337963	0.0539153	-0.997971	0.204861	0	0	0	1
0.0211496	-0.998287	-0.0538666	0.345545	-0.999199	-0.022946	0.0324044	-0.430218	-0.0336128	0.0531218	-0.99802	0.204837	0	0	0	1
0.0213248	-0.998333	-0.0529316	0.345946	-0.999196	-0.0230896	0.032401	-0.430149	-0.0335971	0.0521817	-0.99807	0.204758	0	0	0	1
0.0215305	-0.998382	-0.0519122	0.34637	-0.999194	-0.0232588	0.0323559	-0.430111	-0.0335389	0.0511573	-0.998125	0.204642	0	0	0	1
0.0217373	-0.998438	-0.0507391	0.346828	-0.999192	-0.0234233	0.0322949	-0.430108	-0.033461	0.0499798	-0.998187	0.20448	0	0	0	1
0.0220086	-0.998499	-0.0494149	0.347335	-0.999193	-0.0236403	0.0320871	-0.430154	-0.0332351	0.0486525	-0.99826	0.204306	0	0	0	1
0.0223367	-0.998558	-0.048053	0.347859	-0.999194	-0.0239135	0.031882	-0.430211	-0.0330132	0.0472859	-0.998333	0.204092	0	0	0	1
0.0226947	-0.998603	-0.0469406	0.348322	-0.999188	-0.0242321	0.0318208	-0.43022	-0.0329419	0.0461641	-0.998388	0.203859	0	0	0	1
0.0231085	-0.998661	-0.0454637	0.348903	-0.999194	-0.0245762	0.0313479	-0.430315	-0.0324514	0.0446865	-0.998472	0.203709	0	0	0	1
0.0234947	-0.998716	-0.0440472	0.349459	-0.9992	-0.0248972	0.0309021	-0.430397	-0.0319872	0.0432698	-0.998549	0.203565	0	0	0	1
0.0237413	-0.998754	-0.0430278	0.349892	-0.999198	-0.0251078	0.030822	-0.430353	-0.0318921	0.0422454	-0.998596	0.20345	0	0	0	1
0.0239079	-0.998797	-0.0419448	0.350335	-0.9992	-0.0252323	0.0306394	-0.430316	-0.0316891	0.0411626	-0.998648	0.203419	0	0	0	1
0.0240094	-0.998839	-0.0408701	0.350771	-0.999204	-0.0252932	0.0304764	-0.430264	-0.031503	0.0400897	-0.998697	0.203422	0	0	0	1
0.0241306	-0.998878	-0.0398258	0.351219	-0.999204	-0.0253778	0.0303794	-0.430176	-0.0313843	0.039045	-0.998742	0.203421	0	0	0	1
0.0242588	-0.998911	-0.038897	0.351638	-0.999204	-0.0254743	0.0303123	-0.43007	-0.0312985	0.0381147	-0.998781	0.203427	0	0	0	1
0.0244944	-0.998943	-0.0379236	0.352084	-0.999207	-0.025669	0.0300311	-0.430013	-0.0310011	0.037142	-0.998827	0.203453	0	0	0	1
0.0247567	-0.998969	-0.0370605	0.352512	-0.999207	-0.0258977	0.029842	-0.429926	-0.0307994	0.0362764	-0.998865	0.203456	0	0	0	1
0.0250486	-0.998995	-0.0361537	0.352955	-0.999207	-0.0261537	0.0296157	-0.429851	-0.0305599	0.0353672	-0.998905	0.203451	0	0	0	1
0.0253628	-0.999015	-0.0353723	0.353364	-0.999206	-0.0264364	0.0293961	-0.429769	-0.0303307	0.0345827	-0.998939	0.203451	0	0	0	1
0.025657	-0.999038	-0.0344843	0.353785	-0.999211	-0.0266911	0.0290236	-0.42974	-0.0299445	0.0336965	-0.998981	0.203481	0	0	0	1
0.0259493	-0.999066	-0.0334596	0.354249	-0.999217	-0.0269383	0.028583	-0.429726	-0.0294861	0.0326758	-0.999029	0.203517	0	0	0	1
0.0261238	-0.999093	-0.0324974	0.354672	-0.99922	-0.0270769	0.0283448	-0.429673	-0.0292274	0.0317158	-0.999067	0.203542	0	0	0	1
0.0263591	-0.99912	-0.0314472	0.355133	-0.999225	-0.02727	0.0279712	-0.429642	-0.0288326	0.0306697	-0.999112	0.203588	0	0	0	1
0.0265711	-0.99915	-0.0303149	0.355612	-0.999231	-0.0274379	0.0275858	-0.429621	-0.0284226	0.0295429	-0.999157	0.203636	0	0	0	1
0.0267738	-0.99918	-0.0291205	0.356104	-0.999238	-0.027595	0.0271725	-0.429616	-0.0279823	0.0283551	-0.999204	0.203674	0	0	0	1
0.0271112	-0.999203	-0.0279878	0.356601	-0.999245	-0.0278857	0.0266245	-0.429631	-0.0274122	0.0272291	-0.999251	0.203718	0	0	0	1
0.0275087	-0.999227	-0.0266967	0.357144	-0.999254	-0.0282291	0.0259052	-0.429704	-0.0266673	0.0259486	-0.999305	0.20375	0	0	0	1
0.0279112	-0.999249	-0.0254299	0.357669	-0.999263	-0.0285799	0.0251796	-0.429778	-0.025916	0.0246929	-0.999357	0.203744	0	0	0	1
0.0282629	-0.999264	-0.0244283	0.358102	-0.999266	-0.0288941	0.0246951	-0.429754	-0.0254113	0.0236969	-0.999394	0.203691	0	0	0	1
0.0287435	-0.999271	-0.0235667	0.358559	-0.999263	-0.0293434	0.0242808	-0.429698	-0.0249832	0.0228359	-0.999425	0.203669	0	0	0	1
0.0292352	-0.999274	-0.0228246	0.359009	-0.999258	-0.0298084	0.0239168	-0.42961	-0.0246083	0.022093	-0.999451	0.203682	0	0	0	1
0.0296859	-0.999278	-0.0220823	0.359456	-0.999255	-0.0302322	0.0235136	-0.429521	-0.0241928	0.0213524	-0.999477	0.203735	0	0	0	1
0.0296978	-0.999294	-0.0213303	0.359886	-0.999268	-0.0302148	0.0229755	-0.429468	-0.0236324	0.020617	-0.999506	0.203814	0	0	0	1
0.0300579	-0.999297	-0.0206341	0.360336	-0.99927	-0.0305478	0.0224401	-0.429391	-0.0230833	0.0199292	-0.999533	0.203891	0	0	0	1
0.030422	-0.999301	-0.0199336	0.360768	-0.999269	-0.0308875	0.0220145	-0.429301	-0.0226434	0.019234	-0.999557	0.203959	0	0	0	1
0.0307275	-0.999306	-0.0191954	0.361203	-0.999269	-0.0311686	0.0216002	-0.429212	-0.0222121	0.0185024	-0.99958	0.204032	0	0	0	1
0.0309215	-0.999317	-0.0182418	0.36169	-0.999273	-0.0313338	0.0211675	-0.429131	-0.0217533	0.0175587	-0.999607	0.204117	0	0	0	1
0.0311114	-0.999329	-0.0172762	0.362169	-0.999277	-0.0314956	0.0207407	-0.42906	-0.0212996	0.0166032	-0.999633	0.204202	0	0	0	1
0.031381	-0.999337	-0.0162968	0.362671	-0.999281	-0.0317358	0.0201979	-0.429008	-0.0207304	0.015636	-0.999661	0.204289	0	0	0	1
0.0317423	-0.999343	-0.0151999	0.363228	-0.999285	-0.0320634	0.0194432	-0.428996	-0.0199465	0.0145567	-0.999693	0.2044	0	0	0	1
0.0318235	-0.999357	-0.0140686	0.363771	-0.999299	-0.0321109	0.0186224	-0.429018	-0.0190909	0.013451	-0.999725	0.204508	0	0	0	1
0.0320678	-0.999361	-0.0131915	0.364238	-0.999304	-0.0323305	0.0179842	-0.429001	-0.0184279	0.0125905	-0.999749	0.204584	0	0	0	1
0.0322951	-0.999366	-0.0121547	0.364735	-0.999311	-0.03253	0.0172418	-0.429029	-0.0176549	0.0115745	-0.999775	0.204666	0	0	0	1
0.0325964	-0.999371	-0.0109101	0.365286	-0.999316	-0.0328006	0.0163972	-0.4291	-0.0167734	0.0103532	-0.999804	0.204738	0	0	0	1
0.0328292	-0.999376	-0.00969504	0.365846	-0.999322	-0.033006	0.0156289	-0.429146	-0.0159678	0.00916047	-0.999828	0.204769	0	0	0	1
0.0331241	-0.999374	-0.00882357	0.366339	-0.99932	-0.0332829	0.0151336	-0.429097	-0.0154466	0.00830141	-0.999844	0.204753	0	0	0	1
0.0332844	-0.999376	-0.0080079	0.366804	-0.999323	-0.0334268	0.0146331	-0.429052	-0.0149204	0.00750058	-0.999858	0.204753	0	0	0	1
0.0334859	-0.999375	-0.00721111	0.367245	-0.999324	-0.0336129	0.0141006	-0.429025	-0.0143629	0.00671926	-0.999872	0.204771	0	0	0	1
0.0336642	-0.999373	-0.00659526	0.367617	-0.999325	-0.0337796	0.0136676	-0.428978	-0.0139105	0.00611591	-0.999882	0.204799	0	0	0	1
0.033845	-0.999371	-0.0059482	0.368006	-0.999325	-0.0339489	0.0131894	-0.428929	-0.0134118	0.00548304	-0.999893	0.204847	0	0	0	1
0.0341554	-0.999364	-0.00527634	0.368441	-0.999321	-0.034248	0.0127271	-0.428841	-0.0129285	0.00482334	-0.999903	0.204899	0	0	0	1
0.0342562	-0.999365	-0.00452257	0.368899	-0.999323	-0.0343373	0.0123084	-0.428727	-0.0124846	0.00408317	-0.999912	0.204966	0	0	0	1
0.0341364	-0.999372	-0.00379406	0.36935	-0.999334	-0.0342066	0.0117679	-0.428635	-0.0119191	0.00337516	-0.999921	0.20506	0	0	0	1
0.0342796	-0.999369	-0.00310148	0.369839	-0.999336	-0.0343401	0.0112157	-0.428504	-0.0113439	0.00270032	-0.99993	0.205162	0	0	0	1
0.0342624	-0.999372	-0.00217472	0.370361	-0.999346	-0.0343109	0.0104348	-0.428458	-0.0105317	0.00180119	-0.999941	0.205297	0	0	0	1
0.0343278	-0.999371	-0.00144701	0.3708	-0.99935	-0.034368	0.0098081	-0.428398	-0.00988044	0.00109483	-0.999948	0.205412	0	0	0	1
0.0344433	-0.999368	-0.000645563	0.371257	-0.999353	-0.0344754	0.00914616	-0.428354	-0.00919142	0.00031561	-0.999956	0.205524	0	0	0	1
0.0345078	-0.999366	0.000257543	0.371709	-0.999357	-0.034532	0.00840271	-0.428364	-0.00841728	-0.000561806	-0.999962	0.20564	0	0	0	1
0.0347158	-0.999358	0.00120752	0.372192	-0.999356	-0.0347331	0.00767863	-0.428366	-0.00766055	-0.00148773	-0.999967	0.205734	0	0	0	1
0.0348737	-0.999351	0.00226244	0.372727	-0.999356	-0.0348848	0.00694736	-0.428357	-0.00689273	-0.00251764	-0.999971	0.205808	0	0	0	1
0.0347754	-0.999351	0.00333591	0.373251	-0.999365	-0.0347817	0.00622039	-0.42836	-0.00612914	-0.00356444	-0.999973	0.205873	0	0	0	1
0.0345509	-0.999354	0.00465749	0.373833	-0.999378	-0.0345533	0.00537032	-0.428414	-0.00523474	-0.00485442	-0.999972	0.205925	0	0	0	1
0.0340347	-0.999366	0.00576797	0.374351	-0.999398	-0.0340349	0.00477246	-0.428409	-0.00460196	-0.00594116	-0.99997	0.205925	0	0	0	1
0.0336538	-0.999373	0.0067164	0.374843	-0.999413	-0.0336523	0.00439419	-0.428344	-0.00419426	-0.00687454	-0.999965	0.205864	0	0	0	1
0.0335193	-0.999371	0.00759917	0.375317	-0.999419	-0.0335169	0.00403072	-0.428281	-0.00380235	-0.00774404	-0.999961	0.205803	0	0	0	1
0.0336374	-0.99936	0.00840634	0.375772	-0.999416	-0.0336348	0.00369438	-0.428213	-0.00343815	-0.00853984	-0.999955	0.205748	0	0	0	1
0.0336954	-0.999351	0.00921665	0.376211	-0.999416	-0.0336934	0.00333309	-0.428166	-0.00304928	-0.00933769	-0.99995	0.205707	0	0	0	1
0.0337696	-0.999341	0.0100309	0.37664	-0.999414	-0.0337691	0.00295258	-0.428157	-0.0026408	-0.0101388	-0.999943	0.205712	0	0	0	1
0.0339351	-0.999329	0.0106558	0.377044	-0.999409	-0.0339347	0.00278606	-0.428118	-0.0024515	-0.0107581	-0.999937	0.205731	0	0	0	1
0.0342365	-0.999311	0.0113529	0.377518	-0.999399	-0.0342354	0.00269421	-0.428089	-0.0023326	-0.0114524	-0.99993	0.205772	0	0	0	1
0.034454	-0.999295	0.0120734	0.378018	-0.999392	-0.0344504	0.00276503	-0.428074	-0.00237609	-0.0121754	-0.999921	0.205813	0	0	0	1
0.0344892	-0.999286	0.0127191	0.378476	-0.99939	-0.0344816	0.00295524	-0.428064	-0.00254352	-0.0128273	-0.999912	0.205835	0	0	0	1
0.034656	-0.999272	0.0133599	0.378953	-0.999384	-0.0346454	0.00305962	-0.42805	-0.00262352	-0.0134717	-0.999904	0.205898	0	0	0	1
0.0348608	-0.999255	0.0140363	0.379487	-0.999377	-0.0348483	0.00307283	-0.42804	-0.00261041	-0.0141487	-0.999894	0.206025	0	0	0	1
0.034882	-0.999245	0.0146896	0.380039	-0.999377	-0.0348694	0.00296175	-0.428013	-0.00247632	-0.0147978	-0.999885	0.20622	0	0	0	1
0.0348195	-0.999239	0.0152151	0.380522	-0.999379	-0.0348091	0.00273458	-0.427959	-0.0022319	-0.0153149	-0.999878	0.206434	0	0	0	1
0.0349286	-0.999229	0.0156513	0.380967	-0.999376	-0.0349222	0.00241523	-0.427876	-0.00189583	-0.0157398	-0.999872	0.206645	0	0	0	1
0.0350983	-0.999213	0.0162616	0.381451	-0.999371	-0.0350991	0.00191027	-0.42782	-0.00136704	-0.0163323	-0.999864	0.206858	0	0	0	1
0.0353347	-0.999195	0.0168469	0.381926	-0.999363	-0.0353432	0.00141072	-0.427736	-0.000843198	-0.0168999	-0.999855	0.207037	0	0	0	1
0.0355569	-0.999176	0.0175242	0.382421	-0.999356	-0.0355753	0.000812497	-0.427654	-0.00021744	-0.0175556	-0.999844	0.207204	0	0	0	1
0.0356375	-0.999159	0.0182911	0.382902	-0.999353	-0.0356682	0.000139124	-0.427609	0.000484359	-0.018298	-0.99983	0.207359	0	0	0	1
0.0357569	-0.99914	0.0190617	0.383343	-0.999348	-0.0358011	-0.000551196	-0.42759	0.00120411	-0.0190433	-0.999816	0.2075	0	0	0	1
0.0358769	-0.999116	0.0200679	0.383819	-0.999342	-0.0359402	-0.00144342	-0.427639	0.00213434	-0.0200166	-0.999795	0.207647	0	0	0	1
0.0360833	-0.999089	0.0210465	0.38428	-0.999333	-0.0361665	-0.00229024	-0.427686	0.00302029	-0.0209635	-0.999773	0.207781	0	0	0	1
0.0361723	-0.999064	0.022034	0.384733	-0.999326	-0.036276	-0.00308698	-0.427733	0.00385435	-0.0219211	-0.99975	0.207893	0	0	0	1
0.0363277	-0.999033	0.0231458	0.38524	-0.999317	-0.0364553	-0.00393668	-0.427782	0.0047476	-0.0230006	-0.999722	0.208003	0	0	0	1
0.0364587	-0.998999	0.0243997	0.385801	-0.999307	-0.0366158	-0.00490371	-0.427846	0.00576315	-0.0242175	-0.999688	0.208135	0	0	0	1
0.0365239	-0.99897	0.0254536	0.386294	-0.999299	-0.0367077	-0.00572043	-0.427877	0.00661982	-0.0252403	-0.999657	0.208251	0	0	0	1
0.0364291	-0.998953	0.0262598	0.386751	-0.999298	-0.0366354	-0.00638172	-0.427823	0.007308	-0.0260223	-0.999632	0.208357	0	0	0	1
0.0364877	-0.998931	0.026995	0.387232	-0.999291	-0.0367163	-0.00700738	-0.427718	0.00796197	-0.0267336	-0.999609	0.208467	0	0	0	1
0.0365297	-0.998908	0.0277731	0.387699	-0.999283	-0.0367831	-0.00768589	-0.427648	0.00867001	-0.0274858	-0.999582	0.208586	0	0	0	1
0.0365863	-0.998887	0.0284543	0.388131	-0.999276	-0.0368622	-0.00827351	-0.427564	0.00928411	-0.0281443	-0.999558	0.208692	0	0	0	1
0.0367128	-0.998864	0.0290865	0.388551	-0.999266	-0.0370103	-0.00881748	-0.427471	0.00985489	-0.0287547	-0.999536	0.208793	0	0	0	1
0.036784	-0.998842	0.0297399	0.388958	-0.999257	-0.0371043	-0.00937151	-0.427403	0.0104351	-0.0293863	-0.999511	0.208898	0	0	0	1
0.0368077	-0.99882	0.0304349	0.389391	-0.999249	-0.0371534	-0.0099731	-0.427342	0.011063	-0.0300582	-0.999485	0.209035	0	0	0	1
0.0370157	-0.998793	0.0310672	0.389889	-0.999235	-0.0373856	-0.0105296	-0.42724	0.0116493	-0.0306669	-0.999459	0.20923	0	0	0	1
0.0369888	-0.998774	0.0316889	0.390373	-0.999229	-0.0373828	-0.011069	-0.427163	0.0122109	-0.0312682	-0.999434	0.209457	0	0	0	1
0.0367732	-0.998764	0.0322707	0.39081	-0.999231	-0.0371906	-0.0115854	-0.42712	0.0127422	-0.031833	-0.99941	0.2097	0	0	0	1
0.036399	-0.998759	0.0328401	0.39126	-0.999238	-0.0368395	-0.0120779	-0.427064	0.0132437	-0.0323885	-0.999385	0.209959	0	0	0	1
0.0359945	-0.998754	0.0334186	0.391703	-0.999246	-0.0364591	-0.0125796	-0.427026	0.0137533	-0.0329537	-0.99936	0.210229	0	0	0	1
0.0359056	-0.998737	0.0340281	0.392179	-0.999241	-0.0363963	-0.0131092	-0.426984	0.0143021	-0.0335446	-0.999333	0.210505	0	0	0	1
0.0360753	-0.998712	0.0345908	0.392692	-0.999227	-0.036591	-0.0136038	-0.426898	0.0148229	-0.0340863	-0.999307	0.210791	0	0	0	1
0.0360677	-0.998691	0.0351832	0.393203	-0.99922	-0.0366101	-0.0141195	-0.426824	0.01536	-0.0346595	-0.999279	0.211085	0	0	0	1
0.0357357	-0.998683	0.0357504	0.393646	-0.999224	-0.0363041	-0.0146133	-0.426806	0.0158629	-0.0352134	-0.999252	0.21139	0	0	0	1
0.0355536	-0.998668	0.0363386	0.394084	-0.999222	-0.036149	-0.0151081	-0.426824	0.0163725	-0.0357861	-0.999223	0.211713	0	0	0	1
0.0355598	-0.998646	0.0369453	0.394541	-0.999214	-0.0361809	-0.0155438	-0.426848	0.0168304	-0.0363765	-0.999194	0.212028	0	0	0	1
0.0355914	-0.998623	0.0375361	0.395007	-0.999206	-0.0362359	-0.0159056	-0.426854	0.0172147	-0.0369531	-0.999166	0.212323	0	0	0	1
0.0357604	-0.998596	0.038079	0.395485	-0.999194	-0.0364264	-0.0162257	-0.426813	0.0175609	-0.0374809	-0.999141	0.212589	0	0	0	1
0.0357889	-0.998572	0.0386802	0.395995	-0.999186	-0.0364812	-0.0166392	-0.426784	0.0179974	-0.038066	-0.999111	0.21291	0	0	0	1
0.03574	-0.998549	0.0393006	0.396522	-0.999178	-0.0364621	-0.0171193	-0.42676	0.0184984	-0.0386693	-0.999078	0.21327	0	0	0	1
0.0358561	-0.998519	0.039958	0.397067	-0.999163	-0.0366122	-0.0176714	-0.426756	0.0190791	-0.0393037	-0.999043	0.213674	0	0	0	1
0.0359801	-0.99849	0.0405571	0.397569	-0.999148	-0.0367683	-0.0181873	-0.426752	0.019622	-0.0398809	-0.999009	0.214049	0	0	0	1
0.0359842	-0.998469	0.0410852	0.398041	-0.999139	-0.0368	-0.0186132	-0.426706	0.0200675	-0.0403928	-0.99898	0.214365	0	0	0	1
0.0361006	-0.998446	0.0415338	0.398487	-0.999127	-0.0369399	-0.0189659	-0.426621	0.0204416	-0.0408255	-0.998955	0.21463	0	0	0	1
0.0362122	-0.998422	0.0420079	0.398991	-0.999115	-0.0370765	-0.019333	-0.426485	0.0208309	-0.0412833	-0.998928	0.214897	0	0	0	1
0.036367	-0.998391	0.0425991	0.399533	-0.999098	-0.0372648	-0.0198365	-0.426379	0.0213629	-0.041852	-0.998893	0.215204	0	0	0	1
0.0362409	-0.998372	0.043163	0.400003	-0.999092	-0.0371715	-0.0203249	-0.426327	0.0218671	-0.0423998	-0.998859	0.215515	0	0	0	1
0.0361657	-0.998348	0.0437641	0.400468	-0.999083	-0.0371313	-0.0208333	-0.426302	0.0223948	-0.0429831	-0.998822	0.215833	0	0	0	1
0.0360108	-0.998326	0.0443914	0.40093	-0.999077	-0.0370118	-0.0213263	-0.426287	0.0229045	-0.043595	-0.998784	0.216136	0	0	0	1
0.0359488	-0.998302	0.0449853	0.401384	-0.99907	-0.0369813	-0.0217306	-0.426244	0.0233282	-0.0441748	-0.998749	0.216382	0	0	0	1
0.0360371	-0.998267	0.0456712	0.401895	-0.999054	-0.0371081	-0.0222275	-0.426183	0.0238546	-0.0448394	-0.998707	0.216642	0	0	0	1
0.0359539	-0.998241	0.0463129	0.402389	-0.999045	-0.0370626	-0.0227228	-0.426096	0.0243701	-0.0454642	-0.998666	0.216886	0	0	0	1
0.0359298	-0.998208	0.0470444	0.402903	-0.99903	-0.0370843	-0.0233254	-0.426046	0.0249991	-0.0461731	-0.998618	0.217172	0	0	0	1
0.0357023	-0.998176	0.0478726	0.403424	-0.99902	-0.0369093	-0.0240038	-0.42604	0.0256978	-0.0469811	-0.998563	0.217487	0	0	0	1
0.0355325	-0.998138	0.0487854	0.404021	-0.999007	-0.0367969	-0.0247135	-0.426026	0.0264335	-0.0478712	-0.998501	0.217845	0	0	0	1
0.0351361	-0.998105	0.0497502	0.404679	-0.999004	-0.0364558	-0.0253267	-0.42599	0.0270633	-0.0488231	-0.998438	0.218205	0	0	0	1
0.0341437	-0.998089	0.0507394	0.405434	-0.999028	-0.0355098	-0.0257372	-0.425847	0.0274606	-0.0498236	-0.998378	0.218514	0	0	0	1
0.0327925	-0.99809	0.0516064	0.406211	-0.999069	-0.0341907	-0.0259237	-0.425582	0.0276095	-0.0507205	-0.998329	0.218733	0	0	0	1
0.032171	-0.998073	0.0523331	0.406864	-0.999088	-0.0335911	-0.0259682	-0.425382	0.0276469	-0.0514622	-0.99829	0.218883	0	0	0	1
0.0320642	-0.998036	0.0530809	0.40736	-0.999092	-0.0335036	-0.025944	-0.425388	0.0276423	-0.052213	-0.998251	0.219003	0	0	0	1
0.0320978	-0.997991	0.053908	0.407847	-0.9991	-0.0335414	-0.0255907	-0.425472	0.0273182	-0.0530503	-0.998216	0.219028	0	0	0	1
0.0321048	-0.997943	0.0547854	0.408311	-0.999122	-0.033526	-0.0247306	-0.425602	0.0264871	-0.0539555	-0.998189	0.218865	0	0	0	1
0.032087	-0.997889	0.0557706	0.408832	-0.999157	-0.0334598	-0.0233766	-0.425724	0.0251639	-0.0549857	-0.998168	0.218517	0	0	0	1
0.0321958	-0.997823	0.0568717	0.409444	-0.999187	-0.0335171	-0.0219631	-0.425844	0.023792	-0.0561306	-0.998138	0.218179	0	0	0	1
0.0322076	-0.997765	0.0578743	0.409965	-0.99921	-0.0334925	-0.0209094	-0.426007	0.0227715	-0.0571674	-0.998103	0.217972	0	0	0	1
0.0322785	-0.99772	0.0586091	0.41038	-0.999223	-0.0335393	-0.0202018	-0.426097	0.0220919	-0.0579237	-0.998074	0.21785	0	0	0	1
0.0324289	-0.997675	0.0592981	0.410884	-0.999228	-0.0336759	-0.0197033	-0.426071	0.0216248	-0.0586257	-0.998043	0.21781	0	0	0	1
0.0326303	-0.997628	0.0599751	0.411458	-0.99923	-0.0338687	-0.0193067	-0.425966	0.0212626	-0.0593111	-0.998011	0.217817	0	0	0	1
0.0326042	-0.997586	0.0606829	0.412036	-0.999239	-0.0338332	-0.0188998	-0.425871	0.0208777	-0.0600327	-0.997976	0.217825	0	0	0	1
0.0324767	-0.997534	0.0615971	0.412661	-0.999255	-0.0336879	-0.0182966	-0.425882	0.0202968	-0.0609692	-0.997931	0.217792	0	0	0	1
0.0326569	-0.99748	0.062359	0.413277	-0.999261	-0.0338443	-0.0176565	-0.426037	0.0196928	-0.0617485	-0.997895	0.217629	0	0	0	1
0.0324551	-0.997435	0.0631922	0.413819	-0.999292	-0.0335781	-0.0163726	-0.426071	0.0184227	-0.0626283	-0.997865	0.217262	0	0	0	1
0.0324939	-0.997393	0.063826	0.414206	-0.999312	-0.0335514	-0.015155	-0.426093	0.0172271	-0.0633019	-0.997844	0.216881	0	0	0	1
0.0326106	-0.997346	0.0644898	0.414602	-0.999322	-0.0336236	-0.0142787	-0.426139	0.0163793	-0.0639927	-0.997814	0.216665	0	0	0	1
0.0328557	-0.997294	0.0651706	0.415065	-0.999323	-0.0338407	-0.0136649	-0.426151	0.0158035	-0.0646898	-0.997778	0.216574	0	0	0	1
0.0331047	-0.99725	0.0657154	0.415489	-0.999321	-0.0340716	-0.0132494	-0.426107	0.0154221	-0.0652444	-0.997748	0.216534	0	0	0	1
0.0333238	-0.997205	0.0662932	0.415932	-0.999318	-0.0342806	-0.0129525	-0.426061	0.0151589	-0.0658286	-0.997714	0.216536	0	0	0	1
0.033405	-0.997155	0.0669986	0.4164	-0.99932	-0.0343503	-0.0126161	-0.42607	0.0148517	-0.0665438	-0.997671	0.216535	0	0	0	1
0.0335736	-0.997094	0.0678153	0.416927	-0.999322	-0.0344911	-0.012019	-0.426117	0.0142931	-0.067378	-0.997623	0.216479	0	0	0	1
0.0336434	-0.997036	0.0686272	0.417401	-0.99933	-0.0345221	-0.0112785	-0.426208	0.0135841	-0.068214	-0.997576	0.216362	0	0	0	1
0.0336764	-0.99698	0.0694165	0.417833	-0.999337	-0.0345206	-0.0106226	-0.426328	0.0129568	-0.069025	-0.997529	0.216275	0	0	0	1
0.0338293	-0.996913	0.0703052	0.418352	-0.999337	-0.034652	-0.0101455	-0.42645	0.0125203	-0.0699276	-0.997472	0.216294	0	0	0	1
0.0339596	-0.996855	0.0710575	0.418843	-0.999337	-0.0347644	-0.00975497	-0.426499	0.0121644	-0.0706914	-0.997422	0.216319	0	0	0	1
0.0341985	-0.996812	0.0715388	0.419278	-0.999332	-0.0349902	-0.00947954	-0.426401	0.0119223	-0.0711791	-0.99739	0.21633	0	0	0	1
0.0344407	-0.996777	0.0719108	0.419703	-0.999324	-0.0352336	-0.00942719	-0.42624	0.0119003	-0.0715498	-0.997364	0.216414	0	0	0	1
0.0343923	-0.996747	0.0723477	0.420125	-0.999323	-0.0352055	-0.00963669	-0.426123	0.0121222	-0.0719795	-0.997331	0.216604	0	0	0	1
0.0342264	-0.99671	0.0729348	0.420566	-0.999324	-0.0350768	-0.0100555	-0.426064	0.0125505	-0.0725534	-0.997284	0.216858	0	0	0	1
0.0341135	-0.996668	0.0735607	0.42101	-0.999322	-0.0350025	-0.0104782	-0.425993	0.0129879	-0.0731655	-0.997233	0.21707	0	0	0	1
0.0340497	-0.996606	0.0744317	0.421502	-0.999316	-0.0349901	-0.0110196	-0.425974	0.0135564	-0.0740177	-0.997163	0.217258	0	0	0	1
0.0340801	-0.996528	0.0754447	0.42201	-0.999307	-0.035077	-0.0115858	-0.425957	0.0141618	-0.0750096	-0.99708	0.217363	0	0	0	1
0.033942	-0.996424	0.0768706	0.422606	-0.999299	-0.0350232	-0.012425	-0.426003	0.0150426	-0.076407	-0.996961	0.217444	0	0	0	1
0.0336458	-0.996341	0.0780725	0.423153	-0.9993	-0.0347899	-0.0130094	-0.425975	0.0156477	-0.0775921	-0.99686	0.217461	0	0	0	1
0.0335763	-0.996277	0.0789105	0.423584	-0.999297	-0.0347577	-0.0133187	-0.425897	0.0159816	-0.0784198	-0.99679	0.217429	0	0	0	1
0.0335898	-0.996208	0.0797768	0.424	-0.999289	-0.0348164	-0.0137126	-0.425864	0.0164079	-0.0792714	-0.996716	0.217442	0	0	0	1
0.0335126	-0.996147	0.0805558	0.424405	-0.999287	-0.0347741	-0.0139889	-0.425815	0.016706	-0.0800414	-0.99665	0.217451	0	0	0	1
0.0334009	-0.99608	0.0814319	0.424871	-0.999287	-0.0346949	-0.0142115	-0.425792	0.0169508	-0.080911	-0.996575	0.217489	0	0	0	1
0.0331751	-0.996023	0.0822224	0.425339	-0.999294	-0.0344829	-0.0142249	-0.425758	0.0169733	-0.0817042	-0.99651	0.217516	0	0	0	1
0.0329484	-0.995988	0.0827335	0.425823	-0.999302	-0.0342626	-0.0142057	-0.425763	0.016953	-0.0822195	-0.996468	0.217518	0	0	0	1
0.0327343	-0.995969	0.0830424	0.42645	-0.999307	-0.0340635	-0.0143316	-0.42585	0.0170722	-0.0825275	-0.996441	0.217478	0	0	0	1
0.0323124	-0.995931	0.0836587	0.427207	-0.999325	-0.0336276	-0.0140529	-0.425963	0.0167787	-0.08316	-0.996393	0.21736	0	0	0	1
0.0318057	-0.995896	0.0842699	0.427759	-0.999349	-0.0330914	-0.0136	-0.426087	0.0163024	-0.0837943	-0.996348	0.217226	0	0	0	1
0.0316264	-0.995843	0.0849616	0.428207	-0.999362	-0.0328837	-0.0131379	-0.42619	0.0158467	-0.0845037	-0.996295	0.217176	0	0	0	1
0.0316693	-0.995786	0.0856142	0.428593	-0.999366	-0.0329108	-0.0128295	-0.426275	0.0155626	-0.0851653	-0.996243	0.217211	0	0	0	1
0.0317408	-0.995749	0.0860152	0.428892	-0.999364	-0.0329818	-0.012748	-0.426264	0.0155003	-0.0855676	-0.99621	0.217287	0	0	0	1
0.0320925	-0.995712	0.0863092	0.429278	-0.99935	-0.033351	-0.0128829	-0.426091	0.0156757	-0.0858515	-0.996183	0.217441	0	0	0	1
0.0323746	-0.995668	0.0867085	0.429789	-0.999336	-0.0336633	-0.0131463	-0.425865	0.0159778	-0.0862371	-0.996145	0.217679	0	0	0	1
0.0323261	-0.995626	0.0872115	0.430319	-0.999332	-0.0336539	-0.0135046	-0.425686	0.0163501	-0.0867284	-0.996096	0.217972	0	0	0	1
0.0323172	-0.995577	0.0877698	0.430809	-0.999325	-0.0336918	-0.0139344	-0.425582	0.0167994	-0.0872719	-0.996041	0.218279	0	0	0	1
0.0322668	-0.995528	0.0883472	0.431266	-0.999319	-0.0336877	-0.0143504	-0.425502	0.017232	-0.0878356	-0.995984	0.218556	0	0	0	1
0.0322293	-0.995472	0.0889856	0.431714	-0.999314	-0.0336915	-0.0146922	-0.425457	0.0175933	-0.0884627	-0.995922	0.218786	0	0	0	1
0.0322016	-0.99541	0.0896891	0.432198	-0.999311	-0.0336917	-0.0148662	-0.425406	0.0177893	-0.0891602	-0.995856	0.218947	0	0	0	1
0.0323119	-0.995342	0.0904052	0.432723	-0.999307	-0.0338159	-0.0148719	-0.425313	0.0178293	-0.0898736	-0.995792	0.219033	0	0	0	1
0.0323766	-0.99527	0.0911626	0.433259	-0.999307	-0.0338838	-0.0147543	-0.425249	0.017743	-0.0906333	-0.995724	0.219084	0	0	0	1
0.0322298	-0.995203	0.0919475	0.4338	-0.999315	-0.0337288	-0.0145188	-0.425294	0.0175199	-0.0914282	-0.995656	0.219123	0	0	0	1
0.0321319	-0.995134	0.0927287	0.434394	-0.999324	-0.0336152	-0.0142048	-0.425442	0.0172222	-0.0922211	-0.995588	0.219126	0	0	0	1
0.0320585	-0.99506	0.0935449	0.435016	-0.999336	-0.0334996	-0.0136043	-0.425594	0.0166402	-0.0930582	-0.99552	0.219004	0	0	0	1
0.032156	-0.994979	0.0943605	0.435611	-0.999343	-0.033547	-0.0129248	-0.42581	0.0159948	-0.0938944	-0.995452	0.218838	0	0	0	1
0.0319958	-0.994912	0.0951178	0.43612	-0.999359	-0.0333311	-0.0122175	-0.425958	0.0152951	-0.0946775	-0.995389	0.218675	0	0	0	1
0.0320156	-0.994858	0.0956804	0.436535	-0.999369	-0.0332932	-0.011523	-0.425943	0.0146185	-0.0952626	-0.995343	0.218512	0	0	0	1
0.0322034	-0.994802	0.0961988	0.436947	-0.999368	-0.0334538	-0.0111511	-0.4259	0.0142806	-0.0957904	-0.995297	0.218491	0	0	0	1
0.0324379	-0.994734	0.0968191	0.43746	-0.999361	-0.0336903	-0.0110689	-0.42584	0.0142417	-0.0964097	-0.995238	0.218632	0	0	0	1
0.0324157	-0.99468	0.0973759	0.437979	-0.99936	-0.0336806	-0.0111165	-0.425733	0.0143062	-0.0969648	-0.995183	0.218808	0	0	0	1
0.0322263	-0.994648	0.0977653	0.43846	-0.999364	-0.033513	-0.0112905	-0.425685	0.0144757	-0.0973507	-0.995143	0.21894	0	0	0	1
0.0316778	-0.994641	0.0980186	0.438912	-0.999379	-0.032986	-0.0114979	-0.425704	0.0146387	-0.0976051	-0.995116	0.21899	0	0	0	1
0.0310042	-0.994648	0.0981618	0.439492	-0.999396	-0.0323462	-0.011853	-0.425817	0.014934	-0.0977465	-0.995097	0.218965	0	0	0	1
0.0309174	-0.994661	0.0980547	0.440165	-0.99939	-0.0323116	-0.0124062	-0.425983	0.0154775	-0.0976229	-0.995101	0.218858	0	0	0	1
0.0310247	-0.99467	0.097929	0.440919	-0.99938	-0.0324616	-0.0128572	-0.426083	0.0159369	-0.0974808	-0.995108	0.218698	0	0	0	1
0.0310576	-0.99466	0.0980204	0.441604	-0.999377	-0.0325052	-0.0129481	-0.426095	0.0160344	-0.0975687	-0.995098	0.218552	0	0	0	1
0.0313385	-0.994629	0.0982535	0.44203	-0.999372	-0.0327662	-0.0126948	-0.426033	0.0158153	-0.0978054	-0.995078	0.218437	0	0	0	1
0.0315322	-0.994595	0.0985283	0.442309	-0.999369	-0.032944	-0.0124794	-0.425951	0.0156271	-0.098084	-0.995054	0.21842	0	0	0	1
0.0317647	-0.994559	0.0988242	0.442587	-0.999359	-0.033192	-0.0125775	-0.425888	0.0157585	-0.0983729	-0.995023	0.218552	0	0	0	1
0.0321052	-0.994509	0.0992149	0.443019	-0.999344	-0.0335627	-0.0128028	-0.425736	0.0160317	-0.0987502	-0.994981	0.218776	0	0	0	1
0.0322865	-0.994455	0.0996932	0.44355	-0.999334	-0.0337748	-0.0130248	-0.425538	0.0162889	-0.0992177	-0.994931	0.219024	0	0	0	1
0.0320306	-0.994411	0.100214	0.444036	-0.999339	-0.0335473	-0.0132357	-0.425421	0.0164929	-0.0997356	-0.994875	0.219263	0	0	0	1
0.0318967	-0.994364	0.10072	0.444451	-0.999341	-0.0334346	-0.0133683	-0.425375	0.0166297	-0.100238	-0.994823	0.21946	0	0	0	1
0.0319218	-0.994309	0.101252	0.444844	-0.99934	-0.0334695	-0.0133755	-0.425364	0.0166574	-0.100769	-0.994769	0.219608	0	0	0	1
0.0320159	-0.994238	0.101917	0.44531	-0.99934	-0.0335522	-0.0131498	-0.425369	0.0164628	-0.10144	-0.994704	0.219691	0	0	0	1
0.0321277	-0.994143	0.102808	0.445897	-0.999344	-0.0336302	-0.0126718	-0.42542	0.0160241	-0.102344	-0.994618	0.219721	0	0	0	1
0.0322081	-0.994037	0.103803	0.446541	-0.999352	-0.0336479	-0.0119087	-0.425506	0.0152995	-0.103363	-0.994524	0.219641	0	0	0	1
0.0322763	-0.993951	0.104598	0.447077	-0.99936	-0.0336542	-0.0111968	-0.425654	0.0146183	-0.104181	-0.994449	0.219492	0	0	0	1
0.032293	-0.99386	0.105455	0.447605	-0.999368	-0.0336203	-0.0105967	-0.425849	0.0140461	-0.105058	-0.994365	0.219414	0	0	0	1
0.0322503	-0.993781	0.106211	0.448067	-0.999377	-0.0335309	-0.010059	-0.425953	0.0135267	-0.105832	-0.99429	0.219366	0	0	0	1
0.0323864	-0.993725	0.106695	0.448435	-0.999377	-0.0336361	-0.00970144	-0.425928	0.0131983	-0.106326	-0.994242	0.219343	0	0	0	1
0.0325398	-0.993676	0.107105	0.448806	-0.999372	-0.0337899	-0.00964634	-0.425841	0.0131733	-0.106735	-0.994199	0.219442	0	0	0	1
0.0326323	-0.993622	0.10757	0.449224	-0.999366	-0.0339108	-0.00984661	-0.42575	0.0134005	-0.107192	-0.994146	0.219673	0	0	0	1
0.0326065	-0.993567	0.108089	0.449685	-0.999362	-0.0339252	-0.010155	-0.425653	0.0137256	-0.1077	-0.994087	0.21997	0	0	0	1
0.0324357	-0.993514	0.108622	0.450164	-0.999363	-0.0337951	-0.010469	-0.425542	0.0140409	-0.108225	-0.994026	0.22027	0	0	0	1
0.0320914	-0.993468	0.10915	0.450656	-0.999371	-0.0334837	-0.0107201	-0.425426	0.0142738	-0.108748	-0.993965	0.22053	0	0	0	1
0.0314973	-0.99345	0.109482	0.451105	-0.999384	-0.032947	-0.0112311	-0.425397	0.0147336	-0.109072	-0.993923	0.220779	0	0	0	1
0.0310094	-0.993452	0.109604	0.451576	-0.999387	-0.0325463	-0.0120345	-0.425419	0.0154919	-0.109174	-0.9939	0.221019	0	0	0	1
0.0306658	-0.993447	0.109749	0.452156	-0.999387	-0.0322839	-0.0127714	-0.425408	0.0161998	-0.109301	-0.993875	0.221215	0	0	0	1
0.0302783	-0.99345	0.109826	0.452757	-0.999389	-0.0319613	-0.0133704	-0.42539	0.016762	-0.109365	-0.993858	0.221303	0	0	0	1
0.0308142	-0.993458	0.109605	0.453424	-0.999357	-0.032594	-0.0142571	-0.42548	0.0177052	-0.109106	-0.993871	0.221312	0	0	0	1
0.0312548	-0.993535	0.108781	0.453957	-0.99932	-0.0331568	-0.0154909	-0.42577	0.0189666	-0.108234	-0.993943	0.221144	0	0	0	1
0.0302442	-0.993765	0.106948	0.453996	-0.99934	-0.0321832	-0.0162171	-0.42592	0.019527	-0.106398	-0.99413	0.220612	0	0	0	1
0.0295922	-0.993932	0.105572	0.453892	-0.999356	-0.0315292	-0.0164882	-0.425916	0.0196859	-0.105027	-0.994273	0.220046	0	0	0	1
0.0289707	-0.994025	0.104866	0.453768	-0.999374	-0.030905	-0.0166286	-0.425959	0.0197394	-0.10433	-0.994345	0.219759	0	0	0	1
0.0288576	-0.994096	0.104226	0.453623	-0.999375	-0.0307902	-0.0167406	-0.425964	0.0198201	-0.103689	-0.99441	0.219682	0	0	0	1
0.0287934	-0.994156	0.103666	0.453502	-0.999379	-0.0307085	-0.0166827	-0.425914	0.0197379	-0.103133	-0.99447	0.219633	0	0	0	1
0.0288226	-0.994234	0.102911	0.453285	-0.999381	-0.0307092	-0.0165514	-0.425897	0.0195855	-0.102381	-0.994551	0.219519	0	0	0	1
0.028671	-0.994307	0.102242	0.453009	-0.999389	-0.0305255	-0.0163734	-0.425958	0.0193704	-0.101722	-0.994622	0.219402	0	0	0	1
0.0284164	-0.994392	0.101488	0.452674	-0.999405	-0.0302162	-0.0159934	-0.426005	0.0189396	-0.100985	-0.994706	0.219218	0	0	0	1
0.0282078	-0.994465	0.100821	0.452363	-0.999418	-0.0299615	-0.0156719	-0.426038	0.0185752	-0.100331	-0.994779	0.21903	0	0	0	1
0.0280468	-0.994539	0.100134	0.452047	-0.999427	-0.0297636	-0.0154399	-0.426078	0.0183052	-0.099655	-0.994852	0.21884	0	0	0	1
0.0279188	-0.994619	0.0993743	0.451727	-0.999437	-0.0295912	-0.0151408	-0.426095	0.0179692	-0.098907	-0.994933	0.21865	0	0	0	1
0.0277007	-0.994707	0.0985572	0.451364	-0.99945	-0.0293259	-0.0148226	-0.426152	0.0176037	-0.0981037	-0.995019	0.218466	0	0	0	1
0.0275257	-0.994794	0.0977169	0.450997	-0.99946	-0.0291096	-0.0145616	-0.42622	0.0172996	-0.0972748	-0.995105	0.218284	0	0	0	1
0.0275014	-0.994897	0.0966742	0.45061	-0.999466	-0.029036	-0.014241	-0.426235	0.0169447	-0.0962424	-0.995212	0.218085	0	0	0	1
0.0276403	-0.995024	0.0953215	0.450174	-0.999469	-0.0291203	-0.0139037	-0.426233	0.0165797	-0.0948981	-0.995347	0.217896	0	0	0	1
0.0279796	-0.99516	0.0937851	0.449734	-0.999464	-0.0294096	-0.0136292	-0.426213	0.0162908	-0.0933651	-0.995497	0.217718	0	0	0	1
0.0283811	-0.995305	0.0921114	0.449268	-0.999458	-0.0297568	-0.0133199	-0.426175	0.0159677	-0.091695	-0.995657	0.217523	0	0	0	1
0.0287407	-0.995426	0.0906797	0.448857	-0.99945	-0.030083	-0.0131887	-0.426193	0.0158258	-0.0902624	-0.99579	0.217368	0	0	0	1
0.0291258	-0.995556	0.0891134	0.44841	-0.999442	-0.0304276	-0.0129988	-0.426196	0.015622	-0.0886968	-0.995934	0.217199	0	0	0	1
0.0296075	-0.995679	0.0875734	0.447981	-0.999428	-0.0308841	-0.012967	-0.426228	0.0155851	-0.0871511	-0.996071	0.217047	0	0	0	1
0.0299097	-0.995778	0.086333	0.447609	-0.99942	-0.0311675	-0.0129616	-0.426284	0.0155672	-0.0859069	-0.99618	0.216925	0	0	0	1
0.0299975	-0.995877	0.0851539	0.447225	-0.999422	-0.0312131	-0.0126798	-0.426296	0.015255	-0.0847361	-0.996285	0.216777	0	0	0	1
0.0299629	-0.995964	0.0841403	0.44685	-0.999427	-0.0311435	-0.0124487	-0.426356	0.0149885	-0.0837309	-0.996374	0.216649	0	0	0	1
0.0298331	-0.996048	0.0831855	0.446472	-0.999436	-0.0309735	-0.0121441	-0.426415	0.0146423	-0.0827881	-0.996458	0.216519	0	0	0	1
0.0296266	-0.996129	0.0822864	0.446089	-0.999448	-0.0307253	-0.0118059	-0.426481	0.0142581	-0.081903	-0.996536	0.216394	0	0	0	1
0.0293263	-0.99621	0.081412	0.445697	-0.999464	-0.030375	-0.0113562	-0.426531	0.0137557	-0.0810472	-0.996613	0.216259	0	0	0	1
0.0290502	-0.996291	0.0805154	0.445303	-0.999477	-0.0300558	-0.0109859	-0.426602	0.0133347	-0.0801661	-0.99669	0.216125	0	0	0	1
0.0289413	-0.996367	0.0796103	0.444942	-0.999484	-0.0299164	-0.0107586	-0.426676	0.0130708	-0.0792698	-0.996766	0.216003	0	0	0	1
0.0288852	-0.996441	0.078698	0.444587	-0.999488	-0.0298364	-0.0106088	-0.426762	0.0128888	-0.0783633	-0.99684	0.215881	0	0	0	1
0.0289309	-0.996528	0.0775665	0.444179	-0.999489	-0.029857	-0.0104741	-0.426841	0.0127233	-0.0772359	-0.99693	0.215734	0	0	0	1
0.028906	-0.996605	0.0765874	0.443807	-0.999493	-0.0298026	-0.0102525	-0.42688	0.0124699	-0.0762643	-0.997008	0.215559	0	0	0	1
0.0288036	-0.996678	0.0756688	0.443424	-0.999498	-0.0296744	-0.0100674	-0.426958	0.0122491	-0.075353	-0.99708	0.215393	0	0	0	1
0.0285442	-0.996756	0.0747366	0.44301	-0.999511	-0.0293745	-0.00968808	-0.427011	0.0118217	-0.0744357	-0.997154	0.215209	0	0	0	1
0.0282077	-0.996842	0.0737042	0.442555	-0.999526	-0.028991	-0.00922602	-0.427073	0.0113034	-0.0734213	-0.997235	0.215021	0	0	0	1
0.0278387	-0.99693	0.0726534	0.442101	-0.999544	-0.0285682	-0.00866335	-0.427114	0.0106821	-0.0723913	-0.997317	0.214845	0	0	0	1
0.0274781	-0.997031	0.07139	0.441599	-0.999562	-0.0281378	-0.00788756	-0.42709	0.00984268	-0.0711543	-0.997415	0.214639	0	0	0	1
0.0271726	-0.997126	0.0701747	0.441129	-0.999578	-0.0277685	-0.00715961	-0.427059	0.00905747	-0.0699629	-0.997507	0.214448	0	0	0	1
0.0270577	-0.997213	0.0689673	0.440688	-0.999585	-0.0276119	-0.00671585	-0.427078	0.00857125	-0.0687694	-0.997594	0.214283	0	0	0	1
0.0270443	-0.9973	0.0676976	0.440257	-0.99959	-0.0275589	-0.00629375	-0.427075	0.00811225	-0.067512	-0.997684	0.214127	0	0	0	1
0.0269066	-0.997385	0.0664957	0.439824	-0.999598	-0.027377	-0.00577992	-0.427064	0.00755509	-0.0663258	-0.997768	0.213968	0	0	0	1
0.0266588	-0.997458	0.0654944	0.439417	-0.999608	-0.0270917	-0.00533145	-0.427099	0.0070621	-0.065339	-0.997836	0.213833	0	0	0	1
0.0264215	-0.99753	0.0644859	0.438991	-0.999617	-0.026823	-0.00496097	-0.42717	0.00664828	-0.0643427	-0.997904	0.213693	0	0	0	1
0.0263226	-0.997596	0.0634955	0.438578	-0.999622	-0.026692	-0.00456306	-0.427231	0.0062168	-0.063364	-0.997969	0.213551	0	0	0	1
0.0262287	-0.99766	0.0625221	0.438149	-0.999628	-0.0265633	-0.00410653	-0.4273	0.0057276	-0.0624037	-0.998033	0.213404	0	0	0	1
0.0261066	-0.997713	0.0617295	0.437768	-0.999633	-0.0264134	-0.00373279	-0.42739	0.00532463	-0.061622	-0.998084	0.213278	0	0	0	1
0.0259515	-0.997764	0.060965	0.4374	-0.999639	-0.02623	-0.00334132	-0.427468	0.00490287	-0.060869	-0.998132	0.213154	0	0	0	1
0.0258998	-0.997818	0.0601006	0.437005	-0.999643	-0.0261457	-0.00287221	-0.427531	0.00440723	-0.0600175	-0.998186	0.213016	0	0	0	1
0.0257263	-0.997876	0.0591957	0.436582	-0.99965	-0.0259375	-0.00235718	-0.427595	0.00385749	-0.0591271	-0.998241	0.212867	0	0	0	1
0.0255535	-0.997929	0.0583736	0.436184	-0.999656	-0.0257341	-0.00189333	-0.42767	0.00336154	-0.0583179	-0.998291	0.212735	0	0	0	1
0.0253285	-0.997988	0.0574633	0.435756	-0.999664	-0.0254753	-0.00136484	-0.427728	0.00279594	-0.0574222	-0.998344	0.212591	0	0	0	1
0.0252553	-0.998038	0.0566141	0.435356	-0.999667	-0.0253732	-0.000898973	-0.427792	0.00230364	-0.0565854	-0.998393	0.212472	0	0	0	1
0.025429	-0.998094	0.0555418	0.434899	-0.999664	-0.0255111	-0.000294469	-0.427817	0.0016808	-0.0555285	-0.998454	0.212342	0	0	0	1
0.0254272	-0.998157	0.0544033	0.434411	-0.999664	-0.0254715	0.000363835	-0.427832	0.000992544	-0.0544073	-0.998517	0.212209	0	0	0	1
0.0254577	-0.998223	0.0531484	0.433893	-0.999664	-0.0254612	0.00110753	-0.427821	0.000217646	-0.0531717	-0.998584	0.212074	0	0	0	1
0.0255967	-0.998284	0.0519298	0.433398	-0.999661	-0.0255646	0.00179177	-0.42781	-0.000491135	-0.051971	-0.998647	0.211967	0	0	0	1
0.0255895	-0.998347	0.0507112	0.432888	-0.99966	-0.0255231	0.00247752	-0.42781	-0.00120911	-0.0507705	-0.998708	0.211857	0	0	0	1
0.025717	-0.9984	0.0495971	0.432423	-0.999656	-0.025622	0.00308526	-0.427813	-0.00183953	-0.0496725	-0.998762	0.211758	0	0	0	1
0.0256696	-0.998445	0.0487006	0.432007	-0.999656	-0.0255526	0.00356638	-0.427859	-0.00234637	-0.0487886	-0.998805	0.211675	0	0	0	1
0.0255091	-0.998493	0.0477848	0.43157	-0.999659	-0.0253666	0.00414035	-0.427899	-0.00295193	-0.0478873	-0.998847	0.211571	0	0	0	1
0.0254097	-0.998539	0.0468649	0.43112	-0.999659	-0.0252418	0.00473659	-0.427945	-0.00357666	-0.0469825	-0.998888	0.211466	0	0	0	1
0.025404	-0.998572	0.046172	0.430706	-0.999657	-0.0252175	0.00519193	-0.42806	-0.00405012	-0.0463013	-0.998918	0.211386	0	0	0	1
0.0252475	-0.998611	0.0454156	0.430239	-0.999659	-0.0250399	0.00571736	-0.428192	-0.00460215	-0.0455578	-0.998949	0.211286	0	0	0	1
0.025278	-0.998646	0.0446151	0.429779	-0.999655	-0.0250486	0.006287	-0.428299	-0.00519088	-0.044772	-0.998982	0.211177	0	0	0	1
0.0253764	-0.998676	0.0438825	0.429357	-0.99965	-0.0251279	0.00681046	-0.4284	-0.00572869	-0.0440534	-0.999011	0.211074	0	0	0	1
0.0253355	-0.998709	0.0431548	0.428953	-0.999648	-0.0250682	0.00733724	-0.428478	-0.00627588	-0.0433389	-0.999039	0.210973	0	0	0	1
0.0253278	-0.998738	0.0424799	0.42859	-0.999644	-0.0250439	0.00782663	-0.428537	-0.00678281	-0.0426764	-0.999064	0.210878	0	0	0	1
0.0251646	-0.998777	0.0416559	0.428177	-0.999644	-0.0248614	0.00841854	-0.428571	-0.00740253	-0.0418664	-0.999094	0.21077	0	0	0	1
0.0249545	-0.998816	0.0408339	0.427733	-0.999645	-0.0246335	0.00899611	-0.428641	-0.00800949	-0.0410574	-0.999123	0.21067	0	0	0	1
0.0247437	-0.998855	0.0399882	0.427264	-0.999645	-0.0244065	0.00956379	-0.428726	-0.00860678	-0.0402242	-0.999152	0.210579	0	0	0	1
0.0246972	-0.998893	0.0390555	0.426778	-0.99964	-0.0243434	0.0101899	-0.428792	-0.00925774	-0.0393067	-0.999183	0.21048	0	0	0	1
0.0245309	-0.998943	0.0378691	0.426236	-0.999636	-0.0241571	0.0109999	-0.428791	-0.0101033	-0.0381388	-0.99922	0.210353	0	0	0	1
0.0244292	-0.99899	0.0366696	0.425722	-0.999631	-0.0240395	0.0117569	-0.42876	-0.0108934	-0.0369569	-0.999256	0.21026	0	0	0	1
0.0243919	-0.999028	0.0356681	0.425284	-0.999624	-0.0239914	0.0123598	-0.428749	-0.0115219	-0.0359699	-0.999285	0.210199	0	0	0	1
0.0243063	-0.999064	0.03468	0.42485	-0.999619	-0.0238956	0.0129749	-0.428735	-0.012164	-0.0349959	-0.999312	0.210127	0	0	0	1
0.0242109	-0.999105	0.0335576	0.424364	-0.999612	-0.0237896	0.0136897	-0.428711	-0.012909	-0.0338898	-0.999341	0.210038	0	0	0	1
0.0239522	-0.999146	0.0325073	0.423861	-0.999609	-0.0235232	0.0143334	-0.428735	-0.0135864	-0.0328517	-0.999366	0.20997	0	0	0	1
0.023868	-0.999173	0.0317273	0.423426	-0.999604	-0.0234328	0.0148576	-0.428816	-0.0141317	-0.0320833	-0.999384	0.209894	0	0	0	1
0.0238611	-0.999199	0.0309192	0.42296	-0.999595	-0.0234191	0.0154417	-0.428914	-0.014735	-0.031289	-0.9994	0.209792	0	0	0	1
0.023802	-0.999223	0.0301652	0.422499	-0.999588	-0.0233546	0.0159823	-0.429032	-0.0152952	-0.0305471	-0.999415	0.209701	0	0	0	1
0.0238768	-0.999242	0.0294748	0.422082	-0.999578	-0.0234245	0.016498	-0.429135	-0.0158249	-0.0298703	-0.999427	0.209606	0	0	0	1
0.0239525	-0.999263	0.0286971	0.421659	-0.999566	-0.0234956	0.0170796	-0.429201	-0.0164225	-0.0291078	-0.99944	0.209503	0	0	0	1
0.0239287	-0.999284	0.0279539	0.421262	-0.999558	-0.0234686	0.0176241	-0.429254	-0.0169853	-0.0283773	-0.999451	0.209412	0	0	0	1
0.0239572	-0.999305	0.0271996	0.42087	-0.999547	-0.0234949	0.0181709	-0.429299	-0.017549	-0.0276367	-0.999462	0.20932	0	0	0	1
0.0239201	-0.999326	0.026441	0.420441	-0.999538	-0.0234569	0.0186985	-0.429379	-0.0180954	-0.0268902	-0.999473	0.209241	0	0	0	1
0.0239828	-0.999344	0.0256789	0.419979	-0.999527	-0.0235199	0.0192137	-0.429496	-0.0186269	-0.0261418	-0.999483	0.209168	0	0	0	1
0.0238264	-0.999368	0.0248889	0.419489	-0.99952	-0.0233641	0.0197675	-0.429618	-0.0192033	-0.0253621	-0.999492	0.209085	0	0	0	1
0.0236726	-0.999396	0.0239006	0.418955	-0.999509	-0.0232119	0.0204845	-0.429688	-0.0199471	-0.0243881	-0.999502	0.208974	0	0	0	1
0.0237993	-0.999421	0.0227	0.418393	-0.999489	-0.0233434	0.0213099	-0.429698	-0.0207974	-0.0232099	-0.999513	0.208864	0	0	0	1
0.0240304	-0.999446	0.0213212	0.41781	-0.999465	-0.0235847	0.0221573	-0.42966	-0.0216719	-0.0218566	-0.999525	0.208792	0	0	0	1
0.0243907	-0.999463	0.0200805	0.417293	-0.999441	-0.0239583	0.0228154	-0.42963	-0.0223518	-0.0206402	-0.999536	0.208776	0	0	0	1
0.0247428	-0.999476	0.0189584	0.416811	-0.999418	-0.0243239	0.0234069	-0.429619	-0.0229632	-0.019541	-0.999544	0.208764	0	0	0	1
0.0248117	-0.999492	0.0180055	0.416331	-0.999403	-0.0244045	0.0239555	-0.429667	-0.0235336	-0.0186036	-0.999548	0.208733	0	0	0	1
0.0247015	-0.999511	0.0170916	0.415833	-0.999391	-0.0243051	0.024561	-0.429736	-0.0241632	-0.0177024	-0.99955	0.208665	0	0	0	1
0.0246623	-0.999526	0.0162256	0.415334	-0.999376	-0.0242764	0.0251809	-0.429828	-0.0248047	-0.0168511	-0.999549	0.208577	0	0	0	1
0.0247156	-0.999535	0.0155861	0.414907	-0.999363	-0.0243377	0.0256661	-0.429955	-0.0253046	-0.0162251	-0.999547	0.208499	0	0	0	1
0.0247568	-0.999545	0.0148306	0.414476	-0.999346	-0.024389	0.0262484	-0.430029	-0.0259044	-0.0154853	-0.999543	0.208403	0	0	0	1
0.0247177	-0.999558	0.014021	0.414058	-0.999331	-0.0243622	0.0268412	-0.430062	-0.0265174	-0.0146897	-0.999539	0.208316	0	0	0	1
0.024574	-0.999572	0.0132298	0.41365	-0.999319	-0.0242318	0.0273912	-0.430093	-0.0270886	-0.0139086	-0.999535	0.208248	0	0	0	1
0.0243796	-0.999587	0.0124887	0.413231	-0.999309	-0.0240509	0.0279003	-0.430155	-0.0276181	-0.013175	-0.99953	0.208187	0	0	0	1
0.024302	-0.999597	0.0117661	0.4128	-0.999296	-0.0239869	0.0284198	-0.430242	-0.0281557	-0.0124632	-0.999524	0.208116	0	0	0	1
0.0242742	-0.999607	0.0110214	0.412324	-0.999281	-0.0239735	0.0289811	-0.430359	-0.0287352	-0.0117318	-0.999517	0.208031	0	0	0	1
0.0242027	-0.999617	0.0101939	0.411799	-0.999264	-0.0239191	0.0295968	-0.430487	-0.0293713	-0.0109175	-0.999508	0.207942	0	0	0	1
0.0242845	-0.999623	0.00933411	0.411298	-0.999241	-0.0240194	0.0302609	-0.430576	-0.030055	-0.0100768	-0.999496	0.207837	0	0	0	1
0.0243002	-0.999631	0.0084198	0.41082	-0.999219	-0.024056	0.0309764	-0.430613	-0.0307921	-0.00918086	-0.999482	0.207723	0	0	0	1
0.0241991	-0.999643	0.00723291	0.410276	-0.999193	-0.0239845	0.0318588	-0.430582	-0.0317036	-0.00801298	-0.999464	0.207599	0	0	0	1
0.0240244	-0.999656	0.00589514	0.40971	-0.999168	-0.0238465	0.0327335	-0.43051	-0.0326113	-0.00669165	-0.999444	0.207523	0	0	0	1
0.0238299	-0.999667	0.0047794	0.409204	-0.99915	-0.0236849	0.0333768	-0.430489	-0.0332821	-0.00558577	-0.999429	0.207502	0	0	0	1
0.0236063	-0.999677	0.00356837	0.40864	-0.99913	-0.0234985	0.0341086	-0.430476	-0.0340433	-0.00438556	-0.999409	0.207465	0	0	0	1
0.0235642	-0.999681	0.00242772	0.408083	-0.999107	-0.0234931	0.0347845	-0.430497	-0.034746	-0.00326037	-0.99939	0.207437	0	0	0	1
0.0233979	-0.999687	0.00160018	0.407613	-0.999092	-0.0233544	0.0352977	-0.430568	-0.0352788	-0.0024398	-0.999373	0.207405	0	0	0	1
0.0232052	-0.999692	0.000808206	0.40716	-0.999073	-0.0231888	0.0359228	-0.430625	-0.0359226	-0.00165628	-0.999352	0.207309	0	0	0	1
0.0230539	-0.999696	4.09245e-05	0.406707	-0.999054	-0.0230645	0.0365475	-0.43069	-0.036565	-0.000898708	-0.99933	0.207206	0	0	0	1
0.0230568	-0.999696	-0.000775132	0.40625	-0.999028	-0.0230972	0.037215	-0.430742	-0.0372512	-9.89769e-05	-0.999305	0.207096	0	0	0	1
0.0230949	-0.999694	-0.00155811	0.405782	-0.999002	-0.0231649	0.0378606	-0.430818	-0.0379147	0.000666839	-0.999279	0.206988	0	0	0	1
0.0232348	-0.999689	-0.00236526	0.405307	-0.998973	-0.0233363	0.0385176	-0.430894	-0.0385904	0.00145251	-0.999253	0.206881	0	0	0	1
0.0230974	-0.999691	-0.00309275	0.404808	-0.998953	-0.0232283	0.0391133	-0.430979	-0.0392025	0.00217069	-0.999228	0.206734	0	0	0	1
0.0229784	-0.999692	-0.0036125	0.40439	-0.998937	-0.023131	0.0395573	-0.431059	-0.0396582	0.00268427	-0.999208	0.206572	0	0	0	1
0.0228691	-0.999692	-0.00422853	0.403962	-0.998921	-0.0230477	0.0400087	-0.431101	-0.0401233	0.00329355	-0.999188	0.206418	0	0	0	1
0.0227003	-0.999693	-0.00488017	0.403543	-0.998909	-0.0229067	0.0403855	-0.431128	-0.0405144	0.0039426	-0.99917	0.206312	0	0	0	1
0.0224985	-0.999693	-0.00561479	0.403116	-0.9989	-0.0227363	0.0406995	-0.431129	-0.0408442	0.00467742	-0.999153	0.206255	0	0	0	1
0.0223712	-0.999692	-0.00639284	0.402679	-0.998894	-0.0226421	0.0409198	-0.431111	-0.0410814	0.00545481	-0.99914	0.206224	0	0	0	1
0.0221476	-0.999691	-0.00726473	0.402154	-0.998896	-0.0224549	0.0409684	-0.431093	-0.0411483	0.0063338	-0.999132	0.206221	0	0	0	1
0.0220344	-0.999686	-0.00815047	0.401578	-0.998909	-0.0223761	0.0406832	-0.431091	-0.0408823	0.00722958	-0.999136	0.206297	0	0	0	1
0.0220659	-0.999677	-0.00909956	0.400944	-0.998934	-0.022441	0.04003	-0.431054	-0.0402507	0.008191	-0.999155	0.206422	0	0	0	1
0.0221934	-0.999664	-0.010212	0.400277	-0.998964	-0.0226054	0.0391916	-0.430921	-0.0394386	0.00931601	-0.999177	0.206565	0	0	0	1
0.0222936	-0.999651	-0.0112112	0.399711	-0.998995	-0.0227359	0.0383119	-0.430781	-0.0385827	0.0103303	-0.999201	0.206752	0	0	0	1
0.0223866	-0.99964	-0.0119966	0.399267	-0.999019	-0.0228513	0.037616	-0.430669	-0.0379059	0.0111272	-0.999218	0.206899	0	0	0	1
0.0222636	-0.999634	-0.0126806	0.398824	-0.999035	-0.0227501	0.0372447	-0.4306	-0.0375488	0.0118236	-0.999223	0.206923	0	0	0	1
0.0221587	-0.99963	-0.0131884	0.398383	-0.99904	-0.0226631	0.0371517	-0.430643	-0.037466	0.012337	-0.99922	0.20686	0	0	0	1
0.0221609	-0.999625	-0.0135342	0.397972	-0.999035	-0.0226798	0.0372769	-0.430769	-0.0375991	0.0126794	-0.999211	0.206736	0	0	0	1
0.0223625	-0.999616	-0.0138503	0.397515	-0.99902	-0.0228969	0.0375646	-0.430959	-0.0378966	0.012981	-0.999196	0.206557	0	0	0	1
0.022629	-0.999604	-0.0142995	0.396978	-0.999	-0.023185	0.0379107	-0.431167	-0.0382564	0.0134117	-0.999176	0.206385	0	0	0	1
0.0226926	-0.999592	-0.0150266	0.396408	-0.998978	-0.0232835	0.0384167	-0.431289	-0.0387801	0.0141238	-0.999146	0.206238	0	0	0	1
0.0225293	-0.999579	-0.0160764	0.395863	-0.998952	-0.0231725	0.0391735	-0.431281	-0.0395588	0.0151613	-0.999101	0.206133	0	0	0	1
0.0225255	-0.999559	-0.017288	0.395351	-0.998918	-0.0232298	0.0399775	-0.431204	-0.0403906	0.016353	-0.999049	0.206081	0	0	0	1
0.0225035	-0.999536	-0.0185838	0.394842	-0.998887	-0.0232735	0.0407286	-0.431093	-0.0411714	0.0176307	-0.998995	0.20608	0	0	0	1
0.0222906	-0.999519	-0.0197222	0.394355	-0.998867	-0.0231185	0.0413078	-0.431032	-0.041773	0.0187632	-0.998949	0.206115	0	0	0	1
0.021963	-0.999508	-0.0206309	0.393878	-0.998856	-0.0228374	0.0417255	-0.431067	-0.0422053	0.019675	-0.998914	0.20617	0	0	0	1
0.0216735	-0.999495	-0.0215544	0.393338	-0.998842	-0.0225965	0.0421858	-0.431147	-0.0426807	0.0205992	-0.998875	0.206204	0	0	0	1
0.0216923	-0.999474	-0.0224855	0.39281	-0.998819	-0.022666	0.042688	-0.431218	-0.0432043	0.0215169	-0.998833	0.206217	0	0	0	1
0.0215861	-0.999461	-0.0231534	0.392339	-0.998804	-0.0225972	0.0430682	-0.43132	-0.0435973	0.0221801	-0.998801	0.206183	0	0	0	1
0.0214943	-0.999449	-0.0237447	0.391889	-0.998793	-0.0225379	0.0433606	-0.43139	-0.043901	0.022768	-0.998775	0.206097	0	0	0	1
0.0214401	-0.999434	-0.0244351	0.391439	-0.998785	-0.0225187	0.0435619	-0.431385	-0.0441165	0.0234554	-0.998749	0.20602	0	0	0	1
0.0212186	-0.999421	-0.0251562	0.390956	-0.998793	-0.0223267	0.0434587	-0.431355	-0.0440243	0.0241876	-0.998736	0.205999	0	0	0	1
0.0210454	-0.999404	-0.0259617	0.390403	-0.998817	-0.0221777	0.0430001	-0.431307	-0.0435792	0.02501	-0.998735	0.206052	0	0	0	1
0.0208868	-0.999383	-0.0268728	0.389825	-0.998847	-0.0220424	0.0423636	-0.431212	-0.0429588	0.0259409	-0.998738	0.206152	0	0	0	1
0.0208364	-0.999359	-0.0277807	0.389268	-0.998873	-0.0220147	0.0417569	-0.431103	-0.0423706	0.0268632	-0.998739	0.20624	0	0	0	1
0.0206932	-0.999341	-0.0285517	0.388765	-0.998897	-0.0218901	0.041245	-0.431034	-0.0418717	0.0276507	-0.998739	0.206314	0	0	0	1
0.0204889	-0.999328	-0.0291219	0.388314	-0.998915	-0.0217	0.040897	-0.431049	-0.0415303	0.0282364	-0.998737	0.206356	0	0	0	1
0.0202623	-0.999321	-0.0295412	0.387912	-0.998923	-0.0214891	0.0408328	-0.431105	-0.0414688	0.0286659	-0.998727	0.206301	0	0	0	1
0.019974	-0.999316	-0.0298887	0.387521	-0.998921	-0.0212209	0.0410223	-0.431181	-0.0416573	0.029021	-0.998709	0.206151	0	0	0	1
0.0197093	-0.999312	-0.0301947	0.387115	-0.998916	-0.0209758	0.0412525	-0.431305	-0.0418864	0.0293328	-0.99869	0.206002	0	0	0	1
0.0194687	-0.999304	-0.0306301	0.386676	-0.998909	-0.0207622	0.0415434	-0.431414	-0.0421793	0.0297718	-0.998665	0.205876	0	0	0	1
0.0192121	-0.999293	-0.0311263	0.386204	-0.998905	-0.0205329	0.04175	-0.431545	-0.0423884	0.030274	-0.998641	0.205818	0	0	0	1
0.0189975	-0.999277	-0.0317842	0.385693	-0.998897	-0.0203547	0.0420213	-0.431635	-0.0426667	0.0309347	-0.998609	0.205764	0	0	0	1
0.018891	-0.999259	-0.0323942	0.385251	-0.998891	-0.0202802	0.0422063	-0.431698	-0.0428608	0.0315448	-0.998581	0.205742	0	0	0	1
0.0187135	-0.99924	-0.0330818	0.384819	-0.998884	-0.0201394	0.0424273	-0.431702	-0.0430901	0.0322347	-0.998549	0.205708	0	0	0	1
0.0185867	-0.999221	-0.0337363	0.384388	-0.998882	-0.0200443	0.0425308	-0.431716	-0.0432026	0.0328919	-0.998523	0.205696	0	0	0	1
0.0184967	-0.999199	-0.0344305	0.383936	-0.998884	-0.0199835	0.0425057	-0.431712	-0.0431884	0.0335896	-0.9985	0.205707	0	0	0	1
0.0184028	-0.999175	-0.0351583	0.383416	-0.998898	-0.0199108	0.0422038	-0.431713	-0.0428977	0.0343267	-0.998488	0.205757	0	0	0	1
0.0183353	-0.999145	-0.0360306	0.382811	-0.998924	-0.0198599	0.0416127	-0.431671	-0.0423213	0.0352126	-0.998482	0.205855	0	0	0	1
0.0183765	-0.999106	-0.0370943	0.382131	-0.998958	-0.0199155	0.0407672	-0.43156	-0.0414981	0.0362903	-0.998477	0.206033	0	0	0	1
0.0184418	-0.999079	-0.0377816	0.381579	-0.998976	-0.0199911	0.0402743	-0.431303	-0.0410211	0.036984	-0.998472	0.20624	0	0	0	1
0.0186703	-0.999039	-0.0387073	0.381007	-0.999005	-0.0202255	0.0394323	-0.431196	-0.0402059	0.0379163	-0.99847	0.206444	0	0	0	1
0.0187897	-0.999011	-0.0393721	0.380591	-0.999028	-0.0203471	0.0387925	-0.431142	-0.0395837	0.0385887	-0.998469	0.206601	0	0	0	1
0.0186339	-0.998988	-0.0400177	0.380133	-0.999045	-0.0202025	0.0384298	-0.43111	-0.0392278	0.0392471	-0.998457	0.206636	0	0	0	1
0.0183678	-0.998973	-0.0405148	0.379685	-0.999056	-0.0199499	0.0382761	-0.431153	-0.0390735	0.0397572	-0.998443	0.206611	0	0	0	1
0.0181795	-0.998962	-0.040878	0.379299	-0.999062	-0.0197729	0.0382032	-0.431237	-0.0390002	0.0401289	-0.998431	0.206577	0	0	0	1
0.0179663	-0.998948	-0.0412914	0.37887	-0.999068	-0.0195737	0.0381508	-0.431316	-0.0389473	0.0405512	-0.998416	0.206526	0	0	0	1
0.0177467	-0.998932	-0.0417857	0.378366	-0.999079	-0.0193654	0.0379578	-0.431413	-0.0387548	0.0410573	-0.998403	0.206524	0	0	0	1
0.0176765	-0.998907	-0.042406	0.377817	-0.999094	-0.019304	0.0375924	-0.431469	-0.0383983	0.0416868	-0.998391	0.206578	0	0	0	1
0.0177571	-0.998876	-0.0430956	0.377273	-0.999106	-0.0193965	0.0372474	-0.431381	-0.0380698	0.0423794	-0.998374	0.206645	0	0	0	1
0.0181466	-0.998831	-0.0439594	0.376717	-0.999118	-0.0197949	0.0366908	-0.431252	-0.0375464	0.0432385	-0.998357	0.206751	0	0	0	1
0.0184926	-0.998786	-0.0448354	0.376198	-0.999134	-0.0201472	0.0360822	-0.431135	-0.03697	0.044113	-0.99834	0.206855	0	0	0	1
0.0185622	-0.99875	-0.0456113	0.375734	-0.999147	-0.0202268	0.0356659	-0.431021	-0.0365721	0.044894	-0.99832	0.206886	0	0	0	1
0.0184759	-0.998722	-0.0462439	0.375302	-0.999157	-0.0201523	0.0354176	-0.430967	-0.0363324	0.0455342	-0.9983	0.206875	0	0	0	1
0.0183147	-0.998707	-0.0466361	0.374873	-0.999165	-0.0199991	0.0352826	-0.431071	-0.0361978	0.0459346	-0.998286	0.206865	0	0	0	1
0.0180175	-0.998699	-0.0469255	0.374406	-0.99917	-0.0197128	0.0352948	-0.431267	-0.0362021	0.0462343	-0.998272	0.206816	0	0	0	1
0.0178944	-0.998688	-0.0472029	0.373932	-0.999168	-0.0196058	0.0354247	-0.431462	-0.0363318	0.0465134	-0.998255	0.206722	0	0	0	1
0.0179891	-0.998672	-0.0475074	0.373464	-0.99916	-0.0197189	0.035579	-0.431621	-0.0364967	0.0468111	-0.998235	0.206622	0	0	0	1
0.018055	-0.99866	-0.047739	0.372977	-0.999148	-0.0198075	0.0358796	-0.431715	-0.0368053	0.0470342	-0.998213	0.206524	0	0	0	1
0.0182009	-0.998637	-0.0481484	0.372431	-0.999141	-0.0199733	0.0359815	-0.431771	-0.0369223	0.0474358	-0.99819	0.206477	0	0	0	1
0.0183155	-0.998605	-0.0487627	0.371813	-0.999147	-0.0200991	0.0357385	-0.431805	-0.0366969	0.0480502	-0.998168	0.206527	0	0	0	1
0.0182868	-0.998565	-0.0495942	0.371087	-0.999167	-0.0200738	0.0351841	-0.431788	-0.0361573	0.0488931	-0.998147	0.206671	0	0	0	1
0.0181428	-0.998509	-0.0507569	0.37027	-0.999193	-0.0199381	0.0345121	-0.431615	-0.0355006	0.0500735	-0.998112	0.206798	0	0	0	1
0.018227	-0.998438	-0.0521083	0.36951	-0.999219	-0.0200295	0.0337162	-0.431377	-0.0347352	0.0514366	-0.99807	0.206896	0	0	0	1
0.0181148	-0.998369	-0.0534483	0.368759	-0.999236	-0.0199401	0.0332655	-0.431114	-0.0343049	0.0527884	-0.998014	0.206836	0	0	0	1
0.0179857	-0.998306	-0.0546617	0.368031	-0.99924	-0.0198483	0.0331864	-0.430878	-0.0342431	0.0540069	-0.997951	0.20663	0	0	0	1
0.0178531	-0.998269	-0.055375	0.367403	-0.999237	-0.019749	0.0333473	-0.430842	-0.034411	0.0547209	-0.997906	0.206358	0	0	0	1
0.0176203	-0.99825	-0.0557889	0.366858	-0.999224	-0.0195566	0.0338257	-0.430965	-0.0348855	0.0551332	-0.997867	0.206079	0	0	0	1
0.0174251	-0.998234	-0.0561455	0.366314	-0.999212	-0.0193995	0.0342885	-0.431135	-0.035345	0.0554872	-0.997831	0.205827	0	0	0	1
0.0175618	-0.998209	-0.0565393	0.365847	-0.99919	-0.0195787	0.0347967	-0.431212	-0.0358692	0.0558659	-0.997791	0.205542	0	0	0	1
0.0176199	-0.99818	-0.057029	0.365395	-0.999169	-0.0196861	0.0353569	-0.431201	-0.0364432	0.0563421	-0.997744	0.205215	0	0	0	1
0.0176243	-0.998151	-0.0575353	0.364981	-0.999147	-0.0197412	0.0359215	-0.431135	-0.0370188	0.0568366	-0.997695	0.204878	0	0	0	1
0.0173953	-0.998129	-0.0579914	0.364608	-0.999133	-0.0195583	0.036432	-0.431065	-0.037526	0.0572908	-0.99765	0.204571	0	0	0	1
0.0170079	-0.998116	-0.0583291	0.364218	-0.999125	-0.0192062	0.0368303	-0.431102	-0.037909	0.057635	-0.997615	0.204341	0	0	0	1
0.0165862	-0.998107	-0.0585945	0.363762	-0.999119	-0.0188143	0.037177	-0.431254	-0.0382369	0.0579097	-0.997587	0.204152	0	0	0	1
0.01646	-0.998094	-0.0588549	0.363342	-0.999109	-0.0187173	0.0375077	-0.431392	-0.0385657	0.0581684	-0.997559	0.203973	0	0	0	1
0.0163348	-0.998079	-0.0591381	0.362965	-0.999099	-0.0186215	0.0378251	-0.431475	-0.0388816	0.0584503	-0.997531	0.203792	0	0	0	1
0.0161221	-0.998065	-0.0594385	0.362593	-0.999091	-0.018438	0.0381243	-0.431543	-0.0391743	0.0587531	-0.997501	0.203614	0	0	0	1
0.0159212	-0.99805	-0.0597474	0.36221	-0.999086	-0.0182605	0.0383195	-0.431622	-0.0393637	0.059066	-0.997475	0.203482	0	0	0	1
0.0157324	-0.99803	-0.0601269	0.361795	-0.999086	-0.0180914	0.0384018	-0.431692	-0.0394418	0.0594511	-0.997449	0.203387	0	0	0	1
0.0154843	-0.998005	-0.0605996	0.361297	-0.999093	-0.0178572	0.0383252	-0.431776	-0.0393587	0.0599345	-0.997424	0.203344	0	0	0	1
0.0154162	-0.997967	-0.0612365	0.360759	-0.999109	-0.017792	0.0379594	-0.431812	-0.0389996	0.06058	-0.997399	0.203399	0	0	0	1
0.0156067	-0.997908	-0.0621442	0.36019	-0.999133	-0.0179731	0.0372273	-0.431721	-0.0382941	0.0614926	-0.99737	0.203562	0	0	0	1
0.0155522	-0.99785	-0.0630912	0.359649	-0.999168	-0.0178977	0.0363137	-0.431548	-0.0373925	0.0624572	-0.997345	0.203804	0	0	0	1
0.0156575	-0.997792	-0.0639706	0.359194	-0.999195	-0.017985	0.0355084	-0.431318	-0.0366082	0.0633464	-0.997317	0.20402	0	0	0	1
0.0156861	-0.997742	-0.0647401	0.358802	-0.999219	-0.017999	0.0348397	-0.431172	-0.0359539	0.0641263	-0.997291	0.204167	0	0	0	1
0.015625	-0.997708	-0.0652743	0.358426	-0.999234	-0.0179305	0.0344295	-0.431156	-0.0355486	0.0646696	-0.997271	0.204252	0	0	0	1
0.01533	-0.99769	-0.0656183	0.358019	-0.999239	-0.0176473	0.0344288	-0.431247	-0.0355349	0.0650239	-0.997248	0.204201	0	0	0	1
0.0149409	-0.997683	-0.0658241	0.357589	-0.999236	-0.0172824	0.0346967	-0.431427	-0.0357815	0.0652387	-0.997225	0.204063	0	0	0	1
0.0150044	-0.997671	-0.0659937	0.357177	-0.999226	-0.0173694	0.03496	-0.43163	-0.0360525	0.0654013	-0.997205	0.203938	0	0	0	1
0.0149447	-0.997657	-0.0662128	0.35677	-0.999215	-0.0173377	0.0352659	-0.431799	-0.0363589	0.065617	-0.99718	0.203818	0	0	0	1
0.01498	-0.997636	-0.0665149	0.35642	-0.999202	-0.0174067	0.0356077	-0.431887	-0.0367089	0.0659117	-0.997147	0.203704	0	0	0	1
0.0148035	-0.997612	-0.0669163	0.356021	-0.999197	-0.0172591	0.0358242	-0.43195	-0.0369212	0.0663154	-0.997113	0.203609	0	0	0	1
0.0145135	-0.997584	-0.0673928	0.35561	-0.999197	-0.0169942	0.035941	-0.431975	-0.037027	0.0668003	-0.997077	0.203544	0	0	0	1
0.0142662	-0.99755	-0.0679569	0.355152	-0.999202	-0.0167647	0.0359005	-0.431995	-0.0369793	0.0673737	-0.99704	0.203527	0	0	0	1
0.0140479	-0.99751	-0.0685772	0.354621	-0.999215	-0.0165523	0.0356537	-0.432041	-0.0367276	0.0680057	-0.997006	0.203569	0	0	0	1
0.0138623	-0.99746	-0.0693381	0.354014	-0.999237	-0.0163574	0.0351162	-0.432047	-0.0361887	0.0687815	-0.996973	0.203691	0	0	0	1
0.0137465	-0.997395	-0.0702926	0.353244	-0.999261	-0.0162327	0.0344968	-0.431902	-0.0355754	0.0697496	-0.996927	0.203873	0	0	0	1
0.0138086	-0.997343	-0.0710147	0.352497	-0.999277	-0.0162865	0.0340118	-0.431661	-0.0351054	0.0704768	-0.996893	0.204125	0	0	0	1
0.0141036	-0.99731	-0.0714251	0.351964	-0.999289	-0.0165598	0.0334965	-0.431471	-0.0346166	0.0708851	-0.996881	0.204447	0	0	0	1
0.0140393	-0.997266	-0.0720428	0.351402	-0.99931	-0.0164755	0.0329191	-0.431403	-0.0340434	0.0715141	-0.996856	0.204661	0	0	0	1
0.0137522	-0.997207	-0.0729056	0.350749	-0.999331	-0.0161805	0.0324115	-0.431373	-0.033528	0.0723943	-0.99681	0.204745	0	0	0	1
0.0133939	-0.997146	-0.0738138	0.349935	-0.999336	-0.0158537	0.0324344	-0.431361	-0.0335393	0.0733135	-0.996742	0.204597	0	0	0	1
0.0132534	-0.997112	-0.0742928	0.349289	-0.999327	-0.0157538	0.0327684	-0.43137	-0.0338714	0.0737916	-0.996696	0.204438	0	0	0	1
0.013003	-0.99709	-0.0746243	0.348759	-0.999314	-0.0155487	0.0332336	-0.431339	-0.0343245	0.0741241	-0.996655	0.204256	0	0	0	1
0.0127075	-0.997082	-0.0747938	0.348362	-0.999314	-0.0152698	0.0333858	-0.431282	-0.0344577	0.0743013	-0.996638	0.20415	0	0	0	1
0.012386	-0.997056	-0.0751871	0.347877	-0.99932	-0.0149573	0.0333336	-0.431196	-0.0343873	0.0747062	-0.99661	0.204133	0	0	0	1
0.012201	-0.997032	-0.0755365	0.347418	-0.999331	-0.0147665	0.033102	-0.431122	-0.0341464	0.0750651	-0.996591	0.204196	0	0	0	1
0.0120572	-0.997012	-0.0758208	0.347031	-0.999341	-0.0146132	0.0328512	-0.431085	-0.0338882	0.0753578	-0.996578	0.204292	0	0	0	1
0.0119278	-0.996989	-0.0761387	0.346653	-0.999347	-0.0144853	0.032732	-0.431091	-0.0337636	0.0756817	-0.996557	0.20433	0	0	0	1
0.0116266	-0.996978	-0.0763331	0.346285	-0.999347	-0.0141994	0.0328554	-0.431118	-0.0338672	0.0758843	-0.996539	0.204296	0	0	0	1
0.011409	-0.996977	-0.076386	0.34596	-0.999339	-0.0140072	0.0331717	-0.431176	-0.0341686	0.0759402	-0.996524	0.204215	0	0	0	1
0.0113989	-0.996977	-0.0763844	0.345649	-0.999323	-0.0140321	0.0336322	-0.431249	-0.0346296	0.0759324	-0.996509	0.204084	0	0	0	1
0.0111943	-0.996983	-0.0763334	0.345302	-0.99931	-0.0138608	0.034098	-0.431372	-0.0350804	0.0758821	-0.996497	0.203968	0	0	0	1
0.0107546	-0.996997	-0.0762165	0.344921	-0.999299	-0.0134522	0.0345747	-0.431498	-0.0355234	0.0757743	-0.996489	0.203887	0	0	0	1
0.0102755	-0.997036	-0.0757716	0.344549	-0.999277	-0.013016	0.0353677	-0.431561	-0.0362764	0.0753364	-0.996495	0.203827	0	0	0	1
0.0106517	-0.997066	-0.0753193	0.344112	-0.999228	-0.0134667	0.0365677	-0.431578	-0.0375021	0.0748547	-0.996486	0.203803	0	0	0	1
0.0110298	-0.997099	-0.0748252	0.343712	-0.999193	-0.0138858	0.0373573	-0.431698	-0.0383153	0.0743357	-0.996494	0.203847	0	0	0	1
0.0108993	-0.997147	-0.0742049	0.343266	-0.999156	-0.0138053	0.0383598	-0.431769	-0.0393022	0.0737071	-0.996503	0.203864	0	0	0	1
0.0109886	-0.997161	-0.0740002	0.342788	-0.999133	-0.0139282	0.0389223	-0.431858	-0.03987	0.0734913	-0.996496	0.203881	0	0	0	1
0.0107264	-0.997157	-0.0740966	0.342418	-0.999133	-0.0136761	0.0390133	-0.431885	-0.0399432	0.0735968	-0.996485	0.20395	0	0	0	1
0.010521	-0.997115	-0.0746922	0.34202	-0.999146	-0.0134737	0.0387367	-0.431842	-0.0396587	0.0742038	-0.996452	0.204058	0	0	0	1
0.0102591	-0.997061	-0.0754382	0.341568	-0.999178	-0.0131861	0.038008	-0.431766	-0.0389184	0.0749692	-0.996423	0.204261	0	0	0	1
0.0100803	-0.996987	-0.076443	0.341027	-0.999226	-0.012955	0.0368107	-0.431632	-0.0377174	0.0759957	-0.996392	0.2046	0	0	0	1
0.0100392	-0.996901	-0.0775564	0.340492	-0.999282	-0.0128387	0.035294	-0.431463	-0.0362076	0.0771294	-0.996361	0.205054	0	0	0	1
0.0100171	-0.996818	-0.0786241	0.339995	-0.999334	-0.0127408	0.0338338	-0.431296	-0.034755	0.0782158	-0.996328	0.205489	0	0	0	1
0.00997515	-0.996753	-0.0794487	0.339588	-0.999374	-0.0126351	0.0326685	-0.431191	-0.0335934	0.0790561	-0.996301	0.205841	0	0	0	1
0.00997456	-0.996698	-0.080135	0.339223	-0.999407	-0.0125776	0.0316681	-0.43113	-0.0325985	0.0797546	-0.996278	0.206151	0	0	0	1
0.0100803	-0.996648	-0.0807358	0.338898	-0.999433	-0.0126351	0.0308222	-0.431082	-0.031766	0.0803624	-0.996256	0.206411	0	0	0	1
0.0103082	-0.996607	-0.0812158	0.338637	-0.999452	-0.0128208	0.0301051	-0.431057	-0.0310712	0.0808441	-0.996239	0.206637	0	0	0	1
0.0105136	-0.996571	-0.0816273	0.33841	-0.999464	-0.0130013	0.0296345	-0.431021	-0.0306211	0.0812551	-0.99622	0.206769	0	0	0	1
0.0107163	-0.996539	-0.0819936	0.338225	-0.999471	-0.013191	0.0293312	-0.430958	-0.0303382	0.0816189	-0.996199	0.206833	0	0	0	1
0.010927	-0.996518	-0.0822149	0.338103	-0.999471	-0.0134001	0.0292207	-0.430917	-0.0302476	0.0818351	-0.996184	0.206833	0	0	0	1
0.010929	-0.996513	-0.0822809	0.338006	-0.999469	-0.0134093	0.0292846	-0.430934	-0.0303128	0.0819002	-0.996176	0.206785	0	0	0	1
0.0110439	-0.996506	-0.0823547	0.337915	-0.999464	-0.0135354	0.0293891	-0.430941	-0.0304281	0.0819691	-0.996167	0.206722	0	0	0	1
0.0111862	-0.9965	-0.0824059	0.337867	-0.99946	-0.0136857	0.0294627	-0.430932	-0.0305143	0.0820148	-0.996161	0.206675	0	0	0	1
0.0112845	-0.996495	-0.0824485	0.337831	-0.999457	-0.0137901	0.0295171	-0.430924	-0.0305775	0.0820537	-0.996156	0.206639	0	0	0	1
0.01134	-0.996492	-0.0824827	0.3378	-0.999455	-0.0138504	0.0295603	-0.430916	-0.0306259	0.0820855	-0.996152	0.206608	0	0	0	1
0.0114021	-0.996488	-0.082514	0.337775	-0.999453	-0.0139169	0.0296	-0.430907	-0.0306714	0.0821144	-0.996148	0.206582	0	0	0	1
0.0114719	-0.996485	-0.0825458	0.337746	-0.99945	-0.0139918	0.0296482	-0.430902	-0.0307259	0.0821434	-0.996144	0.206555	0	0	0	1
0.0116062	-0.996481	-0.0825695	0.337727	-0.999447	-0.0141299	0.0296799	-0.430897	-0.0307691	0.0821624	-0.996141	0.206534	0	0	0	1
0.0116502	-0.996479	-0.0825952	0.337705	-0.999446	-0.0141776	0.0297139	-0.430893	-0.0308072	0.0821863	-0.996138	0.206513	0	0	0	1
0.0116801	-0.996477	-0.0826137	0.337688	-0.999444	-0.0142107	0.0297439	-0.430886	-0.03084	0.0822035	-0.996135	0.206493	0	0	0	1
0.0117009	-0.996476	-0.0826269	0.337672	-0.999443	-0.0142341	0.0297701	-0.430882	-0.0308683	0.0822156	-0.996133	0.206476	0	0	0	1
0.0117438	-0.996474	-0.0826356	0.33766	-0.999442	-0.0142785	0.0297831	-0.430881	-0.030885	0.0822228	-0.996132	0.206465	0	0	0	1
0.0117929	-0.996473	-0.0826461	0.337647	-0.999441	-0.0143297	0.0298041	-0.430879	-0.0309102	0.0822314	-0.996131	0.206452	0	0	0	1
0.0118396	-0.996471	-0.0826599	0.337635	-0.99944	-0.0143788	0.0298264	-0.430875	-0.0309366	0.0822435	-0.996129	0.206437	0	0	0	1
0.011899	-0.99647	-0.0826633	0.337627	-0.999438	-0.0144391	0.029833	-0.430875	-0.0309482	0.082245	-0.996129	0.206428	0	0	0	1
0.0119347	-0.99647	-0.082658	0.337616	-0.999438	-0.0144756	0.0298426	-0.430877	-0.0309607	0.0822384	-0.996129	0.206414	0	0	0	1
0.0119784	-0.996475	-0.0825892	0.337622	-0.999439	-0.014513	0.0297913	-0.430893	-0.0309118	0.082169	-0.996136	0.2064	0	0	0	1
0.0120009	-0.996472	-0.0826221	0.337596	-0.999437	-0.0145408	0.0298424	-0.430875	-0.0309655	0.0822005	-0.996132	0.206363	0	0	0	1
0.0120543	-0.996471	-0.0826255	0.337591	-0.999436	-0.0145951	0.0298497	-0.430871	-0.0309772	0.0822021	-0.996131	0.206353	0	0	0	1
0.0120966	-0.996471	-0.0826254	0.337586	-0.999435	-0.0146385	0.0298613	-0.43087	-0.0309924	0.0822005	-0.996131	0.206346	0	0	0	1
0.0121329	-0.99647	-0.082632	0.33758	-0.999434	-0.0146763	0.0298775	-0.430867	-0.0310117	0.0822058	-0.99613	0.206338	0	0	0	1
0.0121548	-0.996469	-0.0826375	0.337572	-0.999433	-0.0146993	0.0298874	-0.430868	-0.0310236	0.0822104	-0.996129	0.206333	0	0	0	1
0.0121801	-0.996469	-0.0826376	0.337571	-0.999432	-0.0147256	0.0298975	-0.430865	-0.0310358	0.0822096	-0.996129	0.206327	0	0	0	1
0.0121929	-0.996469	-0.0826397	0.337566	-0.999432	-0.0147387	0.0299007	-0.430865	-0.0310401	0.0822112	-0.996128	0.206325	0	0	0	1
0.0121988	-0.996468	-0.082642	0.337561	-0.999431	-0.0147462	0.0299185	-0.430862	-0.0310585	0.0822131	-0.996128	0.206318	0	0	0	1
0.012196	-0.996468	-0.0826422	0.337555	-0.999431	-0.0147442	0.0299289	-0.430862	-0.0310686	0.0822132	-0.996127	0.206314	0	0	0	1
0.0121968	-0.996468	-0.0826405	0.337551	-0.999431	-0.0147464	0.0299455	-0.43086	-0.0310853	0.0822112	-0.996127	0.206308	0	0	0	1
0.0119838	-0.996488	-0.0824306	0.337578	-0.999426	-0.0145455	0.0301801	-0.430815	-0.0313001	0.0820047	-0.996137	0.206291	0	0	0	1
0.0119026	-0.9965	-0.0823014	0.337547	-0.999423	-0.0144725	0.0303328	-0.430827	-0.0314447	0.0818758	-0.996143	0.206282	0	0	0	1
0.0120616	-0.996512	-0.0821292	0.337531	-0.999414	-0.0146433	0.0305372	-0.430833	-0.0316603	0.0816958	-0.996151	0.206268	0	0	0	1
0.012115	-0.996527	-0.0819392	0.33753	-0.999407	-0.0147084	0.0307521	-0.430822	-0.0318774	0.081501	-0.99616	0.206255	0	0	0	1
0.0121058	-0.996543	-0.0817508	0.337517	-0.9994	-0.0147109	0.0309712	-0.430818	-0.0320938	0.0813098	-0.996169	0.206242	0	0	0	1
0.012214	-0.996554	-0.081599	0.337515	-0.999393	-0.014829	0.0311478	-0.430808	-0.0322775	0.081152	-0.996176	0.20623	0	0	0	1
0.0122435	-0.996562	-0.0814952	0.337508	-0.999388	-0.0148655	0.0312742	-0.430805	-0.0324052	0.0810454	-0.996181	0.206219	0	0	0	1
0.0122047	-0.996572	-0.0813815	0.337495	-0.999384	-0.0148349	0.0314222	-0.4308	-0.0325488	0.0809308	-0.996185	0.206205	0	0	0	1
0.0121786	-0.996579	-0.0813009	0.337487	-0.999381	-0.0148144	0.0315252	-0.430793	-0.0326488	0.0808496	-0.996189	0.206195	0	0	0	1
