# Supplementary material for: Axially rigid steerable needle with compliant active tip control
Source: PLoS One. 2021 Dec 16;16(12):e0261089. doi: 10.1371/journal.pone.0261089 (PMC8675730; doi:10.1371/journal.pone.0261089)
Supplement: S4 File — (ZIP) [file pone.0261089.s004.zip › Ins6/poseLog_Thu_Apr_29_15_30_14_2021_.csv]

0.00300635	-0.999627	-0.0257299	0.352005	-0.999676	-0.00367123	0.024705	-0.432871	-0.0248187	0.0256317	-0.999361	0.203107	0	0	0	1
0.0030702	-0.999627	-0.025747	0.351993	-0.999675	-0.00373585	0.0247186	-0.432871	-0.024834	0.0256472	-0.99936	0.203098	0	0	0	1
0.00312731	-0.999627	-0.0257526	0.351994	-0.999675	-0.00379341	0.0247311	-0.432864	-0.024848	0.0256513	-0.99936	0.203093	0	0	0	1
0.00323464	-0.999637	-0.0253112	0.352112	-0.999684	-0.00387936	0.0243182	-0.432971	-0.0244361	0.025209	-0.999381	0.203132	0	0	0	1
0.0034729	-0.999637	-0.0252834	0.35212	-0.999683	-0.00411737	0.0243357	-0.432942	-0.0244594	0.0251754	-0.999382	0.203076	0	0	0	1
0.0035121	-0.99965	-0.0247788	0.35228	-0.99968	-0.00414769	0.0244759	-0.432885	-0.0245986	0.0246694	-0.999391	0.203094	0	0	0	1
0.00371461	-0.999666	-0.0240872	0.352445	-0.999667	-0.0043442	0.0249361	-0.432784	-0.025061	0.023971	-0.999396	0.20308	0	0	0	1
0.00441257	-0.999678	-0.0234461	0.352607	-0.99966	-0.00502949	0.0250839	-0.432777	-0.0252223	0.023312	-0.999408	0.203097	0	0	0	1
0.00533313	-0.999687	-0.022857	0.352767	-0.999652	-0.00593856	0.0252355	-0.432762	-0.0253919	0.0226989	-0.999418	0.203109	0	0	0	1
0.00624743	-0.999701	-0.0220123	0.35298	-0.999637	-0.00683922	0.0255977	-0.432709	-0.0257692	0.0218289	-0.999428	0.203117	0	0	0	1
0.00685618	-0.99972	-0.0209604	0.353215	-0.999615	-0.00743484	0.0262755	-0.43259	-0.0264526	0.0207567	-0.999433	0.203108	0	0	0	1
0.00741616	-0.999731	-0.0202068	0.353394	-0.999603	-0.00798023	0.026547	-0.432558	-0.0267298	0.0199864	-0.999441	0.203115	0	0	0	1
0.00763752	-0.999742	-0.0195762	0.353553	-0.999603	-0.00818394	0.0265088	-0.432589	-0.0266909	0.0193505	-0.999455	0.20314	0	0	0	1
0.00787894	-0.999751	-0.0190192	0.353728	-0.999603	-0.00840937	0.0264516	-0.432595	-0.0266337	0.0187878	-0.999467	0.203161	0	0	0	1
0.00829087	-0.999756	-0.0185494	0.35396	-0.999602	-0.008807	0.026359	-0.432548	-0.0265446	0.018308	-0.999478	0.203168	0	0	0	1
0.00870524	-0.99976	-0.0181328	0.354234	-0.999604	-0.00920633	0.0261412	-0.432484	-0.0263306	0.0178827	-0.999491	0.203191	0	0	0	1
0.00903559	-0.999765	-0.017718	0.354481	-0.999606	-0.00952194	0.0259275	-0.432442	-0.0261189	0.0174614	-0.999504	0.2032	0	0	0	1
0.00934877	-0.99977	-0.0172892	0.35473	-0.99961	-0.00981952	0.0256733	-0.43241	-0.0258659	0.017027	-0.999518	0.203214	0	0	0	1
0.00971313	-0.999775	-0.0167951	0.355024	-0.999613	-0.0101667	0.0254105	-0.432365	-0.0256042	0.0165264	-0.999534	0.203227	0	0	0	1
0.00999787	-0.999779	-0.0163343	0.355276	-0.999616	-0.0104363	0.0252083	-0.432335	-0.025402	0.0160606	-0.999546	0.203214	0	0	0	1
0.0103051	-0.999785	-0.0158084	0.355555	-0.999619	-0.0107259	0.0249358	-0.432324	-0.0251287	0.0155301	-0.999562	0.2032	0	0	0	1
0.0106579	-0.999791	-0.0151583	0.355892	-0.999623	-0.011058	0.0246532	-0.432296	-0.0248445	0.0148746	-0.999579	0.203185	0	0	0	1
0.0109381	-0.9998	-0.0143237	0.356248	-0.99963	-0.0113119	0.0242551	-0.432329	-0.0244411	0.0140378	-0.999601	0.203181	0	0	0	1
0.0112411	-0.999808	-0.0135479	0.356578	-0.999636	-0.0115904	0.0238419	-0.432369	-0.0240232	0.0132598	-0.999622	0.203157	0	0	0	1
0.0115912	-0.999813	-0.0128169	0.356915	-0.999643	-0.0119175	0.0234181	-0.432377	-0.0235953	0.0125257	-0.999641	0.203135	0	0	0	1
0.0119247	-0.999819	-0.0120483	0.357266	-0.999649	-0.0122278	0.0229938	-0.432366	-0.0231658	0.0117547	-0.999661	0.203121	0	0	0	1
0.0122419	-0.999825	-0.0111936	0.357625	-0.999658	-0.012519	0.0224317	-0.43239	-0.0225968	0.0109	-0.999683	0.203128	0	0	0	1
0.0125839	-0.999832	-0.0101064	0.35802	-0.999673	-0.012828	0.0215743	-0.432443	-0.0217292	0.00981648	-0.999714	0.203098	0	0	0	1
0.0128317	-0.99984	-0.00891583	0.35839	-0.999689	-0.0130422	0.0206825	-0.43249	-0.0208244	0.00863263	-0.999744	0.203004	0	0	0	1
0.0131428	-0.999845	-0.00793396	0.358725	-0.999701	-0.0133268	0.0199029	-0.432497	-0.0200344	0.00765501	-0.999768	0.20291	0	0	0	1
0.0134907	-0.999845	-0.00725369	0.359037	-0.999706	-0.0136576	0.0194213	-0.432449	-0.0195463	0.00697459	-0.999783	0.20289	0	0	0	1
0.0138065	-0.999844	-0.00680733	0.359324	-0.999706	-0.0139632	0.0191974	-0.432363	-0.0193183	0.00652534	-0.99979	0.20294	0	0	0	1
0.0141478	-0.999842	-0.00633305	0.359621	-0.999706	-0.0142937	0.018952	-0.432285	-0.0190684	0.00604813	-0.999798	0.202989	0	0	0	1
0.0144837	-0.99984	-0.00586006	0.359919	-0.999706	-0.0146192	0.0187077	-0.43221	-0.0188192	0.00557248	-0.999805	0.203034	0	0	0	1
0.014796	-0.999839	-0.00531757	0.360222	-0.999707	-0.0149197	0.0184183	-0.432161	-0.0185236	0.00502861	-0.999814	0.203081	0	0	0	1
0.0151709	-0.999836	-0.00477852	0.360545	-0.999707	-0.0152834	0.0181456	-0.432099	-0.0182445	0.00448696	-0.999822	0.203105	0	0	0	1
0.0155524	-0.999833	-0.00422249	0.360873	-0.999706	-0.0156536	0.0178818	-0.43204	-0.0179738	0.0039283	-0.999829	0.203121	0	0	0	1
0.0159451	-0.999829	-0.00364363	0.361209	-0.999704	-0.016035	0.0176282	-0.431981	-0.0177125	0.00334664	-0.999836	0.203125	0	0	0	1
0.0163048	-0.999825	-0.0030679	0.361532	-0.999703	-0.0163837	0.0173517	-0.431933	-0.0174279	0.00276928	-0.999842	0.203141	0	0	0	1
0.0166834	-0.99982	-0.00232119	0.361911	-0.999705	-0.0167484	0.0169319	-0.43192	-0.0169967	0.00202325	-0.999852	0.203175	0	0	0	1
0.0170446	-0.999816	-0.00174448	0.362232	-0.999703	-0.0170994	0.0166568	-0.431874	-0.0167125	0.0014453	-0.999857	0.203185	0	0	0	1
0.01741	-0.99981	-0.00105143	0.362585	-0.999703	-0.0174528	0.0162851	-0.431862	-0.0163293	0.000752868	-0.999864	0.203203	0	0	0	1
0.0177436	-0.999805	-0.000421006	0.362924	-0.999701	-0.0177761	0.016055	-0.431808	-0.0160883	0.000121304	-0.999869	0.203199	0	0	0	1
0.0180964	-0.999798	0.000313902	0.363293	-0.999701	-0.0181172	0.0157055	-0.431787	-0.0157256	-0.000612696	-0.999874	0.203206	0	0	0	1
0.0184681	-0.999791	0.00110372	0.363684	-0.9997	-0.018477	0.015315	-0.431777	-0.0153205	-0.00140088	-0.99988	0.203207	0	0	0	1
0.0188542	-0.999782	0.00200601	0.36411	-0.9997	-0.0188502	0.0148838	-0.431787	-0.0148718	-0.00230065	-0.999885	0.203191	0	0	0	1
0.0192077	-0.999774	0.00283215	0.364495	-0.999698	-0.0191923	0.0145671	-0.43179	-0.0145385	-0.00312568	-0.999888	0.203138	0	0	0	1
0.0195372	-0.999764	0.00383793	0.364913	-0.999698	-0.019509	0.0141384	-0.431852	-0.0140892	-0.00412754	-0.99989	0.203073	0	0	0	1
0.0198545	-0.999753	0.00488169	0.365333	-0.999697	-0.0198134	0.0137831	-0.431916	-0.013712	-0.00516838	-0.999891	0.202964	0	0	0	1
0.0201128	-0.999743	0.00580414	0.365697	-0.999695	-0.0200602	0.0135968	-0.431962	-0.0135059	-0.00609032	-0.999888	0.202818	0	0	0	1
0.0203797	-0.999732	0.00667068	0.366051	-0.999691	-0.0203161	0.0134764	-0.431984	-0.0133664	-0.00695772	-0.999885	0.202667	0	0	0	1
0.0205244	-0.999723	0.00750863	0.366419	-0.99969	-0.0204503	0.0133911	-0.431975	-0.0132629	-0.00779558	-0.99988	0.202519	0	0	0	1
0.020654	-0.999715	0.00822302	0.366759	-0.999688	-0.0205712	0.0133029	-0.431945	-0.0131591	-0.00850964	-0.999875	0.202401	0	0	0	1
0.0209803	-0.999702	0.00890135	0.367105	-0.999684	-0.0208904	0.0131034	-0.431918	-0.0129427	-0.00918785	-0.999872	0.202342	0	0	0	1
0.0212009	-0.999692	0.00956289	0.367466	-0.999683	-0.0211051	0.0128388	-0.431874	-0.0126622	-0.00984643	-0.999869	0.202319	0	0	0	1
0.0213905	-0.999682	0.0100836	0.367794	-0.999683	-0.0212907	0.0125756	-0.431806	-0.0123861	-0.0103638	-0.999868	0.202333	0	0	0	1
0.0217214	-0.999671	0.01054	0.368104	-0.999679	-0.0216189	0.0123024	-0.431739	-0.0120997	-0.0108182	-0.999866	0.20237	0	0	0	1
0.0220788	-0.999657	0.0110815	0.368456	-0.999675	-0.0219733	0.011992	-0.431682	-0.0117735	-0.011357	-0.999864	0.20242	0	0	0	1
0.0222041	-0.999648	0.0115812	0.368764	-0.999676	-0.0220958	0.0117267	-0.431631	-0.0114959	-0.0118521	-0.999862	0.202448	0	0	0	1
0.0224587	-0.999636	0.0121765	0.369097	-0.999674	-0.0223478	0.0113869	-0.431612	-0.0111398	-0.0124425	-0.999859	0.202487	0	0	0	1
0.0226983	-0.999623	0.0127238	0.369413	-0.999672	-0.022585	0.0111083	-0.43158	-0.0108459	-0.012986	-0.999855	0.202511	0	0	0	1
0.0229677	-0.999609	0.0133364	0.369764	-0.999669	-0.0228521	0.0107858	-0.431546	-0.0105061	-0.013594	-0.999851	0.202539	0	0	0	1
0.0231753	-0.999597	0.0139075	0.370122	-0.999668	-0.0230582	0.0104648	-0.431481	-0.0101691	-0.0141596	-0.999846	0.202576	0	0	0	1
0.0234224	-0.999582	0.014547	0.370491	-0.999667	-0.0233052	0.0100368	-0.431445	-0.00972278	-0.0147914	-0.999841	0.202634	0	0	0	1
0.0236329	-0.999565	0.0153398	0.370903	-0.999667	-0.023517	0.00945639	-0.431438	-0.00912076	-0.0155723	-0.999835	0.202708	0	0	0	1
0.0238036	-0.999549	0.016084	0.371285	-0.999668	-0.0236891	0.00896053	-0.431427	-0.00860472	-0.0163061	-0.999828	0.202758	0	0	0	1
0.0240469	-0.99953	0.0168811	0.371684	-0.999667	-0.0239348	0.00842059	-0.431428	-0.00804184	-0.0170921	-0.99982	0.202812	0	0	0	1
0.0241015	-0.999516	0.0176342	0.372057	-0.99967	-0.0239923	0.00791928	-0.431425	-0.00752162	-0.0178333	-0.999811	0.202865	0	0	0	1
0.0241052	-0.999501	0.0184745	0.372458	-0.999674	-0.0240006	0.00733284	-0.431439	-0.00691504	-0.0186592	-0.9998	0.20293	0	0	0	1
0.0241153	-0.999482	0.0194272	0.372891	-0.999678	-0.0240171	0.00666856	-0.431476	-0.00622779	-0.0195957	-0.999787	0.203	0	0	0	1
0.0239466	-0.999468	0.0203327	0.373307	-0.999686	-0.0238549	0.00607841	-0.431494	-0.00561942	-0.0204858	-0.999772	0.203053	0	0	0	1
0.0236738	-0.999459	0.0210724	0.373688	-0.999695	-0.0235878	0.00561223	-0.43146	-0.00514142	-0.0212127	-0.99976	0.203099	0	0	0	1
0.0234531	-0.999451	0.0217115	0.374057	-0.999702	-0.023373	0.00518716	-0.431395	-0.00470614	-0.0218406	-0.999748	0.203155	0	0	0	1
0.0233207	-0.999439	0.022384	0.374431	-0.999708	-0.023249	0.00467738	-0.431351	-0.00418365	-0.0225004	-0.999736	0.203238	0	0	0	1
0.0232538	-0.999427	0.0229861	0.374788	-0.999711	-0.0231903	0.00420821	-0.431294	-0.00370204	-0.0230911	-0.999725	0.203322	0	0	0	1
0.0233149	-0.999413	0.0235186	0.375143	-0.999711	-0.023259	0.00380465	-0.431207	-0.00328469	-0.0236143	-0.999714	0.203398	0	0	0	1
0.0235182	-0.999396	0.0240318	0.375485	-0.999708	-0.0234701	0.00341313	-0.431129	-0.00287634	-0.0241188	-0.999703	0.203469	0	0	0	1
0.0234931	-0.999384	0.0245515	0.3758	-0.999709	-0.0234535	0.00301144	-0.431073	-0.00246306	-0.0246289	-0.999692	0.20354	0	0	0	1
0.0236506	-0.999368	0.0250569	0.376133	-0.999706	-0.0236197	0.00261413	-0.431	-0.00204995	-0.0251251	-0.99968	0.203614	0	0	0	1
0.0238638	-0.999349	0.0255956	0.376473	-0.999702	-0.0238431	0.00217759	-0.430938	-0.0015952	-0.0256536	-0.999668	0.203696	0	0	0	1
0.0241649	-0.99933	0.0260745	0.376813	-0.999696	-0.0241533	0.00180548	-0.430847	-0.00120379	-0.0261238	-0.999656	0.203772	0	0	0	1
0.0243581	-0.999309	0.0266659	0.377199	-0.999691	-0.0243583	0.00133883	-0.430762	-0.000717683	-0.0267039	-0.999641	0.203867	0	0	0	1
0.0244458	-0.999293	0.0271848	0.377534	-0.999689	-0.0244571	0.000918505	-0.430689	-0.000282309	-0.0272124	-0.999628	0.203956	0	0	0	1
0.0244951	-0.999278	0.0277003	0.377861	-0.999688	-0.0245177	0.000506018	-0.430619	0.000144178	-0.0277176	-0.999614	0.204039	0	0	0	1
0.0246287	-0.999256	0.0283684	0.378233	-0.999685	-0.0246672	-4.91979e-05	-0.430588	0.000719613	-0.0283718	-0.999595	0.20415	0	0	0	1
0.02479	-0.999236	0.0289121	0.378573	-0.99968	-0.0248418	-0.000490992	-0.430524	0.00117952	-0.0289042	-0.999579	0.204241	0	0	0	1
0.0249076	-0.999216	0.0294891	0.378903	-0.999677	-0.024974	-0.000962795	-0.430485	0.00166918	-0.0294691	-0.999562	0.204334	0	0	0	1
0.0249971	-0.999196	0.0301008	0.379237	-0.999673	-0.0250798	-0.00146891	-0.430461	0.00219333	-0.0300678	-0.999543	0.204434	0	0	0	1
0.0251439	-0.999172	0.0307644	0.379591	-0.999668	-0.0252449	-0.00201313	-0.430443	0.00275878	-0.0307171	-0.999522	0.204536	0	0	0	1
0.0251944	-0.999149	0.0314667	0.379947	-0.999665	-0.0253151	-0.00257869	-0.430439	0.00334375	-0.0314046	-0.999499	0.204636	0	0	0	1
0.0253217	-0.99912	0.0322738	0.380354	-0.99966	-0.0254654	-0.00320738	-0.430437	0.00399709	-0.032195	-0.999472	0.20474	0	0	0	1
0.0254479	-0.999094	0.0329688	0.380715	-0.999654	-0.0256125	-0.00375685	-0.430425	0.00456853	-0.0328752	-0.999447	0.204835	0	0	0	1
0.0255834	-0.999067	0.0336851	0.38108	-0.999648	-0.025771	-0.00434059	-0.43042	0.0051753	-0.0335755	-0.999421	0.20494	0	0	0	1
0.0257016	-0.999033	0.0345858	0.381507	-0.99964	-0.0259196	-0.0050843	-0.430446	0.00594649	-0.034456	-0.999386	0.205073	0	0	0	1
0.02577	-0.998999	0.0355103	0.38193	-0.999634	-0.0260196	-0.00581819	-0.430484	0.00670699	-0.0353606	-0.99935	0.205197	0	0	0	1
0.0259112	-0.998967	0.0362825	0.382315	-0.999626	-0.0261871	-0.00640036	-0.43048	0.00731454	-0.0361162	-0.999319	0.205291	0	0	0	1
0.0259636	-0.99894	0.0369729	0.382672	-0.99962	-0.0262644	-0.00693899	-0.430464	0.00787336	-0.0367919	-0.99929	0.205383	0	0	0	1
0.0260539	-0.998914	0.037628	0.38304	-0.999613	-0.0263791	-0.00745134	-0.430425	0.00840649	-0.0374324	-0.999262	0.205476	0	0	0	1
0.0263317	-0.998884	0.0382078	0.383412	-0.999602	-0.0266799	-0.007923	-0.430352	0.00890419	-0.0379971	-0.999236	0.205566	0	0	0	1
0.0264825	-0.998858	0.038785	0.383761	-0.999593	-0.0268549	-0.00841153	-0.430299	0.00941413	-0.0385595	-0.99921	0.205662	0	0	0	1
0.0266545	-0.998832	0.0393392	0.384121	-0.999584	-0.0270505	-0.00887782	-0.430224	0.00990223	-0.0390993	-0.999184	0.205756	0	0	0	1
0.0266529	-0.99881	0.0399022	0.38447	-0.999579	-0.0270731	-0.00934812	-0.430158	0.0103879	-0.0396492	-0.999157	0.205846	0	0	0	1
0.0266608	-0.998786	0.0404812	0.384825	-0.999573	-0.0271071	-0.00984657	-0.430099	0.0109026	-0.0402144	-0.999129	0.20594	0	0	0	1
0.0267344	-0.998764	0.0409618	0.385164	-0.999567	-0.0272027	-0.0102575	-0.430013	0.0113297	-0.0406828	-0.999106	0.20602	0	0	0	1
0.0267021	-0.998746	0.0414368	0.385501	-0.999563	-0.0271927	-0.0106688	-0.429947	0.0117528	-0.0411467	-0.999082	0.206131	0	0	0	1
0.0267407	-0.998725	0.0418987	0.385849	-0.999556	-0.027254	-0.0110816	-0.4299	0.01218	-0.0415967	-0.999058	0.206293	0	0	0	1
0.0269019	-0.998704	0.0422947	0.386189	-0.999548	-0.0274341	-0.0114133	-0.429832	0.0125295	-0.0419814	-0.999038	0.206444	0	0	0	1
0.0269305	-0.998684	0.0427476	0.386527	-0.999542	-0.0274848	-0.011798	-0.429784	0.012928	-0.0424231	-0.999014	0.2066	0	0	0	1
0.0270543	-0.998662	0.0432001	0.386863	-0.999533	-0.0276306	-0.0121742	-0.429726	0.0133222	-0.0428634	-0.99899	0.206741	0	0	0	1
0.027174	-0.998638	0.0436654	0.387197	-0.999525	-0.0277735	-0.012564	-0.429669	0.0137302	-0.0433161	-0.998965	0.206884	0	0	0	1
0.0272128	-0.998614	0.0441845	0.387536	-0.999517	-0.0278386	-0.0129974	-0.429643	0.01418	-0.0438223	-0.998936	0.207041	0	0	0	1
0.0273875	-0.998587	0.0446807	0.387894	-0.999506	-0.0280388	-0.0134093	-0.429586	0.0146138	-0.0443042	-0.998909	0.207188	0	0	0	1
0.0274076	-0.998562	0.0452274	0.388265	-0.999498	-0.0280883	-0.0138861	-0.429543	0.0151071	-0.0448369	-0.998878	0.207349	0	0	0	1
0.0274734	-0.998536	0.0457503	0.388646	-0.999489	-0.0281825	-0.014336	-0.429481	0.015575	-0.0453458	-0.998848	0.2075	0	0	0	1
0.0275289	-0.998509	0.0463232	0.389045	-0.99948	-0.0282703	-0.0148416	-0.429432	0.0160997	-0.0459032	-0.998814	0.20767	0	0	0	1
0.0274839	-0.998483	0.0468922	0.389391	-0.999472	-0.0282577	-0.015341	-0.429421	0.0166135	-0.0464585	-0.99878	0.20783	0	0	0	1
0.0273866	-0.998454	0.0475569	0.389734	-0.999465	-0.028199	-0.0159285	-0.429448	0.0172156	-0.0471079	-0.998739	0.207991	0	0	0	1
0.0273652	-0.998425	0.0481777	0.39007	-0.999456	-0.0282136	-0.0164576	-0.429441	0.0177615	-0.0477137	-0.998701	0.208117	0	0	0	1
0.0271892	-0.998397	0.0488485	0.390421	-0.99945	-0.0280768	-0.0170229	-0.429434	0.0183378	-0.0483714	-0.998659	0.208256	0	0	0	1
0.0268665	-0.998371	0.0495629	0.39079	-0.999448	-0.0277962	-0.0176199	-0.429415	0.0189395	-0.0490747	-0.998613	0.208395	0	0	0	1
0.0266366	-0.998345	0.05021	0.391151	-0.999444	-0.027604	-0.0181368	-0.42937	0.0194634	-0.0497115	-0.998572	0.208527	0	0	0	1
0.0265172	-0.998308	0.0509971	0.391538	-0.999434	-0.0275331	-0.0187939	-0.429381	0.0201368	-0.0504824	-0.99852	0.208689	0	0	0	1
0.026541	-0.998264	0.0518477	0.391928	-0.999418	-0.027611	-0.0195124	-0.429412	0.0208807	-0.051312	-0.998462	0.208841	0	0	0	1
0.0266499	-0.998215	0.0527155	0.392334	-0.999399	-0.0277769	-0.020253	-0.429436	0.0216517	-0.0521564	-0.998402	0.208993	0	0	0	1
0.0266486	-0.998178	0.0534132	0.392671	-0.999385	-0.0278221	-0.0208436	-0.42944	0.0222623	-0.0528372	-0.998353	0.20911	0	0	0	1
0.0265514	-0.998147	0.0540441	0.393	-0.999376	-0.0277673	-0.0213758	-0.429418	0.0228075	-0.0534551	-0.998307	0.209218	0	0	0	1
0.0265042	-0.998109	0.0547664	0.393402	-0.999362	-0.0277697	-0.0219852	-0.429373	0.0234351	-0.0541611	-0.998255	0.209346	0	0	0	1
0.0264331	-0.998077	0.0553735	0.393768	-0.999352	-0.027741	-0.0224992	-0.429311	0.0239626	-0.0547552	-0.99821	0.209455	0	0	0	1
0.0263412	-0.998045	0.0559928	0.394147	-0.999341	-0.0276933	-0.0230287	-0.429257	0.024505	-0.0553616	-0.998163	0.209585	0	0	0	1
0.0263324	-0.998015	0.0565227	0.394516	-0.99933	-0.0277226	-0.0234786	-0.429201	0.0249696	-0.0558788	-0.998123	0.209745	0	0	0	1
0.0263943	-0.997986	0.0570128	0.394883	-0.999317	-0.0278207	-0.0239003	-0.429156	0.0254089	-0.0563552	-0.998085	0.209936	0	0	0	1
0.0264407	-0.997956	0.0575103	0.395248	-0.999305	-0.0279036	-0.0243172	-0.429133	0.0258429	-0.0568395	-0.998046	0.210148	0	0	0	1
0.0263135	-0.997934	0.0579503	0.395608	-0.999298	-0.0278087	-0.0246837	-0.429084	0.0262148	-0.0572723	-0.998012	0.21036	0	0	0	1
0.0264307	-0.997902	0.0584445	0.396017	-0.999283	-0.0279634	-0.0251042	-0.42903	0.0266564	-0.0577512	-0.997973	0.210593	0	0	0	1
0.026525	-0.997873	0.058888	0.396419	-0.99927	-0.0280917	-0.0254825	-0.428973	0.0270532	-0.0581812	-0.997937	0.210843	0	0	0	1
0.0266544	-0.997843	0.0593387	0.396867	-0.999256	-0.0282562	-0.0258682	-0.428886	0.0274597	-0.0586171	-0.9979	0.211112	0	0	0	1
0.0266835	-0.997815	0.0598043	0.397323	-0.999244	-0.0283208	-0.0262494	-0.428805	0.0278563	-0.0590707	-0.997863	0.211396	0	0	0	1
0.0266063	-0.997787	0.0602995	0.397743	-0.999234	-0.0282834	-0.0266863	-0.428789	0.0283034	-0.0595553	-0.997821	0.21171	0	0	0	1
0.0265437	-0.997762	0.0607455	0.398127	-0.999224	-0.0282565	-0.0270713	-0.428766	0.0286978	-0.0599918	-0.997784	0.211991	0	0	0	1
0.0265454	-0.997737	0.0611449	0.398484	-0.999214	-0.0282899	-0.0274044	-0.428729	0.0290428	-0.0603813	-0.99775	0.212233	0	0	0	1
0.0265335	-0.997712	0.061563	0.398841	-0.999204	-0.0283115	-0.027755	-0.428702	0.0294051	-0.0607895	-0.997715	0.212482	0	0	0	1
0.0264574	-0.997687	0.0619923	0.399222	-0.999195	-0.0282698	-0.0281095	-0.428652	0.0297676	-0.0612106	-0.997678	0.212731	0	0	0	1
0.0265513	-0.997655	0.0624681	0.399665	-0.99918	-0.0284026	-0.028509	-0.428582	0.030187	-0.0616718	-0.997637	0.213012	0	0	0	1
0.0262903	-0.997629	0.0629864	0.400122	-0.999174	-0.0281835	-0.0289332	-0.428527	0.0306104	-0.0621855	-0.997593	0.213326	0	0	0	1
0.0261483	-0.997599	0.0635171	0.400563	-0.999164	-0.0280857	-0.0293802	-0.428508	0.0310642	-0.0627076	-0.997546	0.213657	0	0	0	1
0.0259958	-0.99757	0.0640399	0.400988	-0.999155	-0.0279747	-0.0297829	-0.428494	0.0314727	-0.0632234	-0.9975	0.213967	0	0	0	1
0.0259505	-0.997543	0.0644705	0.401359	-0.999147	-0.0279597	-0.0300456	-0.428457	0.031745	-0.0636476	-0.997465	0.214194	0	0	0	1
0.025809	-0.99752	0.0648892	0.4017	-0.999144	-0.0278451	-0.0302594	-0.428427	0.0319618	-0.0640645	-0.997431	0.214395	0	0	0	1
0.0256877	-0.997496	0.065309	0.402037	-0.99914	-0.0277514	-0.0304814	-0.428403	0.0321881	-0.0644817	-0.997397	0.214593	0	0	0	1
0.0257363	-0.997465	0.0657575	0.402417	-0.999131	-0.0278298	-0.0307149	-0.42836	0.0324376	-0.0649216	-0.99736	0.214803	0	0	0	1
0.0256938	-0.997435	0.0662302	0.402812	-0.999123	-0.02782	-0.030979	-0.428301	0.0327126	-0.0653879	-0.997321	0.215011	0	0	0	1
0.0255877	-0.997402	0.066767	0.403263	-0.999114	-0.0277538	-0.0313184	-0.428225	0.0330606	-0.0659182	-0.997275	0.215253	0	0	0	1
0.0253327	-0.997373	0.0672898	0.403697	-0.999108	-0.0275406	-0.0316918	-0.428163	0.0334323	-0.0664387	-0.997228	0.21552	0	0	0	1
0.0246203	-0.997351	0.067874	0.404155	-0.999114	-0.0268724	-0.0320757	-0.428107	0.0337852	-0.0670359	-0.997176	0.215812	0	0	0	1
0.0238349	-0.997326	0.0685195	0.404674	-0.999121	-0.0261338	-0.0324627	-0.428018	0.0341371	-0.0676972	-0.997119	0.216111	0	0	0	1
0.02322	-0.997295	0.0691794	0.405236	-0.999125	-0.0255625	-0.0327839	-0.427892	0.0344342	-0.0683693	-0.997063	0.216387	0	0	0	1
0.0228128	-0.997254	0.0699032	0.40588	-0.999127	-0.0251968	-0.0330325	-0.427719	0.0346737	-0.0691002	-0.997004	0.216642	0	0	0	1
0.0223018	-0.997224	0.0704975	0.406471	-0.999136	-0.0247114	-0.033117	-0.427511	0.0347377	-0.0697096	-0.99696	0.21683	0	0	0	1
0.0218144	-0.997201	0.0709771	0.406923	-0.999146	-0.0242436	-0.0331698	-0.427386	0.0347682	-0.0702044	-0.996924	0.216963	0	0	0	1
0.0219573	-0.997188	0.0711155	0.407265	-0.999123	-0.0244302	-0.033716	-0.427456	0.0353291	-0.0703244	-0.996896	0.217077	0	0	0	1
0.021894	-0.997146	0.0717107	0.407675	-0.999133	-0.0243697	-0.0334605	-0.427418	0.0350831	-0.0709275	-0.996862	0.217062	0	0	0	1
0.0219741	-0.997093	0.0724192	0.408092	-0.999149	-0.0244356	-0.032914	-0.427453	0.0345585	-0.0716459	-0.996829	0.216994	0	0	0	1
0.0220602	-0.997023	0.0733517	0.408581	-0.999175	-0.0244947	-0.0320952	-0.427565	0.0337668	-0.0725946	-0.996787	0.216881	0	0	0	1
0.022068	-0.996939	0.0744861	0.409125	-0.999213	-0.0244531	-0.0309066	-0.427743	0.0326038	-0.073757	-0.996741	0.216659	0	0	0	1
0.0219696	-0.996871	0.0754252	0.409528	-0.999258	-0.0242846	-0.0295634	-0.427915	0.0312728	-0.0747313	-0.996711	0.216314	0	0	0	1
0.0219127	-0.996823	0.0760722	0.409799	-0.999293	-0.0241643	-0.0284587	-0.428035	0.0301767	-0.0754064	-0.996694	0.215994	0	0	0	1
0.0220077	-0.996769	0.0767468	0.410151	-0.999312	-0.0242229	-0.0277102	-0.428104	0.0294499	-0.0760958	-0.996663	0.215848	0	0	0	1
0.0223003	-0.996716	0.0773424	0.41056	-0.999316	-0.0245041	-0.0273234	-0.428095	0.029099	-0.0766918	-0.996628	0.215842	0	0	0	1
0.0225562	-0.996678	0.0777575	0.410987	-0.999315	-0.0247589	-0.0271426	-0.427944	0.0289477	-0.0771035	-0.9966	0.215883	0	0	0	1
0.0227418	-0.996648	0.0780903	0.411405	-0.99931	-0.0249535	-0.027128	-0.427753	0.0289558	-0.0774311	-0.996575	0.215973	0	0	0	1
0.0227905	-0.996618	0.0784549	0.411756	-0.999306	-0.0250195	-0.0272109	-0.427643	0.0290519	-0.0777919	-0.996544	0.216085	0	0	0	1
0.022843	-0.996573	0.0790163	0.412137	-0.999302	-0.025096	-0.0273066	-0.427596	0.0291661	-0.0783489	-0.996497	0.216178	0	0	0	1
0.0229578	-0.996523	0.0796068	0.412505	-0.999303	-0.0252163	-0.0271536	-0.427557	0.0290367	-0.0789394	-0.996454	0.216163	0	0	0	1
0.0229706	-0.996454	0.0804574	0.412935	-0.999315	-0.0252188	-0.0267131	-0.427598	0.0286175	-0.0798002	-0.996398	0.216057	0	0	0	1
0.02298	-0.996376	0.0814168	0.413416	-0.999341	-0.0251776	-0.025747	-0.427685	0.0276736	-0.080783	-0.996345	0.215839	0	0	0	1
0.0229685	-0.996275	0.0826472	0.414008	-0.999379	-0.0250824	-0.0243159	-0.427856	0.0262683	-0.0820489	-0.99628	0.215541	0	0	0	1
0.0229325	-0.996188	0.0837058	0.414464	-0.99941	-0.0249756	-0.0231327	-0.428183	0.025105	-0.0831375	-0.99622	0.215262	0	0	0	1
0.0229001	-0.996121	0.0845037	0.414824	-0.999438	-0.0248701	-0.0220271	-0.428433	0.0240131	-0.0839633	-0.996177	0.214947	0	0	0	1
0.0228666	-0.996063	0.0851985	0.415142	-0.999468	-0.0247458	-0.0207624	-0.428502	0.0227588	-0.08469	-0.996145	0.214576	0	0	0	1
0.0229901	-0.995998	0.0859173	0.415533	-0.999488	-0.024796	-0.0197099	-0.428535	0.0217312	-0.0854318	-0.996105	0.21431	0	0	0	1
0.0232676	-0.995924	0.0867018	0.416021	-0.999499	-0.0250154	-0.0188297	-0.428546	0.0208915	-0.0862319	-0.996054	0.21414	0	0	0	1
0.0233435	-0.995866	0.0873432	0.41643	-0.99951	-0.0250501	-0.018199	-0.428548	0.0202813	-0.0868872	-0.99601	0.214037	0	0	0	1
0.0234522	-0.995821	0.0878242	0.416749	-0.999518	-0.0251222	-0.0176654	-0.428536	0.0197675	-0.0873791	-0.995977	0.213933	0	0	0	1
0.0234881	-0.995779	0.0882855	0.417065	-0.999524	-0.0251331	-0.0172752	-0.428531	0.0193908	-0.0878493	-0.995943	0.213885	0	0	0	1
0.0237406	-0.995746	0.0885877	0.417383	-0.999518	-0.0253907	-0.0172562	-0.428524	0.0194016	-0.088147	-0.995917	0.213934	0	0	0	1
0.0237494	-0.995722	0.0888585	0.417684	-0.999516	-0.0254121	-0.0173379	-0.428457	0.0194914	-0.0884153	-0.995891	0.214039	0	0	0	1
0.0237997	-0.995698	0.0891142	0.417999	-0.999512	-0.0254795	-0.017471	-0.428344	0.019636	-0.0886665	-0.995866	0.21417	0	0	0	1
0.0237862	-0.995669	0.0894424	0.418357	-0.99951	-0.0254851	-0.0176131	-0.428235	0.0197858	-0.0889912	-0.995834	0.214327	0	0	0	1
0.0236883	-0.995639	0.0898054	0.41871	-0.999509	-0.0254076	-0.0177647	-0.428159	0.0199386	-0.089352	-0.995799	0.214493	0	0	0	1
0.023837	-0.995612	0.0900588	0.419062	-0.9995	-0.0255849	-0.0180187	-0.428115	0.0202134	-0.0895957	-0.995771	0.214646	0	0	0	1
0.0237542	-0.995586	0.0903723	0.419467	-0.999499	-0.0255218	-0.01817	-0.42803	0.0203658	-0.0899069	-0.99574	0.214774	0	0	0	1
0.0236922	-0.995553	0.090744	0.419912	-0.999498	-0.0254775	-0.0182842	-0.427962	0.0204844	-0.0902768	-0.995704	0.214896	0	0	0	1
0.0234933	-0.99552	0.0911653	0.420344	-0.9995	-0.0252994	-0.0184251	-0.427963	0.0206185	-0.0906983	-0.995663	0.215031	0	0	0	1
0.0229536	-0.995496	0.0915622	0.420711	-0.999512	-0.0247708	-0.0184786	-0.427966	0.020633	-0.0911048	-0.995626	0.215126	0	0	0	1
0.022199	-0.995479	0.0919338	0.42108	-0.99953	-0.0240214	-0.0184839	-0.427958	0.0205782	-0.0914917	-0.995591	0.215181	0	0	0	1
0.0220589	-0.995454	0.0922332	0.421449	-0.999535	-0.0238787	-0.0183954	-0.427929	0.0204838	-0.091796	-0.995565	0.215179	0	0	0	1
0.0222047	-0.995418	0.0925876	0.421848	-0.999536	-0.0240109	-0.0181629	-0.427881	0.0202723	-0.0921528	-0.995536	0.215137	0	0	0	1
0.0223091	-0.99538	0.0929666	0.422288	-0.99954	-0.0240917	-0.0178207	-0.427845	0.0199476	-0.0925378	-0.995507	0.215038	0	0	0	1
0.0222906	-0.995341	0.0933896	0.422748	-0.999548	-0.0240453	-0.0174327	-0.427913	0.0195665	-0.0929703	-0.995475	0.214894	0	0	0	1
0.0223576	-0.995299	0.0938237	0.423278	-0.999555	-0.024078	-0.0169722	-0.428095	0.019121	-0.093414	-0.995442	0.214659	0	0	0	1
0.0219807	-0.995259	0.0943317	0.423754	-0.999578	-0.023638	-0.0162172	-0.428235	0.0183396	-0.0939469	-0.995406	0.214348	0	0	0	1
0.0218481	-0.995215	0.0948248	0.424112	-0.999592	-0.0234597	-0.0156448	-0.428392	0.0177638	-0.0944558	-0.995369	0.21415	0	0	0	1
0.0218201	-0.995159	0.0954211	0.424473	-0.9996	-0.0233973	-0.0151742	-0.428485	0.0173027	-0.0950634	-0.995319	0.214083	0	0	0	1
0.0219714	-0.995111	0.095886	0.424786	-0.999601	-0.0235314	-0.0149037	-0.428487	0.0170565	-0.0955318	-0.995278	0.214093	0	0	0	1
0.0221974	-0.995075	0.0962009	0.425081	-0.999596	-0.0237655	-0.0149209	-0.428422	0.017103	-0.0958423	-0.995248	0.214195	0	0	0	1
0.0223948	-0.995042	0.0964993	0.425422	-0.999587	-0.0239897	-0.0151346	-0.428312	0.0173438	-0.096132	-0.995216	0.214385	0	0	0	1
0.0226302	-0.995	0.0968779	0.425819	-0.999577	-0.024258	-0.015395	-0.428208	0.0176374	-0.0964999	-0.995175	0.214614	0	0	0	1
0.0226732	-0.994953	0.097348	0.426246	-0.999571	-0.0243311	-0.0156166	-0.428135	0.0178757	-0.0969636	-0.995125	0.214848	0	0	0	1
0.0224951	-0.994907	0.0978555	0.426671	-0.999572	-0.0241793	-0.0157999	-0.428098	0.0180548	-0.0974696	-0.995073	0.215066	0	0	0	1
0.022548	-0.994877	0.0981547	0.42706	-0.999565	-0.0242688	-0.0161137	-0.428099	0.0183825	-0.09776	-0.995038	0.215237	0	0	0	1
0.0226114	-0.994842	0.0984882	0.42745	-0.999564	-0.0243374	-0.0161009	-0.428057	0.0183842	-0.0980925	-0.995006	0.21529	0	0	0	1
0.0226642	-0.994805	0.0988513	0.427847	-0.999564	-0.0243848	-0.0159749	-0.428069	0.0182717	-0.0984576	-0.994972	0.215283	0	0	0	1
0.02254	-0.994771	0.0992201	0.428239	-0.999572	-0.0242434	-0.0157398	-0.428114	0.0180322	-0.0988342	-0.994939	0.21521	0	0	0	1
0.022515	-0.99473	0.0996327	0.428689	-0.999577	-0.0241968	-0.0154491	-0.428178	0.0177477	-0.0992541	-0.994902	0.215111	0	0	0	1
0.0227121	-0.994689	0.100002	0.429152	-0.999577	-0.0243767	-0.0152017	-0.428277	0.0175279	-0.0996254	-0.994869	0.214996	0	0	0	1
0.0227395	-0.994667	0.100217	0.429581	-0.999577	-0.024403	-0.0151526	-0.428346	0.0174866	-0.0998411	-0.994848	0.214911	0	0	0	1
0.022747	-0.994659	0.100289	0.430027	-0.999571	-0.0244414	-0.0154466	-0.428371	0.0177846	-0.0999064	-0.994836	0.214924	0	0	0	1
0.0223005	-0.994664	0.100344	0.430468	-0.999574	-0.0240417	-0.015924	-0.428335	0.0182207	-0.0999571	-0.994823	0.215025	0	0	0	1
0.0213109	-0.994719	0.100015	0.430847	-0.999578	-0.0231429	-0.0169394	-0.428288	0.0191339	-0.0996232	-0.994839	0.215189	0	0	0	1
0.0209057	-0.994777	0.0995167	0.43129	-0.999563	-0.0228499	-0.0181818	-0.428141	0.0203302	-0.0991044	-0.994867	0.215397	0	0	0	1
0.0207734	-0.994808	0.0992403	0.431813	-0.999544	-0.0228167	-0.0192431	-0.427915	0.0213769	-0.0988066	-0.994875	0.215643	0	0	0	1
0.0210143	-0.994806	0.0992007	0.432298	-0.999518	-0.0231491	-0.0201614	-0.427777	0.0223226	-0.0987405	-0.994861	0.215937	0	0	0	1
0.0210629	-0.994784	0.0994114	0.432669	-0.999505	-0.0232561	-0.020698	-0.427714	0.0228714	-0.0989374	-0.994829	0.216193	0	0	0	1
0.0212491	-0.994752	0.0997004	0.432974	-0.999493	-0.0234812	-0.0210131	-0.427705	0.0232133	-0.0992145	-0.994793	0.216393	0	0	0	1
0.0213813	-0.994707	0.10012	0.433256	-0.999489	-0.023628	-0.0210541	-0.42774	0.0232777	-0.0996295	-0.99475	0.216527	0	0	0	1
0.0215558	-0.994653	0.100617	0.433587	-0.999487	-0.0238049	-0.0209529	-0.427761	0.0232054	-0.100125	-0.994702	0.216624	0	0	0	1
0.0218241	-0.994591	0.101165	0.434008	-0.999486	-0.0240592	-0.0206758	-0.427708	0.0229673	-0.100673	-0.994652	0.216663	0	0	0	1
0.0218779	-0.994534	0.101714	0.434429	-0.999492	-0.0240915	-0.020336	-0.427646	0.0226446	-0.101228	-0.994603	0.216668	0	0	0	1
0.0218882	-0.994475	0.102289	0.434832	-0.999502	-0.0240673	-0.0198697	-0.427624	0.0221911	-0.101815	-0.994554	0.216621	0	0	0	1
0.0219805	-0.99441	0.102899	0.435261	-0.999512	-0.0241159	-0.0193083	-0.427656	0.0216512	-0.102436	-0.994502	0.216519	0	0	0	1
0.0220461	-0.994325	0.103704	0.435776	-0.999528	-0.0241118	-0.018464	-0.427758	0.020829	-0.103259	-0.994434	0.21633	0	0	0	1
0.0220103	-0.994251	0.104415	0.436189	-0.99955	-0.0239822	-0.0174261	-0.427919	0.0197992	-0.103995	-0.994379	0.216008	0	0	0	1
0.0219918	-0.994177	0.105124	0.436587	-0.99957	-0.0238703	-0.0164051	-0.428104	0.0187881	-0.104729	-0.994321	0.215693	0	0	0	1
0.0220181	-0.99409	0.105935	0.437033	-0.999584	-0.0238236	-0.0155703	-0.428286	0.0179712	-0.105559	-0.994249	0.215506	0	0	0	1
0.0220392	-0.994014	0.106641	0.437414	-0.999595	-0.0237913	-0.0149504	-0.428387	0.0173671	-0.106279	-0.994183	0.215417	0	0	0	1
0.0221276	-0.993952	0.107198	0.437791	-0.999599	-0.0238488	-0.0145669	-0.428392	0.0170044	-0.106844	-0.994129	0.215402	0	0	0	1
0.0223613	-0.99389	0.107729	0.438224	-0.999595	-0.0240791	-0.0144385	-0.428339	0.0169133	-0.107374	-0.994073	0.215499	0	0	0	1
0.0225198	-0.993834	0.108209	0.43866	-0.999591	-0.024249	-0.0144595	-0.428294	0.0169633	-0.107851	-0.994021	0.215634	0	0	0	1
0.0224552	-0.993795	0.108581	0.439099	-0.999591	-0.0241956	-0.0145075	-0.428212	0.0170137	-0.108222	-0.993979	0.215728	0	0	0	1
0.0225515	-0.99377	0.108789	0.439499	-0.999588	-0.024302	-0.014561	-0.428138	0.0170831	-0.108427	-0.993956	0.215751	0	0	0	1
0.0225386	-0.993756	0.108916	0.439868	-0.999585	-0.0243103	-0.0147361	-0.428153	0.0172608	-0.10855	-0.993939	0.215758	0	0	0	1
0.0225857	-0.993742	0.109039	0.440248	-0.999582	-0.024373	-0.014857	-0.428174	0.0173906	-0.108669	-0.993924	0.215733	0	0	0	1
0.0223923	-0.993733	0.109162	0.44062	-0.999583	-0.0242021	-0.0150527	-0.428238	0.0175693	-0.10879	-0.993908	0.215721	0	0	0	1
0.021892	-0.993757	0.109038	0.44101	-0.999585	-0.0237593	-0.0156265	-0.428322	0.0180886	-0.108662	-0.993912	0.215728	0	0	0	1
0.0215275	-0.993843	0.108323	0.441409	-0.999571	-0.0235118	-0.0168427	-0.428343	0.019255	-0.107925	-0.993971	0.215735	0	0	0	1
0.0210054	-0.993974	0.107223	0.441896	-0.999547	-0.0231619	-0.018672	-0.428264	0.0210121	-0.106793	-0.994057	0.215815	0	0	0	1
0.0212306	-0.994074	0.106248	0.442413	-0.999501	-0.0235645	-0.0205222	-0.428129	0.0228735	-0.10577	-0.994125	0.216	0	0	0	1
0.0207172	-0.994135	0.105777	0.442934	-0.999482	-0.0231793	-0.0218612	-0.427883	0.0241541	-0.10528	-0.994147	0.216246	0	0	0	1
0.0208315	-0.994169	0.105437	0.44339	-0.99945	-0.0234105	-0.0230422	-0.427713	0.0253455	-0.10491	-0.994157	0.216497	0	0	0	1
0.0203985	-0.994201	0.10522	0.443559	-0.999441	-0.023047	-0.023776	-0.427704	0.0260325	-0.104687	-0.994162	0.216643	0	0	0	1
0.0198639	-0.994238	0.104973	0.443494	-0.999446	-0.0225318	-0.0240489	-0.427762	0.0262449	-0.104448	-0.994182	0.21662	0	0	0	1
0.019513	-0.994264	0.104791	0.443434	-0.999453	-0.0221804	-0.0241069	-0.427801	0.0262623	-0.104274	-0.9942	0.216546	0	0	0	1
0.019234	-0.994295	0.104551	0.443295	-0.999461	-0.0218875	-0.0240493	-0.427904	0.0261698	-0.104043	-0.994226	0.216401	0	0	0	1
0.0191667	-0.99435	0.10403	0.443091	-0.99947	-0.0217771	-0.0237709	-0.427952	0.0258714	-0.10353	-0.994288	0.216202	0	0	0	1
0.0191905	-0.994387	0.103672	0.44297	-0.999473	-0.0217781	-0.0236397	-0.427994	0.0257342	-0.103175	-0.994328	0.216045	0	0	0	1
0.0190481	-0.994449	0.103105	0.442761	-0.999478	-0.0216141	-0.0235804	-0.428066	0.0256474	-0.102613	-0.994389	0.215909	0	0	0	1
0.0189443	-0.994509	0.102541	0.44254	-0.999484	-0.0214828	-0.02346	-0.428146	0.0255034	-0.102055	-0.99445	0.215745	0	0	0	1
0.0188976	-0.994569	0.101972	0.442327	-0.999488	-0.0214081	-0.023332	-0.428205	0.0253577	-0.10149	-0.994511	0.215588	0	0	0	1
0.0188531	-0.994636	0.101319	0.442096	-0.99949	-0.0213436	-0.0233014	-0.42827	0.0253084	-0.100839	-0.994579	0.21545	0	0	0	1
0.0187135	-0.99471	0.100621	0.441827	-0.999494	-0.0211824	-0.0232703	-0.428337	0.0252481	-0.100146	-0.99465	0.215282	0	0	0	1
0.0187035	-0.994778	0.0999507	0.441565	-0.999494	-0.0211589	-0.0233072	-0.428393	0.0252697	-0.0994753	-0.994717	0.2151	0	0	0	1
0.0187699	-0.994855	0.0991645	0.441287	-0.999488	-0.021225	-0.0235023	-0.428447	0.0254557	-0.0986838	-0.994791	0.214897	0	0	0	1
0.0186788	-0.994935	0.0983732	0.44102	-0.999484	-0.0211364	-0.0237398	-0.428489	0.0256684	-0.0978902	-0.994864	0.214712	0	0	0	1
0.0185871	-0.995016	0.0975674	0.440749	-0.999482	-0.0210425	-0.0239352	-0.428516	0.0258385	-0.0970831	-0.994939	0.214519	0	0	0	1
0.0184019	-0.995087	0.0968824	0.440495	-0.999484	-0.0208449	-0.0240006	-0.428524	0.0258718	-0.0964019	-0.995004	0.214328	0	0	0	1
0.0181756	-0.995154	0.0962311	0.440206	-0.999491	-0.0205934	-0.0239238	-0.428539	0.0257592	-0.0957585	-0.995069	0.214111	0	0	0	1
0.0180001	-0.995215	0.0956361	0.439905	-0.999498	-0.0203907	-0.0238095	-0.428586	0.0256153	-0.0951707	-0.995129	0.213907	0	0	0	1
0.0178938	-0.995275	0.0950249	0.4396	-0.999503	-0.0202583	-0.0237069	-0.428642	0.0254895	-0.0945647	-0.99519	0.213705	0	0	0	1
0.0177079	-0.995333	0.0944543	0.439299	-0.999512	-0.0200402	-0.0235284	-0.428688	0.0252811	-0.0940028	-0.995249	0.213511	0	0	0	1
0.0175687	-0.995394	0.0938378	0.438998	-0.999518	-0.019872	-0.023393	-0.428753	0.0251196	-0.093393	-0.99531	0.213343	0	0	0	1
0.0174167	-0.995456	0.093197	0.438698	-0.999528	-0.0196812	-0.023157	-0.428784	0.0248556	-0.092761	-0.995376	0.213166	0	0	0	1
0.0172209	-0.995521	0.0925376	0.438389	-0.999539	-0.0194422	-0.0228769	-0.428814	0.0245432	-0.0921123	-0.995444	0.212996	0	0	0	1
0.0170126	-0.995589	0.0918497	0.438066	-0.99955	-0.0191914	-0.0226092	-0.428866	0.0242418	-0.0914351	-0.995514	0.212839	0	0	0	1
0.0168113	-0.995657	0.0911433	0.437749	-0.999562	-0.0189411	-0.02227	-0.428887	0.0238693	-0.0907404	-0.995586	0.212673	0	0	0	1
0.0166344	-0.995723	0.0904511	0.437445	-0.999573	-0.01872	-0.0219718	-0.428913	0.0235407	-0.0900584	-0.995656	0.212521	0	0	0	1
0.0164177	-0.995792	0.0897263	0.437125	-0.999585	-0.0184552	-0.0216374	-0.428948	0.023172	-0.0893453	-0.995729	0.212379	0	0	0	1
0.0162172	-0.995862	0.0889843	0.436804	-0.999597	-0.0182075	-0.0213098	-0.428984	0.0228114	-0.0886143	-0.995803	0.212241	0	0	0	1
0.015999	-0.995937	0.0881856	0.436477	-0.999611	-0.0179288	-0.0208408	-0.428981	0.0223069	-0.0878294	-0.995884	0.212092	0	0	0	1
0.0157845	-0.996029	0.0871801	0.43609	-0.999628	-0.0176412	-0.0202704	-0.428958	0.0216976	-0.0868393	-0.995984	0.211934	0	0	0	1
0.0155462	-0.996105	0.0863521	0.435753	-0.999643	-0.0173422	-0.0197871	-0.428959	0.0211772	-0.0860252	-0.996066	0.211798	0	0	0	1
0.0153163	-0.996185	0.0854596	0.435393	-0.999658	-0.017051	-0.0193006	-0.428962	0.0206539	-0.0851464	-0.996152	0.211654	0	0	0	1
0.0150712	-0.996251	0.0847335	0.435072	-0.999669	-0.0167599	-0.0189463	-0.429005	0.0202652	-0.0844316	-0.996221	0.211535	0	0	0	1
0.0148415	-0.99633	0.0838445	0.434717	-0.999684	-0.0164683	-0.018433	-0.429	0.0197158	-0.0835561	-0.996306	0.21139	0	0	0	1
0.0145962	-0.996401	0.0830301	0.434374	-0.999697	-0.0161694	-0.0179929	-0.429019	0.0192405	-0.082754	-0.996382	0.211261	0	0	0	1
0.0144704	-0.996472	0.0821985	0.434053	-0.999706	-0.0159955	-0.0176079	-0.429026	0.0188303	-0.0819313	-0.996458	0.211141	0	0	0	1
0.0143665	-0.996544	0.081343	0.433728	-0.999715	-0.0158472	-0.0172653	-0.429039	0.0184644	-0.0810836	-0.996534	0.211023	0	0	0	1
0.0142487	-0.996615	0.0804884	0.433384	-0.999723	-0.0156877	-0.0169489	-0.42908	0.0181239	-0.0802364	-0.996609	0.210905	0	0	0	1
0.0140896	-0.996677	0.0797426	0.433072	-0.999731	-0.0154883	-0.0166211	-0.429113	0.0177707	-0.0794988	-0.996675	0.210802	0	0	0	1
0.0138522	-0.99673	0.0791189	0.432774	-0.99974	-0.015215	-0.0163167	-0.429167	0.0174369	-0.0788842	-0.996729	0.210712	0	0	0	1
0.0135587	-0.99678	0.0785424	0.432481	-0.99975	-0.0148852	-0.0159948	-0.429223	0.0170822	-0.0783178	-0.99678	0.21062	0	0	0	1
0.0133122	-0.996832	0.0779221	0.432195	-0.99976	-0.0145989	-0.0156294	-0.429252	0.0166872	-0.0777073	-0.996835	0.210518	0	0	0	1
0.0130834	-0.996883	0.0773114	0.431901	-0.999768	-0.0143408	-0.0153909	-0.429326	0.0164215	-0.077104	-0.996886	0.210431	0	0	0	1
0.012844	-0.996934	0.076686	0.431599	-0.999776	-0.0140677	-0.0150957	-0.429384	0.016098	-0.0764869	-0.996939	0.21034	0	0	0	1
0.0125505	-0.996987	0.076044	0.431269	-0.999785	-0.0137393	-0.0147838	-0.429458	0.0157539	-0.0758542	-0.996992	0.21025	0	0	0	1
0.0122521	-0.997037	0.0754321	0.430944	-0.999795	-0.0134054	-0.0144539	-0.429527	0.0153921	-0.0752515	-0.997044	0.210152	0	0	0	1
0.0119688	-0.997086	0.0748277	0.430631	-0.999805	-0.0130831	-0.0140661	-0.429553	0.0149739	-0.0746567	-0.997095	0.210028	0	0	0	1
0.011707	-0.99713	0.0742863	0.430323	-0.999812	-0.0127902	-0.0137683	-0.429597	0.0146487	-0.0741232	-0.99714	0.209895	0	0	0	1
0.0115541	-0.997175	0.0736966	0.430029	-0.999818	-0.0126108	-0.0135314	-0.42964	0.0143924	-0.0735389	-0.997187	0.209771	0	0	0	1
0.0113941	-0.997221	0.0731003	0.429737	-0.999823	-0.0124261	-0.0133163	-0.429687	0.0141575	-0.0729477	-0.997233	0.20965	0	0	0	1
0.0111398	-0.997266	0.0725277	0.429432	-0.99983	-0.0121424	-0.0130328	-0.429741	0.0138477	-0.0723823	-0.997279	0.209514	0	0	0	1
0.0111976	-0.997313	0.0718704	0.429097	-0.999835	-0.012166	-0.0126817	-0.429794	0.0134919	-0.0717286	-0.997331	0.209367	0	0	0	1
0.0109806	-0.997363	0.0712044	0.428775	-0.999842	-0.0119116	-0.0122914	-0.429833	0.013077	-0.0710704	-0.997384	0.209243	0	0	0	1
0.010731	-0.997418	0.0704633	0.428435	-0.999851	-0.0116204	-0.0118479	-0.429863	0.012606	-0.0703379	-0.997442	0.209126	0	0	0	1
0.0106159	-0.997482	0.0695714	0.428045	-0.999859	-0.0114562	-0.0113085	-0.429878	0.012047	-0.0694538	-0.99751	0.209001	0	0	0	1
0.0105282	-0.99755	0.0685989	0.427665	-0.999867	-0.0113158	-0.0107166	-0.429841	0.0114365	-0.0684893	-0.997584	0.20888	0	0	0	1
0.0103211	-0.997623	0.0675724	0.427251	-0.999876	-0.0110576	-0.0101405	-0.42982	0.0108335	-0.0674718	-0.99766	0.208776	0	0	0	1
0.0102308	-0.99768	0.0667324	0.426886	-0.999882	-0.0109308	-0.00973515	-0.429845	0.0104119	-0.0666373	-0.997721	0.208707	0	0	0	1
0.0101102	-0.997741	0.0658345	0.426508	-0.999888	-0.0107684	-0.00924784	-0.42985	0.0099058	-0.0657461	-0.997785	0.208612	0	0	0	1
0.00997953	-0.9978	0.0649498	0.426128	-0.999894	-0.010598	-0.00877513	-0.429867	0.00941409	-0.0648678	-0.997848	0.208522	0	0	0	1
0.00994772	-0.997848	0.064216	0.425795	-0.999898	-0.0105349	-0.00839625	-0.429904	0.00902462	-0.0641384	-0.997898	0.208446	0	0	0	1
0.00984622	-0.997892	0.0635509	0.425482	-0.999902	-0.0104049	-0.00804683	-0.429947	0.00866105	-0.063478	-0.997944	0.208374	0	0	0	1
0.0096867	-0.997939	0.0628264	0.425151	-0.999908	-0.0102128	-0.00763413	-0.429973	0.00822998	-0.0627592	-0.997993	0.20829	0	0	0	1
0.00957828	-0.997982	0.0621511	0.424826	-0.999911	-0.0100776	-0.00729521	-0.430021	0.00787678	-0.0620883	-0.998038	0.20822	0	0	0	1
0.00940291	-0.998025	0.0614973	0.424487	-0.999916	-0.00987789	-0.00698955	-0.430097	0.00755318	-0.0614389	-0.99808	0.20816	0	0	0	1
0.00933191	-0.998063	0.0608776	0.424173	-0.999919	-0.0097832	-0.00668005	-0.430167	0.00723267	-0.0608229	-0.998121	0.20809	0	0	0	1
0.0092038	-0.998104	0.0602319	0.423849	-0.999922	-0.00962964	-0.0063393	-0.430229	0.00687727	-0.0601815	-0.998162	0.208011	0	0	0	1
0.00912994	-0.998145	0.0595634	0.423522	-0.999925	-0.00953093	-0.00600207	-0.430286	0.00652862	-0.0595168	-0.998204	0.207939	0	0	0	1
0.00902292	-0.998183	0.058939	0.42321	-0.999928	-0.00940184	-0.00570027	-0.430348	0.00621405	-0.058896	-0.998243	0.207877	0	0	0	1
0.00891242	-0.99822	0.0583234	0.422891	-0.999931	-0.00927094	-0.00541985	-0.430424	0.00592092	-0.0582837	-0.998281	0.207818	0	0	0	1
0.00905338	-0.998253	0.0577259	0.422583	-0.999931	-0.00939186	-0.00513046	-0.430502	0.00563367	-0.0576882	-0.998317	0.207753	0	0	0	1
0.00905631	-0.998288	0.0571261	0.422266	-0.999933	-0.00937524	-0.00484775	-0.430583	0.00534504	-0.0570911	-0.998353	0.207694	0	0	0	1
0.00903005	-0.998322	0.056522	0.42195	-0.999935	-0.00932753	-0.0045265	-0.430651	0.00501615	-0.0564902	-0.998389	0.207629	0	0	0	1
0.00900451	-0.998358	0.055888	0.421627	-0.999937	-0.00927857	-0.00416577	-0.430706	0.00464753	-0.0558598	-0.998426	0.207568	0	0	0	1
0.00896146	-0.998396	0.0552246	0.421275	-0.999939	-0.00921214	-0.00379961	-0.430773	0.00427229	-0.0552	-0.998464	0.207516	0	0	0	1
0.00887856	-0.99843	0.0546069	0.420935	-0.999941	-0.00910666	-0.00343733	-0.430842	0.00389927	-0.054586	-0.9985	0.207462	0	0	0	1
0.00876362	-0.998469	0.0539059	0.420562	-0.999944	-0.00896523	-0.00300016	-0.4309	0.0034489	-0.0538894	-0.998539	0.207399	0	0	0	1
0.00876003	-0.998508	0.0531895	0.420183	-0.999945	-0.0089363	-0.00257104	-0.430963	0.00301258	-0.053177	-0.998579	0.207341	0	0	0	1
0.00868188	-0.998555	0.0523065	0.41977	-0.999948	-0.00882739	-0.00203644	-0.430981	0.0024653	-0.0522991	-0.998627	0.207272	0	0	0	1
0.00861926	-0.998606	0.0513469	0.419355	-0.999949	-0.00873367	-0.00147909	-0.430969	0.00189555	-0.0513445	-0.998677	0.207212	0	0	0	1
0.00852448	-0.99865	0.0504898	0.418992	-0.999951	-0.00861443	-0.00102989	-0.430956	0.00143353	-0.0504915	-0.998722	0.207184	0	0	0	1
0.00849512	-0.998691	0.0496739	0.418639	-0.999952	-0.00856296	-0.000609586	-0.430951	0.00100425	-0.0496794	-0.998763	0.207157	0	0	0	1
0.00850755	-0.998736	0.0487574	0.418262	-0.999952	-0.00855034	-0.000114969	-0.430926	0.00050183	-0.0487671	-0.998808	0.207122	0	0	0	1
0.00834779	-0.998775	0.0479771	0.417912	-0.999953	-0.00837049	0.000291147	-0.430931	8.09243e-05	-0.0479904	-0.998846	0.207095	0	0	0	1
0.00813196	-0.998815	0.0471923	0.417534	-0.999955	-0.00813368	0.000728837	-0.430957	-0.000373994	-0.0472092	-0.998883	0.207056	0	0	0	1
0.00793394	-0.998844	0.0465909	0.417186	-0.999957	-0.00791844	0.00109842	-0.431031	-0.000758085	-0.0466108	-0.998911	0.207006	0	0	0	1
0.00777433	-0.998875	0.0459634	0.416808	-0.999957	-0.00774024	0.00150912	-0.431122	-0.00118152	-0.0459864	-0.99894	0.206945	0	0	0	1
0.00781109	-0.9989	0.0453957	0.416439	-0.999957	-0.00776088	0.00187917	-0.431239	-0.00155464	-0.0454216	-0.998965	0.206887	0	0	0	1
0.00786932	-0.998927	0.0447889	0.416067	-0.999955	-0.00780104	0.00230441	-0.431336	-0.00198239	-0.0448182	-0.998991	0.206814	0	0	0	1
0.00781395	-0.998952	0.0442405	0.415724	-0.999955	-0.00773018	0.00267741	-0.431429	-0.00236246	-0.0442727	-0.999015	0.20675	0	0	0	1
0.00778367	-0.998977	0.043681	0.415394	-0.999954	-0.00768407	0.00306882	-0.431502	-0.00275987	-0.0437162	-0.999038	0.206683	0	0	0	1
0.00766276	-0.999003	0.0431071	0.41507	-0.999954	-0.00754818	0.00344997	-0.431562	-0.00315099	-0.0431448	-0.999062	0.206625	0	0	0	1
0.00756114	-0.99903	0.0424864	0.414745	-0.999953	-0.00743167	0.00384375	-0.431603	-0.00355411	-0.0425268	-0.999087	0.206573	0	0	0	1
0.00737388	-0.999059	0.0418371	0.414402	-0.999953	-0.00722998	0.00423921	-0.431646	-0.00396256	-0.0418798	-0.999113	0.206525	0	0	0	1
0.00719631	-0.999086	0.0412249	0.414058	-0.999953	-0.00703975	0.00460126	-0.43171	-0.00433666	-0.0412695	-0.999137	0.206487	0	0	0	1
0.00706108	-0.999114	0.0405666	0.413694	-0.999952	-0.00689103	0.00500091	-0.431772	-0.00474674	-0.0406134	-0.999162	0.206442	0	0	0	1
0.00688011	-0.999141	0.0399144	0.413319	-0.999951	-0.00669674	0.00540804	-0.431845	-0.0051659	-0.0399631	-0.999186	0.206391	0	0	0	1
0.00664891	-0.999169	0.0392531	0.412944	-0.99995	-0.00645142	0.00584975	-0.43191	-0.00562145	-0.0393035	-0.99921	0.206326	0	0	0	1
0.00654558	-0.999198	0.0385268	0.412563	-0.999948	-0.00633332	0.00633648	-0.431952	-0.00611719	-0.0385798	-0.999235	0.206256	0	0	0	1
0.00647159	-0.999228	0.0377505	0.412196	-0.999946	-0.00624586	0.00681681	-0.431964	-0.00660555	-0.0378061	-0.999262	0.206202	0	0	0	1
0.0063911	-0.999267	0.0367342	0.411769	-0.999942	-0.00614959	0.00742685	-0.431926	-0.00722528	-0.0367931	-0.999295	0.206143	0	0	0	1
0.00638374	-0.999301	0.0357796	0.411378	-0.999938	-0.00613243	0.00789237	-0.431896	-0.0076972	-0.0358414	-0.999326	0.206139	0	0	0	1
0.00622953	-0.999338	0.0347794	0.410972	-0.999935	-0.00596958	0.00835921	-0.431857	-0.0081758	-0.0348429	-0.999358	0.206145	0	0	0	1
0.00608707	-0.999372	0.0337999	0.410578	-0.999932	-0.00581921	0.00882702	-0.431813	-0.00865452	-0.033865	-0.999387	0.206146	0	0	0	1
0.00594408	-0.999401	0.0329687	0.410211	-0.99993	-0.00567158	0.00918341	-0.431811	-0.00902065	-0.0330347	-0.999412	0.206164	0	0	0	1
0.00586506	-0.999426	0.0322129	0.409845	-0.999927	-0.00558777	0.0095421	-0.43184	-0.00938633	-0.0322802	-0.999433	0.206165	0	0	0	1
0.0058643	-0.99945	0.0314735	0.409472	-0.999923	-0.00558004	0.00998289	-0.431876	-0.00983147	-0.0315434	-0.999452	0.206125	0	0	0	1
0.00576916	-0.999469	0.0308554	0.40909	-0.99992	-0.00547937	0.0103571	-0.431973	-0.0102122	-0.0309265	-0.999468	0.206087	0	0	0	1
0.00568431	-0.999491	0.0301601	0.408686	-0.999915	-0.00538776	0.0108144	-0.432052	-0.0106761	-0.0302329	-0.999484	0.206028	0	0	0	1
0.00579388	-0.999505	0.029668	0.408352	-0.999911	-0.00549278	0.0111457	-0.432161	-0.0110069	-0.0297438	-0.999495	0.205982	0	0	0	1
0.0057858	-0.999523	0.0290517	0.408004	-0.999906	-0.00547861	0.0115873	-0.432219	-0.0114523	-0.0291299	-0.999508	0.205913	0	0	0	1
0.00573019	-0.999541	0.0284531	0.407676	-0.999901	-0.00541817	0.0119963	-0.432264	-0.0118664	-0.028533	-0.999521	0.205858	0	0	0	1
0.00570848	-0.999558	0.027846	0.407346	-0.999897	-0.00539301	0.0123775	-0.432314	-0.0122515	-0.0279278	-0.999533	0.205819	0	0	0	1
0.00573738	-0.999576	0.0272089	0.407018	-0.999891	-0.00541813	0.0128026	-0.432343	-0.0126794	-0.0272933	-0.999545	0.205762	0	0	0	1
0.00577073	-0.999592	0.0265751	0.406646	-0.999886	-0.00544843	0.0132187	-0.432419	-0.0130982	-0.0266624	-0.999557	0.205709	0	0	0	1
0.00592633	-0.999609	0.025925	0.406257	-0.999879	-0.0056009	0.0136677	-0.4325	-0.0135468	-0.0260169	-0.999568	0.205636	0	0	0	1
0.00586044	-0.999625	0.0253006	0.40583	-0.999874	-0.00553342	0.0140628	-0.432586	-0.0139472	-0.0253938	-0.999579	0.205533	0	0	0	1
0.00582099	-0.999638	0.024774	0.405435	-0.99987	-0.00549372	0.0143681	-0.432674	-0.0142564	-0.0248684	-0.999587	0.205431	0	0	0	1
0.0058722	-0.999652	0.0242199	0.405056	-0.999865	-0.00554595	0.0146517	-0.432738	-0.0145419	-0.0243168	-0.999597	0.205343	0	0	0	1
0.00595948	-0.999665	0.0236284	0.404691	-0.999862	-0.00563681	0.0148638	-0.432767	-0.0147553	-0.0237279	-0.999608	0.205274	0	0	0	1
0.0060863	-0.999678	0.0230321	0.404342	-0.99986	-0.00577068	0.0149405	-0.432784	-0.0148324	-0.023134	-0.999621	0.205254	0	0	0	1
0.00617778	-0.999695	0.022295	0.403923	-0.99986	-0.00587381	0.0149093	-0.432792	-0.0148033	-0.0223981	-0.999638	0.20527	0	0	0	1
0.00626778	-0.99971	0.0215712	0.403508	-0.999862	-0.00597944	0.014683	-0.432783	-0.0145793	-0.0216744	-0.999657	0.205323	0	0	0	1
0.00622174	-0.999726	0.020809	0.403057	-0.999869	-0.00595379	0.01424	-0.432745	-0.0141417	-0.020909	-0.99968	0.205394	0	0	0	1
0.00619336	-0.999744	0.0199792	0.402576	-0.999878	-0.00594957	0.0136211	-0.432668	-0.0135282	-0.0200753	-0.999705	0.205477	0	0	0	1
0.00631781	-0.99976	0.0191088	0.4021	-0.999885	-0.00609733	0.0130218	-0.432556	-0.0129316	-0.019203	-0.99973	0.205544	0	0	0	1
0.0062944	-0.999774	0.0183621	0.401658	-0.999892	-0.0060935	0.0124838	-0.432493	-0.0123985	-0.0184529	-0.999751	0.205609	0	0	0	1
0.0062533	-0.999784	0.0178373	0.401321	-0.999895	-0.00606416	0.0121911	-0.432465	-0.0121097	-0.0179258	-0.999764	0.205617	0	0	0	1
0.00609834	-0.999792	0.0174141	0.400985	-0.999897	-0.00591513	0.0121446	-0.43248	-0.0120685	-0.0175005	-0.999772	0.20554	0	0	0	1
0.0059145	-0.999799	0.0170792	0.40064	-0.999898	-0.00573495	0.0121664	-0.432563	-0.0120954	-0.0171636	-0.999778	0.205451	0	0	0	1
0.00578683	-0.999804	0.0168127	0.400358	-0.999897	-0.00560876	0.0122695	-0.432626	-0.0122022	-0.0168962	-0.999781	0.205345	0	0	0	1
0.00571109	-0.99981	0.0165016	0.400059	-0.999897	-0.00553586	0.0123272	-0.432682	-0.0122629	-0.0165846	-0.999785	0.205247	0	0	0	1
0.00562319	-0.999816	0.0161537	0.399737	-0.999898	-0.00545316	0.0122697	-0.432743	-0.0122087	-0.0162353	-0.999792	0.205193	0	0	0	1
0.0054988	-0.999823	0.0157634	0.399412	-0.9999	-0.00533591	0.01212	-0.432784	-0.012063	-0.0158427	-0.9998	0.205167	0	0	0	1
0.00531529	-0.999831	0.0153438	0.399079	-0.999903	-0.00516021	0.0119414	-0.432818	-0.0118895	-0.01542	-0.999809	0.205156	0	0	0	1
0.00521074	-0.999838	0.014891	0.398724	-0.999906	-0.00506398	0.0117449	-0.432856	-0.0116969	-0.0149651	-0.999818	0.205149	0	0	0	1
0.00516683	-0.999846	0.0143547	0.398324	-0.999909	-0.00502936	0.011536	-0.432895	-0.0114913	-0.0144272	-0.999828	0.20515	0	0	0	1
0.00511126	-0.999854	0.0137943	0.397922	-0.999913	-0.00498432	0.0112414	-0.432925	-0.0112003	-0.0138648	-0.999839	0.205178	0	0	0	1
0.00497476	-0.999864	0.0131477	0.397471	-0.999919	-0.00486168	0.0107405	-0.432944	-0.0107044	-0.0132143	-0.999854	0.205264	0	0	0	1
0.00493666	-0.999873	0.0124	0.397015	-0.999926	-0.00484002	0.0100648	-0.432917	-0.0100326	-0.012463	-0.99987	0.205403	0	0	0	1
0.00498827	-0.999884	0.011499	0.396535	-0.999934	-0.00491091	0.00917801	-0.432821	-0.00914959	-0.0115583	-0.999889	0.205592	0	0	0	1
0.00497206	-0.999896	0.0104289	0.396004	-0.999942	-0.00491471	0.00820424	-0.432653	-0.00818119	-0.0104833	-0.99991	0.205779	0	0	0	1
0.00505383	-0.999904	0.00953161	0.395598	-0.999949	-0.00501186	0.00736651	-0.432482	-0.00734705	-0.00958257	-0.999925	0.205945	0	0	0	1
0.00500526	-0.999911	0.00878727	0.395194	-0.999953	-0.00497409	0.00676318	-0.432389	-0.00674785	-0.00883494	-0.999936	0.206041	0	0	0	1
0.00490218	-0.999917	0.00822699	0.394831	-0.999955	-0.00487727	0.00646372	-0.43236	-0.00645201	-0.00827255	-0.999943	0.206046	0	0	0	1
0.00484388	-0.99992	0.00784492	0.394499	-0.999956	-0.00482201	0.00639169	-0.43241	-0.00638229	-0.00788977	-0.999946	0.205993	0	0	0	1
0.00460667	-0.999924	0.00750303	0.394102	-0.999957	-0.00458678	0.00641816	-0.432535	-0.00641218	-0.00754653	-0.999949	0.205904	0	0	0	1
0.00440651	-0.999927	0.00721929	0.393719	-0.999957	-0.00438785	0.00650042	-0.432678	-0.00649719	-0.00726188	-0.99995	0.205805	0	0	0	1
0.00410095	-0.999928	0.00726115	0.393406	-0.999956	-0.00407879	0.0069431	-0.432713	-0.00694192	-0.00730357	-0.999947	0.20572	0	0	0	1
0.00424552	-0.999928	0.00708435	0.39299	-0.999954	-0.00422348	0.00709765	-0.43285	-0.00709616	-0.00712843	-0.999947	0.205671	0	0	0	1
0.00422966	-0.99993	0.00682229	0.3926	-0.999954	-0.00420905	0.00716011	-0.43292	-0.00715983	-0.00686654	-0.999949	0.205638	0	0	0	1
0.00406503	-0.999934	0.0063916	0.392231	-0.999955	-0.00404846	0.00701343	-0.432925	-0.007016	-0.00643412	-0.999953	0.205631	0	0	0	1
0.00386283	-0.999938	0.00577484	0.391825	-0.999959	-0.00385271	0.00664986	-0.432891	-0.00665609	-0.00581459	-0.999959	0.205656	0	0	0	1
0.00370444	-0.999943	0.00504308	0.391393	-0.999963	-0.00370229	0.00604012	-0.43283	-0.00604995	-0.00507957	-0.999967	0.205761	0	0	0	1
0.00366082	-0.999947	0.00412574	0.390916	-0.999968	-0.0036677	0.00520359	-0.432707	-0.00521698	-0.00415895	-0.999976	0.205926	0	0	0	1
0.00372128	-0.999951	0.00319875	0.390458	-0.999971	-0.00373537	0.00446965	-0.43255	-0.00448623	-0.00322958	-0.999983	0.206041	0	0	0	1
0.0036486	-0.999953	0.00237613	0.390019	-0.999974	-0.00366764	0.00395049	-0.432422	-0.00397031	-0.00240478	-0.999987	0.206082	0	0	0	1
0.00350563	-0.999955	0.00181381	0.389656	-0.999975	-0.00352736	0.0037033	-0.432383	-0.00372542	-0.00184106	-0.999989	0.206065	0	0	0	1
0.00327078	-0.999956	0.00146903	0.389334	-0.999976	-0.00329381	0.00369373	-0.432433	-0.00371741	-0.00149539	-0.99999	0.205992	0	0	0	1
0.00301854	-0.999957	0.00125698	0.389	-0.999976	-0.00304214	0.00387017	-0.432573	-0.00389487	-0.00128295	-0.999989	0.205871	0	0	0	1
0.00277215	-0.999958	0.00106239	0.388679	-0.999976	-0.00279631	0.0040652	-0.43271	-0.00409074	-0.00108797	-0.999989	0.205745	0	0	0	1
0.00262004	-0.999959	0.000863088	0.388399	-0.999976	-0.00264487	0.0042303	-0.432809	-0.00425652	-0.000888493	-0.999988	0.205629	0	0	0	1
0.00242952	-0.99996	0.000564844	0.388117	-0.999976	-0.00245553	0.00439761	-0.432849	-0.00442473	-0.000589869	-0.999988	0.205505	0	0	0	1
0.00227418	-0.99996	2.99809e-05	0.387756	-0.999975	-0.00230255	0.00454429	-0.432857	-0.00457271	-5.46856e-05	-0.999987	0.205421	0	0	0	1
0.00221074	-0.99996	-0.000520176	0.38741	-0.999975	-0.00224165	0.00458186	-0.432875	-0.0046115	0.000495649	-0.999987	0.205407	0	0	0	1
0.00203185	-0.99996	-0.00122786	0.387011	-0.999975	-0.0020662	0.00472231	-0.43287	-0.00475329	0.00120383	-0.999986	0.205391	0	0	0	1
0.00192606	-0.999959	-0.0020449	0.386576	-0.999974	-0.00196465	0.00489769	-0.43287	-0.00493012	0.00202099	-0.999984	0.205402	0	0	0	1
0.00191048	-0.999957	-0.00289269	0.386157	-0.999973	-0.00195383	0.00509693	-0.432865	-0.00513096	0.00286842	-0.99998	0.20544	0	0	0	1
0.0019892	-0.999953	-0.0038704	0.385725	-0.999971	-0.00203887	0.00543631	-0.432813	-0.00547253	0.00384499	-0.999975	0.205455	0	0	0	1
0.00207768	-0.999949	-0.00474088	0.385324	-0.99997	-0.00213321	0.0056693	-0.432796	-0.00570768	0.00471444	-0.99997	0.205503	0	0	0	1
0.00203537	-0.999945	-0.00560748	0.384932	-0.999968	-0.00209732	0.00593443	-0.432759	-0.00597441	0.00558068	-0.999964	0.205528	0	0	0	1
0.00201239	-0.99994	-0.00649512	0.384539	-0.999967	-0.00208119	0.00617245	-0.432713	-0.00621412	0.00646792	-0.999957	0.205563	0	0	0	1
0.00195645	-0.999934	-0.00738116	0.384137	-0.999966	-0.00203177	0.00631011	-0.432683	-0.00635319	0.00735398	-0.99995	0.205641	0	0	0	1
0.00195067	-0.999927	-0.00824982	0.383723	-0.999966	-0.00203128	0.00628291	-0.43266	-0.00632769	0.00822268	-0.999944	0.20574	0	0	0	1
0.00183504	-0.999921	-0.00900577	0.383315	-0.999968	-0.00191784	0.00599371	-0.432633	-0.00603896	0.00897986	-0.999939	0.205843	0	0	0	1
0.00175872	-0.999914	-0.0097094	0.382894	-0.999972	-0.00184072	0.00547206	-0.432593	-0.00551787	0.00968488	-0.999936	0.205939	0	0	0	1
0.0017013	-0.999907	-0.0104154	0.382475	-0.999975	-0.00178118	0.00489349	-0.432542	-0.00493996	0.0103922	-0.999931	0.206039	0	0	0	1
0.00165483	-0.9999	-0.0110513	0.382089	-0.999978	-0.00173105	0.00427652	-0.432518	-0.00432356	0.0110294	-0.999927	0.206171	0	0	0	1
0.00163777	-0.999895	-0.0115595	0.381752	-0.999979	-0.00171106	0.00383242	-0.432523	-0.00388011	0.0115383	-0.999923	0.20626	0	0	0	1
0.0015626	-0.99989	-0.0119781	0.381423	-0.99998	-0.00163619	0.00372225	-0.432556	-0.00376973	0.0119574	-0.999919	0.206236	0	0	0	1
0.00131817	-0.999886	-0.0123449	0.381074	-0.99998	-0.00139514	0.00388477	-0.432638	-0.00392984	0.0123249	-0.999914	0.20615	0	0	0	1
0.00119926	-0.999881	-0.0127391	0.380737	-0.999979	-0.00128192	0.00421125	-0.432739	-0.00425537	0.0127191	-0.999908	0.206072	0	0	0	1
0.00120582	-0.999874	-0.0132464	0.380392	-0.999977	-0.00129648	0.0046521	-0.432812	-0.00469698	0.0132258	-0.999899	0.205997	0	0	0	1
0.00117301	-0.999868	-0.0137523	0.38006	-0.999975	-0.00127184	0.00507445	-0.432878	-0.00511955	0.0137313	-0.99989	0.205935	0	0	0	1
0.00121258	-0.99986	-0.0143048	0.379743	-0.999972	-0.00132019	0.00549101	-0.432912	-0.0055374	0.014283	-0.99988	0.205882	0	0	0	1
0.00123896	-0.999852	-0.0148437	0.379421	-0.99997	-0.00135414	0.00580003	-0.432951	-0.00584754	0.0148214	-0.999871	0.20585	0	0	0	1
0.00125898	-0.999844	-0.0153633	0.379072	-0.999969	-0.0013814	0.00607358	-0.43301	-0.00612212	0.0153404	-0.999861	0.205828	0	0	0	1
0.000908926	-0.999846	-0.0152545	0.378745	-0.999962	-0.00104602	0.00708253	-0.432964	-0.0071257	0.0152327	-0.999856	0.205773	0	0	0	1
0.00163597	-0.999845	-0.0152984	0.378316	-0.999957	-0.0017828	0.0076963	-0.433102	-0.00775069	0.0152704	-0.999851	0.205759	0	0	0	1
0.00163664	-0.999846	-0.0151925	0.377954	-0.99995	-0.00179578	0.00856199	-0.433125	-0.00861629	0.0151629	-0.999846	0.205717	0	0	0	1
0.0013706	-0.999846	-0.0152176	0.377586	-0.999944	-0.00154058	0.00926229	-0.433165	-0.00931267	0.0151892	-0.999839	0.205656	0	0	0	1
0.00117957	-0.999843	-0.0154541	0.377184	-0.99994	-0.00135806	0.00967094	-0.433243	-0.00971877	0.0154269	-0.999831	0.205615	0	0	0	1
0.0010882	-0.999838	-0.0157916	0.37683	-0.999938	-0.0012733	0.00988298	-0.43328	-0.00992984	0.015765	-0.999824	0.205605	0	0	0	1
0.000999792	-0.999831	-0.0161914	0.376485	-0.999938	-0.00118935	0.00991327	-0.433303	-0.0099592	0.0161656	-0.999817	0.205617	0	0	0	1
0.000708934	-0.999824	-0.0166489	0.37608	-0.999939	-0.000901916	0.0098462	-0.433322	-0.00988781	0.016626	-0.999811	0.205635	0	0	0	1
0.000466163	-0.999816	-0.0171571	0.375654	-0.999942	-0.000658767	0.00953194	-0.433329	-0.0095698	0.0171368	-0.999805	0.2057	0	0	0	1
0.000274583	-0.999805	-0.017775	0.375198	-0.999947	-0.000464648	0.00905683	-0.433215	-0.0090916	0.0177567	-0.999799	0.205832	0	0	0	1
7.12438e-05	-0.999791	-0.0185355	0.374684	-0.999953	-0.000255601	0.0083765	-0.433031	-0.00840773	0.0185192	-0.999791	0.206039	0	0	0	1
3.08024e-05	-0.999776	-0.0193198	0.374197	-0.999959	-0.000207159	0.00762075	-0.432822	-0.00765124	0.0193039	-0.999782	0.206274	0	0	0	1
0.000184919	-0.999761	-0.0201102	0.373803	-0.999964	-0.000354148	0.00696399	-0.432645	-0.0069976	0.0200932	-0.999771	0.206413	0	0	0	1
0.000135366	-0.999747	-0.0207649	0.37345	-0.999967	-0.00030018	0.0065308	-0.432549	-0.0065635	0.0207484	-0.999761	0.206462	0	0	0	1
-8.07282e-05	-0.999739	-0.0211727	0.37312	-0.999968	-8.27696e-05	0.00634386	-0.432576	-0.00637205	0.0211576	-0.999753	0.206459	0	0	0	1
-0.000360782	-0.999734	-0.0214132	0.372773	-0.999967	0.00019384	0.00643552	-0.432704	-0.00645775	0.0213999	-0.999748	0.206374	0	0	0	1
-0.000678874	-0.999731	-0.0215499	0.372414	-0.999966	0.000507063	0.00662327	-0.432899	-0.00663866	0.0215388	-0.999743	0.206276	0	0	0	1
-0.000896139	-0.999728	-0.0216528	0.372064	-0.999964	0.000718874	0.00684551	-0.433086	-0.00685619	0.0216433	-0.99974	0.206181	0	0	0	1
-0.00110598	-0.999728	-0.0216351	0.371727	-0.999961	0.000918181	0.00734001	-0.433195	-0.00734627	0.0216274	-0.999737	0.206052	0	0	0	1
-0.00118602	-0.999727	-0.0216907	0.371336	-0.999956	0.000984062	0.00797452	-0.433263	-0.00797913	0.0216842	-0.999731	0.205947	0	0	0	1
-0.00102236	-0.999728	-0.0216494	0.370921	-0.999949	0.000802654	0.00880813	-0.433291	-0.00881651	0.0216423	-0.999724	0.205878	0	0	0	1
-0.00086641	-0.999731	-0.0215409	0.370441	-0.999938	0.000622837	0.00995961	-0.433258	-0.0099717	0.0215331	-0.999716	0.205787	0	0	0	1
-0.000709916	-0.999741	-0.0210528	0.369893	-0.999924	0.00044202	0.0113453	-0.433238	-0.0113613	0.0210442	-0.999712	0.205705	0	0	0	1
0.000496825	-0.99975	-0.0206283	0.369296	-0.999911	-0.000780944	0.0123593	-0.433298	-0.0124006	0.0206053	-0.999708	0.205656	0	0	0	1
0.00117208	-0.999757	-0.0202651	0.368662	-0.999898	-0.00147138	0.0133284	-0.433243	-0.0133833	0.0202323	-0.999703	0.205637	0	0	0	1
0.000855408	-0.999746	-0.0207979	0.367695	-0.999899	-0.00116126	0.0133019	-0.433299	-0.013351	0.0207693	-0.999693	0.20572	0	0	0	1
0.000692747	-0.999721	-0.0220088	0.3667	-0.999904	-0.00100609	0.012908	-0.433155	-0.0129548	0.0219827	-0.999672	0.205738	0	0	0	1
0.000776883	-0.999687	-0.0234848	0.365808	-0.999906	-0.00110586	0.0127584	-0.432834	-0.0128085	0.0234575	-0.99964	0.2055	0	0	0	1
0.00111246	-0.999668	-0.0242603	0.365299	-0.999905	-0.00145205	0.0127838	-0.432618	-0.012843	0.0242286	-0.999622	0.205157	0	0	0	1
0.00123913	-0.999658	-0.0246776	0.364959	-0.999901	-0.0015924	0.0131203	-0.432535	-0.0131833	0.0246437	-0.999607	0.204856	0	0	0	1
0.00112673	-0.99965	-0.0249801	0.364628	-0.999896	-0.00149336	0.0134962	-0.432566	-0.013557	0.0249471	-0.999594	0.204636	0	0	0	1
0.00100289	-0.999644	-0.0252598	0.36421	-0.999891	-0.00138322	0.01389	-0.432685	-0.0139482	0.0252279	-0.999582	0.204417	0	0	0	1
0.000954323	-0.999637	-0.0255183	0.3638	-0.999884	-0.00135036	0.014365	-0.432796	-0.0144224	0.0254864	-0.999569	0.204166	0	0	0	1
0.000894267	-0.999631	-0.0257496	0.363488	-0.999879	-0.00130315	0.0147347	-0.432843	-0.014791	0.025718	-0.999557	0.203968	0	0	0	1
0.000813186	-0.999625	-0.0259876	0.363238	-0.999875	-0.00123261	0.0150058	-0.432845	-0.0150604	0.0259569	-0.999547	0.203807	0	0	0	1
0.000631637	-0.999619	-0.0262256	0.362995	-0.999871	-0.00106158	0.0152718	-0.432849	-0.015322	0.0261973	-0.999537	0.203646	0	0	0	1
0.00039685	-0.999613	-0.0264438	0.362712	-0.999867	-0.000836898	0.0155292	-0.432901	-0.0155735	0.0264188	-0.999527	0.203495	0	0	0	1
8.35578e-05	-0.999609	-0.0266271	0.362432	-0.999864	-0.000532072	0.0157423	-0.432983	-0.0157785	0.0266069	-0.999519	0.203369	0	0	0	1
-0.000128351	-0.999604	-0.0268002	0.362141	-0.999861	-0.000328372	0.0159484	-0.433082	-0.0159791	0.0267832	-0.999511	0.20325	0	0	0	1
-0.000357601	-0.999599	-0.0269673	0.361829	-0.999858	-0.00010653	0.0161258	-0.433207	-0.0161504	0.0269539	-0.999504	0.203145	0	0	0	1
-0.000525086	-0.999594	-0.0271561	0.361522	-0.999855	5.29245e-05	0.0163105	-0.433314	-0.0163306	0.0271454	-0.999496	0.203034	0	0	0	1
-0.000651451	-0.999588	-0.0273914	0.361221	-0.999852	0.00017117	0.0164674	-0.433386	-0.0164841	0.0273828	-0.999487	0.202927	0	0	0	1
-0.000785071	-0.999581	-0.0276234	0.36095	-0.999849	0.000295557	0.0166641	-0.433431	-0.0166772	0.027617	-0.999477	0.2028	0	0	0	1
-0.000919246	-0.999576	-0.0278148	0.360704	-0.999846	0.000421957	0.0168298	-0.433488	-0.0168391	0.0278106	-0.999469	0.202697	0	0	0	1
-0.00101559	-0.999568	-0.0281081	0.360429	-0.999845	0.000512098	0.0168754	-0.433521	-0.0168819	0.0281055	-0.99946	0.202629	0	0	0	1
-0.00111718	-0.999551	-0.0286902	0.360055	-0.999844	0.000601429	0.0169609	-0.433515	-0.0169642	0.0286892	-0.999442	0.202599	0	0	0	1
-0.00123218	-0.99954	-0.0290814	0.35975	-0.999848	0.000717899	0.0166831	-0.433551	-0.0166826	0.0290821	-0.999435	0.202651	0	0	0	1
-0.00135065	-0.999521	-0.0297003	0.359338	-0.999854	0.000835452	0.0163672	-0.433519	-0.0163627	0.0297027	-0.999422	0.202665	0	0	0	1
-0.00137824	-0.999503	-0.0303086	0.35897	-0.999861	0.000867796	0.0158824	-0.433481	-0.0158763	0.0303109	-0.999412	0.202751	0	0	0	1
-0.00140129	-0.999481	-0.0310366	0.358551	-0.999872	0.000900201	0.015209	-0.43343	-0.0152012	0.0310386	-0.9994	0.202895	0	0	0	1
-0.00137885	-0.999451	-0.0319636	0.358054	-0.999884	0.000890298	0.0143758	-0.433324	-0.0143675	0.0319643	-0.999383	0.203067	0	0	0	1
-0.00130622	-0.999421	-0.032899	0.357593	-0.999897	0.000835503	0.0134245	-0.433162	-0.0134171	0.0328977	-0.999366	0.2033	0	0	0	1
-0.00130602	-0.999401	-0.0335115	0.357253	-0.999905	0.000845399	0.0128779	-0.432967	-0.0128698	0.0335098	-0.999353	0.203459	0	0	0	1
-0.00138379	-0.999379	-0.0341482	0.356871	-0.999909	0.00092777	0.0125043	-0.432893	-0.0124927	0.034147	-0.999336	0.203492	0	0	0	1
-0.00136593	-0.999366	-0.0345277	0.356576	-0.99991	0.00090627	0.0124719	-0.432886	-0.0124605	0.0345262	-0.999324	0.203432	0	0	0	1
-0.00141108	-0.999359	-0.034733	0.356275	-0.999907	0.000942238	0.012663	-0.432974	-0.01265	0.0347322	-0.999314	0.203318	0	0	0	1
-0.00157717	-0.999354	-0.0348765	0.355935	-0.999904	0.00109863	0.0128915	-0.433125	-0.0128727	0.0348781	-0.999306	0.203205	0	0	0	1
-0.00157793	-0.999349	-0.0350109	0.355664	-0.999902	0.00109038	0.013099	-0.433227	-0.0130801	0.0350127	-0.999299	0.203101	0	0	0	1
-0.00160438	-0.999343	-0.035174	0.355406	-0.999898	0.00110641	0.0133346	-0.433282	-0.0133149	0.0351764	-0.99929	0.202982	0	0	0	1
-0.00191861	-0.999335	-0.0353792	0.35509	-0.999896	0.00141414	0.0134456	-0.433368	-0.0134145	0.0353859	-0.999281	0.202906	0	0	0	1
-0.00224878	-0.999328	-0.0355645	0.354747	-0.999895	0.00173886	0.0135338	-0.433454	-0.0134908	0.0355757	-0.999273	0.20286	0	0	0	1
-0.00239178	-0.999327	-0.03559	0.354482	-0.999891	0.00187331	0.013766	-0.433492	-0.0137179	0.0356036	-0.999269	0.202815	0	0	0	1
-0.00223446	-0.999329	-0.0355353	0.354293	-0.999888	0.00170695	0.014039	-0.433515	-0.0139968	0.0355472	-0.999267	0.202771	0	0	0	1
-0.00205047	-0.999334	-0.0354207	0.354177	-0.999884	0.0015133	0.0143539	-0.433495	-0.0143186	0.0354305	-0.999267	0.202725	0	0	0	1
-0.00191416	-0.999337	-0.0353463	0.35408	-0.99988	0.00136852	0.0146215	-0.433463	-0.0145914	0.0353546	-0.999266	0.20268	0	0	0	1
-0.00186058	-0.999338	-0.0353142	0.353984	-0.999878	0.00130992	0.0147761	-0.433465	-0.014748	0.0353219	-0.999265	0.202654	0	0	0	1
-0.00175298	-0.999339	-0.0352858	0.353907	-0.999875	0.00119658	0.0149491	-0.433454	-0.014925	0.0352922	-0.999263	0.202618	0	0	0	1
-0.00162491	-0.999339	-0.0352963	0.353832	-0.999873	0.00106292	0.0151011	-0.433442	-0.0150815	0.0353009	-0.99926	0.202573	0	0	0	1
-0.00162409	-0.999338	-0.0353138	0.353766	-0.999871	0.00105774	0.015217	-0.433428	-0.0151976	0.0353185	-0.999258	0.202539	0	0	0	1
-0.00147003	-0.999336	-0.0353752	0.353697	-0.99987	0.000899942	0.0152941	-0.433422	-0.0152801	0.0353776	-0.999255	0.202504	0	0	0	1
-0.00143107	-0.999333	-0.0354811	0.353599	-0.99987	0.000857664	0.0153414	-0.433424	-0.0153287	0.0354829	-0.99925	0.20247	0	0	0	1
-0.00129668	-0.999328	-0.035605	0.353516	-0.999868	0.000718048	0.0154329	-0.433398	-0.0154249	0.0356048	-0.999244	0.20241	0	0	0	1
-0.00117892	-0.999326	-0.0356833	0.353454	-0.999868	0.000596795	0.0154952	-0.433389	-0.0154914	0.0356813	-0.999241	0.20237	0	0	0	1
-0.00111586	-0.999324	-0.0357451	0.353407	-0.999867	0.000530382	0.0155613	-0.433376	-0.0155598	0.0357422	-0.999237	0.202333	0	0	0	1
-0.00104717	-0.999322	-0.0357911	0.353377	-0.999866	0.000459178	0.0156105	-0.433365	-0.0156114	0.0357871	-0.999235	0.202303	0	0	0	1
-0.000945495	-0.99932	-0.0358417	0.353352	-0.999865	0.000354762	0.0156635	-0.433347	-0.015668	0.0358361	-0.999232	0.202272	0	0	0	1
-0.000844437	-0.999319	-0.0358742	0.353332	-0.999865	0.000252188	0.0156901	-0.43334	-0.0156983	0.0358671	-0.999231	0.202255	0	0	0	1
-0.000774678	-0.999318	-0.0359147	0.353303	-0.999864	0.000179976	0.0157397	-0.433332	-0.0157504	0.0359065	-0.999229	0.202228	0	0	0	1
-0.000710158	-0.999317	-0.0359505	0.353281	-0.999863	0.000113519	0.0157769	-0.433323	-0.01579	0.0359413	-0.999227	0.202204	0	0	0	1
-0.000672981	-0.999315	-0.0359858	0.353258	-0.999863	7.44413e-05	0.0158137	-0.433314	-0.0158281	0.035976	-0.999225	0.202182	0	0	0	1
-0.000652808	-0.999315	-0.0360047	0.353239	-0.999862	5.30174e-05	0.0158398	-0.433313	-0.015855	0.0359946	-0.999224	0.202168	0	0	0	1
-0.000613262	-0.999314	-0.036038	0.35322	-0.999862	1.17323e-05	0.0158729	-0.433304	-0.0158895	0.0360272	-0.999222	0.202148	0	0	0	1
-0.000579659	-0.999312	-0.0360734	0.353199	-0.999861	-2.39791e-05	0.0159152	-0.433293	-0.015933	0.0360621	-0.99922	0.202123	0	0	0	1
-0.000530966	-0.999312	-0.0360937	0.353187	-0.999861	-7.38219e-05	0.0159374	-0.433286	-0.015957	0.0360816	-0.999219	0.202109	0	0	0	1
-0.000430711	-0.999311	-0.0361216	0.353174	-0.99986	-0.000175596	0.0159657	-0.433278	-0.015989	0.0361079	-0.999217	0.202092	0	0	0	1
