# Supplementary material for: Axially rigid steerable needle with compliant active tip control
Source: PLoS One. 2021 Dec 16;16(12):e0261089. doi: 10.1371/journal.pone.0261089 (PMC8675730; doi:10.1371/journal.pone.0261089)
Supplement: S4 File — (ZIP) [file pone.0261089.s004.zip › Ins6/poseLog_Thu_Apr_29_15_30_45_2021_.csv]

-0.00026966	-0.999219	-0.0385741	0.35322	-0.999901	-0.000268346	0.0131758	-0.433198	-0.0132037	0.0385584	-0.999166	0.20214	0	0	0	1
-0.00022977	-0.999222	-0.0385069	0.353232	-0.9999	-0.000311319	0.0132783	-0.433173	-0.0133077	0.0384905	-0.999168	0.202127	0	0	0	1
-0.00012011	-0.999228	-0.0383542	0.353264	-0.999897	-0.0004256	0.01345	-0.433139	-0.0134837	0.0383364	-0.999171	0.202118	0	0	0	1
3.23674e-05	-0.999236	-0.0381212	0.35332	-0.999894	-0.000583942	0.0136838	-0.433087	-0.0137235	0.0381013	-0.999177	0.202107	0	0	0	1
0.000269501	-0.999251	-0.0377454	0.353407	-0.99989	-0.00082583	0.0139429	-0.43304	-0.0139914	0.037722	-0.999188	0.202103	0	0	0	1
0.000640316	-0.999269	-0.0372562	0.353524	-0.999885	-0.00120221	0.0142705	-0.432979	-0.0143327	0.0372273	-0.999201	0.202094	0	0	0	1
0.000965093	-0.999297	-0.0364763	0.353717	-0.999882	-0.00152337	0.0144734	-0.432954	-0.0145467	0.0364425	-0.999227	0.202107	0	0	0	1
0.00116542	-0.999318	-0.0359132	0.353852	-0.999876	-0.0017294	0.0148578	-0.432873	-0.0149377	0.0358759	-0.999242	0.202098	0	0	0	1
0.00139679	-0.999338	-0.0353256	0.354049	-0.999873	-0.00195837	0.0150356	-0.4328	-0.0151227	0.0352846	-0.99926	0.202112	0	0	0	1
0.00170309	-0.999356	-0.0347893	0.354232	-0.999872	-0.00225852	0.0150881	-0.432761	-0.0151849	0.0347436	-0.999278	0.20213	0	0	0	1
0.00185929	-0.999376	-0.0342001	0.354429	-0.999869	-0.00241113	0.0152429	-0.432689	-0.0153439	0.0341518	-0.999296	0.202138	0	0	0	1
0.00202136	-0.999399	-0.0335281	0.354655	-0.999866	-0.00256912	0.0154275	-0.432606	-0.0155324	0.0334769	-0.999316	0.202155	0	0	0	1
0.00212941	-0.999422	-0.0328335	0.354845	-0.999862	-0.00267371	0.0156497	-0.432552	-0.0157565	0.0327802	-0.999336	0.202153	0	0	0	1
0.00227523	-0.999446	-0.0320863	0.35505	-0.999858	-0.00281468	0.0158647	-0.432507	-0.0159743	0.0320302	-0.999357	0.202149	0	0	0	1
0.00248697	-0.999468	-0.0313601	0.355281	-0.999855	-0.00301962	0.016016	-0.432457	-0.0161303	0.0313003	-0.999377	0.202139	0	0	0	1
0.00270298	-0.99949	-0.0306369	0.355523	-0.999851	-0.00322992	0.0162087	-0.432386	-0.0163275	0.0305731	-0.999397	0.202122	0	0	0	1
0.00293595	-0.999512	-0.0298807	0.355753	-0.999846	-0.00345814	0.0164616	-0.432322	-0.016585	0.0298123	-0.999416	0.202096	0	0	0	1
0.00321667	-0.999535	-0.0290964	0.355999	-0.999842	-0.00373184	0.0166655	-0.432266	-0.0167945	0.0290228	-0.999435	0.202077	0	0	0	1
0.00336975	-0.999556	-0.0283311	0.356224	-0.999838	-0.00387768	0.0168633	-0.43222	-0.0169939	0.0282543	-0.999454	0.202058	0	0	0	1
0.00376552	-0.999578	-0.0274743	0.356498	-0.999836	-0.00426053	0.0169202	-0.432209	-0.0170583	0.0273907	-0.999477	0.202039	0	0	0	1
0.00418113	-0.999598	-0.0266898	0.356773	-0.999832	-0.00466635	0.0170526	-0.432161	-0.0171985	0.0265986	-0.999496	0.201996	0	0	0	1
0.00463014	-0.999616	-0.0259491	0.357042	-0.999831	-0.00510094	0.0169851	-0.432155	-0.0171392	0.0258508	-0.999517	0.201982	0	0	0	1
0.00504462	-0.999632	-0.0252217	0.357323	-0.99983	-0.00550135	0.0169192	-0.432139	-0.01708	0.0251167	-0.999536	0.201958	0	0	0	1
0.00543511	-0.999649	-0.0244644	0.357637	-0.99983	-0.00587569	0.0167854	-0.432124	-0.0169515	0.0243537	-0.999557	0.201927	0	0	0	1
0.00571326	-0.999669	-0.023555	0.357989	-0.999834	-0.00613102	0.0164685	-0.432156	-0.0166358	0.0234417	-0.999585	0.201915	0	0	0	1
0.00597703	-0.999685	-0.0227925	0.35831	-0.999836	-0.00637681	0.0162344	-0.432157	-0.016403	0.0226765	-0.999606	0.201891	0	0	0	1
0.00623962	-0.9997	-0.0220561	0.358635	-0.999838	-0.00662189	0.0159858	-0.432145	-0.0161554	0.0219376	-0.999627	0.201883	0	0	0	1
0.0064493	-0.999714	-0.0213506	0.358945	-0.99984	-0.00681606	0.0157919	-0.432118	-0.0159613	0.0212302	-0.999645	0.201883	0	0	0	1
0.00669357	-0.99973	-0.020508	0.359306	-0.999844	-0.00703991	0.0154494	-0.43212	-0.015618	0.0203862	-0.999668	0.201905	0	0	0	1
0.00703662	-0.999745	-0.0196631	0.359685	-0.999848	-0.0073613	0.0150159	-0.432135	-0.0151852	0.0195393	-0.999692	0.201917	0	0	0	1
0.00737754	-0.999763	-0.0186014	0.360122	-0.999855	-0.00767495	0.0144116	-0.432191	-0.0145794	0.0184773	-0.999721	0.201947	0	0	0	1
0.00765521	-0.999776	-0.0177671	0.360456	-0.999859	-0.00793253	0.0139625	-0.432172	-0.0141287	0.0176427	-0.999742	0.201909	0	0	0	1
0.00800007	-0.999789	-0.0168254	0.360822	-0.999866	-0.00825259	0.0132738	-0.432192	-0.0134383	0.0167019	-0.999768	0.201895	0	0	0	1
0.00823993	-0.9998	-0.016024	0.361131	-0.99987	-0.00847441	0.0128161	-0.432155	-0.0129778	0.0159013	-0.999787	0.201864	0	0	0	1
0.00847048	-0.99981	-0.0152762	0.361454	-0.999873	-0.00869014	0.0124789	-0.432093	-0.0126378	0.0151536	-0.999803	0.20187	0	0	0	1
0.00881326	-0.999815	-0.0147297	0.361765	-0.999873	-0.00902164	0.0121796	-0.432019	-0.0123387	0.0146056	-0.999815	0.201919	0	0	0	1
0.0092687	-0.999818	-0.0142669	0.362092	-0.999873	-0.00946749	0.0119045	-0.431921	-0.0120659	0.0141399	-0.999825	0.201968	0	0	0	1
0.00970654	-0.999821	-0.0137802	0.362414	-0.999872	-0.00989581	0.0116377	-0.431837	-0.0118005	0.0136505	-0.999835	0.201999	0	0	0	1
0.0101315	-0.999823	-0.0132759	0.362728	-0.999871	-0.0103111	0.0113504	-0.431777	-0.0115138	0.0131443	-0.999845	0.202026	0	0	0	1
0.0105792	-0.999826	-0.0127306	0.363063	-0.99987	-0.0107484	0.0110275	-0.431717	-0.0111909	0.0125974	-0.999856	0.202057	0	0	0	1
0.0110104	-0.999828	-0.0121698	0.363397	-0.999869	-0.0111694	0.0107014	-0.431663	-0.0108639	0.0120356	-0.999866	0.202087	0	0	0	1
0.0113673	-0.999831	-0.0116159	0.363703	-0.999868	-0.011517	0.0104147	-0.431622	-0.0105752	0.0114812	-0.999876	0.202113	0	0	0	1
0.0116147	-0.999835	-0.0110002	0.364016	-0.999867	-0.0117557	0.0102165	-0.431556	-0.0103727	0.0108653	-0.999885	0.202144	0	0	0	1
0.011908	-0.999839	-0.010249	0.364353	-0.999869	-0.0120362	0.00972625	-0.431584	-0.00987657	0.0101171	-0.999898	0.202211	0	0	0	1
0.0122242	-0.999841	-0.00963966	0.364679	-0.999867	-0.0123444	0.00951174	-0.43152	-0.00965776	0.00950737	-0.999906	0.202226	0	0	0	1
0.0125788	-0.999843	-0.00893623	0.365033	-0.999866	-0.0126887	0.00912401	-0.431501	-0.00926451	0.00880555	-0.999916	0.202257	0	0	0	1
0.0129434	-0.999844	-0.00836792	0.365356	-0.999864	-0.0130457	0.00883229	-0.43145	-0.00896863	0.00823778	-0.999924	0.202284	0	0	0	1
0.0132663	-0.999846	-0.00758751	0.365727	-0.999864	-0.0133584	0.00840152	-0.431442	-0.00853013	0.00746037	-0.999934	0.202331	0	0	0	1
0.0135978	-0.999846	-0.00689057	0.366082	-0.999863	-0.0136814	0.00803233	-0.431411	-0.00815393	0.00676578	-0.999942	0.202375	0	0	0	1
0.0140139	-0.999846	-0.00608426	0.366488	-0.999861	-0.0140878	0.00751703	-0.431405	-0.00763017	0.00596348	-0.999951	0.202428	0	0	0	1
0.0144059	-0.999844	-0.00535574	0.366867	-0.999859	-0.0144719	0.00707038	-0.431389	-0.00717537	0.00523856	-0.999958	0.202465	0	0	0	1
0.0148224	-0.999842	-0.00459609	0.367264	-0.999856	-0.0148808	0.0065838	-0.431373	-0.00667974	0.0044833	-0.999965	0.202505	0	0	0	1
0.0152388	-0.999839	-0.00375768	0.367684	-0.999853	-0.0152895	0.00602924	-0.431373	-0.00611432	0.00365075	-0.999972	0.202552	0	0	0	1
0.0154155	-0.999839	-0.00286055	0.368075	-0.999854	-0.0154591	0.00542508	-0.431411	-0.00549704	0.00276204	-0.999979	0.202606	0	0	0	1
0.0154811	-0.99984	-0.00204274	0.368411	-0.999856	-0.0155192	0.0048986	-0.431422	-0.00495814	0.00195218	-0.999984	0.202624	0	0	0	1
0.0157105	-0.999838	-0.00119319	0.368768	-0.999855	-0.0157438	0.00439591	-0.431417	-0.00444261	0.00110957	-0.999987	0.202635	0	0	0	1
0.0159852	-0.999834	-0.000409758	0.369119	-0.999853	-0.0160149	0.00392909	-0.431399	-0.00396364	0.000332528	-0.99999	0.202657	0	0	0	1
0.0162419	-0.99983	0.000245684	0.369445	-0.99985	-0.0162691	0.00358879	-0.431353	-0.00361284	-0.000318274	-0.999991	0.202691	0	0	0	1
0.0163771	-0.999828	0.000878545	0.369784	-0.999849	-0.0164023	0.00327899	-0.431287	-0.00329267	-0.000946426	-0.999992	0.202747	0	0	0	1
0.016526	-0.999825	0.0015006	0.370124	-0.999848	-0.0165498	0.00285635	-0.431248	-0.00285968	-0.00156187	-0.999992	0.202812	0	0	0	1
0.0168232	-0.999819	0.00207361	0.370471	-0.999844	-0.0168462	0.00247716	-0.431185	-0.00247044	-0.00212922	-0.999992	0.202868	0	0	0	1
0.0168917	-0.999816	0.00261861	0.370799	-0.999843	-0.0169144	0.00209899	-0.431127	-0.00208298	-0.0026679	-0.999992	0.202922	0	0	0	1
0.0171758	-0.99981	0.0031022	0.371127	-0.999839	-0.0171985	0.00174147	-0.431051	-0.00171646	-0.00314583	-0.999991	0.202975	0	0	0	1
0.0173557	-0.999805	0.00364007	0.371468	-0.999837	-0.0173791	0.00131833	-0.43099	-0.00128349	-0.00367655	-0.99999	0.20304	0	0	0	1
0.0175726	-0.999799	0.00415545	0.371813	-0.999834	-0.017597	0.000902875	-0.430919	-0.000858251	-0.0041848	-0.999989	0.203105	0	0	0	1
0.0177885	-0.999793	0.00469391	0.372166	-0.99983	-0.0178147	0.000442735	-0.430858	-0.000387705	-0.00471513	-0.999987	0.203177	0	0	0	1
0.0178977	-0.999788	0.00526181	0.372529	-0.999828	-0.0179262	-4.33473e-05	-0.430797	0.000108978	-0.00527425	-0.999984	0.203249	0	0	0	1
0.018051	-0.999782	0.00581954	0.372889	-0.999825	-0.0180823	-0.000516537	-0.430736	0.000592969	-0.00582329	-0.999981	0.203318	0	0	0	1
0.0183191	-0.999773	0.00646678	0.373255	-0.99982	-0.0183545	-0.00108375	-0.43072	0.00117351	-0.00645982	-0.999976	0.203408	0	0	0	1
0.0184987	-0.999765	0.00722759	0.373641	-0.999816	-0.0185396	-0.00171604	-0.43073	0.00182094	-0.00720854	-0.99997	0.203501	0	0	0	1
0.0186256	-0.999757	0.00799696	0.374026	-0.999812	-0.0186724	-0.00227366	-0.430727	0.00239373	-0.0079671	-0.999963	0.203571	0	0	0	1
0.0186395	-0.999749	0.0088414	0.374415	-0.99981	-0.0186934	-0.00285632	-0.430745	0.00299217	-0.00880043	-0.999954	0.203642	0	0	0	1
0.0188154	-0.999739	0.00957038	0.374786	-0.999805	-0.0188758	-0.00330376	-0.430724	0.00345483	-0.00952028	-0.999946	0.203686	0	0	0	1
0.0190659	-0.999726	0.0103832	0.375181	-0.999799	-0.0191345	-0.00383478	-0.430723	0.00400369	-0.0103219	-0.999936	0.203747	0	0	0	1
0.0192101	-0.999713	0.0113666	0.375617	-0.999793	-0.0192901	-0.00448968	-0.430761	0.00467892	-0.0112919	-0.999923	0.203819	0	0	0	1
0.0193153	-0.999699	0.0123356	0.376033	-0.999788	-0.0194076	-0.0051268	-0.430806	0.00533593	-0.0122478	-0.999908	0.203884	0	0	0	1
0.0193802	-0.999688	0.0131405	0.376395	-0.999783	-0.0194832	-0.00561155	-0.430818	0.00583707	-0.0130427	-0.999896	0.20392	0	0	0	1
0.019563	-0.999674	0.0138825	0.376757	-0.999777	-0.0196758	-0.00601307	-0.4308	0.00625551	-0.0137755	-0.999883	0.203941	0	0	0	1
0.0196874	-0.999662	0.0145577	0.377099	-0.999773	-0.0198094	-0.00634995	-0.430769	0.00660743	-0.014443	-0.999871	0.203955	0	0	0	1
0.0198327	-0.999649	0.0152589	0.377446	-0.999767	-0.019965	-0.00672483	-0.43075	0.00699834	-0.0151357	-0.999859	0.203976	0	0	0	1
0.0199315	-0.999637	0.0158676	0.377773	-0.999763	-0.0200734	-0.00706458	-0.430707	0.00735176	-0.0157367	-0.999847	0.204002	0	0	0	1
0.0199704	-0.999628	0.0163862	0.378067	-0.99976	-0.0201209	-0.00736146	-0.430653	0.00765964	-0.0162489	-0.999836	0.204032	0	0	0	1
0.0202413	-0.999614	0.0169342	0.378394	-0.999751	-0.0204018	-0.00770379	-0.430594	0.00801751	-0.0167877	-0.999825	0.204075	0	0	0	1
0.0204542	-0.9996	0.0174961	0.378729	-0.999744	-0.0206256	-0.00806799	-0.43053	0.00839684	-0.0173402	-0.999812	0.204125	0	0	0	1
0.0206455	-0.999585	0.018086	0.379069	-0.999736	-0.0208294	-0.00848476	-0.430479	0.00882916	-0.0179196	-0.999798	0.2042	0	0	0	1
0.0207898	-0.999572	0.0186352	0.37943	-0.99973	-0.0209854	-0.00885942	-0.430379	0.0092179	-0.0184595	-0.999785	0.204272	0	0	0	1
0.0208044	-0.99956	0.0192681	0.379811	-0.999725	-0.0210147	-0.00932049	-0.430299	0.00969249	-0.0190824	-0.999769	0.204363	0	0	0	1
0.0208708	-0.999548	0.0198123	0.380159	-0.999719	-0.0210945	-0.00973573	-0.430215	0.0101204	-0.019617	-0.999754	0.204454	0	0	0	1
0.0209317	-0.999533	0.0204828	0.380542	-0.999712	-0.021173	-0.0102714	-0.43016	0.0106715	-0.0202754	-0.999735	0.204566	0	0	0	1
0.020758	-0.999525	0.0210401	0.380863	-0.999711	-0.0210142	-0.0107001	-0.430099	0.0111083	-0.0208253	-0.999719	0.204657	0	0	0	1
0.0207816	-0.99951	0.0216977	0.381211	-0.999705	-0.0210563	-0.0112201	-0.43007	0.0116427	-0.0214715	-0.999699	0.204763	0	0	0	1
0.0208909	-0.999494	0.0223362	0.381548	-0.999696	-0.0211843	-0.0117306	-0.430046	0.012169	-0.0220977	-0.999679	0.204865	0	0	0	1
0.0209942	-0.999476	0.0230289	0.381907	-0.999687	-0.0213082	-0.0122628	-0.430025	0.0127183	-0.0227776	-0.999657	0.204967	0	0	0	1
0.0210838	-0.999457	0.0237625	0.382286	-0.999678	-0.0214197	-0.0127991	-0.429999	0.0132723	-0.0234983	-0.999633	0.20506	0	0	0	1
0.0211857	-0.999436	0.0245664	0.382668	-0.999668	-0.0215466	-0.0133847	-0.430004	0.0138776	-0.024288	-0.999606	0.205157	0	0	0	1
0.0212834	-0.999415	0.0252934	0.383032	-0.999658	-0.0216671	-0.0138931	-0.429987	0.0144042	-0.0250023	-0.999581	0.205238	0	0	0	1
0.0212529	-0.999396	0.0260863	0.383405	-0.999651	-0.0216619	-0.0144269	-0.429984	0.0149545	-0.0257837	-0.999553	0.205314	0	0	0	1
0.0212624	-0.99937	0.0270428	0.383826	-0.99964	-0.0217033	-0.0150872	-0.430018	0.0156358	-0.0267255	-0.999518	0.205405	0	0	0	1
0.0213859	-0.99934	0.0280259	0.384248	-0.999627	-0.02186	-0.0157271	-0.430061	0.0163006	-0.0276922	-0.999481	0.205478	0	0	0	1
0.0214942	-0.999315	0.0288189	0.384622	-0.999616	-0.0219949	-0.0162048	-0.430057	0.0167987	-0.0284726	-0.999451	0.205525	0	0	0	1
0.0214193	-0.999296	0.0295468	0.384957	-0.99961	-0.0219448	-0.0166348	-0.430055	0.0172426	-0.029192	-0.999423	0.205568	0	0	0	1
0.0213623	-0.999278	0.0301882	0.385276	-0.999605	-0.0219096	-0.0169953	-0.430028	0.0176155	-0.0298263	-0.999397	0.205596	0	0	0	1
0.0214671	-0.999257	0.0307973	0.385631	-0.999596	-0.0220366	-0.0173688	-0.429963	0.0180057	-0.030425	-0.999372	0.205635	0	0	0	1
0.0215432	-0.999238	0.0313594	0.385976	-0.999586	-0.0221362	-0.0178026	-0.429897	0.0184543	-0.0309759	-0.999347	0.205706	0	0	0	1
0.0213036	-0.999226	0.0319002	0.386333	-0.999583	-0.0219206	-0.0182478	-0.429806	0.018904	-0.0315111	-0.999322	0.20579	0	0	0	1
0.0210193	-0.999213	0.0324862	0.38669	-0.999579	-0.0216629	-0.0187337	-0.429737	0.0193938	-0.0320917	-0.999294	0.205885	0	0	0	1
0.0208629	-0.999198	0.0330294	0.387038	-0.999574	-0.0215317	-0.0191839	-0.429674	0.0198508	-0.032628	-0.999268	0.205993	0	0	0	1
0.0208914	-0.999181	0.0335202	0.387381	-0.999564	-0.0215838	-0.0196013	-0.429609	0.0202799	-0.033109	-0.999243	0.206115	0	0	0	1
0.020823	-0.999168	0.0339512	0.387688	-0.999558	-0.0215361	-0.0199576	-0.429558	0.0206433	-0.0335335	-0.999222	0.206238	0	0	0	1
0.0208849	-0.999152	0.0343913	0.388057	-0.999549	-0.0216194	-0.0203194	-0.429475	0.0210168	-0.0339643	-0.999199	0.206391	0	0	0	1
0.0209274	-0.999136	0.0348245	0.388435	-0.99954	-0.0216835	-0.0206817	-0.42939	0.02139	-0.0343885	-0.999177	0.206559	0	0	0	1
0.0209376	-0.999123	0.0352005	0.388801	-0.999533	-0.0217129	-0.021001	-0.429289	0.021718	-0.0347571	-0.999157	0.206723	0	0	0	1
0.0210634	-0.999104	0.0356598	0.389184	-0.999522	-0.0218623	-0.0213875	-0.429225	0.0221191	-0.035205	-0.999133	0.206908	0	0	0	1
0.0210801	-0.999088	0.0360752	0.389518	-0.999513	-0.0219007	-0.0217373	-0.429187	0.0224786	-0.0356122	-0.99911	0.207091	0	0	0	1
0.0211853	-0.999069	0.0365477	0.389868	-0.999502	-0.0220303	-0.0221168	-0.429152	0.0228724	-0.0360737	-0.999085	0.207264	0	0	0	1
0.0213368	-0.999049	0.0369916	0.390208	-0.999492	-0.0222033	-0.0224246	-0.429116	0.0231958	-0.0365071	-0.999062	0.207421	0	0	0	1
0.0213986	-0.999029	0.0374947	0.390547	-0.999482	-0.0222888	-0.02275	-0.429116	0.0235347	-0.0370012	-0.999035	0.207589	0	0	0	1
0.0215222	-0.999009	0.0379658	0.390918	-0.999474	-0.0224325	-0.0229876	-0.42908	0.0237876	-0.0374638	-0.999012	0.207754	0	0	0	1
0.0214946	-0.99899	0.038475	0.391315	-0.99947	-0.0224231	-0.0231473	-0.429048	0.0239577	-0.0379698	-0.998989	0.207914	0	0	0	1
0.0214315	-0.998971	0.0389907	0.391731	-0.999468	-0.0223769	-0.0232639	-0.429017	0.0240835	-0.0384841	-0.998966	0.208088	0	0	0	1
0.021455	-0.99895	0.0395143	0.392144	-0.999465	-0.0224171	-0.0233679	-0.428998	0.0242003	-0.0390045	-0.998943	0.208261	0	0	0	1
0.0214322	-0.998931	0.0400058	0.392521	-0.999463	-0.0224107	-0.0234829	-0.428991	0.0243254	-0.0394937	-0.998921	0.208431	0	0	0	1
0.0214972	-0.998908	0.0405348	0.392884	-0.999458	-0.0224928	-0.0235891	-0.429029	0.0244461	-0.0400183	-0.998897	0.208607	0	0	0	1
0.0215909	-0.998882	0.0411232	0.393267	-0.999453	-0.0226053	-0.023693	-0.429095	0.0245672	-0.0406017	-0.998871	0.208799	0	0	0	1
0.0217115	-0.998853	0.0417782	0.393691	-0.999449	-0.0227432	-0.0237231	-0.429159	0.0246171	-0.0412527	-0.998843	0.208975	0	0	0	1
0.0217806	-0.998824	0.0424119	0.394088	-0.999449	-0.0228252	-0.0236546	-0.429217	0.0245659	-0.0418859	-0.998818	0.209103	0	0	0	1
0.021835	-0.998801	0.0429225	0.394412	-0.99945	-0.0228874	-0.0235416	-0.429255	0.0244667	-0.0423974	-0.998799	0.209182	0	0	0	1
0.0219121	-0.99878	0.0433698	0.394724	-0.99945	-0.0229733	-0.0234921	-0.429265	0.0244307	-0.0428437	-0.99878	0.209272	0	0	0	1
0.0221006	-0.998758	0.0437908	0.395072	-0.999443	-0.0231751	-0.0235565	-0.429237	0.0245131	-0.0432583	-0.998761	0.209408	0	0	0	1
0.0222939	-0.998735	0.0442119	0.395464	-0.999433	-0.0233895	-0.0237998	-0.429185	0.0247747	-0.0436688	-0.998736	0.20962	0	0	0	1
0.0224922	-0.998711	0.0446547	0.395914	-0.999419	-0.0236151	-0.0241665	-0.429105	0.0251608	-0.0440977	-0.998708	0.209892	0	0	0	1
0.0226042	-0.998687	0.0451308	0.396361	-0.999405	-0.023758	-0.0245882	-0.429053	0.025599	-0.0445606	-0.998676	0.210194	0	0	0	1
0.0226977	-0.998665	0.0455669	0.396751	-0.999393	-0.0238798	-0.0249676	-0.429023	0.0259934	-0.044985	-0.998647	0.210469	0	0	0	1
0.022775	-0.998645	0.0459728	0.397113	-0.999382	-0.0239825	-0.0252915	-0.428994	0.0263307	-0.0453808	-0.99862	0.21071	0	0	0	1
0.0228538	-0.998624	0.0463771	0.397475	-0.999372	-0.0240852	-0.0255785	-0.428957	0.0266312	-0.0457758	-0.998594	0.210937	0	0	0	1
0.0228651	-0.998602	0.0468467	0.397867	-0.999365	-0.0241212	-0.0258401	-0.428934	0.0269049	-0.0462384	-0.998565	0.21117	0	0	0	1
0.0228872	-0.998577	0.047353	0.398293	-0.999355	-0.0241715	-0.0261523	-0.428907	0.0272306	-0.0467363	-0.998533	0.211432	0	0	0	1
0.0228134	-0.998556	0.0478441	0.398747	-0.999348	-0.0241266	-0.0264817	-0.428835	0.0275687	-0.0472211	-0.998501	0.211699	0	0	0	1
0.0227991	-0.998533	0.0483328	0.399198	-0.999338	-0.0241422	-0.0268231	-0.428769	0.0279216	-0.0477016	-0.998469	0.21197	0	0	0	1
0.022652	-0.998515	0.0487669	0.399584	-0.999332	-0.0240238	-0.0271695	-0.428724	0.0282717	-0.0481312	-0.998438	0.212231	0	0	0	1
0.0225881	-0.998495	0.0492081	0.399966	-0.999323	-0.0239894	-0.0275192	-0.42869	0.0286292	-0.0485655	-0.998407	0.212493	0	0	0	1
0.022508	-0.998476	0.0496292	0.400325	-0.999317	-0.0239353	-0.0278032	-0.428659	0.0289196	-0.0489818	-0.998378	0.212724	0	0	0	1
0.0224317	-0.998453	0.0501182	0.400704	-0.999311	-0.0238844	-0.0280326	-0.428651	0.0291572	-0.0494671	-0.998347	0.212947	0	0	0	1
0.0224481	-0.998425	0.0506713	0.401138	-0.999305	-0.0239271	-0.0282338	-0.428634	0.0293727	-0.0500145	-0.998314	0.213177	0	0	0	1
0.0225079	-0.998396	0.0511994	0.40156	-0.999296	-0.0240139	-0.0284584	-0.428614	0.0296131	-0.050535	-0.998281	0.21341	0	0	0	1
0.0224687	-0.998372	0.0516813	0.401957	-0.999291	-0.0239989	-0.028654	-0.428579	0.0298185	-0.0510131	-0.99825	0.213618	0	0	0	1
0.022263	-0.998353	0.0521464	0.402354	-0.99929	-0.0238167	-0.0288437	-0.428519	0.030009	-0.0514794	-0.99822	0.213819	0	0	0	1
0.0219777	-0.998337	0.0525614	0.402717	-0.99929	-0.0235549	-0.0290584	-0.428456	0.0302191	-0.0518976	-0.998192	0.214016	0	0	0	1
0.0214808	-0.998327	0.0529593	0.403077	-0.999294	-0.0230822	-0.0293004	-0.428376	0.0304447	-0.0523047	-0.998164	0.214219	0	0	0	1
0.0209466	-0.998313	0.0534356	0.403478	-0.999297	-0.022578	-0.0296012	-0.428309	0.0307286	-0.0527901	-0.99813	0.214457	0	0	0	1
0.0206546	-0.998289	0.0539905	0.403915	-0.999292	-0.0223214	-0.0299505	-0.428267	0.0310752	-0.0533458	-0.99809	0.214726	0	0	0	1
0.0204956	-0.998258	0.054623	0.404411	-0.999284	-0.0222011	-0.0303027	-0.428206	0.0314335	-0.0539749	-0.998045	0.214995	0	0	0	1
0.0202279	-0.998225	0.0553183	0.405	-0.99928	-0.0219706	-0.0305871	-0.428084	0.031719	-0.0546719	-0.997998	0.215255	0	0	0	1
0.0196889	-0.99819	0.0561366	0.405638	-0.999283	-0.0214724	-0.0308629	-0.42794	0.0319833	-0.0555007	-0.997944	0.215485	0	0	0	1
0.0190052	-0.998163	0.0568532	0.406197	-0.99929	-0.0208233	-0.0310807	-0.427782	0.0321783	-0.0562341	-0.997896	0.215648	0	0	0	1
0.0187571	-0.998133	0.0574642	0.406643	-0.999287	-0.0206075	-0.0313077	-0.427659	0.0324042	-0.056848	-0.997854	0.215752	0	0	0	1
0.0186826	-0.998087	0.0582798	0.407041	-0.999275	-0.0205823	-0.0317037	-0.427647	0.0328134	-0.0576571	-0.997794	0.215818	0	0	0	1
0.0186312	-0.998025	0.0593485	0.40742	-0.999258	-0.0205965	-0.0322204	-0.427737	0.0333499	-0.058716	-0.997715	0.215837	0	0	0	1
0.0187177	-0.997971	0.0602258	0.407757	-0.999246	-0.0207299	-0.0325127	-0.427773	0.0336659	-0.0595837	-0.997653	0.215795	0	0	0	1
0.0188382	-0.997913	0.061145	0.408148	-0.999234	-0.0208969	-0.0327644	-0.427766	0.0339445	-0.0604928	-0.997589	0.215734	0	0	0	1
0.0189206	-0.997852	0.062094	0.408576	-0.999223	-0.0210276	-0.0330211	-0.427732	0.0342266	-0.0614328	-0.997522	0.215673	0	0	0	1
0.0189887	-0.997774	0.0633261	0.409077	-0.999205	-0.0211666	-0.033475	-0.427755	0.0347115	-0.0626519	-0.997429	0.215639	0	0	0	1
0.0188955	-0.997693	0.0646122	0.409573	-0.999192	-0.0211449	-0.0338912	-0.427793	0.0351499	-0.0639313	-0.997332	0.215576	0	0	0	1
0.018735	-0.997633	0.0655754	0.409962	-0.99919	-0.0210261	-0.0340149	-0.427779	0.0352838	-0.0648967	-0.997265	0.215451	0	0	0	1
0.0186216	-0.99757	0.0665551	0.410337	-0.99919	-0.0209495	-0.0340489	-0.427785	0.0353311	-0.0658789	-0.997199	0.215293	0	0	0	1
0.0187059	-0.997492	0.0676917	0.41078	-0.999192	-0.0210658	-0.0339226	-0.427807	0.0352341	-0.0670142	-0.997127	0.215077	0	0	0	1
0.0186943	-0.997431	0.0685983	0.411179	-0.999209	-0.0210523	-0.0334231	-0.4278	0.0347519	-0.0679309	-0.997082	0.214829	0	0	0	1
0.0186658	-0.997371	0.0694637	0.41162	-0.999233	-0.0210068	-0.0327392	-0.427805	0.0340828	-0.0688109	-0.997045	0.214628	0	0	0	1
0.0185418	-0.997316	0.0702909	0.412066	-0.999262	-0.0208552	-0.0319415	-0.42786	0.0332922	-0.0696584	-0.997013	0.214492	0	0	0	1
0.0184912	-0.997262	0.0710666	0.412486	-0.999288	-0.0207757	-0.0311673	-0.427917	0.0325288	-0.0704513	-0.996982	0.214361	0	0	0	1
0.0184745	-0.99722	0.0716528	0.412813	-0.99931	-0.0207298	-0.030489	-0.427944	0.03186	-0.0710518	-0.996961	0.214222	0	0	0	1
0.0184638	-0.99718	0.0722077	0.413131	-0.999325	-0.0207016	-0.0299974	-0.427973	0.031378	-0.0716167	-0.996936	0.214156	0	0	0	1
0.0186733	-0.997136	0.0727605	0.413523	-0.99933	-0.0209062	-0.0296839	-0.427968	0.0310903	-0.0721691	-0.996905	0.214164	0	0	0	1
0.018992	-0.997113	0.0729902	0.413919	-0.999323	-0.0212351	-0.0297158	-0.427954	0.0311503	-0.072388	-0.996887	0.214171	0	0	0	1
0.018931	-0.997085	0.0733958	0.414349	-0.999334	-0.021163	-0.0293922	-0.427853	0.0308302	-0.0728021	-0.996867	0.21411	0	0	0	1
0.0188303	-0.997055	0.0738263	0.414714	-0.999348	-0.0210466	-0.0289979	-0.42783	0.0304366	-0.0732438	-0.996847	0.214018	0	0	0	1
0.0187359	-0.99701	0.0744552	0.415097	-0.999368	-0.020924	-0.0283621	-0.427874	0.0298055	-0.0738884	-0.996819	0.213886	0	0	0	1
0.0187375	-0.996959	0.0751363	0.415445	-0.999391	-0.0208884	-0.027592	-0.427973	0.0290478	-0.0745851	-0.996789	0.213718	0	0	0	1
0.0186722	-0.996903	0.0758792	0.415771	-0.999416	-0.0207809	-0.0267479	-0.428106	0.0282121	-0.0753471	-0.996756	0.213543	0	0	0	1
0.0186904	-0.996852	0.07655	0.416096	-0.999434	-0.0207652	-0.0260535	-0.4282	0.0275312	-0.0760314	-0.996723	0.213418	0	0	0	1
0.0188664	-0.996807	0.0770948	0.416428	-0.999444	-0.02092	-0.0255752	-0.428216	0.0270764	-0.0765811	-0.996693	0.213357	0	0	0	1
0.019098	-0.996765	0.0775701	0.416762	-0.999445	-0.0211476	-0.0253483	-0.428205	0.0268768	-0.0770545	-0.996662	0.213389	0	0	0	1
0.0193255	-0.996728	0.0779855	0.417108	-0.999441	-0.0213831	-0.0252995	-0.428151	0.0268544	-0.0774646	-0.996631	0.213483	0	0	0	1
0.0195618	-0.996695	0.0783499	0.417471	-0.999433	-0.0216361	-0.0253787	-0.428045	0.0269601	-0.0778207	-0.9966	0.213612	0	0	0	1
0.0196106	-0.996658	0.0788097	0.417867	-0.999426	-0.0217154	-0.0256068	-0.427949	0.0272027	-0.0782739	-0.996558	0.213784	0	0	0	1
0.0195613	-0.99663	0.0791808	0.418224	-0.999422	-0.0216887	-0.0257664	-0.427832	0.0273669	-0.0786426	-0.996525	0.213918	0	0	0	1
0.0193854	-0.996595	0.0796611	0.418596	-0.99942	-0.0215429	-0.0259844	-0.427749	0.0275821	-0.0791227	-0.996481	0.214064	0	0	0	1
0.018895	-0.996567	0.0801222	0.418933	-0.999424	-0.0210801	-0.0261873	-0.427692	0.0277565	-0.0795928	-0.996439	0.214218	0	0	0	1
0.0184275	-0.996534	0.0806464	0.419284	-0.99943	-0.0206384	-0.026343	-0.42766	0.0278862	-0.0801265	-0.996392	0.214354	0	0	0	1
0.0181798	-0.9965	0.0811146	0.419629	-0.999434	-0.0204042	-0.0263551	-0.427626	0.0278879	-0.080601	-0.996354	0.214461	0	0	0	1
0.0180784	-0.996471	0.0815002	0.420038	-0.999429	-0.0203329	-0.026596	-0.427684	0.0281293	-0.0809844	-0.996316	0.214581	0	0	0	1
0.017866	-0.996429	0.0820554	0.420534	-0.999438	-0.020122	-0.0264298	-0.427662	0.0279566	-0.0815486	-0.996275	0.21462	0	0	0	1
0.0178646	-0.996386	0.0825744	0.42103	-0.999447	-0.0201058	-0.0260737	-0.427652	0.0276097	-0.0820745	-0.996241	0.21455	0	0	0	1
0.0180513	-0.99635	0.0829655	0.421503	-0.999458	-0.0202593	-0.025533	-0.427687	0.0270906	-0.0824711	-0.996223	0.214321	0	0	0	1
0.0182576	-0.99631	0.0833988	0.421992	-0.999476	-0.0204096	-0.0247107	-0.427773	0.0262916	-0.0829155	-0.996207	0.213958	0	0	0	1
0.0180001	-0.99626	0.0840538	0.422423	-0.999503	-0.0200958	-0.0238438	-0.427948	0.0254137	-0.0835943	-0.996174	0.213669	0	0	0	1
0.0178188	-0.996207	0.0847154	0.42273	-0.999524	-0.0198714	-0.0231402	-0.42812	0.0247057	-0.0842743	-0.996134	0.213506	0	0	0	1
0.0178905	-0.996158	0.0852706	0.423034	-0.999535	-0.0199145	-0.0226399	-0.428174	0.0242208	-0.0848374	-0.996098	0.213436	0	0	0	1
0.018138	-0.996114	0.0857374	0.423374	-0.999534	-0.0201576	-0.022445	-0.428153	0.0240558	-0.0853019	-0.996063	0.213483	0	0	0	1
0.018354	-0.996079	0.0861009	0.423737	-0.999527	-0.0203932	-0.0225627	-0.428057	0.0241999	-0.0856575	-0.996029	0.213641	0	0	0	1
0.0185222	-0.996047	0.0864248	0.424122	-0.999517	-0.0205909	-0.0228054	-0.427917	0.0244646	-0.0859722	-0.995995	0.213846	0	0	0	1
0.0185366	-0.996016	0.0867781	0.424503	-0.99951	-0.0206372	-0.023073	-0.427802	0.0247417	-0.0863194	-0.995958	0.214064	0	0	0	1
0.0185478	-0.995985	0.0871311	0.424848	-0.999504	-0.0206769	-0.0232984	-0.427717	0.0249763	-0.0866672	-0.995922	0.214261	0	0	0	1
0.0187052	-0.995947	0.087532	0.425209	-0.999496	-0.0208612	-0.0234851	-0.427643	0.0251857	-0.08706	-0.995882	0.214443	0	0	0	1
0.0188007	-0.995903	0.0880181	0.425558	-0.999488	-0.02099	-0.0237192	-0.427614	0.0254393	-0.0875385	-0.995834	0.21462	0	0	0	1
0.0189355	-0.995858	0.0884885	0.425897	-0.999482	-0.0211476	-0.023836	-0.427594	0.0255784	-0.0880027	-0.99579	0.214769	0	0	0	1
0.018951	-0.995809	0.0890385	0.426265	-0.999481	-0.0211795	-0.0238598	-0.427604	0.0256153	-0.0885514	-0.99574	0.214917	0	0	0	1
0.0189523	-0.995742	0.0897814	0.42672	-0.999484	-0.0211848	-0.0236907	-0.42766	0.0254616	-0.0892975	-0.995677	0.215043	0	0	0	1
0.0189539	-0.995663	0.0906509	0.427199	-0.999496	-0.0211667	-0.0232267	-0.427762	0.0250145	-0.0901763	-0.995609	0.215076	0	0	0	1
0.0189564	-0.995594	0.0914136	0.427593	-0.999516	-0.0211132	-0.0224032	-0.427846	0.0242042	-0.0909561	-0.995559	0.214922	0	0	0	1
0.0189391	-0.995522	0.0921964	0.427967	-0.999542	-0.0210123	-0.0212887	-0.427934	0.0231002	-0.0917623	-0.995511	0.214643	0	0	0	1
0.0188757	-0.995443	0.0930517	0.428345	-0.999567	-0.0208714	-0.0202449	-0.428082	0.0220643	-0.0926406	-0.995453	0.214412	0	0	0	1
0.0188273	-0.995369	0.0938548	0.428703	-0.999583	-0.020774	-0.0195337	-0.428243	0.0213625	-0.0934593	-0.995392	0.214313	0	0	0	1
0.0190108	-0.995306	0.0944796	0.429074	-0.999587	-0.020935	-0.0191456	-0.428289	0.0210031	-0.094088	-0.99534	0.214315	0	0	0	1
0.0193508	-0.99525	0.0950038	0.429475	-0.999583	-0.0212728	-0.0189903	-0.428252	0.0208906	-0.0946081	-0.995293	0.214399	0	0	0	1
0.0196013	-0.995199	0.0954832	0.429921	-0.999576	-0.0215411	-0.0190596	-0.428145	0.0209943	-0.0950805	-0.995246	0.214573	0	0	0	1
0.0196965	-0.995158	0.0958862	0.430346	-0.999568	-0.0216689	-0.0193062	-0.428014	0.0212599	-0.0954759	-0.995203	0.214806	0	0	0	1
0.0194237	-0.995125	0.096288	0.430738	-0.999568	-0.0214324	-0.0196055	-0.427909	0.0215431	-0.0958769	-0.995158	0.215052	0	0	0	1
0.0192718	-0.995099	0.0965894	0.431077	-0.999565	-0.0213126	-0.0198761	-0.427821	0.0218067	-0.0961756	-0.995123	0.215247	0	0	0	1
0.0192539	-0.995083	0.0967557	0.431426	-0.999555	-0.0213426	-0.0203348	-0.427779	0.0222693	-0.0963324	-0.995098	0.215439	0	0	0	1
0.0191625	-0.995052	0.097088	0.431832	-0.999551	-0.0212831	-0.0205895	-0.42772	0.0225234	-0.0966612	-0.99506	0.21561	0	0	0	1
0.0192871	-0.995015	0.0974422	0.432267	-0.999542	-0.0214414	-0.0208465	-0.427692	0.0228014	-0.0970068	-0.99502	0.215776	0	0	0	1
0.0193733	-0.994979	0.097791	0.432734	-0.999536	-0.0215554	-0.0210453	-0.427671	0.023017	-0.0973492	-0.994982	0.215894	0	0	0	1
0.0195075	-0.994959	0.0979766	0.433184	-0.999526	-0.0217208	-0.0213134	-0.427717	0.0233035	-0.0975257	-0.994958	0.215939	0	0	0	1
0.0193842	-0.994961	0.0979718	0.433625	-0.999524	-0.0216192	-0.0215415	-0.427814	0.0235205	-0.0975188	-0.994954	0.215835	0	0	0	1
0.0186075	-0.995029	0.0974327	0.434053	-0.999529	-0.0208749	-0.0220407	-0.427971	0.0239345	-0.0969878	-0.994996	0.215525	0	0	0	1
0.0177619	-0.995114	0.0967212	0.434639	-0.999529	-0.020076	-0.0227396	-0.428104	0.0245398	-0.096283	-0.995049	0.215159	0	0	0	1
0.0177061	-0.995164	0.0962131	0.435321	-0.999517	-0.0200591	-0.0232767	-0.428115	0.0250637	-0.0957658	-0.995086	0.214858	0	0	0	1
0.0177987	-0.995181	0.0960285	0.435799	-0.999508	-0.0201777	-0.0235916	-0.428101	0.0253851	-0.0955726	-0.995097	0.214722	0	0	0	1
0.017442	-0.995163	0.0962712	0.436182	-0.999512	-0.0198354	-0.0236933	-0.428057	0.0254578	-0.0958222	-0.995071	0.21476	0	0	0	1
0.0174527	-0.995129	0.0966217	0.436499	-0.999508	-0.0198677	-0.0238227	-0.428013	0.0255959	-0.0961696	-0.995034	0.214909	0	0	0	1
0.0176358	-0.995101	0.0968823	0.436721	-0.9995	-0.0200769	-0.0240142	-0.427991	0.0258112	-0.0964215	-0.995004	0.215071	0	0	0	1
0.0179582	-0.995069	0.0971475	0.437025	-0.999489	-0.0204219	-0.0241616	-0.427882	0.0259959	-0.0966752	-0.994974	0.215221	0	0	0	1
0.0181324	-0.995027	0.0975472	0.437458	-0.999483	-0.0206171	-0.024261	-0.427723	0.0261211	-0.097068	-0.994933	0.215389	0	0	0	1
0.0180338	-0.994979	0.0980495	0.43789	-0.999482	-0.0205416	-0.0243661	-0.427655	0.0262274	-0.0975704	-0.994881	0.215572	0	0	0	1
0.0180539	-0.994926	0.0985839	0.438293	-0.999479	-0.0205827	-0.0244352	-0.427671	0.0263099	-0.0981025	-0.994826	0.215737	0	0	0	1
0.0180242	-0.994863	0.0992276	0.438717	-0.999484	-0.0205522	-0.024255	-0.4277	0.0261393	-0.0987504	-0.994767	0.215829	0	0	0	1
0.0178994	-0.994794	0.0999342	0.439144	-0.999497	-0.0204037	-0.0238378	-0.427778	0.0257223	-0.0994683	-0.994706	0.215823	0	0	0	1
0.0180362	-0.994722	0.100629	0.439568	-0.999513	-0.0204833	-0.0230841	-0.427862	0.0249929	-0.100175	-0.994654	0.215656	0	0	0	1
0.0180782	-0.99465	0.101327	0.439943	-0.999536	-0.0204427	-0.0220943	-0.427966	0.0240169	-0.100891	-0.994605	0.215389	0	0	0	1
0.0180279	-0.994579	0.102033	0.440278	-0.999556	-0.0203257	-0.0212755	-0.428093	0.0232034	-0.101615	-0.994551	0.215211	0	0	0	1
0.0180892	-0.994514	0.10265	0.440608	-0.999566	-0.0203545	-0.0208169	-0.428175	0.0227614	-0.10224	-0.994497	0.215178	0	0	0	1
0.0183084	-0.99446	0.103131	0.440948	-0.999566	-0.0205623	-0.0205882	-0.42816	0.0225641	-0.10272	-0.994452	0.215217	0	0	0	1
0.0185855	-0.994421	0.103462	0.441305	-0.99956	-0.0208472	-0.0205759	-0.428026	0.0225873	-0.103046	-0.994418	0.215319	0	0	0	1
0.0186613	-0.994387	0.103776	0.441698	-0.999554	-0.0209533	-0.0207956	-0.427852	0.0228226	-0.103352	-0.994381	0.215515	0	0	0	1
0.0184118	-0.994362	0.104057	0.442102	-0.999549	-0.020754	-0.0212267	-0.427727	0.023236	-0.10363	-0.994342	0.215761	0	0	0	1
0.0177882	-0.994385	0.103943	0.442406	-0.999537	-0.0202332	-0.0222712	-0.42775	0.0242186	-0.10351	-0.994331	0.21604	0	0	0	1
0.0173487	-0.994452	0.103373	0.442737	-0.999509	-0.0199312	-0.0237552	-0.427751	0.0256532	-0.102921	-0.994357	0.216268	0	0	0	1
0.0173402	-0.994561	0.102321	0.443137	-0.999455	-0.0201039	-0.0257913	-0.427743	0.0276776	-0.101829	-0.994415	0.216464	0	0	0	1
0.0175152	-0.994716	0.100772	0.443437	-0.999384	-0.0204726	-0.0281341	-0.427712	0.0300181	-0.100228	-0.994509	0.216569	0	0	0	1
0.0175151	-0.994844	0.099502	0.443585	-0.999334	-0.0205974	-0.0297767	-0.427605	0.0316423	-0.0989252	-0.994589	0.216593	0	0	0	1
0.0173906	-0.994918	0.0987859	0.443591	-0.999309	-0.020536	-0.0306533	-0.427607	0.0324959	-0.0981955	-0.994634	0.216609	0	0	0	1
0.0172442	-0.994982	0.0981604	0.44343	-0.999307	-0.0203839	-0.0308105	-0.427639	0.0326265	-0.097572	-0.994691	0.216552	0	0	0	1
0.0170385	-0.995014	0.0978761	0.443271	-0.999316	-0.020156	-0.0306883	-0.427719	0.0324778	-0.0972972	-0.994723	0.216447	0	0	0	1
0.0168267	-0.995049	0.0975529	0.44309	-0.99933	-0.0199031	-0.0303845	-0.427771	0.0321454	-0.0969872	-0.994764	0.216295	0	0	0	1
0.0166214	-0.995086	0.0972102	0.442897	-0.999346	-0.0196489	-0.0300046	-0.427831	0.031737	-0.096659	-0.994809	0.216091	0	0	0	1
0.0164066	-0.995124	0.0968608	0.442704	-0.999364	-0.019383	-0.029602	-0.427879	0.0313048	-0.0963245	-0.994855	0.215887	0	0	0	1
0.0161187	-0.995168	0.0964569	0.442454	-0.999379	-0.0190499	-0.0292781	-0.427973	0.0309438	-0.0959362	-0.994904	0.215688	0	0	0	1
0.0158427	-0.995213	0.0960397	0.442206	-0.999396	-0.0187245	-0.0289109	-0.428036	0.0305405	-0.0955348	-0.994955	0.215477	0	0	0	1
0.0156122	-0.995259	0.095597	0.441965	-0.999412	-0.0184433	-0.0285328	-0.428063	0.0301304	-0.0951064	-0.995009	0.215263	0	0	0	1
0.0153529	-0.995309	0.0951144	0.441698	-0.999428	-0.0181359	-0.0281923	-0.42811	0.0297548	-0.0946383	-0.995065	0.215059	0	0	0	1
0.0151508	-0.995365	0.0945571	0.441405	-0.999438	-0.0178945	-0.0279626	-0.428168	0.0294948	-0.0940915	-0.995124	0.214862	0	0	0	1
0.0149729	-0.995416	0.0940543	0.441129	-0.999447	-0.0176833	-0.0277747	-0.428206	0.0292803	-0.0935977	-0.995177	0.214657	0	0	0	1
0.0148315	-0.995468	0.0935257	0.440858	-0.999456	-0.017506	-0.0275634	-0.428222	0.0290454	-0.0930773	-0.995233	0.214453	0	0	0	1
0.0146846	-0.995523	0.092954	0.440571	-0.999465	-0.0173232	-0.0273648	-0.428252	0.0288224	-0.0925137	-0.995292	0.214263	0	0	0	1
0.0145225	-0.995579	0.0923866	0.440285	-0.999475	-0.0171233	-0.02714	-0.428282	0.0285717	-0.0919552	-0.995351	0.214081	0	0	0	1
0.0143277	-0.99564	0.0917506	0.439969	-0.999486	-0.0168852	-0.026877	-0.42831	0.0282788	-0.0913295	-0.995417	0.213883	0	0	0	1
0.0140835	-0.995694	0.0912015	0.439674	-0.999497	-0.0166008	-0.0266174	-0.428346	0.0279866	-0.090792	-0.995474	0.2137	0	0	0	1
0.013865	-0.99575	0.0906194	0.439372	-0.999509	-0.0163402	-0.0263429	-0.428374	0.0276815	-0.0902209	-0.995535	0.213507	0	0	0	1
0.0136232	-0.995805	0.0900494	0.439064	-0.99952	-0.0160598	-0.0261003	-0.428417	0.0274068	-0.0896619	-0.995593	0.213314	0	0	0	1
0.0133824	-0.995861	0.0894666	0.438751	-0.99953	-0.0157811	-0.0258674	-0.42847	0.027142	-0.0890897	-0.995651	0.213127	0	0	0	1
0.0131205	-0.995922	0.0888215	0.438419	-0.999543	-0.0154748	-0.0255766	-0.428517	0.0268166	-0.0884566	-0.995717	0.212939	0	0	0	1
0.0128378	-0.995985	0.0881635	0.438092	-0.999556	-0.0151447	-0.0252519	-0.428566	0.0264555	-0.0878115	-0.995784	0.212773	0	0	0	1
0.0125692	-0.996051	0.0874522	0.437755	-0.999569	-0.0148274	-0.0249222	-0.428619	0.0260902	-0.0871127	-0.995855	0.212621	0	0	0	1
0.0123254	-0.996129	0.0865885	0.437395	-0.999584	-0.0145218	-0.02448	-0.428638	0.0256125	-0.0862622	-0.995941	0.212466	0	0	0	1
0.0121086	-0.996215	0.085622	0.437023	-0.999602	-0.0142329	-0.0239377	-0.428623	0.0250355	-0.0853095	-0.996038	0.212305	0	0	0	1
0.0119535	-0.996301	0.0846425	0.436653	-0.999616	-0.0140122	-0.0234607	-0.42862	0.0245298	-0.0843411	-0.996133	0.21215	0	0	0	1
0.0118193	-0.996374	0.083799	0.436337	-0.999628	-0.0138226	-0.0230536	-0.428617	0.0240982	-0.0835069	-0.996214	0.212017	0	0	0	1
0.0116734	-0.996442	0.0830078	0.436029	-0.999639	-0.0136286	-0.0227107	-0.428636	0.0237311	-0.0827243	-0.996288	0.211899	0	0	0	1
0.0115634	-0.996519	0.0820982	0.435684	-0.999648	-0.0134685	-0.022369	-0.428662	0.0233668	-0.0818223	-0.996371	0.211765	0	0	0	1
0.0114406	-0.996594	0.0811958	0.435344	-0.999659	-0.0132926	-0.0219821	-0.428674	0.0229564	-0.0809283	-0.996453	0.211631	0	0	0	1
0.0113184	-0.996663	0.0803624	0.435021	-0.999669	-0.013125	-0.0216606	-0.428702	0.0226129	-0.0801022	-0.996528	0.211509	0	0	0	1
0.011279	-0.996738	0.0794323	0.43468	-0.999675	-0.0130428	-0.0213892	-0.428738	0.0223253	-0.079177	-0.996608	0.211381	0	0	0	1
0.0112046	-0.996801	0.0786475	0.434383	-0.999682	-0.0129304	-0.0211344	-0.428772	0.0220537	-0.0783975	-0.996676	0.211273	0	0	0	1
0.0111688	-0.996871	0.0777596	0.434054	-0.999688	-0.0128577	-0.0209134	-0.428818	0.0218177	-0.0775135	-0.99675	0.211155	0	0	0	1
0.0111575	-0.996933	0.0769692	0.433752	-0.99969	-0.0128217	-0.0208181	-0.428899	0.0217111	-0.0767248	-0.996814	0.211057	0	0	0	1
0.0111799	-0.996997	0.0761274	0.433443	-0.999693	-0.0128162	-0.0206919	-0.428961	0.0215754	-0.0758845	-0.996881	0.210951	0	0	0	1
0.0112773	-0.997064	0.0752289	0.433133	-0.999694	-0.012889	-0.0206209	-0.429026	0.0215	-0.0749852	-0.996951	0.21085	0	0	0	1
0.0113249	-0.997129	0.0743558	0.432818	-0.999695	-0.0129112	-0.0205325	-0.429099	0.0214036	-0.0741125	-0.997018	0.210746	0	0	0	1
0.0113428	-0.997186	0.0735834	0.432527	-0.999696	-0.0129084	-0.0204749	-0.429178	0.0213372	-0.0733407	-0.997076	0.210654	0	0	0	1
0.0113366	-0.997245	0.0727883	0.432233	-0.9997	-0.0128746	-0.0203297	-0.429231	0.0211808	-0.0725478	-0.997138	0.21055	0	0	0	1
0.0112459	-0.997302	0.0720156	0.431927	-0.999705	-0.0127531	-0.0201349	-0.429287	0.0209691	-0.0717799	-0.997198	0.210444	0	0	0	1
0.0112293	-0.997362	0.0711736	0.431616	-0.99971	-0.0127054	-0.019948	-0.429334	0.0207697	-0.0709409	-0.997262	0.21033	0	0	0	1
0.0112523	-0.997417	0.0703972	0.43132	-0.999711	-0.0127078	-0.0198841	-0.429403	0.0206975	-0.0701651	-0.997318	0.210221	0	0	0	1
0.011219	-0.997467	0.0696959	0.431032	-0.999714	-0.0126515	-0.0197633	-0.429453	0.0205651	-0.0694663	-0.99737	0.210087	0	0	0	1
0.0111471	-0.997515	0.0690149	0.430745	-0.999718	-0.0125553	-0.019617	-0.429503	0.0204049	-0.0687888	-0.99742	0.209958	0	0	0	1
0.011022	-0.997566	0.0682858	0.430436	-0.999724	-0.0124002	-0.0194009	-0.42955	0.0201705	-0.0680652	-0.997475	0.209826	0	0	0	1
0.0109235	-0.99762	0.0675185	0.43012	-0.999729	-0.0122728	-0.0192071	-0.429607	0.0199602	-0.0673025	-0.997531	0.209707	0	0	0	1
0.0107528	-0.997677	0.0667007	0.429792	-0.999739	-0.0120614	-0.0188467	-0.429627	0.0195776	-0.0664927	-0.997593	0.209582	0	0	0	1
0.0105308	-0.997741	0.0657751	0.429422	-0.999751	-0.0117891	-0.0183641	-0.429627	0.0190683	-0.0655775	-0.997663	0.20945	0	0	0	1
0.0103906	-0.99781	0.0647357	0.429037	-0.999762	-0.0115971	-0.0178769	-0.429616	0.0185587	-0.0645467	-0.99774	0.209312	0	0	0	1
0.0102156	-0.997876	0.063733	0.428665	-0.999774	-0.0113702	-0.0173593	-0.429588	0.0180173	-0.0635535	-0.997814	0.209186	0	0	0	1
0.0100179	-0.997937	0.0628071	0.428294	-0.999784	-0.0111291	-0.0169402	-0.429602	0.0175745	-0.0626361	-0.99788	0.209078	0	0	0	1
0.00998133	-0.997993	0.0619214	0.427946	-0.999792	-0.0110488	-0.0164872	-0.429602	0.0171085	-0.0617563	-0.997942	0.20897	0	0	0	1
0.0100871	-0.998052	0.060944	0.427562	-0.999799	-0.011108	-0.0159958	-0.4296	0.0166118	-0.0607828	-0.998011	0.208878	0	0	0	1
0.00995194	-0.998108	0.0600479	0.427191	-0.999808	-0.0109319	-0.015565	-0.42961	0.0161622	-0.0598938	-0.998072	0.208818	0	0	0	1
0.0098157	-0.998151	0.0593372	0.426885	-0.999815	-0.0107648	-0.0152425	-0.429629	0.0158234	-0.059189	-0.998119	0.208765	0	0	0	1
0.00967336	-0.998195	0.0586208	0.426563	-0.999823	-0.0105886	-0.0148622	-0.429657	0.0154264	-0.0584791	-0.998167	0.208689	0	0	0	1
0.00944862	-0.99824	0.0578902	0.426225	-0.999831	-0.0103304	-0.0144851	-0.429692	0.015028	-0.0577559	-0.998215	0.208616	0	0	0	1
0.0092976	-0.998279	0.0572468	0.425922	-0.999838	-0.0101493	-0.0141347	-0.429726	0.0146616	-0.0571186	-0.998258	0.208547	0	0	0	1
0.00916561	-0.998313	0.0566585	0.425614	-0.999844	-0.00998964	-0.0138014	-0.429789	0.0143145	-0.0565356	-0.998296	0.208481	0	0	0	1
0.00903993	-0.998347	0.056076	0.425313	-0.99985	-0.00983523	-0.0134413	-0.429841	0.0139409	-0.0559586	-0.998334	0.208408	0	0	0	1
0.00882654	-0.998388	0.0553767	0.424955	-0.999858	-0.00958771	-0.0130067	-0.429893	0.013487	-0.0552666	-0.998378	0.208323	0	0	0	1
0.00863629	-0.998423	0.0547746	0.424615	-0.999865	-0.00936985	-0.0126562	-0.429972	0.0131198	-0.0546705	-0.998416	0.208266	0	0	0	1
0.00857401	-0.998455	0.0542004	0.424285	-0.99987	-0.00928127	-0.0123118	-0.430057	0.0127661	-0.0541004	-0.998452	0.208208	0	0	0	1
0.00840139	-0.998486	0.0536567	0.423967	-0.999876	-0.00908276	-0.011963	-0.430133	0.0124025	-0.0535622	-0.998485	0.208141	0	0	0	1
0.00818695	-0.998516	0.0531246	0.423662	-0.999882	-0.00884241	-0.011605	-0.4302	0.0120279	-0.053036	-0.998518	0.208071	0	0	0	1
0.00805554	-0.998547	0.0525629	0.423362	-0.999888	-0.00868395	-0.0112226	-0.430249	0.011633	-0.0524793	-0.998552	0.207997	0	0	0	1
0.00781855	-0.99858	0.0519628	0.423047	-0.999895	-0.00841889	-0.0108227	-0.430294	0.0112152	-0.0518855	-0.998588	0.207922	0	0	0	1
0.00774419	-0.998613	0.0513321	0.422728	-0.9999	-0.00831794	-0.0104446	-0.430338	0.0108274	-0.0512588	-0.998625	0.20786	0	0	0	1
0.00769947	-0.998647	0.0506899	0.42242	-0.999904	-0.00824879	-0.0101013	-0.43037	0.0104761	-0.05062	-0.998661	0.207818	0	0	0	1
0.0075315	-0.998685	0.0499507	0.422062	-0.999909	-0.00805426	-0.00972869	-0.430415	0.0100886	-0.0498857	-0.998702	0.207767	0	0	0	1
0.00738213	-0.998726	0.0491534	0.421704	-0.999914	-0.00787797	-0.00934837	-0.430438	0.00969405	-0.049093	-0.998745	0.207727	0	0	0	1
0.00734983	-0.998775	0.0481463	0.421294	-0.999919	-0.00781055	-0.00882282	-0.430417	0.00915843	-0.0480904	-0.998799	0.207672	0	0	0	1
0.00720762	-0.998822	0.0471765	0.420872	-0.999925	-0.00763702	-0.00835075	-0.430422	0.0086716	-0.0471257	-0.998849	0.20764	0	0	0	1
0.00712321	-0.998865	0.0462761	0.420462	-0.999929	-0.00752396	-0.00790246	-0.430443	0.00821207	-0.0462295	-0.998895	0.207608	0	0	0	1
0.0069937	-0.998901	0.0455208	0.420076	-0.999933	-0.00736963	-0.00749661	-0.430501	0.00779425	-0.0454783	-0.998933	0.207565	0	0	0	1
0.0068629	-0.998942	0.0446399	0.419654	-0.999938	-0.00720882	-0.00698124	-0.430534	0.00726607	-0.0446022	-0.998976	0.207503	0	0	0	1
0.00676802	-0.998976	0.0438694	0.419277	-0.999942	-0.00708899	-0.00654226	-0.430575	0.00681698	-0.0438356	-0.999013	0.207452	0	0	0	1
0.00670579	-0.999011	0.0430876	0.418913	-0.999946	-0.00700204	-0.00609397	-0.430597	0.00636007	-0.0430574	-0.99905	0.207402	0	0	0	1
0.00657367	-0.999039	0.0424538	0.418598	-0.999949	-0.00685059	-0.00573625	-0.430631	0.00599201	-0.042427	-0.99908	0.207361	0	0	0	1
0.0064142	-0.999068	0.0417971	0.418268	-0.999952	-0.00667136	-0.00536129	-0.43067	0.00560559	-0.0417738	-0.999109	0.207319	0	0	0	1
0.00636518	-0.999091	0.04124	0.417968	-0.999954	-0.00660552	-0.0050301	-0.430723	0.00526839	-0.0412192	-0.999134	0.207273	0	0	0	1
0.00610821	-0.999118	0.0406259	0.417626	-0.999958	-0.00632952	-0.00464678	-0.430786	0.00487028	-0.0406089	-0.999161	0.207218	0	0	0	1
0.00596947	-0.999142	0.0400535	0.417294	-0.99996	-0.00617314	-0.00427872	-0.43086	0.00449277	-0.0400395	-0.999186	0.207158	0	0	0	1
0.00573015	-0.999166	0.0394707	0.416945	-0.999963	-0.00591606	-0.00389976	-0.430942	0.00410049	-0.0394601	-0.999211	0.207099	0	0	0	1
0.00552859	-0.999189	0.0389188	0.416592	-0.999966	-0.00569872	-0.00355669	-0.431046	0.00374607	-0.038911	-0.999234	0.207049	0	0	0	1
0.005449	-0.999212	0.0383435	0.416255	-0.999968	-0.0056025	-0.00318085	-0.431124	0.00336364	-0.0383382	-0.999257	0.206987	0	0	0	1
0.00537806	-0.999236	0.0377124	0.415907	-0.999969	-0.00551402	-0.00277356	-0.431188	0.00294988	-0.0377096	-0.999282	0.206925	0	0	0	1
0.00540287	-0.999259	0.0371113	0.415585	-0.99997	-0.00552387	-0.00241827	-0.431248	0.00259197	-0.0371104	-0.999306	0.206881	0	0	0	1
0.00548685	-0.999283	0.036436	0.415265	-0.999971	-0.00559111	-0.0020056	-0.431268	0.00217838	-0.0364372	-0.999332	0.206824	0	0	0	1
0.00546049	-0.999307	0.035782	0.414941	-0.999972	-0.00555124	-0.00166844	-0.431306	0.00183642	-0.0357852	-0.999356	0.206801	0	0	0	1
0.00535094	-0.999333	0.0350502	0.414591	-0.999973	-0.00542629	-0.00126962	-0.431331	0.00142948	-0.0350559	-0.999382	0.206765	0	0	0	1
0.00536581	-0.999361	0.0342467	0.414233	-0.999973	-0.00542487	-0.000827756	-0.431333	0.000983537	-0.0342548	-0.999411	0.206726	0	0	0	1
0.00534501	-0.999392	0.0333467	0.413828	-0.999974	-0.00538684	-0.000338384	-0.431342	0.000488349	-0.0333575	-0.999441	0.206686	0	0	0	1
0.00518272	-0.999423	0.0324099	0.413399	-0.999975	-0.00520823	0.000148348	-0.431356	-8.9149e-06	-0.0324233	-0.999472	0.206658	0	0	0	1
0.0051525	-0.999453	0.0314843	0.412982	-0.999975	-0.00516303	0.000623562	-0.431366	-0.000490105	-0.0315002	-0.999502	0.20663	0	0	0	1
0.00508702	-0.999483	0.0305309	0.412517	-0.999975	-0.00508308	0.00111158	-0.431412	-0.000985244	-0.0305493	-0.999531	0.206604	0	0	0	1
0.00516872	-0.999512	0.0295508	0.412068	-0.999974	-0.00514918	0.00167252	-0.43143	-0.00154895	-0.0295723	-0.99956	0.206554	0	0	0	1
0.00527565	-0.999534	0.028795	0.411697	-0.999972	-0.00524472	0.00211005	-0.431468	-0.00198745	-0.028819	-0.999581	0.206509	0	0	0	1
0.00553123	-0.999552	0.0280859	0.411354	-0.99997	-0.00548889	0.00256916	-0.431499	-0.00244325	-0.0281129	-0.9996	0.206445	0	0	0	1
0.00549024	-0.999569	0.0274977	0.411022	-0.999969	-0.00543831	0.00296914	-0.43156	-0.00284772	-0.0275268	-0.999615	0.206383	0	0	0	1
0.005527	-0.999589	0.0267727	0.410665	-0.999967	-0.00546443	0.00344361	-0.431587	-0.00332528	-0.0268045	-0.999633	0.206316	0	0	0	1
0.00556228	-0.999606	0.0260882	0.410324	-0.999966	-0.00549068	0.00387679	-0.43162	-0.00376141	-0.0261226	-0.99965	0.206264	0	0	0	1
0.005481	-0.999622	0.0254946	0.409971	-0.999965	-0.00540273	0.00422437	-0.431705	-0.00411441	-0.0255307	-0.999664	0.206226	0	0	0	1
0.00547362	-0.999637	0.0249052	0.409631	-0.999963	-0.00538788	0.004621	-0.431775	-0.0045145	-0.0249433	-0.999677	0.206168	0	0	0	1
0.00554984	-0.999651	0.0243409	0.409277	-0.999961	-0.0054576	0.00499326	-0.431873	-0.00488804	-0.0243815	-0.999689	0.206117	0	0	0	1
0.00567163	-0.999665	0.0237002	0.408884	-0.999958	-0.00557202	0.00543662	-0.431975	-0.0053321	-0.0237439	-0.999702	0.206048	0	0	0	1
0.00585868	-0.999676	0.0231953	0.408546	-0.999955	-0.00575303	0.0058138	-0.432083	-0.00570782	-0.0232422	-0.999712	0.205981	0	0	0	1
0.00584873	-0.99969	0.0226029	0.408187	-0.999952	-0.00573669	0.00624546	-0.432164	-0.00614321	-0.0226522	-0.999723	0.205907	0	0	0	1
0.0058492	-0.999702	0.0220403	0.407863	-0.99995	-0.00573119	0.00667201	-0.432219	-0.00657305	-0.0220922	-0.999732	0.205829	0	0	0	1
0.00585959	-0.999715	0.02144	0.407507	-0.999947	-0.00573696	0.00707036	-0.43226	-0.00697469	-0.0214942	-0.999743	0.205725	0	0	0	1
0.00580058	-0.999728	0.0208443	0.407133	-0.999945	-0.00567531	0.00739537	-0.432314	-0.00730439	-0.0209	-0.999753	0.205637	0	0	0	1
0.00575536	-0.999741	0.0202578	0.40677	-0.999943	-0.00562808	0.007705	-0.432362	-0.00761831	-0.0203149	-0.999763	0.205555	0	0	0	1
0.00560049	-0.999754	0.019618	0.406369	-0.999941	-0.00547198	0.00801414	-0.432408	-0.00793414	-0.0196758	-0.999773	0.20547	0	0	0	1
0.0055968	-0.999765	0.0190417	0.40598	-0.999939	-0.00546823	0.00825709	-0.432468	-0.00818033	-0.0191007	-0.999782	0.205387	0	0	0	1
0.0054365	-0.999776	0.0185064	0.405594	-0.999938	-0.00530889	0.00844032	-0.432532	-0.00836948	-0.0185652	-0.999791	0.20531	0	0	0	1
0.00527203	-0.999787	0.017974	0.405248	-0.999938	-0.00514522	0.00864177	-0.432566	-0.00857674	-0.0180325	-0.999799	0.205238	0	0	0	1
0.00516407	-0.999797	0.0174104	0.404924	-0.999936	-0.00503867	0.00883746	-0.432581	-0.00877722	-0.017469	-0.999807	0.205191	0	0	0	1
0.00511207	-0.99981	0.0167063	0.404573	-0.999935	-0.00498924	0.00905275	-0.432561	-0.00899694	-0.0167656	-0.999817	0.205156	0	0	0	1
0.00499839	-0.999823	0.0159473	0.404212	-0.999934	-0.00487956	0.00922895	-0.432535	-0.00917874	-0.0160065	-0.999828	0.205157	0	0	0	1
0.00497165	-0.999838	0.0149447	0.403792	-0.999931	-0.00485739	0.00953835	-0.432492	-0.00949344	-0.0150053	-0.99984	0.205189	0	0	0	1
0.00487426	-0.999854	0.0139096	0.403382	-0.999928	-0.0047647	0.0099054	-0.432446	-0.00986688	-0.0139711	-0.999852	0.205241	0	0	0	1
0.00480426	-0.999868	0.0129037	0.40299	-0.999924	-0.00469931	0.010315	-0.432392	-0.0102822	-0.0129665	-0.999861	0.205272	0	0	0	1
0.0046965	-0.999879	0.0120227	0.402606	-0.999921	-0.0045962	0.0106809	-0.43238	-0.0106535	-0.0120861	-0.999868	0.205296	0	0	0	1
0.00464678	-0.99989	0.0110648	0.402184	-0.999916	-0.0045519	0.0111101	-0.432376	-0.0110877	-0.0111298	-0.999875	0.205313	0	0	0	1
0.00456311	-0.999901	0.0101267	0.401754	-0.999912	-0.00447442	0.0115245	-0.432386	-0.0115072	-0.0101927	-0.99988	0.205331	0	0	0	1
0.00449308	-0.999908	0.00938849	0.401376	-0.999909	-0.00441011	0.0118183	-0.432434	-0.0118049	-0.00945509	-0.999884	0.205356	0	0	0	1
0.00437207	-0.999915	0.00869996	0.401011	-0.999906	-0.00429476	0.0121015	-0.432459	-0.0120922	-0.00876643	-0.999887	0.20534	0	0	0	1
0.00426277	-0.999921	0.00808872	0.400642	-0.999904	-0.00419164	0.0122504	-0.432494	-0.0122446	-0.00815457	-0.99989	0.205318	0	0	0	1
0.00418197	-0.999926	0.00749554	0.400278	-0.999904	-0.0041178	0.0122918	-0.432524	-0.0122891	-0.00756064	-0.999894	0.205312	0	0	0	1
0.00401696	-0.999931	0.00684293	0.399881	-0.999906	-0.00396148	0.0121966	-0.432539	-0.0121977	-0.00690571	-0.9999	0.205335	0	0	0	1
0.00386715	-0.999936	0.00621164	0.399489	-0.99991	-0.00382129	0.0118924	-0.432527	-0.0118969	-0.00627151	-0.999908	0.205375	0	0	0	1
0.00383174	-0.99994	0.00556292	0.399114	-0.999914	-0.0037956	0.0115353	-0.432463	-0.0115426	-0.00562109	-0.999916	0.205393	0	0	0	1
0.00373235	-0.999944	0.0048856	0.39872	-0.999919	-0.0037058	0.011179	-0.432388	-0.0111893	-0.00494137	-0.999923	0.205398	0	0	0	1
0.00360732	-0.999947	0.00421855	0.398304	-0.999923	-0.0035897	0.0108393	-0.432336	-0.0108526	-0.00427178	-0.99993	0.205395	0	0	0	1
0.00342301	-0.99995	0.00368297	0.397916	-0.999927	-0.00341231	0.0105472	-0.432348	-0.0105631	-0.00373326	-0.999935	0.205403	0	0	0	1
0.00323449	-0.999952	0.0032409	0.397529	-0.999928	-0.0032288	0.0104476	-0.43241	-0.0104656	-0.00328892	-0.999938	0.205349	0	0	0	1
0.00305962	-0.999954	0.00281754	0.397106	-0.999929	-0.00305831	0.0104699	-0.432505	-0.0104897	-0.00286384	-0.999939	0.205244	0	0	0	1
0.00293282	-0.999955	0.00245285	0.396728	-0.999929	-0.00293526	0.0105056	-0.432599	-0.0105268	-0.00249797	-0.999939	0.205148	0	0	0	1
0.00274658	-0.999957	0.00210083	0.396385	-0.999929	-0.00275265	0.0105496	-0.432665	-0.0105723	-0.00214415	-0.99994	0.205052	0	0	0	1
0.00252793	-0.999958	0.00169929	0.396028	-0.999929	-0.00253821	0.0105736	-0.432714	-0.0105977	-0.0017404	-0.99994	0.204957	0	0	0	1
0.0024745	-0.999959	0.00128976	0.39571	-0.99993	-0.00248922	0.0105026	-0.432737	-0.0105278	-0.00133017	-0.999942	0.204906	0	0	0	1
0.00237795	-0.99996	0.000816013	0.395367	-0.999932	-0.0023978	0.0103586	-0.432759	-0.0103851	-0.000855108	-0.999944	0.204892	0	0	0	1
0.0022541	-0.99996	0.000248186	0.394984	-0.999934	-0.0022799	0.0101946	-0.432787	-0.0102225	-0.000285676	-0.999946	0.204905	0	0	0	1
0.00209235	-0.99996	-0.000305682	0.394595	-0.999936	-0.00212377	0.00998068	-0.432815	-0.0100097	0.000270246	-0.999948	0.204926	0	0	0	1
0.00193244	-0.99996	-0.000896775	0.394188	-0.999939	-0.00196957	0.00972314	-0.432828	-0.0097533	0.000863391	-0.99995	0.204942	0	0	0	1
0.00177816	-0.99996	-0.00151426	0.393747	-0.999943	-0.00182068	0.00929793	-0.432856	-0.00932906	0.0014831	-0.999953	0.205001	0	0	0	1
0.00176894	-0.999959	-0.00224238	0.393282	-0.999949	-0.00181679	0.00863603	-0.432852	-0.00866846	0.00221245	-0.999958	0.205133	0	0	0	1
0.00187722	-0.999956	-0.00309649	0.392805	-0.999956	-0.00192968	0.00772638	-0.432801	-0.00776068	0.00306732	-0.999963	0.205346	0	0	0	1
0.00203494	-0.999953	-0.00403083	0.392372	-0.999963	-0.00209114	0.00684975	-0.432643	-0.00688647	0.00400221	-0.999966	0.205522	0	0	0	1
0.00212273	-0.999948	-0.00493436	0.391969	-0.999968	-0.00218116	0.00603678	-0.432468	-0.0060758	0.00490686	-0.999967	0.205676	0	0	0	1
0.00209718	-0.999945	-0.00563398	0.391611	-0.999971	-0.00215663	0.00546049	-0.432368	-0.00550087	0.00560784	-0.999967	0.205771	0	0	0	1
0.00194335	-0.999942	-0.00615156	0.39128	-0.999973	-0.00200384	0.00516511	-0.43234	-0.00520564	0.00612682	-0.999965	0.205786	0	0	0	1
0.00174336	-0.99994	-0.00651337	0.390955	-0.999974	-0.00180535	0.00510492	-0.432393	-0.00514487	0.00648976	-0.999963	0.205734	0	0	0	1
0.00159314	-0.999939	-0.00676581	0.390655	-0.999973	-0.00165728	0.00523166	-0.432481	-0.00527104	0.00674275	-0.999961	0.205625	0	0	0	1
0.00154679	-0.999937	-0.00699817	0.390344	-0.999973	-0.00161299	0.00535138	-0.4326	-0.00539082	0.00697514	-0.999959	0.205525	0	0	0	1
0.00150642	-0.999935	-0.00731863	0.389984	-0.999972	-0.00157481	0.00541407	-0.43272	-0.00545373	0.00729571	-0.999956	0.205446	0	0	0	1
0.00157933	-0.999931	-0.00781016	0.389566	-0.999972	-0.0016503	0.00540072	-0.432803	-0.0054417	0.00778684	-0.999953	0.205388	0	0	0	1
0.00166138	-0.999927	-0.0083217	0.389176	-0.999973	-0.00173354	0.0052095	-0.432853	-0.00525199	0.00829823	-0.999949	0.20539	0	0	0	1
0.00163138	-0.999922	-0.00885739	0.388813	-0.999975	-0.00170398	0.00493969	-0.43286	-0.00498282	0.00883452	-0.999946	0.205419	0	0	0	1
0.00149706	-0.999916	-0.0095952	0.388414	-0.999976	-0.00157005	0.00459728	-0.432791	-0.00464035	0.00957349	-0.999941	0.205471	0	0	0	1
0.00139797	-0.999908	-0.0103852	0.387978	-0.999979	-0.00146817	0.00397413	-0.432707	-0.00401736	0.0103648	-0.999936	0.205579	0	0	0	1
0.00105645	-0.999902	-0.0109721	0.387527	-0.999981	-0.00112445	0.00355912	-0.432502	-0.00359943	0.0109535	-0.999931	0.205736	0	0	0	1
0.00138473	-0.999892	-0.0118412	0.387023	-0.999983	-0.00144655	0.00277026	-0.432399	-0.00281536	0.0118226	-0.999924	0.205919	0	0	0	1
0.00176181	-0.999881	-0.0126406	0.38663	-0.999984	-0.00181873	0.00220253	-0.432265	-0.00225349	0.0126219	-0.999915	0.205999	0	0	0	1
0.00182642	-0.999874	-0.0132408	0.386271	-0.999984	-0.00188248	0.00203528	-0.432194	-0.00208816	0.0132223	-0.999908	0.205941	0	0	0	1
0.00173121	-0.999869	-0.0136133	0.385931	-0.999985	-0.00178823	0.00204847	-0.432245	-0.00210075	0.0135949	-0.999903	0.205857	0	0	0	1
0.00158272	-0.999866	-0.0138162	0.385559	-0.999984	-0.00164295	0.00225165	-0.432424	-0.00230225	0.0137978	-0.9999	0.205734	0	0	0	1
0.00157871	-0.999864	-0.0139778	0.385171	-0.999984	-0.00164301	0.00251571	-0.432626	-0.00256653	0.013959	-0.999897	0.205604	0	0	0	1
0.00167313	-0.999865	-0.0139017	0.38488	-0.999982	-0.00174484	0.00306362	-0.432719	-0.00311569	0.0138817	-0.999896	0.205473	0	0	0	1
0.00190757	-0.999864	-0.0139654	0.384558	-0.99998	-0.00198598	0.00352807	-0.432818	-0.00358356	0.0139437	-0.999894	0.205345	0	0	0	1
0.00185377	-0.99986	-0.0142305	0.384204	-0.999979	-0.00193858	0.00391228	-0.432876	-0.00396756	0.0142082	-0.999889	0.205263	0	0	0	1
0.00181731	-0.999854	-0.0146582	0.383847	-0.999978	-0.00190671	0.00411029	-0.432923	-0.00416587	0.0146357	-0.999882	0.205212	0	0	0	1
0.00169818	-0.999847	-0.01511	0.383505	-0.999978	-0.00179184	0.00426831	-0.432963	-0.00432296	0.0150877	-0.999874	0.205155	0	0	0	1
0.00151498	-0.999841	-0.0155575	0.383152	-0.999977	-0.00161306	0.00442874	-0.433013	-0.00448134	0.0155357	-0.999867	0.205089	0	0	0	1
0.00138026	-0.999833	-0.0160596	0.382791	-0.999977	-0.00148224	0.00453271	-0.433043	-0.00458396	0.0160382	-0.999858	0.205041	0	0	0	1
0.00140891	-0.999825	-0.0165648	0.382426	-0.999977	-0.0015138	0.00456845	-0.433069	-0.00462091	0.0165432	-0.99985	0.205016	0	0	0	1
0.00117406	-0.999819	-0.016903	0.382066	-0.999976	-0.00128274	0.00470209	-0.433054	-0.0047511	0.0168823	-0.999844	0.205	0	0	0	1
0.00119307	-0.999812	-0.0173118	0.381693	-0.999976	-0.00130323	0.00467497	-0.433021	-0.00472482	0.017291	-0.999837	0.205011	0	0	0	1
0.00122831	-0.999804	-0.017789	0.381286	-0.999978	-0.00133547	0.00437883	-0.432992	-0.00442987	0.0177684	-0.99983	0.205099	0	0	0	1
0.00111072	-0.999793	-0.0184134	0.380806	-0.99998	-0.00121011	0.00380662	-0.432908	-0.00385623	0.018394	-0.999821	0.205282	0	0	0	1
0.00102356	-0.999779	-0.0191627	0.380269	-0.999983	-0.00111218	0.00309393	-0.432735	-0.00314263	0.0191444	-0.999809	0.205525	0	0	0	1
0.00102738	-0.999764	-0.0199	0.379793	-0.999985	-0.00110039	0.00219252	-0.43256	-0.00224193	0.0198827	-0.999797	0.205842	0	0	0	1
0.00104784	-0.999751	-0.0205753	0.379427	-0.999987	-0.00110693	0.00144194	-0.4324	-0.00149234	0.0205588	-0.999785	0.206067	0	0	0	1
0.000881644	-0.999738	-0.0212112	0.379046	-0.999987	-0.000932261	0.000998964	-0.43231	-0.00104643	0.0211953	-0.999772	0.206137	0	0	0	1
0.000671826	-0.999728	-0.0216499	0.378683	-0.999988	-0.000718858	0.00081411	-0.432344	-0.000857386	0.0216343	-0.999763	0.206129	0	0	0	1
0.000469252	-0.999723	-0.0219074	0.378334	-0.999988	-0.00051837	0.000901243	-0.432458	-0.000940278	0.0218919	-0.999757	0.206048	0	0	0	1
0.000235954	-0.999722	-0.0219754	0.378029	-0.999987	-0.000291873	0.00121029	-0.432589	-0.0012443	0.02196	-0.999755	0.205933	0	0	0	1
-0.000156551	-0.999722	-0.0219353	0.377762	-0.999987	9.17343e-05	0.0016222	-0.432675	-0.00164769	0.0219205	-0.999756	0.205825	0	0	0	1
-0.000434475	-0.99972	-0.0220256	0.377462	-0.999986	0.000363497	0.001898	-0.432756	-0.00191741	0.0220114	-0.999753	0.20574	0	0	0	1
-0.000526033	-0.999715	-0.0222623	0.377126	-0.999986	0.000451257	0.00204922	-0.432812	-0.00206654	0.0222483	-0.999748	0.205687	0	0	0	1
-0.00066171	-0.99971	-0.0224906	0.376795	-0.999986	0.000582125	0.00224343	-0.432796	-0.00225763	0.0224769	-0.999742	0.205669	0	0	0	1
-0.00077217	-0.999704	-0.0227365	0.376382	-0.999985	0.000690542	0.00230997	-0.432816	-0.00232153	0.0227231	-0.999736	0.205703	0	0	0	1
-0.00104332	-0.999701	-0.0228853	0.375887	-0.999985	0.000959133	0.00240963	-0.432783	-0.0024149	0.0228726	-0.999733	0.205793	0	0	0	1
-0.000937197	-0.999694	-0.023175	0.375298	-0.999985	0.000855511	0.00227029	-0.432708	-0.00227769	0.0231619	-0.999726	0.20598	0	0	0	1
-0.00048103	-0.999687	-0.0234777	0.374781	-0.999986	0.000404665	0.00200934	-0.432575	-0.00202713	0.0234635	-0.99972	0.206224	0	0	0	1
-1.15628e-05	-0.999682	-0.0237223	0.374301	-0.999986	-6.75237e-05	0.00209817	-0.432372	-0.00212701	0.0237072	-0.999714	0.206336	0	0	0	1
0.000699094	-0.999674	-0.0240186	0.37385	-0.999986	-0.000779165	0.00210521	-0.432321	-0.00215114	0.0240019	-0.999707	0.206395	0	0	0	1
0.000861174	-0.999669	-0.0242253	0.373461	-0.999986	-0.000942359	0.00213104	-0.432376	-0.00218106	0.0242082	-0.999702	0.206416	0	0	0	1
0.00070016	-0.999667	-0.0243334	0.373068	-0.999985	-0.000789018	0.00243855	-0.432522	-0.00248484	0.0243165	-0.999699	0.206313	0	0	0	1
0.000455174	-0.999666	-0.0243676	0.372707	-0.999984	-0.000552953	0.00280401	-0.4327	-0.00284446	0.0243511	-0.999697	0.206194	0	0	0	1
0.000237241	-0.999666	-0.0243887	0.372399	-0.999983	-0.000343383	0.00314696	-0.432838	-0.0031822	0.0243727	-0.999695	0.206087	0	0	0	1
0.000278254	-0.999661	-0.0245637	0.372112	-0.999982	-0.000394032	0.00351625	-0.432893	-0.00355266	0.0245474	-0.99969	0.20595	0	0	0	1
0.00013156	-0.99965	-0.0250094	0.37174	-0.999981	-0.000257663	0.00386752	-0.43293	-0.00390053	0.0249934	-0.999677	0.205824	0	0	0	1
0.000102798	-0.999637	-0.0255529	0.371337	-0.99998	-0.000235983	0.00406203	-0.432971	-0.00409449	0.025537	-0.999663	0.205752	0	0	0	1
9.16117e-05	-0.999621	-0.0261721	0.370899	-0.999979	-0.000231952	0.00423866	-0.432991	-0.00427102	0.0261562	-0.999646	0.205675	0	0	0	1
-5.58483e-05	-0.999605	-0.0267514	0.370413	-0.999979	-8.9925e-05	0.00435101	-0.433033	-0.00437958	0.0267361	-0.99963	0.20557	0	0	0	1
-0.000100971	-0.99959	-0.0273113	0.369928	-0.999979	-4.76738e-05	0.00436684	-0.43304	-0.00439422	0.0272962	-0.999615	0.205473	0	0	0	1
-0.000340046	-0.999574	-0.0278894	0.369435	-0.999979	0.000190263	0.00431954	-0.433016	-0.00434025	0.0278753	-0.999599	0.205404	0	0	0	1
-0.000551932	-0.999551	-0.0287104	0.368862	-0.99998	0.000407888	0.00399821	-0.432961	-0.00401252	0.028697	-0.999577	0.20539	0	0	0	1
-0.00056066	-0.999513	-0.029996	0.36811	-0.999983	0.000431639	0.00332541	-0.432822	-0.0033386	0.0299823	-0.999542	0.205422	0	0	0	1
-0.000479457	-0.999461	-0.03168	0.367185	-0.999985	0.000374178	0.00239721	-0.432592	-0.00241175	0.0316656	-0.999493	0.205482	0	0	0	1
-0.000193556	-0.999415	-0.0331196	0.366394	-0.999987	0.00010465	0.00179347	-0.432305	-0.00181658	0.0331044	-0.999447	0.205405	0	0	0	1
0.000139728	-0.99939	-0.0338682	0.365916	-0.999987	-0.000221713	0.00154359	-0.432125	-0.00157775	0.0338524	-0.999423	0.205214	0	0	0	1
0.000121034	-0.999372	-0.034372	0.365529	-0.999987	-0.000210812	0.00174745	-0.432044	-0.00178119	0.0343562	-0.999405	0.204963	0	0	0	1
-3.39104e-05	-0.999361	-0.0347002	0.365149	-0.999986	-7.12036e-05	0.00217504	-0.432097	-0.00220371	0.0346847	-0.999393	0.204718	0	0	0	1
-0.000151955	-0.999351	-0.034992	0.364712	-0.999985	2.96513e-05	0.00264976	-0.432216	-0.0026746	0.0349768	-0.999382	0.204466	0	0	0	1
-8.77465e-06	-0.999342	-0.0352333	0.364354	-0.999983	-0.000135203	0.00324409	-0.432281	-0.00327432	0.0352176	-0.999371	0.204175	0	0	0	1
1.20432e-05	-0.999335	-0.0354421	0.364066	-0.999981	-0.000172273	0.00368288	-0.432291	-0.00371414	0.0354263	-0.999363	0.203963	0	0	0	1
-3.44817e-05	-0.999329	-0.0356143	0.363831	-0.99998	-0.000136413	0.00396509	-0.432306	-0.00399489	0.0355986	-0.999355	0.203823	0	0	0	1
-0.000215397	-0.999322	-0.0358188	0.36357	-0.999979	3.44431e-05	0.0042261	-0.432347	-0.00424961	0.0358038	-0.999347	0.203679	0	0	0	1
-0.000460728	-0.999314	-0.0360191	0.36324	-0.999978	0.000269941	0.00447955	-0.432457	-0.00449437	0.0360052	-0.999339	0.20354	0	0	0	1
-0.00052854	-0.999308	-0.0361961	0.362916	-0.999977	0.000327882	0.00473136	-0.432581	-0.00474383	0.0361825	-0.999331	0.203409	0	0	0	1
-0.000654606	-0.999302	-0.0363489	0.362616	-0.999976	0.00044502	0.00495908	-0.432693	-0.00496706	0.036336	-0.999324	0.203296	0	0	0	1
-0.000913855	-0.999301	-0.0363896	0.362372	-0.999974	0.00068991	0.00535242	-0.43272	-0.0053512	0.0363783	-0.999321	0.203165	0	0	0	1
-0.0011075	-0.999294	-0.0365723	0.362087	-0.999972	0.000874588	0.00557408	-0.432761	-0.00556579	0.0365622	-0.999313	0.20306	0	0	0	1
-0.00128855	-0.999286	-0.0367875	0.361807	-0.999971	0.00105021	0.00569195	-0.432812	-0.00567687	0.0367785	-0.999305	0.202984	0	0	0	1
-0.00137876	-0.999277	-0.0370282	0.361545	-0.99997	0.00113318	0.00585214	-0.432842	-0.00583357	0.0370199	-0.999295	0.202875	0	0	0	1
-0.0015426	-0.999267	-0.0372838	0.361263	-0.99997	0.00129188	0.0059529	-0.432893	-0.00592798	0.0372766	-0.999285	0.202788	0	0	0	1
-0.0017032	-0.999255	-0.0376024	0.360934	-0.999969	0.00145157	0.00592947	-0.432958	-0.00589807	0.0375961	-0.999273	0.202743	0	0	0	1
-0.00189203	-0.999241	-0.0379669	0.360568	-0.99997	0.00164377	0.00578748	-0.433036	-0.00574826	0.0379614	-0.99926	0.202741	0	0	0	1
-0.00179657	-0.999225	-0.0383801	0.360208	-0.999971	0.001555	0.00554957	-0.43309	-0.00551315	0.0383737	-0.999245	0.202775	0	0	0	1
-0.00171559	-0.999215	-0.0386523	0.359849	-0.999971	0.00147127	0.00558055	-0.433049	-0.00554686	0.0386455	-0.999235	0.202781	0	0	0	1
-0.00164555	-0.99921	-0.0387656	0.359432	-0.999971	0.00139412	0.00574616	-0.432991	-0.00571514	0.0387586	-0.999229	0.202827	0	0	0	1
-0.00165375	-0.999208	-0.0388195	0.35897	-0.99997	0.00139642	0.00589038	-0.432906	-0.00585907	0.0388128	-0.999226	0.202937	0	0	0	1
-0.0015062	-0.999212	-0.0387186	0.358522	-0.999969	0.00124036	0.0061228	-0.432745	-0.00609753	0.0387113	-0.999229	0.203104	0	0	0	1
-0.00137229	-0.99923	-0.0382754	0.358013	-0.999964	0.00108292	0.00680505	-0.432548	-0.00678597	0.0382681	-0.999242	0.203252	0	0	0	1
-0.00198943	-0.999262	-0.0374055	0.35744	-0.999954	0.00165642	0.00813988	-0.432361	-0.00809958	0.0374046	-0.999265	0.203289	0	0	0	1
-0.00194533	-0.999279	-0.0369303	0.35693	-0.999947	0.00158623	0.00894947	-0.432404	-0.00891214	0.0369304	-0.999275	0.203293	0	0	0	1
-0.00180098	-0.999299	-0.0363969	0.356628	-0.999939	0.00141743	0.00974913	-0.432505	-0.00971845	0.0363969	-0.999287	0.203242	0	0	0	1
-0.00196885	-0.999305	-0.0362274	0.356221	-0.999934	0.00156805	0.0102728	-0.432734	-0.0102366	0.0362299	-0.999288	0.203136	0	0	0	1
-0.00214569	-0.999308	-0.0361403	0.355851	-0.999929	0.00172878	0.0107458	-0.432908	-0.0107036	0.0361454	-0.999287	0.203019	0	0	0	1
-0.00205549	-0.999307	-0.0361673	0.355598	-0.999925	0.00162444	0.011127	-0.432968	-0.0110884	0.036172	-0.999281	0.202896	0	0	0	1
-0.00212769	-0.999301	-0.0363297	0.355369	-0.999922	0.00168704	0.0113427	-0.433013	-0.0113012	0.0363356	-0.999273	0.20278	0	0	0	1
-0.00223893	-0.999293	-0.0365288	0.355118	-0.99992	0.00179045	0.0114971	-0.433068	-0.0114514	0.0365362	-0.999264	0.202681	0	0	0	1
-0.00243054	-0.999284	-0.0367769	0.354837	-0.999919	0.00197722	0.011554	-0.433127	-0.0115008	0.0367866	-0.999254	0.202613	0	0	0	1
-0.00248256	-0.999272	-0.037092	0.354545	-0.999919	0.00202528	0.011564	-0.433163	-0.0115082	0.0371023	-0.999243	0.202555	0	0	0	1
-0.00242362	-0.999262	-0.0373769	0.354302	-0.999919	0.00196367	0.0115467	-0.43318	-0.0114925	0.0373864	-0.999232	0.202512	0	0	0	1
-0.00240427	-0.999253	-0.0375989	0.354133	-0.99992	0.0019435	0.0115	-0.43318	-0.0114461	0.0376081	-0.999224	0.202492	0	0	0	1
-0.00233991	-0.999244	-0.0378649	0.353978	-0.999921	0.00187928	0.0114151	-0.433149	-0.0113631	0.0378732	-0.999215	0.20248	0	0	0	1
-0.00214591	-0.999232	-0.0381706	0.353781	-0.999922	0.00168491	0.0113303	-0.433132	-0.011285	0.0381765	-0.999205	0.20246	0	0	0	1
-0.00181895	-0.999222	-0.0384566	0.353594	-0.999924	0.00135756	0.011251	-0.433116	-0.0112177	0.0384587	-0.999195	0.20244	0	0	0	1
-0.00156601	-0.999217	-0.0385965	0.353524	-0.999925	0.00110464	0.0112055	-0.433089	-0.0111819	0.0385957	-0.99919	0.202437	0	0	0	1
-0.00142468	-0.999214	-0.038691	0.353476	-0.999925	0.000962305	0.0112017	-0.433068	-0.0111834	0.0386886	-0.999186	0.202423	0	0	0	1
-0.00132918	-0.99921	-0.0387987	0.353424	-0.999924	0.000864236	0.0112352	-0.433036	-0.0112205	0.0387953	-0.999182	0.202389	0	0	0	1
-0.00114909	-0.999208	-0.0388444	0.353396	-0.999924	0.000682483	0.0112616	-0.433027	-0.0112539	0.038839	-0.999179	0.202371	0	0	0	1
-0.00108557	-0.999207	-0.0388782	0.35335	-0.999924	0.000616588	0.0113117	-0.433035	-0.0113065	0.038872	-0.999178	0.202347	0	0	0	1
-0.000934282	-0.999206	-0.0389021	0.353317	-0.999923	0.000463085	0.0113592	-0.433039	-0.0113599	0.0388943	-0.999176	0.202326	0	0	0	1
