# Supplementary material for: Axially rigid steerable needle with compliant active tip control
Source: PLoS One. 2021 Dec 16;16(12):e0261089. doi: 10.1371/journal.pone.0261089 (PMC8675730; doi:10.1371/journal.pone.0261089)
Supplement: S4 File — (ZIP) [file pone.0261089.s004.zip › Ins6/poseLog_Thu_Apr_29_15_33_32_2021_.csv]

0.0534711	-0.992054	-0.113557	0.349152	-0.995131	-0.0623807	0.0761467	-0.441685	-0.0826529	0.108914	-0.990607	0.198693	0	0	0	1
0.0544438	-0.991971	-0.11382	0.349052	-0.995492	-0.0628009	0.07091	-0.441569	-0.0775161	0.109428	-0.990965	0.199389	0	0	0	1
0.0558903	-0.99206	-0.11234	0.349404	-0.995976	-0.0633016	0.063256	-0.441677	-0.0698921	0.108334	-0.991652	0.200179	0	0	0	1
0.0573474	-0.991961	-0.112478	0.34926	-0.996313	-0.0640729	0.0568501	-0.441141	-0.0636268	0.108785	-0.992024	0.20052	0	0	0	1
0.0594958	-0.991844	-0.112393	0.349655	-0.996419	-0.0657909	0.0528873	-0.440422	-0.0598772	0.108825	-0.992253	0.200532	0	0	0	1
0.0602946	-0.991786	-0.112475	0.349696	-0.996493	-0.0663627	0.0507411	-0.440164	-0.0578153	0.109003	-0.992356	0.20057	0	0	0	1
0.060472	-0.991885	-0.111504	0.349937	-0.996548	-0.0663649	0.0496457	-0.44035	-0.0566696	0.108099	-0.992521	0.200623	0	0	0	1
0.0604892	-0.991993	-0.110527	0.350171	-0.996569	-0.0662917	0.0493261	-0.440528	-0.056285	0.107145	-0.992646	0.200548	0	0	0	1
0.0605863	-0.992144	-0.10911	0.350532	-0.99659	-0.0662669	0.0489347	-0.440757	-0.0558075	0.105755	-0.992822	0.200399	0	0	0	1
0.0607216	-0.992195	-0.108574	0.350694	-0.996583	-0.0663717	0.0489271	-0.440777	-0.0557783	0.105214	-0.992881	0.200251	0	0	0	1
0.0610403	-0.992204	-0.108309	0.350884	-0.996575	-0.0666538	0.048709	-0.440719	-0.0555753	0.104947	-0.992921	0.20025	0	0	0	1
0.0614305	-0.992207	-0.108066	0.351108	-0.99656	-0.0670125	0.048524	-0.440638	-0.0554144	0.104695	-0.992956	0.200252	0	0	0	1
0.0615956	-0.992258	-0.107497	0.351309	-0.996562	-0.067126	0.0483285	-0.440688	-0.0551971	0.104132	-0.993028	0.200209	0	0	0	1
0.0618339	-0.992322	-0.106765	0.351575	-0.996558	-0.0673074	0.048165	-0.440732	-0.0550082	0.103401	-0.993115	0.200124	0	0	0	1
0.0621707	-0.992364	-0.106183	0.351851	-0.996546	-0.067597	0.0480077	-0.44071	-0.0548457	0.102813	-0.993185	0.200071	0	0	0	1
0.0624732	-0.992395	-0.105714	0.352087	-0.996536	-0.0678569	0.0478353	-0.440688	-0.0546718	0.102341	-0.993243	0.200053	0	0	0	1
0.0627568	-0.99243	-0.105218	0.352318	-0.996517	-0.0681172	0.0478635	-0.440651	-0.0546952	0.101829	-0.993294	0.199951	0	0	0	1
0.0630728	-0.992483	-0.104524	0.352609	-0.996495	-0.0684018	0.0479201	-0.440624	-0.0547365	0.101117	-0.993365	0.199798	0	0	0	1
0.0633708	-0.992541	-0.103792	0.352897	-0.99647	-0.0686732	0.0480446	-0.440601	-0.054841	0.100363	-0.993436	0.199609	0	0	0	1
0.0635914	-0.992603	-0.103058	0.353158	-0.996455	-0.0688587	0.0480922	-0.440615	-0.05486	0.0996167	-0.99351	0.19945	0	0	0	1
0.0638482	-0.992652	-0.102423	0.35341	-0.996438	-0.0690845	0.0481251	-0.440608	-0.0548744	0.0989673	-0.993574	0.199322	0	0	0	1
0.0642088	-0.992694	-0.101791	0.353706	-0.996415	-0.0694116	0.0481269	-0.440562	-0.0548678	0.098318	-0.993639	0.199209	0	0	0	1
0.0646827	-0.992743	-0.101008	0.354088	-0.996385	-0.0698435	0.0481225	-0.440497	-0.0548551	0.0975125	-0.993719	0.199084	0	0	0	1
0.0650532	-0.992798	-0.100229	0.354424	-0.996371	-0.070156	0.0479573	-0.440495	-0.0546707	0.0967271	-0.993806	0.199007	0	0	0	1
0.0654615	-0.992856	-0.0993869	0.354794	-0.996363	-0.0704893	0.0476466	-0.440504	-0.054339	0.0958884	-0.993905	0.198975	0	0	0	1
0.0659449	-0.992912	-0.0985006	0.355203	-0.996352	-0.0708898	0.0472696	-0.440504	-0.0539444	0.0950062	-0.994011	0.198959	0	0	0	1
0.0663201	-0.992953	-0.0978311	0.355518	-0.996342	-0.0712061	0.0470192	-0.440493	-0.0536812	0.094337	-0.994089	0.198936	0	0	0	1
0.0666284	-0.993007	-0.097075	0.355825	-0.99634	-0.0714439	0.0466947	-0.44053	-0.0533307	0.0935906	-0.994179	0.198921	0	0	0	1
0.0669816	-0.993055	-0.096333	0.356147	-0.996332	-0.0717323	0.046417	-0.440541	-0.053032	0.0928527	-0.994264	0.198893	0	0	0	1
0.0673107	-0.993116	-0.0954704	0.356485	-0.996332	-0.0719814	0.0460385	-0.440594	-0.0526209	0.0920035	-0.994365	0.198872	0	0	0	1
0.0676624	-0.993192	-0.0944224	0.356878	-0.996337	-0.0722316	0.0455253	-0.440683	-0.0520629	0.0909785	-0.994488	0.198866	0	0	0	1
0.0680367	-0.993258	-0.0934571	0.35726	-0.996337	-0.072515	0.0450682	-0.440742	-0.0515686	0.0900307	-0.9946	0.198855	0	0	0	1
0.0683725	-0.993304	-0.0927222	0.357572	-0.996332	-0.0727858	0.0447588	-0.440763	-0.0512352	0.0893041	-0.994683	0.198838	0	0	0	1
0.0687267	-0.99335	-0.0919581	0.357902	-0.996327	-0.0730688	0.0443901	-0.440786	-0.0508415	0.0885519	-0.994771	0.198839	0	0	0	1
0.069147	-0.993382	-0.091303	0.358235	-0.996317	-0.0734249	0.0440292	-0.440773	-0.050469	0.0879046	-0.994847	0.198858	0	0	0	1
0.0695758	-0.993417	-0.0905915	0.35859	-0.996311	-0.073779	0.043576	-0.440777	-0.0500002	0.0872078	-0.994932	0.198886	0	0	0	1
0.0700221	-0.993438	-0.0900166	0.358923	-0.996298	-0.0741668	0.0432218	-0.44074	-0.0496417	0.0866392	-0.995	0.198896	0	0	0	1
0.0704796	-0.993456	-0.0894513	0.359258	-0.996283	-0.0745669	0.0428705	-0.440701	-0.0492874	0.0860798	-0.995066	0.198914	0	0	0	1
0.070917	-0.993476	-0.088888	0.359584	-0.996271	-0.0749455	0.0424978	-0.440668	-0.0489096	0.0855251	-0.995132	0.198948	0	0	0	1
0.0713563	-0.993496	-0.0883126	0.35991	-0.996257	-0.0753277	0.0421478	-0.440633	-0.0485534	0.084957	-0.995198	0.198974	0	0	0	1
0.0717945	-0.993519	-0.0876948	0.360249	-0.996243	-0.0757061	0.0417843	-0.440603	-0.0481798	0.0843479	-0.995268	0.198995	0	0	0	1
0.0722584	-0.993543	-0.0870396	0.360608	-0.99623	-0.0761055	0.0413804	-0.440578	-0.0477647	0.0837039	-0.995343	0.199023	0	0	0	1
0.0727138	-0.993562	-0.086441	0.360953	-0.996216	-0.0765008	0.0409913	-0.440544	-0.0473675	0.0831158	-0.995411	0.199055	0	0	0	1
0.0731726	-0.993575	-0.0858973	0.361287	-0.9962	-0.0769043	0.0406227	-0.440497	-0.0469949	0.0825809	-0.995473	0.19909	0	0	0	1
0.0736807	-0.993594	-0.0852436	0.36167	-0.996185	-0.0773431	0.04014	-0.440467	-0.0465032	0.0819435	-0.995549	0.199138	0	0	0	1
0.0741871	-0.993616	-0.0845419	0.362067	-0.996174	-0.0777736	0.0395971	-0.44045	-0.0459468	0.0812634	-0.99563	0.199191	0	0	0	1
0.0747016	-0.993647	-0.0837221	0.362496	-0.996165	-0.0782002	0.0389622	-0.440463	-0.0452891	0.0804732	-0.995725	0.199256	0	0	0	1
0.0751957	-0.993655	-0.083185	0.362848	-0.996148	-0.0786361	0.0385282	-0.440415	-0.0448525	0.07995	-0.995787	0.199297	0	0	0	1
0.0756641	-0.993678	-0.0824744	0.363231	-0.996138	-0.0790291	0.03797	-0.440418	-0.0442752	0.0792656	-0.995867	0.199359	0	0	0	1
0.0760661	-0.99371	-0.0817167	0.363592	-0.996134	-0.0793533	0.037399	-0.440453	-0.0436756	0.0785387	-0.995951	0.199419	0	0	0	1
0.076484	-0.99374	-0.0809588	0.363957	-0.996126	-0.0796988	0.0368857	-0.44047	-0.0431345	0.0778068	-0.996032	0.199477	0	0	0	1
0.0769397	-0.99378	-0.0800352	0.364378	-0.996117	-0.0800713	0.0363121	-0.440497	-0.0425222	0.0769134	-0.996128	0.199533	0	0	0	1
0.0773357	-0.993833	-0.0789925	0.364811	-0.996115	-0.080375	0.0356746	-0.440563	-0.0418311	0.0759096	-0.996234	0.199594	0	0	0	1
0.076658	-0.993968	-0.0779397	0.365255	-0.996198	-0.0796065	0.0350752	-0.440582	-0.0410956	0.0749375	-0.996338	0.199651	0	0	0	1
0.0770593	-0.99401	-0.0770045	0.365685	-0.996192	-0.0799289	0.0345214	-0.440594	-0.0404969	0.074034	-0.996431	0.199705	0	0	0	1
0.0774272	-0.994045	-0.0761746	0.366048	-0.996187	-0.0802237	0.0339758	-0.440634	-0.0399119	0.0732365	-0.996513	0.199774	0	0	0	1
0.0778734	-0.994064	-0.0754778	0.366413	-0.996171	-0.0806097	0.0335195	-0.440611	-0.0394323	0.0725616	-0.996582	0.19984	0	0	0	1
0.0783292	-0.994082	-0.0747601	0.366787	-0.996155	-0.0810035	0.0330419	-0.440593	-0.0389296	0.0718676	-0.996652	0.199913	0	0	0	1
0.0787887	-0.994099	-0.0740524	0.367159	-0.996138	-0.081403	0.0325766	-0.440566	-0.03844	0.0711828	-0.99672	0.199985	0	0	0	1
0.0792775	-0.994106	-0.0734325	0.367522	-0.996116	-0.0818403	0.0321728	-0.44051	-0.0380204	0.0705798	-0.996779	0.200056	0	0	0	1
0.0789885	-0.994178	-0.0727557	0.367876	-0.996159	-0.0814926	0.031712	-0.440464	-0.037484	0.0699545	-0.996843	0.200144	0	0	0	1
0.0784389	-0.994274	-0.0720437	0.368292	-0.996223	-0.0808834	0.0312554	-0.44036	-0.0369311	0.0693031	-0.996909	0.200238	0	0	0	1
0.0788123	-0.994287	-0.0714495	0.368672	-0.99621	-0.0812052	0.0308172	-0.440278	-0.0364707	0.0687331	-0.996966	0.200335	0	0	0	1
0.0791456	-0.994305	-0.0708245	0.369033	-0.996202	-0.0814849	0.0303584	-0.440225	-0.0359842	0.0681359	-0.997024	0.200428	0	0	0	1
0.0792186	-0.994344	-0.0701964	0.369393	-0.996214	-0.0815042	0.029899	-0.440167	-0.0354787	0.0675453	-0.997083	0.200526	0	0	0	1
0.0792393	-0.994391	-0.0695079	0.369752	-0.996232	-0.0814673	0.0294048	-0.440134	-0.03493	0.0668992	-0.997146	0.200622	0	0	0	1
0.0795089	-0.99442	-0.0687781	0.370123	-0.99623	-0.081676	0.0288659	-0.440122	-0.0343499	0.0662071	-0.997212	0.200722	0	0	0	1
0.0799748	-0.994436	-0.0679976	0.370544	-0.996215	-0.0820761	0.0282605	-0.440102	-0.0337118	0.0654634	-0.997283	0.200826	0	0	0	1
0.0801075	-0.994473	-0.0672953	0.370916	-0.996224	-0.0821499	0.0277171	-0.44008	-0.0331197	0.0648042	-0.997346	0.20092	0	0	0	1
0.0802136	-0.994519	-0.0664913	0.371313	-0.996237	-0.0821916	0.0271275	-0.440077	-0.0324714	0.0640485	-0.997416	0.201014	0	0	0	1
0.080391	-0.994562	-0.0656231	0.371745	-0.996246	-0.0822982	0.026451	-0.440081	-0.0317354	0.0632338	-0.997491	0.201127	0	0	0	1
0.0805837	-0.994604	-0.0647415	0.372181	-0.996254	-0.0824216	0.0257876	-0.440082	-0.0310121	0.0624043	-0.997566	0.201237	0	0	0	1
0.080929	-0.994632	-0.0638733	0.372623	-0.996247	-0.0826999	0.025131	-0.440072	-0.030306	0.0615833	-0.997639	0.201354	0	0	0	1
0.0811008	-0.994673	-0.0630139	0.373052	-0.996254	-0.0828086	0.0245196	-0.440053	-0.0296346	0.0607728	-0.997709	0.201469	0	0	0	1
0.0813096	-0.994725	-0.0619217	0.373544	-0.996261	-0.0829391	0.0237467	-0.440082	-0.0287847	0.0597429	-0.997796	0.201608	0	0	0	1
0.0814017	-0.994785	-0.0608306	0.37401	-0.996278	-0.0829559	0.0229991	-0.440127	-0.0279529	0.0587156	-0.997881	0.201735	0	0	0	1
0.0815685	-0.994822	-0.0599925	0.374402	-0.996281	-0.0830678	0.0224539	-0.440126	-0.0273487	0.0579215	-0.997944	0.20183	0	0	0	1
0.0817025	-0.994861	-0.0591503	0.374802	-0.996286	-0.083149	0.0219312	-0.440113	-0.0267644	0.0571224	-0.998006	0.201917	0	0	0	1
0.082042	-0.994883	-0.0583077	0.375196	-0.996273	-0.0834368	0.0214071	-0.440113	-0.0261902	0.0563179	-0.998067	0.201999	0	0	0	1
0.0823296	-0.994908	-0.0574641	0.375579	-0.996264	-0.083673	0.0208747	-0.440128	-0.0256042	0.0555146	-0.998127	0.202074	0	0	0	1
0.0825021	-0.994932	-0.0567937	0.375928	-0.996262	-0.0838047	0.0204415	-0.440104	-0.0251251	0.0548787	-0.998174	0.202124	0	0	0	1
0.0826127	-0.994956	-0.0562214	0.376281	-0.996264	-0.0838796	0.020047	-0.440037	-0.0246893	0.054339	-0.998215	0.20217	0	0	0	1
0.082869	-0.994964	-0.0556946	0.376634	-0.996254	-0.0841011	0.0196369	-0.439959	-0.0242496	0.0538425	-0.998252	0.202223	0	0	0	1
0.0828747	-0.994992	-0.0551815	0.376999	-0.996264	-0.084072	0.0192189	-0.43986	-0.0237895	0.0533664	-0.998289	0.202283	0	0	0	1
0.0829761	-0.995019	-0.054541	0.377388	-0.996269	-0.0841309	0.0187018	-0.439803	-0.0232249	0.0527697	-0.998334	0.202361	0	0	0	1
0.0830795	-0.995042	-0.0539554	0.377728	-0.996272	-0.0841963	0.0182335	-0.439763	-0.0227136	0.0522234	-0.998374	0.202429	0	0	0	1
0.0831584	-0.995069	-0.0533423	0.37808	-0.996278	-0.0842358	0.0177388	-0.439726	-0.0221723	0.0516525	-0.998416	0.202505	0	0	0	1
0.0832493	-0.995093	-0.052749	0.378428	-0.996282	-0.0842894	0.0172652	-0.439682	-0.0216543	0.0510995	-0.998456	0.202572	0	0	0	1
0.0833224	-0.995125	-0.0520255	0.378829	-0.996289	-0.0843181	0.0166951	-0.439648	-0.021028	0.0504254	-0.998504	0.202657	0	0	0	1
0.0834103	-0.995155	-0.0513008	0.379249	-0.996295	-0.084362	0.0161152	-0.439596	-0.0203926	0.0497506	-0.998551	0.202743	0	0	0	1
0.0835289	-0.995178	-0.0506516	0.379656	-0.996297	-0.0844413	0.0155846	-0.439526	-0.0198141	0.0491463	-0.998592	0.202826	0	0	0	1
0.0834836	-0.995214	-0.0500268	0.380052	-0.996311	-0.0843592	0.0150833	-0.439449	-0.019259	0.0485671	-0.998632	0.202903	0	0	0	1
0.0833962	-0.995256	-0.0493354	0.380454	-0.99633	-0.0842317	0.0145277	-0.439396	-0.018642	0.047927	-0.998674	0.20299	0	0	0	1
0.0834814	-0.995287	-0.0485552	0.38085	-0.996336	-0.0842737	0.0139175	-0.439391	-0.0179715	0.0471995	-0.998721	0.203084	0	0	0	1
0.0835453	-0.995326	-0.0476323	0.381258	-0.996344	-0.0842878	0.0132016	-0.439439	-0.0171823	0.0463394	-0.998775	0.203195	0	0	0	1
0.0836251	-0.99536	-0.0467766	0.381641	-0.99635	-0.0843231	0.0125436	-0.439478	-0.0164574	0.0455411	-0.998824	0.203294	0	0	0	1
0.0836393	-0.9954	-0.0458809	0.38204	-0.996361	-0.0842916	0.0118524	-0.439518	-0.015693	0.0447069	-0.998874	0.203402	0	0	0	1
0.083661	-0.995443	-0.0449073	0.382474	-0.996372	-0.0842651	0.0111008	-0.439561	-0.014862	0.0438	-0.998927	0.203517	0	0	0	1
0.0835035	-0.995501	-0.0438979	0.382947	-0.996397	-0.0840591	0.0103228	-0.439579	-0.013994	0.0428622	-0.99898	0.203641	0	0	0	1
0.0830316	-0.995575	-0.0431159	0.383353	-0.996446	-0.0835505	0.0097219	-0.439543	-0.0133089	0.0421398	-0.99902	0.203735	0	0	0	1
0.0827806	-0.995621	-0.0425185	0.383754	-0.996474	-0.0832715	0.00924434	-0.439435	-0.0127721	0.0415877	-0.999051	0.20381	0	0	0	1
0.0826725	-0.995663	-0.0417458	0.384196	-0.996492	-0.0831285	0.00863205	-0.439375	-0.0120926	0.0408702	-0.999089	0.203907	0	0	0	1
0.0827296	-0.995687	-0.0410488	0.384585	-0.996494	-0.0831554	0.00808877	-0.439333	-0.011495	0.0402202	-0.999122	0.203994	0	0	0	1
0.0827896	-0.995707	-0.0404329	0.384932	-0.996495	-0.0831895	0.00761335	-0.439291	-0.0109719	0.0396454	-0.999151	0.204068	0	0	0	1
0.0827551	-0.995738	-0.0397474	0.385272	-0.996504	-0.0831272	0.00709623	-0.439282	-0.0103978	0.0390057	-0.999182	0.204149	0	0	0	1
0.0828545	-0.995756	-0.0390884	0.385614	-0.996501	-0.0832003	0.00658853	-0.439267	-0.00984042	0.0383903	-0.999212	0.204231	0	0	0	1
0.0830076	-0.995766	-0.0385034	0.385947	-0.996493	-0.0833306	0.00613172	-0.439232	-0.00934196	0.037844	-0.999237	0.20431	0	0	0	1
0.0830396	-0.995785	-0.0379398	0.386296	-0.996495	-0.0833398	0.00566188	-0.439212	-0.0088276	0.0373214	-0.999262	0.204449	0	0	0	1
0.0831213	-0.995799	-0.0373886	0.386671	-0.996493	-0.0834003	0.00521815	-0.439161	-0.00834215	0.0368084	-0.999285	0.204581	0	0	0	1
0.0831944	-0.995813	-0.0368498	0.387073	-0.996491	-0.0834528	0.00477125	-0.43909	-0.00785418	0.0363082	-0.999307	0.204727	0	0	0	1
0.0832725	-0.995826	-0.0363049	0.387485	-0.996488	-0.0835091	0.00428458	-0.439031	-0.00732618	0.0358053	-0.999329	0.204904	0	0	0	1
0.0831141	-0.995858	-0.0357939	0.387875	-0.996505	-0.083331	0.0038324	-0.438983	-0.00682697	0.035335	-0.999349	0.205094	0	0	0	1
0.0831379	-0.995875	-0.0352543	0.388265	-0.996506	-0.0833351	0.00337229	-0.438948	-0.006324	0.0348356	-0.99937	0.205281	0	0	0	1
0.0832474	-0.995886	-0.0346978	0.388637	-0.9965	-0.0834248	0.00289628	-0.43893	-0.00580672	0.03432	-0.999391	0.205457	0	0	0	1
0.0832962	-0.995902	-0.0340906	0.389027	-0.996499	-0.0834531	0.00239317	-0.43892	-0.00525603	0.0337567	-0.999414	0.205643	0	0	0	1
0.0834858	-0.995908	-0.033446	0.389439	-0.996486	-0.0836214	0.0018494	-0.438911	-0.00466634	0.033159	-0.999436	0.205835	0	0	0	1
0.083631	-0.995918	-0.0327754	0.389869	-0.996477	-0.0837456	0.00129703	-0.438885	-0.00406423	0.0325363	-0.99946	0.206019	0	0	0	1
0.0837792	-0.995927	-0.0321229	0.3903	-0.996467	-0.083874	0.000756607	-0.438843	-0.00347551	0.031931	-0.999481	0.206192	0	0	0	1
0.0838296	-0.995946	-0.0314017	0.390753	-0.996464	-0.0839032	0.000156577	-0.438813	-0.00281835	0.0312625	-0.999504	0.206381	0	0	0	1
0.0838657	-0.995965	-0.0307054	0.391169	-0.996463	-0.08392	-0.000408709	-0.438799	-0.00219744	0.030616	-0.999526	0.206555	0	0	0	1
0.0839393	-0.995982	-0.0299434	0.391567	-0.996458	-0.0839739	-0.00101607	-0.438817	-0.00153019	0.0299077	-0.999549	0.206719	0	0	0	1
0.0839472	-0.996003	-0.0291857	0.391934	-0.996458	-0.0839639	-0.00158839	-0.438835	-0.000896216	0.0292008	-0.99957	0.206846	0	0	0	1
0.0840062	-0.996024	-0.0283005	0.392327	-0.996453	-0.0840031	-0.00226035	-0.438879	-0.000153683	0.0283751	-0.999595	0.206976	0	0	0	1
0.08409	-0.996047	-0.0272268	0.392745	-0.996446	-0.0840648	-0.00306635	-0.438973	0.000737695	0.0273731	-0.999622	0.207114	0	0	0	1
0.0841876	-0.996069	-0.0260858	0.393178	-0.996437	-0.0841409	-0.00391745	-0.439081	0.00167944	0.0263079	-0.99965	0.207259	0	0	0	1
0.0842387	-0.996086	-0.0252635	0.393544	-0.996431	-0.0841779	-0.00452701	-0.439106	0.00235493	0.0255399	-0.999668	0.207363	0	0	0	1
0.0842377	-0.996102	-0.0246169	0.39388	-0.99643	-0.0841667	-0.00500013	-0.439076	0.00288098	0.0249355	-0.999682	0.207444	0	0	0	1
0.0842407	-0.996122	-0.0238143	0.394282	-0.996427	-0.0841572	-0.005612	-0.439059	0.00355836	0.0241873	-0.999698	0.207552	0	0	0	1
0.0842549	-0.996136	-0.0231365	0.39467	-0.996424	-0.0841619	-0.00612305	-0.438995	0.00412444	0.023555	-0.999711	0.207641	0	0	0	1
0.0841861	-0.996155	-0.0225745	0.394996	-0.996428	-0.0840855	-0.0065505	-0.438943	0.00459938	0.0230307	-0.999721	0.207725	0	0	0	1
0.0842796	-0.996162	-0.0219139	0.395353	-0.996417	-0.0841707	-0.00706021	-0.438934	0.00516086	0.0224158	-0.999733	0.207856	0	0	0	1
0.0844181	-0.996161	-0.0213996	0.395662	-0.996403	-0.0843028	-0.00747711	-0.438943	0.00561661	0.0219393	-0.999741	0.208015	0	0	0	1
0.0845515	-0.996161	-0.0208846	0.395987	-0.996389	-0.0844298	-0.00791168	-0.438957	0.00609028	0.0214636	-0.999748	0.208209	0	0	0	1
0.0846194	-0.996166	-0.020375	0.396361	-0.99638	-0.0844916	-0.00834972	-0.43894	0.00656844	0.0209932	-0.999755	0.208426	0	0	0	1
0.0847123	-0.996168	-0.0198614	0.396758	-0.996369	-0.0845785	-0.00880663	-0.438914	0.00706529	0.0205208	-0.999762	0.208665	0	0	0	1
0.0847541	-0.996174	-0.0193672	0.397165	-0.996362	-0.0846149	-0.00924965	-0.438873	0.00754776	0.0200662	-0.999767	0.20891	0	0	0	1
0.0848714	-0.996174	-0.0188759	0.397598	-0.996348	-0.0847271	-0.00969948	-0.438805	0.00803532	0.0196157	-0.999772	0.209149	0	0	0	1
0.0847615	-0.996192	-0.0183729	0.398025	-0.996353	-0.0846129	-0.0101378	-0.438735	0.0085169	0.0191508	-0.999777	0.209384	0	0	0	1
0.0847103	-0.996205	-0.017904	0.398414	-0.996353	-0.0845578	-0.0105573	-0.438684	0.00897555	0.0187186	-0.999782	0.209606	0	0	0	1
0.0844405	-0.996238	-0.0173526	0.398786	-0.996371	-0.0842844	-0.0110327	-0.438672	0.00950087	0.0182069	-0.999786	0.209832	0	0	0	1
0.0839522	-0.996289	-0.0167759	0.399161	-0.996408	-0.0837931	-0.011505	-0.438653	0.0100288	0.0176671	-0.999791	0.210046	0	0	0	1
0.0834045	-0.996345	-0.0161895	0.399541	-0.996448	-0.0832427	-0.012004	-0.438633	0.0105847	0.0171188	-0.999795	0.210258	0	0	0	1
0.0834194	-0.996349	-0.0158492	0.399939	-0.996435	-0.0832439	-0.0130424	-0.438692	0.0116477	0.0168664	-0.999787	0.210514	0	0	0	1
0.0832019	-0.996374	-0.0154452	0.40043	-0.996445	-0.083021	-0.0136539	-0.438551	0.0122944	0.0165121	-0.999785	0.210734	0	0	0	1
0.0832485	-0.996375	-0.0150874	0.400948	-0.996432	-0.0830604	-0.0143657	-0.438453	0.0130328	0.0162153	-0.999781	0.211035	0	0	0	1
0.0832246	-0.996384	-0.0146259	0.401445	-0.996424	-0.0830316	-0.0150592	-0.438429	0.0137627	0.0158126	-0.999777	0.211393	0	0	0	1
0.0831912	-0.996394	-0.0141303	0.401916	-0.996418	-0.0829965	-0.0156143	-0.438394	0.0143576	0.0153645	-0.999776	0.211723	0	0	0	1
0.0829866	-0.996418	-0.0136586	0.402325	-0.996428	-0.0827921	-0.0160549	-0.438361	0.0148389	0.014928	-0.999775	0.212008	0	0	0	1
0.0828319	-0.996437	-0.0131705	0.402724	-0.996434	-0.0826385	-0.0164859	-0.438329	0.0153111	0.014475	-0.999775	0.212275	0	0	0	1
0.0829061	-0.996438	-0.0125897	0.403207	-0.996419	-0.0827145	-0.0169985	-0.438277	0.015869	0.0139398	-0.999774	0.212579	0	0	0	1
0.0828788	-0.996448	-0.0120134	0.40372	-0.996412	-0.0826894	-0.0175209	-0.438214	0.0164376	0.0134083	-0.999772	0.212918	0	0	0	1
0.0828945	-0.996453	-0.0114323	0.404225	-0.996401	-0.0827078	-0.0180499	-0.438168	0.0170126	0.0128733	-0.999769	0.213268	0	0	0	1
0.0827115	-0.996475	-0.0108686	0.404688	-0.996407	-0.0825284	-0.0185407	-0.438133	0.0175507	0.0123491	-0.999767	0.213592	0	0	0	1
0.0826461	-0.996486	-0.0103335	0.405108	-0.996404	-0.0824672	-0.018978	-0.438092	0.0180314	0.0118508	-0.999764	0.213858	0	0	0	1
0.0827374	-0.996485	-0.00967545	0.405563	-0.996387	-0.0825649	-0.0194639	-0.438058	0.0185689	0.0112369	-0.999761	0.214103	0	0	0	1
0.0826258	-0.9965	-0.00901388	0.40602	-0.996388	-0.0824616	-0.0198456	-0.438003	0.0190051	0.0106071	-0.99976	0.214311	0	0	0	1
0.082469	-0.996519	-0.00833299	0.406541	-0.996394	-0.0823151	-0.0201165	-0.437901	0.0193328	0.00994802	-0.999761	0.214508	0	0	0	1
0.0821847	-0.996548	-0.00765957	0.407068	-0.996413	-0.0820423	-0.020288	-0.437819	0.0195618	0.00928557	-0.999762	0.214718	0	0	0	1
0.081945	-0.996573	-0.00695321	0.407547	-0.996431	-0.081816	-0.0203353	-0.437803	0.019669	0.0085809	-0.999767	0.214902	0	0	0	1
0.0816829	-0.996599	-0.00624452	0.407977	-0.996456	-0.0815697	-0.0201132	-0.437801	0.0195077	0.00785143	-0.999776	0.214975	0	0	0	1
0.0816115	-0.996609	-0.00557916	0.408359	-0.996469	-0.0815147	-0.0196472	-0.437817	0.019098	0.00714904	-0.999789	0.21492	0	0	0	1
0.0817437	-0.996601	-0.0050682	0.408701	-0.996465	-0.081659	-0.019284	-0.437952	0.0187768	0.00661277	-0.999799	0.214779	0	0	0	1
0.0818011	-0.9966	-0.00423802	0.40915	-0.996474	-0.0817368	-0.0184651	-0.438038	0.018028	0.00571968	-0.999818	0.214573	0	0	0	1
0.0817154	-0.996611	-0.00328506	0.409616	-0.996493	-0.081672	-0.0176845	-0.438183	0.0173284	0.00470479	-0.999836	0.214422	0	0	0	1
0.0814448	-0.996635	-0.0024464	0.409959	-0.996526	-0.0814186	-0.0170196	-0.438315	0.0167352	0.00381021	-0.99985	0.214335	0	0	0	1
0.0815207	-0.996631	-0.00172801	0.410336	-0.996526	-0.0815079	-0.0165569	-0.438351	0.0163322	0.00305789	-0.999859	0.214314	0	0	0	1
0.0817095	-0.996616	-0.00112644	0.410746	-0.996512	-0.0817069	-0.0164238	-0.438329	0.0162482	0.00245067	-0.999862	0.214403	0	0	0	1
0.0817765	-0.996611	-0.000676296	0.411158	-0.996503	-0.0817808	-0.0165835	-0.438238	0.016444	0.00201625	-0.99986	0.214577	0	0	0	1
0.0816684	-0.99662	-0.000316394	0.411574	-0.996507	-0.0816781	-0.0168888	-0.438097	0.0167779	0.00168077	-0.999855	0.214786	0	0	0	1
0.0811941	-0.996659	8.59339e-05	0.412002	-0.996538	-0.0812102	-0.0172947	-0.437985	0.0172159	0.00130481	-0.999848	0.21504	0	0	0	1
0.0805109	-0.996714	0.000322458	0.412394	-0.996581	-0.0805304	-0.0179811	-0.437941	0.01792	0.00111257	-0.999836	0.215305	0	0	0	1
0.0799308	-0.996761	0.000521402	0.412883	-0.996614	-0.0799533	-0.0187091	-0.437836	0.0186622	0.000962073	-0.999822	0.215543	0	0	0	1
0.079704	-0.996779	0.000701912	0.413455	-0.996616	-0.0797293	-0.0195609	-0.437746	0.0195259	0.00084585	-0.999806	0.215781	0	0	0	1
0.0791666	-0.996822	0.000889648	0.414018	-0.996641	-0.079195	-0.0204036	-0.437676	0.0203813	0.000714956	-0.999789	0.216004	0	0	0	1
0.0789286	-0.99684	0.00115776	0.414502	-0.996651	-0.0789624	-0.0208253	-0.437576	0.020823	0.00047618	-0.99978	0.216138	0	0	0	1
0.0790874	-0.996827	0.00154551	0.414921	-0.996637	-0.0791292	-0.020877	-0.437494	0.0209051	9.71583e-05	-0.999778	0.216201	0	0	0	1
0.0789621	-0.996836	0.0022784	0.415354	-0.996653	-0.0790191	-0.0205139	-0.437462	0.020601	-0.000664585	-0.999785	0.216169	0	0	0	1
0.0789056	-0.996837	0.00321565	0.415818	-0.996669	-0.0789808	-0.0198689	-0.437476	0.020032	-0.0016508	-0.999795	0.216028	0	0	0	1
0.0790212	-0.996824	0.0042349	0.416331	-0.996678	-0.0791142	-0.0188808	-0.437572	0.0191278	-0.00274247	-0.99981	0.215755	0	0	0	1
0.078923	-0.996828	0.0051959	0.416797	-0.996706	-0.0790301	-0.0177264	-0.437741	0.0180527	-0.0037934	-0.999827	0.215399	0	0	0	1
0.0788033	-0.996832	0.00603038	0.417173	-0.996735	-0.07892	-0.0165389	-0.43791	0.0169342	-0.00472102	-0.999843	0.215005	0	0	0	1
0.0788284	-0.996826	0.00676159	0.417525	-0.996746	-0.0789528	-0.0156967	-0.438104	0.0161525	-0.00551588	-0.999852	0.214725	0	0	0	1
0.0789681	-0.996809	0.00750207	0.417944	-0.996744	-0.0791004	-0.0150285	-0.438271	0.0155457	-0.00630452	-0.999857	0.214517	0	0	0	1
0.0789886	-0.996802	0.00824513	0.418445	-0.996753	-0.0791271	-0.0142832	-0.43835	0.0148616	-0.0071038	-0.999862	0.214267	0	0	0	1
0.0787963	-0.996812	0.0087885	0.418905	-0.996773	-0.0789399	-0.0138844	-0.43849	0.0145056	-0.00767975	-0.999863	0.214051	0	0	0	1
0.0785772	-0.996827	0.00911136	0.419346	-0.996792	-0.0787246	-0.0137769	-0.438607	0.0144221	-0.00801322	-0.999861	0.213861	0	0	0	1
0.0785362	-0.996829	0.00918141	0.419709	-0.996794	-0.0786852	-0.0138509	-0.438625	0.0145011	-0.00807782	-0.99986	0.2137	0	0	0	1
0.0786377	-0.996822	0.00911651	0.420116	-0.996781	-0.0787887	-0.0142166	-0.438552	0.0148614	-0.00798283	-0.999855	0.213633	0	0	0	1
0.0781354	-0.996864	0.00886463	0.420511	-0.996807	-0.0782896	-0.0150994	-0.438442	0.0157177	-0.00767014	-0.999844	0.213711	0	0	0	1
0.0774176	-0.996926	0.00812321	0.420847	-0.996836	-0.077572	-0.0168228	-0.438376	0.0173729	-0.00680871	-0.999823	0.2139	0	0	0	1
0.0772145	-0.996947	0.00748214	0.421352	-0.996823	-0.0773678	-0.0184415	-0.438151	0.0189359	-0.00604797	-0.9998	0.214094	0	0	0	1
0.0772149	-0.99695	0.00701147	0.421855	-0.996795	-0.0773672	-0.0198778	-0.437939	0.0203315	-0.00546767	-0.999775	0.214305	0	0	0	1
0.0777618	-0.99691	0.00666737	0.422308	-0.996724	-0.0779141	-0.0212781	-0.437845	0.0217038	-0.0050044	-0.999749	0.214563	0	0	0	1
0.0779921	-0.996892	0.00662338	0.422676	-0.996688	-0.0781474	-0.0220925	-0.437752	0.0225134	-0.00489188	-0.999732	0.214764	0	0	0	1
0.0781633	-0.996878	0.00677134	0.422959	-0.996663	-0.0783244	-0.0225916	-0.437723	0.0230234	-0.00499637	-0.999719	0.214921	0	0	0	1
0.0781534	-0.996874	0.00740324	0.423312	-0.996657	-0.0783302	-0.0228118	-0.437721	0.0232924	-0.00560911	-0.99971	0.215035	0	0	0	1
0.0783319	-0.996856	0.00799214	0.423669	-0.996641	-0.0785228	-0.02288	-0.437682	0.0234076	-0.00618648	-0.999704	0.215094	0	0	0	1
0.0783876	-0.996845	0.00871744	0.424066	-0.996634	-0.0785958	-0.0229173	-0.437658	0.0235021	-0.00690507	-0.999697	0.215142	0	0	0	1
0.0784596	-0.996833	0.00947523	0.424474	-0.996627	-0.0786855	-0.022906	-0.437661	0.0235509	-0.00765946	-0.99969	0.215193	0	0	0	1
0.0785525	-0.996819	0.0101162	0.424863	-0.99662	-0.0787932	-0.0228682	-0.4377	0.0235644	-0.00829899	-0.999685	0.215251	0	0	0	1
0.0784936	-0.996816	0.0108809	0.425297	-0.99663	-0.0787495	-0.0225575	-0.437739	0.0233144	-0.00908695	-0.999684	0.215272	0	0	0	1
0.0785171	-0.996804	0.0117593	0.425785	-0.99664	-0.0787878	-0.0219909	-0.437819	0.0228189	-0.0100064	-0.999687	0.215209	0	0	0	1
0.0785614	-0.996787	0.0128495	0.426354	-0.996655	-0.0788471	-0.0210912	-0.438016	0.0220084	-0.0111629	-0.999693	0.215005	0	0	0	1
0.0786381	-0.996767	0.0138581	0.426881	-0.99667	-0.0789331	-0.0200317	-0.438278	0.0210325	-0.0122501	-0.999701	0.214658	0	0	0	1
0.0785217	-0.996768	0.0144311	0.427149	-0.996698	-0.0788162	-0.0190558	-0.438496	0.0201033	-0.0129006	-0.999712	0.214237	0	0	0	1
0.0784236	-0.99677	0.0148764	0.427366	-0.996724	-0.0787141	-0.0180861	-0.438577	0.0191703	-0.0134227	-0.999723	0.213845	0	0	0	1
0.0787237	-0.996738	0.0153882	0.427741	-0.996711	-0.0790159	-0.0175029	-0.438612	0.0186334	-0.0139731	-0.999726	0.213632	0	0	0	1
0.0790956	-0.996702	0.0158166	0.428267	-0.996681	-0.0793956	-0.0174971	-0.438621	0.0186668	-0.0143935	-0.999719	0.213578	0	0	0	1
0.0789427	-0.996714	0.0157878	0.42872	-0.99668	-0.0792515	-0.0181407	-0.438617	0.0193039	-0.0143167	-0.999708	0.213582	0	0	0	1
0.0779566	-0.996803	0.0150714	0.429087	-0.996727	-0.0782733	-0.0197377	-0.438677	0.0208259	-0.0134968	-0.999689	0.213586	0	0	0	1
0.0773064	-0.996866	0.0142266	0.429637	-0.996742	-0.0776277	-0.0214923	-0.438633	0.0225011	-0.012532	-0.999665	0.213523	0	0	0	1
0.077358	-0.996874	0.0134079	0.43027	-0.996696	-0.0776825	-0.0233497	-0.438576	0.0242901	-0.0115706	-0.999635	0.2135	0	0	0	1
0.0771557	-0.996893	0.0131109	0.430792	-0.996684	-0.0774856	-0.0244619	-0.43842	0.0253736	-0.0111933	-0.999612	0.213584	0	0	0	1
0.0772259	-0.996887	0.0131807	0.431172	-0.996663	-0.0775646	-0.0250896	-0.438292	0.0260058	-0.0112124	-0.999596	0.21377	0	0	0	1
0.0773592	-0.996872	0.013521	0.431538	-0.996644	-0.0777102	-0.0253986	-0.438202	0.0263418	-0.011524	-0.999584	0.213973	0	0	0	1
0.0774504	-0.99686	0.0138971	0.431837	-0.99663	-0.0778138	-0.0256011	-0.438173	0.026574	-0.0118806	-0.999573	0.21415	0	0	0	1
0.0776498	-0.996839	0.0142573	0.432168	-0.99661	-0.0780246	-0.0257588	-0.438094	0.0267617	-0.0122219	-0.999564	0.214306	0	0	0	1
0.0778037	-0.99682	0.0147244	0.432565	-0.996592	-0.0781931	-0.0259224	-0.438016	0.0269631	-0.0126705	-0.999553	0.214493	0	0	0	1
0.0778412	-0.996808	0.015347	0.43299	-0.996584	-0.0782494	-0.0260725	-0.438017	0.027162	-0.0132782	-0.99954	0.214715	0	0	0	1
0.0777668	-0.996802	0.0160853	0.433449	-0.996586	-0.0781961	-0.0261469	-0.438045	0.027293	-0.0140102	-0.999526	0.214934	0	0	0	1
0.077647	-0.996801	0.0167444	0.433871	-0.996595	-0.0780941	-0.0261282	-0.438043	0.0273241	-0.0146717	-0.999516	0.215092	0	0	0	1
0.0775698	-0.996797	0.0172969	0.434241	-0.996602	-0.0780307	-0.0260467	-0.438016	0.0272847	-0.0152308	-0.999509	0.215196	0	0	0	1
0.0775841	-0.996787	0.01779	0.434616	-0.996602	-0.0780573	-0.0259663	-0.437945	0.0272433	-0.0157281	-0.999502	0.215283	0	0	0	1
0.0775412	-0.996781	0.0183089	0.435039	-0.996605	-0.0780277	-0.0259148	-0.437857	0.0272318	-0.0162503	-0.999494	0.215384	0	0	0	1
0.0775462	-0.996774	0.0186964	0.435449	-0.996596	-0.078048	-0.0262005	-0.437837	0.027547	-0.0166141	-0.999479	0.21554	0	0	0	1
0.0772821	-0.99679	0.018912	0.435834	-0.9966	-0.0777999	-0.0267912	-0.437844	0.0281484	-0.0167902	-0.99946	0.215712	0	0	0	1
0.0765704	-0.996847	0.0188376	0.436242	-0.996625	-0.0771037	-0.0278398	-0.437862	0.0291763	-0.0166553	-0.999433	0.215864	0	0	0	1
0.0762047	-0.996883	0.018366	0.436723	-0.996606	-0.0767505	-0.029457	-0.437887	0.0307467	-0.0160719	-0.999395	0.215976	0	0	0	1
0.0765254	-0.996873	0.017611	0.437312	-0.996519	-0.0770786	-0.0314773	-0.437933	0.0327082	-0.0151539	-0.999347	0.216019	0	0	0	1
0.0768318	-0.996858	0.0170783	0.437991	-0.996443	-0.0773909	-0.0330826	-0.437959	0.0342724	-0.0144886	-0.999304	0.215947	0	0	0	1
0.0769792	-0.996846	0.017148	0.438711	-0.996414	-0.0775478	-0.0335739	-0.437907	0.0347698	-0.0145149	-0.999287	0.215757	0	0	0	1
0.0769486	-0.996843	0.0174544	0.439258	-0.996413	-0.0775289	-0.0336476	-0.438023	0.0348666	-0.0148156	-0.999279	0.215544	0	0	0	1
0.0768774	-0.99684	0.0179195	0.43962	-0.996427	-0.0774699	-0.0333752	-0.438239	0.03463	-0.0153025	-0.99928	0.215343	0	0	0	1
0.0767815	-0.996834	0.0186482	0.439951	-0.996456	-0.0773881	-0.0326857	-0.438373	0.0339974	-0.0160853	-0.999289	0.21519	0	0	0	1
0.0767566	-0.996823	0.019297	0.44025	-0.996476	-0.0773759	-0.0321245	-0.438439	0.0334875	-0.0167761	-0.999295	0.215113	0	0	0	1
0.0769468	-0.9968	0.0197697	0.440557	-0.99647	-0.0775766	-0.0318187	-0.438405	0.0332225	-0.0172645	-0.999296	0.215101	0	0	0	1
0.0772672	-0.996767	0.02016	0.440909	-0.996448	-0.0779076	-0.031691	-0.438288	0.033131	-0.0176526	-0.999292	0.215145	0	0	0	1
0.077492	-0.996741	0.0205841	0.441298	-0.996429	-0.0781466	-0.0317016	-0.438168	0.0331787	-0.0180668	-0.999283	0.215255	0	0	0	1
0.0776353	-0.99672	0.0210475	0.441704	-0.996414	-0.0783066	-0.0317747	-0.438065	0.0332905	-0.0185181	-0.999271	0.215401	0	0	0	1
0.0777028	-0.996704	0.0215456	0.442135	-0.996405	-0.0783922	-0.0318566	-0.437993	0.0334125	-0.0190056	-0.999258	0.215535	0	0	0	1
0.0775736	-0.996703	0.0220389	0.442556	-0.996412	-0.0782803	-0.0318979	-0.437966	0.0334899	-0.0194982	-0.999246	0.215617	0	0	0	1
0.0772789	-0.996716	0.0224874	0.442936	-0.996437	-0.0779992	-0.0318172	-0.437968	0.0334386	-0.0199613	-0.999238	0.215607	0	0	0	1
0.076754	-0.996747	0.0229367	0.443326	-0.996483	-0.0774859	-0.03164	-0.438004	0.0332862	-0.0204403	-0.999234	0.215511	0	0	0	1
0.0764174	-0.996761	0.0234119	0.443743	-0.996512	-0.0771625	-0.0315113	-0.438115	0.0331875	-0.020935	-0.999227	0.215399	0	0	0	1
0.0765445	-0.996741	0.0238761	0.444224	-0.996496	-0.077308	-0.0316505	-0.438307	0.0333649	-0.0213826	-0.999211	0.215334	0	0	0	1
0.0765175	-0.996739	0.0240325	0.444675	-0.996479	-0.0772979	-0.0321952	-0.438445	0.0339197	-0.0214972	-0.99919	0.215299	0	0	0	1
0.076423	-0.996754	0.0237067	0.445114	-0.996445	-0.0772184	-0.0334259	-0.438541	0.0351199	-0.0210807	-0.999158	0.215288	0	0	0	1
0.076678	-0.99675	0.0230467	0.445601	-0.996358	-0.0774894	-0.0353525	-0.438621	0.0369954	-0.0202647	-0.999107	0.215361	0	0	0	1
0.0765929	-0.996766	0.0226064	0.446064	-0.996314	-0.0774152	-0.0367236	-0.438508	0.0383269	-0.0197229	-0.999067	0.215455	0	0	0	1
0.0762176	-0.996819	0.0215181	0.4462	-0.996285	-0.0770273	-0.0382762	-0.438429	0.0397841	-0.0185335	-0.999033	0.21551	0	0	0	1
0.0757609	-0.996869	0.0208284	0.446269	-0.996293	-0.0765568	-0.0390241	-0.438313	0.0404686	-0.0178074	-0.999019	0.215509	0	0	0	1
0.0752811	-0.996917	0.020279	0.446155	-0.996327	-0.0760569	-0.039133	-0.438286	0.0405269	-0.0172712	-0.999026	0.215466	0	0	0	1
0.0751007	-0.996939	0.0198569	0.445979	-0.996346	-0.0758579	-0.0390349	-0.438334	0.0403938	-0.0168654	-0.999038	0.2154	0	0	0	1
0.0748623	-0.996964	0.0194925	0.445791	-0.996374	-0.0756014	-0.0388151	-0.438392	0.040143	-0.0165287	-0.999054	0.215303	0	0	0	1
0.0745688	-0.996996	0.0189506	0.445536	-0.996415	-0.0752794	-0.0383846	-0.438433	0.039668	-0.0160331	-0.999081	0.215126	0	0	0	1
0.0743224	-0.997025	0.0183878	0.445292	-0.996452	-0.075004	-0.0379478	-0.438452	0.0391862	-0.0155149	-0.999108	0.214955	0	0	0	1
0.074074	-0.997053	0.0178737	0.445057	-0.996486	-0.0747305	-0.037603	-0.438489	0.0388001	-0.0150383	-0.999131	0.214816	0	0	0	1
0.0737766	-0.997085	0.0173068	0.44479	-0.996522	-0.0744066	-0.0372847	-0.438549	0.0384359	-0.0145087	-0.999152	0.214688	0	0	0	1
0.0734592	-0.997118	0.016773	0.444525	-0.996561	-0.0740638	-0.0369207	-0.43861	0.0380287	-0.014016	-0.999175	0.21453	0	0	0	1
0.0731712	-0.99715	0.0161221	0.44424	-0.996601	-0.0737453	-0.0364781	-0.438638	0.0375352	-0.013411	-0.999202	0.214358	0	0	0	1
0.0728742	-0.997183	0.0154152	0.443937	-0.996642	-0.0734161	-0.0360141	-0.438664	0.0370165	-0.0127518	-0.99923	0.214185	0	0	0	1
0.0724958	-0.99722	0.0147739	0.44362	-0.996687	-0.0730091	-0.0355972	-0.438737	0.036549	-0.0121572	-0.999255	0.214009	0	0	0	1
0.0721449	-0.997254	0.0141399	0.443311	-0.99673	-0.0726304	-0.0351763	-0.4388	0.0360789	-0.0115688	-0.999279	0.213832	0	0	0	1
0.0717959	-0.997288	0.0135698	0.443019	-0.996771	-0.0722565	-0.0347597	-0.438864	0.0356181	-0.0110434	-0.999301	0.213638	0	0	0	1
0.0714554	-0.99732	0.0129786	0.442712	-0.996811	-0.0718909	-0.0343671	-0.438916	0.0351802	-0.0104944	-0.999323	0.213435	0	0	0	1
0.0711445	-0.99735	0.0123386	0.442398	-0.996851	-0.0715534	-0.0339338	-0.43895	0.034699	-0.00989855	-0.999346	0.213218	0	0	0	1
0.0708418	-0.997379	0.0117568	0.442108	-0.996887	-0.0712273	-0.0335605	-0.438986	0.0342821	-0.00935579	-0.999365	0.213028	0	0	0	1
0.0705155	-0.99741	0.011069	0.441778	-0.996925	-0.0708742	-0.0331683	-0.43902	0.033839	-0.0087091	-0.999386	0.212832	0	0	0	1
0.070216	-0.997438	0.0104146	0.441458	-0.996959	-0.0705499	-0.0328176	-0.439057	0.0334405	-0.00809174	-0.999405	0.212641	0	0	0	1
0.069917	-0.997466	0.0097698	0.44114	-0.996994	-0.0702269	-0.0324714	-0.439084	0.0330474	-0.00748324	-0.999423	0.212447	0	0	0	1
0.0696037	-0.997495	0.00903399	0.440788	-0.99703	-0.0698867	-0.0320699	-0.439099	0.0325931	-0.00678812	-0.999442	0.212224	0	0	0	1
0.0692922	-0.997522	0.00839991	0.440466	-0.997064	-0.0695527	-0.0317358	-0.439138	0.0322135	-0.00618938	-0.999459	0.212029	0	0	0	1
0.0689948	-0.997548	0.00769519	0.440127	-0.997099	-0.0692306	-0.0313527	-0.439159	0.0317808	-0.00552289	-0.999476	0.21182	0	0	0	1
0.0686833	-0.997574	0.00703188	0.439797	-0.997133	-0.0688966	-0.0310075	-0.439191	0.031389	-0.00489524	-0.999492	0.211622	0	0	0	1
0.0683633	-0.997601	0.00630257	0.439438	-0.997169	-0.0685522	-0.0306153	-0.439225	0.0309461	-0.00420501	-0.999509	0.21141	0	0	0	1
0.06808	-0.997625	0.0055901	0.439102	-0.997201	-0.0682457	-0.0302435	-0.439256	0.0305254	-0.00352876	-0.999525	0.211224	0	0	0	1
0.0679301	-0.99764	0.00472858	0.43874	-0.997227	-0.0680684	-0.0297902	-0.439269	0.030014	-0.00270512	-0.999543	0.211046	0	0	0	1
0.0677372	-0.997657	0.00362587	0.438339	-0.99726	-0.0678415	-0.0292021	-0.439237	0.029352	-0.00165122	-0.999565	0.210882	0	0	0	1
0.0675994	-0.99767	0.00242843	0.437926	-0.99729	-0.0676684	-0.0285568	-0.439175	0.0286269	-0.000504825	-0.999587	0.210709	0	0	0	1
0.0675475	-0.997676	0.00150961	0.437588	-0.997309	-0.0675904	-0.0280766	-0.439157	0.0280856	0.000377518	-0.999602	0.210571	0	0	0	1
0.0674585	-0.997683	0.000603957	0.437239	-0.99733	-0.0674767	-0.0276112	-0.439162	0.0275603	0.00124679	-0.999616	0.210435	0	0	0	1
0.0672577	-0.997696	-0.000412958	0.436844	-0.99736	-0.0672491	-0.0270811	-0.439164	0.0269632	0.00221976	-0.999631	0.210282	0	0	0	1
0.0672816	-0.997694	-0.00131542	0.436494	-0.997372	-0.0672501	-0.0266209	-0.439177	0.0264434	0.00308951	-0.999642	0.210145	0	0	0	1
0.0671459	-0.997702	-0.00213404	0.436153	-0.997393	-0.0670945	-0.0262007	-0.43921	0.0259696	0.00387416	-0.999652	0.210013	0	0	0	1
0.0669736	-0.997712	-0.00286239	0.435845	-0.997416	-0.066905	-0.0258363	-0.439244	0.0255579	0.00457173	-0.99966	0.209897	0	0	0	1
0.0668051	-0.99772	-0.00362853	0.43552	-0.997438	-0.0667191	-0.0254492	-0.439282	0.0251214	0.00530573	-0.999667	0.209774	0	0	0	1
0.0666671	-0.997726	-0.00441733	0.435179	-0.997458	-0.0665638	-0.0250516	-0.439329	0.0246729	0.00606255	-0.999674	0.209645	0	0	0	1
0.0665912	-0.997728	-0.00508489	0.434883	-0.997473	-0.0664736	-0.0247193	-0.43938	0.0242975	0.00670443	-0.999679	0.209535	0	0	0	1
0.0665086	-0.99773	-0.00575172	0.434579	-0.997487	-0.0663773	-0.0243847	-0.439438	0.0239199	0.00734534	-0.999684	0.209426	0	0	0	1
0.0663008	-0.99774	-0.00649442	0.434253	-0.997512	-0.0661551	-0.0239926	-0.439476	0.0234811	0.00805523	-0.999689	0.209317	0	0	0	1
0.0661826	-0.997743	-0.00717794	0.43396	-0.997529	-0.0660241	-0.0236215	-0.439498	0.0230667	0.00870976	-0.999693	0.209219	0	0	0	1
0.0659556	-0.997751	-0.00802066	0.433599	-0.997556	-0.0657822	-0.0231581	-0.439519	0.0225508	0.00951465	-0.999697	0.209105	0	0	0	1
0.0658064	-0.997755	-0.00878212	0.433256	-0.997576	-0.0656201	-0.02274	-0.439558	0.0220851	0.0102434	-0.9997	0.208995	0	0	0	1
0.0656378	-0.99776	-0.00943772	0.432942	-0.997596	-0.0654411	-0.0223759	-0.439611	0.0216806	0.0108699	-0.999703	0.208902	0	0	0	1
0.0655615	-0.997757	-0.0101969	0.432591	-0.997612	-0.0653534	-0.0219416	-0.439649	0.0211984	0.0115971	-0.999705	0.208792	0	0	0	1
0.0654742	-0.997755	-0.0109636	0.432222	-0.997628	-0.0652555	-0.0214857	-0.439676	0.0206944	0.0123304	-0.999707	0.208668	0	0	0	1
0.0653989	-0.997753	-0.0115788	0.43189	-0.997642	-0.0651725	-0.0210935	-0.439719	0.0202639	0.012917	-0.999708	0.208543	0	0	0	1
0.0651637	-0.99776	-0.0122728	0.431527	-0.997667	-0.0649292	-0.0206611	-0.439761	0.0197904	0.0135766	-0.999709	0.208421	0	0	0	1
0.0650512	-0.997757	-0.0131374	0.431144	-0.997685	-0.0648071	-0.0201467	-0.439777	0.0192225	0.0144036	-0.999708	0.208307	0	0	0	1
0.06496	-0.997748	-0.0142183	0.430734	-0.997704	-0.0647048	-0.0195217	-0.439735	0.0185302	0.0154397	-0.999706	0.208185	0	0	0	1
0.0649601	-0.997733	-0.0151971	0.430365	-0.997716	-0.0646963	-0.0189472	-0.439695	0.0178935	0.0163791	-0.999703	0.208068	0	0	0	1
0.0648682	-0.997723	-0.0162437	0.429954	-0.997734	-0.0645963	-0.0183337	-0.439669	0.0172151	0.017382	-0.999698	0.20795	0	0	0	1
0.064722	-0.997717	-0.0171293	0.429588	-0.997753	-0.0644443	-0.0178212	-0.439664	0.0166491	0.01823	-0.999692	0.207852	0	0	0	1
0.0645754	-0.997712	-0.0179943	0.429232	-0.997771	-0.064293	-0.0173108	-0.439659	0.0160867	0.0190578	-0.999686	0.207753	0	0	0	1
0.0643787	-0.997708	-0.0189072	0.428847	-0.997793	-0.0640921	-0.0167831	-0.439662	0.0155053	0.0199317	-0.999678	0.207648	0	0	0	1
0.0642431	-0.997702	-0.0196255	0.428508	-0.997809	-0.0639538	-0.0163778	-0.43971	0.0150575	0.0206204	-0.999671	0.207558	0	0	0	1
0.064153	-0.997691	-0.0204795	0.428138	-0.997823	-0.0638611	-0.0159023	-0.439737	0.0145302	0.0214407	-0.999661	0.207445	0	0	0	1
0.0640785	-0.997678	-0.0213139	0.427775	-0.997835	-0.0637847	-0.0154385	-0.439763	0.0140157	0.0222427	-0.999651	0.20735	0	0	0	1
0.0638978	-0.997674	-0.0220484	0.427413	-0.997853	-0.0636038	-0.0150051	-0.439818	0.0135404	0.0229455	-0.999642	0.207261	0	0	0	1
0.0637385	-0.997671	-0.022652	0.42709	-0.997868	-0.0634447	-0.0146458	-0.439887	0.013147	0.0235228	-0.999634	0.207193	0	0	0	1
0.063558	-0.997667	-0.0233173	0.426734	-0.997885	-0.063265	-0.0142474	-0.439963	0.0127116	0.0241591	-0.999624	0.207119	0	0	0	1
0.0633596	-0.997662	-0.0240442	0.426364	-0.997904	-0.0630684	-0.0138024	-0.440024	0.0122263	0.0248539	-0.999613	0.207034	0	0	0	1
0.0631338	-0.99766	-0.024727	0.426015	-0.997924	-0.0628449	-0.0133885	-0.44008	0.0117758	0.0255065	-0.999602	0.206955	0	0	0	1
0.0631079	-0.997647	-0.0253268	0.425718	-0.99793	-0.0628215	-0.013022	-0.440125	0.0113729	0.0260817	-0.999592	0.206885	0	0	0	1
0.062986	-0.997637	-0.0260051	0.425396	-0.997943	-0.0627024	-0.0126254	-0.440161	0.0109375	0.0267323	-0.99958	0.206814	0	0	0	1
0.0628354	-0.997631	-0.0266046	0.425089	-0.997957	-0.0625553	-0.0122565	-0.440211	0.0105357	0.0273058	-0.999569	0.206741	0	0	0	1
0.0626147	-0.997625	-0.0273162	0.424756	-0.997975	-0.0623391	-0.0118271	-0.440236	0.0100687	0.0279868	-0.999554	0.20666	0	0	0	1
0.0624343	-0.997616	-0.0280666	0.42441	-0.997991	-0.0621639	-0.0113807	-0.440261	0.00958138	0.0287061	-0.999539	0.206578	0	0	0	1
0.0622081	-0.997608	-0.0288405	0.424051	-0.99801	-0.0619436	-0.0109275	-0.440289	0.00908748	0.0294482	-0.999522	0.206498	0	0	0	1
0.0620597	-0.997595	-0.0296088	0.4237	-0.998024	-0.0618013	-0.010492	-0.440315	0.00860951	0.0301867	-0.999504	0.206426	0	0	0	1
0.0619225	-0.997578	-0.0304502	0.423319	-0.998036	-0.0616706	-0.0100468	-0.440342	0.0081172	0.0309978	-0.999483	0.206361	0	0	0	1
0.061746	-0.99756	-0.0313758	0.422892	-0.998051	-0.0615023	-0.00955253	-0.440381	0.00757214	0.0318898	-0.99946	0.20629	0	0	0	1
0.0616602	-0.997532	-0.0324192	0.422465	-0.998061	-0.0614262	-0.00901916	-0.440373	0.00697812	0.0328977	-0.999431	0.206215	0	0	0	1
0.0614498	-0.997512	-0.0334096	0.422051	-0.998078	-0.061225	-0.00854054	-0.440374	0.00644641	0.0338554	-0.999403	0.20616	0	0	0	1
0.0613793	-0.997485	-0.0343488	0.421648	-0.998085	-0.0611637	-0.00810033	-0.440391	0.0059517	0.0347653	-0.999375	0.206111	0	0	0	1
0.0613743	-0.997452	-0.0353103	0.421261	-0.998088	-0.0611695	-0.00764177	-0.440386	0.00543504	0.0356969	-0.999345	0.206059	0	0	0	1
0.0613178	-0.99742	-0.0362935	0.420857	-0.998094	-0.0611227	-0.00723087	-0.440391	0.00496653	0.0366528	-0.999313	0.206032	0	0	0	1
0.0611552	-0.997395	-0.0372401	0.420461	-0.998106	-0.0609707	-0.0068196	-0.440399	0.00450396	0.0375716	-0.999281	0.206002	0	0	0	1
0.0610789	-0.997368	-0.0380829	0.420103	-0.998113	-0.0609058	-0.00642442	-0.440411	0.00406074	0.0383884	-0.999252	0.205962	0	0	0	1
0.061018	-0.997339	-0.0389222	0.419741	-0.998119	-0.0608583	-0.00599496	-0.440421	0.00358298	0.0391998	-0.999222	0.205904	0	0	0	1
0.0609526	-0.997313	-0.0396918	0.41939	-0.998124	-0.0608064	-0.00558862	-0.440449	0.0031328	0.0399429	-0.999194	0.20585	0	0	0	1
0.0610015	-0.997282	-0.0403763	0.419054	-0.998122	-0.0608689	-0.00520334	-0.440498	0.00270427	0.0406028	-0.999169	0.205794	0	0	0	1
0.0609683	-0.997258	-0.0410249	0.418709	-0.998125	-0.0608505	-0.00480153	-0.440565	0.00226471	0.0412256	-0.999144	0.205727	0	0	0	1
0.0610413	-0.997225	-0.0417205	0.418341	-0.998122	-0.0609399	-0.00437339	-0.440638	0.00179155	0.0418939	-0.999117	0.205657	0	0	0	1
0.0612388	-0.997181	-0.0424621	0.41795	-0.998111	-0.0611562	-0.00390642	-0.440715	0.00127133	0.0426059	-0.999088	0.205577	0	0	0	1
0.0611912	-0.997152	-0.0431987	0.417581	-0.998114	-0.0611284	-0.0034276	-0.440757	0.000749931	0.0433117	-0.999058	0.205488	0	0	0	1
0.0610387	-0.997134	-0.0438463	0.417259	-0.998124	-0.0609933	-0.00302011	-0.440781	0.000309883	0.0439332	-0.999031	0.205401	0	0	0	1
0.0609563	-0.997107	-0.0445479	0.416924	-0.998129	-0.0609267	-0.002659	-0.440775	-9.00767e-05	0.0446113	-0.999001	0.205304	0	0	0	1
0.0608905	-0.997082	-0.0452114	0.41659	-0.998133	-0.0608728	-0.00239638	-0.44079	-0.000389978	0.0452576	-0.998972	0.20524	0	0	0	1
0.060756	-0.997055	-0.045981	0.416209	-0.998141	-0.0607493	-0.00216122	-0.440791	-0.000665672	0.0460115	-0.998938	0.205176	0	0	0	1
0.0606694	-0.997027	-0.0466821	0.415848	-0.998146	-0.0606695	-0.00202447	-0.440795	-0.000840923	0.0467031	-0.998905	0.205122	0	0	0	1
0.0605675	-0.996998	-0.0474447	0.415452	-0.998152	-0.0605734	-0.0019138	-0.440792	-0.000993006	0.0474575	-0.99887	0.205066	0	0	0	1
0.0604999	-0.996968	-0.0481386	0.41506	-0.998156	-0.0605085	-0.00187116	-0.440805	-0.00107446	0.0481477	-0.998837	0.205013	0	0	0	1
0.0605107	-0.996933	-0.0488447	0.414648	-0.998155	-0.060521	-0.00185207	-0.440829	-0.00113687	0.0488512	-0.998802	0.204957	0	0	0	1
0.0605371	-0.996903	-0.0494356	0.414186	-0.998154	-0.0605403	-0.00201053	-0.440969	-0.00101566	0.0494507	-0.998773	0.20495	0	0	0	1
0.0607299	-0.996866	-0.049944	0.41369	-0.998142	-0.0607305	-0.00207573	-0.441158	-0.000991002	0.0499618	-0.998747	0.204898	0	0	0	1
0.0612261	-0.99681	-0.0504369	0.413279	-0.998111	-0.0612363	-0.00190941	-0.441258	-0.00121234	0.0504431	-0.998723	0.204761	0	0	0	1
0.0613449	-0.996774	-0.0510171	0.412899	-0.998104	-0.0613739	-0.0015566	-0.441314	-0.00160663	0.0510004	-0.998694	0.20462	0	0	0	1
0.0613903	-0.996727	-0.0518766	0.412499	-0.9981	-0.0614461	-0.00106934	-0.441322	-0.00214885	0.0518281	-0.998651	0.204528	0	0	0	1
0.0613235	-0.996666	-0.0530987	0.412045	-0.998102	-0.0614144	-0.000456381	-0.441258	-0.00283322	0.0530104	-0.998587	0.204464	0	0	0	1
0.0611878	-0.996611	-0.0542755	0.411596	-0.998108	-0.0613147	0.000147028	-0.441206	-0.00350146	0.0541483	-0.998524	0.204401	0	0	0	1
0.0610462	-0.996575	-0.055093	0.411215	-0.998115	-0.0612009	0.000605224	-0.441232	-0.00400192	0.0549366	-0.998479	0.204344	0	0	0	1
0.0608954	-0.996542	-0.0558572	0.410835	-0.998122	-0.0610861	0.00119833	-0.441238	-0.00463331	0.0556636	-0.998436	0.20427	0	0	0	1
0.060612	-0.996514	-0.05665	0.410376	-0.998135	-0.0608473	0.0019297	-0.441272	-0.005397	0.0564117	-0.99839	0.20421	0	0	0	1
0.0605643	-0.996481	-0.0572881	0.40995	-0.998134	-0.0608428	0.00262746	-0.441339	-0.00613081	0.0570064	-0.998352	0.204135	0	0	0	1
0.0607669	-0.996426	-0.0580163	0.409569	-0.998116	-0.0610946	0.00339444	-0.441324	-0.00695382	0.057685	-0.998307	0.204051	0	0	0	1
0.0607774	-0.99638	-0.0587982	0.409181	-0.998111	-0.0611431	0.00394974	-0.441347	-0.00755758	0.0584313	-0.99826	0.203985	0	0	0	1
0.0607227	-0.996346	-0.0594214	0.40886	-0.998111	-0.0611168	0.00435082	-0.441385	-0.00799358	0.0590291	-0.998221	0.203934	0	0	0	1
0.0605139	-0.996315	-0.0601525	0.408524	-0.99812	-0.0609405	0.0048011	-0.441389	-0.00847614	0.059733	-0.998175	0.203875	0	0	0	1
0.0603625	-0.996278	-0.0609111	0.408188	-0.998125	-0.0608216	0.00523659	-0.441391	-0.00894881	0.0604649	-0.998127	0.203819	0	0	0	1
0.0602188	-0.996245	-0.061597	0.40786	-0.99813	-0.0607065	0.00560713	-0.441417	-0.00935241	0.0611282	-0.998083	0.203783	0	0	0	1
0.0600206	-0.99621	-0.0623554	0.407512	-0.998138	-0.0605396	0.00600098	-0.441432	-0.00978018	0.0618632	-0.998034	0.20375	0	0	0	1
0.0598144	-0.996184	-0.0629614	0.407201	-0.998146	-0.0603588	0.00631883	-0.441471	-0.010122	0.0624508	-0.997994	0.203726	0	0	0	1
0.0595501	-0.996153	-0.0636916	0.406841	-0.998158	-0.0601247	0.0066863	-0.441493	-0.010517	0.0631602	-0.997945	0.20369	0	0	0	1
0.0594859	-0.996112	-0.0643988	0.406479	-0.998158	-0.0600902	0.00703652	-0.441522	-0.0109059	0.0638456	-0.997897	0.203647	0	0	0	1
0.0593566	-0.996074	-0.0650907	0.406148	-0.998161	-0.0599917	0.00739937	-0.441508	-0.0113022	0.0645158	-0.99785	0.203607	0	0	0	1
0.0591071	-0.996049	-0.0657111	0.405785	-0.998171	-0.0597729	0.00777006	-0.441539	-0.011694	0.0651156	-0.997806	0.203559	0	0	0	1
0.0589737	-0.996013	-0.0663602	0.405448	-0.998174	-0.0596733	0.00817039	-0.441527	-0.0121247	0.0657411	-0.99776	0.2035	0	0	0	1
0.0586765	-0.995993	-0.0669308	0.405089	-0.998185	-0.0594186	0.00871505	-0.441522	-0.012684	0.0662818	-0.997717	0.203446	0	0	0	1
0.0584708	-0.995957	-0.0676434	0.404702	-0.99819	-0.059253	0.0091831	-0.44154	-0.013181	0.066968	-0.997665	0.2034	0	0	0	1
0.058297	-0.995901	-0.068612	0.404306	-0.998193	-0.0591275	0.00971008	-0.441502	-0.013754	0.0679058	-0.997594	0.203356	0	0	0	1
0.0581172	-0.995835	-0.0697119	0.403859	-0.998195	-0.0589983	0.0102283	-0.441477	-0.0143255	0.0689754	-0.997512	0.203328	0	0	0	1
0.0579455	-0.995778	-0.0706679	0.40345	-0.998198	-0.0588716	0.0106786	-0.441473	-0.0148207	0.0699055	-0.99744	0.203309	0	0	0	1
0.0577567	-0.995723	-0.0715838	0.403049	-0.998202	-0.0587279	0.0111288	-0.441475	-0.015312	0.070796	-0.99737	0.203282	0	0	0	1
0.0575364	-0.99566	-0.0726289	0.402597	-0.998206	-0.0585591	0.0116273	-0.441475	-0.0158568	0.0718132	-0.997289	0.20326	0	0	0	1
0.0573313	-0.995602	-0.0735874	0.40216	-0.99821	-0.0584021	0.0120834	-0.441493	-0.0163548	0.0727466	-0.997213	0.203246	0	0	0	1
0.0571518	-0.995545	-0.0744921	0.401744	-0.998211	-0.0582715	0.01255	-0.44151	-0.0168617	0.0736252	-0.99714	0.20322	0	0	0	1
0.0569569	-0.995497	-0.075273	0.401361	-0.998215	-0.0581212	0.0129769	-0.441541	-0.0173203	0.074383	-0.997076	0.203186	0	0	0	1
0.0568681	-0.995448	-0.075992	0.401041	-0.998212	-0.0580739	0.0133643	-0.441544	-0.0177434	0.0750797	-0.997016	0.203156	0	0	0	1
0.0566972	-0.995405	-0.0766739	0.400719	-0.998215	-0.057941	0.0137114	-0.441564	-0.0181178	0.0757432	-0.99696	0.203134	0	0	0	1
0.0565259	-0.995364	-0.0773339	0.400403	-0.998218	-0.0578094	0.0140774	-0.441582	-0.0185095	0.0763839	-0.996903	0.203104	0	0	0	1
0.0563867	-0.995316	-0.0780507	0.400059	-0.998217	-0.0577156	0.0144969	-0.441597	-0.0189605	0.0770776	-0.996842	0.203057	0	0	0	1
0.0562617	-0.995268	-0.0787439	0.399728	-0.998216	-0.0576366	0.0149228	-0.44161	-0.0194175	0.0777472	-0.996781	0.203006	0	0	0	1
0.0560749	-0.995224	-0.0794281	0.399381	-0.998218	-0.0574935	0.0153142	-0.441642	-0.0198345	0.0784112	-0.996721	0.202973	0	0	0	1
0.0559438	-0.995171	-0.0801876	0.399006	-0.998216	-0.0574094	0.0157201	-0.441667	-0.0202745	0.0791485	-0.996653	0.202946	0	0	0	1
0.0556151	-0.995154	-0.0806244	0.398679	-0.998223	-0.0571328	0.0162744	-0.441656	-0.0208286	0.0795595	-0.996609	0.202912	0	0	0	1
0.0554132	-0.995124	-0.0811389	0.398221	-0.998226	-0.0569713	0.0166499	-0.441747	-0.021218	0.0800557	-0.996561	0.202883	0	0	0	1
0.0552747	-0.995104	-0.0814687	0.397849	-0.998225	-0.0568707	0.0170381	-0.44178	-0.0216146	0.0803657	-0.996528	0.20286	0	0	0	1
0.05516	-0.995073	-0.081924	0.397451	-0.998226	-0.0567844	0.0172701	-0.441782	-0.0218638	0.0808094	-0.996487	0.202868	0	0	0	1
0.0551532	-0.995028	-0.0824789	0.397025	-0.998227	-0.0567849	0.0172104	-0.441812	-0.0218351	0.0813668	-0.996442	0.202913	0	0	0	1
0.0551605	-0.994978	-0.083078	0.396637	-0.998232	-0.0567848	0.0169602	-0.441786	-0.0216192	0.0819789	-0.996396	0.203004	0	0	0	1
0.0551023	-0.994912	-0.0839026	0.396166	-0.998247	-0.0566959	0.0163765	-0.441763	-0.0210767	0.0828364	-0.996337	0.203161	0	0	0	1
0.0551503	-0.994837	-0.0847476	0.395703	-0.998256	-0.0567085	0.0157393	-0.441706	-0.0204905	0.0837151	-0.996276	0.203293	0	0	0	1
0.0550762	-0.994777	-0.0855047	0.395253	-0.99827	-0.0566073	0.0152377	-0.441695	-0.0200248	0.0845008	-0.996219	0.203364	0	0	0	1
0.0550683	-0.994729	-0.0860592	0.394886	-0.998274	-0.0565919	0.0150204	-0.441689	-0.019838	0.0850667	-0.996174	0.203364	0	0	0	1
0.0549899	-0.994704	-0.086406	0.394591	-0.998277	-0.0565241	0.0150654	-0.441704	-0.0198961	0.0854119	-0.996144	0.203302	0	0	0	1
0.0548089	-0.994688	-0.086698	0.394278	-0.998281	-0.0563735	0.0153575	-0.441738	-0.0201899	0.0856905	-0.996114	0.203167	0	0	0	1
0.0546615	-0.994669	-0.0870169	0.393975	-0.998279	-0.0562736	0.0158392	-0.441746	-0.020678	0.0859846	-0.996079	0.203043	0	0	0	1
0.0546	-0.994626	-0.0875402	0.393638	-0.998269	-0.056276	0.0164524	-0.441751	-0.021317	0.0864736	-0.996023	0.202967	0	0	0	1
0.0545695	-0.994546	-0.0884608	0.393208	-0.998253	-0.0563333	0.0172292	-0.441697	-0.0221451	0.0873492	-0.995928	0.202918	0	0	0	1
0.0547239	-0.994446	-0.0894847	0.392714	-0.998228	-0.0565694	0.0178857	-0.441697	-0.022875	0.0883305	-0.995825	0.202921	0	0	0	1
0.0547975	-0.994353	-0.0904654	0.392226	-0.998205	-0.0567327	0.0186304	-0.441681	-0.0236841	0.0892652	-0.995723	0.20292	0	0	0	1
0.0547589	-0.994286	-0.0912223	0.391746	-0.998187	-0.0567827	0.0194117	-0.441709	-0.0245072	0.0899769	-0.995639	0.202913	0	0	0	1
0.0547993	-0.994221	-0.0919048	0.391264	-0.998162	-0.0569188	0.0202753	-0.441754	-0.0254158	0.0906078	-0.995559	0.202865	0	0	0	1
0.0546595	-0.994166	-0.0925818	0.390794	-0.998145	-0.0568803	0.021197	-0.441775	-0.0263659	0.0912344	-0.995477	0.202795	0	0	0	1
0.0545285	-0.994108	-0.093277	0.39034	-0.998126	-0.056854	0.0221367	-0.44177	-0.027336	0.091878	-0.995392	0.202715	0	0	0	1
0.0544881	-0.994036	-0.0940732	0.389885	-0.998105	-0.056909	0.0229268	-0.441782	-0.0281702	0.0926286	-0.995299	0.202641	0	0	0	1
0.0545229	-0.993969	-0.0947554	0.389499	-0.998083	-0.0570265	0.0236013	-0.441788	-0.0288891	0.0932698	-0.995218	0.202587	0	0	0	1
0.0543906	-0.993901	-0.0955418	0.389093	-0.998073	-0.0569689	0.024154	-0.441809	-0.0294761	0.0940268	-0.99513	0.202535	0	0	0	1
0.0540573	-0.993862	-0.0961321	0.388715	-0.998075	-0.0567014	0.0246764	-0.441864	-0.0300023	0.0945959	-0.99506	0.202483	0	0	0	1
0.0537313	-0.993824	-0.0967116	0.388312	-0.998075	-0.0564486	0.0252728	-0.441929	-0.0306025	0.0951502	-0.994989	0.202425	0	0	0	1
0.0533593	-0.993793	-0.0972328	0.387908	-0.998074	-0.0561566	0.0259546	-0.441987	-0.0312803	0.0956433	-0.994921	0.202368	0	0	0	1
0.053154	-0.993774	-0.0975419	0.387542	-0.998059	-0.0560386	0.0267666	-0.442026	-0.0320925	0.0959125	-0.994869	0.202322	0	0	0	1
0.0528565	-0.99376	-0.097838	0.387139	-0.998047	-0.0558314	0.0276148	-0.442094	-0.0329315	0.09617	-0.994817	0.202276	0	0	0	1
0.0524053	-0.993778	-0.0978999	0.386794	-0.998038	-0.05548	0.0286452	-0.442123	-0.033925	0.0961893	-0.994782	0.202218	0	0	0	1
0.0519709	-0.993793	-0.0979816	0.386417	-0.998022	-0.0551586	0.0298027	-0.442145	-0.0350488	0.0962215	-0.994739	0.202141	0	0	0	1
0.0515174	-0.99382	-0.0979472	0.386005	-0.997997	-0.0548361	0.0311908	-0.442171	-0.0363958	0.0961267	-0.9947	0.202062	0	0	0	1
0.0513744	-0.993842	-0.0977994	0.385588	-0.997945	-0.0548413	0.0327901	-0.442182	-0.0379783	0.0958964	-0.994663	0.201985	0	0	0	1
0.051408	-0.993887	-0.0973262	0.385209	-0.997868	-0.055045	0.0347512	-0.442148	-0.0399228	0.0953147	-0.994643	0.201914	0	0	0	1
0.0512425	-0.993939	-0.0968822	0.384708	-0.99779	-0.0550644	0.0368855	-0.442165	-0.0420235	0.0947604	-0.99461	0.201855	0	0	0	1
0.051857	-0.993961	-0.0963256	0.38422	-0.997668	-0.0558523	0.038942	-0.442251	-0.0441138	0.094064	-0.994585	0.201776	0	0	0	1
0.0524177	-0.993996	-0.0956597	0.383707	-0.997525	-0.0566179	0.041421	-0.442275	-0.0466153	0.0932341	-0.99455	0.201678	0	0	0	1
0.052304	-0.994025	-0.0954129	0.383145	-0.99743	-0.0566906	0.043544	-0.442307	-0.04872	0.0928725	-0.994483	0.201584	0	0	0	1
0.0516589	-0.994061	-0.0953916	0.382624	-0.997384	-0.0561978	0.0452102	-0.442346	-0.0503296	0.0927888	-0.99441	0.201488	0	0	0	1
0.0511419	-0.994074	-0.0955375	0.382205	-0.997346	-0.0558079	0.0465095	-0.44234	-0.0515928	0.0928876	-0.994336	0.201417	0	0	0	1
0.0508081	-0.994044	-0.0960257	0.381805	-0.997324	-0.0555687	0.0472574	-0.442365	-0.0523391	0.0933499	-0.994254	0.201389	0	0	0	1
0.0505704	-0.993983	-0.0967792	0.381428	-0.997306	-0.0554233	0.0478208	-0.442339	-0.052924	0.0940823	-0.994154	0.201384	0	0	0	1
0.0503021	-0.993913	-0.0976312	0.381055	-0.997297	-0.0552374	0.0482164	-0.442317	-0.0533429	0.094924	-0.994052	0.201408	0	0	0	1
0.049983	-0.993849	-0.0984458	0.380673	-0.997295	-0.0549911	0.0485276	-0.44233	-0.0536699	0.095736	-0.993956	0.201457	0	0	0	1
0.0498566	-0.99377	-0.0993079	0.380294	-0.997282	-0.0549421	0.048848	-0.442328	-0.0540269	0.0965847	-0.993855	0.201508	0	0	0	1
0.049583	-0.993709	-0.100051	0.379924	-0.997279	-0.0547369	0.0491419	-0.442356	-0.0543363	0.097324	-0.993766	0.201553	0	0	0	1
0.0494501	-0.993639	-0.100806	0.379549	-0.997265	-0.0546794	0.0494904	-0.442379	-0.0547146	0.0980646	-0.993672	0.201587	0	0	0	1
0.0493911	-0.993579	-0.101428	0.379214	-0.997248	-0.054688	0.0498275	-0.442413	-0.0550815	0.0986701	-0.993592	0.201604	0	0	0	1
0.0492184	-0.993526	-0.102028	0.378893	-0.997234	-0.0545857	0.0502043	-0.442427	-0.0554756	0.0992567	-0.993511	0.201609	0	0	0	1
0.049084	-0.993467	-0.102665	0.378552	-0.997218	-0.0545259	0.0505952	-0.442447	-0.0558896	0.0998783	-0.993426	0.201619	0	0	0	1
0.0488392	-0.993426	-0.103174	0.378241	-0.997203	-0.0543569	0.0510713	-0.442447	-0.0563708	0.100373	-0.993349	0.201625	0	0	0	1
0.0485275	-0.993383	-0.103733	0.377886	-0.997188	-0.054129	0.0515938	-0.442449	-0.0568945	0.10092	-0.993264	0.201658	0	0	0	1
0.0482849	-0.993334	-0.104317	0.377528	-0.997175	-0.0539627	0.0520208	-0.442463	-0.0573303	0.101492	-0.99318	0.20171	0	0	0	1
0.0481869	-0.993278	-0.104892	0.377176	-0.99716	-0.053931	0.0523454	-0.442457	-0.0576775	0.102053	-0.993103	0.201755	0	0	0	1
0.0480034	-0.993231	-0.105426	0.376793	-0.997162	-0.0537897	0.0524593	-0.442464	-0.057802	0.10259	-0.99304	0.201809	0	0	0	1
0.0477697	-0.993187	-0.105942	0.376345	-0.997177	-0.0535771	0.0523811	-0.442461	-0.0577273	0.103122	-0.992989	0.201917	0	0	0	1
0.047557	-0.993152	-0.106363	0.375808	-0.997195	-0.053375	0.0522552	-0.44238	-0.0576015	0.103561	-0.992951	0.202116	0	0	0	1
0.0479191	-0.993111	-0.106591	0.37526	-0.99718	-0.0537409	0.0521508	-0.442348	-0.0575468	0.103773	-0.992932	0.202424	0	0	0	1
0.0486634	-0.99309	-0.106442	0.374742	-0.99712	-0.0545154	0.052494	-0.442311	-0.057961	0.103563	-0.99293	0.202729	0	0	0	1
0.0486687	-0.993154	-0.105845	0.37422	-0.997062	-0.054591	0.0535088	-0.442301	-0.0589476	0.102911	-0.99294	0.202922	0	0	0	1
0.0485508	-0.993235	-0.105139	0.373541	-0.996986	-0.0545754	0.0549169	-0.442438	-0.0603104	0.102138	-0.992938	0.202979	0	0	0	1
0.0483487	-0.993325	-0.104377	0.373027	-0.996895	-0.0545008	0.0566285	-0.442444	-0.0619663	0.101297	-0.992922	0.202872	0	0	0	1
0.0479361	-0.99337	-0.104135	0.372601	-0.996857	-0.0541698	0.0575939	-0.442527	-0.0628802	0.101028	-0.992892	0.202726	0	0	0	1
0.0475084	-0.993381	-0.104228	0.372166	-0.996859	-0.0537807	0.0579292	-0.442715	-0.0631784	0.101131	-0.992862	0.202633	0	0	0	1
0.0473836	-0.993364	-0.104446	0.371815	-0.996843	-0.0537041	0.0582683	-0.44279	-0.063518	0.101337	-0.99282	0.202573	0	0	0	1
0.0472601	-0.99331	-0.105012	0.37145	-0.996834	-0.05364	0.0584966	-0.442783	-0.0637653	0.101897	-0.992747	0.202526	0	0	0	1
0.0470468	-0.993244	-0.105732	0.371025	-0.996839	-0.053478	0.0585522	-0.442785	-0.0638381	0.102624	-0.992667	0.202531	0	0	0	1
0.0469956	-0.993159	-0.106553	0.370573	-0.996854	-0.0534556	0.0583208	-0.442763	-0.0636448	0.103459	-0.992593	0.202571	0	0	0	1
0.0470003	-0.993046	-0.107599	0.370021	-0.996893	-0.053457	0.057651	-0.442701	-0.0630291	0.104536	-0.992519	0.202667	0	0	0	1
0.0471064	-0.992904	-0.10885	0.369387	-0.996945	-0.0535374	0.0566574	-0.442638	-0.06211	0.10583	-0.99244	0.202858	0	0	0	1
0.0475443	-0.992742	-0.110135	0.368756	-0.99698	-0.0539495	0.0556528	-0.442566	-0.0612176	0.107138	-0.992355	0.203044	0	0	0	1
0.0479184	-0.992594	-0.111298	0.368129	-0.996989	-0.0543371	0.0551007	-0.442486	-0.0607671	0.108304	-0.992256	0.203064	0	0	0	1
0.0481211	-0.992469	-0.11232	0.367453	-0.996977	-0.0545998	0.055066	-0.442447	-0.0608108	0.109312	-0.992143	0.2029	0	0	0	1
0.0480972	-0.992376	-0.113149	0.366748	-0.99694	-0.0546904	0.0556391	-0.442437	-0.06143	0.110108	-0.992017	0.202521	0	0	0	1
0.0484316	-0.992276	-0.113886	0.365994	-0.996858	-0.0551811	0.0566136	-0.442455	-0.0624875	0.110767	-0.991877	0.201992	0	0	0	1
0.0490697	-0.992225	-0.11405	0.365387	-0.996742	-0.0559736	0.057875	-0.442459	-0.0638358	0.11082	-0.991785	0.201539	0	0	0	1
0.0494501	-0.992237	-0.113789	0.364975	-0.996635	-0.0564864	0.0591997	-0.442446	-0.0651946	0.11046	-0.991737	0.201264	0	0	0	1
0.0493193	-0.99227	-0.113551	0.364633	-0.996567	-0.056467	0.0603495	-0.442407	-0.0663218	0.110166	-0.991695	0.20103	0	0	0	1
0.0491166	-0.992258	-0.11375	0.36422	-0.996521	-0.05637	0.0611871	-0.442363	-0.0671525	0.11033	-0.991621	0.200728	0	0	0	1
0.0488832	-0.992241	-0.113996	0.36385	-0.996492	-0.0562205	0.0617983	-0.442345	-0.0677548	0.110557	-0.991555	0.200476	0	0	0	1
0.0486556	-0.992228	-0.114206	0.363514	-0.996468	-0.0560643	0.0623171	-0.442347	-0.0682627	0.110752	-0.991498	0.200259	0	0	0	1
0.0483611	-0.992214	-0.11445	0.363167	-0.996453	-0.0558363	0.0627712	-0.442366	-0.0687	0.11099	-0.991441	0.200054	0	0	0	1
0.0480626	-0.992208	-0.114626	0.362877	-0.996437	-0.0556	0.0632276	-0.442359	-0.0691352	0.11116	-0.991392	0.199868	0	0	0	1
0.0477979	-0.992201	-0.114804	0.362594	-0.996425	-0.055388	0.0635966	-0.442387	-0.0694864	0.111335	-0.991348	0.199708	0	0	0	1
0.0474831	-0.992192	-0.115007	0.362298	-0.996417	-0.0551259	0.0639491	-0.442415	-0.0698167	0.11154	-0.991302	0.199549	0	0	0	1
0.0472009	-0.99218	-0.115232	0.362017	-0.996409	-0.0548948	0.0642721	-0.442431	-0.0701221	0.111766	-0.991255	0.199392	0	0	0	1
0.0470319	-0.992156	-0.115504	0.361728	-0.996394	-0.0547816	0.064601	-0.442439	-0.0704488	0.112031	-0.991202	0.19923	0	0	0	1
0.0467655	-0.992128	-0.11585	0.361404	-0.996384	-0.0545771	0.0649391	-0.442459	-0.0707778	0.112376	-0.991139	0.199091	0	0	0	1
0.0465764	-0.992106	-0.116115	0.361112	-0.996382	-0.054423	0.0650871	-0.442528	-0.0709197	0.112645	-0.991098	0.199053	0	0	0	1
0.0463031	-0.992057	-0.116644	0.360767	-0.996379	-0.0542127	0.0653156	-0.442508	-0.0711474	0.113179	-0.991021	0.19905	0	0	0	1
0.0459579	-0.992007	-0.117203	0.360362	-0.996382	-0.0539271	0.0654976	-0.442501	-0.0713216	0.11375	-0.990943	0.199056	0	0	0	1
0.0458136	-0.991966	-0.117607	0.359994	-0.996384	-0.0538187	0.06556	-0.442506	-0.0713898	0.114159	-0.990891	0.199058	0	0	0	1
0.0455894	-0.991921	-0.118073	0.359562	-0.996386	-0.0536412	0.0656811	-0.442455	-0.071511	0.114633	-0.990828	0.19902	0	0	0	1
0.045147	-0.991894	-0.118468	0.359111	-0.996407	-0.0532269	0.0656939	-0.442448	-0.0714941	0.115058	-0.99078	0.199039	0	0	0	1
0.0447608	-0.991882	-0.118719	0.358749	-0.99643	-0.0528515	0.0656454	-0.442406	-0.0714139	0.115338	-0.990753	0.199151	0	0	0	1
0.044618	-0.991825	-0.119244	0.358271	-0.996458	-0.0527104	0.0653409	-0.442375	-0.0711191	0.115887	-0.99071	0.199301	0	0	0	1
0.0443427	-0.99177	-0.119809	0.357773	-0.996498	-0.0524295	0.0649574	-0.442349	-0.0707312	0.11649	-0.990667	0.199474	0	0	0	1
0.0441937	-0.991718	-0.120289	0.357334	-0.996532	-0.0522664	0.0645523	-0.442359	-0.0703317	0.117	-0.990636	0.199657	0	0	0	1
0.044046	-0.991689	-0.120579	0.356976	-0.996546	-0.0521267	0.0644508	-0.442359	-0.0702274	0.117305	-0.990607	0.199751	0	0	0	1
0.0437985	-0.991693	-0.120641	0.356614	-0.996533	-0.0519264	0.0648223	-0.442379	-0.0705751	0.117365	-0.990575	0.199712	0	0	0	1
0.0436849	-0.991724	-0.120424	0.356293	-0.99648	-0.0518949	0.0656527	-0.442382	-0.0713856	0.117113	-0.990547	0.199585	0	0	0	1
0.0433635	-0.991788	-0.120011	0.355932	-0.996415	-0.0516767	0.0667949	-0.442399	-0.0724752	0.116666	-0.990521	0.199421	0	0	0	1
0.0430443	-0.991863	-0.119507	0.355549	-0.99634	-0.051468	0.0680657	-0.442415	-0.0736896	0.11612	-0.990495	0.199261	0	0	0	1
0.0429698	-0.991917	-0.119088	0.355075	-0.996244	-0.0515194	0.0694146	-0.442417	-0.0750158	0.115639	-0.990452	0.199101	0	0	0	1
0.0435453	-0.991936	-0.118718	0.354562	-0.996105	-0.0522378	0.0708638	-0.442382	-0.076521	0.115151	-0.990394	0.19894	0	0	0	1
0.0438849	-0.991985	-0.118183	0.354128	-0.995994	-0.052678	0.0720811	-0.442394	-0.0777561	0.114528	-0.99037	0.198872	0	0	0	1
0.0434581	-0.992042	-0.117858	0.353646	-0.995938	-0.0523412	0.0730972	-0.442424	-0.0787115	0.114184	-0.990334	0.198801	0	0	0	1
0.043209	-0.992058	-0.117816	0.353215	-0.9959	-0.0521623	0.0737442	-0.442426	-0.0793313	0.114128	-0.990291	0.198731	0	0	0	1
0.0431019	-0.992027	-0.11812	0.352842	-0.995891	-0.0520986	0.073912	-0.442399	-0.0795038	0.11443	-0.990242	0.198692	0	0	0	1
0.0429653	-0.99196	-0.118731	0.352419	-0.995914	-0.0519836	0.0736787	-0.442384	-0.0792855	0.115062	-0.990187	0.198707	0	0	0	1
0.0427477	-0.991864	-0.119606	0.351924	-0.995963	-0.0517741	0.0731543	-0.442335	-0.0787788	0.115977	-0.99012	0.198784	0	0	0	1
0.042782	-0.991717	-0.120809	0.351325	-0.996028	-0.0517976	0.0722498	-0.442249	-0.077936	0.117219	-0.990041	0.198957	0	0	0	1
0.0429481	-0.991596	-0.121736	0.350945	-0.996096	-0.0519149	0.0712202	-0.442133	-0.0769686	0.118183	-0.990002	0.199247	0	0	0	1
