# Supplementary material for: Axially rigid steerable needle with compliant active tip control
Source: PLoS One. 2021 Dec 16;16(12):e0261089. doi: 10.1371/journal.pone.0261089 (PMC8675730; doi:10.1371/journal.pone.0261089)
Supplement: S4 File — (ZIP) [file pone.0261089.s004.zip › Ins6/poseLog_Thu_Apr_29_15_38_42_2021_.csv]

0.0296513	-0.997667	-0.0608839	0.349105	-0.996721	-0.0341178	0.0732	-0.44213	-0.0751353	0.0584961	-0.995455	0.198373	0	0	0	1
0.0298638	-0.997662	-0.0608636	0.349095	-0.996712	-0.0343295	0.0732154	-0.44211	-0.0751625	0.0584593	-0.995455	0.19838	0	0	0	1
0.0300868	-0.997655	-0.0608629	0.349141	-0.996705	-0.0345516	0.0732051	-0.442055	-0.0751652	0.0584422	-0.995456	0.198388	0	0	0	1
0.0302789	-0.997655	-0.0607807	0.349199	-0.996703	-0.0347344	0.0731557	-0.442032	-0.0751242	0.0583475	-0.995464	0.198404	0	0	0	1
0.0306399	-0.997655	-0.0605951	0.349323	-0.996698	-0.0350751	0.0730546	-0.441979	-0.0750375	0.0581389	-0.995483	0.198418	0	0	0	1
0.031126	-0.997662	-0.0602221	0.34952	-0.996697	-0.0355208	0.0728512	-0.441925	-0.0748488	0.057738	-0.995521	0.198433	0	0	0	1
0.0316322	-0.997668	-0.0598592	0.349723	-0.996694	-0.0359884	0.072662	-0.441844	-0.0746756	0.0573452	-0.995556	0.198427	0	0	0	1
0.0320852	-0.997677	-0.0594667	0.349926	-0.996694	-0.0364001	0.0724627	-0.441781	-0.0744878	0.0569275	-0.995594	0.198433	0	0	0	1
0.0326924	-0.997686	-0.0589779	0.350161	-0.996688	-0.0369588	0.0722638	-0.441711	-0.0743052	0.0564025	-0.995638	0.198422	0	0	0	1
0.0332464	-0.997694	-0.0585334	0.350401	-0.996685	-0.0374665	0.072039	-0.44163	-0.0740949	0.0559268	-0.99568	0.198431	0	0	0	1
0.0337962	-0.997703	-0.0580669	0.350628	-0.996678	-0.0379714	0.0718665	-0.441527	-0.0739352	0.0554276	-0.99572	0.198382	0	0	0	1
0.0343254	-0.997718	-0.0574949	0.350874	-0.996662	-0.0384561	0.0718398	-0.441398	-0.0739158	0.0548195	-0.995755	0.198286	0	0	0	1
0.0348817	-0.997733	-0.0568967	0.351138	-0.996658	-0.0389558	0.0716246	-0.441342	-0.0737076	0.0541906	-0.995805	0.198283	0	0	0	1
0.0354555	-0.997743	-0.0563618	0.35139	-0.996654	-0.0394769	0.0713937	-0.441295	-0.0734865	0.0536244	-0.995852	0.198309	0	0	0	1
0.0360025	-0.997757	-0.0557606	0.351656	-0.996647	-0.0399695	0.0712163	-0.441242	-0.0733142	0.0529921	-0.995899	0.198317	0	0	0	1
0.0364591	-0.997773	-0.0551801	0.351908	-0.996647	-0.0403708	0.070987	-0.441197	-0.0730855	0.0523895	-0.995947	0.198324	0	0	0	1
0.0369733	-0.997786	-0.0546006	0.352167	-0.996642	-0.040832	0.0707959	-0.441142	-0.0728975	0.0517822	-0.995993	0.198333	0	0	0	1
0.0374952	-0.997798	-0.0540256	0.352447	-0.996637	-0.0413009	0.0705947	-0.441075	-0.0726995	0.0511795	-0.996039	0.19836	0	0	0	1
0.0379671	-0.997814	-0.0533877	0.352731	-0.996638	-0.0417125	0.0703332	-0.44103	-0.0724354	0.0505205	-0.996091	0.198389	0	0	0	1
0.0384515	-0.997838	-0.0526003	0.353036	-0.996646	-0.0421213	0.0699765	-0.441014	-0.0720698	0.0497158	-0.996158	0.198397	0	0	0	1
0.0390014	-0.997862	-0.0517292	0.353365	-0.996656	-0.042587	0.069558	-0.44099	-0.0716413	0.048826	-0.996233	0.19838	0	0	0	1
0.0395077	-0.997888	-0.0508197	0.353707	-0.99667	-0.0430055	0.0691035	-0.440959	-0.0711721	0.047903	-0.996312	0.198357	0	0	0	1
0.0399525	-0.997919	-0.0498576	0.354058	-0.996689	-0.0433576	0.0686037	-0.440941	-0.0706517	0.0469343	-0.996395	0.198337	0	0	0	1
0.0404387	-0.997946	-0.0489225	0.354419	-0.996706	-0.043754	0.0681073	-0.4409	-0.070137	0.0459899	-0.996475	0.198318	0	0	0	1
0.0409275	-0.997983	-0.0477495	0.354841	-0.996734	-0.0441302	0.0674493	-0.440887	-0.0694495	0.0448158	-0.996577	0.198299	0	0	0	1
0.0414304	-0.998031	-0.0462763	0.355328	-0.996773	-0.0444939	0.0666206	-0.440894	-0.0685775	0.0433497	-0.996702	0.198235	0	0	0	1
0.0419424	-0.998073	-0.0448904	0.355799	-0.996811	-0.0448756	0.0658034	-0.440891	-0.0677202	0.0419701	-0.99682	0.198178	0	0	0	1
0.0423479	-0.998082	-0.0443022	0.356081	-0.996816	-0.0452271	0.0654763	-0.440817	-0.0673836	0.0413713	-0.996868	0.198195	0	0	0	1
0.0427203	-0.998094	-0.0436883	0.356355	-0.996824	-0.0455438	0.0651385	-0.440766	-0.0670332	0.0407498	-0.996917	0.19822	0	0	0	1
0.0432025	-0.998107	-0.0428959	0.356708	-0.996834	-0.0459541	0.0646903	-0.440684	-0.0665682	0.0399483	-0.996981	0.198224	0	0	0	1
0.0437191	-0.998118	-0.042113	0.357066	-0.996842	-0.0464007	0.064254	-0.440589	-0.0661163	0.0391539	-0.997042	0.198226	0	0	0	1
0.044172	-0.998127	-0.0414235	0.357388	-0.996849	-0.046792	0.0638564	-0.440512	-0.0657043	0.0384554	-0.997097	0.198246	0	0	0	1
0.0446328	-0.998132	-0.0408068	0.3577	-0.996853	-0.047198	0.0634957	-0.440421	-0.0653322	0.0378275	-0.997145	0.198278	0	0	0	1
0.0451423	-0.998139	-0.0400602	0.358072	-0.996861	-0.0476412	0.0630463	-0.440348	-0.0648667	0.0370715	-0.997204	0.198354	0	0	0	1
0.0455759	-0.998147	-0.039364	0.358409	-0.99687	-0.0480133	0.0626168	-0.440297	-0.06442	0.0363701	-0.997259	0.198428	0	0	0	1
0.046017	-0.998158	-0.0385572	0.358775	-0.996883	-0.048384	0.062116	-0.440267	-0.0638964	0.0355618	-0.997322	0.198502	0	0	0	1
0.0465085	-0.998173	-0.0375617	0.359194	-0.996901	-0.0487905	0.0615192	-0.440233	-0.0632688	0.0345673	-0.997396	0.198549	0	0	0	1
0.0469684	-0.998199	-0.0362936	0.359639	-0.996927	-0.0491453	0.0607963	-0.440234	-0.0624997	0.0333098	-0.997488	0.198538	0	0	0	1
0.0473946	-0.998228	-0.0349042	0.360068	-0.996956	-0.0494607	0.0600682	-0.440227	-0.0617174	0.0319344	-0.997581	0.198433	0	0	0	1
0.0478858	-0.998277	-0.0327633	0.360676	-0.99701	-0.0497842	0.0588983	-0.440302	-0.0604572	0.0298283	-0.997724	0.198295	0	0	0	1
0.0483293	-0.998302	-0.031325	0.361077	-0.997033	-0.0501207	0.0582166	-0.440239	-0.0597171	0.0284019	-0.99781	0.19805	0	0	0	1
0.0485967	-0.998319	-0.0303401	0.361397	-0.99706	-0.0503114	0.0575808	-0.44029	-0.0590399	0.0274362	-0.997877	0.198071	0	0	0	1
0.0489545	-0.998315	-0.0298913	0.361648	-0.997059	-0.0506352	0.0573214	-0.440226	-0.0587677	0.0269807	-0.997906	0.198143	0	0	0	1
0.0494739	-0.998307	-0.0292991	0.36201	-0.997057	-0.0511089	0.0569337	-0.440136	-0.0583641	0.0263797	-0.997946	0.198276	0	0	0	1
0.0500032	-0.998298	-0.0287284	0.362364	-0.997053	-0.0515947	0.0565696	-0.440038	-0.0579849	0.0257986	-0.997983	0.198402	0	0	0	1
0.0505038	-0.998292	-0.0280469	0.362738	-0.997055	-0.0520439	0.0561231	-0.439971	-0.0575163	0.0251134	-0.998027	0.198536	0	0	0	1
0.0510142	-0.998284	-0.0274037	0.363097	-0.997053	-0.0525068	0.0557233	-0.439885	-0.0570959	0.0244638	-0.998068	0.198641	0	0	0	1
0.0514829	-0.998278	-0.0267229	0.363455	-0.997054	-0.052926	0.055299	-0.439822	-0.0566475	0.0237808	-0.99811	0.19875	0	0	0	1
0.0519425	-0.998269	-0.0261659	0.363789	-0.997052	-0.053345	0.0549399	-0.439753	-0.05627	0.0232187	-0.998144	0.198847	0	0	0	1
0.0524326	-0.998263	-0.0254147	0.364195	-0.997055	-0.0537812	0.0544485	-0.439715	-0.0557502	0.0224687	-0.998191	0.198949	0	0	0	1
0.0529394	-0.998255	-0.0246357	0.364617	-0.99706	-0.0542324	0.0539192	-0.439682	-0.0551906	0.0216925	-0.998239	0.199045	0	0	0	1
0.0534439	-0.998249	-0.0237849	0.365057	-0.997066	-0.0546775	0.0533548	-0.43966	-0.0545913	0.0208474	-0.99829	0.199138	0	0	0	1
0.0539446	-0.998237	-0.023161	0.365441	-0.997062	-0.0551352	0.0529439	-0.439598	-0.0541569	0.0202207	-0.998326	0.199205	0	0	0	1
0.0544508	-0.998226	-0.0224386	0.365856	-0.997063	-0.0555922	0.0524567	-0.439553	-0.0536405	0.0195002	-0.998369	0.199287	0	0	0	1
0.0549621	-0.998215	-0.0216755	0.366279	-0.997064	-0.0560523	0.0519491	-0.439517	-0.0531007	0.0187405	-0.998412	0.199371	0	0	0	1
0.0553973	-0.998206	-0.0209391	0.366669	-0.997068	-0.056439	0.0514534	-0.439497	-0.0525723	0.0180112	-0.998453	0.199456	0	0	0	1
0.0558462	-0.998201	-0.0199499	0.367118	-0.997078	-0.0568246	0.0508196	-0.439519	-0.0518913	0.0170374	-0.998506	0.199556	0	0	0	1
0.0562769	-0.998199	-0.0188267	0.367579	-0.997093	-0.0571854	0.0501269	-0.439548	-0.0511427	0.0159349	-0.998563	0.199627	0	0	0	1
0.0566735	-0.998202	-0.0174527	0.368059	-0.997115	-0.0574996	0.0493228	-0.439605	-0.0502671	0.0145911	-0.998628	0.199657	0	0	0	1
0.0570439	-0.998201	-0.0162219	0.36846	-0.99713	-0.0577989	0.0486598	-0.439613	-0.0495394	0.0133837	-0.998681	0.199607	0	0	0	1
0.0574056	-0.998194	-0.0153421	0.368792	-0.997134	-0.0581108	0.0481987	-0.439576	-0.0490327	0.0125153	-0.998718	0.199578	0	0	0	1
0.0578072	-0.998183	-0.0145708	0.369138	-0.997136	-0.0584687	0.0477383	-0.439545	-0.048533	0.0117535	-0.998751	0.199658	0	0	0	1
0.0582952	-0.998164	-0.0139035	0.369517	-0.99713	-0.058919	0.0473064	-0.439478	-0.0480683	0.01109	-0.998781	0.19979	0	0	0	1
0.0588597	-0.998139	-0.0132886	0.369916	-0.997117	-0.0594491	0.0469066	-0.439375	-0.0476389	0.0104736	-0.998809	0.199913	0	0	0	1
0.0594368	-0.998113	-0.0126975	0.37032	-0.997103	-0.0599937	0.046522	-0.439268	-0.0472255	0.00987978	-0.998834	0.200013	0	0	0	1
0.0599612	-0.998088	-0.0121304	0.370701	-0.99709	-0.0604872	0.0461421	-0.439178	-0.0468171	0.00931262	-0.998859	0.200098	0	0	0	1
0.0604678	-0.998064	-0.0115686	0.371072	-0.997079	-0.0609636	0.0457628	-0.4391	-0.046409	0.0087519	-0.998883	0.200167	0	0	0	1
0.061003	-0.998039	-0.0109634	0.371472	-0.997066	-0.0614669	0.0453635	-0.439015	-0.045978	0.0081482	-0.998908	0.200238	0	0	0	1
0.0615153	-0.998014	-0.0103206	0.371872	-0.997056	-0.061946	0.0449362	-0.438947	-0.0455158	0.00751021	-0.998934	0.200317	0	0	0	1
0.0619755	-0.997993	-0.00957512	0.372271	-0.997052	-0.0623685	0.0444486	-0.438915	-0.0449862	0.00677649	-0.998963	0.200404	0	0	0	1
0.0623487	-0.997977	-0.00882395	0.372633	-0.997052	-0.0627046	0.0439671	-0.438915	-0.044461	0.00604101	-0.998992	0.200491	0	0	0	1
0.0626696	-0.997964	-0.00797649	0.372997	-0.997058	-0.0629847	0.0434307	-0.438952	-0.0438742	0.00521564	-0.999022	0.200591	0	0	0	1
0.0630591	-0.997946	-0.00705677	0.373408	-0.997061	-0.0633311	0.0428512	-0.438974	-0.0432397	0.0043183	-0.999054	0.200698	0	0	0	1
0.063453	-0.997927	-0.00614984	0.37382	-0.997063	-0.0636835	0.0422774	-0.438991	-0.042611	0.00343363	-0.999085	0.200812	0	0	0	1
0.0639116	-0.997902	-0.00534413	0.374227	-0.997058	-0.064106	0.0417606	-0.438967	-0.0420452	0.00264393	-0.999111	0.200922	0	0	0	1
0.0643708	-0.997877	-0.00456927	0.374634	-0.997051	-0.0645312	0.0412684	-0.438934	-0.0415052	0.00188386	-0.999135	0.201022	0	0	0	1
0.0648281	-0.997851	-0.00352286	0.375114	-0.997051	-0.0649442	0.0406017	-0.438951	-0.0407729	0.000864926	-0.999167	0.201145	0	0	0	1
0.0652864	-0.997825	-0.00243295	0.3756	-0.997052	-0.0653579	0.0399195	-0.438973	-0.0400213	-0.000195796	-0.999198	0.201265	0	0	0	1
0.0657258	-0.997797	-0.00165659	0.376	-0.997045	-0.0657663	0.0394287	-0.438947	-0.0394805	-0.000955135	-0.999219	0.201353	0	0	0	1
0.06616	-0.99777	-0.000831924	0.376415	-0.997039	-0.0661686	0.038903	-0.438929	-0.038901	-0.00175967	-0.99924	0.20145	0	0	0	1
0.0666077	-0.99774	-7.55465e-05	0.376817	-0.99703	-0.0665878	0.0384166	-0.438895	-0.0383645	-0.00249879	-0.999259	0.20154	0	0	0	1
0.0665889	-0.997741	0.000723143	0.377209	-0.997052	-0.0665399	0.0379173	-0.438871	-0.0378132	-0.00326112	-0.999278	0.201634	0	0	0	1
0.0665462	-0.997743	0.00140586	0.377588	-0.997072	-0.0664732	0.0374944	-0.43881	-0.037346	-0.00391206	-0.999293	0.201714	0	0	0	1
0.0670051	-0.997712	0.00197275	0.377959	-0.997057	-0.0669123	0.0371235	-0.438728	-0.0369362	-0.0044696	-0.999306	0.201787	0	0	0	1
0.0674731	-0.997679	0.0025633	0.378329	-0.997041	-0.0673601	0.0367313	-0.438655	-0.0365031	-0.00504926	-0.99932	0.201859	0	0	0	1
0.0679648	-0.997644	0.00305605	0.37869	-0.997022	-0.0678353	0.0363953	-0.438555	-0.0361319	-0.00553569	-0.99933	0.201926	0	0	0	1
0.068489	-0.997606	0.00365184	0.379098	-0.997002	-0.0683403	0.0359778	-0.438458	-0.0356718	-0.00612008	-0.999344	0.202007	0	0	0	1
0.0688348	-0.99758	0.0041788	0.379487	-0.996995	-0.0686698	0.0355617	-0.438354	-0.0352184	-0.00662921	-0.999356	0.202091	0	0	0	1
0.0691944	-0.997553	0.00472903	0.37991	-0.996988	-0.0690133	0.0350751	-0.438241	-0.0346926	-0.00715685	-0.999371	0.202192	0	0	0	1
0.0695973	-0.997522	0.00519162	0.380295	-0.996979	-0.0694038	0.0345629	-0.438145	-0.0341467	-0.00759646	-0.999387	0.202302	0	0	0	1
0.0698361	-0.997503	0.00575721	0.38066	-0.996981	-0.0696273	0.0340525	-0.43809	-0.0335963	-0.00813292	-0.999401	0.202412	0	0	0	1
0.0701495	-0.997475	0.00658439	0.38109	-0.996979	-0.0699177	0.033505	-0.438059	-0.0329898	-0.00892983	-0.999414	0.202522	0	0	0	1
0.0704566	-0.997448	0.00743036	0.381482	-0.996977	-0.0702018	0.0329794	-0.438062	-0.0324033	-0.00974645	-0.999426	0.202625	0	0	0	1
0.0707897	-0.997419	0.00810077	0.381818	-0.996968	-0.0705174	0.0325645	-0.438044	-0.031939	-0.0103964	-0.999434	0.202708	0	0	0	1
0.0711957	-0.997384	0.00882172	0.382206	-0.996955	-0.0709052	0.0321079	-0.438005	-0.0314281	-0.0110957	-0.999443	0.202802	0	0	0	1
0.071661	-0.997343	0.00961704	0.382641	-0.99694	-0.0713513	0.0316089	-0.437958	-0.0308685	-0.0118676	-0.999452	0.202907	0	0	0	1
0.0720849	-0.997305	0.0103766	0.383069	-0.996926	-0.0717577	0.0311235	-0.4379	-0.0303247	-0.012603	-0.999459	0.20301	0	0	0	1
0.0721879	-0.997289	0.0111697	0.383489	-0.996937	-0.071844	0.0305726	-0.437867	-0.0297169	-0.0133572	-0.999468	0.203127	0	0	0	1
0.0725298	-0.997254	0.0120569	0.383934	-0.996933	-0.0721689	0.0299067	-0.437863	-0.0289842	-0.0142038	-0.999478	0.203266	0	0	0	1
0.0728052	-0.997223	0.0129158	0.384337	-0.996933	-0.0724286	0.0292878	-0.437876	-0.0283007	-0.0150232	-0.999485	0.203391	0	0	0	1
0.0731073	-0.997188	0.013903	0.38477	-0.996931	-0.072713	0.0286485	-0.437903	-0.0275867	-0.0159694	-0.99949	0.203521	0	0	0	1
0.0736467	-0.997136	0.0147085	0.385168	-0.99692	-0.0732467	0.0276525	-0.43801	-0.0265257	-0.0167144	-0.999507	0.203661	0	0	0	1
0.0740202	-0.997101	0.0152456	0.385562	-0.996922	-0.0736248	0.0265511	-0.438076	-0.0253814	-0.0171785	-0.999529	0.203777	0	0	0	1
0.0743132	-0.997072	0.0157022	0.385973	-0.996914	-0.073915	0.026052	-0.437949	-0.0248448	-0.0176043	-0.999535	0.203856	0	0	0	1
0.0747612	-0.99703	0.0162327	0.386388	-0.996897	-0.0743614	0.0254106	-0.437875	-0.0241578	-0.0180966	-0.999543	0.203948	0	0	0	1
0.0750914	-0.996997	0.0166885	0.386796	-0.996889	-0.0746927	0.0247538	-0.43779	-0.0234626	-0.0185098	-0.999552	0.204053	0	0	0	1
0.0751933	-0.996981	0.0171815	0.387175	-0.996894	-0.0747927	0.0242424	-0.437695	-0.0229138	-0.0189655	-0.999556	0.204154	0	0	0	1
0.0752117	-0.996969	0.017792	0.387552	-0.996907	-0.0748087	0.0236493	-0.437663	-0.0222763	-0.0195301	-0.99956	0.204275	0	0	0	1
0.07538	-0.996947	0.0183355	0.387936	-0.996909	-0.0749774	0.02303	-0.437628	-0.0216147	-0.0200292	-0.999564	0.204408	0	0	0	1
0.0755399	-0.996926	0.0188219	0.388309	-0.996908	-0.0751362	0.0225639	-0.437557	-0.02111	-0.0204826	-0.999566	0.204535	0	0	0	1
0.0756373	-0.996909	0.0192921	0.388676	-0.99691	-0.0752325	0.0221468	-0.437506	-0.0206566	-0.0209219	-0.999566	0.204689	0	0	0	1
0.075772	-0.996891	0.0197137	0.389055	-0.996909	-0.0753679	0.0217021	-0.437449	-0.0201786	-0.0213115	-0.999568	0.204855	0	0	0	1
0.0760557	-0.996861	0.0201313	0.389504	-0.996898	-0.0756537	0.0212191	-0.437355	-0.0196592	-0.021697	-0.99957	0.205044	0	0	0	1
0.0762502	-0.99684	0.0204398	0.389946	-0.996894	-0.0758539	0.0206851	-0.437273	-0.019099	-0.0219678	-0.999575	0.205265	0	0	0	1
0.076516	-0.996813	0.02072	0.390373	-0.996884	-0.076126	0.0201624	-0.437202	-0.0185505	-0.0222124	-0.99958	0.205495	0	0	0	1
0.0768776	-0.996779	0.021041	0.390788	-0.996866	-0.0764924	0.0196843	-0.437141	-0.0180411	-0.0225026	-0.999582	0.205722	0	0	0	1
0.077017	-0.996759	0.021469	0.391153	-0.996863	-0.0766333	0.0192856	-0.43711	-0.0176075	-0.0229011	-0.999581	0.205922	0	0	0	1
0.0770903	-0.996743	0.0219537	0.3915	-0.996864	-0.0767069	0.0189065	-0.437088	-0.0171906	-0.0233565	-0.999578	0.206097	0	0	0	1
0.0774332	-0.996704	0.0224802	0.391906	-0.996846	-0.0770509	0.018482	-0.437038	-0.0167186	-0.0238546	-0.999574	0.20628	0	0	0	1
0.077797	-0.996665	0.0229866	0.39233	-0.996825	-0.077417	0.0180417	-0.436988	-0.0162316	-0.0243313	-0.999571	0.206492	0	0	0	1
0.0779025	-0.996646	0.0234112	0.392731	-0.996825	-0.0775266	0.0175967	-0.436957	-0.0157524	-0.0247218	-0.999569	0.206731	0	0	0	1
0.0781174	-0.99662	0.0238026	0.393128	-0.996818	-0.0777505	0.0169981	-0.43698	-0.0151197	-0.0250688	-0.99957	0.207007	0	0	0	1
0.0782708	-0.996597	0.0242791	0.393546	-0.996813	-0.0779087	0.0165246	-0.436985	-0.0146065	-0.0255092	-0.999566	0.207297	0	0	0	1
0.0783909	-0.996576	0.0247231	0.393945	-0.996811	-0.0780336	0.016092	-0.436987	-0.0141374	-0.0259198	-0.999562	0.207579	0	0	0	1
0.0786761	-0.996542	0.0252026	0.394414	-0.996795	-0.0783247	0.0156149	-0.436967	-0.0136166	-0.0263643	-0.999558	0.207897	0	0	0	1
0.0790717	-0.996499	0.0256548	0.394905	-0.996771	-0.0787272	0.0151321	-0.436921	-0.0130891	-0.0267825	-0.999554	0.208211	0	0	0	1
0.0794675	-0.996458	0.0260314	0.395382	-0.996749	-0.0791365	0.0144559	-0.436923	-0.0123743	-0.0271095	-0.999554	0.208544	0	0	0	1
0.0795645	-0.996438	0.0264872	0.395854	-0.996749	-0.0792447	0.0138428	-0.436933	-0.0117241	-0.0275165	-0.999551	0.208889	0	0	0	1
0.0797259	-0.996412	0.0269695	0.396302	-0.996743	-0.0794152	0.0133228	-0.436945	-0.0111628	-0.0279578	-0.999545	0.209222	0	0	0	1
0.0799684	-0.99638	0.0274381	0.396733	-0.996729	-0.0796657	0.0128543	-0.43695	-0.0106515	-0.0283902	-0.999538	0.209535	0	0	0	1
0.0803518	-0.996339	0.027815	0.397166	-0.996702	-0.0800558	0.0124876	-0.436875	-0.0102448	-0.0287406	-0.999533	0.209787	0	0	0	1
0.0806203	-0.996307	0.0281845	0.397636	-0.996685	-0.0803327	0.0120707	-0.436777	-0.00979165	-0.0290781	-0.999527	0.210051	0	0	0	1
0.0810058	-0.996267	0.028473	0.39809	-0.99666	-0.0807352	0.0113995	-0.436752	-0.00908782	-0.0293152	-0.999527	0.210347	0	0	0	1
0.0813168	-0.996234	0.0287566	0.398519	-0.99664	-0.0810608	0.0108255	-0.436709	-0.00848332	-0.029554	-0.999525	0.210615	0	0	0	1
0.081506	-0.996208	0.0290988	0.39895	-0.996629	-0.0812602	0.0103889	-0.436634	-0.00801452	-0.0298613	-0.99952	0.210869	0	0	0	1
0.0817853	-0.996176	0.029405	0.399366	-0.99661	-0.0815536	0.0098452	-0.436602	-0.00743906	-0.0301243	-0.999517	0.211137	0	0	0	1
0.0821155	-0.996139	0.0297343	0.399835	-0.996588	-0.0819002	0.00922918	-0.43656	-0.00678789	-0.0304045	-0.999513	0.211435	0	0	0	1
0.0822957	-0.996113	0.0301086	0.40032	-0.996577	-0.082096	0.00864058	-0.436502	-0.00616477	-0.0307303	-0.999507	0.211743	0	0	0	1
0.0824493	-0.996092	0.0303929	0.400746	-0.996568	-0.0822659	0.00806229	-0.436452	-0.00556005	-0.030967	-0.999503	0.212009	0	0	0	1
0.0825033	-0.99608	0.0306414	0.401129	-0.996566	-0.0823346	0.00754581	-0.436398	-0.00502294	-0.0311724	-0.9995	0.212242	0	0	0	1
0.0825613	-0.996065	0.0309685	0.401539	-0.996564	-0.0824047	0.00711141	-0.436327	-0.00456103	-0.0314628	-0.999493	0.212486	0	0	0	1
0.0828261	-0.99603	0.0313825	0.402041	-0.996544	-0.0826839	0.00660621	-0.436245	-0.0040147	-0.0318348	-0.999483	0.212787	0	0	0	1
0.0830063	-0.996006	0.0316569	0.402532	-0.996532	-0.0828884	0.00581614	-0.436205	-0.00319845	-0.0320435	-0.999479	0.213107	0	0	0	1
0.0834766	-0.995966	0.0316753	0.403016	-0.996496	-0.0833946	0.0047009	-0.436177	-0.00206988	-0.0319703	-0.999485	0.213405	0	0	0	1
0.0837479	-0.995951	0.0314237	0.403476	-0.996475	-0.0837084	0.00337927	-0.43611	-0.000764606	-0.0316095	-0.999498	0.21364	0	0	0	1
0.0836257	-0.99597	0.0311664	0.403991	-0.996485	-0.0836294	0.00200301	-0.435991	0.000582089	-0.0312378	-0.99951	0.213882	0	0	0	1
0.0829003	-0.996041	0.0308371	0.404547	-0.996543	-0.0829586	0.00021936	-0.435944	0.00231037	-0.0307621	-0.999522	0.214188	0	0	0	1
0.0825691	-0.996085	0.0302775	0.405101	-0.996564	-0.0826917	-0.00196461	-0.435918	0.00443135	-0.0300246	-0.999537	0.214504	0	0	0	1
0.0827882	-0.996084	0.0297257	0.405719	-0.996535	-0.0829665	-0.00393829	-0.435778	0.00635992	-0.0293101	-0.999548	0.214772	0	0	0	1
0.0830319	-0.996075	0.029328	0.40634	-0.996503	-0.0832579	-0.00567469	-0.435615	0.00806508	-0.0287675	-0.999551	0.215045	0	0	0	1
0.0836049	-0.996028	0.0293193	0.406869	-0.996446	-0.0838584	-0.00662494	-0.435457	0.0090282	-0.0286746	-0.999546	0.215281	0	0	0	1
0.0840081	-0.995987	0.0295384	0.40736	-0.996407	-0.0842789	-0.00715243	-0.435306	0.00958411	-0.0288447	-0.999536	0.215501	0	0	0	1
0.0842162	-0.995963	0.0297456	0.407689	-0.996386	-0.0844997	-0.0075175	-0.435269	0.00997157	-0.0290183	-0.999527	0.215668	0	0	0	1
0.084412	-0.99594	0.0299811	0.40794	-0.996367	-0.0847052	-0.00776776	-0.435269	0.0102467	-0.0292297	-0.999518	0.215818	0	0	0	1
0.084848	-0.995894	0.0302705	0.408278	-0.996327	-0.0851514	-0.00800701	-0.435179	0.0105226	-0.0294932	-0.999507	0.215982	0	0	0	1
0.0853453	-0.995839	0.0306662	0.408697	-0.99628	-0.0856624	-0.00832091	-0.435055	0.0108842	-0.0298552	-0.999493	0.216163	0	0	0	1
0.0856944	-0.995797	0.031074	0.409149	-0.996246	-0.0860271	-0.00868395	-0.434942	0.0112916	-0.0302264	-0.999477	0.216331	0	0	0	1
0.0860289	-0.99576	0.0313148	0.409602	-0.996211	-0.0863783	-0.0091372	-0.434855	0.0117743	-0.0304233	-0.999465	0.216468	0	0	0	1
0.0862725	-0.995733	0.0315003	0.410009	-0.996184	-0.0866406	-0.00967325	-0.434827	0.0123321	-0.0305587	-0.999455	0.216609	0	0	0	1
0.0865662	-0.995697	0.0318433	0.410464	-0.996151	-0.0869547	-0.010192	-0.434789	0.0128881	-0.0308516	-0.999439	0.216778	0	0	0	1
0.0867749	-0.995671	0.0320814	0.410912	-0.996126	-0.0871819	-0.0106873	-0.434739	0.0134089	-0.0310428	-0.999426	0.216939	0	0	0	1
0.0869793	-0.995643	0.0323868	0.411339	-0.9961	-0.087408	-0.0112424	-0.434709	0.0139953	-0.0312957	-0.99941	0.217114	0	0	0	1
0.0872725	-0.995605	0.0327821	0.411805	-0.996065	-0.0877267	-0.0118717	-0.434653	0.0146663	-0.0316301	-0.99939	0.217303	0	0	0	1
0.0873347	-0.995588	0.0331382	0.412291	-0.996046	-0.0878214	-0.0127214	-0.434606	0.0155465	-0.0319092	-0.999367	0.217492	0	0	0	1
0.0874763	-0.995568	0.0333558	0.412755	-0.996015	-0.0880023	-0.013841	-0.434586	0.016686	-0.0320251	-0.999345	0.217667	0	0	0	1
0.0873732	-0.995564	0.0337344	0.413243	-0.996003	-0.0879439	-0.0150265	-0.434532	0.0178977	-0.0322996	-0.999315	0.217818	0	0	0	1
0.0870416	-0.995583	0.0340349	0.413788	-0.996002	-0.0876688	-0.0166007	-0.434449	0.0194823	-0.0324668	-0.99928	0.217949	0	0	0	1
0.0871753	-0.995578	0.0338261	0.414345	-0.995938	-0.08788	-0.0191358	-0.434469	0.021995	-0.0320334	-0.999242	0.218082	0	0	0	1
0.0873139	-0.995593	0.0330419	0.414856	-0.995853	-0.0881007	-0.0223258	-0.434516	0.0251097	-0.0309683	-0.999202	0.218233	0	0	0	1
0.0877729	-0.995581	0.0321701	0.415544	-0.995731	-0.0886317	-0.0254533	-0.434345	0.0281635	-0.0298114	-0.999156	0.218386	0	0	0	1
0.0878208	-0.995602	0.0313786	0.41616	-0.995656	-0.0887288	-0.0279244	-0.434084	0.0305573	-0.0288026	-0.999115	0.2185	0	0	0	1
0.0877462	-0.995618	0.0310899	0.416724	-0.995622	-0.0886827	-0.0292369	-0.433738	0.0318375	-0.028401	-0.999087	0.218566	0	0	0	1
0.0877703	-0.995617	0.031055	0.417153	-0.995573	-0.0887466	-0.0306798	-0.433658	0.033273	-0.0282374	-0.999044	0.218623	0	0	0	1
0.0874443	-0.995628	0.0315956	0.417566	-0.995543	-0.0884871	-0.0323672	-0.433804	0.0349931	-0.028637	-0.998974	0.21874	0	0	0	1
0.0876382	-0.995597	0.0320434	0.417892	-0.995472	-0.0887392	-0.0338315	-0.433964	0.0364977	-0.0289459	-0.998911	0.218857	0	0	0	1
0.087912	-0.995557	0.0325369	0.418256	-0.995419	-0.089052	-0.034543	-0.433908	0.0372587	-0.0293636	-0.998871	0.218946	0	0	0	1
0.0885365	-0.995485	0.0330367	0.418718	-0.995337	-0.0897149	-0.0352083	-0.433752	0.0379849	-0.0297778	-0.998831	0.219035	0	0	0	1
0.0891671	-0.995418	0.0333533	0.419149	-0.995251	-0.0903792	-0.0359335	-0.43361	0.038755	-0.0300032	-0.998795	0.219074	0	0	0	1
0.0895952	-0.995371	0.0336128	0.419543	-0.995171	-0.0908475	-0.0369355	-0.433561	0.0397899	-0.0301536	-0.99875	0.219102	0	0	0	1
0.0900128	-0.995328	0.0337576	0.419904	-0.995086	-0.0913058	-0.0380921	-0.433551	0.0409682	-0.0301753	-0.998701	0.219134	0	0	0	1
0.0904979	-0.995284	0.033756	0.420289	-0.994989	-0.0918283	-0.0393375	-0.433488	0.0422235	-0.0300392	-0.998653	0.219175	0	0	0	1
0.091026	-0.995238	0.0336959	0.420698	-0.99489	-0.092389	-0.0405192	-0.433367	0.0434112	-0.0298478	-0.998608	0.219209	0	0	0	1
0.0914408	-0.995196	0.0338147	0.42112	-0.994798	-0.0928446	-0.0417141	-0.433271	0.0446251	-0.0298367	-0.998555	0.219288	0	0	0	1
0.0917996	-0.995158	0.033952	0.421499	-0.994719	-0.0932394	-0.0427178	-0.433165	0.0456485	-0.0298634	-0.998508	0.219375	0	0	0	1
0.0922215	-0.995108	0.0342684	0.421871	-0.994644	-0.0936978	-0.0434542	-0.433058	0.0464244	-0.0300897	-0.998465	0.219465	0	0	0	1
0.0924584	-0.995066	0.0348582	0.422231	-0.994591	-0.0939801	-0.044043	-0.433011	0.0470736	-0.0306096	-0.998419	0.219572	0	0	0	1
0.0926801	-0.995028	0.0353602	0.422575	-0.994548	-0.0942387	-0.0444723	-0.432947	0.0475554	-0.0310578	-0.998382	0.219697	0	0	0	1
0.0931161	-0.994969	0.0358695	0.422982	-0.994484	-0.0947122	-0.0448976	-0.432858	0.048041	-0.0315031	-0.998345	0.219863	0	0	0	1
0.0933991	-0.994928	0.0362628	0.423355	-0.994436	-0.0950266	-0.0452942	-0.432793	0.0484823	-0.0318427	-0.998313	0.220041	0	0	0	1
0.093786	-0.994876	0.0366764	0.423785	-0.99437	-0.0954513	-0.0458493	-0.432761	0.0490872	-0.0321819	-0.998272	0.220268	0	0	0	1
0.0940622	-0.994838	0.0370191	0.424231	-0.994319	-0.0957593	-0.0463154	-0.432691	0.0495932	-0.0324642	-0.998238	0.220486	0	0	0	1
0.0942674	-0.994809	0.0372589	0.424692	-0.994272	-0.0959929	-0.0468234	-0.432625	0.0501289	-0.0326436	-0.998206	0.22068	0	0	0	1
0.0943963	-0.99479	0.0374335	0.425125	-0.994233	-0.0961473	-0.0473343	-0.432593	0.0506589	-0.0327615	-0.998175	0.220844	0	0	0	1
0.0947007	-0.994756	0.0375719	0.425579	-0.994179	-0.0964738	-0.0477994	-0.432556	0.0511455	-0.0328385	-0.998148	0.220971	0	0	0	1
0.0949541	-0.994727	0.0376991	0.426034	-0.994128	-0.0967503	-0.0483074	-0.432612	0.0516721	-0.0329027	-0.998118	0.221099	0	0	0	1
0.0952185	-0.994694	0.0379041	0.426499	-0.994078	-0.0970398	-0.0487465	-0.432668	0.0521381	-0.03305	-0.998089	0.22125	0	0	0	1
0.0955424	-0.994656	0.0380809	0.42702	-0.994026	-0.0973854	-0.0491299	-0.432636	0.0525479	-0.0331713	-0.998064	0.221371	0	0	0	1
0.0958669	-0.994622	0.0381538	0.427556	-0.993976	-0.0977245	-0.0494586	-0.432544	0.0528933	-0.0331945	-0.998045	0.221427	0	0	0	1
0.0960194	-0.99461	0.0380948	0.427959	-0.993947	-0.0978826	-0.0497258	-0.432509	0.0531587	-0.0331015	-0.998034	0.22141	0	0	0	1
0.0961342	-0.994603	0.0379893	0.428355	-0.99392	-0.0980017	-0.0500283	-0.432532	0.0534534	-0.0329608	-0.998023	0.221372	0	0	0	1
0.0964517	-0.994573	0.0379684	0.428815	-0.993871	-0.0983291	-0.0503689	-0.432517	0.053801	-0.0328894	-0.998006	0.221388	0	0	0	1
0.0968077	-0.994537	0.0380081	0.429332	-0.993816	-0.0986989	-0.0507321	-0.432507	0.0541784	-0.0328737	-0.997986	0.22143	0	0	0	1
0.0970115	-0.994518	0.0379909	0.429805	-0.993776	-0.0989135	-0.0510938	-0.432551	0.0545436	-0.0328096	-0.997969	0.221444	0	0	0	1
0.0973069	-0.994486	0.038057	0.430271	-0.993726	-0.0992245	-0.0514656	-0.432593	0.0549301	-0.0328221	-0.997947	0.221505	0	0	0	1
0.0976292	-0.994449	0.0381925	0.43075	-0.993674	-0.0995652	-0.0518037	-0.432545	0.0552909	-0.0329052	-0.997924	0.221601	0	0	0	1
0.0978752	-0.994421	0.0383004	0.431193	-0.993632	-0.099827	-0.052106	-0.432494	0.0556109	-0.0329685	-0.997904	0.221677	0	0	0	1
0.098099	-0.994392	0.0384735	0.431673	-0.993591	-0.100071	-0.0524236	-0.432421	0.0559518	-0.033096	-0.997881	0.221783	0	0	0	1
0.0981934	-0.994376	0.0386594	0.432149	-0.993559	-0.100188	-0.0528027	-0.43242	0.0563511	-0.0332373	-0.997854	0.221905	0	0	0	1
0.0981335	-0.994374	0.0388533	0.432615	-0.993541	-0.100152	-0.0531963	-0.432441	0.0567604	-0.0333938	-0.997826	0.222034	0	0	0	1
0.0980032	-0.99438	0.0390195	0.433036	-0.993535	-0.100043	-0.0535227	-0.432432	0.0570977	-0.0335336	-0.997802	0.222137	0	0	0	1
0.0981422	-0.994362	0.0391287	0.433466	-0.993506	-0.100196	-0.053769	-0.432321	0.0573586	-0.0336094	-0.997784	0.222202	0	0	0	1
0.0985141	-0.994325	0.0391355	0.433876	-0.99344	-0.100585	-0.0542624	-0.432226	0.057863	-0.0335449	-0.997757	0.222289	0	0	0	1
0.0984966	-0.994327	0.039132	0.434273	-0.993407	-0.100587	-0.0548617	-0.432133	0.0584588	-0.033482	-0.997724	0.222396	0	0	0	1
0.0989202	-0.994292	0.0389468	0.434709	-0.993306	-0.101033	-0.0558617	-0.432089	0.05945	-0.033172	-0.997676	0.222515	0	0	0	1
0.0990298	-0.994292	0.038672	0.435129	-0.993225	-0.101165	-0.057055	-0.432088	0.0606139	-0.0327715	-0.997619	0.222633	0	0	0	1
0.0989496	-0.994312	0.0383675	0.435607	-0.993157	-0.101108	-0.0583244	-0.432056	0.0618442	-0.0323455	-0.997558	0.222738	0	0	0	1
0.0991625	-0.994302	0.0380854	0.436126	-0.993066	-0.101339	-0.0594634	-0.431913	0.0629565	-0.0319364	-0.997501	0.222821	0	0	0	1
0.0996943	-0.994265	0.0376539	0.436599	-0.992929	-0.101886	-0.0608054	-0.431832	0.0642655	-0.0313373	-0.997437	0.222903	0	0	0	1
0.100402	-0.994218	0.0370104	0.437101	-0.992738	-0.102608	-0.0626808	-0.431817	0.0660885	-0.03046	-0.997345	0.223006	0	0	0	1
0.101084	-0.994181	0.0361361	0.437577	-0.992518	-0.103299	-0.0649867	-0.431858	0.068314	-0.0293081	-0.997229	0.223096	0	0	0	1
0.101056	-0.994218	0.0351926	0.438127	-0.99235	-0.103279	-0.0675338	-0.431805	0.0707507	-0.0281102	-0.997094	0.223163	0	0	0	1
0.10075	-0.994275	0.0344342	0.438738	-0.992228	-0.102981	-0.0697465	-0.431576	0.0728661	-0.0271511	-0.996968	0.223231	0	0	0	1
0.099555	-0.994409	0.034043	0.439359	-0.992231	-0.101804	-0.0714078	-0.431251	0.0744472	-0.026681	-0.996864	0.223362	0	0	0	1
0.0997578	-0.994403	0.0336309	0.440074	-0.992045	-0.102034	-0.0736342	-0.431113	0.0766266	-0.0260292	-0.996716	0.223631	0	0	0	1
0.100275	-0.99436	0.0333572	0.440521	-0.991881	-0.102566	-0.0750858	-0.431132	0.0780567	-0.0255686	-0.996617	0.2238	0	0	0	1
0.100835	-0.99431	0.0331464	0.440879	-0.991755	-0.103132	-0.0759802	-0.431134	0.0789394	-0.0252229	-0.996556	0.223874	0	0	0	1
0.101174	-0.994273	0.0332272	0.441214	-0.991692	-0.103484	-0.0763245	-0.431106	0.079299	-0.0252404	-0.996527	0.22395	0	0	0	1
0.101584	-0.99422	0.0335772	0.441627	-0.991619	-0.10393	-0.0766597	-0.431081	0.0796793	-0.0255197	-0.996489	0.224143	0	0	0	1
0.101986	-0.994165	0.0339799	0.442111	-0.991537	-0.104375	-0.0771116	-0.431073	0.0801814	-0.0258393	-0.996441	0.224396	0	0	0	1
0.102301	-0.994121	0.0343256	0.442558	-0.991467	-0.104728	-0.0775328	-0.431081	0.0806449	-0.0261123	-0.996396	0.224617	0	0	0	1
0.102678	-0.994076	0.0344907	0.442953	-0.991403	-0.105125	-0.0778138	-0.431024	0.0809517	-0.0262157	-0.996369	0.224719	0	0	0	1
0.10302	-0.994039	0.0345453	0.443378	-0.991344	-0.105477	-0.0780881	-0.430952	0.0812394	-0.0262129	-0.996345	0.224757	0	0	0	1
0.103389	-0.993999	0.0345781	0.443806	-0.99128	-0.105855	-0.0783936	-0.430916	0.0815566	-0.0261828	-0.99632	0.224789	0	0	0	1
0.103694	-0.993963	0.0347175	0.444211	-0.991219	-0.10618	-0.0787288	-0.430916	0.0819129	-0.0262602	-0.996289	0.224886	0	0	0	1
0.10409	-0.993911	0.0350205	0.444668	-0.991145	-0.106609	-0.0790715	-0.430844	0.0822966	-0.026491	-0.996251	0.225066	0	0	0	1
0.104387	-0.993869	0.0353081	0.445094	-0.991083	-0.106938	-0.0794108	-0.43079	0.0826729	-0.026715	-0.996214	0.225239	0	0	0	1
0.10463	-0.993837	0.0354971	0.445453	-0.99103	-0.107204	-0.0797136	-0.430778	0.0830009	-0.0268494	-0.996183	0.225362	0	0	0	1
0.105051	-0.993787	0.0356656	0.445911	-0.990955	-0.107646	-0.0800481	-0.43072	0.0833632	-0.026945	-0.99615	0.22547	0	0	0	1
0.105376	-0.993745	0.0358716	0.446381	-0.990885	-0.107999	-0.0804365	-0.430711	0.0837806	-0.0270797	-0.996112	0.225604	0	0	0	1
0.105542	-0.993721	0.0360499	0.446844	-0.990826	-0.108192	-0.0808986	-0.430794	0.084264	-0.0271921	-0.996068	0.225737	0	0	0	1
0.105931	-0.993676	0.0361368	0.4473	-0.990753	-0.108597	-0.0812574	-0.430788	0.084641	-0.0272061	-0.996035	0.225808	0	0	0	1
0.106311	-0.993632	0.0362358	0.447799	-0.990678	-0.108995	-0.081639	-0.430754	0.0850418	-0.0272299	-0.996001	0.225886	0	0	0	1
0.106603	-0.993593	0.0364476	0.448325	-0.990609	-0.109315	-0.0820493	-0.430715	0.0854811	-0.0273697	-0.995959	0.226026	0	0	0	1
0.106906	-0.993553	0.0366403	0.448821	-0.990534	-0.109646	-0.0825044	-0.43073	0.0859632	-0.0274843	-0.995915	0.226175	0	0	0	1
0.107034	-0.993538	0.0366706	0.449215	-0.990491	-0.109785	-0.0828323	-0.430744	0.0862961	-0.0274671	-0.995886	0.226213	0	0	0	1
0.10738	-0.993504	0.0366002	0.449554	-0.990437	-0.110129	-0.0830301	-0.43068	0.0864947	-0.0273455	-0.995872	0.226179	0	0	0	1
0.107757	-0.993463	0.0365941	0.449927	-0.990375	-0.110511	-0.0832535	-0.430606	0.0867265	-0.0272818	-0.995854	0.226179	0	0	0	1
0.108133	-0.993417	0.0367334	0.450338	-0.990307	-0.110905	-0.0835391	-0.430528	0.0870363	-0.0273551	-0.995825	0.226267	0	0	0	1
0.108454	-0.993375	0.0369235	0.450791	-0.990237	-0.111253	-0.0839153	-0.4305	0.0874404	-0.027473	-0.995786	0.226396	0	0	0	1
0.108663	-0.993345	0.0371197	0.451216	-0.990178	-0.111489	-0.0842981	-0.430501	0.0878487	-0.027606	-0.995747	0.226529	0	0	0	1
0.108726	-0.993337	0.0371414	0.451454	-0.990147	-0.111561	-0.0845597	-0.43056	0.0881131	-0.0275926	-0.995724	0.226568	0	0	0	1
0.108431	-0.993377	0.0369268	0.451439	-0.990178	-0.111249	-0.0846047	-0.430649	0.0881257	-0.0274014	-0.995728	0.226463	0	0	0	1
0.1081	-0.993428	0.0365329	0.451265	-0.990228	-0.110882	-0.0845068	-0.430776	0.0879755	-0.0270517	-0.995751	0.226248	0	0	0	1
0.107798	-0.993475	0.0361375	0.451094	-0.990273	-0.110544	-0.0844236	-0.430906	0.0878408	-0.0266963	-0.995772	0.226039	0	0	0	1
0.107447	-0.99353	0.0356635	0.450883	-0.990326	-0.11015	-0.0843156	-0.43106	0.0876717	-0.0262701	-0.995798	0.225793	0	0	0	1
0.107097	-0.993591	0.0350187	0.450627	-0.990386	-0.109739	-0.084146	-0.431199	0.0874229	-0.0256813	-0.995836	0.225529	0	0	0	1
0.106855	-0.993638	0.0344345	0.450423	-0.990433	-0.109443	-0.0839793	-0.431293	0.0871869	-0.0251425	-0.99587	0.225279	0	0	0	1
0.106533	-0.993692	0.0338678	0.450186	-0.990489	-0.109068	-0.0838034	-0.431412	0.0869419	-0.024629	-0.995904	0.225064	0	0	0	1
0.106113	-0.993755	0.0333117	0.449901	-0.990558	-0.108596	-0.0835989	-0.43157	0.0866677	-0.0241374	-0.99594	0.224849	0	0	0	1
0.105731	-0.993815	0.0327307	0.449616	-0.990629	-0.108159	-0.0833229	-0.431693	0.086321	-0.0236253	-0.995983	0.224629	0	0	0	1
0.10539	-0.99387	0.0321556	0.449342	-0.990696	-0.107762	-0.0830443	-0.431801	0.0859738	-0.0231156	-0.996025	0.2244	0	0	0	1
0.105064	-0.993927	0.0314657	0.449027	-0.990769	-0.107371	-0.0826787	-0.431873	0.0855284	-0.0224999	-0.996077	0.224133	0	0	0	1
0.104726	-0.993982	0.0308402	0.44871	-0.99084	-0.106973	-0.0823355	-0.431951	0.0851124	-0.0219463	-0.996125	0.223882	0	0	0	1
0.104392	-0.994035	0.030273	0.448405	-0.990908	-0.106585	-0.0820283	-0.43203	0.084739	-0.0214459	-0.996168	0.223644	0	0	0	1
0.104034	-0.994091	0.0296681	0.448081	-0.990977	-0.10617	-0.0817327	-0.432119	0.0843729	-0.0209087	-0.99621	0.223406	0	0	0	1
0.103644	-0.994151	0.0290177	0.447724	-0.991051	-0.10572	-0.0814191	-0.432215	0.0839839	-0.0203308	-0.996255	0.223142	0	0	0	1
0.103295	-0.994205	0.028391	0.447383	-0.99112	-0.105313	-0.0810958	-0.432289	0.0835891	-0.0197734	-0.996299	0.222868	0	0	0	1
0.102957	-0.994256	0.0278158	0.447061	-0.991187	-0.104922	-0.0807871	-0.432367	0.083215	-0.0192644	-0.996341	0.22261	0	0	0	1
0.102592	-0.994312	0.0271663	0.446709	-0.991258	-0.104499	-0.0804693	-0.432447	0.0828237	-0.0186846	-0.996384	0.222336	0	0	0	1
0.102256	-0.994363	0.0265581	0.446375	-0.991323	-0.104107	-0.0801715	-0.432519	0.0824578	-0.0181411	-0.996425	0.222071	0	0	0	1
0.101915	-0.994417	0.0258622	0.446019	-0.991392	-0.103704	-0.0798427	-0.432586	0.0820522	-0.0175138	-0.99647	0.221801	0	0	0	1
0.101587	-0.994465	0.0252786	0.445704	-0.991453	-0.103325	-0.0795743	-0.432665	0.0817192	-0.0169903	-0.996506	0.22157	0	0	0	1
0.101249	-0.994515	0.0246459	0.44537	-0.991517	-0.102932	-0.0792781	-0.432737	0.0813535	-0.0164214	-0.996545	0.221319	0	0	0	1
0.100899	-0.994567	0.0239846	0.445012	-0.991585	-0.102523	-0.0789653	-0.432812	0.0809687	-0.0158268	-0.996586	0.22104	0	0	0	1
0.100488	-0.994623	0.023377	0.444658	-0.991655	-0.102061	-0.0786848	-0.432918	0.080621	-0.0152865	-0.996623	0.220781	0	0	0	1
0.100104	-0.994676	0.0227808	0.444316	-0.991721	-0.101626	-0.078416	-0.433021	0.080287	-0.014754	-0.996658	0.220535	0	0	0	1
0.0997581	-0.994725	0.0221545	0.44398	-0.991784	-0.101226	-0.0781265	-0.433102	0.0799304	-0.0141903	-0.996695	0.220291	0	0	0	1
0.0993955	-0.994776	0.0214603	0.443624	-0.991852	-0.100805	-0.0778115	-0.433178	0.0795417	-0.0135629	-0.996735	0.22004	0	0	0	1
0.0990725	-0.994822	0.0208248	0.443303	-0.991912	-0.100429	-0.0775299	-0.433252	0.0791933	-0.0129869	-0.99677	0.219823	0	0	0	1
0.0987375	-0.99487	0.0201019	0.442962	-0.991977	-0.100034	-0.0772155	-0.433317	0.0788037	-0.0123282	-0.996809	0.219606	0	0	0	1
0.0984136	-0.994917	0.019367	0.442622	-0.992039	-0.0996493	-0.0769046	-0.433382	0.078417	-0.011656	-0.996848	0.219397	0	0	0	1
0.0980753	-0.994965	0.0186137	0.442273	-0.992105	-0.0992493	-0.0765759	-0.43345	0.0780112	-0.0109682	-0.996888	0.219184	0	0	0	1
0.0977492	-0.995011	0.0178513	0.441929	-0.992169	-0.0988614	-0.076252	-0.433511	0.0776098	-0.0102697	-0.996926	0.218978	0	0	0	1
0.0974244	-0.995057	0.017043	0.441575	-0.992234	-0.0984716	-0.0759087	-0.433567	0.0771852	-0.00952703	-0.996967	0.218772	0	0	0	1
0.0971048	-0.995102	0.0162288	0.441228	-0.992297	-0.0980871	-0.0755705	-0.433624	0.0767657	-0.00877733	-0.997006	0.218585	0	0	0	1
0.0967887	-0.995146	0.0153941	0.440879	-0.992361	-0.0977052	-0.0752347	-0.433679	0.076347	-0.00800646	-0.997045	0.218407	0	0	0	1
0.096501	-0.995188	0.0144278	0.440508	-0.992427	-0.0973417	-0.0748315	-0.433707	0.0758493	-0.00710907	-0.997089	0.21822	0	0	0	1
0.0962141	-0.995232	0.0132865	0.440102	-0.992498	-0.0969663	-0.0743756	-0.433718	0.0752828	-0.00604274	-0.997139	0.218042	0	0	0	1
0.0959836	-0.99527	0.0120582	0.439693	-0.992568	-0.0966416	-0.0738652	-0.433692	0.0746546	-0.00489064	-0.997193	0.217856	0	0	0	1
0.0957528	-0.995305	0.0109426	0.439317	-0.992632	-0.0963265	-0.0734131	-0.433675	0.0740959	-0.00384445	-0.997239	0.217693	0	0	0	1
0.0954809	-0.995341	0.0100168	0.438974	-0.992691	-0.0959858	-0.0730521	-0.433703	0.0736467	-0.00298049	-0.997275	0.217547	0	0	0	1
0.0952108	-0.995377	0.00890224	0.438581	-0.992758	-0.0956335	-0.0726012	-0.433711	0.0730904	-0.00193742	-0.997319	0.217376	0	0	0	1
0.0949387	-0.995412	0.00787266	0.438211	-0.992822	-0.0952865	-0.0721819	-0.433725	0.0725744	-0.000975404	-0.997358	0.217217	0	0	0	1
0.0946273	-0.995448	0.00696432	0.43786	-0.992885	-0.09491	-0.0718192	-0.433769	0.0721268	-0.000130844	-0.997391	0.217066	0	0	0	1
0.0942823	-0.995486	0.0061623	0.437521	-0.992945	-0.0945083	-0.0715116	-0.433844	0.0717448	0.000611285	-0.997418	0.216923	0	0	0	1
0.093947	-0.995523	0.00538449	0.43719	-0.993004	-0.0941185	-0.0712068	-0.43392	0.0713683	0.00133066	-0.997445	0.216782	0	0	0	1
0.0935927	-0.99556	0.00457856	0.436847	-0.993066	-0.0937083	-0.0708867	-0.433997	0.0709746	0.00207545	-0.997471	0.216635	0	0	0	1
0.0931986	-0.9956	0.00383902	0.436509	-0.993128	-0.0932636	-0.0705978	-0.434098	0.0706188	0.00275474	-0.997495	0.216489	0	0	0	1
0.0928173	-0.995638	0.00312791	0.436183	-0.993189	-0.0928341	-0.0703103	-0.434194	0.0702676	0.00340714	-0.997518	0.216347	0	0	0	1
0.0924015	-0.995679	0.00238858	0.435836	-0.993253	-0.0923685	-0.0700197	-0.434304	0.0699114	0.00408516	-0.99754	0.2162	0	0	0	1
0.0916248	-0.995752	0.00182879	0.435503	-0.993381	-0.0915582	-0.069255	-0.434328	0.0691018	0.00451646	-0.997595	0.216021	0	0	0	1
0.0910345	-0.995807	0.00121294	0.435151	-0.993465	-0.0909287	-0.0688785	-0.434463	0.0686736	0.00505295	-0.997622	0.21586	0	0	0	1
0.0904987	-0.995857	0.000491245	0.434784	-0.993547	-0.090347	-0.0684674	-0.434567	0.0682017	0.00569576	-0.997651	0.215691	0	0	0	1
0.090049	-0.995898	-0.000307222	0.43443	-0.993623	-0.0898469	-0.0680131	-0.434617	0.0676801	0.00641736	-0.997682	0.215526	0	0	0	1
0.0896677	-0.995932	-0.000949839	0.434129	-0.993685	-0.0894254	-0.0676712	-0.434679	0.0672845	0.00699932	-0.997705	0.215381	0	0	0	1
0.0893274	-0.995961	-0.00165584	0.433801	-0.993743	-0.0890411	-0.0673194	-0.434724	0.0668737	0.00764648	-0.997728	0.2152	0	0	0	1
0.0889125	-0.995997	-0.00239104	0.433437	-0.993808	-0.088581	-0.0669671	-0.434804	0.0664609	0.00831795	-0.99775	0.215021	0	0	0	1
0.088441	-0.996037	-0.00303528	0.433078	-0.993875	-0.0880706	-0.0666385	-0.43491	0.0660807	0.00889774	-0.99777	0.214865	0	0	0	1
0.0879037	-0.996082	-0.00369099	0.432706	-0.993962	-0.0874963	-0.0660952	-0.434947	0.0654869	0.00946616	-0.997804	0.214684	0	0	0	1
0.0873624	-0.996128	-0.00429657	0.432329	-0.994043	-0.0869212	-0.0656366	-0.435015	0.0649826	0.00999256	-0.997832	0.21453	0	0	0	1
0.0868262	-0.996172	-0.00491647	0.431941	-0.994124	-0.0863509	-0.0651582	-0.435078	0.0644578	0.0105324	-0.99786	0.214373	0	0	0	1
0.0862227	-0.996221	-0.00553266	0.43155	-0.994216	-0.0857152	-0.0645984	-0.435128	0.0638537	0.0110579	-0.997894	0.21422	0	0	0	1
0.0856916	-0.996261	-0.00644172	0.431107	-0.994304	-0.0851342	-0.0640115	-0.435162	0.0631974	0.0118776	-0.997926	0.214066	0	0	0	1
0.0852192	-0.996295	-0.00747384	0.430672	-0.994387	-0.0846052	-0.0634144	-0.435172	0.0625207	0.0128233	-0.997957	0.213936	0	0	0	1
0.0848524	-0.996317	-0.00853892	0.430267	-0.99446	-0.0841808	-0.0628253	-0.435146	0.0618487	0.0138097	-0.997986	0.213804	0	0	0	1
0.0845761	-0.996331	-0.00964472	0.429875	-0.99452	-0.0838442	-0.0623215	-0.435113	0.0612578	0.01485	-0.998007	0.213682	0	0	0	1
0.0842805	-0.996346	-0.0105785	0.429511	-0.994576	-0.0834986	-0.0618983	-0.435123	0.0607625	0.0157251	-0.998024	0.213576	0	0	0	1
0.083915	-0.996368	-0.0114462	0.429133	-0.994635	-0.0830877	-0.0614999	-0.435169	0.0602992	0.0165327	-0.998039	0.213474	0	0	0	1
0.083506	-0.996392	-0.0123067	0.428743	-0.994698	-0.0826346	-0.0610934	-0.43523	0.0598297	0.0173302	-0.998054	0.213376	0	0	0	1
0.0830746	-0.996418	-0.0130787	0.428366	-0.994758	-0.0821643	-0.0607395	-0.435313	0.059421	0.0180431	-0.998066	0.213289	0	0	0	1
0.0826265	-0.996445	-0.0138536	0.427979	-0.99482	-0.0816776	-0.0603788	-0.435404	0.0590064	0.0187578	-0.998077	0.213201	0	0	0	1
0.0821221	-0.996475	-0.0146819	0.427577	-0.994894	-0.0811345	-0.0599041	-0.435467	0.0584755	0.0195134	-0.998094	0.213101	0	0	0	1
0.0813827	-0.996527	-0.0152349	0.427239	-0.995002	-0.0803799	-0.0591073	-0.435455	0.0576511	0.0199561	-0.998133	0.212996	0	0	0	1
0.0807407	-0.996572	-0.0157123	0.42689	-0.995082	-0.0797207	-0.0586552	-0.435564	0.0571752	0.0203579	-0.998152	0.212923	0	0	0	1
0.0801396	-0.996613	-0.0162059	0.426553	-0.995159	-0.079102	-0.0581864	-0.435645	0.056681	0.0207774	-0.998172	0.212838	0	0	0	1
0.0796499	-0.996641	-0.0168719	0.426193	-0.995228	-0.0785856	-0.0577105	-0.435688	0.0561644	0.0213749	-0.998188	0.212724	0	0	0	1
0.0792099	-0.996666	-0.0174634	0.425856	-0.995286	-0.0781214	-0.0573255	-0.435746	0.0557437	0.0219087	-0.9982	0.212612	0	0	0	1
0.0788278	-0.996685	-0.0180901	0.425529	-0.99534	-0.0777136	-0.0569397	-0.435784	0.0553188	0.0224811	-0.998211	0.2125	0	0	0	1
0.0784306	-0.996706	-0.0186596	0.4252	-0.995394	-0.0772937	-0.0565823	-0.435836	0.0549274	0.0229983	-0.998221	0.212377	0	0	0	1
0.0779555	-0.996733	-0.0191695	0.424847	-0.995451	-0.0767992	-0.0562443	-0.43592	0.0545621	0.0234537	-0.998231	0.212244	0	0	0	1
0.0773191	-0.996775	-0.0195677	0.424464	-0.995526	-0.0761527	-0.0557909	-0.436019	0.0540946	0.0237806	-0.998248	0.212083	0	0	0	1
0.0765987	-0.996824	-0.0198972	0.424064	-0.995609	-0.0754273	-0.0552979	-0.436125	0.0535952	0.0240323	-0.998269	0.211902	0	0	0	1
0.0758921	-0.996873	-0.0201809	0.42369	-0.995696	-0.0747215	-0.0546757	-0.436187	0.0529704	0.0242303	-0.998298	0.211711	0	0	0	1
0.0759078	-0.996867	-0.0204219	0.423311	-0.995738	-0.074744	-0.0538769	-0.436266	0.0521553	0.0244112	-0.998336	0.21154	0	0	0	1
0.0752596	-0.99691	-0.020723	0.42292	-0.99582	-0.0740961	-0.053257	-0.436378	0.0515306	0.0246312	-0.998363	0.211397	0	0	0	1
0.0747515	-0.996938	-0.0211837	0.422536	-0.995883	-0.0735763	-0.0528026	-0.436455	0.051056	0.0250302	-0.998378	0.211228	0	0	0	1
0.0742305	-0.996967	-0.0216617	0.422133	-0.995943	-0.0730417	-0.0524022	-0.436556	0.0506347	0.0254503	-0.998389	0.211056	0	0	0	1
0.0737294	-0.996995	-0.0220556	0.421747	-0.996001	-0.0725312	-0.0520149	-0.43667	0.0502325	0.0257891	-0.9984	0.210893	0	0	0	1
0.0732809	-0.997018	-0.0225303	0.421346	-0.996057	-0.0720706	-0.051583	-0.436762	0.0497791	0.0262081	-0.998412	0.210718	0	0	0	1
0.0728555	-0.99704	-0.0229413	0.420999	-0.996106	-0.0716346	-0.051228	-0.436842	0.0494066	0.0265708	-0.998421	0.210563	0	0	0	1
0.0723931	-0.997061	-0.0234854	0.420603	-0.996161	-0.0711564	-0.0508355	-0.436932	0.0489886	0.0270619	-0.998428	0.210403	0	0	0	1
0.0720603	-0.997071	-0.0240711	0.420238	-0.996207	-0.0708072	-0.0504046	-0.436989	0.0485262	0.0275986	-0.998436	0.210261	0	0	0	1
0.0716764	-0.997083	-0.0247078	0.419881	-0.996256	-0.0704039	-0.0500079	-0.437042	0.0480962	0.0281862	-0.998441	0.210144	0	0	0	1
0.0712353	-0.997096	-0.0254416	0.419485	-0.99631	-0.0699406	-0.0495707	-0.437105	0.047621	0.0288653	-0.998444	0.210023	0	0	0	1
0.0707738	-0.99711	-0.0261733	0.419083	-0.996365	-0.0694573	-0.0491437	-0.437181	0.0471575	0.0295427	-0.998446	0.209914	0	0	0	1
0.0703258	-0.997123	-0.0268825	0.418663	-0.996421	-0.0689906	-0.0486651	-0.437263	0.0466441	0.0301951	-0.998451	0.209792	0	0	0	1
0.0699348	-0.997128	-0.0277045	0.418233	-0.996478	-0.0685795	-0.0480854	-0.437314	0.046021	0.0309561	-0.998457	0.209675	0	0	0	1
0.0695151	-0.997131	-0.0286424	0.417802	-0.996535	-0.0681349	-0.0475225	-0.437343	0.0454082	0.0318331	-0.998457	0.209573	0	0	0	1
0.0692187	-0.997124	-0.0295817	0.417409	-0.996582	-0.0678131	-0.0470022	-0.437348	0.0448347	0.0327203	-0.998454	0.209467	0	0	0	1
0.0689396	-0.997116	-0.0304947	0.41703	-0.996624	-0.0675086	-0.0465456	-0.437362	0.0443264	0.0335868	-0.998448	0.209371	0	0	0	1
0.068628	-0.997107	-0.0314674	0.416633	-0.996669	-0.0671702	-0.046076	-0.437375	0.0438027	0.0345109	-0.99844	0.209268	0	0	0	1
0.0682979	-0.9971	-0.0323909	0.416246	-0.996713	-0.0668155	-0.0456338	-0.437398	0.043311	0.0353873	-0.998431	0.209173	0	0	0	1
0.0679162	-0.997098	-0.03325	0.415859	-0.996759	-0.0664121	-0.045211	-0.437442	0.0428453	0.036199	-0.998422	0.209081	0	0	0	1
0.0675045	-0.9971	-0.0340145	0.415484	-0.996804	-0.0659815	-0.0448376	-0.437513	0.042437	0.0369187	-0.998413	0.209	0	0	0	1
0.0670692	-0.997103	-0.034778	0.415097	-0.996851	-0.0655284	-0.0444531	-0.437591	0.0420192	0.0376361	-0.998404	0.208918	0	0	0	1
0.0666244	-0.997106	-0.0355417	0.414705	-0.996899	-0.0650671	-0.0440544	-0.437671	0.0415881	0.0383527	-0.998394	0.208838	0	0	0	1
0.0661494	-0.997113	-0.0362212	0.414318	-0.996947	-0.0645784	-0.0436808	-0.437774	0.0411894	0.0389861	-0.998386	0.208766	0	0	0	1
0.065809	-0.997118	-0.036704	0.413946	-0.997001	-0.0642471	-0.0429469	-0.437824	0.0404388	0.0394062	-0.998401	0.208689	0	0	0	1
0.0652875	-0.997136	-0.0371564	0.413549	-0.997061	-0.063733	-0.0423059	-0.437917	0.0397904	0.0397952	-0.998411	0.208593	0	0	0	1
0.0647366	-0.997156	-0.0375721	0.413168	-0.997124	-0.0631925	-0.0416373	-0.437976	0.0391183	0.0401455	-0.998424	0.208457	0	0	0	1
0.0642714	-0.997171	-0.0379787	0.41281	-0.997177	-0.0627359	-0.0410355	-0.438036	0.0385105	0.0404948	-0.998433	0.20833	0	0	0	1
0.0637991	-0.997183	-0.0384478	0.412417	-0.99723	-0.0622691	-0.0404571	-0.43812	0.0379227	0.0409084	-0.998439	0.208204	0	0	0	1
0.0633208	-0.997196	-0.0389127	0.411994	-0.997285	-0.0617996	-0.039821	-0.438204	0.0372783	0.0413145	-0.998446	0.208067	0	0	0	1
0.0630171	-0.997197	-0.0393834	0.411535	-0.997324	-0.0615001	-0.039299	-0.438303	0.0367405	0.0417404	-0.998449	0.207967	0	0	0	1
0.0630746	-0.997186	-0.0395645	0.411105	-0.99735	-0.0615842	-0.0385059	-0.438388	0.0359347	0.0418742	-0.998472	0.207852	0	0	0	1
0.0629054	-0.997195	-0.0396098	0.410678	-0.997394	-0.0614532	-0.0375573	-0.438455	0.0349915	0.041855	-0.998507	0.207714	0	0	0	1
0.0624682	-0.99722	-0.0396667	0.410186	-0.997456	-0.0610566	-0.0365376	-0.438549	0.0339878	0.041834	-0.998542	0.207553	0	0	0	1
0.0620217	-0.997252	-0.0395636	0.409714	-0.997523	-0.0606628	-0.0353578	-0.438619	0.0328342	0.0416443	-0.998589	0.2074	0	0	0	1
0.0618126	-0.997273	-0.0393601	0.40927	-0.997584	-0.0605234	-0.0338371	-0.43865	0.0313361	0.0413423	-0.99865	0.207204	0	0	0	1
0.0617529	-0.997288	-0.0390654	0.408815	-0.99764	-0.060544	-0.0321061	-0.438716	0.0296274	0.0409415	-0.998718	0.207016	0	0	0	1
0.0615542	-0.997321	-0.0385493	0.4083	-0.997715	-0.0604505	-0.0298793	-0.438766	0.0274423	0.0402861	-0.998808	0.206831	0	0	0	1
0.0611267	-0.997374	-0.0378334	0.407763	-0.997807	-0.060145	-0.0272879	-0.438811	0.024914	0.039404	-0.998909	0.20665	0	0	0	1
0.0607063	-0.997425	-0.0371639	0.407226	-0.997887	-0.0598316	-0.0249513	-0.438916	0.0226367	0.0385856	-0.998995	0.206458	0	0	0	1
0.0600202	-0.997482	-0.0367564	0.406616	-0.997968	-0.0592246	-0.0231128	-0.439102	0.0208509	0.0380544	-0.999055	0.206232	0	0	0	1
0.0596335	-0.997509	-0.036639	0.406128	-0.998014	-0.0588852	-0.0219248	-0.439238	0.0196859	0.0378592	-0.999086	0.206024	0	0	0	1
0.0593733	-0.99752	-0.0367565	0.405732	-0.998045	-0.0586514	-0.0211677	-0.439311	0.0189324	0.0379269	-0.999098	0.205832	0	0	0	1
0.0590352	-0.99753	-0.0370464	0.405322	-0.998074	-0.0583267	-0.0206696	-0.439388	0.0184308	0.0381807	-0.999097	0.205678	0	0	0	1
0.0587764	-0.997529	-0.0374868	0.404968	-0.998097	-0.0580751	-0.0202699	-0.439403	0.0180159	0.0385922	-0.999089	0.20555	0	0	0	1
0.0584816	-0.997524	-0.038056	0.40462	-0.998121	-0.0577844	-0.0198978	-0.439421	0.0176226	0.0391335	-0.999075	0.205427	0	0	0	1
0.0581015	-0.997521	-0.038734	0.404233	-0.998151	-0.0574081	-0.0194979	-0.43948	0.017199	0.0397806	-0.999057	0.205316	0	0	0	1
0.0577687	-0.997503	-0.0396847	0.403805	-0.998179	-0.0570796	-0.0189869	-0.4395	0.0166474	0.0406946	-0.999029	0.20521	0	0	0	1
0.0575258	-0.997465	-0.0409617	0.403341	-0.998205	-0.0568423	-0.0183432	-0.43944	0.0159415	0.0419287	-0.99899	0.205091	0	0	0	1
0.0572483	-0.997437	-0.0420255	0.402929	-0.99823	-0.0565696	-0.0178325	-0.439412	0.0153826	0.0429572	-0.998955	0.205007	0	0	0	1
0.0568844	-0.997411	-0.0431107	0.402474	-0.998259	-0.0562103	-0.0173423	-0.439414	0.0148473	0.0440073	-0.998917	0.20495	0	0	0	1
0.0565095	-0.997396	-0.0439435	0.402068	-0.998287	-0.0558423	-0.0169043	-0.439443	0.0143796	0.0448086	-0.998889	0.204926	0	0	0	1
0.0561662	-0.997379	-0.0447678	0.40165	-0.998313	-0.0555092	-0.0164158	-0.439471	0.013861	0.0455994	-0.99886	0.204904	0	0	0	1
0.0558425	-0.997357	-0.0456515	0.401211	-0.998339	-0.0551974	-0.0158906	-0.439493	0.0133019	0.0464481	-0.998829	0.204878	0	0	0	1
0.0555871	-0.997339	-0.0463507	0.400842	-0.998359	-0.0549524	-0.0154673	-0.439526	0.0128522	0.0471195	-0.998803	0.204862	0	0	0	1
0.0552436	-0.99732	-0.0471778	0.40042	-0.998385	-0.0546211	-0.0149854	-0.439566	0.0123415	0.0479145	-0.998772	0.204822	0	0	0	1
0.0549674	-0.997302	-0.0478596	0.400016	-0.998406	-0.0543568	-0.0145609	-0.439635	0.0118934	0.0485686	-0.998746	0.204811	0	0	0	1
0.0544748	-0.997308	-0.0483111	0.399613	-0.998439	-0.0538873	-0.0139696	-0.4397	0.0113019	0.0489817	-0.998732	0.204808	0	0	0	1
0.0542292	-0.997313	-0.0484795	0.399235	-0.998464	-0.0536893	-0.012956	-0.43971	0.0102916	0.0490925	-0.998738	0.204729	0	0	0	1
0.053941	-0.997326	-0.0485248	0.398809	-0.99849	-0.0534558	-0.0118288	-0.439797	0.00917642	0.0490745	-0.99875	0.204623	0	0	0	1
0.0536708	-0.997348	-0.0483689	0.398375	-0.998517	-0.0532592	-0.0103483	-0.43986	0.00771787	0.0488374	-0.998774	0.204509	0	0	0	1
0.0539174	-0.997363	-0.0477972	0.39792	-0.998519	-0.0536233	-0.00801021	-0.439855	0.00539907	0.0481431	-0.998823	0.204373	0	0	0	1
0.0540444	-0.997401	-0.0468481	0.397437	-0.998524	-0.0538954	-0.00504684	-0.439868	0.00248174	0.0470364	-0.998887	0.204232	0	0	0	1
0.0534237	-0.997501	-0.0454085	0.396868	-0.99856	-0.0534419	-0.00144356	-0.439913	-0.001014	0.0454049	-0.998965	0.204075	0	0	0	1
0.0532318	-0.997552	-0.0444932	0.396174	-0.998565	-0.0533521	0.000877998	-0.440274	-0.00327699	0.0443673	-0.999007	0.203967	0	0	0	1
0.0528565	-0.997598	-0.0439207	0.395616	-0.998577	-0.0530589	0.00280328	-0.440427	-0.00515433	0.0436946	-0.999029	0.203791	0	0	0	1
0.052613	-0.997625	-0.0435987	0.395153	-0.998582	-0.0528705	0.0041176	-0.440539	-0.00644035	0.0433048	-0.999038	0.203639	0	0	0	1
0.0523935	-0.997634	-0.0436516	0.394752	-0.998588	-0.0526885	0.00497841	-0.440602	-0.00729405	0.0433137	-0.999032	0.203507	0	0	0	1
0.0522855	-0.997624	-0.0439977	0.394441	-0.99859	-0.0526041	0.00546412	-0.440602	-0.00779307	0.0436345	-0.999014	0.203392	0	0	0	1
0.0518867	-0.997626	-0.0444418	0.394064	-0.998608	-0.0522254	0.00584896	-0.440645	-0.00818354	0.044061	-0.998992	0.203285	0	0	0	1
0.0515169	-0.997627	-0.0448345	0.393701	-0.998624	-0.0518746	0.00621181	-0.440703	-0.00855032	0.0444373	-0.998973	0.203205	0	0	0	1
0.0511352	-0.997625	-0.0453086	0.393325	-0.99864	-0.0515136	0.00658903	-0.440758	-0.00893486	0.0448945	-0.998949	0.203119	0	0	0	1
0.0507695	-0.997621	-0.0458231	0.392966	-0.998655	-0.0511689	0.00695782	-0.440805	-0.00931345	0.0453927	-0.998923	0.203035	0	0	0	1
0.0503828	-0.997613	-0.0464214	0.392571	-0.998671	-0.0508044	0.00732567	-0.440867	-0.00969405	0.0459751	-0.998893	0.202968	0	0	0	1
0.0499976	-0.997606	-0.0469646	0.392179	-0.998686	-0.0504453	0.00778208	-0.440912	-0.0101601	0.0464982	-0.998864	0.202932	0	0	0	1
0.0496203	-0.997603	-0.0474335	0.391774	-0.998699	-0.0500964	0.00829334	-0.440946	-0.0106772	0.0469447	-0.998838	0.202885	0	0	0	1
0.0493362	-0.9976	-0.04779	0.391388	-0.998707	-0.0498422	0.00884952	-0.440974	-0.0112377	0.047276	-0.998816	0.202841	0	0	0	1
0.0490277	-0.997597	-0.0481789	0.391004	-0.998714	-0.0495722	0.00957256	-0.440987	-0.0119654	0.047632	-0.99879	0.202784	0	0	0	1
0.0487328	-0.997594	-0.0485431	0.39055	-0.998718	-0.0493221	0.0104197	-0.441049	-0.0128163	0.0479574	-0.998764	0.202733	0	0	0	1
0.0484949	-0.997598	-0.0486898	0.390066	-0.998711	-0.0491521	0.0117964	-0.441033	-0.0141888	0.0480392	-0.998742	0.20271	0	0	0	1
0.0483142	-0.997595	-0.048935	0.389487	-0.998692	-0.0490635	0.0136353	-0.440971	-0.016031	0.0481964	-0.998707	0.202721	0	0	0	1
0.0479075	-0.997617	-0.0488745	0.388926	-0.998679	-0.0487476	0.0155499	-0.440934	-0.017923	0.0480491	-0.998681	0.202795	0	0	0	1
0.0474128	-0.997657	-0.0485495	0.388348	-0.998655	-0.0483666	0.0180638	-0.440858	-0.0203974	0.0476119	-0.998655	0.202804	0	0	0	1
0.0470451	-0.997689	-0.0482371	0.387687	-0.998624	-0.0480998	0.020339	-0.440928	-0.02264	0.0471979	-0.998626	0.202797	0	0	0	1
0.0466653	-0.997723	-0.0479043	0.387098	-0.998596	-0.047806	0.0223409	-0.441013	-0.024608	0.0467785	-0.9986	0.202786	0	0	0	1
0.0471576	-0.997701	-0.0478889	0.386494	-0.998533	-0.0483692	0.0238572	-0.441117	-0.0261465	0.0466776	-0.998565	0.202729	0	0	0	1
0.0472916	-0.997698	-0.0478133	0.385942	-0.998493	-0.0485614	0.0251456	-0.441206	-0.0274375	0.0465359	-0.998537	0.202635	0	0	0	1
0.0471202	-0.997707	-0.047791	0.385426	-0.998475	-0.048432	0.0260615	-0.441275	-0.0283444	0.046474	-0.998515	0.202516	0	0	0	1
0.0472069	-0.997702	-0.0478188	0.385063	-0.998454	-0.0485473	0.026658	-0.441278	-0.0289462	0.0464703	-0.998498	0.202399	0	0	0	1
0.0470691	-0.997698	-0.048043	0.384684	-0.998448	-0.0484349	0.0270636	-0.441313	-0.0293562	0.0466785	-0.998476	0.202283	0	0	0	1
0.0466776	-0.997704	-0.0482936	0.384261	-0.998456	-0.0480682	0.0274432	-0.441388	-0.0297295	0.0469219	-0.998454	0.202201	0	0	0	1
0.0464651	-0.997701	-0.0485524	0.383908	-0.998455	-0.0478808	0.0278124	-0.44141	-0.0301012	0.0471688	-0.998431	0.202143	0	0	0	1
0.0462054	-0.997695	-0.0489242	0.383574	-0.998456	-0.0476492	0.0281711	-0.44143	-0.0304653	0.0475308	-0.998403	0.20208	0	0	0	1
0.0457692	-0.997698	-0.0492789	0.383142	-0.998464	-0.0472415	0.0285451	-0.44154	-0.0308354	0.0478805	-0.998375	0.202037	0	0	0	1
0.0453758	-0.997704	-0.0495175	0.382705	-0.998469	-0.0468756	0.0289685	-0.441607	-0.0312511	0.048111	-0.998351	0.202029	0	0	0	1
0.0451514	-0.997709	-0.049615	0.382364	-0.998463	-0.0466793	0.0294903	-0.441574	-0.0317667	0.048191	-0.998331	0.202022	0	0	0	1
0.0447462	-0.997727	-0.0496368	0.381935	-0.998468	-0.0462958	0.0299333	-0.441621	-0.0321913	0.0482051	-0.998316	0.202035	0	0	0	1
0.0443833	-0.997745	-0.0495918	0.381535	-0.998469	-0.0459546	0.0304184	-0.441653	-0.0326568	0.0481495	-0.998304	0.202056	0	0	0	1
0.0439722	-0.997762	-0.0496167	0.381109	-0.998472	-0.045567	0.0308935	-0.44166	-0.0331133	0.0481662	-0.998288	0.202067	0	0	0	1
0.0436542	-0.997777	-0.0495881	0.380694	-0.998474	-0.045266	0.0312693	-0.441725	-0.0334726	0.0481311	-0.998278	0.202083	0	0	0	1
0.0432747	-0.997796	-0.0495389	0.380263	-0.998473	-0.0449104	0.0318052	-0.441766	-0.0339879	0.0480706	-0.998263	0.202091	0	0	0	1
0.042967	-0.997814	-0.049447	0.379852	-0.998467	-0.0446282	0.032405	-0.441788	-0.034569	0.0479625	-0.998249	0.202126	0	0	0	1
0.0429398	-0.997817	-0.049416	0.379454	-0.998444	-0.0446325	0.0330827	-0.441788	-0.0352441	0.0479022	-0.998228	0.202161	0	0	0	1
0.0425706	-0.997838	-0.0493158	0.379027	-0.998428	-0.0443032	0.033995	-0.441822	-0.0361345	0.0477747	-0.998202	0.202169	0	0	0	1
0.0423497	-0.997855	-0.0491655	0.378569	-0.998396	-0.0441314	0.0351402	-0.441846	-0.0372627	0.0475821	-0.99817	0.202166	0	0	0	1
0.0419543	-0.997887	-0.04884	0.37817	-0.998358	-0.0437937	0.0366216	-0.44184	-0.0387113	0.047207	-0.998133	0.202145	0	0	0	1
0.0411931	-0.997942	-0.0483654	0.377707	-0.998322	-0.043096	0.0383774	-0.441875	-0.0404111	0.0466869	-0.99809	0.2021	0	0	0	1
0.0404879	-0.998001	-0.0477395	0.377223	-0.998277	-0.0424498	0.04021	-0.441908	-0.0421845	0.0460127	-0.998048	0.202039	0	0	0	1
0.039815	-0.998064	-0.0469878	0.376803	-0.998225	-0.0418314	0.0421145	-0.441855	-0.044027	0.0452111	-0.998005	0.20201	0	0	0	1
0.0395978	-0.998112	-0.0461462	0.37635	-0.998155	-0.0416566	0.0439058	-0.441871	-0.0457737	0.044306	-0.997967	0.202007	0	0	0	1
0.0395264	-0.998148	-0.0454216	0.375838	-0.998078	-0.0416277	0.0456424	-0.441935	-0.0474772	0.0435137	-0.997922	0.201988	0	0	0	1
0.0397718	-0.99815	-0.0451566	0.375337	-0.998013	-0.0419103	0.0467927	-0.442002	-0.0486273	0.0431892	-0.997881	0.201939	0	0	0	1
0.0399054	-0.998146	-0.045131	0.374966	-0.997978	-0.0420683	0.0473858	-0.44203	-0.0492252	0.0431322	-0.997854	0.201916	0	0	0	1
0.039634	-0.99815	-0.0452902	0.37455	-0.99797	-0.0418218	0.0477763	-0.442061	-0.0496106	0.0432881	-0.997828	0.201918	0	0	0	1
0.0392455	-0.998154	-0.0455345	0.374134	-0.997967	-0.0414617	0.0481474	-0.442083	-0.0499751	0.0435357	-0.997799	0.201931	0	0	0	1
0.0388833	-0.998153	-0.0458718	0.373695	-0.997958	-0.0411369	0.048611	-0.442062	-0.0504368	0.0438713	-0.997761	0.201979	0	0	0	1
0.0384719	-0.998145	-0.0463801	0.373264	-0.99795	-0.0407726	0.0490909	-0.44207	-0.0509195	0.0443797	-0.997714	0.202044	0	0	0	1
0.0381362	-0.998118	-0.0472247	0.372741	-0.997929	-0.040509	0.049729	-0.442079	-0.051577	0.0452137	-0.997643	0.202105	0	0	0	1
0.0379149	-0.998086	-0.0480898	0.372265	-0.997904	-0.0403608	0.0503414	-0.442064	-0.0522145	0.0460635	-0.997571	0.202153	0	0	0	1
0.0377619	-0.998059	-0.0487566	0.371888	-0.997883	-0.0402655	0.0508294	-0.442051	-0.0527226	0.0467172	-0.997514	0.202199	0	0	0	1
0.0375476	-0.998028	-0.0495415	0.371392	-0.997857	-0.0401222	0.0514478	-0.442062	-0.0533626	0.0474868	-0.997444	0.202273	0	0	0	1
0.0374008	-0.997993	-0.0503529	0.370863	-0.997826	-0.0400504	0.0520989	-0.442051	-0.0540396	0.0482781	-0.997369	0.202418	0	0	0	1
0.0372222	-0.997962	-0.0511083	0.370363	-0.9978	-0.039942	0.0526928	-0.442057	-0.0546553	0.0490176	-0.9973	0.202546	0	0	0	1
0.0370494	-0.997937	-0.0517056	0.369849	-0.997776	-0.0398279	0.0532137	-0.44214	-0.0551918	0.0496021	-0.997241	0.202667	0	0	0	1
0.0371333	-0.997912	-0.0521374	0.369403	-0.99775	-0.0399558	0.0536167	-0.442269	-0.0556165	0.0500122	-0.997197	0.202732	0	0	0	1
0.0369601	-0.997889	-0.0526871	0.368929	-0.997728	-0.0398382	0.0541082	-0.442354	-0.0561215	0.0505505	-0.997142	0.202686	0	0	0	1
0.0366411	-0.99788	-0.0530786	0.368462	-0.997706	-0.0395721	0.0547121	-0.442408	-0.0567251	0.0509351	-0.997088	0.202606	0	0	0	1
0.0363509	-0.997863	-0.0536109	0.368011	-0.997671	-0.0393527	0.055495	-0.442393	-0.0575147	0.0514517	-0.997016	0.202518	0	0	0	1
0.0361884	-0.997834	-0.0542509	0.367578	-0.997643	-0.039257	0.0560645	-0.44242	-0.0581013	0.0520771	-0.99695	0.202442	0	0	0	1
0.0359969	-0.997809	-0.0548301	0.367113	-0.997614	-0.0391306	0.0566568	-0.442445	-0.0587068	0.0526428	-0.996885	0.202348	0	0	0	1
0.0357346	-0.997794	-0.0552801	0.366603	-0.997585	-0.0389294	0.0573057	-0.442449	-0.0593599	0.0530817	-0.996823	0.202229	0	0	0	1
0.0356178	-0.997772	-0.0557535	0.366072	-0.997552	-0.0388736	0.0579168	-0.442405	-0.0599837	0.053537	-0.996761	0.202109	0	0	0	1
0.0353759	-0.997747	-0.0563442	0.365376	-0.997515	-0.038708	0.0586656	-0.442348	-0.060743	0.0541116	-0.996684	0.201915	0	0	0	1
0.0353183	-0.9977	-0.057203	0.364476	-0.99746	-0.0387516	0.059552	-0.442258	-0.0616603	0.0549372	-0.996582	0.201569	0	0	0	1
0.0355296	-0.997649	-0.0579639	0.363514	-0.99738	-0.0390729	0.0606797	-0.442089	-0.0628304	0.0556388	-0.99647	0.201042	0	0	0	1
0.0352901	-0.997628	-0.0584634	0.36258	-0.997323	-0.0389226	0.0617022	-0.442012	-0.06386	0.0561121	-0.996379	0.200535	0	0	0	1
0.0351608	-0.99764	-0.0583362	0.361938	-0.99728	-0.038827	0.0624478	-0.441976	-0.0645941	0.0559645	-0.99634	0.20018	0	0	0	1
0.0349084	-0.997657	-0.0581965	0.361471	-0.997245	-0.0386048	0.063144	-0.441842	-0.0652714	0.0558146	-0.996304	0.199904	0	0	0	1
0.0345404	-0.99767	-0.0582013	0.361065	-0.997236	-0.0382566	0.0634916	-0.441844	-0.0655989	0.0558301	-0.996281	0.199715	0	0	0	1
0.0342039	-0.997675	-0.0583118	0.360727	-0.997231	-0.037943	0.0637643	-0.441874	-0.0658572	0.055952	-0.996258	0.199602	0	0	0	1
0.0338706	-0.997679	-0.0584392	0.360436	-0.997227	-0.0376321	0.064011	-0.441903	-0.0660903	0.0560916	-0.996234	0.199497	0	0	0	1
0.0335246	-0.997678	-0.0586475	0.360149	-0.997221	-0.0373158	0.0642882	-0.441917	-0.0663561	0.0563119	-0.996204	0.199347	0	0	0	1
0.0330614	-0.997681	-0.0588631	0.359822	-0.997218	-0.0368838	0.0645816	-0.44197	-0.0666316	0.0565468	-0.996172	0.19919	0	0	0	1
0.0326028	-0.997682	-0.0591022	0.359473	-0.997213	-0.0364597	0.0649021	-0.442003	-0.0669352	0.0568041	-0.996137	0.199017	0	0	0	1
0.03213	-0.997688	-0.0592581	0.359122	-0.997209	-0.0360149	0.0652038	-0.442041	-0.0672159	0.0569803	-0.996109	0.198886	0	0	0	1
0.0317477	-0.997702	-0.0592334	0.358842	-0.997211	-0.0356417	0.0653887	-0.442078	-0.0673782	0.0569748	-0.996098	0.198872	0	0	0	1
0.0313298	-0.99771	-0.0593119	0.358482	-0.997207	-0.0352449	0.0656613	-0.44207	-0.0676301	0.0570716	-0.996075	0.198808	0	0	0	1
0.0306965	-0.997728	-0.0593556	0.357971	-0.997199	-0.0346398	0.066094	-0.442083	-0.0680286	0.0571431	-0.996044	0.198699	0	0	0	1
0.0302948	-0.997747	-0.0592405	0.35763	-0.997198	-0.0342437	0.0663256	-0.442086	-0.0682334	0.0570478	-0.996036	0.198713	0	0	0	1
0.029886	-0.997766	-0.0591302	0.357258	-0.997195	-0.0338413	0.0665634	-0.442106	-0.0684444	0.0569576	-0.996026	0.198726	0	0	0	1
0.0296638	-0.997773	-0.0591144	0.356835	-0.997184	-0.0336341	0.066844	-0.442173	-0.0687121	0.0569476	-0.996008	0.198686	0	0	0	1
0.0293599	-0.997785	-0.0590616	0.356466	-0.997176	-0.0333416	0.0671038	-0.442176	-0.0689531	0.0569071	-0.995994	0.198668	0	0	0	1
0.0290337	-0.997801	-0.0589559	0.356116	-0.997171	-0.0330217	0.0673394	-0.442182	-0.0691669	0.0568165	-0.995984	0.198685	0	0	0	1
0.0286107	-0.99781	-0.0590124	0.35569	-0.997159	-0.0326237	0.0677026	-0.442173	-0.0695083	0.0568902	-0.995956	0.19871	0	0	0	1
0.0282925	-0.997824	-0.0589276	0.355342	-0.997154	-0.0323125	0.0679237	-0.442198	-0.0697088	0.0568206	-0.995946	0.198737	0	0	0	1
0.0279284	-0.997835	-0.0589183	0.354976	-0.997149	-0.0319622	0.0681728	-0.442219	-0.0699371	0.0568288	-0.99593	0.198727	0	0	0	1
0.0275688	-0.997842	-0.0589726	0.354629	-0.997141	-0.0316222	0.0684444	-0.442231	-0.0701903	0.0568996	-0.995908	0.198729	0	0	0	1
0.0271281	-0.997857	-0.0589197	0.354227	-0.997135	-0.0311939	0.0687231	-0.442249	-0.0704425	0.056869	-0.995892	0.19873	0	0	0	1
0.0266775	-0.997872	-0.0588756	0.353775	-0.997127	-0.0307583	0.0690326	-0.442274	-0.0707254	0.0568473	-0.995873	0.198705	0	0	0	1
0.0264167	-0.99788	-0.058857	0.35334	-0.997112	-0.0305147	0.0693543	-0.44227	-0.0710321	0.0568374	-0.995852	0.198664	0	0	0	1
0.0261212	-0.997885	-0.0588917	0.352919	-0.9971	-0.0302389	0.0696517	-0.442297	-0.071314	0.056884	-0.995829	0.198611	0	0	0	1
0.0258965	-0.997885	-0.0589965	0.352419	-0.997078	-0.0300449	0.0700531	-0.442317	-0.0717063	0.0569924	-0.995795	0.198505	0	0	0	1
0.0256632	-0.997888	-0.0590548	0.351938	-0.997058	-0.029837	0.0704207	-0.442341	-0.0720627	0.0570563	-0.995765	0.198415	0	0	0	1
0.0256546	-0.997891	-0.0590086	0.351508	-0.997036	-0.0298427	0.0707279	-0.442348	-0.0723685	0.0570017	-0.995746	0.19839	0	0	0	1
0.025662	-0.997896	-0.0589215	0.351083	-0.997014	-0.0298615	0.0710374	-0.442325	-0.0726762	0.056905	-0.995729	0.198387	0	0	0	1
0.0257242	-0.997903	-0.0587746	0.350716	-0.996993	-0.0299278	0.0712987	-0.442259	-0.072937	0.0567462	-0.995719	0.198428	0	0	0	1
0.0255852	-0.997918	-0.0585672	0.350362	-0.996984	-0.0297844	0.0714859	-0.442264	-0.0731103	0.056544	-0.995718	0.198502	0	0	0	1
0.0255407	-0.997927	-0.0584417	0.350093	-0.996973	-0.0297402	0.0716528	-0.442247	-0.0732712	0.0564172	-0.995714	0.198541	0	0	0	1
0.0256089	-0.997921	-0.0585112	0.349781	-0.996951	-0.029829	0.0719282	-0.442188	-0.0735529	0.0564732	-0.99569	0.198479	0	0	0	1
0.0258427	-0.997914	-0.0585342	0.349521	-0.996924	-0.0300791	0.0721899	-0.442131	-0.0738288	0.056471	-0.995669	0.198419	0	0	0	1
0.0261429	-0.99791	-0.0584664	0.349404	-0.996908	-0.0303796	0.0722898	-0.442078	-0.0739437	0.0563781	-0.995666	0.198444	0	0	0	1
0.0264005	-0.997907	-0.058397	0.349289	-0.996894	-0.0306368	0.0723785	-0.442018	-0.074045	0.0562872	-0.995664	0.198474	0	0	0	1
0.0267822	-0.997896	-0.0584054	0.34918	-0.996873	-0.0310252	0.0724924	-0.441969	-0.0741808	0.0562637	-0.995655	0.198458	0	0	0	1
0.0272043	-0.997882	-0.0584594	0.349127	-0.996854	-0.0314558	0.0725797	-0.441933	-0.0742937	0.0562834	-0.995645	0.19842	0	0	0	1
