# Supplementary material for: Axially rigid steerable needle with compliant active tip control
Source: PLoS One. 2021 Dec 16;16(12):e0261089. doi: 10.1371/journal.pone.0261089 (PMC8675730; doi:10.1371/journal.pone.0261089)
Supplement: S4 File — (ZIP) [file pone.0261089.s004.zip › Ins1/poseLog_Thu_Apr_29_13_58_06_2021_.csv]

-0.089207	-0.995909	-0.0117598	0.402273	-0.996	0.0891919	-0.000846172	-0.440049	0.00186344	0.0116228	-0.999928	0.211264	0	0	0	1
-0.0889949	-0.995928	-0.0117746	0.402275	-0.996019	0.0889799	-0.000853622	-0.440051	0.0018697	0.0116373	-0.999928	0.211265	0	0	0	1
-0.0888209	-0.995944	-0.0117783	0.402281	-0.996034	0.0888058	-0.000846101	-0.440047	0.0018605	0.011642	-0.999928	0.211261	0	0	0	1
-0.0886392	-0.99596	-0.0117574	0.402297	-0.99605	0.088624	-0.000843356	-0.440041	0.00185379	0.0116218	-0.999928	0.211264	0	0	0	1
-0.0884027	-0.995983	-0.011613	0.402354	-0.996071	0.0883876	-0.000869651	-0.440033	0.00186445	0.0114761	-0.99993	0.211288	0	0	0	1
-0.0881321	-0.996009	-0.0113879	0.402473	-0.996095	0.0881167	-0.000887914	-0.439987	0.00185967	0.0112507	-0.999932	0.211311	0	0	0	1
-0.0877919	-0.996043	-0.0110613	0.40263	-0.996125	0.0877761	-0.000910337	-0.439935	0.00184948	0.0109241	-0.999936	0.211332	0	0	0	1
-0.0874686	-0.996074	-0.0108253	0.402772	-0.996154	0.0874527	-0.000934868	-0.439878	0.00184972	0.0106875	-0.999939	0.211343	0	0	0	1
-0.0871156	-0.996108	-0.0104904	0.402963	-0.996185	0.0870994	-0.000965843	-0.439801	0.0018476	0.0103518	-0.999942	0.211364	0	0	0	1
-0.0868104	-0.996138	-0.0102147	0.403117	-0.996211	0.0867938	-0.000980332	-0.43974	0.00183492	0.0100765	-0.999945	0.211377	0	0	0	1
-0.086496	-0.996169	-0.00981767	0.403307	-0.996239	0.0864788	-0.000999157	-0.439678	0.00181614	0.00967991	-0.999949	0.211395	0	0	0	1
-0.0861311	-0.996205	-0.00941906	0.4035	-0.996271	0.086113	-0.000976073	-0.439605	0.00175525	0.00928545	-0.999953	0.211404	0	0	0	1
-0.0858202	-0.996236	-0.00896347	0.403704	-0.996297	0.0858014	-0.000985209	-0.439547	0.00172234	0.00883133	-0.999957	0.211419	0	0	0	1
-0.0854876	-0.996268	-0.00851252	0.403925	-0.996326	0.0854683	-0.00102044	-0.439475	0.00171594	0.00837963	-0.999961	0.21144	0	0	0	1
-0.0851724	-0.996299	-0.00809693	0.404141	-0.996353	0.0851529	-0.00107957	-0.439406	0.00173679	0.00796107	-0.999964	0.211457	0	0	0	1
-0.0848459	-0.99633	-0.00767791	0.40438	-0.99638	0.0848273	-0.00130041	-0.439363	0.00191866	0.00752542	-0.999967	0.211465	0	0	0	1
-0.0845351	-0.99636	-0.00722561	0.404631	-0.996407	0.0845165	-0.00142239	-0.439298	0.00199962	0.00706506	-0.999971	0.21145	0	0	0	1
-0.0842118	-0.99639	-0.00677914	0.404895	-0.996434	0.0841931	-0.00154319	-0.439223	0.00208008	0.00661068	-0.999973	0.211431	0	0	0	1
-0.0838733	-0.996422	-0.00633058	0.405173	-0.996462	0.0838549	-0.00173699	-0.439159	0.00223332	0.00614818	-0.999976	0.211402	0	0	0	1
-0.0834804	-0.996457	-0.00591356	0.405472	-0.996495	0.0834627	-0.00201426	-0.439094	0.00247239	0.00571038	-0.999978	0.211374	0	0	0	1
-0.0830331	-0.996497	-0.00540997	0.405819	-0.996531	0.0830157	-0.00231997	-0.439017	0.00273265	0.00518429	-0.99998	0.211338	0	0	0	1
-0.0826496	-0.996531	-0.00498945	0.406131	-0.996563	0.0826323	-0.00257441	-0.438954	0.00294946	0.00474526	-0.999982	0.21127	0	0	0	1
-0.0823199	-0.996562	-0.004345	0.406497	-0.996589	0.0823014	-0.00275245	-0.438903	0.00307225	0.00408936	-0.999984	0.211197	0	0	0	1
-0.0820964	-0.996584	-0.00347957	0.406861	-0.996608	0.0820758	-0.00287697	-0.438878	0.00312437	0.00321735	-0.999987	0.211116	0	0	0	1
-0.0820247	-0.996593	-0.00240289	0.407218	-0.996614	0.0820007	-0.00286389	-0.438886	0.00302278	0.00214564	-0.999991	0.211024	0	0	0	1
-0.0820583	-0.996592	-0.00126304	0.407557	-0.996612	0.0820309	-0.00278831	-0.43892	0.00285398	0.00101577	-0.999993	0.210906	0	0	0	1
-0.0821044	-0.996589	0.000192575	0.407975	-0.996608	0.0820729	-0.00272009	-0.438967	0.00266653	-0.000429409	-0.999994	0.2108	0	0	0	1
-0.0822451	-0.996575	0.00195323	0.40845	-0.996598	0.0822093	-0.00259691	-0.439057	0.00239891	-0.00217428	-0.999992	0.210631	0	0	0	1
-0.0823817	-0.99656	0.00346382	0.408865	-0.996587	0.0823429	-0.00243913	-0.439138	0.00211694	-0.00366703	-0.999989	0.210425	0	0	0	1
-0.0823907	-0.996555	0.00457853	0.40921	-0.996587	0.0823501	-0.00232657	-0.439155	0.00191289	-0.00476867	-0.999984	0.210284	0	0	0	1
-0.0822249	-0.996565	0.00534701	0.409508	-0.9966	0.0821831	-0.00229794	-0.439105	0.00182196	-0.00553184	-0.999981	0.210245	0	0	0	1
-0.0819315	-0.996585	0.00592415	0.409798	-0.996625	0.0818885	-0.0023217	-0.439	0.00179999	-0.00610843	-0.999977	0.210255	0	0	0	1
-0.0815399	-0.996614	0.00651734	0.410137	-0.996657	0.0814954	-0.00237527	-0.438868	0.00180741	-0.00670327	-0.999974	0.210251	0	0	0	1
-0.0810824	-0.996648	0.00700838	0.410488	-0.996693	0.0810338	-0.00284222	-0.438827	0.0022361	-0.00722967	-0.999969	0.210235	0	0	0	1
-0.0805789	-0.996685	0.00743701	0.41088	-0.996733	0.0805261	-0.00326067	-0.438766	0.0026223	-0.00768945	-0.999965	0.210183	0	0	0	1
-0.0801894	-0.996714	0.00778685	0.411279	-0.996764	0.0801333	-0.00354843	-0.438732	0.0028841	-0.00806017	-0.999961	0.210129	0	0	0	1
-0.0799014	-0.996735	0.00805261	0.411679	-0.996786	0.0798429	-0.00374692	-0.438723	0.00306306	-0.00834007	-0.999958	0.210083	0	0	0	1
-0.0796903	-0.996751	0.00823371	0.412064	-0.996803	0.0796306	-0.00382705	-0.438721	0.00313026	-0.00852632	-0.999956	0.210033	0	0	0	1
-0.0794862	-0.996765	0.00846946	0.412513	-0.996819	0.0794258	-0.00381896	-0.438711	0.00310521	-0.00876003	-0.999954	0.209973	0	0	0	1
-0.0793599	-0.996775	0.00851205	0.41301	-0.99683	0.0793006	-0.00368466	-0.438725	0.00296906	-0.00879143	-0.999955	0.209844	0	0	0	1
-0.0792282	-0.996785	0.00849339	0.413494	-0.996841	0.0791707	-0.00348316	-0.438726	0.00277082	-0.00875648	-0.999955	0.209668	0	0	0	1
-0.0789878	-0.996803	0.00860111	0.414023	-0.99686	0.0789309	-0.00338532	-0.4387	0.00266689	-0.00885547	-0.999955	0.209502	0	0	0	1
-0.0787857	-0.99682	0.00854462	0.414497	-0.996876	0.078728	-0.00348802	-0.438743	0.00277551	-0.00880669	-0.999955	0.209363	0	0	0	1
-0.0786138	-0.996832	0.00869229	0.414922	-0.996889	0.0785553	-0.00353508	-0.438762	0.00281235	-0.00895711	-0.999954	0.209254	0	0	0	1
-0.0783256	-0.996851	0.00908706	0.415316	-0.996912	0.0782653	-0.00361255	-0.438709	0.00286125	-0.00935589	-0.99995	0.20918	0	0	0	1
-0.0779509	-0.996874	0.00979586	0.415777	-0.99694	0.0778849	-0.00397625	-0.438697	0.00317214	-0.0100898	-0.999942	0.209132	0	0	0	1
-0.0777029	-0.996887	0.0104487	0.416155	-0.996959	0.0776306	-0.00435947	-0.438742	0.00350601	-0.0107696	-0.999934	0.209046	0	0	0	1
-0.0774511	-0.996895	0.0114501	0.416607	-0.996977	0.077372	-0.00464405	-0.438761	0.00371494	-0.011789	-0.999921	0.208973	0	0	0	1
-0.0772036	-0.9969	0.0126164	0.417096	-0.996996	0.0771173	-0.00486995	-0.438763	0.00385312	-0.0129683	-0.999906	0.208883	0	0	0	1
-0.0770957	-0.996894	0.0137311	0.417518	-0.997004	0.0770034	-0.0049956	-0.438801	0.00389392	-0.0140889	-0.999891	0.20876	0	0	0	1
-0.0770682	-0.996876	0.0151327	0.417975	-0.997007	0.0769712	-0.00494962	-0.438829	0.0037405	-0.0154826	-0.999871	0.20864	0	0	0	1
-0.0770712	-0.996855	0.0164535	0.418382	-0.997007	0.0769706	-0.00487322	-0.43886	0.00356254	-0.0167936	-0.99985	0.208514	0	0	0	1
-0.0770844	-0.996836	0.0174914	0.418709	-0.997007	0.0769813	-0.00481289	-0.438886	0.00342221	-0.0178238	-0.999833	0.20842	0	0	0	1
-0.0770408	-0.996821	0.018518	0.419065	-0.997011	0.0769348	-0.00477914	-0.438898	0.00331028	-0.0188446	-0.999815	0.208373	0	0	0	1
-0.0769424	-0.996815	0.0192436	0.419406	-0.997019	0.0768343	-0.0047635	-0.438886	0.00324076	-0.0195665	-0.999801	0.208359	0	0	0	1
-0.0767337	-0.996817	0.0199554	0.419843	-0.997035	0.0766235	-0.00475147	-0.438841	0.00317827	-0.0202745	-0.999787	0.208352	0	0	0	1
-0.0765584	-0.996823	0.0203184	0.420303	-0.997048	0.076444	-0.00489988	-0.438874	0.00330206	-0.0206472	-0.999779	0.208327	0	0	0	1
-0.0764847	-0.996826	0.0204499	0.420801	-0.997054	0.0763698	-0.00489767	-0.438935	0.00329133	-0.0207779	-0.999777	0.208285	0	0	0	1
-0.0765059	-0.996822	0.0205398	0.421355	-0.997052	0.0763937	-0.00475877	-0.439014	0.0031455	-0.020857	-0.999775	0.208254	0	0	0	1
-0.0766054	-0.996812	0.0206556	0.421991	-0.997045	0.0764964	-0.00458829	-0.439136	0.00296454	-0.0209598	-0.999774	0.208232	0	0	0	1
-0.0766115	-0.996812	0.0206565	0.422525	-0.997045	0.0765068	-0.00438422	-0.439196	0.00276082	-0.020945	-0.999775	0.208146	0	0	0	1
-0.0764237	-0.996827	0.0206064	0.423026	-0.99706	0.0763229	-0.0042024	-0.439155	0.00258727	-0.0208807	-0.999776	0.208045	0	0	0	1
-0.0763241	-0.996836	0.0205709	0.423518	-0.997068	0.0762267	-0.00404338	-0.439147	0.00243347	-0.0208328	-0.999778	0.20796	0	0	0	1
-0.0768876	-0.996792	0.0205612	0.423928	-0.997025	0.0767936	-0.003886	-0.439171	0.0022655	-0.0208125	-0.999779	0.207878	0	0	0	1
-0.0768733	-0.996794	0.0205394	0.42443	-0.997027	0.0767824	-0.00374047	-0.439142	0.00212235	-0.0207796	-0.99978	0.207803	0	0	0	1
-0.0770226	-0.996781	0.020619	0.424961	-0.997016	0.0769351	-0.0035692	-0.439238	0.00194231	-0.0208461	-0.999779	0.207762	0	0	0	1
-0.0772347	-0.996763	0.0207039	0.425488	-0.997	0.0771507	-0.00339268	-0.439386	0.0017553	-0.0209175	-0.999778	0.207723	0	0	0	1
-0.0773049	-0.996756	0.0207397	0.426102	-0.996995	0.0772252	-0.00318841	-0.439466	0.00154735	-0.0209376	-0.999777	0.207656	0	0	0	1
-0.0772936	-0.996757	0.0207371	0.426609	-0.996996	0.0772176	-0.00301577	-0.439502	0.00137563	-0.0209216	-0.999778	0.20758	0	0	0	1
-0.0770994	-0.996773	0.0207082	0.42707	-0.997011	0.077026	-0.00288497	-0.43944	0.0012515	-0.0208824	-0.999779	0.207507	0	0	0	1
-0.0770069	-0.99678	0.0207208	0.427489	-0.997018	0.0769357	-0.00277922	-0.439355	0.00114701	-0.0208868	-0.999779	0.207465	0	0	0	1
-0.0772807	-0.996756	0.0208657	0.427832	-0.996997	0.0772103	-0.00273841	-0.439336	0.00108937	-0.0210284	-0.999776	0.2075	0	0	0	1
-0.0771629	-0.996762	0.0210153	0.428226	-0.997006	0.0770932	-0.00269408	-0.439291	0.00103611	-0.021174	-0.999773	0.207542	0	0	0	1
-0.0770994	-0.996764	0.0211238	0.428651	-0.997011	0.0770312	-0.00261889	-0.439271	0.000954108	-0.0212763	-0.999771	0.207552	0	0	0	1
-0.0771641	-0.996757	0.0212349	0.429091	-0.997006	0.0770976	-0.00253538	-0.439297	0.000860879	-0.0213806	-0.999769	0.207556	0	0	0	1
-0.077265	-0.996747	0.0213528	0.429594	-0.996999	0.0772007	-0.00242949	-0.439327	0.000744014	-0.0214901	-0.999767	0.20756	0	0	0	1
-0.0774002	-0.996733	0.0215001	0.430131	-0.996988	0.0773382	-0.00232011	-0.439382	0.000620616	-0.0216287	-0.999764	0.207571	0	0	0	1
-0.0775201	-0.996721	0.021613	0.430546	-0.996979	0.0774601	-0.00222556	-0.439456	0.000514981	-0.0217339	-0.999762	0.207574	0	0	0	1
-0.0775214	-0.996717	0.021787	0.431081	-0.996979	0.0774633	-0.00213388	-0.439487	0.000410037	-0.0219003	-0.999758	0.207608	0	0	0	1
-0.0775651	-0.996711	0.0219362	0.431627	-0.996976	0.077509	-0.00203721	-0.439495	0.000301101	-0.0220416	-0.999755	0.207627	0	0	0	1
-0.0778558	-0.996687	0.0219991	0.432018	-0.996953	0.077802	-0.00193825	-0.439481	0.0001911	-0.0220967	-0.999754	0.207604	0	0	0	1
-0.0778114	-0.996688	0.0221116	0.432508	-0.996956	0.0777591	-0.00186751	-0.439393	0.00011279	-0.0222033	-0.999751	0.207614	0	0	0	1
-0.0779335	-0.996673	0.0223293	0.433044	-0.996947	0.0778821	-0.00182847	-0.439401	5.41611e-05	-0.0224173	-0.999747	0.20768	0	0	0	1
-0.0781682	-0.99665	0.0225426	0.43346	-0.996928	0.078118	-0.00178022	-0.439465	-1.59055e-05	-0.0226263	-0.999742	0.207745	0	0	0	1
-0.0782581	-0.996638	0.0227737	0.433992	-0.996921	0.0782091	-0.00172626	-0.439461	-8.98364e-05	-0.0228524	-0.999737	0.207817	0	0	0	1
-0.0785142	-0.996612	0.0230209	0.434507	-0.996901	0.0784669	-0.00166091	-0.439518	-0.000180291	-0.0230936	-0.999731	0.207891	0	0	0	1
-0.0786901	-0.996594	0.0232037	0.434907	-0.996887	0.0786443	-0.0015976	-0.439606	-0.000261882	-0.0232709	-0.999727	0.207937	0	0	0	1
-0.0787135	-0.996587	0.0233951	0.435416	-0.996885	0.0786694	-0.00152761	-0.439588	-0.00034729	-0.0234562	-0.999723	0.207984	0	0	0	1
-0.0790157	-0.996559	0.0236024	0.435945	-0.996862	0.0789731	-0.00146728	-0.439591	-0.00043094	-0.023658	-0.999718	0.208042	0	0	0	1
-0.0791852	-0.996542	0.0237423	0.436407	-0.996848	0.0791447	-0.00138611	-0.439587	-0.000526991	-0.0237909	-0.999715	0.208058	0	0	0	1
-0.0792254	-0.996537	0.0238206	0.436916	-0.996845	0.0791869	-0.00130777	-0.4395	-0.000612273	-0.0238628	-0.999713	0.208048	0	0	0	1
-0.0794577	-0.996517	0.0238932	0.437425	-0.996826	0.0794149	-0.00148817	-0.43953	-0.000443717	-0.0239493	-0.999711	0.208042	0	0	0	1
-0.0796151	-0.996504	0.0238943	0.437843	-0.996814	0.079566	-0.00175343	-0.439567	-0.00018309	-0.0239714	-0.999711	0.208013	0	0	0	1
-0.0795969	-0.996505	0.0239141	0.438314	-0.996815	0.0795438	-0.00192039	-0.439483	-1.77511e-05	-0.0240044	-0.99971	0.207992	0	0	0	1
-0.0797226	-0.996492	0.0240265	0.438794	-0.996805	0.0796586	-0.00237628	-0.439547	0.000424821	-0.0241529	-0.999706	0.208037	0	0	0	1
-0.0797781	-0.996484	0.0241883	0.439216	-0.996801	0.0797064	-0.00268479	-0.439613	0.000718187	-0.0243387	-0.999701	0.208108	0	0	0	1
-0.0797924	-0.996478	0.0243737	0.439716	-0.996799	0.0797136	-0.0029729	-0.439604	0.000990316	-0.0245465	-0.999696	0.208187	0	0	0	1
-0.0801297	-0.996447	0.0245447	0.44023	-0.996772	0.0800406	-0.00338441	-0.439661	0.00137862	-0.0247502	-0.999691	0.208257	0	0	0	1
-0.0803707	-0.996424	0.0246882	0.440715	-0.996752	0.0802727	-0.00373886	-0.43971	0.00171451	-0.0249221	-0.999686	0.208309	0	0	0	1
-0.0805117	-0.99641	0.0247984	0.441303	-0.99674	0.0804014	-0.00422227	-0.439716	0.0021841	-0.0250711	-0.999681	0.208352	0	0	0	1
-0.0807838	-0.996388	0.0248109	0.441861	-0.996715	0.0806488	-0.00520798	-0.439786	0.00315904	-0.0251637	-0.999676	0.208377	0	0	0	1
-0.0808013	-0.996388	0.024751	0.442302	-0.996711	0.0806467	-0.00599623	-0.439733	0.00394934	-0.0251677	-0.999673	0.208362	0	0	0	1
-0.0808421	-0.996384	0.0247657	0.442739	-0.996704	0.0806667	-0.00681578	-0.439673	0.00476425	-0.0252486	-0.999668	0.208397	0	0	0	1
-0.0808987	-0.996377	0.0248638	0.443175	-0.996694	0.0806956	-0.00788863	-0.439706	0.00582455	-0.0254332	-0.999657	0.208493	0	0	0	1
-0.0807076	-0.996391	0.0249306	0.443538	-0.996703	0.0804783	-0.00889895	-0.439725	0.00683139	-0.0255801	-0.999647	0.208581	0	0	0	1
-0.0805118	-0.996405	0.0249978	0.443891	-0.996712	0.0802589	-0.00979739	-0.439705	0.00772682	-0.0257178	-0.999637	0.208657	0	0	0	1
-0.0804749	-0.996405	0.025111	0.444295	-0.996708	0.0801981	-0.0106848	-0.439667	0.00860349	-0.0259016	-0.999625	0.208752	0	0	0	1
-0.080514	-0.996398	0.0252781	0.444751	-0.996698	0.0802149	-0.0114847	-0.43961	0.0093866	-0.0261326	-0.999612	0.208873	0	0	0	1
-0.0805343	-0.996391	0.0254788	0.445172	-0.99669	0.0802178	-0.0120734	-0.439557	0.00995698	-0.0263802	-0.9996	0.208995	0	0	0	1
-0.0805478	-0.996385	0.0256763	0.445579	-0.996684	0.080215	-0.0126111	-0.439516	0.0104768	-0.0266202	-0.999588	0.209111	0	0	0	1
-0.0805512	-0.996378	0.0259249	0.446031	-0.996678	0.0802015	-0.0131456	-0.439501	0.0109898	-0.026911	-0.999575	0.209254	0	0	0	1
-0.0806807	-0.996361	0.0261554	0.446513	-0.996664	0.0803186	-0.0135098	-0.439531	0.0113308	-0.0271714	-0.999564	0.209374	0	0	0	1
-0.0808003	-0.996346	0.0263709	0.446996	-0.996655	0.0804362	-0.0134908	-0.439559	0.0112914	-0.0273861	-0.999559	0.209445	0	0	0	1
-0.0809108	-0.996331	0.0265851	0.447488	-0.996647	0.080546	-0.0134342	-0.439606	0.0112146	-0.0275962	-0.999554	0.209511	0	0	0	1
-0.0811269	-0.996307	0.026837	0.448002	-0.99663	0.0807611	-0.0133674	-0.43971	0.0111216	-0.0278443	-0.999548	0.209597	0	0	0	1
-0.0812562	-0.996291	0.0270375	0.448393	-0.99662	0.0808894	-0.0133277	-0.439783	0.0110622	-0.0280424	-0.999543	0.209663	0	0	0	1
-0.0810609	-0.996303	0.027199	0.448771	-0.996636	0.0806927	-0.0133128	-0.439695	0.0110398	-0.0282	-0.999539	0.209724	0	0	0	1
-0.0810366	-0.996298	0.0274339	0.449149	-0.996638	0.0806647	-0.0133514	-0.439592	0.01106	-0.0284369	-0.999532	0.209829	0	0	0	1
-0.0812027	-0.996277	0.0277258	0.449501	-0.996624	0.0808256	-0.0134214	-0.439566	0.0111015	-0.0287353	-0.999523	0.209958	0	0	0	1
-0.0812105	-0.996267	0.0280335	0.449884	-0.996623	0.0808274	-0.0135063	-0.439539	0.011161	-0.0290489	-0.999513	0.210108	0	0	0	1
-0.0813271	-0.996249	0.0283622	0.450276	-0.996613	0.0809377	-0.013598	-0.439512	0.0112223	-0.0293853	-0.999503	0.210266	0	0	0	1
-0.081424	-0.996231	0.0286897	0.45071	-0.996602	0.081023	-0.0138647	-0.439496	0.0114588	-0.0297344	-0.99949	0.21043	0	0	0	1
-0.0815819	-0.996208	0.0290484	0.451226	-0.996585	0.0811659	-0.0142296	-0.439453	0.0117889	-0.0301233	-0.999474	0.210616	0	0	0	1
-0.0817498	-0.996182	0.0294463	0.451716	-0.996569	0.0813209	-0.0144999	-0.439445	0.0120209	-0.0305438	-0.999459	0.210821	0	0	0	1
-0.0819367	-0.996155	0.0298582	0.452196	-0.996552	0.0814988	-0.0146333	-0.439427	0.0121145	-0.0309674	-0.999445	0.211019	0	0	0	1
-0.0822082	-0.996118	0.0303281	0.452703	-0.99653	0.0817624	-0.0147052	-0.439433	0.0121393	-0.0314449	-0.999429	0.211242	0	0	0	1
-0.0825123	-0.996079	0.0307989	0.453145	-0.996504	0.0820595	-0.0147496	-0.439494	0.0121353	-0.0319214	-0.999414	0.211461	0	0	0	1
-0.0827151	-0.996048	0.0312577	0.453586	-0.996488	0.0822553	-0.0148004	-0.439549	0.0121417	-0.0323853	-0.999399	0.211684	0	0	0	1
-0.0828209	-0.996026	0.0316769	0.454048	-0.996479	0.0823549	-0.0148337	-0.439525	0.0121369	-0.032807	-0.999386	0.211881	0	0	0	1
-0.0829237	-0.996004	0.03207	0.454506	-0.99647	0.0824517	-0.0148728	-0.439495	0.01214	-0.0332033	-0.999373	0.212068	0	0	0	1
-0.0830577	-0.995981	0.0324549	0.454934	-0.996459	0.0825795	-0.0149182	-0.439464	0.012149	-0.0335922	-0.999359	0.212249	0	0	0	1
-0.0831941	-0.995958	0.0328158	0.455376	-0.996447	0.0827094	-0.0149824	-0.439407	0.0121785	-0.0339588	-0.999347	0.21242	0	0	0	1
-0.0834587	-0.995922	0.033217	0.455854	-0.996422	0.0829604	-0.0152414	-0.439414	0.0123944	-0.0343833	-0.99933	0.212619	0	0	0	1
-0.0836635	-0.995891	0.0336261	0.456354	-0.996403	0.0831525	-0.0154623	-0.439426	0.0125736	-0.0348118	-0.999312	0.212822	0	0	0	1
-0.0838484	-0.995863	0.0339935	0.45682	-0.996387	0.0833314	-0.0155034	-0.439435	0.0125773	-0.0351837	-0.999299	0.21299	0	0	0	1
-0.0840503	-0.995831	0.0344389	0.457333	-0.996371	0.0835267	-0.0155331	-0.439471	0.0125626	-0.0356325	-0.999284	0.213199	0	0	0	1
-0.0844049	-0.995784	0.0349136	0.457865	-0.996341	0.083875	-0.0155471	-0.439546	0.012524	-0.0361111	-0.999267	0.213417	0	0	0	1
-0.0846845	-0.995745	0.0353526	0.458325	-0.996318	0.0841486	-0.0155663	-0.439641	0.0124959	-0.0365536	-0.999251	0.213622	0	0	0	1
-0.0848664	-0.995714	0.0357911	0.458796	-0.996303	0.0843245	-0.0155842	-0.439675	0.0124701	-0.0369944	-0.999235	0.213823	0	0	0	1
-0.0849944	-0.995689	0.0361878	0.459293	-0.996292	0.0844466	-0.0156098	-0.439608	0.0124573	-0.0373934	-0.999221	0.214006	0	0	0	1
-0.0852885	-0.99565	0.0365732	0.45976	-0.996267	0.0847349	-0.0156411	-0.439528	0.0124447	-0.0377837	-0.999206	0.214182	0	0	0	1
-0.0856846	-0.995601	0.0369755	0.46021	-0.996233	0.0851246	-0.0156847	-0.439467	0.0124389	-0.0381931	-0.999191	0.214365	0	0	0	1
-0.0860034	-0.995557	0.0373953	0.460712	-0.996205	0.085435	-0.0157704	-0.439393	0.0124762	-0.0386226	-0.999174	0.214561	0	0	0	1
-0.0863343	-0.995512	0.0378314	0.461257	-0.996172	0.0857454	-0.016162	-0.439383	0.0128163	-0.0390949	-0.999151	0.214779	0	0	0	1
-0.0868134	-0.995454	0.0382588	0.461767	-0.996127	0.0862069	-0.0164762	-0.439366	0.0130739	-0.0395539	-0.99913	0.214989	0	0	0	1
-0.0871944	-0.995405	0.0386837	0.462302	-0.996092	0.0865751	-0.0166624	-0.439317	0.0132075	-0.0399983	-0.99911	0.215189	0	0	0	1
-0.0878047	-0.995336	0.0390764	0.462854	-0.996037	0.0871752	-0.0167979	-0.439341	0.0132837	-0.0404094	-0.999093	0.21536	0	0	0	1
-0.0882874	-0.995275	0.0395195	0.463381	-0.995995	0.0876506	-0.0168404	-0.439443	0.0132676	-0.0408609	-0.999074	0.215551	0	0	0	1
-0.0885488	-0.995232	0.0400358	0.463948	-0.995972	0.0879047	-0.0168538	-0.439532	0.0132248	-0.0413798	-0.999054	0.215783	0	0	0	1
-0.0886607	-0.995201	0.0405482	0.464595	-0.995963	0.0880097	-0.0168596	-0.439523	0.0131808	-0.0418922	-0.999033	0.216003	0	0	0	1
-0.0889685	-0.99515	0.0411297	0.46527	-0.995936	0.0883089	-0.0168869	-0.43951	0.0131435	-0.0424778	-0.999009	0.216239	0	0	0	1
-0.0893433	-0.995092	0.0417159	0.466053	-0.995901	0.0886686	-0.0170636	-0.439547	0.0132516	-0.0430823	-0.998981	0.216482	0	0	0	1
-0.0899239	-0.995028	0.0419873	0.466954	-0.995846	0.0892336	-0.017352	-0.439645	0.0134897	-0.043386	-0.998965	0.216546	0	0	0	1
-0.0907372	-0.994962	0.0418033	0.467807	-0.995775	0.0900583	-0.01716	-0.43985	0.0132794	-0.0431966	-0.998976	0.216306	0	0	0	1
-0.0912589	-0.994936	0.0412697	0.468561	-0.995731	0.090603	-0.0167974	-0.440037	0.0129438	-0.0426393	-0.999004	0.215964	0	0	0	1
-0.0914545	-0.994944	0.0406444	0.469254	-0.995717	0.0908214	-0.0164524	-0.440072	0.0126485	-0.0419879	-0.999036	0.215591	0	0	0	1
-0.091584	-0.994952	0.0401724	0.469877	-0.995708	0.0909683	-0.0161791	-0.440058	0.0124137	-0.0414946	-0.999059	0.215253	0	0	0	1
-0.091845	-0.994943	0.0397867	0.470341	-0.995686	0.0912404	-0.016031	-0.440122	0.0122905	-0.0411003	-0.999077	0.21499	0	0	0	1
-0.0921084	-0.994927	0.0395805	0.470775	-0.995663	0.0915121	-0.015894	-0.440199	0.012162	-0.0408858	-0.999088	0.214814	0	0	0	1
-0.0922088	-0.994924	0.039429	0.471111	-0.995655	0.0916202	-0.0157505	-0.440211	0.0120288	-0.040723	-0.999096	0.214662	0	0	0	1
-0.0923252	-0.99492	0.0392552	0.471392	-0.995646	0.0917442	-0.0156181	-0.440237	0.011908	-0.0405392	-0.999105	0.214504	0	0	0	1
-0.0924054	-0.994918	0.0391035	0.471802	-0.99564	0.0918332	-0.0154475	-0.440249	0.0117487	-0.0403734	-0.999113	0.214327	0	0	0	1
-0.0924771	-0.994919	0.0389205	0.472263	-0.995636	0.0919145	-0.0152649	-0.440256	0.0115806	-0.0401752	-0.999123	0.214106	0	0	0	1
-0.092457	-0.99493	0.0386783	0.472713	-0.995639	0.0919043	-0.0150855	-0.440218	0.0114249	-0.0399174	-0.999135	0.213885	0	0	0	1
-0.0924626	-0.994936	0.0385041	0.473285	-0.995641	0.0919184	-0.014921	-0.440177	0.0112769	-0.0397289	-0.999145	0.213707	0	0	0	1
-0.0928163	-0.994907	0.0384127	0.473817	-0.995609	0.0922794	-0.0147699	-0.44025	0.0111206	-0.0396279	-0.99915	0.213574	0	0	0	1
-0.0931335	-0.994877	0.0384143	0.474371	-0.995581	0.0926021	-0.014634	-0.44036	0.0109725	-0.0396205	-0.999152	0.213498	0	0	0	1
-0.0934093	-0.994849	0.0384742	0.474885	-0.995557	0.0928821	-0.0145168	-0.440457	0.0108391	-0.0396723	-0.999152	0.213457	0	0	0	1
-0.09356	-0.994834	0.0384904	0.475354	-0.995544	0.093037	-0.0144096	-0.4405	0.0107248	-0.0396801	-0.999153	0.213401	0	0	0	1
-0.0936436	-0.994828	0.0384444	0.475856	-0.995538	0.093126	-0.01429	-0.44051	0.0106066	-0.039624	-0.999156	0.213311	0	0	0	1
-0.0936734	-0.994828	0.0383715	0.476279	-0.995536	0.0931607	-0.0141839	-0.440473	0.0105065	-0.0395418	-0.99916	0.213215	0	0	0	1
-0.0936836	-0.994831	0.0382856	0.47671	-0.995536	0.0931761	-0.0140774	-0.440377	0.0104079	-0.0394466	-0.999165	0.213113	0	0	0	1
-0.0938009	-0.994821	0.0382468	0.477158	-0.995526	0.0932978	-0.0139766	-0.440378	0.0103065	-0.0393997	-0.999168	0.213028	0	0	0	1
-0.093927	-0.994809	0.0382378	0.477517	-0.995515	0.0934279	-0.0138809	-0.440395	0.0102071	-0.0393831	-0.99917	0.212964	0	0	0	1
-0.0938968	-0.99481	0.0382941	0.477963	-0.995518	0.0933986	-0.0138402	-0.440336	0.0101624	-0.039435	-0.999168	0.212944	0	0	0	1
-0.0941331	-0.994782	0.0384466	0.478423	-0.995496	0.0936343	-0.0138222	-0.440382	0.0101208	-0.0395876	-0.999163	0.212971	0	0	0	1
-0.0944638	-0.994744	0.0386064	0.47884	-0.995466	0.0939655	-0.013774	-0.440514	0.0100446	-0.0397455	-0.999157	0.213005	0	0	0	1
-0.0946124	-0.994726	0.0387278	0.47935	-0.995453	0.0941161	-0.0136942	-0.440554	0.00994767	-0.0398604	-0.999154	0.213008	0	0	0	1
-0.0947255	-0.994712	0.0388046	0.47989	-0.995443	0.0942316	-0.013617	-0.440592	0.00985897	-0.0399307	-0.999152	0.212992	0	0	0	1
-0.0948454	-0.994699	0.0388269	0.480356	-0.995432	0.094355	-0.0135272	-0.440622	0.00976257	-0.0399456	-0.999152	0.212944	0	0	0	1
-0.0948043	-0.994703	0.038843	0.480899	-0.995437	0.0943175	-0.0134345	-0.44057	0.0096704	-0.0399524	-0.999153	0.212893	0	0	0	1
-0.0950325	-0.994678	0.0389164	0.481403	-0.995416	0.0945486	-0.0133462	-0.440605	0.00956631	-0.0400193	-0.999151	0.21287	0	0	0	1
-0.0953245	-0.994647	0.0389919	0.481818	-0.995389	0.094843	-0.0132742	-0.440674	0.00947569	-0.0400905	-0.999149	0.212854	0	0	0	1
-0.0954841	-0.994628	0.0390987	0.482308	-0.995375	0.0950048	-0.0131982	-0.440715	0.00938332	-0.0401911	-0.999146	0.212852	0	0	0	1
-0.0957196	-0.994599	0.0392531	0.482741	-0.995353	0.095241	-0.0131474	-0.440805	0.0093085	-0.0403422	-0.99914	0.212883	0	0	0	1
-0.0958724	-0.994577	0.0394331	0.483195	-0.995339	0.0953941	-0.0131019	-0.440854	0.00923972	-0.0405185	-0.999134	0.212931	0	0	0	1
-0.0959584	-0.994561	0.0396194	0.483758	-0.995331	0.0954807	-0.0130452	-0.440866	0.00916198	-0.0406993	-0.999127	0.212977	0	0	0	1
-0.0960146	-0.994552	0.0397287	0.484219	-0.995327	0.0955381	-0.0129936	-0.440868	0.00909774	-0.0408036	-0.999124	0.212988	0	0	0	1
-0.0960562	-0.994546	0.0397679	0.484644	-0.995323	0.0955822	-0.0129236	-0.440778	0.00902261	-0.0408363	-0.999123	0.21296	0	0	0	1
-0.0962799	-0.99452	0.039873	0.485122	-0.995302	0.0958075	-0.0128668	-0.440708	0.00894676	-0.0409376	-0.99912	0.212962	0	0	0	1
-0.0964786	-0.994494	0.0400357	0.485497	-0.995284	0.0960059	-0.0128431	-0.440742	0.00889933	-0.041099	-0.999113	0.21301	0	0	0	1
-0.0965159	-0.994483	0.0402387	0.485905	-0.99528	0.0960425	-0.0128145	-0.440708	0.00884977	-0.0412986	-0.999106	0.213078	0	0	0	1
-0.0966668	-0.994459	0.040468	0.486375	-0.995266	0.0961915	-0.0128136	-0.440684	0.00882043	-0.0415281	-0.999096	0.213164	0	0	0	1
-0.0969192	-0.994423	0.0407293	0.486768	-0.995242	0.0964424	-0.0127993	-0.440759	0.00877041	-0.041789	-0.999086	0.213261	0	0	0	1
-0.0970104	-0.994403	0.0410035	0.487168	-0.995233	0.0965317	-0.0127894	-0.440765	0.0087302	-0.0420618	-0.999075	0.213361	0	0	0	1
-0.09704	-0.994389	0.041282	0.487603	-0.995231	0.0965588	-0.0127933	-0.440708	0.00870586	-0.0423396	-0.999063	0.213454	0	0	0	1
-0.0973541	-0.994344	0.0416211	0.488049	-0.9952	0.0968702	-0.0127933	-0.440778	0.00865957	-0.0426798	-0.999049	0.213578	0	0	0	1
-0.097529	-0.994313	0.0419573	0.488561	-0.995184	0.0970426	-0.0127862	-0.440821	0.00861231	-0.0430152	-0.999035	0.213712	0	0	0	1
-0.0975418	-0.994301	0.0421969	0.489105	-0.995183	0.0970543	-0.0127649	-0.440764	0.00856724	-0.0432517	-0.999025	0.2138	0	0	0	1
-0.0977974	-0.994268	0.0423845	0.489624	-0.995158	0.09731	-0.0127294	-0.440749	0.00850245	-0.0434372	-0.999018	0.213846	0	0	0	1
-0.0979772	-0.994245	0.0425195	0.490077	-0.995141	0.0974903	-0.0126962	-0.440785	0.0084484	-0.0435699	-0.999013	0.213873	0	0	0	1
-0.0981304	-0.994224	0.042652	0.490568	-0.995126	0.0976444	-0.0126524	-0.440804	0.00838502	-0.0436987	-0.999007	0.213891	0	0	0	1
-0.0984753	-0.994184	0.042797	0.491081	-0.995093	0.0979913	-0.0125866	-0.440921	0.00829009	-0.0438394	-0.999002	0.213904	0	0	0	1
-0.0987799	-0.994147	0.0429509	0.491529	-0.995064	0.098297	-0.0125396	-0.441033	0.00821475	-0.0439906	-0.998996	0.213931	0	0	0	1
-0.0988784	-0.994129	0.0431337	0.492102	-0.995054	0.0983965	-0.0124846	-0.44104	0.00813751	-0.0441678	-0.998989	0.213975	0	0	0	1
-0.0989908	-0.994108	0.0433554	0.49268	-0.995044	0.0985087	-0.0124502	-0.44105	0.00807637	-0.0443859	-0.99898	0.214043	0	0	0	1
-0.0990229	-0.994098	0.0435212	0.49316	-0.995041	0.0985415	-0.0124041	-0.441009	0.00801265	-0.0445466	-0.998973	0.214084	0	0	0	1
-0.0991815	-0.994074	0.0437009	0.493716	-0.995026	0.098701	-0.0123565	-0.440924	0.00794037	-0.044722	-0.998966	0.214124	0	0	0	1
-0.0993825	-0.994046	0.0438844	0.494121	-0.995006	0.0989013	-0.0123424	-0.440937	0.0078991	-0.0449049	-0.998958	0.214183	0	0	0	1
-0.0995129	-0.994024	0.0440868	0.494484	-0.994994	0.099031	-0.012325	-0.440934	0.00785582	-0.0451056	-0.998949	0.214252	0	0	0	1
-0.0996497	-0.993997	0.044378	0.494969	-0.99498	0.0991657	-0.0123232	-0.44092	0.00781889	-0.0453962	-0.998936	0.214366	0	0	0	1
-0.100053	-0.993941	0.0447424	0.49543	-0.99494	0.0995671	-0.0123181	-0.441049	0.00775895	-0.0457614	-0.99892	0.214511	0	0	0	1
-0.100359	-0.993894	0.0450964	0.495929	-0.99491	0.0998703	-0.0123109	-0.441156	0.00770237	-0.0461153	-0.998904	0.214652	0	0	0	1
-0.10046	-0.993869	0.0454109	0.49656	-0.9949	0.0999704	-0.012285	-0.441151	0.00764031	-0.0464264	-0.99889	0.214765	0	0	0	1
-0.100675	-0.993836	0.0456602	0.497124	-0.994879	0.100185	-0.012259	-0.441184	0.00757931	-0.0466734	-0.998879	0.214844	0	0	0	1
-0.100828	-0.993813	0.0458279	0.497671	-0.994864	0.10034	-0.0122055	-0.441155	0.00750205	-0.0468361	-0.998872	0.214874	0	0	0	1
-0.101022	-0.993787	0.0459715	0.498277	-0.994845	0.100534	-0.0121579	-0.441125	0.00743096	-0.0469756	-0.998866	0.214893	0	0	0	1
-0.10146	-0.993733	0.0461698	0.49877	-0.994801	0.100975	-0.0121016	-0.441227	0.0073341	-0.0471705	-0.998858	0.214934	0	0	0	1
-0.101841	-0.993683	0.0463994	0.499297	-0.994762	0.101356	-0.012062	-0.441355	0.00725323	-0.0473977	-0.998848	0.214994	0	0	0	1
-0.102173	-0.993636	0.0466712	0.499829	-0.994729	0.101688	-0.0120303	-0.441465	0.00717815	-0.0476673	-0.998835	0.215083	0	0	0	1
-0.102421	-0.993598	0.0469381	0.500346	-0.994704	0.101936	-0.0120142	-0.44154	0.00712294	-0.0479329	-0.998823	0.215176	0	0	0	1
-0.102414	-0.993592	0.0470905	0.500896	-0.994705	0.101928	-0.0119757	-0.441474	0.00706938	-0.0480805	-0.998816	0.215209	0	0	0	1
-0.102447	-0.993584	0.0471727	0.50134	-0.994702	0.101964	-0.0119288	-0.441379	0.00701267	-0.0481578	-0.998813	0.215204	0	0	0	1
-0.102558	-0.993566	0.047327	0.501756	-0.994691	0.102074	-0.0119052	-0.441337	0.00696799	-0.0483096	-0.998806	0.215245	0	0	0	1
-0.102825	-0.993526	0.0475729	0.502236	-0.994664	0.102342	-0.0118813	-0.441319	0.00690603	-0.0485537	-0.998795	0.215328	0	0	0	1
-0.103119	-0.993481	0.0478768	0.502659	-0.994634	0.102634	-0.0118824	-0.441368	0.00686144	-0.0488581	-0.99878	0.215451	0	0	0	1
-0.10328	-0.993449	0.0481933	0.50313	-0.994617	0.102794	-0.0118643	-0.441378	0.00680289	-0.0491721	-0.998765	0.215572	0	0	0	1
-0.103549	-0.993406	0.0485101	0.503683	-0.99459	0.103061	-0.0118558	-0.441398	0.00674843	-0.0494882	-0.99875	0.21569	0	0	0	1
-0.103906	-0.993354	0.0488092	0.504144	-0.994553	0.103416	-0.0118532	-0.44148	0.00669702	-0.0497878	-0.998735	0.215801	0	0	0	1
-0.104117	-0.993317	0.0491153	0.504659	-0.994531	0.103627	-0.0118316	-0.441506	0.00663314	-0.0500915	-0.998721	0.215909	0	0	0	1
-0.10438	-0.993275	0.0493947	0.505252	-0.994504	0.103889	-0.0118054	-0.441478	0.00656465	-0.0503683	-0.998707	0.215998	0	0	0	1
-0.104702	-0.993234	0.0495341	0.505757	-0.994471	0.104213	-0.0117718	-0.441462	0.00650026	-0.0505056	-0.998701	0.216016	0	0	0	1
-0.104933	-0.993209	0.0495551	0.506334	-0.994447	0.104446	-0.0117371	-0.441424	0.00645179	-0.0505244	-0.9987	0.215962	0	0	0	1
-0.105296	-0.993173	0.0495152	0.50691	-0.994407	0.104801	-0.0118866	-0.441522	0.00658643	-0.0505028	-0.9987	0.215879	0	0	0	1
-0.105734	-0.993126	0.0495075	0.507479	-0.994361	0.105243	-0.0118424	-0.441642	0.0065209	-0.0504934	-0.998701	0.215798	0	0	0	1
-0.106198	-0.993073	0.0495853	0.508085	-0.994312	0.10571	-0.0117779	-0.441791	0.00642484	-0.0505669	-0.998698	0.215759	0	0	0	1
-0.106386	-0.993051	0.0496216	0.508634	-0.994293	0.105901	-0.0117366	-0.441819	0.00637032	-0.0505999	-0.998697	0.215723	0	0	0	1
-0.106374	-0.993056	0.0495537	0.509117	-0.994294	0.105891	-0.0116783	-0.441738	0.00632015	-0.0505261	-0.998701	0.215634	0	0	0	1
-0.106512	-0.993044	0.0494891	0.509498	-0.99428	0.106033	-0.0116187	-0.44167	0.00626065	-0.0504565	-0.998705	0.215546	0	0	0	1
-0.106608	-0.993031	0.049539	0.509879	-0.99427	0.10613	-0.0115807	-0.441616	0.00621261	-0.0505026	-0.998703	0.21552	0	0	0	1
-0.10679	-0.993006	0.0496602	0.510289	-0.994251	0.106311	-0.0115897	-0.441587	0.00619939	-0.0506252	-0.998697	0.215544	0	0	0	1
-0.10701	-0.992973	0.049848	0.510667	-0.994227	0.106531	-0.0115977	-0.441624	0.00617606	-0.0508142	-0.998687	0.215605	0	0	0	1
-0.107251	-0.992933	0.0501154	0.51114	-0.994201	0.10677	-0.0116016	-0.441657	0.00613899	-0.0510819	-0.998674	0.215706	0	0	0	1
-0.107542	-0.992888	0.050387	0.511691	-0.99417	0.10706	-0.0115921	-0.441716	0.00608537	-0.0513528	-0.99866	0.215799	0	0	0	1
-0.107948	-0.992832	0.0506121	0.512169	-0.994126	0.107466	-0.0115817	-0.441851	0.00602976	-0.0515779	-0.998649	0.215868	0	0	0	1
-0.108082	-0.992811	0.0507405	0.512671	-0.994112	0.1076	-0.0115562	-0.441859	0.00598367	-0.0517036	-0.998643	0.215889	0	0	0	1
-0.108093	-0.992806	0.0508154	0.513142	-0.994111	0.107613	-0.0115179	-0.441801	0.00593682	-0.051774	-0.998639	0.215884	0	0	0	1
-0.10822	-0.992786	0.05094	0.513532	-0.994098	0.10774	-0.0115093	-0.441813	0.00590823	-0.0518977	-0.998633	0.215914	0	0	0	1
-0.108377	-0.992764	0.051037	0.513869	-0.994081	0.107896	-0.0115094	-0.441843	0.00588962	-0.0519951	-0.998628	0.215939	0	0	0	1
-0.10858	-0.992753	0.0508226	0.514003	-0.994059	0.108104	-0.0114617	-0.441902	0.00585473	-0.051778	-0.99864	0.215829	0	0	0	1
-0.108905	-0.992743	0.0503086	0.513903	-0.994023	0.108435	-0.0114026	-0.442031	0.00583482	-0.0512626	-0.998666	0.215622	0	0	0	1
-0.109076	-0.992742	0.0499716	0.513811	-0.994005	0.108611	-0.0113552	-0.442099	0.00581548	-0.0509235	-0.998684	0.215433	0	0	0	1
-0.109223	-0.992748	0.0495262	0.513684	-0.993989	0.108763	-0.011308	-0.442138	0.00580962	-0.0504764	-0.998706	0.215277	0	0	0	1
-0.109534	-0.992743	0.0489241	0.513513	-0.993954	0.10908	-0.0112603	-0.442164	0.00581223	-0.0498746	-0.998737	0.215134	0	0	0	1
-0.109785	-0.992752	0.0481775	0.513305	-0.993926	0.109338	-0.0112066	-0.442187	0.00582797	-0.0491281	-0.998774	0.214981	0	0	0	1
-0.110013	-0.992762	0.0474553	0.513104	-0.993901	0.109573	-0.0111544	-0.442209	0.00584406	-0.048406	-0.998809	0.214829	0	0	0	1
-0.110306	-0.992762	0.0467582	0.512905	-0.993869	0.109874	-0.0110921	-0.442242	0.00584463	-0.047708	-0.998842	0.214658	0	0	0	1
-0.11065	-0.992767	0.0458439	0.512638	-0.99383	0.110227	-0.0110189	-0.442281	0.00585629	-0.0467933	-0.998885	0.21447	0	0	0	1
-0.110886	-0.992784	0.0449021	0.512375	-0.993804	0.110472	-0.0109534	-0.442305	0.00588431	-0.0458515	-0.998929	0.214298	0	0	0	1
-0.111188	-0.992792	0.0439656	0.512109	-0.99377	0.110782	-0.0108913	-0.442328	0.00591258	-0.0449157	-0.998971	0.214138	0	0	0	1
-0.111403	-0.992809	0.0430137	0.511841	-0.993746	0.111007	-0.0108127	-0.442345	0.00593056	-0.0439623	-0.999014	0.213974	0	0	0	1
-0.111649	-0.99283	0.0418844	0.511519	-0.993718	0.111263	-0.010736	-0.442365	0.00596932	-0.0428331	-0.999062	0.213813	0	0	0	1
-0.111824	-0.992865	0.0405757	0.511152	-0.993698	0.11145	-0.0106494	-0.442373	0.00602174	-0.0415239	-0.999117	0.213659	0	0	0	1
-0.111979	-0.992901	0.0392444	0.51079	-0.99368	0.111617	-0.0105667	-0.442361	0.00608186	-0.0401928	-0.999171	0.213519	0	0	0	1
-0.112162	-0.992932	0.0379089	0.510429	-0.993659	0.11181	-0.0104881	-0.44234	0.00614587	-0.0388581	-0.999224	0.213389	0	0	0	1
-0.112262	-0.992968	0.036651	0.510089	-0.993648	0.111921	-0.0104062	-0.442325	0.00620154	-0.0375995	-0.999272	0.213263	0	0	0	1
-0.112405	-0.993003	0.0352493	0.509707	-0.993631	0.112077	-0.0103128	-0.442308	0.0062606	-0.0361972	-0.999323	0.213131	0	0	0	1
-0.112559	-0.993025	0.0341069	0.509392	-0.993613	0.112241	-0.0102402	-0.442298	0.00631127	-0.0350549	-0.999363	0.213018	0	0	0	1
-0.112723	-0.993045	0.0329652	0.509065	-0.993594	0.112414	-0.0101748	-0.442305	0.00636897	-0.0339142	-0.999402	0.212911	0	0	0	1
-0.112893	-0.993062	0.0318566	0.50874	-0.993575	0.112594	-0.0100977	-0.442316	0.00641146	-0.0328051	-0.999439	0.212801	0	0	0	1
-0.113095	-0.993066	0.0309858	0.508455	-0.993551	0.112804	-0.0100511	-0.442361	0.00645686	-0.031936	-0.999467	0.212719	0	0	0	1
-0.113288	-0.993069	0.0301815	0.50818	-0.993529	0.113003	-0.00999852	-0.442416	0.00648939	-0.0311322	-0.999492	0.21264	0	0	0	1
-0.113513	-0.993073	0.0291882	0.507836	-0.993503	0.113238	-0.00992833	-0.442487	0.00652515	-0.030139	-0.999522	0.212546	0	0	0	1
-0.113709	-0.993075	0.0283648	0.50754	-0.993481	0.11344	-0.0098697	-0.442557	0.00655445	-0.0293155	-0.999547	0.212468	0	0	0	1
-0.113911	-0.993074	0.0275836	0.507254	-0.993457	0.113649	-0.00982047	-0.442632	0.00658845	-0.0285352	-0.999569	0.212395	0	0	0	1
-0.114127	-0.993073	0.0267058	0.50693	-0.993432	0.113872	-0.00975705	-0.442714	0.00661928	-0.0276574	-0.999593	0.212313	0	0	0	1
-0.114323	-0.993076	0.0257446	0.506595	-0.99341	0.114076	-0.00969088	-0.442783	0.00665782	-0.0266962	-0.999619	0.212222	0	0	0	1
-0.114479	-0.993083	0.0247606	0.506266	-0.993391	0.114242	-0.00961749	-0.44283	0.0066932	-0.0257114	-0.999645	0.212131	0	0	0	1
-0.114628	-0.99309	0.0237521	0.505932	-0.993374	0.114399	-0.00953203	-0.442873	0.00671989	-0.0247009	-0.99967	0.212034	0	0	0	1
-0.114807	-0.993095	0.0226468	0.505566	-0.993356	0.1146	-0.00894888	-0.442791	0.00626275	-0.0235373	-0.999701	0.211915	0	0	0	1
-0.115109	-0.993087	0.0214618	0.505121	-0.993323	0.114917	-0.00860568	-0.442839	0.00605086	-0.0223226	-0.99973	0.2118	0	0	0	1
-0.115373	-0.993085	0.0200646	0.504644	-0.993293	0.115194	-0.00836674	-0.442891	0.0059686	-0.0209089	-0.999761	0.211668	0	0	0	1
-0.115528	-0.993089	0.0189691	0.504292	-0.993275	0.11536	-0.00817382	-0.442902	0.00590013	-0.0197994	-0.999784	0.211578	0	0	0	1
-0.115644	-0.993095	0.0178966	0.503963	-0.993262	0.115485	-0.0080366	-0.442912	0.00588542	-0.018719	-0.999805	0.211483	0	0	0	1
-0.115699	-0.993111	0.0166025	0.503603	-0.993255	0.115549	-0.00793599	-0.442895	0.00593406	-0.0174223	-0.999828	0.211375	0	0	0	1
-0.11574	-0.993128	0.0152687	0.503235	-0.99325	0.1156	-0.00784384	-0.442879	0.00599604	-0.0160872	-0.99985	0.211266	0	0	0	1
-0.115844	-0.993134	0.0140284	0.502865	-0.993237	0.115713	-0.00775697	-0.442894	0.00605166	-0.0148458	-0.999869	0.211169	0	0	0	1
-0.115953	-0.993136	0.0129915	0.502541	-0.993224	0.115829	-0.00767842	-0.442914	0.00609216	-0.0138076	-0.999884	0.211102	0	0	0	1
-0.116111	-0.993129	0.0120156	0.502213	-0.993206	0.115995	-0.00759874	-0.442958	0.00612405	-0.0128301	-0.999897	0.211042	0	0	0	1
-0.116322	-0.993114	0.0112152	0.501908	-0.993182	0.116213	-0.00734789	-0.442984	0.00596524	-0.0120072	-0.999908	0.210974	0	0	0	1
-0.116636	-0.993086	0.0104184	0.501552	-0.993147	0.116536	-0.00698154	-0.443037	0.00569046	-0.0111751	-0.999919	0.210898	0	0	0	1
-0.116856	-0.993068	0.00969133	0.501222	-0.993122	0.116763	-0.00669161	-0.443066	0.00548495	-0.0104205	-0.999928	0.210819	0	0	0	1
-0.117	-0.993058	0.00897039	0.500879	-0.993105	0.116912	-0.00656042	-0.443104	0.00543747	-0.00968997	-0.999936	0.210754	0	0	0	1
-0.117123	-0.993049	0.00828895	0.500515	-0.993091	0.117041	-0.00642358	-0.443132	0.00538014	-0.00899791	-0.999943	0.210713	0	0	0	1
-0.117239	-0.99304	0.00763533	0.500128	-0.993078	0.117162	-0.00623271	-0.443146	0.00526613	-0.00832709	-0.999949	0.210671	0	0	0	1
-0.117405	-0.993025	0.00714542	0.499748	-0.993059	0.117332	-0.0060112	-0.443179	0.00510226	-0.00781548	-0.999954	0.210636	0	0	0	1
-0.117598	-0.993005	0.00664692	0.499363	-0.993037	0.117529	-0.0057996	-0.443229	0.00494922	-0.00729659	-0.999959	0.210582	0	0	0	1
-0.117825	-0.992982	0.00609981	0.498986	-0.993012	0.117761	-0.00546504	-0.443261	0.00467976	-0.00671506	-0.999964	0.210534	0	0	0	1
-0.118028	-0.992961	0.00546869	0.498608	-0.992989	0.117969	-0.0051614	-0.443285	0.00445135	-0.00605351	-0.999969	0.210487	0	0	0	1
-0.118156	-0.99295	0.00480173	0.498258	-0.992974	0.118101	-0.00498275	-0.443304	0.00435196	-0.00537072	-0.999974	0.210437	0	0	0	1
-0.118211	-0.992947	0.00393055	0.497875	-0.992967	0.11816	-0.0048845	-0.443304	0.00435707	-0.00449432	-0.999978	0.210402	0	0	0	1
-0.118285	-0.992942	0.00282623	0.497419	-0.992958	0.118239	-0.0047725	-0.443301	0.00437613	-0.00338489	-0.999982	0.210385	0	0	0	1
-0.118324	-0.99294	0.00159968	0.496953	-0.992953	0.118284	-0.00469176	-0.443285	0.00444095	-0.00215762	-0.999985	0.210401	0	0	0	1
-0.118333	-0.99294	0.000251679	0.496483	-0.992952	0.118299	-0.00463105	-0.443256	0.00454015	-0.000812003	-0.999987	0.210444	0	0	0	1
-0.118423	-0.992929	-0.00102901	0.49605	-0.992941	0.118395	-0.00456114	-0.443259	0.00462233	0.000467482	-0.999987	0.210481	0	0	0	1
-0.118492	-0.992919	-0.00229999	0.495644	-0.992932	0.11847	-0.00450017	-0.443257	0.00471243	0.00173636	-0.999985	0.210498	0	0	0	1
-0.118532	-0.992911	-0.00344719	0.495285	-0.992927	0.118516	-0.00444395	-0.443239	0.00479267	0.00288189	-0.999982	0.210521	0	0	0	1
-0.118624	-0.992895	-0.00459315	0.494903	-0.992916	0.118612	-0.00438338	-0.443251	0.00486875	0.00402645	-0.999977	0.210534	0	0	0	1
-0.118732	-0.992878	-0.00544974	0.494581	-0.992902	0.118724	-0.00434218	-0.44328	0.00493001	0.00488129	-0.999973	0.210554	0	0	0	1
-0.1188	-0.992865	-0.00624726	0.494245	-0.992894	0.118796	-0.00428027	-0.443296	0.00496364	0.00568014	-0.999969	0.210526	0	0	0	1
-0.118891	-0.992849	-0.00699739	0.493887	-0.992883	0.118891	-0.00422729	-0.443324	0.00500078	0.00643075	-0.999964	0.210517	0	0	0	1
-0.118953	-0.992837	-0.00768385	0.493526	-0.992875	0.118955	-0.00419728	-0.443343	0.00505305	0.00711556	-0.999959	0.210535	0	0	0	1
-0.118975	-0.992829	-0.00830063	0.493143	-0.992872	0.118981	-0.00417086	-0.443358	0.00510039	0.00773096	-0.999954	0.210548	0	0	0	1
-0.119015	-0.99282	-0.00874518	0.492724	-0.992867	0.119023	-0.00413786	-0.443384	0.00512087	0.00817605	-0.999951	0.210554	0	0	0	1
-0.11899	-0.992822	-0.00889617	0.49227	-0.992873	0.118995	-0.00366825	-0.443272	0.00467236	0.00838198	-0.999951	0.210548	0	0	0	1
-0.119007	-0.99282	-0.00893881	0.491687	-0.992872	0.119009	-0.00332809	-0.443234	0.00433982	0.00846472	-0.999952	0.210554	0	0	0	1
-0.118871	-0.992836	-0.00891596	0.491052	-0.992889	0.118872	-0.00327099	-0.443203	0.00427925	0.00844942	-0.999953	0.210626	0	0	0	1
-0.118404	-0.992893	-0.00880613	0.490384	-0.992944	0.118406	-0.00337633	-0.443056	0.00436686	0.00832991	-0.999953	0.210771	0	0	0	1
-0.118208	-0.992918	-0.00855793	0.489707	-0.992967	0.11821	-0.00352322	-0.443046	0.00448173	0.00806697	-0.999955	0.210978	0	0	0	1
-0.118179	-0.992923	-0.00836046	0.489119	-0.99297	0.118181	-0.00362628	-0.4431	0.00456048	0.00785884	-0.999956	0.211127	0	0	0	1
-0.118127	-0.99293	-0.00828791	0.488615	-0.992976	0.118129	-0.00366758	-0.443117	0.00459251	0.00778217	-0.999957	0.211214	0	0	0	1
-0.118027	-0.992942	-0.00828819	0.488185	-0.992988	0.118029	-0.00370381	-0.443105	0.00462773	0.00777864	-0.999956	0.211264	0	0	0	1
-0.117904	-0.992957	-0.00828918	0.487815	-0.993002	0.117906	-0.00376618	-0.443085	0.00468882	0.00777284	-0.999956	0.211317	0	0	0	1
-0.117746	-0.992975	-0.00834403	0.487376	-0.993021	0.117749	-0.00382399	-0.443051	0.00475145	0.00782125	-0.999955	0.211343	0	0	0	1
-0.117463	-0.993008	-0.00837647	0.486945	-0.993054	0.117467	-0.00390274	-0.442962	0.00483123	0.00784557	-0.999955	0.211391	0	0	0	1
-0.117391	-0.993017	-0.00836532	0.4865	-0.993062	0.117395	-0.00396047	-0.442967	0.00488669	0.00782808	-0.999955	0.21145	0	0	0	1
-0.117446	-0.99301	-0.00840412	0.485874	-0.993055	0.117451	-0.00401136	-0.44304	0.00494222	0.00786036	-0.999954	0.211493	0	0	0	1
-0.117385	-0.993017	-0.00848066	0.485491	-0.993062	0.117391	-0.00404282	-0.443041	0.00498197	0.00793297	-0.999953	0.211501	0	0	0	1
-0.117433	-0.99301	-0.00858527	0.485078	-0.993057	0.117439	-0.00399237	-0.443068	0.00494454	0.00804253	-0.999953	0.211487	0	0	0	1
-0.117535	-0.992997	-0.00868108	0.484586	-0.993047	0.117537	-0.00353717	-0.443019	0.00450457	0.00819068	-0.999954	0.211447	0	0	0	1
-0.117455	-0.993006	-0.00873525	0.484156	-0.993057	0.117457	-0.00338611	-0.442965	0.00436027	0.00826257	-0.999954	0.211449	0	0	0	1
-0.117405	-0.993012	-0.00875084	0.483646	-0.993063	0.117406	-0.00339119	-0.442962	0.00436672	0.00827768	-0.999954	0.2115	0	0	0	1
-0.117184	-0.993038	-0.00873825	0.483052	-0.993089	0.117186	-0.00345121	-0.442901	0.00442301	0.00825913	-0.999953	0.211578	0	0	0	1
-0.116888	-0.993074	-0.00868079	0.4825	-0.993123	0.116891	-0.00357476	-0.442815	0.00453653	0.00818895	-0.999954	0.211691	0	0	0	1
-0.116782	-0.993087	-0.00859536	0.481889	-0.993135	0.116785	-0.00369835	-0.442818	0.00464842	0.00809016	-0.999954	0.21182	0	0	0	1
-0.116848	-0.99308	-0.00849757	0.481333	-0.993127	0.116852	-0.00378883	-0.442888	0.00472739	0.00798215	-0.999954	0.21194	0	0	0	1
-0.116846	-0.99308	-0.00848269	0.480841	-0.993127	0.11685	-0.00383118	-0.442917	0.00476769	0.00796244	-0.999954	0.212006	0	0	0	1
-0.116802	-0.993085	-0.00857497	0.480401	-0.993132	0.116806	-0.00378124	-0.442902	0.00472853	0.00806013	-0.999954	0.211997	0	0	0	1
-0.116796	-0.993084	-0.00869415	0.479992	-0.993133	0.1168	-0.00373172	-0.442901	0.00469322	0.0081843	-0.999953	0.211974	0	0	0	1
-0.116735	-0.99309	-0.00886686	0.47953	-0.99314	0.116741	-0.0037492	-0.442893	0.00473025	0.00835407	-0.999951	0.211933	0	0	0	1
-0.116561	-0.993109	-0.00904209	0.479085	-0.99316	0.116568	-0.00379502	-0.442841	0.00479473	0.00852359	-0.99995	0.211895	0	0	0	1
-0.116471	-0.993118	-0.00917277	0.478601	-0.99317	0.116478	-0.00384807	-0.442827	0.00486186	0.00864763	-0.999948	0.211882	0	0	0	1
-0.116519	-0.993112	-0.0092567	0.478081	-0.993165	0.116527	-0.00387359	-0.442873	0.00489742	0.00872777	-0.999947	0.21189	0	0	0	1
-0.116427	-0.993122	-0.00935661	0.477619	-0.993175	0.116436	-0.00390428	-0.44285	0.00493872	0.00882389	-0.999946	0.211898	0	0	0	1
-0.116391	-0.993125	-0.00947263	0.477146	-0.99318	0.1164	-0.00383405	-0.44283	0.00488216	0.00894747	-0.999945	0.211893	0	0	0	1
-0.116461	-0.993116	-0.00954067	0.476592	-0.993173	0.116468	-0.00360566	-0.442814	0.00466388	0.0090413	-0.999946	0.211916	0	0	0	1
-0.116326	-0.993131	-0.00962675	0.476031	-0.993188	0.116333	-0.00357803	-0.442754	0.00464521	0.00913064	-0.999945	0.211946	0	0	0	1
-0.116018	-0.993165	-0.00980498	0.475383	-0.993224	0.116027	-0.00367751	-0.44265	0.00476189	0.00929756	-0.999943	0.21194	0	0	0	1
-0.115577	-0.993214	-0.010054	0.474559	-0.993275	0.115588	-0.00379178	-0.442492	0.00490005	0.00953386	-0.99994	0.211905	0	0	0	1
-0.115324	-0.993242	-0.0101899	0.473784	-0.993303	0.115337	-0.00391906	-0.442423	0.00503973	0.00965536	-0.999938	0.211903	0	0	0	1
-0.115346	-0.993238	-0.0103462	0.473075	-0.9933	0.11536	-0.00400336	-0.442469	0.00514172	0.00980082	-0.999936	0.211877	0	0	0	1
-0.115341	-0.993237	-0.0105231	0.472466	-0.9933	0.115357	-0.00404732	-0.442497	0.00520576	0.00997144	-0.999934	0.211802	0	0	0	1
-0.11525	-0.993244	-0.0107899	0.471995	-0.993311	0.115267	-0.00406438	-0.442474	0.00525255	0.010235	-0.999931	0.211675	0	0	0	1
-0.115175	-0.993249	-0.0111255	0.471635	-0.993319	0.115194	-0.00405784	-0.442452	0.00528396	0.0105695	-0.999927	0.211525	0	0	0	1
-0.115147	-0.993249	-0.0114284	0.471279	-0.993322	0.115168	-0.00405083	-0.442449	0.00531159	0.0108713	-0.999924	0.211394	0	0	0	1
-0.115025	-0.99326	-0.0117186	0.47094	-0.993336	0.115048	-0.00405682	-0.442402	0.00534961	0.0111595	-0.999921	0.211271	0	0	0	1
-0.114939	-0.993266	-0.0119969	0.470584	-0.993346	0.114963	-0.00406176	-0.442374	0.00538556	0.0114359	-0.999917	0.211157	0	0	0	1
-0.115068	-0.993249	-0.012225	0.470216	-0.993331	0.115093	-0.00406422	-0.442442	0.00541575	0.0116614	-0.999915	0.211071	0	0	0	1
-0.115113	-0.993241	-0.0124537	0.469827	-0.993326	0.115139	-0.00406383	-0.442473	0.00544223	0.0118884	-0.999912	0.210986	0	0	0	1
-0.115003	-0.99325	-0.0126948	0.46941	-0.993338	0.115031	-0.0040819	-0.442437	0.0054866	0.0121264	-0.999909	0.210901	0	0	0	1
-0.115018	-0.993246	-0.0129186	0.46898	-0.993336	0.115048	-0.00409033	-0.442454	0.00552093	0.0123477	-0.999906	0.210826	0	0	0	1
-0.115083	-0.993235	-0.01316	0.468547	-0.993329	0.115113	-0.00407581	-0.442485	0.00553511	0.0125887	-0.999903	0.210755	0	0	0	1
-0.114956	-0.993247	-0.0133913	0.468035	-0.993343	0.114988	-0.00411161	-0.44244	0.00559567	0.0128151	-0.9999	0.210702	0	0	0	1
-0.11461	-0.993284	-0.0135912	0.467517	-0.993382	0.114645	-0.0041926	-0.442303	0.0056946	0.0130063	-0.999896	0.210663	0	0	0	1
-0.114404	-0.993306	-0.0137184	0.466957	-0.993405	0.114441	-0.00429632	-0.442229	0.00580951	0.013122	-0.999894	0.210666	0	0	0	1
-0.114152	-0.993334	-0.0137606	0.466301	-0.993434	0.11419	-0.00443007	-0.442139	0.00594388	0.0131502	-0.999893	0.210723	0	0	0	1
-0.113961	-0.993357	-0.0137218	0.465744	-0.993455	0.114001	-0.00458991	-0.44208	0.00609573	0.0130945	-0.999893	0.210826	0	0	0	1
-0.113942	-0.993359	-0.0136853	0.465168	-0.993456	0.113984	-0.00470673	-0.442095	0.00620738	0.0130451	-0.999893	0.210902	0	0	0	1
-0.114058	-0.993346	-0.0137217	0.464733	-0.993443	0.1141	-0.00476087	-0.442167	0.00626685	0.0130743	-0.999892	0.210923	0	0	0	1
-0.112716	-0.993496	-0.0138993	0.464386	-0.993596	0.11276	-0.00477701	-0.442263	0.00628524	0.0132575	-0.99989	0.210884	0	0	0	1
-0.112415	-0.993528	-0.0140834	0.464046	-0.99363	0.112459	-0.00467648	-0.442312	0.00620204	0.0134536	-0.999888	0.210815	0	0	0	1
-0.112513	-0.993514	-0.0142639	0.46371	-0.993622	0.112552	-0.00420235	-0.442272	0.00575254	0.0136857	-0.999887	0.210723	0	0	0	1
-0.112621	-0.9935	-0.0144299	0.463339	-0.993611	0.112656	-0.00391171	-0.442302	0.00548391	0.0138828	-0.999886	0.210652	0	0	0	1
-0.112686	-0.99349	-0.0145699	0.462895	-0.993606	0.112716	-0.00355244	-0.442325	0.00514359	0.014062	-0.999885	0.210597	0	0	0	1
-0.112544	-0.993505	-0.0146741	0.462401	-0.993623	0.112571	-0.00323312	-0.442276	0.00483601	0.0142022	-0.999885	0.210571	0	0	0	1
-0.112402	-0.99352	-0.0147197	0.461919	-0.99364	0.112427	-0.00308865	-0.442221	0.00469553	0.0142644	-0.999885	0.210589	0	0	0	1
-0.112298	-0.993533	-0.0146679	0.461355	-0.993652	0.112323	-0.00313565	-0.442222	0.00473492	0.0142082	-0.999885	0.210688	0	0	0	1
-0.112069	-0.993559	-0.0146033	0.460788	-0.993677	0.112095	-0.00315101	-0.442169	0.00473967	0.0141434	-0.999886	0.210795	0	0	0	1
-0.111931	-0.993575	-0.0146089	0.460281	-0.993693	0.111957	-0.00320435	-0.442141	0.00479134	0.0141437	-0.999886	0.210856	0	0	0	1
-0.11178	-0.993591	-0.0146644	0.459688	-0.99371	0.111807	-0.00319181	-0.442144	0.00478294	0.014201	-0.999885	0.210888	0	0	0	1
-0.111575	-0.993613	-0.0147461	0.459178	-0.993733	0.1116	-0.003074	-0.442113	0.00467204	0.0142963	-0.999884	0.210893	0	0	0	1
-0.111402	-0.99363	-0.014875	0.458683	-0.993752	0.111428	-0.00311767	-0.442071	0.00472732	0.0144203	-0.999882	0.210885	0	0	0	1
-0.111181	-0.993653	-0.0149938	0.458135	-0.993777	0.111209	-0.00321271	-0.442003	0.00483178	0.0145289	-0.99988	0.210885	0	0	0	1
-0.110852	-0.993689	-0.015091	0.457619	-0.993813	0.110882	-0.0033444	-0.441869	0.00496865	0.0146125	-0.999878	0.210907	0	0	0	1
-0.110743	-0.993701	-0.0150878	0.457033	-0.993824	0.110775	-0.00350378	-0.441842	0.00512509	0.0145921	-0.999878	0.210992	0	0	0	1
-0.110737	-0.993702	-0.0150725	0.456518	-0.993824	0.110771	-0.00362084	-0.441863	0.00523966	0.014564	-0.999877	0.211064	0	0	0	1
-0.110693	-0.993706	-0.0151048	0.456048	-0.993829	0.110729	-0.00371758	-0.441895	0.00533875	0.0145856	-0.999877	0.211105	0	0	0	1
-0.110513	-0.993725	-0.0151587	0.45558	-0.993848	0.11055	-0.0037717	-0.441969	0.00539586	0.0146342	-0.999876	0.211128	0	0	0	1
-0.110326	-0.993744	-0.0152772	0.455212	-0.993869	0.110364	-0.00377895	-0.441955	0.0054134	0.0147522	-0.999874	0.211109	0	0	0	1
-0.110245	-0.993751	-0.0154264	0.454808	-0.993878	0.110284	-0.00381769	-0.44194	0.00546717	0.0148967	-0.999871	0.211075	0	0	0	1
-0.110154	-0.993759	-0.015547	0.45437	-0.993887	0.110194	-0.0038612	-0.441922	0.00552234	0.0150122	-0.999869	0.21106	0	0	0	1
-0.110007	-0.993774	-0.0156424	0.453986	-0.993903	0.110048	-0.00391021	-0.441882	0.00557934	0.0151024	-0.999868	0.211059	0	0	0	1
-0.109947	-0.993779	-0.0157783	0.453546	-0.99391	0.10999	-0.00396839	-0.441874	0.00565122	0.0152315	-0.999865	0.211041	0	0	0	1
-0.109897	-0.993782	-0.0158953	0.453045	-0.993915	0.109942	-0.00403366	-0.441876	0.0057282	0.0153409	-0.999863	0.211035	0	0	0	1
-0.109723	-0.9938	-0.0159652	0.452631	-0.993933	0.10977	-0.00411885	-0.441836	0.00581788	0.015402	-0.999862	0.211059	0	0	0	1
-0.109706	-0.993801	-0.0160598	0.452167	-0.993935	0.109754	-0.00417107	-0.441868	0.00587992	0.0154904	-0.99986	0.211061	0	0	0	1
-0.109626	-0.993808	-0.0161377	0.451626	-0.993944	0.109674	-0.00413023	-0.441909	0.00584661	0.0155727	-0.999859	0.211072	0	0	0	1
-0.10943	-0.993829	-0.0161794	0.451179	-0.993967	0.109473	-0.00381417	-0.441821	0.00553392	0.01565	-0.999859	0.211081	0	0	0	1
-0.109476	-0.993823	-0.0162545	0.45066	-0.993964	0.109516	-0.00355979	-0.441789	0.00528999	0.0157522	-0.999859	0.211074	0	0	0	1
-0.109294	-0.993842	-0.0162895	0.450045	-0.993984	0.109331	-0.00343226	-0.441747	0.00516414	0.0158019	-0.999859	0.211119	0	0	0	1
-0.109025	-0.993873	-0.0162288	0.449542	-0.994013	0.109064	-0.00355219	-0.441675	0.00527247	0.0157299	-0.99986	0.21123	0	0	0	1
-0.1088	-0.993898	-0.0162077	0.448884	-0.994037	0.108842	-0.00375	-0.441599	0.00546326	0.0156886	-0.999859	0.211343	0	0	0	1
-0.108615	-0.993918	-0.0162118	0.448231	-0.994056	0.10866	-0.00394071	-0.441562	0.0056504	0.015673	-0.999858	0.211436	0	0	0	1
-0.108287	-0.993953	-0.0162692	0.447621	-0.994091	0.108335	-0.00410626	-0.44151	0.00581604	0.0157139	-0.999857	0.211496	0	0	0	1
-0.108212	-0.99396	-0.0163237	0.447099	-0.994099	0.108261	-0.00420052	-0.44155	0.00591446	0.0157584	-0.999856	0.211529	0	0	0	1
-0.10809	-0.993971	-0.016444	0.446634	-0.994112	0.108141	-0.00421276	-0.441617	0.00593772	0.0158773	-0.999854	0.211512	0	0	0	1
-0.107922	-0.993986	-0.0166546	0.446212	-0.994131	0.107972	-0.00406166	-0.441599	0.00580755	0.016104	-0.999851	0.211433	0	0	0	1
-0.107901	-0.993985	-0.0168673	0.445856	-0.994134	0.107948	-0.00383981	-0.441573	0.0056096	0.0163396	-0.999848	0.211344	0	0	0	1
-0.107882	-0.993982	-0.0171274	0.445446	-0.994136	0.107929	-0.00375528	-0.441598	0.00555332	0.0166073	-0.999844	0.211248	0	0	0	1
-0.107721	-0.993995	-0.0173928	0.444958	-0.994154	0.107769	-0.00367955	-0.441573	0.00550396	0.0168803	-0.99984	0.211158	0	0	0	1
-0.107431	-0.994022	-0.0176286	0.444427	-0.994185	0.10748	-0.00370108	-0.441503	0.0055458	0.017114	-0.999835	0.211097	0	0	0	1
-0.107307	-0.994032	-0.0178287	0.443834	-0.994198	0.107359	-0.00377087	-0.441512	0.00563455	0.0173062	-0.999832	0.211072	0	0	0	1
-0.107165	-0.994044	-0.0180472	0.443122	-0.994213	0.107218	-0.00377499	-0.441495	0.00565962	0.0175237	-0.999828	0.211034	0	0	0	1
-0.106637	-0.994095	-0.0183549	0.442386	-0.99427	0.106691	-0.00372675	-0.441401	0.00563518	0.0178379	-0.999822	0.210958	0	0	0	1
-0.106192	-0.994135	-0.0187307	0.441634	-0.994318	0.106247	-0.00372789	-0.441317	0.00566826	0.0182139	-0.999815	0.21084	0	0	0	1
-0.105787	-0.994172	-0.019093	0.440873	-0.99436	0.105846	-0.00378398	-0.441274	0.00575501	0.0185706	-0.999808	0.210707	0	0	0	1
-0.105339	-0.994217	-0.0192056	0.440215	-0.994407	0.1054	-0.00391269	-0.441111	0.00588651	0.0186715	-0.999806	0.21061	0	0	0	1
-0.104991	-0.994252	-0.0193101	0.439624	-0.994443	0.105055	-0.00405171	-0.440965	0.00602922	0.0187629	-0.999803	0.210564	0	0	0	1
-0.104857	-0.994264	-0.01943	0.43911	-0.994457	0.104924	-0.00415633	-0.440928	0.00614335	0.018872	-0.9998	0.210538	0	0	0	1
-0.104818	-0.994264	-0.0196467	0.438679	-0.994461	0.104887	-0.00417033	-0.440984	0.00617927	0.0190862	-0.999796	0.21046	0	0	0	1
-0.104698	-0.994271	-0.0199	0.438335	-0.994473	0.104768	-0.00413183	-0.441067	0.00616522	0.0193429	-0.999791	0.210345	0	0	0	1
-0.104557	-0.99428	-0.0201819	0.437981	-0.994488	0.104628	-0.00409075	-0.441147	0.00615114	0.0196284	-0.999786	0.210222	0	0	0	1
-0.104382	-0.994291	-0.0205398	0.437605	-0.994506	0.104454	-0.0040524	-0.441152	0.00614695	0.0199895	-0.999778	0.210062	0	0	0	1
-0.10417	-0.994305	-0.020936	0.437244	-0.994529	0.104244	-0.00402578	-0.441097	0.00615754	0.0203876	-0.99977	0.209884	0	0	0	1
-0.1041	-0.994304	-0.0213489	0.436812	-0.994536	0.104176	-0.00399436	-0.441084	0.00616789	0.0208019	-0.999762	0.209699	0	0	0	1
-0.103986	-0.994307	-0.0217354	0.436366	-0.994548	0.104063	-0.00395738	-0.441117	0.00616896	0.0211908	-0.999754	0.209523	0	0	0	1
-0.103774	-0.99432	-0.0221676	0.435891	-0.99457	0.103853	-0.0039112	-0.441109	0.00616342	0.0216268	-0.999744	0.209327	0	0	0	1
-0.103601	-0.994328	-0.0226194	0.435377	-0.994588	0.103683	-0.0039022	-0.441049	0.00619759	0.0220781	-0.999734	0.209132	0	0	0	1
-0.103441	-0.994336	-0.0229996	0.434898	-0.994604	0.103525	-0.00390052	-0.441015	0.00623173	0.0224574	-0.999725	0.208971	0	0	0	1
-0.10338	-0.994333	-0.0234155	0.434322	-0.99461	0.103466	-0.00389125	-0.441016	0.0062642	0.0228724	-0.999716	0.208793	0	0	0	1
-0.103172	-0.994344	-0.0238281	0.433807	-0.994632	0.10326	-0.00387013	-0.441015	0.00628104	0.0232863	-0.999706	0.208611	0	0	0	1
-0.103076	-0.994345	-0.0242008	0.433376	-0.994642	0.103166	-0.00382139	-0.441051	0.00626881	0.0236627	-0.999697	0.208435	0	0	0	1
-0.103018	-0.994341	-0.0246274	0.432874	-0.994648	0.103109	-0.00376809	-0.441102	0.00625842	0.0240928	-0.999687	0.20824	0	0	0	1
-0.102752	-0.994356	-0.0251316	0.432399	-0.994676	0.102845	-0.00371834	-0.441032	0.00625435	0.024601	-0.999675	0.207998	0	0	0	1
-0.102466	-0.994373	-0.0256201	0.431986	-0.994705	0.102561	-0.00366604	-0.440902	0.00624539	0.0250942	-0.999663	0.207762	0	0	0	1
-0.10242	-0.994368	-0.0259985	0.431584	-0.99471	0.102516	-0.00363538	-0.440895	0.00625255	0.025474	-0.999653	0.207588	0	0	0	1
-0.102311	-0.994368	-0.0264018	0.431145	-0.994721	0.102409	-0.0035951	-0.440888	0.00625102	0.0258799	-0.999643	0.207399	0	0	0	1
-0.102088	-0.99438	-0.0268325	0.430733	-0.994744	0.102187	-0.003556	-0.440811	0.00625035	0.0263138	-0.999631	0.207193	0	0	0	1
-0.102091	-0.99437	-0.0271843	0.430327	-0.994744	0.102191	-0.00351718	-0.44081	0.00624779	0.0266677	-0.999622	0.207022	0	0	0	1
-0.102179	-0.994353	-0.0274645	0.429937	-0.994735	0.10228	-0.00348142	-0.440881	0.00624327	0.0269495	-0.999614	0.20689	0	0	0	1
-0.102037	-0.99436	-0.0277341	0.429582	-0.994749	0.10214	-0.00347092	-0.440917	0.00625653	0.0272196	-0.999607	0.206775	0	0	0	1
-0.101994	-0.99436	-0.0279037	0.42919	-0.994753	0.102099	-0.00350959	-0.440919	0.00631116	0.0273846	-0.999602	0.206724	0	0	0	1
-0.101894	-0.994368	-0.0279862	0.428812	-0.994763	0.102	-0.00356501	-0.440938	0.00637197	0.0274617	-0.9996	0.206716	0	0	0	1
-0.101873	-0.994368	-0.0280659	0.428448	-0.994765	0.101982	-0.00361883	-0.440991	0.0064331	0.0275357	-0.999597	0.206717	0	0	0	1
-0.10165	-0.994388	-0.0281702	0.428032	-0.994787	0.101761	-0.00366352	-0.441039	0.00648203	0.0276362	-0.999594	0.206709	0	0	0	1
-0.101356	-0.994416	-0.0282366	0.427639	-0.994817	0.101468	-0.00371315	-0.441032	0.00652997	0.0276992	-0.999592	0.206719	0	0	0	1
-0.101211	-0.994429	-0.0282834	0.427288	-0.994831	0.101325	-0.00377587	-0.441028	0.00659311	0.0277404	-0.99959	0.206745	0	0	0	1
-0.101168	-0.994432	-0.0283511	0.426883	-0.994835	0.101284	-0.00383411	-0.441033	0.00665674	0.0278021	-0.999588	0.206759	0	0	0	1
-0.100917	-0.994456	-0.0283894	0.426401	-0.99486	0.101035	-0.00389813	-0.440953	0.00671731	0.0278354	-0.999587	0.206807	0	0	0	1
-0.100669	-0.994481	-0.0283833	0.425934	-0.994885	0.10079	-0.00400235	-0.440832	0.00681346	0.0278205	-0.999587	0.206881	0	0	0	1
-0.100729	-0.994477	-0.0283216	0.425403	-0.994878	0.100854	-0.00415825	-0.440869	0.00696409	0.027743	-0.999588	0.206986	0	0	0	1
-0.100578	-0.994493	-0.0282855	0.42481	-0.994892	0.100706	-0.00430327	-0.440895	0.00710056	0.0276935	-0.999588	0.207088	0	0	0	1
-0.100238	-0.994528	-0.0282754	0.424327	-0.994925	0.10037	-0.00444383	-0.440849	0.00723	0.0276718	-0.999588	0.207169	0	0	0	1
-0.100122	-0.994539	-0.0282871	0.423828	-0.994937	0.100256	-0.00453426	-0.440858	0.00731793	0.0276752	-0.999587	0.207222	0	0	0	1
-0.0999858	-0.994553	-0.0282886	0.423396	-0.99495	0.100122	-0.00457592	-0.440883	0.00735577	0.0276735	-0.999587	0.207276	0	0	0	1
-0.0997537	-0.994575	-0.0283373	0.42305	-0.994974	0.0998869	-0.00446867	-0.440847	0.00724742	0.0277344	-0.999586	0.207292	0	0	0	1
-0.0995561	-0.994592	-0.0284402	0.422602	-0.994995	0.0996868	-0.00435515	-0.440834	0.00713918	0.0278496	-0.999584	0.207274	0	0	0	1
-0.0993042	-0.994614	-0.0285218	0.422153	-0.99502	0.0994347	-0.00433232	-0.44083	0.00711752	0.0279348	-0.999581	0.207276	0	0	0	1
-0.0990344	-0.994641	-0.0285421	0.421717	-0.995046	0.099167	-0.00440333	-0.440787	0.00718263	0.0279499	-0.999581	0.207328	0	0	0	1
-0.0988271	-0.994662	-0.028506	0.421139	-0.995065	0.0989652	-0.00461245	-0.440736	0.00738141	0.0278948	-0.999581	0.207437	0	0	0	1
-0.0986036	-0.994689	-0.0283352	0.420564	-0.995086	0.0987485	-0.00490903	-0.440662	0.00765351	0.0276972	-0.999584	0.207638	0	0	0	1
-0.0984151	-0.994714	-0.0281298	0.420023	-0.995102	0.0985661	-0.00518729	-0.440644	0.00790499	0.0274668	-0.999588	0.207852	0	0	0	1
-0.0982593	-0.994734	-0.0279757	0.419487	-0.995116	0.0984145	-0.00538861	-0.440689	0.00808593	0.027295	-0.999592	0.208018	0	0	0	1
-0.0981139	-0.994749	-0.0279391	0.419037	-0.99513	0.09827	-0.00543388	-0.440743	0.0081234	0.0272553	-0.999592	0.208097	0	0	0	1
-0.0979538	-0.994763	-0.0279931	0.418619	-0.995149	0.0981015	-0.00511204	-0.440711	0.0078039	0.0273419	-0.999593	0.20809	0	0	0	1
-0.0978319	-0.994774	-0.0280519	0.418274	-0.995164	0.0979677	-0.00465993	-0.440693	0.00735621	0.0274456	-0.999593	0.208063	0	0	0	1
-0.0977404	-0.994781	-0.0280926	0.417983	-0.995177	0.0978606	-0.00408756	-0.440696	0.00678784	0.0275429	-0.999595	0.208028	0	0	0	1
-0.0978868	-0.994767	-0.0280906	0.417581	-0.995169	0.097979	-0.00306915	-0.440711	0.0057778	0.0276397	-0.999598	0.207987	0	0	0	1
-0.0979502	-0.994764	-0.0279938	0.41711	-0.99517	0.0980043	-0.00171106	-0.440732	0.00441801	0.0276763	-0.999604	0.20797	0	0	0	1
-0.0979434	-0.99477	-0.0277972	0.416631	-0.995176	0.0979575	-0.000293514	-0.440801	0.00298727	0.0276195	-0.999611	0.208004	0	0	0	1
-0.0976858	-0.994802	-0.0275363	0.416124	-0.995205	0.0976535	0.00136848	-0.440831	0.00129995	0.0275231	-0.999617	0.208066	0	0	0	1
-0.0978205	-0.994797	-0.0272496	0.415537	-0.995192	0.0977443	0.00296374	-0.440877	-0.00031258	0.0273936	-0.999622	0.208147	0	0	0	1
-0.0978181	-0.994805	-0.0269841	0.415033	-0.995192	0.0977149	0.00395982	-0.440941	-0.00133028	0.0272268	-0.999626	0.208259	0	0	0	1
-0.0977474	-0.994817	-0.0267846	0.41457	-0.995198	0.0976307	0.00446553	-0.44098	-0.00185519	0.0270776	-0.999629	0.20838	0	0	0	1
-0.0976045	-0.994834	-0.0266663	0.414011	-0.995211	0.0974843	0.0046049	-0.44096	-0.00200938	0.0269731	-0.999631	0.208504	0	0	0	1
-0.0972568	-0.994871	-0.0265751	0.413562	-0.995246	0.0971416	0.00441614	-0.440873	-0.00183975	0.0268634	-0.999635	0.208644	0	0	0	1
-0.0971113	-0.994885	-0.0265491	0.413057	-0.99526	0.0970019	0.00419969	-0.440814	-0.00163069	0.0268162	-0.999636	0.208748	0	0	0	1
-0.0970688	-0.99489	-0.0265261	0.412496	-0.995265	0.0969645	0.00400984	-0.440815	-0.00144506	0.0267748	-0.999638	0.208844	0	0	0	1
-0.0969011	-0.994907	-0.026498	0.412042	-0.995281	0.0968005	0.00387346	-0.440817	-0.00131652	0.0267334	-0.999639	0.208934	0	0	0	1
-0.0966239	-0.994934	-0.0265227	0.411505	-0.995309	0.0965273	0.00372216	-0.440792	-0.00117094	0.026743	-0.999639	0.209007	0	0	0	1
-0.0962892	-0.994964	-0.026586	0.410992	-0.995341	0.0961969	0.00355477	-0.440709	-0.00100716	0.0267895	-0.999638	0.209055	0	0	0	1
-0.0960155	-0.994991	-0.0265709	0.410477	-0.995368	0.0959294	0.00332098	-0.440623	-0.000783196	0.0267518	-0.999639	0.209157	0	0	0	1
-0.0957425	-0.99502	-0.026462	0.409961	-0.995394	0.0956642	0.0030282	-0.440502	-0.000509439	0.0266151	-0.999643	0.209319	0	0	0	1
-0.0956349	-0.995035	-0.0263069	0.409482	-0.995405	0.0955638	0.00275604	-0.440447	-0.000256144	0.0264348	-0.999648	0.209496	0	0	0	1
-0.0955856	-0.995045	-0.026103	0.408936	-0.995409	0.0955221	0.00246662	-0.440454	1.1231e-05	0.0262041	-0.999654	0.209699	0	0	0	1
-0.0953764	-0.99507	-0.0259163	0.40848	-0.995429	0.0953198	0.00219727	-0.440443	0.000256126	0.0259926	-0.999659	0.209896	0	0	0	1
-0.0952824	-0.995082	-0.0257813	0.408032	-0.995438	0.0952311	0.0019885	-0.440485	0.00044869	0.0258384	-0.999663	0.210042	0	0	0	1
-0.0951013	-0.995102	-0.0257048	0.407648	-0.995456	0.0950542	0.00182582	-0.440514	0.000598705	0.0257468	-0.999666	0.210148	0	0	0	1
-0.0948601	-0.995124	-0.0257147	0.407364	-0.995479	0.0948154	0.00172906	-0.440504	0.000689748	0.0257476	-0.999665	0.210192	0	0	0	1
-0.0948401	-0.995119	-0.0259791	0.40698	-0.99548	0.0947971	0.00167137	-0.440524	0.000771778	0.0260054	-0.999659	0.210194	0	0	0	1
-0.0948017	-0.995122	-0.0260266	0.406624	-0.995484	0.0947613	0.00157231	-0.440559	0.000873912	0.0260433	-0.999658	0.210237	0	0	0	1
-0.0946691	-0.995132	-0.0261084	0.406241	-0.995497	0.0946325	0.00142885	-0.44053	0.00102105	0.0261113	-0.999656	0.210304	0	0	0	1
-0.0944737	-0.995148	-0.0262389	0.405723	-0.995515	0.0944434	0.00119011	-0.440469	0.00126602	0.0262188	-0.999653	0.210437	0	0	0	1
-0.0942141	-0.995174	-0.0261763	0.405103	-0.995539	0.0941915	0.000890365	-0.440403	0.00155178	0.0261286	-0.999655	0.210592	0	0	0	1
-0.0938068	-0.995216	-0.0260174	0.404497	-0.995577	0.0937928	0.000544635	-0.440314	0.00187048	0.0259386	-0.999659	0.210794	0	0	0	1
-0.0934984	-0.995252	-0.0257719	0.403925	-0.995605	0.093493	0.000188384	-0.440252	0.00219427	0.0256615	-0.999665	0.211033	0	0	0	1
-0.0931362	-0.995291	-0.0255562	0.403534	-0.995639	0.0931375	-9.74449e-05	-0.44021	0.0024495	0.0254209	-0.999671	0.211237	0	0	0	1
-0.0926222	-0.995342	-0.0254619	0.403283	-0.995686	0.0926275	-0.000272555	-0.440163	0.00260202	0.025312	-0.999673	0.211352	0	0	0	1
