# Supplementary material for: Axially rigid steerable needle with compliant active tip control
Source: PLoS One. 2021 Dec 16;16(12):e0261089. doi: 10.1371/journal.pone.0261089 (PMC8675730; doi:10.1371/journal.pone.0261089)
Supplement: S4 File — (ZIP) [file pone.0261089.s004.zip › Ins1/poseLog_Thu_Apr_29_13_59_59_2021_.csv]

-0.087238	-0.995782	-0.0271818	0.402992	-0.996172	0.0872485	-0.000363854	-0.440131	0.00270621	0.0270312	-0.999628	0.210791	0	0	0	1
-0.0871083	-0.995794	-0.0271883	0.402995	-0.996183	0.087119	-0.000370287	-0.440129	0.00270967	0.0270375	-0.999628	0.21079	0	0	0	1
-0.0869985	-0.995804	-0.0271731	0.403002	-0.996193	0.0870089	-0.000365104	-0.440126	0.0027002	0.0270231	-0.999628	0.210789	0	0	0	1
-0.0868454	-0.995819	-0.0270845	0.403031	-0.996206	0.0868557	-0.000370138	-0.440124	0.00269335	0.0269348	-0.999631	0.210799	0	0	0	1
-0.0865773	-0.995853	-0.0267144	0.403144	-0.99623	0.0865875	-0.000405834	-0.440122	0.00268959	0.0265637	-0.999641	0.210826	0	0	0	1
-0.0862827	-0.995886	-0.0264328	0.403233	-0.996255	0.0862924	-0.000421071	-0.440113	0.00267259	0.0262827	-0.999648	0.21084	0	0	0	1
-0.0858896	-0.99593	-0.0260486	0.403361	-0.996289	0.0858988	-0.000444008	-0.44009	0.00265203	0.025899	-0.999658	0.210857	0	0	0	1
-0.0855009	-0.995972	-0.0257205	0.403525	-0.996323	0.0855094	-0.000456803	-0.440028	0.00262658	0.0255721	-0.999667	0.21087	0	0	0	1
-0.0851629	-0.996009	-0.0253948	0.403707	-0.996352	0.0851713	-0.00049029	-0.439958	0.00262351	0.0252456	-0.999675	0.210885	0	0	0	1
-0.0848552	-0.996044	-0.0250597	0.403877	-0.996378	0.0848631	-0.000507483	-0.439899	0.00260438	0.0249111	-0.999683	0.210896	0	0	0	1
-0.0845241	-0.996081	-0.0247012	0.404071	-0.996406	0.0845313	-0.000519365	-0.439818	0.0025776	0.0245538	-0.999692	0.210911	0	0	0	1
-0.0841905	-0.996121	-0.0242282	0.404293	-0.996435	0.0841958	-0.000497849	-0.439738	0.00250807	0.0240852	-0.999704	0.210923	0	0	0	1
-0.0839502	-0.996152	-0.0237666	0.404491	-0.996455	0.0839534	-0.000458574	-0.439675	0.00242431	0.0236291	-0.999715	0.210922	0	0	0	1
-0.0836755	-0.996187	-0.0232629	0.404715	-0.996478	0.0836779	-0.000480459	-0.439606	0.00239742	0.023126	-0.999727	0.210949	0	0	0	1
-0.0833757	-0.996224	-0.0227567	0.404944	-0.996504	0.0833775	-0.000506065	-0.439538	0.00237374	0.0226203	-0.999739	0.210967	0	0	0	1
-0.0830837	-0.996258	-0.0223073	0.405159	-0.996528	0.0830845	-0.000513563	-0.43947	0.00233721	0.0221725	-0.999749	0.210963	0	0	0	1
-0.0827643	-0.996298	-0.0217243	0.405439	-0.996555	0.0827637	-0.000515715	-0.439385	0.00228394	0.0215921	-0.999761	0.210946	0	0	0	1
-0.0825634	-0.996329	-0.0210685	0.405703	-0.996572	0.0825609	-0.000499935	-0.439337	0.00220967	0.0209404	-0.999776	0.210907	0	0	0	1
-0.0823995	-0.996359	-0.0202733	0.405996	-0.996585	0.0823946	-0.000470647	-0.439308	0.00211145	0.0201506	-0.999792	0.210845	0	0	0	1
-0.0822645	-0.996385	-0.0194868	0.406283	-0.996597	0.082257	-0.000415631	-0.439289	0.00198914	0.0193717	-0.999808	0.210746	0	0	0	1
-0.0821268	-0.996417	-0.0184363	0.406632	-0.996608	0.0821166	-0.000380961	-0.439279	0.00186557	0.0183279	-0.999828	0.210677	0	0	0	1
-0.0820089	-0.996444	-0.0174425	0.406959	-0.996618	0.0819959	-0.000328743	-0.43928	0.0017298	0.0173419	-0.999845	0.210585	0	0	0	1
-0.0818504	-0.996474	-0.0164399	0.407289	-0.996632	0.0818348	-0.000271662	-0.439282	0.00158804	0.0163477	-0.999862	0.210489	0	0	0	1
-0.0817349	-0.996505	-0.0151112	0.407695	-0.996641	0.0817169	-0.000249674	-0.439309	0.00145558	0.0150254	-0.999883	0.210411	0	0	0	1
-0.0817135	-0.996528	-0.0136487	0.408122	-0.996643	0.0816921	-0.000154685	-0.439358	0.00124103	0.0135758	-0.999904	0.210267	0	0	0	1
-0.081691	-0.996544	-0.0125784	0.408454	-0.996645	0.0816666	-5.43249e-06	-0.439391	0.0010045	0.0125213	-0.999919	0.210064	0	0	0	1
-0.0816068	-0.996563	-0.011564	0.408789	-0.996653	0.0815805	7.00994e-05	-0.439399	0.000845357	0.0115165	-0.999931	0.209937	0	0	0	1
-0.081419	-0.996587	-0.0107721	0.409103	-0.996668	0.0813914	0.000124441	-0.43935	0.000724536	0.0107319	-0.99994	0.20985	0	0	0	1
-0.0811538	-0.996617	-0.00998627	0.409454	-0.99669	0.0811265	4.62563e-05	-0.43929	0.000735822	0.00994252	-0.999948	0.209795	0	0	0	1
-0.0807697	-0.996655	-0.00930747	0.409826	-0.996721	0.0807449	-0.000280764	-0.439245	0.00100311	0.00923984	-0.999954	0.209753	0	0	0	1
-0.0803032	-0.996697	-0.00878784	0.410198	-0.996758	0.0802796	-0.000475862	-0.439131	0.00115152	0.00870673	-0.999959	0.209674	0	0	0	1
-0.0798027	-0.996741	-0.00830968	0.410579	-0.996798	0.0797812	-0.000805187	-0.439039	0.00143726	0.00820443	-0.999963	0.209602	0	0	0	1
-0.0793849	-0.996778	-0.00786265	0.410958	-0.996831	0.0793656	-0.001158	-0.438997	0.00175003	0.00773144	-0.999966	0.20954	0	0	0	1
-0.0790513	-0.996808	-0.00749983	0.411312	-0.996857	0.0790325	-0.00132016	-0.438941	0.00188041	0.00735754	-0.999969	0.209473	0	0	0	1
-0.0788099	-0.996831	-0.0069602	0.411694	-0.996876	0.0787914	-0.00150871	-0.438934	0.00202405	0.00680521	-0.999972	0.209436	0	0	0	1
-0.0786293	-0.996849	-0.00635774	0.412082	-0.99689	0.0786102	-0.00160983	-0.438932	0.00207624	0.00619706	-0.999976	0.209372	0	0	0	1
-0.0784598	-0.996867	-0.00561261	0.412526	-0.996904	0.0784391	-0.00159495	-0.438916	0.00200188	0.00545578	-0.999981	0.209276	0	0	0	1
-0.0783413	-0.99688	-0.00486881	0.412997	-0.996913	0.0783189	-0.00153376	-0.43892	0.00188194	0.00471933	-0.999985	0.209154	0	0	0	1
-0.0782739	-0.996889	-0.00409435	0.41345	-0.996919	0.0782495	-0.00141157	-0.438928	0.00169919	0.00395696	-0.999988	0.209012	0	0	0	1
-0.0782489	-0.996894	-0.0032062	0.413898	-0.996921	0.0782226	-0.00126115	-0.438949	0.00147962	0.00308338	-0.999992	0.208846	0	0	0	1
-0.0782657	-0.996895	-0.00220347	0.414343	-0.99692	0.0782377	-0.00112456	-0.438987	0.00126502	0.00209442	-0.999995	0.208688	0	0	0	1
-0.0782508	-0.996898	-0.00076401	0.414836	-0.996921	0.078221	-0.00102721	-0.439013	0.0010553	0.000667051	-0.999997	0.208549	0	0	0	1
-0.0783609	-0.99689	0.00085886	0.415295	-0.996913	0.0783295	-0.000915166	-0.439084	0.000816504	-0.000942118	-0.999997	0.208377	0	0	0	1
-0.0784888	-0.996878	0.00221313	0.415665	-0.996903	0.0784568	-0.000763871	-0.439159	0.000559264	-0.0022804	-0.999995	0.208177	0	0	0	1
-0.078514	-0.996873	0.0032915	0.415992	-0.996901	0.0784817	-0.00067719	-0.439187	0.000388129	-0.00334862	-0.999992	0.208054	0	0	0	1
-0.0783621	-0.996882	0.00400745	0.416281	-0.996913	0.0783296	-0.000644245	-0.439138	0.000299689	-0.00405971	-0.999989	0.208	0	0	0	1
-0.0780714	-0.996902	0.00468703	0.416649	-0.996936	0.0780387	-0.000667122	-0.439042	0.000270621	-0.00473888	-0.999986	0.208018	0	0	0	1
-0.0778167	-0.99692	0.00508017	0.417036	-0.996956	0.0777839	-0.00066122	-0.438974	0.000235351	-0.00513028	-0.999984	0.208015	0	0	0	1
-0.0776371	-0.996933	0.00530846	0.417446	-0.99697	0.0776025	-0.00099662	-0.439053	0.000552938	-0.00538385	-0.999983	0.208005	0	0	0	1
-0.0773963	-0.99695	0.00550158	0.417888	-0.996988	0.0773609	-0.00111728	-0.43905	0.000659585	-0.00558558	-0.999982	0.207958	0	0	0	1
-0.077202	-0.996964	0.00566762	0.418338	-0.997003	0.077166	-0.00119664	-0.439056	0.000726978	-0.00575711	-0.999981	0.207916	0	0	0	1
-0.0769236	-0.996986	0.00569413	0.418832	-0.997025	0.0768868	-0.0013326	-0.439052	0.000862104	-0.00579378	-0.999981	0.207869	0	0	0	1
-0.0766571	-0.997006	0.00574395	0.419331	-0.997045	0.0766192	-0.00151488	-0.439063	0.00104157	-0.00585718	-0.99998	0.207858	0	0	0	1
-0.0764551	-0.997021	0.00582049	0.419829	-0.997061	0.0764164	-0.00163317	-0.439084	0.00115485	-0.00594231	-0.999979	0.207856	0	0	0	1
-0.0763743	-0.997027	0.00590267	0.420432	-0.997067	0.0763359	-0.00158638	-0.439138	0.0011024	-0.00602059	-0.999979	0.207832	0	0	0	1
-0.0765654	-0.997012	0.00591983	0.420963	-0.997052	0.0765281	-0.00138951	-0.439287	0.000903639	-0.00602285	-0.999979	0.207748	0	0	0	1
-0.0766856	-0.997003	0.0057927	0.421527	-0.997043	0.07665	-0.00111449	-0.43939	0.000638454	-0.00587512	-0.99998	0.207576	0	0	0	1
-0.0766369	-0.997009	0.00555592	0.422041	-0.997047	0.0766031	-0.000821995	-0.439404	0.000365249	-0.00561661	-0.999982	0.20735	0	0	0	1
-0.0765107	-0.997019	0.00541637	0.422438	-0.997057	0.076478	-0.000630466	-0.439375	0.000185666	-0.00546277	-0.999983	0.207206	0	0	0	1
-0.0763543	-0.997031	0.00547221	0.422972	-0.997069	0.0763223	-0.000510659	-0.439353	6.27987e-05	-0.00550927	-0.999983	0.207174	0	0	0	1
-0.0762181	-0.997041	0.00555732	0.423341	-0.997079	0.0761864	-0.000450165	-0.439326	-3.25607e-06	-0.00558951	-0.999982	0.207178	0	0	0	1
-0.0760746	-0.997051	0.00568965	0.423673	-0.99709	0.0760431	-0.000416946	-0.439294	-4.56442e-05	-0.00571892	-0.999981	0.207192	0	0	0	1
-0.0759711	-0.997057	0.00595691	0.424118	-0.997098	0.07594	-0.000356958	-0.43928	-0.000125172	-0.00598085	-0.99998	0.207205	0	0	0	1
-0.0765356	-0.997013	0.00614353	0.424553	-0.997055	0.076505	-0.000280516	-0.439319	-0.000219052	-0.00616102	-0.999979	0.207225	0	0	0	1
-0.07652	-0.997013	0.00631113	0.42503	-0.997056	0.0764899	-0.000203926	-0.439318	-0.000308147	-0.00632226	-0.999978	0.207241	0	0	0	1
-0.0764243	-0.997019	0.00644314	0.425552	-0.997064	0.0763948	-0.000114199	-0.439308	-0.000407095	-0.00644705	-0.999977	0.207244	0	0	0	1
-0.0766333	-0.997003	0.00657908	0.426042	-0.997047	0.0766046	3.53324e-06	-0.439446	-0.00053625	-0.00657349	-0.999976	0.207248	0	0	0	1
-0.0766773	-0.996999	0.00665672	0.426498	-0.997044	0.0766496	0.000138547	-0.439507	-0.00067711	-0.00664052	-0.999975	0.207221	0	0	0	1
-0.0764637	-0.997015	0.00667856	0.427021	-0.99706	0.0764368	0.000258949	-0.439436	-0.000797413	-0.00665324	-0.999975	0.207174	0	0	0	1
-0.0764164	-0.997018	0.00676076	0.427473	-0.997064	0.0763903	0.000369739	-0.439439	-0.000913847	-0.00672677	-0.999975	0.207153	0	0	0	1
-0.0766117	-0.997002	0.00695888	0.42792	-0.997049	0.0765864	0.000455211	-0.439482	-0.00101556	-0.00691757	-0.999973	0.20718	0	0	0	1
-0.0767006	-0.996994	0.00710648	0.428461	-0.997042	0.076676	0.000535025	-0.43944	-0.00110708	-0.00705853	-0.999972	0.207194	0	0	0	1
-0.0768631	-0.99698	0.00726399	0.428974	-0.997029	0.0768395	0.00064703	-0.439507	-0.00123201	-0.00720679	-0.999971	0.207209	0	0	0	1
-0.0769769	-0.99697	0.00739506	0.429495	-0.99702	0.0769543	0.000765632	-0.439595	-0.00136118	-0.00732819	-0.99997	0.207214	0	0	0	1
-0.0769859	-0.996969	0.00749489	0.430087	-0.997019	0.0769645	0.000916857	-0.439639	-0.00151971	-0.00741608	-0.999969	0.207189	0	0	0	1
-0.0770961	-0.996959	0.00763982	0.430572	-0.997011	0.0770758	0.00102357	-0.439726	-0.00163811	-0.00755218	-0.999968	0.207201	0	0	0	1
-0.0770074	-0.996965	0.0077841	0.431036	-0.997017	0.0769879	0.0011004	-0.439713	-0.00172515	-0.00769025	-0.999967	0.207227	0	0	0	1
-0.0768116	-0.996979	0.00789889	0.431481	-0.997032	0.0767927	0.0011452	-0.43963	-0.00177712	-0.0078016	-0.999966	0.207253	0	0	0	1
-0.0771318	-0.996953	0.00808358	0.431818	-0.997008	0.0771133	0.00116737	-0.439587	-0.00181598	-0.00798346	-0.999964	0.207313	0	0	0	1
-0.0771921	-0.996946	0.00835295	0.432219	-0.997003	0.0771742	0.0011673	-0.439533	-0.00183719	-0.00825191	-0.999962	0.207383	0	0	0	1
-0.0771254	-0.996949	0.00862381	0.43267	-0.997008	0.0771077	0.00114068	-0.439473	-0.001831	-0.00852413	-0.99996	0.20744	0	0	0	1
-0.077057	-0.996953	0.00881162	0.433086	-0.997014	0.0770339	0.000485805	-0.43957	-0.00119194	-0.00876195	-0.999959	0.207485	0	0	0	1
-0.0770043	-0.996955	0.00898924	0.43354	-0.997019	0.0769771	-5.7537e-06	-0.43954	-0.000715043	-0.00897694	-0.999957	0.207518	0	0	0	1
-0.0770402	-0.996951	0.0091899	0.434047	-0.997016	0.0770082	-0.000536913	-0.439488	-0.000201227	-0.00921787	-0.999955	0.207583	0	0	0	1
-0.0773792	-0.996923	0.00937044	0.434568	-0.99699	0.0773424	-0.00105365	-0.439513	0.000296879	-0.00943777	-0.999953	0.207662	0	0	0	1
-0.0776192	-0.996902	0.00955113	0.435034	-0.996971	0.0775796	-0.00134254	-0.439552	0.000568617	-0.00964041	-0.999951	0.207736	0	0	0	1
-0.0776836	-0.996895	0.00974057	0.435536	-0.996966	0.0776424	-0.00149504	-0.439551	0.000705321	-0.00984115	-0.999949	0.207798	0	0	0	1
-0.0779787	-0.996871	0.00992344	0.436079	-0.996943	0.0779355	-0.00168252	-0.439616	0.000875064	-0.0100383	-0.999947	0.20785	0	0	0	1
-0.078391	-0.996837	0.0100418	0.43657	-0.996911	0.0783479	-0.00165693	-0.439681	0.000836129	-0.0101546	-0.999946	0.207849	0	0	0	1
-0.0784441	-0.996833	0.0100653	0.437104	-0.996906	0.0784018	-0.00157923	-0.439643	0.000756286	-0.010172	-0.999946	0.207801	0	0	0	1
-0.0786135	-0.996819	0.0101132	0.437682	-0.996893	0.0785712	-0.00157896	-0.439652	0.000750522	-0.0102199	-0.999945	0.207763	0	0	0	1
-0.0789239	-0.996793	0.0102252	0.438185	-0.996869	0.0788819	-0.00154971	-0.439719	0.000709345	-0.0103294	-0.999944	0.207761	0	0	0	1
-0.0790242	-0.996784	0.0103214	0.438694	-0.996861	0.0789825	-0.00150308	-0.439723	0.000654217	-0.0104217	-0.999943	0.207754	0	0	0	1
-0.0792465	-0.996765	0.0104485	0.439188	-0.996843	0.0792035	-0.00161906	-0.439778	0.000757446	-0.0105578	-0.999942	0.207776	0	0	0	1
-0.0794909	-0.996744	0.0106085	0.439603	-0.996824	0.0794484	-0.00157078	-0.439863	0.00069401	-0.0107137	-0.99994	0.207806	0	0	0	1
-0.0795161	-0.99674	0.0107618	0.440099	-0.996822	0.0794743	-0.00150063	-0.439883	0.000611623	-0.0108609	-0.999939	0.207836	0	0	0	1
-0.0795963	-0.996732	0.0109126	0.440604	-0.996815	0.0795551	-0.00142742	-0.43993	0.000525773	-0.0110054	-0.999937	0.207862	0	0	0	1
-0.0796991	-0.996723	0.0110288	0.441059	-0.996807	0.079659	-0.00132668	-0.43997	0.000414948	-0.0111133	-0.999936	0.207864	0	0	0	1
-0.0796553	-0.996726	0.0110493	0.441588	-0.996811	0.0796162	-0.00123327	-0.439902	0.00032068	-0.0111263	-0.999936	0.207821	0	0	0	1
-0.0797455	-0.996719	0.0110614	0.442016	-0.996803	0.0797073	-0.00115482	-0.439861	0.000240512	-0.0111321	-0.999936	0.207777	0	0	0	1
-0.0798213	-0.996712	0.0111574	0.442365	-0.996797	0.0797838	-0.0010966	-0.439878	0.000173971	-0.0112231	-0.999935	0.207783	0	0	0	1
-0.079755	-0.996715	0.0113045	0.44279	-0.996803	0.0797175	-0.00108381	-0.43984	0.000150221	-0.0113688	-0.999933	0.207827	0	0	0	1
-0.0800625	-0.996689	0.0114839	0.443145	-0.996778	0.0800249	-0.00108901	-0.439849	0.000137545	-0.011548	-0.999931	0.207886	0	0	0	1
-0.0801736	-0.996678	0.0116671	0.443457	-0.996769	0.0801352	-0.0011641	-0.439857	0.000196425	-0.0117367	-0.999929	0.207954	0	0	0	1
-0.0800514	-0.996685	0.0119078	0.443867	-0.996779	0.0800059	-0.00174943	-0.439899	0.000762079	-0.0120234	-0.999925	0.208058	0	0	0	1
-0.0801126	-0.996678	0.0120822	0.444343	-0.996773	0.0800556	-0.00267644	-0.439924	0.00167146	-0.0122715	-0.999921	0.208173	0	0	0	1
-0.0804316	-0.99665	0.0121926	0.444828	-0.996744	0.0803601	-0.0038298	-0.43993	0.00280835	-0.0124749	-0.999916	0.20828	0	0	0	1
-0.0804326	-0.996649	0.012273	0.445301	-0.996741	0.0803479	-0.00485702	-0.439849	0.00382584	-0.0126376	-0.999911	0.20837	0	0	0	1
-0.0803009	-0.996659	0.0123481	0.445802	-0.996745	0.0801984	-0.00623576	-0.439822	0.00519587	-0.0128224	-0.999902	0.208481	0	0	0	1
-0.0803084	-0.996658	0.0124237	0.446315	-0.996736	0.0801859	-0.00774522	-0.439817	0.00669441	-0.0130189	-0.99989	0.208594	0	0	0	1
-0.080145	-0.99667	0.0124897	0.44677	-0.996739	0.080005	-0.00904798	-0.439788	0.00798993	-0.0131878	-0.999879	0.208698	0	0	0	1
-0.0801814	-0.996666	0.0125874	0.447172	-0.996729	0.0800292	-0.00990298	-0.439719	0.00883393	-0.013354	-0.999869	0.208783	0	0	0	1
-0.0802908	-0.996654	0.0127986	0.447619	-0.996714	0.080127	-0.0106205	-0.439678	0.00953083	-0.0136229	-0.999859	0.208917	0	0	0	1
-0.0804144	-0.99664	0.0131393	0.448058	-0.996701	0.0802418	-0.0110126	-0.439704	0.00989258	-0.0139952	-0.999851	0.209095	0	0	0	1
-0.0805443	-0.996625	0.0134969	0.448446	-0.996689	0.0803664	-0.0111359	-0.439731	0.00998495	-0.0143628	-0.999845	0.209271	0	0	0	1
-0.0805395	-0.996621	0.0138066	0.448815	-0.996689	0.0803574	-0.0112114	-0.439703	0.0100354	-0.0146775	-0.999839	0.209417	0	0	0	1
-0.0805751	-0.996613	0.0141162	0.449177	-0.996686	0.0803885	-0.0113053	-0.439674	0.0101036	-0.0149939	-0.999834	0.20956	0	0	0	1
-0.0805706	-0.996609	0.0144552	0.449596	-0.996684	0.0803776	-0.0115046	-0.439665	0.010275	-0.0153477	-0.999827	0.209726	0	0	0	1
-0.0805238	-0.996608	0.0147931	0.450044	-0.996686	0.0803237	-0.0117309	-0.439625	0.0104742	-0.0157022	-0.999819	0.2099	0	0	0	1
-0.0805295	-0.996602	0.0151665	0.450527	-0.996683	0.0803211	-0.0120024	-0.439599	0.0107148	-0.0160963	-0.999811	0.210088	0	0	0	1
-0.0805663	-0.996592	0.0155824	0.451055	-0.996677	0.0803478	-0.0123447	-0.439583	0.0110219	-0.0165387	-0.9998	0.210299	0	0	0	1
-0.0809356	-0.996555	0.0160742	0.45162	-0.996644	0.0807069	-0.0126297	-0.439607	0.0112602	-0.017056	-0.999789	0.210543	0	0	0	1
-0.0813392	-0.996513	0.0166067	0.452153	-0.996611	0.0811029	-0.0127178	-0.43964	0.0112979	-0.0175984	-0.999779	0.210799	0	0	0	1
-0.0816027	-0.996484	0.0170426	0.452701	-0.996589	0.081361	-0.0127483	-0.439645	0.0112881	-0.0180383	-0.999771	0.210996	0	0	0	1
-0.0820987	-0.996437	0.0173859	0.453236	-0.996549	0.0818539	-0.0127133	-0.439694	0.0112161	-0.0183832	-0.999766	0.21113	0	0	0	1
-0.0824464	-0.996404	0.0176798	0.453669	-0.996521	0.0821987	-0.0126874	-0.439794	0.0111597	-0.0186778	-0.999761	0.211246	0	0	0	1
-0.082406	-0.996402	0.0179258	0.45409	-0.996525	0.0821558	-0.0126786	-0.43975	0.0111315	-0.0189218	-0.999757	0.211347	0	0	0	1
-0.0823892	-0.996399	0.0181862	0.454518	-0.996527	0.082136	-0.0126834	-0.439646	0.0111152	-0.0191815	-0.999752	0.211453	0	0	0	1
-0.0825463	-0.996381	0.0184845	0.454882	-0.996513	0.082289	-0.0127231	-0.439635	0.0111272	-0.0194838	-0.999746	0.21159	0	0	0	1
-0.0826294	-0.996367	0.0188405	0.455291	-0.996506	0.0823673	-0.0127638	-0.439602	0.0111368	-0.0198428	-0.999739	0.211755	0	0	0	1
-0.0826578	-0.996358	0.0191844	0.455721	-0.996504	0.0823907	-0.0128267	-0.439537	0.0111706	-0.020191	-0.999731	0.211915	0	0	0	1
-0.0828074	-0.996339	0.0195352	0.456173	-0.996488	0.0825303	-0.0131202	-0.43954	0.0114311	-0.0205665	-0.999721	0.212091	0	0	0	1
-0.083012	-0.996313	0.0199618	0.456704	-0.996468	0.0827242	-0.0133984	-0.43955	0.0116688	-0.021017	-0.999709	0.212304	0	0	0	1
-0.083212	-0.996288	0.0203783	0.457215	-0.996451	0.0829173	-0.0134995	-0.439563	0.0117308	-0.0214427	-0.999699	0.212501	0	0	0	1
-0.0834392	-0.99626	0.0208096	0.457739	-0.996432	0.0831381	-0.0135572	-0.439608	0.0117476	-0.0218799	-0.999689	0.212697	0	0	0	1
-0.0838557	-0.996216	0.0212812	0.458272	-0.996397	0.0835492	-0.0135573	-0.439708	0.0116992	-0.0223547	-0.999679	0.2129	0	0	0	1
-0.0841553	-0.996179	0.0217844	0.458781	-0.996373	0.0838424	-0.0135795	-0.439813	0.0116723	-0.0228616	-0.999668	0.213129	0	0	0	1
-0.0841171	-0.996173	0.022201	0.459277	-0.996376	0.0837988	-0.013605	-0.439756	0.0116637	-0.0232783	-0.999659	0.213323	0	0	0	1
-0.084369	-0.996143	0.0226139	0.459777	-0.996355	0.0840451	-0.0136382	-0.439673	0.0116561	-0.0236954	-0.999649	0.213511	0	0	0	1
-0.0846155	-0.996113	0.0230184	0.46022	-0.996334	0.0842855	-0.013698	-0.439651	0.0116758	-0.0241064	-0.999639	0.213703	0	0	0	1
-0.0847749	-0.996088	0.0234881	0.460722	-0.99632	0.0844384	-0.0137382	-0.439639	0.0116722	-0.0245796	-0.999627	0.213919	0	0	0	1
-0.0850591	-0.996053	0.0239641	0.461273	-0.996296	0.0847159	-0.0137869	-0.439619	0.0116734	-0.0250614	-0.999615	0.214136	0	0	0	1
-0.0856308	-0.995993	0.0244151	0.461827	-0.996247	0.0852827	-0.0137803	-0.4397	0.0116139	-0.0255168	-0.999605	0.214322	0	0	0	1
-0.085986	-0.995952	0.0248345	0.462412	-0.996218	0.0856336	-0.0137585	-0.439809	0.0115472	-0.0259369	-0.999595	0.214498	0	0	0	1
-0.0863382	-0.995914	0.0251357	0.463032	-0.996188	0.0859835	-0.0137178	-0.439893	0.0114715	-0.0262375	-0.999588	0.214689	0	0	0	1
-0.086659	-0.995874	0.0256078	0.463608	-0.996161	0.0862985	-0.0137353	-0.439973	0.0114398	-0.026713	-0.999575	0.214925	0	0	0	1
-0.0868406	-0.995845	0.0261159	0.464227	-0.996145	0.0864741	-0.0137442	-0.43988	0.0113998	-0.0272221	-0.999562	0.215139	0	0	0	1
-0.0874169	-0.995781	0.0266243	0.464907	-0.996095	0.087043	-0.0138076	-0.439763	0.0114029	-0.0277406	-0.999548	0.215339	0	0	0	1
-0.0880903	-0.995709	0.0270982	0.46559	-0.996029	0.0876945	-0.0143993	-0.439816	0.0119322	-0.0282723	-0.999527	0.215547	0	0	0	1
-0.0887188	-0.995649	0.0272578	0.466358	-0.995969	0.0883096	-0.0148086	-0.439799	0.012308	-0.0284749	-0.999516	0.215571	0	0	0	1
-0.0895072	-0.995582	0.0271081	0.467073	-0.995895	0.0890922	-0.0150861	-0.439856	0.0125754	-0.0283604	-0.999516	0.215405	0	0	0	1
-0.0901728	-0.995533	0.0267133	0.467686	-0.995836	0.0897646	-0.0150264	-0.440006	0.0125324	-0.0279702	-0.999528	0.215081	0	0	0	1
-0.0904459	-0.995517	0.0263607	0.468295	-0.995814	0.0900499	-0.0147498	-0.440084	0.012281	-0.0275976	-0.999541	0.214775	0	0	0	1
-0.0906739	-0.995503	0.0261304	0.468872	-0.995796	0.0902872	-0.014515	-0.440151	0.0120615	-0.0273499	-0.999551	0.214546	0	0	0	1
-0.0908212	-0.995493	0.0259833	0.469417	-0.995784	0.0904412	-0.0143343	-0.440187	0.0118907	-0.0271889	-0.999557	0.214384	0	0	0	1
-0.0909836	-0.995481	0.0258669	0.469918	-0.995772	0.0906094	-0.0141715	-0.440233	0.0117347	-0.0270602	-0.999563	0.214242	0	0	0	1
-0.0912004	-0.995465	0.0257424	0.470386	-0.995754	0.0908322	-0.0140055	-0.440306	0.0115747	-0.0269237	-0.999568	0.214095	0	0	0	1
-0.0914597	-0.995446	0.0255562	0.470868	-0.995732	0.0910989	-0.0138133	-0.440405	0.0113932	-0.0267238	-0.999576	0.213905	0	0	0	1
-0.0917243	-0.995428	0.0253083	0.471302	-0.99571	0.0913719	-0.0136023	-0.440504	0.0111986	-0.0264606	-0.999585	0.213681	0	0	0	1
-0.0917737	-0.995433	0.0249308	0.471795	-0.995707	0.0914317	-0.0133703	-0.440505	0.0110008	-0.0260642	-0.999597	0.213383	0	0	0	1
-0.0916641	-0.995454	0.0244665	0.472277	-0.99572	0.0913335	-0.0131238	-0.440414	0.0108006	-0.0255781	-0.999612	0.213043	0	0	0	1
-0.0917676	-0.995451	0.0242176	0.472736	-0.995712	0.0914435	-0.0129719	-0.44037	0.0106694	-0.0253174	-0.99962	0.212837	0	0	0	1
-0.0918165	-0.995448	0.0241434	0.473263	-0.995708	0.0914961	-0.0128597	-0.440318	0.0105632	-0.0252338	-0.999623	0.212728	0	0	0	1
-0.0919876	-0.995434	0.0241006	0.473641	-0.995693	0.0916699	-0.0127723	-0.440345	0.0104757	-0.0251851	-0.999626	0.212647	0	0	0	1
-0.0921919	-0.995414	0.0241083	0.47403	-0.995675	0.0918764	-0.0126784	-0.4404	0.0103763	-0.0251863	-0.999627	0.212591	0	0	0	1
-0.0923775	-0.995396	0.024155	0.47452	-0.995659	0.0920641	-0.0125785	-0.440456	0.0102678	-0.0252255	-0.999627	0.212548	0	0	0	1
-0.0926613	-0.995369	0.0241866	0.474927	-0.995634	0.0923502	-0.0124821	-0.440568	0.0101617	-0.0252509	-0.999627	0.2125	0	0	0	1
-0.092797	-0.995356	0.0242125	0.475426	-0.995623	0.0924884	-0.0123686	-0.440611	0.0100428	-0.0252677	-0.999628	0.212442	0	0	0	1
-0.0927951	-0.995356	0.0242162	0.475975	-0.995624	0.0924891	-0.0122698	-0.440585	0.00994413	-0.0252622	-0.999629	0.212383	0	0	0	1
-0.0928593	-0.99535	0.024212	0.476442	-0.995619	0.092556	-0.0121637	-0.440579	0.00983721	-0.0252488	-0.99963	0.212319	0	0	0	1
-0.0929792	-0.995339	0.0242198	0.476964	-0.995609	0.0926783	-0.0120659	-0.440575	0.00973601	-0.0252487	-0.999631	0.21226	0	0	0	1
-0.0932128	-0.995316	0.0242391	0.477444	-0.995588	0.0929145	-0.0119569	-0.440612	0.0096198	-0.0252601	-0.999632	0.212202	0	0	0	1
-0.0934822	-0.99529	0.0242868	0.477893	-0.995564	0.093186	-0.0118601	-0.440703	0.00951203	-0.0253012	-0.999632	0.212163	0	0	0	1
-0.0937624	-0.995261	0.0243813	0.478429	-0.995538	0.0934676	-0.011767	-0.440808	0.00940341	-0.0253892	-0.999631	0.212144	0	0	0	1
-0.0939856	-0.995237	0.0244884	0.478911	-0.995518	0.0936922	-0.0116774	-0.440891	0.00929837	-0.0254896	-0.99963	0.212138	0	0	0	1
-0.0940821	-0.995226	0.0245682	0.479441	-0.99551	0.0937899	-0.0116002	-0.44091	0.00921154	-0.0255627	-0.999628	0.212123	0	0	0	1
-0.0940372	-0.995231	0.0245561	0.479913	-0.995515	0.0937475	-0.011508	-0.440857	0.00912207	-0.0255415	-0.99963	0.212059	0	0	0	1
-0.0940046	-0.995235	0.024527	0.480265	-0.995519	0.093717	-0.0114394	-0.440801	0.00905731	-0.0255058	-0.999631	0.212001	0	0	0	1
-0.0941507	-0.995219	0.0246111	0.480704	-0.995506	0.0938636	-0.0113874	-0.440736	0.00899386	-0.025586	-0.99963	0.211998	0	0	0	1
-0.0943561	-0.995195	0.0247868	0.481119	-0.995487	0.0940686	-0.0113445	-0.440743	0.00892928	-0.0257587	-0.999626	0.212044	0	0	0	1
-0.0945367	-0.995173	0.0249764	0.481475	-0.99547	0.0942483	-0.0113167	-0.44077	0.00887903	-0.0259465	-0.999622	0.212086	0	0	0	1
-0.094631	-0.995159	0.0251808	0.481952	-0.995462	0.0943421	-0.011268	-0.440739	0.00880883	-0.0261462	-0.999617	0.212112	0	0	0	1
-0.0948544	-0.995132	0.0254211	0.482396	-0.995441	0.0945643	-0.0112321	-0.440777	0.00874448	-0.0263839	-0.999611	0.212155	0	0	0	1
-0.0950712	-0.995105	0.0256341	0.482803	-0.995421	0.0947804	-0.0111936	-0.440839	0.00868018	-0.0265943	-0.999606	0.21221	0	0	0	1
-0.0951156	-0.995095	0.0258638	0.483228	-0.995417	0.0948233	-0.0111737	-0.44082	0.00863739	-0.0268214	-0.999601	0.212286	0	0	0	1
-0.0952847	-0.995071	0.0261752	0.483743	-0.995401	0.0949905	-0.0111491	-0.440827	0.0085787	-0.0271305	-0.999593	0.212402	0	0	0	1
-0.095512	-0.995042	0.0264497	0.484193	-0.99538	0.0952161	-0.0111262	-0.440893	0.00852354	-0.0274035	-0.999586	0.212502	0	0	0	1
-0.0954774	-0.99504	0.0266529	0.484674	-0.995384	0.0951804	-0.0111042	-0.440823	0.00848318	-0.0276035	-0.999581	0.212574	0	0	0	1
-0.0956823	-0.995015	0.0268405	0.48519	-0.995364	0.0953837	-0.0111044	-0.440758	0.00845977	-0.027792	-0.999576	0.21263	0	0	0	1
-0.096078	-0.994971	0.027049	0.485667	-0.995327	0.0957789	-0.0110645	-0.440803	0.00838901	-0.027999	-0.99957	0.212685	0	0	0	1
-0.0963067	-0.994944	0.0272591	0.48613	-0.995305	0.0960071	-0.011024	-0.440859	0.00832205	-0.0282062	-0.999565	0.212748	0	0	0	1
-0.0965791	-0.994911	0.0274794	0.486676	-0.995279	0.0962791	-0.0109756	-0.440922	0.00824499	-0.028423	-0.99956	0.212808	0	0	0	1
-0.0968866	-0.994877	0.027646	0.487141	-0.99525	0.0965868	-0.0109244	-0.441028	0.0081691	-0.0285865	-0.999556	0.212842	0	0	0	1
-0.0970968	-0.994853	0.0277445	0.487625	-0.99523	0.0967984	-0.0108496	-0.441087	0.00807902	-0.0286789	-0.999554	0.212831	0	0	0	1
-0.0971505	-0.994847	0.0277869	0.488185	-0.995226	0.0968538	-0.0107782	-0.441049	0.00800222	-0.0287147	-0.999553	0.212799	0	0	0	1
-0.0972765	-0.994833	0.0278467	0.488609	-0.995214	0.096981	-0.0107217	-0.441019	0.00793656	-0.0287697	-0.999552	0.212782	0	0	0	1
-0.0973081	-0.994826	0.0279782	0.48907	-0.995211	0.097013	-0.0106748	-0.440967	0.00787621	-0.0288963	-0.999549	0.212807	0	0	0	1
-0.0974187	-0.99481	0.028158	0.489579	-0.995201	0.0971232	-0.0106391	-0.440912	0.0078199	-0.0290727	-0.999544	0.212854	0	0	0	1
-0.0976696	-0.99478	0.0283498	0.489919	-0.995177	0.0973734	-0.0106155	-0.440936	0.00777045	-0.0292633	-0.999539	0.212916	0	0	0	1
-0.097758	-0.994765	0.0285862	0.490326	-0.995168	0.0974605	-0.0106	-0.440925	0.00772934	-0.0294976	-0.999533	0.213005	0	0	0	1
-0.0980294	-0.994729	0.028909	0.490854	-0.995142	0.0977297	-0.0105932	-0.44096	0.00768294	-0.0298203	-0.999524	0.21313	0	0	0	1
-0.0984379	-0.994679	0.029235	0.49131	-0.995102	0.0981367	-0.0105656	-0.441101	0.00761118	-0.0301452	-0.999514	0.213249	0	0	0	1
-0.0986266	-0.994651	0.0295607	0.491833	-0.995084	0.0983234	-0.0105525	-0.441152	0.00756038	-0.0304694	-0.999505	0.213378	0	0	0	1
-0.0986581	-0.994639	0.0298372	0.492415	-0.995081	0.0983535	-0.0105276	-0.441103	0.00750738	-0.0307424	-0.999497	0.213479	0	0	0	1
-0.0988286	-0.994615	0.0300684	0.492881	-0.995065	0.0985233	-0.0104978	-0.441099	0.00744964	-0.0309708	-0.99949	0.213553	0	0	0	1
-0.09895	-0.994597	0.0302731	0.493347	-0.995053	0.0986436	-0.0104868	-0.441076	0.00741471	-0.0311743	-0.999484	0.213624	0	0	0	1
-0.0991676	-0.994567	0.0305362	0.493876	-0.995032	0.0988603	-0.0104559	-0.441048	0.00735103	-0.0314347	-0.999477	0.213712	0	0	0	1
-0.0995114	-0.994525	0.0308006	0.494323	-0.994998	0.0992033	-0.0104214	-0.441144	0.00727963	-0.0316969	-0.999469	0.213799	0	0	0	1
-0.099823	-0.994485	0.0310898	0.494831	-0.994967	0.0995136	-0.0104008	-0.441246	0.00722029	-0.0319849	-0.99946	0.213902	0	0	0	1
-0.100144	-0.994442	0.0314304	0.495443	-0.994935	0.0998332	-0.0103757	-0.441346	0.007151	-0.0323235	-0.99945	0.214023	0	0	0	1
-0.100449	-0.994401	0.0317361	0.495973	-0.994905	0.100137	-0.0103454	-0.441447	0.00708027	-0.0326268	-0.99944	0.214128	0	0	0	1
-0.100428	-0.994397	0.0319395	0.496542	-0.994908	0.100116	-0.0103054	-0.441378	0.00702072	-0.0328251	-0.999434	0.214183	0	0	0	1
-0.10049	-0.994386	0.0320713	0.497053	-0.994902	0.100178	-0.0102647	-0.441272	0.00696497	-0.0329526	-0.99943	0.214202	0	0	0	1
-0.100735	-0.994357	0.0322048	0.497459	-0.994878	0.100424	-0.0102254	-0.441265	0.0069043	-0.0330832	-0.999427	0.214225	0	0	0	1
-0.100846	-0.99434	0.0323863	0.497935	-0.994867	0.100534	-0.010203	-0.441216	0.00686001	-0.0332623	-0.999421	0.214276	0	0	0	1
-0.101156	-0.994301	0.0326124	0.498383	-0.994835	0.100844	-0.0101833	-0.441261	0.00680716	-0.0334873	-0.999414	0.214349	0	0	0	1
-0.101478	-0.994259	0.0328969	0.498828	-0.994803	0.101165	-0.0101565	-0.441355	0.00674085	-0.0337699	-0.999405	0.214447	0	0	0	1
-0.101613	-0.994235	0.0332125	0.499388	-0.99479	0.101299	-0.0101409	-0.441349	0.00668872	-0.0340831	-0.999394	0.214566	0	0	0	1
-0.101919	-0.994192	0.0335592	0.499907	-0.994759	0.101603	-0.0101294	-0.441421	0.0066315	-0.034429	-0.999383	0.2147	0	0	0	1
-0.102186	-0.994153	0.0338874	0.500364	-0.994732	0.101868	-0.0101255	-0.441492	0.00658494	-0.0347568	-0.999372	0.214832	0	0	0	1
-0.102137	-0.99415	0.0341394	0.50088	-0.994737	0.101817	-0.0101068	-0.441401	0.0065423	-0.0350052	-0.999364	0.214924	0	0	0	1
-0.102389	-0.994116	0.0343649	0.501308	-0.994711	0.102069	-0.010098	-0.441368	0.00650163	-0.0352303	-0.999356	0.215002	0	0	0	1
-0.10262	-0.994083	0.0346334	0.501718	-0.994688	0.102298	-0.0100907	-0.441394	0.00645874	-0.0354982	-0.999347	0.215095	0	0	0	1
-0.102731	-0.994061	0.0349275	0.502256	-0.994677	0.102407	-0.0100884	-0.441351	0.00642233	-0.0357912	-0.999337	0.215198	0	0	0	1
-0.103102	-0.994011	0.0352646	0.502831	-0.994639	0.102777	-0.0100827	-0.441439	0.00636856	-0.0361283	-0.999325	0.215319	0	0	0	1
-0.103592	-0.993948	0.0355897	0.503394	-0.994588	0.103266	-0.0100474	-0.441605	0.00628201	-0.0364511	-0.999314	0.21542	0	0	0	1
-0.103965	-0.993901	0.0358087	0.504086	-0.99455	0.10364	-0.0100014	-0.441706	0.00619975	-0.0366666	-0.999306	0.215462	0	0	0	1
-0.104145	-0.993882	0.0358329	0.504684	-0.994532	0.103823	-0.00992696	-0.441717	0.00611656	-0.036684	-0.999306	0.215401	0	0	0	1
-0.104229	-0.993877	0.0357033	0.505219	-0.994523	0.103911	-0.00983024	-0.441665	0.00603069	-0.0365455	-0.999312	0.21526	0	0	0	1
-0.10441	-0.993863	0.0355798	0.505729	-0.994505	0.104096	-0.00975982	-0.441565	0.00596684	-0.0364165	-0.999317	0.215132	0	0	0	1
-0.10465	-0.993838	0.0355617	0.506175	-0.99448	0.104338	-0.00970674	-0.441536	0.0059071	-0.0363944	-0.999318	0.215059	0	0	0	1
-0.105035	-0.993794	0.0356729	0.506671	-0.994438	0.104715	-0.00989882	-0.441681	0.00607251	-0.0365275	-0.999312	0.215073	0	0	0	1
-0.105377	-0.99375	0.0358793	0.507186	-0.994402	0.105055	-0.00992087	-0.441785	0.00606016	-0.0367371	-0.999305	0.21513	0	0	0	1
-0.105661	-0.993714	0.0360361	0.507718	-0.994372	0.10534	-0.00988118	-0.441858	0.00599362	-0.0368906	-0.999299	0.215152	0	0	0	1
-0.105894	-0.993686	0.0361355	0.508243	-0.994348	0.105573	-0.00984877	-0.441905	0.00594223	-0.0369874	-0.999296	0.215151	0	0	0	1
-0.105896	-0.993684	0.0361846	0.508706	-0.994348	0.105577	-0.00980511	-0.441843	0.0058935	-0.0370316	-0.999295	0.215128	0	0	0	1
-0.105956	-0.993674	0.036286	0.509176	-0.994342	0.105637	-0.0097864	-0.441804	0.00586192	-0.0371308	-0.999291	0.215133	0	0	0	1
-0.106174	-0.993645	0.0364315	0.509579	-0.994319	0.105855	-0.00978182	-0.441831	0.00583378	-0.0372763	-0.999286	0.215169	0	0	0	1
-0.106411	-0.993614	0.0365935	0.50999	-0.994294	0.106092	-0.00975862	-0.441856	0.00578459	-0.0374363	-0.99928	0.215208	0	0	0	1
-0.106699	-0.993574	0.0368421	0.510521	-0.994263	0.106379	-0.00973585	-0.441908	0.00572461	-0.0376827	-0.999271	0.215282	0	0	0	1
-0.107129	-0.993518	0.0370921	0.511057	-0.994217	0.106809	-0.00972351	-0.442045	0.00566929	-0.0379325	-0.999262	0.215363	0	0	0	1
-0.107458	-0.993476	0.0372763	0.511641	-0.994182	0.107138	-0.00969152	-0.442128	0.00560512	-0.0381141	-0.999256	0.215405	0	0	0	1
-0.107546	-0.993464	0.0373278	0.512148	-0.994173	0.107227	-0.00964297	-0.442105	0.00554793	-0.0381605	-0.999254	0.215377	0	0	0	1
-0.107499	-0.993471	0.037298	0.512502	-0.994178	0.107182	-0.00960565	-0.442028	0.00551578	-0.0381267	-0.999256	0.215323	0	0	0	1
-0.107411	-0.993477	0.0373703	0.512893	-0.994188	0.107093	-0.00960623	-0.441932	0.005512	-0.0381981	-0.999253	0.215332	0	0	0	1
-0.107511	-0.993458	0.0376021	0.513243	-0.994177	0.107192	-0.00962088	-0.441928	0.00549785	-0.0384307	-0.999244	0.215425	0	0	0	1
-0.107656	-0.993431	0.0378994	0.513543	-0.994161	0.107335	-0.00963587	-0.441947	0.00547517	-0.0387286	-0.999233	0.215546	0	0	0	1
-0.107743	-0.993409	0.038221	0.513929	-0.994152	0.10742	-0.00965711	-0.441906	0.00545829	-0.0390511	-0.99922	0.215665	0	0	0	1
-0.107906	-0.993378	0.0385799	0.514357	-0.994134	0.107576	-0.00976643	-0.441926	0.00552198	-0.0394206	-0.999205	0.215804	0	0	0	1
-0.108198	-0.993339	0.0387593	0.514711	-0.994102	0.107865	-0.00982447	-0.442017	0.00554877	-0.0396069	-0.999198	0.215885	0	0	0	1
-0.108394	-0.993327	0.0385121	0.514818	-0.994081	0.108064	-0.00979629	-0.442067	0.00553966	-0.0393592	-0.999208	0.215799	0	0	0	1
-0.108548	-0.993332	0.0379538	0.514713	-0.994064	0.108223	-0.00974491	-0.442112	0.00554299	-0.0387995	-0.99923	0.215599	0	0	0	1
-0.108778	-0.993319	0.0376351	0.514605	-0.994039	0.108457	-0.0096915	-0.442193	0.00551548	-0.0384782	-0.999242	0.21541	0	0	0	1
-0.109058	-0.993304	0.0372228	0.514474	-0.994008	0.108741	-0.00965491	-0.442266	0.00551318	-0.0380659	-0.999258	0.215221	0	0	0	1
-0.109302	-0.993299	0.0366359	0.514308	-0.993981	0.10899	-0.00961137	-0.442303	0.00552458	-0.0374791	-0.99928	0.215052	0	0	0	1
-0.109523	-0.993299	0.0359464	0.514117	-0.993957	0.109217	-0.00955211	-0.442331	0.00553274	-0.0367886	-0.999306	0.214886	0	0	0	1
-0.109783	-0.993296	0.0352437	0.513917	-0.993928	0.109483	-0.00950027	-0.442381	0.00554859	-0.036086	-0.999331	0.214684	0	0	0	1
-0.110123	-0.993283	0.034547	0.513697	-0.993891	0.109829	-0.0094376	-0.442462	0.00555057	-0.0353885	-0.999356	0.214459	0	0	0	1
-0.110402	-0.993279	0.0337624	0.513452	-0.99386	0.110115	-0.00936544	-0.442539	0.00555539	-0.0346023	-0.999384	0.214235	0	0	0	1
-0.110628	-0.993282	0.0329268	0.513196	-0.993835	0.110349	-0.00929382	-0.442605	0.00556863	-0.0337652	-0.999412	0.214033	0	0	0	1
-0.110813	-0.993288	0.0321176	0.512956	-0.993814	0.110541	-0.00922784	-0.442652	0.00558629	-0.0329548	-0.999439	0.213856	0	0	0	1
-0.111011	-0.993292	0.0312935	0.5127	-0.993792	0.110745	-0.00916733	-0.442713	0.00561096	-0.0321302	-0.999466	0.213686	0	0	0	1
-0.111209	-0.993296	0.0304637	0.512439	-0.993769	0.11095	-0.00909644	-0.442771	0.00562624	-0.0312988	-0.999492	0.213526	0	0	0	1
-0.111407	-0.993303	0.0294706	0.512132	-0.993747	0.111156	-0.00901267	-0.442821	0.00564724	-0.0303038	-0.999523	0.213363	0	0	0	1
-0.111609	-0.993309	0.0285074	0.511831	-0.993724	0.111366	-0.00894091	-0.442876	0.00567713	-0.0293398	-0.999551	0.213208	0	0	0	1
-0.111782	-0.993317	0.0275251	0.511534	-0.993705	0.111547	-0.00886427	-0.442917	0.00570552	-0.0283561	-0.999579	0.21306	0	0	0	1
-0.11195	-0.993329	0.0264006	0.5112	-0.993685	0.111724	-0.00877934	-0.442947	0.00574204	-0.0272302	-0.999611	0.212907	0	0	0	1
-0.112061	-0.993346	0.0252741	0.51088	-0.993673	0.111843	-0.00869711	-0.442956	0.00578338	-0.0261023	-0.99964	0.212776	0	0	0	1
-0.112157	-0.993366	0.0240303	0.510533	-0.993662	0.111949	-0.00859956	-0.442953	0.00582326	-0.024856	-0.999672	0.212644	0	0	0	1
-0.112268	-0.993388	0.0225197	0.510111	-0.993649	0.112071	-0.0084978	-0.442947	0.00588878	-0.0233442	-0.999708	0.212502	0	0	0	1
-0.112348	-0.993409	0.0211721	0.509747	-0.993639	0.112162	-0.00840703	-0.442928	0.00594794	-0.0219955	-0.999738	0.212379	0	0	0	1
-0.112427	-0.993425	0.0199559	0.509412	-0.99363	0.112249	-0.0083305	-0.442914	0.00600674	-0.0207789	-0.999764	0.21227	0	0	0	1
-0.112548	-0.993438	0.0186036	0.509029	-0.993616	0.11238	-0.00824229	-0.442914	0.00606861	-0.0194261	-0.999791	0.212147	0	0	0	1
-0.112664	-0.993446	0.017421	0.508685	-0.993603	0.112505	-0.00816333	-0.442923	0.00612101	-0.0182429	-0.999813	0.212041	0	0	0	1
-0.112793	-0.993451	0.0163022	0.508349	-0.993588	0.112643	-0.00808893	-0.442945	0.00617079	-0.0171237	-0.999832	0.211941	0	0	0	1
-0.112921	-0.993453	0.0152265	0.50802	-0.993573	0.112778	-0.00800734	-0.442968	0.00620888	-0.0160466	-0.99985	0.211845	0	0	0	1
-0.113092	-0.993447	0.0143455	0.507717	-0.993555	0.112961	-0.00761016	-0.442935	0.005911	-0.0151275	-0.999866	0.21175	0	0	0	1
-0.113356	-0.993429	0.0134989	0.507382	-0.993526	0.113234	-0.00731528	-0.442976	0.0057099	-0.0142545	-0.99988	0.211667	0	0	0	1
-0.113701	-0.993399	0.0127545	0.507034	-0.993488	0.113586	-0.00706443	-0.443077	0.00554029	-0.0134885	-0.999891	0.211591	0	0	0	1
-0.113988	-0.993375	0.0120424	0.506704	-0.993456	0.113882	-0.00676227	-0.443137	0.0053173	-0.0127482	-0.999902	0.211512	0	0	0	1
-0.114287	-0.99335	0.0112447	0.506325	-0.993423	0.114189	-0.00642831	-0.443194	0.00507281	-0.0119192	-0.999914	0.211411	0	0	0	1
-0.114517	-0.993332	0.0104718	0.505952	-0.993398	0.114426	-0.00612794	-0.443232	0.00486011	-0.0111183	-0.999924	0.211299	0	0	0	1
-0.114655	-0.993323	0.00983222	0.505608	-0.993383	0.11457	-0.00589006	-0.443252	0.00469555	-0.0104563	-0.999932	0.211187	0	0	0	1
-0.114821	-0.99331	0.00914843	0.505212	-0.993364	0.11474	-0.00570145	-0.443298	0.00458493	-0.00975625	-0.99994	0.211054	0	0	0	1
-0.114961	-0.9933	0.00845296	0.504803	-0.993348	0.114886	-0.00545929	-0.443322	0.00442291	-0.00903824	-0.999947	0.210909	0	0	0	1
-0.115088	-0.99329	0.00785144	0.504425	-0.993334	0.115017	-0.00527174	-0.443352	0.00430466	-0.00841974	-0.999953	0.210785	0	0	0	1
-0.115219	-0.993279	0.00739555	0.504085	-0.99332	0.115152	-0.0050298	-0.44337	0.00411573	-0.00793962	-0.999958	0.210665	0	0	0	1
-0.115274	-0.993276	0.00692124	0.503731	-0.993314	0.115211	-0.00481292	-0.443365	0.00395451	-0.00744372	-0.999962	0.210536	0	0	0	1
-0.115305	-0.993275	0.006496	0.503346	-0.99331	0.115244	-0.00478879	-0.443393	0.00397934	-0.00701868	-0.999965	0.210433	0	0	0	1
-0.11524	-0.993285	0.00616929	0.502947	-0.993318	0.115181	-0.00475699	-0.443379	0.00398585	-0.00669023	-0.999967	0.210356	0	0	0	1
-0.115242	-0.993286	0.00588174	0.502566	-0.993318	0.115184	-0.00470536	-0.443401	0.00396767	-0.00639867	-0.999969	0.210266	0	0	0	1
-0.11537	-0.993274	0.00548607	0.502152	-0.993303	0.115314	-0.00452825	-0.443442	0.00383657	-0.00598574	-0.999972	0.210182	0	0	0	1
-0.1155	-0.99326	0.00511528	0.501752	-0.993289	0.115448	-0.00420779	-0.443446	0.00356029	-0.00558096	-0.999976	0.21013	0	0	0	1
-0.115662	-0.993244	0.00463754	0.50134	-0.993271	0.115612	-0.00407447	-0.443506	0.00348221	-0.00509162	-0.999979	0.210081	0	0	0	1
-0.115777	-0.993233	0.00402801	0.500952	-0.993258	0.11573	-0.00390113	-0.443528	0.00338	-0.00446656	-0.999982	0.210031	0	0	0	1
-0.115917	-0.993221	0.00293144	0.50047	-0.993242	0.115875	-0.00365174	-0.443529	0.00325876	-0.003349	-0.999987	0.210001	0	0	0	1
-0.11601	-0.993213	0.00140172	0.499967	-0.993231	0.115974	-0.0034682	-0.443498	0.00325361	-0.00180868	-0.999991	0.210034	0	0	0	1
-0.115903	-0.993227	-0.000315807	0.499506	-0.993243	0.115872	-0.00337893	-0.443387	0.00336419	-9.20986e-05	-0.999992	0.210103	0	0	0	1
-0.115789	-0.993238	-0.00197801	0.499065	-0.993256	0.115763	-0.00329871	-0.443273	0.00347699	0.00156854	-0.99999	0.210178	0	0	0	1
-0.115759	-0.993238	-0.00331058	0.498687	-0.993259	0.115739	-0.00324561	-0.443216	0.00357847	0.00289834	-0.999987	0.210227	0	0	0	1
-0.115832	-0.993225	-0.00448754	0.498322	-0.99325	0.115815	-0.00317318	-0.443216	0.00364308	0.00407547	-0.999983	0.210219	0	0	0	1
-0.116085	-0.993192	-0.00515237	0.498017	-0.993221	0.116071	-0.00312467	-0.443322	0.00367314	0.00474047	-0.999979	0.210209	0	0	0	1
-0.116387	-0.993153	-0.00587738	0.497675	-0.993185	0.116375	-0.00304837	-0.443443	0.00368319	0.00546827	-0.999976	0.210194	0	0	0	1
-0.116558	-0.993128	-0.006681	0.49731	-0.993165	0.116548	-0.00297357	-0.4435	0.00370354	0.00627446	-0.999971	0.210217	0	0	0	1
-0.116668	-0.99311	-0.00738111	0.496925	-0.993153	0.11666	-0.00279295	-0.443508	0.00360655	0.00699042	-0.999966	0.210239	0	0	0	1
-0.116797	-0.993091	-0.00781292	0.496555	-0.993138	0.116787	-0.00248351	-0.443499	0.00335058	0.00745493	-0.999964	0.210225	0	0	0	1
-0.116913	-0.993075	-0.00815671	0.49615	-0.993125	0.116904	-0.00228682	-0.443528	0.00319631	0.00781895	-0.999962	0.210192	0	0	0	1
-0.117029	-0.99306	-0.00832421	0.495724	-0.993112	0.117018	-0.00202077	-0.443544	0.0029526	0.00801605	-0.999961	0.210173	0	0	0	1
-0.117135	-0.993046	-0.00845247	0.495242	-0.993101	0.117122	-0.00169929	-0.443547	0.00264922	0.00818075	-0.99996	0.210152	0	0	0	1
-0.117112	-0.993048	-0.00854124	0.494745	-0.993104	0.117097	-0.00147108	-0.443517	0.00243278	0.00829569	-0.99996	0.210137	0	0	0	1
-0.116984	-0.993063	-0.00860847	0.494276	-0.993119	0.116968	-0.00136558	-0.443466	0.00233479	0.00837512	-0.99996	0.210142	0	0	0	1
-0.116874	-0.993076	-0.00863103	0.493767	-0.993132	0.116858	-0.00136512	-0.443457	0.00233604	0.00839784	-0.999959	0.210186	0	0	0	1
-0.116754	-0.99309	-0.00862611	0.493271	-0.993146	0.116739	-0.00138016	-0.443444	0.0023494	0.00839148	-0.999959	0.210247	0	0	0	1
-0.116655	-0.993101	-0.00865377	0.492863	-0.993158	0.11664	-0.00140926	-0.443438	0.00238068	0.00841579	-0.999959	0.210283	0	0	0	1
-0.1167	-0.993095	-0.00871772	0.492358	-0.993153	0.116685	-0.00138236	-0.443492	0.00236182	0.00848234	-0.999959	0.210295	0	0	0	1
-0.116684	-0.993097	-0.00874588	0.49191	-0.993155	0.116667	-0.00122228	-0.443471	0.00220596	0.00852902	-0.999959	0.210314	0	0	0	1
-0.116462	-0.993123	-0.00879638	0.491436	-0.993181	0.116446	-0.00124267	-0.443408	0.0022302	0.0085773	-0.999958	0.210346	0	0	0	1
-0.116234	-0.993149	-0.00882392	0.490888	-0.993207	0.116218	-0.001297	-0.443357	0.00228538	0.00859885	-0.999958	0.210394	0	0	0	1
-0.115816	-0.993198	-0.00882656	0.490317	-0.993256	0.115801	-0.0014009	-0.44323	0.00238527	0.00859041	-0.999958	0.210473	0	0	0	1
-0.115584	-0.993225	-0.00875315	0.48973	-0.993283	0.11557	-0.00150959	-0.443185	0.00248274	0.00850551	-0.999958	0.210594	0	0	0	1
-0.115594	-0.993225	-0.00861433	0.489168	-0.993281	0.11558	-0.00159852	-0.443247	0.00255511	0.00835731	-0.999959	0.210732	0	0	0	1
-0.115635	-0.993222	-0.00853118	0.488699	-0.993277	0.115621	-0.00165743	-0.44331	0.00260435	0.00826781	-0.99996	0.210833	0	0	0	1
-0.115646	-0.99322	-0.00852498	0.48827	-0.993275	0.115633	-0.00167314	-0.443346	0.00261933	0.0082598	-0.99996	0.210877	0	0	0	1
-0.115565	-0.993229	-0.00858349	0.487907	-0.993285	0.115552	-0.00170337	-0.44334	0.00265545	0.00831464	-0.999959	0.210892	0	0	0	1
-0.11549	-0.993237	-0.00866119	0.487539	-0.993293	0.115477	-0.00173809	-0.443332	0.00269829	0.00838802	-0.999959	0.210896	0	0	0	1
-0.115348	-0.993254	-0.00868032	0.487131	-0.99331	0.115336	-0.00178718	-0.443304	0.00274806	0.00840174	-0.999958	0.210942	0	0	0	1
-0.115164	-0.993275	-0.00870779	0.486698	-0.993331	0.115153	-0.00187037	-0.443259	0.0028323	0.00841997	-0.999958	0.21101	0	0	0	1
-0.115021	-0.993291	-0.00874342	0.486219	-0.993347	0.115011	-0.00193162	-0.443235	0.00289604	0.00844872	-0.999958	0.211074	0	0	0	1
-0.114936	-0.993301	-0.00872357	0.485708	-0.993357	0.114926	-0.00200909	-0.44324	0.00296998	0.00842035	-0.999958	0.211151	0	0	0	1
-0.114808	-0.993315	-0.00876046	0.485253	-0.993371	0.114798	-0.00207256	-0.443219	0.00303618	0.00845009	-0.999957	0.211197	0	0	0	1
-0.114838	-0.993311	-0.00883527	0.484789	-0.993368	0.114829	-0.0021076	-0.443265	0.00307984	0.00852029	-0.999956	0.211216	0	0	0	1
-0.114825	-0.993312	-0.00892067	0.484262	-0.993369	0.114817	-0.00213691	-0.443291	0.00311865	0.00860179	-0.999956	0.211228	0	0	0	1
-0.114616	-0.993335	-0.00901968	0.483843	-0.993394	0.114606	-0.00193122	-0.443156	0.00292386	0.00872439	-0.999955	0.211215	0	0	0	1
-0.114602	-0.993337	-0.00904849	0.4833	-0.993396	0.114591	-0.00174946	-0.443125	0.00274647	0.00877388	-0.999955	0.211242	0	0	0	1
-0.114456	-0.993354	-0.00903401	0.482741	-0.993413	0.114445	-0.00181113	-0.443098	0.00280479	0.00875284	-0.999955	0.211318	0	0	0	1
-0.114226	-0.99338	-0.00902815	0.482198	-0.993439	0.114216	-0.00191898	-0.443039	0.00290923	0.00873536	-0.999955	0.211399	0	0	0	1
-0.114145	-0.99339	-0.00899756	0.481572	-0.993448	0.114136	-0.00203977	-0.443053	0.00302503	0.00869142	-0.999955	0.211499	0	0	0	1
-0.11409	-0.993396	-0.00894227	0.481015	-0.993454	0.114081	-0.00212761	-0.44307	0.0031055	0.00862664	-0.999955	0.2116	0	0	0	1
-0.114036	-0.993403	-0.00895253	0.480498	-0.99346	0.114028	-0.00218726	-0.443077	0.00316547	0.0086302	-0.999955	0.211657	0	0	0	1
-0.114051	-0.9934	-0.00903889	0.480018	-0.993458	0.114043	-0.00218291	-0.443099	0.00317113	0.00871644	-0.999954	0.211662	0	0	0	1
-0.114072	-0.993396	-0.00917472	0.479544	-0.993456	0.114062	-0.00189517	-0.443053	0.00290094	0.00888414	-0.999954	0.211615	0	0	0	1
-0.114098	-0.993392	-0.0093197	0.47909	-0.993454	0.114088	-0.00174232	-0.443039	0.00276587	0.00904553	-0.999953	0.211574	0	0	0	1
-0.114067	-0.993394	-0.00951189	0.478665	-0.993457	0.114056	-0.00170497	-0.443033	0.0027504	0.0092408	-0.999951	0.211515	0	0	0	1
-0.114024	-0.993397	-0.00969768	0.478193	-0.993462	0.114014	-0.00166583	-0.443017	0.00273231	0.00942996	-0.999949	0.211465	0	0	0	1
-0.113964	-0.993402	-0.00983212	0.477698	-0.993469	0.113953	-0.00157939	-0.442982	0.00266118	0.00957353	-0.999948	0.211447	0	0	0	1
-0.113955	-0.993401	-0.0100555	0.477242	-0.993471	0.113944	-0.00154927	-0.442982	0.00265663	0.0097989	-0.999946	0.211431	0	0	0	1
-0.114068	-0.993385	-0.0103612	0.476725	-0.993458	0.114057	-0.00146729	-0.443021	0.00261118	0.0101116	-0.999943	0.211404	0	0	0	1
-0.114105	-0.993379	-0.0105829	0.476174	-0.993454	0.114093	-0.00122258	-0.44299	0.00239374	0.0103597	-0.999941	0.211376	0	0	0	1
-0.114072	-0.99338	-0.0108494	0.475626	-0.993458	0.114059	-0.00108213	-0.44295	0.00228427	0.0106406	-0.999938	0.211337	0	0	0	1
-0.113962	-0.993389	-0.0110937	0.475015	-0.993471	0.113948	-0.00102311	-0.442898	0.00225229	0.0108902	-0.999936	0.211305	0	0	0	1
-0.113633	-0.993425	-0.0113236	0.47433	-0.993508	0.113621	-0.00106522	-0.442768	0.00231666	0.0111146	-0.999933	0.211272	0	0	0	1
-0.113198	-0.993471	-0.0116388	0.473562	-0.993558	0.113187	-0.00117524	-0.44261	0.00245679	0.0114163	-0.999929	0.211201	0	0	0	1
-0.112977	-0.993493	-0.0118712	0.472787	-0.993583	0.112968	-0.00126324	-0.442546	0.00256795	0.0116379	-0.999926	0.211151	0	0	0	1
-0.113018	-0.993488	-0.0118875	0.472188	-0.993578	0.11301	-0.00132884	-0.442602	0.00263546	0.0116465	-0.999926	0.21111	0	0	0	1
-0.113032	-0.993484	-0.0120991	0.471679	-0.993576	0.113024	-0.00135136	-0.442625	0.00268192	0.0118542	-0.999924	0.211021	0	0	0	1
-0.112962	-0.993488	-0.0124066	0.471307	-0.993584	0.112955	-0.00133908	-0.442605	0.00270363	0.0121612	-0.99992	0.210885	0	0	0	1
-0.112981	-0.993482	-0.0126963	0.470995	-0.993582	0.112975	-0.00132357	-0.442618	0.00272121	0.0124508	-0.999916	0.210758	0	0	0	1
-0.112989	-0.993478	-0.0129884	0.47068	-0.993581	0.112984	-0.00131837	-0.442629	0.00274916	0.0127416	-0.999912	0.210632	0	0	0	1
-0.112899	-0.993484	-0.0132985	0.470381	-0.993591	0.112894	-0.0012985	-0.442594	0.00276329	0.0130522	-0.999908	0.210496	0	0	0	1
-0.112908	-0.993478	-0.0136214	0.469994	-0.99359	0.112904	-0.00127785	-0.442602	0.00277935	0.0133753	-0.999904	0.210361	0	0	0	1
-0.11291	-0.993474	-0.0138921	0.469628	-0.993589	0.112906	-0.00127129	-0.442609	0.00280343	0.013645	-0.9999	0.21027	0	0	0	1
-0.112843	-0.993477	-0.0142308	0.469163	-0.993597	0.11284	-0.0012886	-0.442584	0.00285795	0.0139798	-0.999896	0.210202	0	0	0	1
-0.112739	-0.993486	-0.0144315	0.468714	-0.993609	0.112738	-0.00133392	-0.442553	0.00292415	0.0141744	-0.999893	0.210157	0	0	0	1
-0.11272	-0.993486	-0.0146153	0.468266	-0.993611	0.11272	-0.00136082	-0.442554	0.00297135	0.014354	-0.99989	0.210105	0	0	0	1
-0.112829	-0.993471	-0.0147641	0.46778	-0.993598	0.112829	-0.0013807	-0.442617	0.00300947	0.0144993	-0.999888	0.210068	0	0	0	1
-0.112724	-0.993481	-0.0149028	0.467296	-0.99361	0.112726	-0.00141149	-0.442578	0.0030542	0.014634	-0.999886	0.210047	0	0	0	1
-0.112423	-0.993513	-0.0150565	0.466827	-0.993644	0.112426	-0.00149013	-0.442456	0.00314519	0.0147788	-0.999883	0.210027	0	0	0	1
-0.112241	-0.993532	-0.015167	0.466235	-0.993664	0.112246	-0.00159868	-0.442394	0.00326275	0.014877	-0.999881	0.210042	0	0	0	1
-0.111954	-0.993563	-0.015252	0.465659	-0.993696	0.111962	-0.00172293	-0.442287	0.00339146	0.0149484	-0.99988	0.210077	0	0	0	1
-0.111789	-0.993581	-0.0152563	0.465103	-0.993714	0.111798	-0.00184597	-0.442231	0.00351174	0.0149395	-0.99988	0.210147	0	0	0	1
-0.111761	-0.993585	-0.0152285	0.464512	-0.993717	0.111772	-0.00197856	-0.442244	0.00363998	0.0148973	-0.99988	0.210239	0	0	0	1
-0.111757	-0.993585	-0.0152229	0.464045	-0.993717	0.111769	-0.00207667	-0.442258	0.0037368	0.0148807	-0.99988	0.2103	0	0	0	1
-0.11183	-0.993576	-0.0152889	0.463621	-0.993708	0.111844	-0.00213158	-0.442303	0.00379986	0.0149399	-0.999878	0.210311	0	0	0	1
-0.1119	-0.993566	-0.0154263	0.46324	-0.9937	0.111915	-0.0021582	-0.442343	0.00384275	0.0150731	-0.999876	0.210274	0	0	0	1
-0.111878	-0.993566	-0.0155991	0.462907	-0.993703	0.111893	-0.0021817	-0.442339	0.0038851	0.0152423	-0.999874	0.21022	0	0	0	1
-0.111842	-0.993568	-0.0157412	0.462555	-0.993706	0.111858	-0.00221578	-0.442328	0.00393432	0.0153798	-0.999871	0.210185	0	0	0	1
-0.11173	-0.993578	-0.015908	0.462143	-0.993719	0.111748	-0.00227318	-0.442283	0.00400829	0.0155396	-0.999868	0.210153	0	0	0	1
-0.11157	-0.993593	-0.0160563	0.461707	-0.993736	0.11159	-0.00233995	-0.442221	0.00408872	0.0156802	-0.999866	0.210129	0	0	0	1
-0.111528	-0.993597	-0.0161019	0.461182	-0.993741	0.11155	-0.00244489	-0.442216	0.00419744	0.015714	-0.999865	0.210175	0	0	0	1
-0.111463	-0.993606	-0.0160334	0.460646	-0.993747	0.111486	-0.00258097	-0.4422	0.004324	0.015631	-0.999866	0.210289	0	0	0	1
-0.111312	-0.993623	-0.0160102	0.460153	-0.993764	0.111337	-0.00271174	-0.442149	0.00444901	0.015594	-0.999866	0.21038	0	0	0	1
-0.111317	-0.993621	-0.0160649	0.459575	-0.993763	0.111344	-0.00282549	-0.442163	0.00456824	0.0156357	-0.999865	0.210427	0	0	0	1
-0.111236	-0.993629	-0.0161333	0.458989	-0.993771	0.111265	-0.0029254	-0.442136	0.00467389	0.0156929	-0.999863	0.210461	0	0	0	1
-0.110977	-0.993656	-0.0162443	0.458483	-0.9938	0.111009	-0.00303325	-0.442026	0.00478932	0.0157925	-0.999861	0.210471	0	0	0	1
-0.11073	-0.993682	-0.0163544	0.457904	-0.993827	0.110764	-0.00316584	-0.441924	0.00492937	0.0158884	-0.999859	0.210486	0	0	0	1
-0.110411	-0.993717	-0.0164217	0.457362	-0.993861	0.110448	-0.00331977	-0.441794	0.00508472	0.0159399	-0.999857	0.21053	0	0	0	1
-0.110316	-0.993728	-0.0163816	0.456805	-0.993871	0.110355	-0.00346957	-0.441763	0.00522767	0.015884	-0.999857	0.21063	0	0	0	1
-0.110441	-0.993714	-0.0163706	0.456268	-0.993857	0.110482	-0.00358321	-0.44183	0.00534142	0.0158599	-0.999857	0.2107	0	0	0	1
-0.110477	-0.993709	-0.0164167	0.455835	-0.993852	0.110519	-0.00366054	-0.441854	0.00542393	0.0158969	-0.999856	0.210727	0	0	0	1
-0.10989	-0.993773	-0.0165015	0.455441	-0.993917	0.109934	-0.00371759	-0.441885	0.00548059	0.0159782	-0.999855	0.210734	0	0	0	1
-0.108933	-0.993876	-0.0166516	0.45506	-0.994022	0.108977	-0.00374376	-0.441962	0.00550756	0.0161298	-0.999852	0.210707	0	0	0	1
-0.108973	-0.993869	-0.0167918	0.454703	-0.994018	0.109018	-0.00374118	-0.441974	0.00552095	0.0162692	-0.99985	0.210669	0	0	0	1
-0.109006	-0.993864	-0.0168951	0.454259	-0.994015	0.109048	-0.00350602	-0.441913	0.00529897	0.0163973	-0.999849	0.210649	0	0	0	1
-0.10907	-0.993856	-0.0169458	0.453801	-0.994009	0.109109	-0.0033463	-0.441897	0.00514676	0.0164648	-0.999848	0.210655	0	0	0	1
-0.109041	-0.993857	-0.017046	0.453366	-0.994012	0.109081	-0.00338963	-0.441887	0.00520031	0.0165599	-0.999847	0.210658	0	0	0	1
-0.109018	-0.993858	-0.0171344	0.452831	-0.994014	0.10906	-0.00346448	-0.441879	0.00528398	0.0166396	-0.999845	0.21067	0	0	0	1
-0.108864	-0.993874	-0.0171961	0.452364	-0.99403	0.108908	-0.00354954	-0.441825	0.00537268	0.0166925	-0.999843	0.210701	0	0	0	1
-0.108761	-0.993884	-0.0172949	0.451933	-0.994041	0.108807	-0.00363627	-0.44181	0.00546794	0.0167819	-0.999841	0.210711	0	0	0	1
-0.108731	-0.993886	-0.0173837	0.451381	-0.994044	0.108778	-0.00366325	-0.441887	0.00550392	0.0168673	-0.99984	0.210717	0	0	0	1
-0.108578	-0.993901	-0.0174369	0.450914	-0.994062	0.108622	-0.00347786	-0.441828	0.00532277	0.0169412	-0.99984	0.210733	0	0	0	1
-0.108507	-0.993907	-0.0175264	0.450453	-0.99407	0.108551	-0.00341193	-0.441796	0.00526575	0.0170377	-0.999838	0.210729	0	0	0	1
-0.108409	-0.993916	-0.0176392	0.449856	-0.994081	0.108453	-0.00340606	-0.441765	0.00527046	0.017151	-0.999836	0.210734	0	0	0	1
-0.108108	-0.993949	-0.0176148	0.449343	-0.994113	0.108154	-0.00352259	-0.441653	0.00537849	0.0171158	-0.999836	0.210828	0	0	0	1
-0.107832	-0.99398	-0.0175889	0.448741	-0.994142	0.107881	-0.00372003	-0.441564	0.00556726	0.0170703	-0.999836	0.210939	0	0	0	1
-0.107717	-0.993993	-0.0175675	0.44807	-0.994153	0.10777	-0.00391451	-0.441539	0.00575636	0.0170287	-0.999836	0.21105	0	0	0	1
-0.107475	-0.994018	-0.017604	0.447439	-0.994178	0.107531	-0.00407941	-0.441502	0.0059201	0.0170486	-0.999834	0.211117	0	0	0	1
-0.107323	-0.994033	-0.0176862	0.446885	-0.994194	0.107381	-0.00420023	-0.441508	0.00604645	0.0171183	-0.999832	0.211149	0	0	0	1
-0.10734	-0.994029	-0.0178175	0.44638	-0.994192	0.1074	-0.00424431	-0.441573	0.0061047	0.017244	-0.99983	0.211131	0	0	0	1
-0.107053	-0.994056	-0.0180578	0.445934	-0.994223	0.107113	-0.004174	-0.441557	0.00605555	0.0174922	-0.999826	0.211052	0	0	0	1
-0.106861	-0.994071	-0.018322	0.445541	-0.994244	0.10692	-0.00405148	-0.441538	0.00595859	0.0177691	-0.999822	0.210945	0	0	0	1
-0.106773	-0.994076	-0.0185729	0.445129	-0.994254	0.106831	-0.0039529	-0.441534	0.0058858	0.0180296	-0.999817	0.210853	0	0	0	1
-0.106666	-0.994083	-0.0188417	0.444624	-0.994266	0.106725	-0.00388222	-0.441493	0.00584228	0.018305	-0.999813	0.210766	0	0	0	1
-0.106451	-0.994101	-0.0191071	0.444078	-0.994289	0.106513	-0.00392135	-0.441437	0.00590552	0.018566	-0.999807	0.210697	0	0	0	1
-0.106315	-0.994109	-0.019446	0.443464	-0.994303	0.106379	-0.00397003	-0.441467	0.00598747	0.0188987	-0.999801	0.210648	0	0	0	1
-0.106033	-0.994132	-0.0197752	0.44274	-0.994333	0.106098	-0.00390955	-0.441451	0.0059569	0.0192341	-0.999794	0.210571	0	0	0	1
-0.105653	-0.994166	-0.0201028	0.442036	-0.994374	0.105717	-0.0037491	-0.441354	0.00582463	0.0195791	-0.999789	0.21046	0	0	0	1
-0.105247	-0.994202	-0.0204703	0.441336	-0.994417	0.105312	-0.00373478	-0.441272	0.0058411	0.0199485	-0.999781	0.210333	0	0	0	1
-0.104803	-0.994241	-0.0208168	0.440663	-0.994464	0.104872	-0.00378783	-0.441203	0.00592133	0.02029	-0.999774	0.21021	0	0	0	1
-0.104371	-0.994283	-0.0210194	0.440099	-0.994508	0.104443	-0.00389638	-0.441073	0.00604165	0.0204827	-0.999769	0.210127	0	0	0	1
-0.104058	-0.994313	-0.0211412	0.439516	-0.99454	0.104133	-0.00401041	-0.440929	0.00616133	0.020594	-0.999766	0.21004	0	0	0	1
-0.104005	-0.994315	-0.0213126	0.439044	-0.994545	0.104082	-0.00407623	-0.440907	0.00624355	0.0207578	-0.999762	0.209972	0	0	0	1
-0.103908	-0.994319	-0.0215713	0.438564	-0.994555	0.103988	-0.00408866	-0.440973	0.00628083	0.0210144	-0.999757	0.209874	0	0	0	1
-0.103712	-0.994333	-0.0218657	0.438155	-0.994576	0.103793	-0.00405612	-0.441054	0.00627489	0.0213118	-0.99975	0.209746	0	0	0	1
-0.103502	-0.994349	-0.0221464	0.437811	-0.994598	0.103583	-0.00399908	-0.44112	0.00624273	0.0215983	-0.999744	0.209617	0	0	0	1
-0.10324	-0.994368	-0.0224987	0.437413	-0.994625	0.103322	-0.00394578	-0.441149	0.00622044	0.0219559	-0.999737	0.209464	0	0	0	1
-0.103064	-0.994377	-0.0229261	0.436985	-0.994644	0.103147	-0.00390401	-0.441107	0.0062191	0.0223863	-0.999727	0.20927	0	0	0	1
-0.103004	-0.994374	-0.0233314	0.436579	-0.99465	0.103089	-0.00386737	-0.441055	0.00622311	0.0227937	-0.999718	0.209083	0	0	0	1
-0.103066	-0.994357	-0.023741	0.43613	-0.994643	0.103152	-0.00382988	-0.441062	0.00622952	0.0232045	-0.999708	0.208898	0	0	0	1
-0.103126	-0.994341	-0.0241499	0.435663	-0.994637	0.103215	-0.00379774	-0.441074	0.00624119	0.0236141	-0.999699	0.208712	0	0	0	1
-0.102677	-0.994376	-0.0246124	0.435182	-0.994683	0.102768	-0.00377028	-0.441005	0.00625078	0.0240798	-0.999688	0.208507	0	0	0	1
-0.102495	-0.994385	-0.0250391	0.434687	-0.994702	0.102588	-0.003757	-0.440964	0.00627696	0.0245068	-0.999677	0.208321	0	0	0	1
-0.102539	-0.99437	-0.0254505	0.434169	-0.994697	0.102634	-0.00372724	-0.441009	0.0062907	0.0249187	-0.999667	0.208136	0	0	0	1
-0.102318	-0.99438	-0.0259228	0.433592	-0.99472	0.102414	-0.00367044	-0.441039	0.00627705	0.0253957	-0.999655	0.207916	0	0	0	1
-0.102088	-0.994392	-0.0263584	0.433123	-0.994744	0.102185	-0.00360646	-0.441033	0.00625207	0.025837	-0.999644	0.207705	0	0	0	1
-0.101993	-0.994392	-0.0267471	0.432702	-0.994754	0.102092	-0.00356322	-0.44104	0.0062463	0.0262286	-0.999634	0.207525	0	0	0	1
-0.101842	-0.994396	-0.0271765	0.432255	-0.994769	0.101943	-0.00352003	-0.441027	0.00624315	0.0266612	-0.999622	0.207326	0	0	0	1
-0.101559	-0.994411	-0.0276663	0.431824	-0.994798	0.101661	-0.00347889	-0.440905	0.00624445	0.0271544	-0.999609	0.207089	0	0	0	1
-0.101435	-0.994412	-0.0280826	0.43142	-0.994811	0.101538	-0.00343132	-0.440829	0.00623605	0.0275741	-0.999597	0.20688	0	0	0	1
-0.101504	-0.994397	-0.0283776	0.431057	-0.994804	0.101608	-0.00340471	-0.440852	0.00624148	0.0278698	-0.999589	0.206738	0	0	0	1
-0.101448	-0.994391	-0.0287715	0.4306	-0.99481	0.101554	-0.00336508	-0.440836	0.00624051	0.0282661	-0.999578	0.206542	0	0	0	1
-0.101334	-0.994393	-0.0291093	0.430198	-0.994821	0.101441	-0.00334586	-0.440787	0.00625245	0.0286048	-0.999568	0.206362	0	0	0	1
-0.101355	-0.994385	-0.0292856	0.429848	-0.994819	0.101463	-0.0033295	-0.440793	0.00625468	0.0287817	-0.999563	0.206267	0	0	0	1
-0.101318	-0.994386	-0.0294033	0.429503	-0.994822	0.101428	-0.00338134	-0.440854	0.00631715	0.0288937	-0.99956	0.206246	0	0	0	1
-0.101096	-0.994403	-0.0295935	0.429116	-0.994845	0.101209	-0.00341565	-0.440873	0.00636414	0.0290809	-0.999554	0.206187	0	0	0	1
-0.100945	-0.994413	-0.0297511	0.428673	-0.99486	0.101059	-0.00345234	-0.440879	0.00641217	0.029235	-0.999549	0.206142	0	0	0	1
-0.100856	-0.99442	-0.0298159	0.428277	-0.994868	0.100972	-0.00351304	-0.440919	0.00647652	0.0292939	-0.999547	0.206152	0	0	0	1
-0.100772	-0.994428	-0.0298353	0.427897	-0.994876	0.10089	-0.00356873	-0.440984	0.00653144	0.0293081	-0.999546	0.206187	0	0	0	1
-0.10062	-0.994441	-0.0299413	0.427471	-0.994891	0.10074	-0.00361669	-0.440992	0.00658538	0.0294097	-0.999543	0.206182	0	0	0	1
-0.100338	-0.994466	-0.030029	0.427109	-0.99492	0.100458	-0.00361083	-0.440927	0.00658002	0.0294994	-0.99954	0.206177	0	0	0	1
-0.100359	-0.994463	-0.0300671	0.426747	-0.994919	0.100475	-0.00342091	-0.440908	0.00639545	0.0295563	-0.99954	0.206185	0	0	0	1
-0.100276	-0.994469	-0.0301369	0.426302	-0.994927	0.100392	-0.00342611	-0.44097	0.00640515	0.0296257	-0.999538	0.206201	0	0	0	1
-0.100012	-0.994495	-0.0301521	0.425839	-0.994955	0.100124	-0.00328478	-0.440862	0.00625814	0.0296567	-0.999538	0.206242	0	0	0	1
-0.0998792	-0.994511	-0.0300802	0.425377	-0.994967	0.0999949	-0.00344068	-0.440814	0.00640217	0.0295704	-0.999539	0.206354	0	0	0	1
-0.0998666	-0.994515	-0.0299857	0.424831	-0.994968	0.0999864	-0.00360013	-0.440862	0.00655104	0.0294605	-0.999541	0.206482	0	0	0	1
-0.0995627	-0.994547	-0.029951	0.424231	-0.994997	0.099686	-0.00373292	-0.440829	0.00667076	0.0294148	-0.999542	0.206585	0	0	0	1
-0.0992378	-0.99458	-0.0299199	0.423719	-0.995029	0.0993655	-0.00389462	-0.440782	0.00681903	0.0293699	-0.999542	0.206678	0	0	0	1
-0.0990452	-0.9946	-0.0299075	0.423206	-0.995047	0.0991766	-0.00402381	-0.440805	0.00694071	0.0293461	-0.999542	0.206756	0	0	0	1
-0.0987657	-0.994627	-0.0299103	0.422796	-0.995075	0.0988982	-0.00406352	-0.440828	0.00697227	0.0293469	-0.999542	0.206804	0	0	0	1
-0.0984938	-0.994652	-0.0299749	0.422412	-0.995101	0.0986273	-0.00408739	-0.4408	0.00699438	0.0294107	-0.99954	0.206823	0	0	0	1
-0.0982534	-0.994673	-0.0300924	0.421948	-0.995125	0.0983891	-0.00413915	-0.440768	0.00705038	0.0295242	-0.999536	0.20682	0	0	0	1
-0.0979415	-0.994701	-0.0301699	0.421539	-0.995155	0.0980811	-0.00425581	-0.440703	0.00716487	0.0295922	-0.999533	0.206841	0	0	0	1
-0.0978393	-0.994711	-0.0301725	0.421051	-0.995163	0.0979838	-0.00442258	-0.440647	0.00732813	0.0295792	-0.999533	0.20691	0	0	0	1
-0.0977978	-0.994719	-0.0300519	0.420471	-0.995166	0.0979487	-0.00466874	-0.440625	0.00756016	0.0294353	-0.999535	0.207069	0	0	0	1
-0.0976495	-0.99474	-0.0298321	0.419963	-0.995178	0.0978068	-0.0049482	-0.440612	0.00781248	0.0291904	-0.99954	0.207289	0	0	0	1
-0.0975531	-0.994754	-0.0296859	0.419385	-0.995186	0.0977158	-0.00517503	-0.440633	0.00802119	0.0290235	-0.999544	0.207457	0	0	0	1
-0.0973806	-0.994773	-0.0296095	0.418925	-0.995202	0.0975468	-0.00532054	-0.440673	0.00815358	0.0289347	-0.999545	0.207569	0	0	0	1
-0.097119	-0.994797	-0.0296505	0.418531	-0.995227	0.0972873	-0.00538455	-0.440687	0.00821369	0.0289714	-0.999543	0.207601	0	0	0	1
-0.0968403	-0.994821	-0.0297669	0.418136	-0.995256	0.0970032	-0.00516667	-0.440635	0.00799993	0.0291107	-0.999541	0.207571	0	0	0	1
-0.0969224	-0.994811	-0.0298334	0.417826	-0.995249	0.0970816	-0.0050222	-0.440657	0.00786495	0.0291902	-0.99954	0.20756	0	0	0	1
-0.0968971	-0.994811	-0.0299093	0.417528	-0.995253	0.09705	-0.00478696	-0.440683	0.00763734	0.0292888	-0.999539	0.207548	0	0	0	1
-0.0969916	-0.994795	-0.0301385	0.417082	-0.995248	0.0971297	-0.00422531	-0.440666	0.00710318	0.0295708	-0.999534	0.207545	0	0	0	1
-0.0970177	-0.994795	-0.0300407	0.416605	-0.995251	0.0971308	-0.0033996	-0.440637	0.00627228	0.0295535	-0.999541	0.207586	0	0	0	1
-0.0970082	-0.994802	-0.0298523	0.416128	-0.995258	0.0970911	-0.00241808	-0.440594	0.00527637	0.0294614	-0.999549	0.207659	0	0	0	1
-0.096779	-0.994832	-0.0295903	0.415574	-0.995285	0.0968335	-0.00149412	-0.44061	0.00432416	0.0292914	-0.999559	0.207794	0	0	0	1
-0.0964838	-0.994872	-0.029222	0.414963	-0.995317	0.0965134	-0.000694175	-0.440634	0.00348333	0.0290033	-0.99957	0.208011	0	0	0	1
-0.0963657	-0.994893	-0.0288758	0.41442	-0.995331	0.0963724	5.96546e-05	-0.440638	0.00269585	0.0287319	-0.999581	0.208213	0	0	0	1
-0.0963783	-0.994897	-0.0287038	0.413791	-0.995331	0.0963637	0.000786948	-0.440638	0.00195542	0.0286308	-0.999585	0.208318	0	0	0	1
-0.09623	-0.994915	-0.0285742	0.41326	-0.995346	0.0961973	0.0014136	-0.440638	0.00131468	0.0285624	-0.999588	0.208404	0	0	0	1
-0.0961559	-0.994925	-0.0284841	0.412784	-0.995354	0.0961078	0.00194664	-0.440653	0.000773099	0.028524	-0.99959	0.208462	0	0	0	1
-0.0959811	-0.994942	-0.0284745	0.412323	-0.995371	0.0959179	0.00247218	-0.440667	0.000243834	0.0285651	-0.999589	0.208478	0	0	0	1
-0.095917	-0.994948	-0.0284766	0.41193	-0.995378	0.0958429	0.002849	-0.440686	-0.00013303	0.0286033	-0.999588	0.20849	0	0	0	1
-0.0958261	-0.994955	-0.0285512	0.411481	-0.995386	0.0957436	0.00314314	-0.440674	-0.0004214	0.0287058	-0.999585	0.208473	0	0	0	1
-0.095638	-0.994971	-0.0285994	0.411011	-0.995404	0.0955544	0.00317676	-0.440614	-0.000455706	0.0287569	-0.999584	0.208502	0	0	0	1
-0.0954597	-0.99499	-0.0285439	0.410618	-0.995421	0.0953803	0.00303054	-0.440568	-0.000320538	0.0286876	-0.999586	0.208605	0	0	0	1
-0.0953333	-0.995003	-0.0285156	0.410106	-0.995434	0.0952596	0.00283071	-0.440536	-0.00012788	0.0286404	-0.999587	0.208703	0	0	0	1
-0.0950582	-0.995032	-0.0284161	0.409583	-0.99546	0.0949923	0.002553	-0.440414	0.000131294	0.0285149	-0.999591	0.208853	0	0	0	1
-0.0949584	-0.995047	-0.0282155	0.40914	-0.995469	0.0949005	0.002268	-0.440369	0.00039319	0.0282881	-0.999597	0.209057	0	0	0	1
-0.0949123	-0.995057	-0.0280277	0.408578	-0.995474	0.0948622	0.00198916	-0.440385	0.000651736	0.0280747	-0.999603	0.209251	0	0	0	1
-0.0946548	-0.995087	-0.0278268	0.408111	-0.995498	0.0946122	0.00171293	-0.440376	0.000900532	0.0278488	-0.999609	0.20945	0	0	0	1
-0.0945874	-0.995099	-0.0276323	0.407684	-0.995504	0.0945511	0.00147695	-0.440397	0.00111525	0.027633	-0.999615	0.209636	0	0	0	1
-0.0944672	-0.995113	-0.0275362	0.407263	-0.995515	0.0944351	0.00131722	-0.440424	0.00126191	0.0275223	-0.999618	0.209752	0	0	0	1
-0.0942552	-0.995134	-0.0275219	0.406947	-0.995535	0.0942266	0.00118892	-0.44041	0.00138246	0.0274962	-0.999618	0.209822	0	0	0	1
-0.0941897	-0.995138	-0.0275903	0.406583	-0.995541	0.0941642	0.00107795	-0.440412	0.00149762	0.027554	-0.999616	0.209854	0	0	0	1
-0.0941093	-0.995144	-0.0276277	0.40616	-0.995549	0.0940872	0.000953329	-0.440406	0.00162303	0.0275796	-0.999615	0.209897	0	0	0	1
-0.0938808	-0.995165	-0.0276581	0.405753	-0.99557	0.0938642	0.000754097	-0.440336	0.00181797	0.0275916	-0.999615	0.210001	0	0	0	1
-0.0938186	-0.995168	-0.0277643	0.405187	-0.995575	0.0938095	0.000491043	-0.44029	0.00208821	0.0276727	-0.999612	0.210161	0	0	0	1
-0.0935475	-0.995198	-0.027603	0.404616	-0.9956	0.0935468	0.000169187	-0.440239	0.00238612	0.0274826	-0.999617	0.21036	0	0	0	1
-0.0932012	-0.995236	-0.0274145	0.404084	-0.995632	0.0932087	-0.000154082	-0.44017	0.00268095	0.0272656	-0.999622	0.210563	0	0	0	1
-0.0928317	-0.995276	-0.0271911	0.403631	-0.995666	0.092847	-0.000464868	-0.440104	0.00295962	0.0270154	-0.999628	0.210773	0	0	0	1
-0.0924254	-0.995319	-0.027003	0.403414	-0.995703	0.0924451	-0.000655886	-0.440081	0.00312144	0.0268116	-0.999633	0.21093	0	0	0	1
-0.0919755	-0.995361	-0.0270009	0.403291	-0.995744	0.0919972	-0.000737298	-0.440065	0.00319021	0.0268034	-0.999633	0.210972	0	0	0	1
-0.091526	-0.9954	-0.0270749	0.403261	-0.995786	0.0915471	-0.000712237	-0.440053	0.00315992	0.0268809	-0.999631	0.210941	0	0	0	1
-0.0912336	-0.995426	-0.0271264	0.403258	-0.995813	0.0912549	-0.000718924	-0.440046	0.00316339	0.0269325	-0.999629	0.210935	0	0	0	1
-0.091092	-0.995438	-0.0271544	0.403226	-0.995826	0.091113	-0.000703867	-0.440061	0.00314711	0.0269622	-0.999629	0.210925	0	0	0	1
-0.0909075	-0.995454	-0.0271922	0.403176	-0.995843	0.0909287	-0.000708723	-0.440078	0.00315039	0.0269999	-0.999628	0.210914	0	0	0	1
-0.0907337	-0.995469	-0.0272372	0.403129	-0.995858	0.0907546	-0.000696625	-0.440083	0.00313771	0.0270465	-0.999626	0.210893	0	0	0	1
-0.090519	-0.995487	-0.0272638	0.403108	-0.995878	0.0905399	-0.000695529	-0.440088	0.00313319	0.0270737	-0.999626	0.210886	0	0	0	1
-0.0902274	-0.995513	-0.0272949	0.403098	-0.995905	0.0902482	-0.000695483	-0.440086	0.00312802	0.0271056	-0.999625	0.210876	0	0	0	1
-0.0899373	-0.995538	-0.0273274	0.403086	-0.995931	0.089958	-0.000690771	-0.440081	0.00311835	0.0271393	-0.999624	0.210865	0	0	0	1
-0.0896839	-0.99556	-0.0273535	0.40307	-0.995954	0.0897045	-0.000685489	-0.44008	0.00310852	0.0271666	-0.999623	0.210855	0	0	0	1
-0.089494	-0.995577	-0.0273712	0.403055	-0.995971	0.0895147	-0.000686002	-0.440087	0.00310543	0.0271847	-0.999623	0.210849	0	0	0	1
-0.0893261	-0.995592	-0.027387	0.403038	-0.995986	0.0893465	-0.000681066	-0.440091	0.00309734	0.0272015	-0.999622	0.210844	0	0	0	1
-0.0890128	-0.995619	-0.0274131	0.403031	-0.996014	0.0890332	-0.000680138	-0.440088	0.00309018	0.0272285	-0.999622	0.210836	0	0	0	1
-0.0887188	-0.995645	-0.027437	0.403022	-0.99604	0.088739	-0.000674811	-0.440088	0.00307895	0.0272537	-0.999621	0.210828	0	0	0	1
