# Supplementary material for: Axially rigid steerable needle with compliant active tip control
Source: PLoS One. 2021 Dec 16;16(12):e0261089. doi: 10.1371/journal.pone.0261089 (PMC8675730; doi:10.1371/journal.pone.0261089)
Supplement: S4 File — (ZIP) [file pone.0261089.s004.zip › Ins1/poseLog_Thu_Apr_29_14_02_23_2021_.csv]

-0.0878409	-0.995686	-0.0287156	0.40305	-0.996122	0.0878015	0.00153579	-0.440206	0.000964435	0.0287243	-0.999584	0.210272	0	0	0	1
-0.0876815	-0.9957	-0.0287213	0.40305	-0.996136	0.0876418	0.00154582	-0.440209	0.000950334	0.028731	-0.999584	0.21027	0	0	0	1
-0.0875738	-0.99571	-0.0287183	0.403055	-0.996146	0.0875341	0.00154126	-0.440208	0.000951503	0.0287277	-0.999584	0.21027	0	0	0	1
-0.0874479	-0.995722	-0.0286942	0.403067	-0.996157	0.0874082	0.00153941	-0.440205	0.000947606	0.0287037	-0.999585	0.210272	0	0	0	1
-0.0871697	-0.995753	-0.0284324	0.403152	-0.996181	0.0871302	0.0015192	-0.440206	0.000936885	0.0284414	-0.999592	0.210291	0	0	0	1
-0.0867848	-0.995795	-0.028139	0.403251	-0.996215	0.0867451	0.00151312	-0.4402	0.000906466	0.0281489	-0.9996	0.210308	0	0	0	1
-0.0864763	-0.99583	-0.0278789	0.403373	-0.996242	0.0864366	0.00149858	-0.440166	0.000889728	0.0278888	-0.999608	0.210319	0	0	0	1
-0.0861981	-0.995865	-0.0274811	0.403541	-0.996266	0.0861587	0.00147415	-0.440122	0.000871974	0.0274907	-0.999619	0.210337	0	0	0	1
-0.0858666	-0.995902	-0.0271748	0.403702	-0.996295	0.0858274	0.00145356	-0.440065	0.000857011	0.027184	-0.999627	0.21035	0	0	0	1
-0.0855493	-0.995938	-0.0268334	0.403884	-0.996322	0.0855106	0.00141667	-0.439999	0.000855892	0.026841	-0.999637	0.210368	0	0	0	1
-0.0853171	-0.995969	-0.0264167	0.404053	-0.996342	0.0852786	0.00139709	-0.439962	0.000833573	0.0264244	-0.999648	0.210386	0	0	0	1
-0.0849704	-0.996011	-0.0259564	0.404239	-0.996371	0.0849307	0.00142074	-0.439913	0.000761662	0.0259681	-0.99966	0.210399	0	0	0	1
-0.0846626	-0.996049	-0.0255021	0.40444	-0.996398	0.0846224	0.00142827	-0.439851	0.000707644	0.0255164	-0.999671	0.210405	0	0	0	1
-0.0843944	-0.996083	-0.0250623	0.404634	-0.99642	0.0843545	0.00139688	-0.439796	0.000694922	0.0250757	-0.999683	0.210433	0	0	0	1
-0.08409	-0.996121	-0.0245562	0.404875	-0.996446	0.0840505	0.00136131	-0.43972	0.00068012	0.0245686	-0.999695	0.210451	0	0	0	1
-0.0838007	-0.996157	-0.0241017	0.40509	-0.996471	0.0837609	0.00135832	-0.439658	0.000637868	0.0241157	-0.999706	0.210438	0	0	0	1
-0.0835107	-0.996196	-0.023466	0.405349	-0.996495	0.0834708	0.00134464	-0.439607	0.000591355	0.0234812	-0.999721	0.21043	0	0	0	1
-0.0832787	-0.996228	-0.0229436	0.405582	-0.996514	0.0832383	0.001354	-0.43955	0.000533038	0.0229616	-0.999733	0.210402	0	0	0	1
-0.0830551	-0.996259	-0.0223749	0.405832	-0.996533	0.0830145	0.00134492	-0.439489	0.00048968	0.0223943	-0.999746	0.210381	0	0	0	1
-0.0828061	-0.996296	-0.021667	0.406137	-0.996554	0.0827651	0.00134761	-0.439417	0.000422756	0.0216892	-0.999762	0.21035	0	0	0	1
-0.0825767	-0.996329	-0.0209941	0.406438	-0.996573	0.0825351	0.00136013	-0.439348	0.000349692	0.0210197	-0.999776	0.210288	0	0	0	1
-0.0823255	-0.996367	-0.0201843	0.406793	-0.996594	0.082286	0.00124016	-0.439317	0.000397287	0.0202029	-0.999793	0.2102	0	0	0	1
-0.0820361	-0.996404	-0.0195163	0.407138	-0.996617	0.0820013	0.000983457	-0.439301	0.00059249	0.0195163	-0.999807	0.210097	0	0	0	1
-0.0817557	-0.996444	-0.0186244	0.40754	-0.996641	0.08172	0.00100354	-0.439214	0.000494026	0.0186292	-0.999824	0.209989	0	0	0	1
-0.0815801	-0.996475	-0.0177214	0.407903	-0.996655	0.0815455	0.000920896	-0.439203	0.000499442	0.0177226	-0.99984	0.209869	0	0	0	1
-0.0814321	-0.996507	-0.0165718	0.408329	-0.996667	0.081401	0.00067673	-0.439254	0.000646554	0.0165571	-0.99986	0.20974	0	0	0	1
-0.0814164	-0.996531	-0.0151155	0.408792	-0.996668	0.0813835	0.000736363	-0.43929	0.000468254	0.0151105	-0.999883	0.209561	0	0	0	1
-0.0815686	-0.996537	-0.0138461	0.40915	-0.996656	0.0815327	0.000917528	-0.439367	0.000186431	0.0138601	-0.999901	0.209307	0	0	0	1
-0.0815604	-0.996552	-0.0127583	0.409512	-0.996657	0.0815225	0.00105788	-0.439381	-4.23097e-05	0.0127874	-0.999916	0.209101	0	0	0	1
-0.0814405	-0.996573	-0.0118252	0.409859	-0.996666	0.081402	0.00112093	-0.439348	-0.000182691	0.0118626	-0.999927	0.208989	0	0	0	1
-0.081212	-0.996602	-0.0109869	0.41021	-0.996685	0.0811736	0.00112895	-0.439277	-0.000261492	0.0110276	-0.999937	0.208933	0	0	0	1
-0.0808988	-0.996634	-0.0103272	0.410544	-0.996711	0.0808609	0.0011019	-0.439175	-0.000291372	0.0103679	-0.999944	0.208899	0	0	0	1
-0.0805905	-0.996665	-0.00973098	0.410879	-0.996736	0.0805544	0.000926666	-0.439118	-0.000167963	0.00975942	-0.99995	0.208874	0	0	0	1
-0.0801888	-0.996703	-0.00912344	0.411257	-0.996768	0.0801565	0.00052319	-0.439088	0.000181569	0.00912146	-0.999956	0.208836	0	0	0	1
-0.0797709	-0.996741	-0.00864075	0.411638	-0.996801	0.0797407	0.000262627	-0.439018	0.000398971	0.00861963	-0.99996	0.20876	0	0	0	1
-0.0793962	-0.996774	-0.00824118	0.412037	-0.996831	0.0793681	-6.03564e-06	-0.438975	0.00063182	0.00820017	-0.999964	0.208703	0	0	0	1
-0.0790537	-0.996805	-0.00781171	0.41244	-0.996858	0.0790272	-0.000237837	-0.438937	0.000826125	0.00775397	-0.999967	0.208641	0	0	0	1
-0.0787963	-0.996829	-0.00726246	0.412858	-0.996879	0.0787698	-0.000307542	-0.438899	0.000850323	0.00720117	-0.999971	0.208553	0	0	0	1
-0.0786702	-0.996845	-0.00651757	0.413282	-0.996889	0.0786433	-0.000342177	-0.438915	0.000825333	0.00645601	-0.999976	0.208444	0	0	0	1
-0.0785952	-0.996856	-0.00563166	0.413718	-0.996895	0.0785676	-0.000335283	-0.438943	0.000748339	0.00557347	-0.999982	0.208317	0	0	0	1
-0.0785512	-0.996865	-0.00458917	0.414181	-0.996898	0.0785225	-0.000241431	-0.438962	0.000572636	0.00454164	-0.999987	0.208176	0	0	0	1
-0.0785062	-0.996872	-0.00360959	0.414634	-0.996902	0.0784764	-0.000114555	-0.438976	0.000369041	0.0035751	-0.999991	0.208014	0	0	0	1
-0.0785165	-0.996875	-0.00238151	0.415128	-0.996901	0.0784861	-4.74356e-06	-0.439017	0.00016318	0.00235947	-0.999995	0.20788	0	0	0	1
-0.0785511	-0.996875	-0.000965909	0.415617	-0.996898	0.0785204	0.000116409	-0.439062	-6.87132e-05	0.000957791	-0.999997	0.207725	0	0	0	1
-0.0786236	-0.996869	0.000466064	0.416043	-0.996893	0.0785932	0.000229419	-0.439116	-0.000293888	-0.000460817	-0.999997	0.207554	0	0	0	1
-0.0787008	-0.996862	0.00167625	0.41639	-0.996886	0.078671	0.000341338	-0.439167	-0.000500737	-0.00165839	-0.999996	0.207399	0	0	0	1
-0.0787114	-0.996859	0.00267999	0.416691	-0.996886	0.0786822	0.000393391	-0.43919	-0.000631653	-0.00265487	-0.999994	0.207328	0	0	0	1
-0.07855	-0.996869	0.00341656	0.416981	-0.996898	0.0785212	0.000379078	-0.439143	-0.000674816	-0.00339037	-0.999992	0.207332	0	0	0	1
-0.0783144	-0.996885	0.00409141	0.417316	-0.996917	0.078286	0.000355678	-0.439072	-0.000703543	-0.0040651	-0.999989	0.207367	0	0	0	1
-0.0781076	-0.996899	0.00466571	0.417664	-0.996933	0.0780796	0.00033034	-0.43902	-0.000722302	-0.00463975	-0.999987	0.20739	0	0	0	1
-0.0779249	-0.996911	0.00518866	0.41806	-0.996947	0.0778973	0.00034049	-0.438983	-0.000772326	-0.00516043	-0.999984	0.207388	0	0	0	1
-0.0778216	-0.996917	0.00548434	0.418458	-0.996955	0.0777943	0.000351237	-0.438997	-0.000805519	-0.00545444	-0.999983	0.20736	0	0	0	1
-0.077577	-0.996935	0.00564431	0.418937	-0.996975	0.077548	2.49473e-05	-0.439056	-0.000491288	-0.00563943	-0.999982	0.207333	0	0	0	1
-0.0773044	-0.996956	0.00568456	0.419474	-0.996996	0.0772746	-0.00011452	-0.439057	-0.000353809	-0.00569045	-0.999981	0.207298	0	0	0	1
-0.0771297	-0.99697	0.00572189	0.420116	-0.997009	0.0770999	-0.000107649	-0.439088	-0.000362545	-0.0057272	-0.999981	0.207247	0	0	0	1
-0.0772807	-0.996958	0.00562743	0.420757	-0.996997	0.0772524	0.000152317	-0.439227	-0.000615301	-0.00561289	-0.999982	0.207087	0	0	0	1
-0.0775106	-0.996942	0.00540438	0.421396	-0.996979	0.0774842	0.000531084	-0.439385	-0.000976931	-0.00536103	-0.999983	0.206831	0	0	0	1
-0.0775298	-0.996942	0.00515605	0.42196	-0.996977	0.0775048	0.000862248	-0.439435	-0.00128795	-0.00508778	-0.999984	0.206583	0	0	0	1
-0.0774171	-0.996951	0.00506076	0.422469	-0.996986	0.077393	0.00105986	-0.439425	-0.00147701	-0.00497762	-0.999984	0.206455	0	0	0	1
-0.0772347	-0.996965	0.00508856	0.422927	-0.997	0.0772111	0.00116667	-0.439385	-0.00158475	-0.00499736	-0.999984	0.206419	0	0	0	1
-0.0770767	-0.996977	0.00514613	0.423248	-0.997012	0.0770535	0.0012164	-0.43934	-0.00163797	-0.00505117	-0.999984	0.206418	0	0	0	1
-0.0769236	-0.996988	0.00527644	0.423574	-0.997024	0.0769007	0.00123601	-0.439304	-0.00166678	-0.00517982	-0.999983	0.206452	0	0	0	1
-0.0768351	-0.996994	0.00542356	0.423971	-0.997031	0.0768127	0.0012895	-0.439307	-0.00173096	-0.00532254	-0.999982	0.206484	0	0	0	1
-0.0768541	-0.996992	0.00556525	0.424408	-0.997029	0.0768325	0.0013764	-0.43936	-0.00182859	-0.0054571	-0.999981	0.206497	0	0	0	1
-0.0767759	-0.996997	0.00563916	0.424874	-0.997035	0.076755	0.00148117	-0.439366	-0.00193831	-0.00552289	-0.999981	0.206476	0	0	0	1
-0.0767501	-0.996999	0.00572434	0.425439	-0.997036	0.0767302	0.00161776	-0.439404	-0.00208089	-0.00559739	-0.99998	0.206448	0	0	0	1
-0.0769643	-0.996982	0.00583128	0.425927	-0.99702	0.0769454	0.00175992	-0.439548	-0.00223206	-0.00569262	-0.999979	0.20643	0	0	0	1
-0.0769114	-0.996986	0.00587578	0.4264	-0.997023	0.0768933	0.00189328	-0.439561	-0.00236815	-0.00572685	-0.999979	0.206388	0	0	0	1
-0.0773734	-0.996949	0.00594271	0.426935	-0.996987	0.0773561	0.00198749	-0.43947	-0.0024699	-0.0057852	-0.999978	0.206361	0	0	0	1
-0.0774845	-0.99694	0.0060424	0.427355	-0.996979	0.0774679	0.00206416	-0.439466	-0.00255471	-0.00587838	-0.999977	0.206364	0	0	0	1
-0.0774155	-0.996945	0.00614839	0.427802	-0.996984	0.0773995	0.00214011	-0.43946	-0.00263824	-0.00597835	-0.999976	0.20637	0	0	0	1
-0.0773758	-0.996947	0.00630933	0.428337	-0.996987	0.0773608	0.00222812	-0.439471	-0.0027382	-0.00613209	-0.999975	0.206395	0	0	0	1
-0.0775625	-0.996931	0.00649698	0.428825	-0.996972	0.0775487	0.00233294	-0.439593	-0.00285841	-0.00631053	-0.999974	0.20643	0	0	0	1
-0.0775949	-0.996928	0.0066569	0.429369	-0.996969	0.0775822	0.00243608	-0.43965	-0.00297385	-0.00646187	-0.999972	0.206451	0	0	0	1
-0.0775597	-0.996929	0.00679356	0.429931	-0.996971	0.0775482	0.00253837	-0.439674	-0.00308621	-0.00659029	-0.999971	0.206464	0	0	0	1
-0.077636	-0.996923	0.00691712	0.430358	-0.996965	0.0776255	0.00264123	-0.439731	-0.00319886	-0.00670525	-0.99997	0.206468	0	0	0	1
-0.0774713	-0.996935	0.00699949	0.430823	-0.996977	0.0774616	0.00272153	-0.439677	-0.0032842	-0.00678167	-0.999969	0.206464	0	0	0	1
-0.0776829	-0.996918	0.00708349	0.431232	-0.996961	0.0776739	0.00278829	-0.439612	-0.00335873	-0.00685954	-0.999969	0.20646	0	0	0	1
-0.0778086	-0.996907	0.00723845	0.431578	-0.996951	0.0778004	0.00282269	-0.439616	-0.00340594	-0.00701093	-0.999967	0.206499	0	0	0	1
-0.0776486	-0.996918	0.00744335	0.432044	-0.996963	0.0776414	0.00285503	-0.439536	-0.00345298	-0.00721323	-0.999966	0.206542	0	0	0	1
-0.07767	-0.996915	0.00759703	0.432526	-0.996962	0.0776618	0.00265887	-0.43953	-0.00326951	-0.0073816	-0.999965	0.206562	0	0	0	1
-0.0776998	-0.996912	0.00772557	0.432983	-0.996961	0.0776876	0.00208299	-0.439611	-0.00270556	-0.0075544	-0.999966	0.206565	0	0	0	1
-0.0776719	-0.996913	0.00786617	0.433496	-0.996964	0.0776587	0.00188744	-0.439574	-0.00252131	-0.00770982	-0.999965	0.206551	0	0	0	1
-0.0777738	-0.996904	0.00795348	0.434065	-0.996957	0.0777571	0.00140544	-0.439677	-0.00204835	-0.00783409	-0.999965	0.206568	0	0	0	1
-0.0780523	-0.996882	0.00806462	0.434547	-0.996936	0.078035	0.00131804	-0.439742	-0.00197208	-0.00795114	-0.999964	0.20658	0	0	0	1
-0.0781104	-0.996876	0.00822099	0.435062	-0.996931	0.0780932	0.00128189	-0.439763	-0.00194872	-0.00810974	-0.999963	0.206617	0	0	0	1
-0.0783177	-0.996858	0.00839962	0.435633	-0.996915	0.0783005	0.00124015	-0.439796	-0.00192277	-0.00829069	-0.999962	0.206659	0	0	0	1
-0.0785137	-0.996842	0.00851356	0.436087	-0.996899	0.0784968	0.0012529	-0.439821	-0.00194606	-0.0084029	-0.999961	0.206669	0	0	0	1
-0.078545	-0.996838	0.00860635	0.436582	-0.996897	0.0785281	0.00123528	-0.43977	-0.00193605	-0.00849671	-0.99996	0.206672	0	0	0	1
-0.0788443	-0.996813	0.00876428	0.43712	-0.996873	0.0788275	0.00120646	-0.439773	-0.00192232	-0.00865585	-0.999958	0.206699	0	0	0	1
-0.0791779	-0.996786	0.00888681	0.437561	-0.996847	0.0791618	0.00125361	-0.43981	-0.00198192	-0.00877362	-0.999957	0.20671	0	0	0	1
-0.0793008	-0.996775	0.00899409	0.438045	-0.996837	0.0792853	0.00130864	-0.439796	-0.00204637	-0.00887595	-0.999956	0.206714	0	0	0	1
-0.0795399	-0.996754	0.00919762	0.438585	-0.996818	0.0795254	0.00137118	-0.439843	-0.00212703	-0.00907338	-0.999954	0.206758	0	0	0	1
-0.0798188	-0.99673	0.00941052	0.439031	-0.996795	0.0798055	0.0014395	-0.439979	-0.00221467	-0.00927955	-0.999952	0.206814	0	0	0	1
-0.0798665	-0.996725	0.00957537	0.439555	-0.996791	0.0798543	0.00151857	-0.44002	-0.0023071	-0.00943744	-0.999951	0.206846	0	0	0	1
-0.0798958	-0.996721	0.00969395	0.440082	-0.996789	0.0798848	0.00162068	-0.440035	-0.00241864	-0.00954742	-0.999949	0.206848	0	0	0	1
-0.0799267	-0.996718	0.00973413	0.440517	-0.996786	0.0799167	0.00171511	-0.440025	-0.00251628	-0.00957985	-0.999949	0.206817	0	0	0	1
-0.0799442	-0.996717	0.00973451	0.440988	-0.996784	0.079935	0.00179931	-0.439936	-0.00260041	-0.00957345	-0.999949	0.206766	0	0	0	1
-0.0802159	-0.996694	0.00978986	0.441421	-0.996762	0.0802068	0.0017962	-0.439921	-0.00260436	-0.00962818	-0.999948	0.206747	0	0	0	1
-0.0804383	-0.996675	0.00990455	0.441782	-0.996745	0.080428	0.00163099	-0.439977	-0.00245105	-0.0097552	-0.999947	0.206776	0	0	0	1
-0.0803678	-0.99668	0.0100052	0.442212	-0.996751	0.0803567	0.00153232	-0.439909	-0.00236009	-0.00986359	-0.999946	0.206805	0	0	0	1
-0.0805095	-0.996667	0.0101361	0.442611	-0.99674	0.0804961	0.00127769	-0.439936	-0.00211823	-0.0100142	-0.999945	0.206855	0	0	0	1
-0.0805762	-0.99666	0.0102971	0.44295	-0.996735	0.080562	0.00116304	-0.439949	-0.00201759	-0.0101838	-0.999944	0.206912	0	0	0	1
-0.0804786	-0.996665	0.0105469	0.44335	-0.996743	0.0804641	0.00108215	-0.439913	-0.00195608	-0.0104396	-0.999941	0.206998	0	0	0	1
-0.0804909	-0.996662	0.0108094	0.443799	-0.996742	0.0804735	0.00076755	-0.439971	-0.00166375	-0.0107265	-0.999939	0.207105	0	0	0	1
-0.0804822	-0.99666	0.011004	0.444236	-0.996743	0.0804623	0.000506429	-0.440003	-0.00141903	-0.0109414	-0.999937	0.207193	0	0	0	1
-0.080531	-0.996654	0.0112111	0.444686	-0.99674	0.0805081	0.000207079	-0.44001	-0.00113786	-0.0111719	-0.999935	0.20729	0	0	0	1
-0.0807642	-0.996632	0.0114709	0.445201	-0.996721	0.0807384	-7.32065e-05	-0.439996	-0.000882067	-0.0114532	-0.999932	0.207408	0	0	0	1
-0.0810924	-0.996602	0.0117319	0.445771	-0.996695	0.0810614	-0.000533393	-0.440022	-0.000448309	-0.0117504	-0.999929	0.207535	0	0	0	1
-0.081281	-0.996585	0.011896	0.446211	-0.996679	0.0812424	-0.00117581	-0.440045	0.000176464	-0.011966	-0.999926	0.207636	0	0	0	1
-0.0812915	-0.996583	0.0119766	0.446642	-0.996678	0.0812394	-0.0022904	-0.440043	0.00128076	-0.0121369	-0.999923	0.20773	0	0	0	1
-0.0813252	-0.99658	0.0120192	0.447083	-0.996673	0.0812579	-0.00353854	-0.43999	0.00252096	-0.0122809	-0.999919	0.207816	0	0	0	1
-0.0813436	-0.996579	0.0120235	0.447444	-0.996667	0.0812606	-0.00480264	-0.439976	0.00378039	-0.012388	-0.999914	0.207885	0	0	0	1
-0.0811896	-0.996591	0.0120215	0.447799	-0.996674	0.0810907	-0.00608725	-0.439968	0.00506291	-0.0124896	-0.999907	0.207952	0	0	0	1
-0.0809036	-0.996614	0.0120648	0.448182	-0.996691	0.0807895	-0.00727444	-0.439922	0.00624638	-0.0126272	-0.999898	0.208019	0	0	0	1
-0.0808069	-0.99662	0.0122417	0.44859	-0.996692	0.080679	-0.00825658	-0.439877	0.00721232	-0.0128821	-0.999889	0.208106	0	0	0	1
-0.0808308	-0.996615	0.0124681	0.44902	-0.996685	0.0806921	-0.00895818	-0.439828	0.00789309	-0.0131645	-0.99988	0.208231	0	0	0	1
-0.0808196	-0.996612	0.0127344	0.449485	-0.996681	0.0806706	-0.00957049	-0.439795	0.00848209	-0.0134793	-0.999871	0.208387	0	0	0	1
-0.0808653	-0.996604	0.0130591	0.449946	-0.996674	0.0807087	-0.00992006	-0.43976	0.00880371	-0.0138315	-0.999863	0.208553	0	0	0	1
-0.0810274	-0.996586	0.0134513	0.450419	-0.996659	0.0808637	-0.0101725	-0.439761	0.00902136	-0.0142443	-0.999855	0.208747	0	0	0	1
-0.0812744	-0.996559	0.0139683	0.450938	-0.996639	0.0811049	-0.0102559	-0.439794	0.009059	-0.0147685	-0.999847	0.208993	0	0	0	1
-0.0814991	-0.996532	0.0145294	0.451458	-0.99662	0.0813235	-0.0103233	-0.439869	0.00907723	-0.0153352	-0.999839	0.209267	0	0	0	1
-0.0816065	-0.996516	0.0150523	0.451995	-0.996612	0.0814255	-0.0103662	-0.439883	0.00907576	-0.0158609	-0.999831	0.209513	0	0	0	1
-0.0818027	-0.996491	0.0156164	0.452566	-0.996596	0.0816158	-0.0104113	-0.439906	0.00907146	-0.0164285	-0.999821	0.209782	0	0	0	1
-0.0820627	-0.996462	0.0161263	0.453054	-0.996574	0.0818701	-0.0104788	-0.439957	0.00909272	-0.0169445	-0.999813	0.210034	0	0	0	1
-0.0821452	-0.996449	0.0164676	0.453473	-0.996567	0.0819491	-0.0105037	-0.439874	0.00908816	-0.0172875	-0.999807	0.210188	0	0	0	1
-0.0821889	-0.996441	0.0167536	0.453878	-0.996563	0.0819893	-0.0105495	-0.439745	0.00910959	-0.0175767	-0.999802	0.210319	0	0	0	1
-0.0825098	-0.996409	0.0170931	0.454244	-0.996536	0.0823052	-0.0106581	-0.439745	0.00918418	-0.0179269	-0.999795	0.21048	0	0	0	1
-0.0827887	-0.996379	0.0174896	0.454667	-0.996512	0.0825779	-0.010799	-0.439739	0.00928683	-0.0183361	-0.999786	0.210668	0	0	0	1
-0.0828677	-0.996366	0.0178152	0.455106	-0.996503	0.0826493	-0.0110456	-0.439684	0.00950429	-0.0186817	-0.999778	0.210831	0	0	0	1
-0.0828815	-0.99636	0.0181149	0.45556	-0.996499	0.0826531	-0.0114243	-0.439635	0.0098567	-0.0190118	-0.999768	0.210988	0	0	0	1
-0.0830161	-0.996341	0.018519	0.456081	-0.996483	0.0827738	-0.0119352	-0.439659	0.0103299	-0.0194581	-0.999755	0.21121	0	0	0	1
-0.0832991	-0.996309	0.0189916	0.456616	-0.996456	0.083044	-0.0123311	-0.439701	0.0106796	-0.0199649	-0.999741	0.211459	0	0	0	1
-0.0834453	-0.996287	0.0194478	0.457128	-0.996443	0.0831835	-0.0124239	-0.439676	0.0107312	-0.0204288	-0.999731	0.211677	0	0	0	1
-0.0837256	-0.996254	0.0199547	0.457624	-0.996419	0.0834563	-0.0125252	-0.439722	0.0107841	-0.0209454	-0.99972	0.211921	0	0	0	1
-0.0839554	-0.996223	0.0205119	0.458112	-0.996399	0.0836789	-0.0125838	-0.439823	0.010791	-0.0215079	-0.999708	0.212189	0	0	0	1
-0.0840796	-0.996203	0.0210042	0.458572	-0.996389	0.0837969	-0.0126262	-0.439862	0.0107894	-0.0220033	-0.999697	0.212423	0	0	0	1
-0.084147	-0.996189	0.0213955	0.459029	-0.996383	0.0838595	-0.0126539	-0.43979	0.0107826	-0.0223963	-0.999689	0.212604	0	0	0	1
-0.0844419	-0.996154	0.0218357	0.459502	-0.996358	0.0841482	-0.0127146	-0.439753	0.0107994	-0.0228432	-0.999678	0.21281	0	0	0	1
-0.0848426	-0.996109	0.0223134	0.459976	-0.996324	0.0845424	-0.0127758	-0.43975	0.0108108	-0.0233287	-0.999667	0.213034	0	0	0	1
-0.0850268	-0.996082	0.0228193	0.460513	-0.996308	0.0847199	-0.0128312	-0.439726	0.0108188	-0.0238394	-0.999655	0.213273	0	0	0	1
-0.0852202	-0.996054	0.0233407	0.461079	-0.996292	0.0849062	-0.0128935	-0.439691	0.0108319	-0.0243663	-0.999642	0.213516	0	0	0	1
-0.0855502	-0.996011	0.0239587	0.461664	-0.996263	0.0852282	-0.012948	-0.439758	0.0108254	-0.0249902	-0.999627	0.213809	0	0	0	1
-0.0859415	-0.995961	0.0246138	0.462264	-0.99623	0.0856115	-0.0129889	-0.439856	0.0108003	-0.0256506	-0.99961	0.214121	0	0	0	1
-0.0863627	-0.995914	0.0250555	0.462872	-0.996194	0.0860278	-0.0129956	-0.439929	0.010758	-0.0260958	-0.999599	0.214369	0	0	0	1
-0.0867006	-0.995874	0.0254576	0.463426	-0.996165	0.0863613	-0.0130018	-0.439982	0.0107206	-0.0265006	-0.999589	0.214599	0	0	0	1
-0.0869229	-0.995842	0.025939	0.463984	-0.996146	0.0865779	-0.0130233	-0.439916	0.0106944	-0.0269844	-0.999576	0.214806	0	0	0	1
-0.0875204	-0.995776	0.0264734	0.46468	-0.996093	0.0871658	-0.0131717	-0.439798	0.0107794	-0.0275361	-0.99956	0.215022	0	0	0	1
-0.0882841	-0.995696	0.0269444	0.465354	-0.996017	0.0879014	-0.0139984	-0.439869	0.0115407	-0.0280862	-0.999537	0.215244	0	0	0	1
-0.0888558	-0.995641	0.0270984	0.466129	-0.995958	0.088453	-0.0146553	-0.439819	0.0121654	-0.0283043	-0.999523	0.215283	0	0	0	1
-0.08963	-0.995577	0.0268783	0.46686	-0.995883	0.0892171	-0.015115	-0.439813	0.0126212	-0.0281357	-0.999522	0.215092	0	0	0	1
-0.0903131	-0.995528	0.0264163	0.467477	-0.995822	0.0899065	-0.0151037	-0.439926	0.0126322	-0.0276832	-0.999535	0.214737	0	0	0	1
-0.0906641	-0.995506	0.0260508	0.468043	-0.995793	0.09027	-0.0148184	-0.440045	0.0123713	-0.027298	-0.999548	0.214421	0	0	0	1
-0.0909558	-0.995484	0.0258839	0.468626	-0.995769	0.0905698	-0.0145965	-0.440159	0.0121573	-0.0271153	-0.999556	0.214228	0	0	0	1
-0.0911239	-0.99547	0.0258001	0.469131	-0.995756	0.0907436	-0.0144287	-0.440218	0.0119932	-0.0270186	-0.999561	0.214102	0	0	0	1
-0.091173	-0.995469	0.0256958	0.469654	-0.995753	0.0907982	-0.0142745	-0.440223	0.0118477	-0.0269013	-0.999566	0.21397	0	0	0	1
-0.0912404	-0.995466	0.0255481	0.470105	-0.995748	0.0908717	-0.0141093	-0.440228	0.0116948	-0.0267401	-0.999572	0.213814	0	0	0	1
-0.0914241	-0.995453	0.0254043	0.470562	-0.995734	0.0910618	-0.0139336	-0.440286	0.0115279	-0.0265831	-0.999578	0.213655	0	0	0	1
-0.0917391	-0.995428	0.0252307	0.471046	-0.995707	0.0913841	-0.0137373	-0.440412	0.0113398	-0.026396	-0.999585	0.213468	0	0	0	1
-0.0919711	-0.995414	0.0249516	0.471491	-0.995688	0.0916248	-0.0135251	-0.440498	0.0111479	-0.0261012	-0.999595	0.213226	0	0	0	1
-0.0919843	-0.995422	0.0245927	0.472026	-0.995688	0.0916478	-0.0132985	-0.440476	0.0109548	-0.0257232	-0.999607	0.212941	0	0	0	1
-0.091873	-0.995438	0.0243537	0.472503	-0.9957	0.0915436	-0.0131233	-0.440392	0.0108051	-0.025468	-0.999615	0.21274	0	0	0	1
-0.0918288	-0.995444	0.0242786	0.473028	-0.995706	0.0915031	-0.0130112	-0.440333	0.0107014	-0.0253825	-0.999618	0.212639	0	0	0	1
-0.092071	-0.995422	0.0242524	0.473469	-0.995684	0.0917478	-0.0129254	-0.440329	0.0106122	-0.0253511	-0.99962	0.212563	0	0	0	1
-0.0922102	-0.995409	0.024244	0.473807	-0.995672	0.0918892	-0.0128419	-0.440346	0.0105262	-0.0253365	-0.999621	0.212503	0	0	0	1
-0.0923527	-0.995394	0.0243417	0.474222	-0.99566	0.0920326	-0.0127679	-0.440381	0.0104399	-0.0254286	-0.99962	0.212482	0	0	0	1
-0.0926364	-0.995365	0.0244458	0.474667	-0.995635	0.0923176	-0.0126772	-0.44049	0.0103327	-0.0255268	-0.999618	0.212463	0	0	0	1
-0.092867	-0.995341	0.0245319	0.475094	-0.995614	0.0925497	-0.0125879	-0.440583	0.0102299	-0.0256067	-0.999617	0.212438	0	0	0	1
-0.0928908	-0.995337	0.0246109	0.475662	-0.995613	0.0925753	-0.0124848	-0.440573	0.0101192	-0.0256761	-0.999617	0.212408	0	0	0	1
-0.0929599	-0.995329	0.024665	0.476181	-0.995608	0.0926459	-0.0124035	-0.440582	0.0100315	-0.0257231	-0.999616	0.212381	0	0	0	1
-0.0930213	-0.995323	0.0247044	0.476668	-0.995603	0.0927094	-0.0123081	-0.440581	0.00993123	-0.025754	-0.999617	0.212341	0	0	0	1
-0.0931002	-0.995314	0.024737	0.477222	-0.995596	0.0927906	-0.0122086	-0.440567	0.00982706	-0.025778	-0.999617	0.212295	0	0	0	1
-0.0934491	-0.995281	0.0247751	0.477663	-0.995565	0.0931416	-0.0121157	-0.440637	0.00972195	-0.0258108	-0.999617	0.212252	0	0	0	1
-0.0937077	-0.995255	0.0248534	0.478124	-0.995542	0.0934019	-0.0120209	-0.440726	0.00961347	-0.0258824	-0.999616	0.212227	0	0	0	1
-0.0939589	-0.995228	0.0249619	0.478651	-0.995519	0.0936544	-0.0119371	-0.44082	0.00951329	-0.025985	-0.999615	0.212221	0	0	0	1
-0.0941894	-0.995203	0.0250968	0.47911	-0.995498	0.0938855	-0.0118655	-0.440909	0.00942335	-0.0261148	-0.999612	0.212235	0	0	0	1
-0.0942331	-0.995196	0.0251999	0.47964	-0.995495	0.09393	-0.0117996	-0.440905	0.0093469	-0.0262117	-0.99961	0.212238	0	0	0	1
-0.0941826	-0.9952	0.0252283	0.480121	-0.9955	0.0938815	-0.0117138	-0.440853	0.00926012	-0.0262314	-0.999611	0.212196	0	0	0	1
-0.0941684	-0.995201	0.0252364	0.480482	-0.995502	0.0938687	-0.0116525	-0.440814	0.00919862	-0.0262335	-0.999611	0.212158	0	0	0	1
-0.0943269	-0.995184	0.0253483	0.480929	-0.995488	0.0940279	-0.0115919	-0.44075	0.00912355	-0.0263407	-0.999609	0.212167	0	0	0	1
-0.0945846	-0.995155	0.0255116	0.481332	-0.995464	0.0942854	-0.0115489	-0.440764	0.00905857	-0.0265016	-0.999605	0.212207	0	0	0	1
-0.0947008	-0.995139	0.0257188	0.481707	-0.995453	0.0944003	-0.0115264	-0.440767	0.00901342	-0.0267067	-0.9996	0.212265	0	0	0	1
-0.094788	-0.995122	0.0260235	0.482207	-0.995445	0.0944854	-0.0115024	-0.440733	0.00895841	-0.0270087	-0.999593	0.212312	0	0	0	1
-0.0950943	-0.995088	0.0262169	0.482641	-0.995417	0.0947916	-0.0114452	-0.440807	0.00887478	-0.0271985	-0.999588	0.212356	0	0	0	1
-0.0952986	-0.995063	0.0264435	0.483028	-0.995398	0.0949946	-0.0114228	-0.440875	0.00882532	-0.0274237	-0.999583	0.212422	0	0	0	1
-0.0953168	-0.995053	0.026733	0.48348	-0.995397	0.0950107	-0.0114036	-0.440849	0.00877822	-0.0277102	-0.999575	0.212508	0	0	0	1
-0.0955043	-0.995027	0.0270328	0.483965	-0.995379	0.0951963	-0.0113826	-0.44087	0.00872348	-0.0280083	-0.999567	0.212607	0	0	0	1
-0.0956574	-0.995005	0.0273148	0.484423	-0.995365	0.095348	-0.0113471	-0.440895	0.00865687	-0.028287	-0.99956	0.212698	0	0	0	1
-0.0956398	-0.995	0.0275593	0.484897	-0.995367	0.0953286	-0.0113358	-0.440829	0.00862282	-0.0285291	-0.999554	0.212786	0	0	0	1
-0.0958484	-0.994973	0.0277819	0.485405	-0.995347	0.0955356	-0.0113289	-0.440769	0.00858868	-0.0287518	-0.999547	0.212857	0	0	0	1
-0.0962683	-0.994926	0.0280055	0.485867	-0.995307	0.0959541	-0.0113135	-0.44082	0.00853971	-0.0289766	-0.999541	0.212928	0	0	0	1
-0.0964855	-0.994899	0.0282412	0.486325	-0.995287	0.0961702	-0.0112832	-0.440872	0.00848055	-0.02921	-0.999535	0.213007	0	0	0	1
-0.0966685	-0.994873	0.0285127	0.486879	-0.995269	0.096352	-0.0112483	-0.440911	0.00841428	-0.0294785	-0.999528	0.213098	0	0	0	1
-0.0969733	-0.994837	0.0287485	0.48736	-0.99524	0.0966561	-0.0112075	-0.441023	0.00834174	-0.0297118	-0.999521	0.213171	0	0	0	1
-0.0971692	-0.994813	0.0289276	0.487816	-0.995222	0.0968521	-0.0111578	-0.441084	0.0082691	-0.0298868	-0.999517	0.213213	0	0	0	1
-0.0971536	-0.99481	0.0290644	0.488394	-0.995224	0.0968369	-0.0111056	-0.441034	0.00820432	-0.0300178	-0.999513	0.213233	0	0	0	1
-0.0972224	-0.994802	0.0291143	0.488813	-0.995218	0.0969073	-0.0110419	-0.441011	0.00813395	-0.0300619	-0.999513	0.213211	0	0	0	1
-0.0973592	-0.994786	0.0291844	0.489213	-0.995205	0.0970452	-0.0109883	-0.440984	0.00806968	-0.0301275	-0.999511	0.213202	0	0	0	1
-0.0973831	-0.99478	0.0293334	0.489746	-0.995203	0.0970694	-0.0109384	-0.440899	0.00800478	-0.0302712	-0.999507	0.21323	0	0	0	1
-0.0976637	-0.994747	0.0295202	0.490146	-0.995176	0.0973494	-0.0109143	-0.440933	0.00795398	-0.030457	-0.999502	0.213286	0	0	0	1
-0.0978514	-0.99472	0.0297842	0.490555	-0.995158	0.0975354	-0.0109001	-0.440954	0.00790837	-0.0307199	-0.999495	0.213377	0	0	0	1
-0.0980167	-0.994695	0.0300868	0.491101	-0.995142	0.0976991	-0.0108788	-0.440958	0.00785243	-0.0310202	-0.999486	0.213484	0	0	0	1
-0.0984258	-0.994644	0.0304246	0.491574	-0.995102	0.0981063	-0.0108628	-0.441104	0.00779055	-0.0313581	-0.999476	0.213612	0	0	0	1
-0.0986721	-0.99461	0.0307426	0.492055	-0.995078	0.0983509	-0.0108371	-0.441183	0.0077259	-0.0316739	-0.999466	0.213732	0	0	0	1
-0.0986242	-0.994607	0.0310069	0.492641	-0.995083	0.0983014	-0.0108225	-0.44111	0.00768686	-0.0319351	-0.999458	0.21383	0	0	0	1
-0.0987662	-0.994585	0.0312664	0.493116	-0.99507	0.0984423	-0.0107978	-0.441097	0.00763216	-0.032192	-0.99945	0.213923	0	0	0	1
-0.0989721	-0.994555	0.0315368	0.493555	-0.99505	0.0986472	-0.0107717	-0.441094	0.00757277	-0.0324601	-0.999442	0.214021	0	0	0	1
-0.0990362	-0.99454	0.0318108	0.494102	-0.995044	0.0987093	-0.0107666	-0.441042	0.00753858	-0.0327327	-0.999434	0.214126	0	0	0	1
-0.0993756	-0.994498	0.0320901	0.494561	-0.99501	0.0990476	-0.0107425	-0.441122	0.00747572	-0.0330108	-0.999425	0.214223	0	0	0	1
-0.0997036	-0.994455	0.0323895	0.49505	-0.994978	0.0993744	-0.0107167	-0.441232	0.00740931	-0.0333085	-0.999415	0.214329	0	0	0	1
-0.100032	-0.994411	0.032721	0.495679	-0.994945	0.0997013	-0.0106926	-0.441328	0.00734126	-0.0336384	-0.999405	0.214444	0	0	0	1
-0.100411	-0.994363	0.0330201	0.496222	-0.994908	0.10008	-0.0106598	-0.441461	0.00726576	-0.0339355	-0.999395	0.214543	0	0	0	1
-0.100442	-0.994354	0.0332113	0.496778	-0.994905	0.10011	-0.0106069	-0.441422	0.00719293	-0.0341207	-0.99939	0.214587	0	0	0	1
-0.100402	-0.994354	0.0333169	0.497316	-0.99491	0.100072	-0.0105625	-0.441298	0.00713952	-0.034221	-0.999387	0.214596	0	0	0	1
-0.1007	-0.994319	0.0334707	0.497736	-0.99488	0.10037	-0.0105278	-0.441283	0.00707929	-0.0343727	-0.999382	0.214627	0	0	0	1
-0.100871	-0.994295	0.0336612	0.498184	-0.994863	0.100541	-0.0104928	-0.441259	0.00701929	-0.0345599	-0.999376	0.214678	0	0	0	1
-0.101112	-0.994262	0.0339065	0.498655	-0.994839	0.100781	-0.0104803	-0.44127	0.0069737	-0.0348044	-0.999368	0.21476	0	0	0	1
-0.101397	-0.994223	0.0342147	0.499098	-0.99481	0.101064	-0.0104669	-0.441352	0.00691924	-0.0351117	-0.999357	0.214876	0	0	0	1
-0.101559	-0.994196	0.0344992	0.49963	-0.994794	0.101225	-0.0104471	-0.44137	0.00686494	-0.0353938	-0.999348	0.214975	0	0	0	1
-0.101798	-0.994162	0.0347826	0.500169	-0.99477	0.101463	-0.0104263	-0.44142	0.00680692	-0.0356753	-0.999338	0.215073	0	0	0	1
-0.102081	-0.994122	0.0350886	0.500647	-0.994741	0.101745	-0.0104038	-0.441502	0.00674319	-0.0359793	-0.999328	0.215184	0	0	0	1
-0.102133	-0.994109	0.0353254	0.501154	-0.994736	0.101796	-0.0103783	-0.441454	0.00669183	-0.0362127	-0.99932	0.215263	0	0	0	1
-0.102333	-0.99408	0.0355595	0.501626	-0.994716	0.101994	-0.0103729	-0.441405	0.00665519	-0.0364463	-0.999311	0.215343	0	0	0	1
-0.102539	-0.994048	0.0358457	0.502059	-0.994695	0.102198	-0.0103987	-0.441424	0.00664409	-0.036735	-0.999301	0.215447	0	0	0	1
-0.102583	-0.994033	0.0361485	0.502605	-0.994688	0.102226	-0.0107771	-0.441436	0.00698804	-0.0370752	-0.999286	0.215563	0	0	0	1
-0.102848	-0.993995	0.0364245	0.503167	-0.994661	0.102488	-0.0108241	-0.441452	0.00699669	-0.0373565	-0.999275	0.21566	0	0	0	1
-0.103246	-0.993943	0.0367074	0.503672	-0.99462	0.102885	-0.0108112	-0.441563	0.0069397	-0.0376393	-0.999265	0.21575	0	0	0	1
-0.10357	-0.993901	0.036948	0.504294	-0.994587	0.103208	-0.0107805	-0.441637	0.00687201	-0.0378777	-0.999257	0.215815	0	0	0	1
-0.103852	-0.993864	0.0371355	0.504873	-0.994558	0.10349	-0.0107331	-0.441698	0.00679468	-0.0380613	-0.99925	0.215847	0	0	0	1
-0.103997	-0.993848	0.037179	0.505349	-0.994543	0.103638	-0.0106703	-0.441682	0.00672209	-0.038099	-0.999249	0.215808	0	0	0	1
-0.104052	-0.993845	0.0370895	0.505872	-0.994538	0.103696	-0.01061	-0.4416	0.00666922	-0.038004	-0.999253	0.215698	0	0	0	1
-0.104166	-0.993836	0.0370289	0.506303	-0.994526	0.103812	-0.0105834	-0.441553	0.00664468	-0.0379418	-0.999256	0.215604	0	0	0	1
-0.104377	-0.993808	0.0371647	0.5068	-0.994503	0.104014	-0.0107646	-0.441563	0.00680287	-0.0380971	-0.999249	0.215591	0	0	0	1
-0.104695	-0.993768	0.0373611	0.50732	-0.994469	0.104326	-0.0109126	-0.441651	0.00691741	-0.0383101	-0.99924	0.215646	0	0	0	1
-0.105083	-0.993718	0.0375903	0.507816	-0.994428	0.104713	-0.0108971	-0.441748	0.00686301	-0.0385391	-0.999231	0.215711	0	0	0	1
-0.105391	-0.993678	0.0377916	0.508386	-0.994396	0.105021	-0.0108655	-0.441821	0.00679843	-0.0387381	-0.999224	0.215756	0	0	0	1
-0.10559	-0.993653	0.0378898	0.508872	-0.994375	0.105221	-0.010833	-0.441853	0.00674798	-0.0388336	-0.999221	0.21576	0	0	0	1
-0.10563	-0.993646	0.0379485	0.509311	-0.994371	0.105262	-0.0107866	-0.441808	0.00669409	-0.0388874	-0.999219	0.21574	0	0	0	1
-0.105758	-0.993629	0.038049	0.509782	-0.994358	0.105391	-0.0107643	-0.4418	0.00665625	-0.0389859	-0.999216	0.215745	0	0	0	1
-0.105949	-0.993602	0.0382114	0.510203	-0.994338	0.105582	-0.0107461	-0.441824	0.00661347	-0.0391467	-0.99921	0.215786	0	0	0	1
-0.106114	-0.993576	0.0384382	0.510663	-0.994321	0.105746	-0.0107251	-0.441833	0.00656203	-0.0393711	-0.999201	0.215857	0	0	0	1
-0.106416	-0.993532	0.0387292	0.51121	-0.994289	0.106046	-0.0107154	-0.441899	0.00650954	-0.0396614	-0.99919	0.215962	0	0	0	1
-0.106877	-0.993472	0.0390149	0.511727	-0.99424	0.106507	-0.0106962	-0.442052	0.00644156	-0.0399464	-0.999179	0.216054	0	0	0	1
-0.107208	-0.993429	0.0392073	0.51231	-0.994204	0.106837	-0.0106723	-0.442135	0.00638393	-0.0401373	-0.999172	0.216102	0	0	0	1
-0.107212	-0.993426	0.0392542	0.512779	-0.994204	0.106843	-0.0106309	-0.442078	0.00633749	-0.0401795	-0.99917	0.216081	0	0	0	1
-0.107157	-0.993432	0.0392576	0.513105	-0.99421	0.106789	-0.0105983	-0.441998	0.0063069	-0.0401791	-0.999171	0.216048	0	0	0	1
-0.107109	-0.993434	0.0393466	0.513481	-0.994216	0.106741	-0.0105822	-0.441924	0.00628337	-0.0402656	-0.999167	0.216058	0	0	0	1
-0.107219	-0.993412	0.0395901	0.513834	-0.994204	0.10685	-0.0105853	-0.441928	0.00625588	-0.0405087	-0.999158	0.216134	0	0	0	1
-0.107333	-0.993381	0.04006	0.514191	-0.994192	0.106961	-0.0106015	-0.441942	0.00621702	-0.0409783	-0.999139	0.216242	0	0	0	1
-0.107426	-0.993357	0.0404015	0.514538	-0.994182	0.107051	-0.010611	-0.441932	0.00618596	-0.0413194	-0.999125	0.216315	0	0	0	1
-0.107756	-0.993322	0.0403941	0.514687	-0.994146	0.107381	-0.010611	-0.442022	0.00617308	-0.0413141	-0.999125	0.21629	0	0	0	1
-0.107979	-0.993306	0.0401836	0.514697	-0.994122	0.107607	-0.010577	-0.442098	0.00615267	-0.0411026	-0.999134	0.216161	0	0	0	1
-0.10813	-0.993301	0.0399112	0.514622	-0.994106	0.107762	-0.0105362	-0.442146	0.00613518	-0.0408284	-0.999145	0.216007	0	0	0	1
-0.108342	-0.993297	0.0394353	0.514476	-0.994083	0.107978	-0.0104894	-0.442205	0.00613143	-0.0403515	-0.999165	0.215847	0	0	0	1
-0.108668	-0.99328	0.0389504	0.514338	-0.994047	0.108309	-0.0104556	-0.442248	0.00613715	-0.0398678	-0.999184	0.215675	0	0	0	1
-0.108868	-0.993282	0.038324	0.514164	-0.994025	0.108515	-0.010411	-0.442279	0.00615285	-0.0392416	-0.999209	0.215521	0	0	0	1
-0.10916	-0.993276	0.0376528	0.513973	-0.993993	0.108813	-0.0103585	-0.442307	0.00616224	-0.0385705	-0.999235	0.215365	0	0	0	1
-0.109501	-0.993263	0.0369957	0.513782	-0.993956	0.109161	-0.0102882	-0.442346	0.00615097	-0.0379119	-0.99926	0.215181	0	0	0	1
-0.109821	-0.993256	0.0362298	0.513548	-0.99392	0.109488	-0.0102359	-0.442418	0.00617077	-0.0371468	-0.999289	0.214967	0	0	0	1
-0.110073	-0.993256	0.0354655	0.513322	-0.993892	0.109747	-0.0101751	-0.442475	0.00618489	-0.0363821	-0.999317	0.214764	0	0	0	1
-0.110283	-0.993262	0.0346261	0.513076	-0.993869	0.109965	-0.0101029	-0.442516	0.00619776	-0.0355412	-0.999347	0.214588	0	0	0	1
-0.11058	-0.993258	0.0337822	0.512805	-0.993836	0.11027	-0.0100338	-0.442582	0.00621166	-0.0346968	-0.999376	0.21442	0	0	0	1
-0.110819	-0.993259	0.0329745	0.512539	-0.993809	0.110516	-0.00996024	-0.442656	0.00621956	-0.0338874	-0.999404	0.214245	0	0	0	1
-0.111035	-0.993262	0.0321525	0.512273	-0.993785	0.110741	-0.00989312	-0.44273	0.00623657	-0.0330645	-0.999432	0.214068	0	0	0	1
-0.111262	-0.993262	0.0313389	0.512002	-0.99376	0.110975	-0.00982393	-0.442811	0.00625064	-0.0322496	-0.999458	0.213888	0	0	0	1
-0.111473	-0.993268	0.0303848	0.511693	-0.993736	0.111195	-0.00974221	-0.442881	0.00626877	-0.0312937	-0.999488	0.21372	0	0	0	1
-0.111652	-0.993279	0.029351	0.511367	-0.993716	0.111383	-0.00964866	-0.442937	0.00628539	-0.0302572	-0.99952	0.213555	0	0	0	1
-0.111808	-0.99329	0.0283841	0.511066	-0.993698	0.111547	-0.00958593	-0.442984	0.00632627	-0.0292904	-0.999549	0.213414	0	0	0	1
-0.111954	-0.993301	0.0273975	0.510757	-0.993681	0.111701	-0.00950358	-0.443023	0.00635043	-0.0283017	-0.999577	0.213273	0	0	0	1
-0.11212	-0.993311	0.0263454	0.510419	-0.993665	0.111888	-0.00899778	-0.442962	0.00596073	-0.0272008	-0.99961	0.213112	0	0	0	1
-0.112429	-0.9933	0.0254257	0.510058	-0.993631	0.11221	-0.00872495	-0.443035	0.00578436	-0.0262581	-0.999636	0.212978	0	0	0	1
-0.112676	-0.9933	0.0243239	0.509669	-0.993603	0.112467	-0.00858215	-0.443112	0.00575993	-0.0251488	-0.999665	0.212849	0	0	0	1
-0.112822	-0.993313	0.0230706	0.509272	-0.993587	0.112624	-0.00845737	-0.443139	0.00577347	-0.0238904	-0.999696	0.212729	0	0	0	1
-0.112889	-0.993335	0.0217527	0.508889	-0.993579	0.1127	-0.0083598	-0.443136	0.00582354	-0.0225703	-0.999726	0.212603	0	0	0	1
-0.112929	-0.993357	0.0205392	0.508556	-0.993574	0.112749	-0.00828298	-0.44312	0.00588321	-0.0213562	-0.999752	0.212493	0	0	0	1
-0.112973	-0.99338	0.0191125	0.508169	-0.993568	0.112803	-0.00819198	-0.443099	0.00595286	-0.0199287	-0.999781	0.212366	0	0	0	1
-0.113029	-0.993397	0.0178356	0.507815	-0.993562	0.112869	-0.00810369	-0.443089	0.00600821	-0.0186503	-0.999806	0.212254	0	0	0	1
-0.113142	-0.993403	0.0167559	0.507486	-0.993549	0.11299	-0.00803253	-0.443113	0.00605743	-0.0175703	-0.999825	0.212158	0	0	0	1
-0.113304	-0.993402	0.0156866	0.507139	-0.99353	0.113159	-0.00795272	-0.443161	0.00609634	-0.0164998	-0.999843	0.212062	0	0	0	1
-0.11347	-0.993397	0.0147977	0.506826	-0.993511	0.113332	-0.00787634	-0.443218	0.00611847	-0.0156091	-0.999857	0.211979	0	0	0	1
-0.113564	-0.993399	0.0139428	0.506511	-0.9935	0.113432	-0.00780374	-0.443241	0.00614187	-0.0147521	-0.99987	0.211882	0	0	0	1
-0.113637	-0.993402	0.0130769	0.506165	-0.993492	0.113513	-0.00767872	-0.443249	0.0061149	-0.0138782	-0.999883	0.211758	0	0	0	1
-0.11394	-0.993376	0.0124434	0.505804	-0.993461	0.113831	-0.00683048	-0.443175	0.00534003	-0.0131541	-0.999897	0.211646	0	0	0	1
-0.114268	-0.993346	0.011826	0.505434	-0.993425	0.114165	-0.00654214	-0.443269	0.00511973	-0.0125096	-0.999906	0.211551	0	0	0	1
-0.114545	-0.993321	0.0111891	0.505038	-0.993395	0.114451	-0.00615457	-0.443316	0.00480412	-0.011834	-0.999916	0.211433	0	0	0	1
-0.114779	-0.993301	0.0105439	0.504596	-0.993369	0.114691	-0.00580014	-0.443357	0.00452326	-0.0111535	-0.999925	0.211292	0	0	0	1
-0.11485	-0.993298	0.0100419	0.504178	-0.993361	0.114767	-0.00562595	-0.443375	0.00440706	-0.0106352	-0.999931	0.211141	0	0	0	1
-0.114855	-0.9933	0.00978066	0.503834	-0.993361	0.114774	-0.00551035	-0.443378	0.00432216	-0.0103625	-0.999935	0.211032	0	0	0	1
-0.114963	-0.993291	0.00940895	0.503478	-0.993349	0.114885	-0.005348	-0.443414	0.00420247	-0.00997508	-0.999939	0.210938	0	0	0	1
-0.115147	-0.993275	0.0089106	0.50312	-0.993329	0.115074	-0.00504577	-0.443439	0.00395776	-0.00944607	-0.999945	0.210846	0	0	0	1
-0.115277	-0.993265	0.00830208	0.50277	-0.993314	0.115207	-0.00492561	-0.443477	0.0039073	-0.0088283	-0.999951	0.21077	0	0	0	1
-0.115365	-0.99326	0.00757499	0.502376	-0.993304	0.115299	-0.00483434	-0.443498	0.00389971	-0.00809592	-0.999957	0.210726	0	0	0	1
-0.115467	-0.993253	0.00698404	0.502006	-0.993292	0.115404	-0.00470816	-0.443508	0.00384177	-0.00749478	-0.999962	0.21071	0	0	0	1
-0.115591	-0.993243	0.00636575	0.501622	-0.993278	0.115533	-0.0044359	-0.443506	0.00364184	-0.00684969	-0.999968	0.210649	0	0	0	1
-0.115775	-0.993226	0.00562239	0.501225	-0.993257	0.115721	-0.00425688	-0.443553	0.0035488	-0.00609132	-0.999973	0.210594	0	0	0	1
-0.115972	-0.993207	0.00472806	0.50081	-0.993235	0.115922	-0.00408595	-0.443599	0.00348153	-0.00518395	-0.999978	0.210585	0	0	0	1
-0.116101	-0.993198	0.00327526	0.500293	-0.99322	0.116057	-0.00385955	-0.443582	0.00342464	-0.00371521	-0.999985	0.210612	0	0	0	1
-0.116094	-0.993203	0.00155143	0.499777	-0.99322	0.116056	-0.0037114	-0.443502	0.00347763	-0.00198588	-0.99999	0.210697	0	0	0	1
-0.115981	-0.993218	-0.000113912	0.499328	-0.993233	0.115949	-0.00363318	-0.443391	0.0035933	-0.000322369	-0.999991	0.210783	0	0	0	1
-0.115922	-0.993223	-0.00151307	0.498943	-0.99324	0.115895	-0.00356152	-0.443316	0.00368434	0.00107582	-0.99999	0.210831	0	0	0	1
-0.115991	-0.993213	-0.00273372	0.498572	-0.993231	0.115969	-0.00349027	-0.443316	0.00375524	0.00229619	-0.999988	0.2108	0	0	0	1
-0.116184	-0.993187	-0.00361639	0.498244	-0.993209	0.116165	-0.00343552	-0.443383	0.00380387	0.00317847	-0.999985	0.210772	0	0	0	1
-0.116453	-0.993153	-0.00430383	0.497917	-0.993177	0.116436	-0.00336935	-0.443492	0.00381908	0.00386787	-0.999983	0.210762	0	0	0	1
-0.11666	-0.993125	-0.00508507	0.497527	-0.993153	0.116646	-0.00329483	-0.443572	0.00383704	0.00465164	-0.999979	0.210763	0	0	0	1
-0.116812	-0.993104	-0.00568686	0.49714	-0.993136	0.116799	-0.00302618	-0.443581	0.00364125	0.00528007	-0.999977	0.210753	0	0	0	1
-0.116977	-0.993082	-0.00614483	0.496752	-0.993117	0.116963	-0.00266895	-0.443579	0.00334093	0.00577605	-0.999975	0.210722	0	0	0	1
-0.117159	-0.993058	-0.00649592	0.496349	-0.993096	0.117145	-0.00240131	-0.443618	0.00311733	0.00615545	-0.999974	0.210676	0	0	0	1
-0.117295	-0.99304	-0.00677129	0.495934	-0.993081	0.117279	-0.00201754	-0.443608	0.00276936	0.00647349	-0.999973	0.210633	0	0	0	1
-0.117382	-0.993029	-0.00692135	0.495482	-0.993072	0.117364	-0.00170453	-0.443599	0.00247669	0.00665899	-0.999972	0.210617	0	0	0	1
-0.117375	-0.993029	-0.00701639	0.495021	-0.993073	0.117356	-0.00148154	-0.443578	0.00226635	0.00677956	-0.999972	0.210607	0	0	0	1
-0.117264	-0.993042	-0.00708893	0.494555	-0.993087	0.117245	-0.0013664	-0.443532	0.00215975	0.00686535	-0.999972	0.210613	0	0	0	1
-0.11718	-0.993052	-0.00711281	0.494004	-0.993097	0.117161	-0.0013879	-0.443545	0.00218332	0.00688673	-0.999971	0.21066	0	0	0	1
-0.117012	-0.993071	-0.00710136	0.493517	-0.993116	0.116993	-0.00143899	-0.443516	0.00223155	0.00686976	-0.999971	0.210733	0	0	0	1
-0.116922	-0.993082	-0.00713986	0.493061	-0.993127	0.116904	-0.00146666	-0.443517	0.00226292	0.00690496	-0.999971	0.210766	0	0	0	1
-0.11689	-0.993085	-0.00720064	0.492513	-0.99313	0.116872	-0.00148204	-0.443547	0.00228507	0.0069636	-0.999971	0.210793	0	0	0	1
-0.116709	-0.993106	-0.00723426	0.49206	-0.993152	0.11669	-0.00140356	-0.443474	0.00220978	0.00700657	-0.99997	0.210822	0	0	0	1
-0.116498	-0.99313	-0.00730447	0.491558	-0.993177	0.11648	-0.0014493	-0.443425	0.0022619	0.00707145	-0.99997	0.210848	0	0	0	1
-0.11626	-0.993158	-0.00732889	0.491	-0.993204	0.116243	-0.00151137	-0.443371	0.00232469	0.00708903	-0.99997	0.210898	0	0	0	1
-0.115885	-0.993202	-0.00733558	0.490457	-0.993248	0.115868	-0.001615	-0.443257	0.00242572	0.00708456	-0.999969	0.210976	0	0	0	1
-0.115694	-0.993225	-0.0072711	0.48987	-0.99327	0.115678	-0.0017146	-0.443234	0.00251582	0.00700946	-0.99997	0.211085	0	0	0	1
-0.115748	-0.993219	-0.00715952	0.489333	-0.993263	0.115732	-0.0018001	-0.443312	0.00258822	0.00688861	-0.99997	0.211209	0	0	0	1
-0.115783	-0.993216	-0.00709847	0.488882	-0.993259	0.115767	-0.0018416	-0.443365	0.00262261	0.00682307	-0.999971	0.211288	0	0	0	1
-0.115736	-0.993221	-0.00708645	0.488485	-0.993265	0.11572	-0.00187543	-0.443378	0.0026545	0.00680734	-0.999971	0.211341	0	0	0	1
-0.115661	-0.99323	-0.00711719	0.488111	-0.993273	0.115645	-0.00192568	-0.443376	0.00270745	0.00683227	-0.99997	0.211375	0	0	0	1
-0.115539	-0.993244	-0.00715216	0.48768	-0.993287	0.115524	-0.00197984	-0.443357	0.00276445	0.00686108	-0.99997	0.211414	0	0	0	1
-0.115312	-0.99327	-0.00718142	0.487248	-0.993313	0.115298	-0.00204708	-0.443294	0.00283304	0.00688303	-0.99997	0.211465	0	0	0	1
-0.115128	-0.993291	-0.00724216	0.486795	-0.993335	0.115114	-0.00211699	-0.443249	0.00290821	0.00693585	-0.999969	0.211502	0	0	0	1
-0.115099	-0.993293	-0.00729276	0.48626	-0.993338	0.115086	-0.00218309	-0.443281	0.00297949	0.00697858	-0.999969	0.211536	0	0	0	1
-0.114983	-0.993307	-0.00735073	0.485793	-0.993351	0.114971	-0.00224939	-0.443269	0.0030512	0.0070289	-0.999968	0.211568	0	0	0	1
-0.114984	-0.993306	-0.00745151	0.485359	-0.993351	0.114973	-0.0022921	-0.4433	0.00310523	0.00712409	-0.999967	0.211576	0	0	0	1
-0.115063	-0.993296	-0.00755162	0.484876	-0.993341	0.115052	-0.00229771	-0.443365	0.00312289	0.00722263	-0.999966	0.211574	0	0	0	1
-0.114951	-0.993308	-0.00768564	0.484456	-0.993355	0.114939	-0.00224302	-0.443315	0.00308316	0.00736241	-0.999966	0.211569	0	0	0	1
-0.114915	-0.99331	-0.00788314	0.48396	-0.99336	0.114901	-0.00179134	-0.443196	0.00265689	0.00761061	-0.999965	0.211555	0	0	0	1
-0.114899	-0.993312	-0.00791618	0.483408	-0.993362	0.114884	-0.0017425	-0.4432	0.00261205	0.00764908	-0.999965	0.211598	0	0	0	1
-0.114692	-0.993335	-0.00796946	0.48288	-0.993386	0.114677	-0.00172134	-0.443119	0.00259554	0.00770498	-0.999964	0.211632	0	0	0	1
-0.114545	-0.993352	-0.00800927	0.482271	-0.993403	0.114532	-0.00181724	-0.443101	0.00269424	0.00773393	-0.999964	0.211689	0	0	0	1
-0.114463	-0.993362	-0.00798131	0.481643	-0.993412	0.11445	-0.00191616	-0.443112	0.00278866	0.00769506	-0.999964	0.211782	0	0	0	1
-0.114336	-0.993376	-0.00798185	0.481102	-0.993426	0.114324	-0.00200868	-0.443094	0.00287966	0.00768538	-0.999964	0.211857	0	0	0	1
-0.114313	-0.993378	-0.0080505	0.480567	-0.993429	0.114301	-0.00206806	-0.443115	0.00294631	0.00774685	-0.999963	0.211884	0	0	0	1
-0.114354	-0.993373	-0.00818151	0.480105	-0.993424	0.114342	-0.00204434	-0.44315	0.00293806	0.00787959	-0.999962	0.211853	0	0	0	1
-0.114389	-0.993367	-0.00834019	0.479656	-0.993421	0.114375	-0.0017746	-0.44311	0.00268851	0.00806797	-0.999961	0.211793	0	0	0	1
-0.114428	-0.993361	-0.00853052	0.479219	-0.993417	0.114413	-0.0015634	-0.443091	0.0025008	0.0082811	-0.99996	0.211721	0	0	0	1
-0.114377	-0.993365	-0.00875107	0.478828	-0.993423	0.114362	-0.00147861	-0.44306	0.00244137	0.00851002	-0.999958	0.211651	0	0	0	1
-0.114344	-0.993367	-0.00900508	0.478355	-0.993426	0.11433	-0.0014852	-0.443059	0.00247669	0.00876169	-0.999956	0.211601	0	0	0	1
-0.114284	-0.993372	-0.00919924	0.477857	-0.993433	0.114271	-0.00150849	-0.443052	0.00252149	0.00895205	-0.999954	0.211577	0	0	0	1
-0.114209	-0.993377	-0.00951803	0.477392	-0.993442	0.114197	-0.00152433	-0.443034	0.00257297	0.00926713	-0.999951	0.211542	0	0	0	1
-0.114277	-0.993366	-0.00989418	0.476852	-0.993434	0.114265	-0.00150298	-0.44307	0.00259538	0.00964307	-0.999948	0.211497	0	0	0	1
-0.114251	-0.993367	-0.0101244	0.476271	-0.993437	0.114238	-0.00123153	-0.443004	0.00235177	0.00990289	-0.999946	0.211444	0	0	0	1
-0.114168	-0.993374	-0.010357	0.475731	-0.993447	0.114154	-0.00117779	-0.442968	0.00232411	0.0101403	-0.999943	0.211398	0	0	0	1
-0.114022	-0.993388	-0.0105965	0.475109	-0.993464	0.114009	-0.00119762	-0.44292	0.00236962	0.0103762	-0.999941	0.211351	0	0	0	1
-0.113609	-0.993432	-0.010871	0.474422	-0.993511	0.113598	-0.00128573	-0.442764	0.00248404	0.01064	-0.999938	0.211295	0	0	0	1
-0.113206	-0.993475	-0.011203	0.473619	-0.993556	0.113197	-0.00139086	-0.44262	0.00262177	0.0109589	-0.999934	0.211212	0	0	0	1
-0.113044	-0.993491	-0.01142	0.472897	-0.993574	0.113036	-0.00147938	-0.442582	0.00273249	0.011165	-0.999931	0.211165	0	0	0	1
-0.11308	-0.993486	-0.0114448	0.472342	-0.99357	0.113073	-0.0015295	-0.442631	0.0027855	0.0111838	-0.999931	0.211111	0	0	0	1
-0.113082	-0.993483	-0.011699	0.471852	-0.99357	0.113075	-0.00153638	-0.442649	0.0028211	0.0114356	-0.999928	0.211009	0	0	0	1
-0.113021	-0.993486	-0.0120102	0.471519	-0.993577	0.113016	-0.00152497	-0.442629	0.00284426	0.0117463	-0.999924	0.210869	0	0	0	1
-0.113024	-0.993483	-0.0122914	0.471232	-0.993576	0.11302	-0.00151326	-0.442639	0.00286445	0.0120269	-0.999921	0.210744	0	0	0	1
-0.113004	-0.993481	-0.012603	0.470909	-0.993579	0.113	-0.00150232	-0.442637	0.00288857	0.0123379	-0.999917	0.21061	0	0	0	1
-0.112901	-0.993488	-0.0129845	0.470538	-0.99359	0.112898	-0.00148093	-0.442597	0.00290912	0.0127196	-0.999912	0.21044	0	0	0	1
-0.112891	-0.993485	-0.0132953	0.470141	-0.993591	0.112888	-0.00146748	-0.442598	0.00293073	0.01303	-0.999908	0.210306	0	0	0	1
-0.112885	-0.993482	-0.0135807	0.469714	-0.993592	0.112883	-0.00147697	-0.442609	0.00297231	0.0133125	-0.999904	0.2102	0	0	0	1
-0.112836	-0.993484	-0.0138312	0.469263	-0.993597	0.112835	-0.00150245	-0.442597	0.00302524	0.0135587	-0.999901	0.210118	0	0	0	1
-0.112726	-0.993493	-0.014037	0.468823	-0.99361	0.112727	-0.00154202	-0.44256	0.00308628	0.013759	-0.999898	0.210062	0	0	0	1
-0.112728	-0.99349	-0.0142672	0.468385	-0.993609	0.11273	-0.00155437	-0.442572	0.00312454	0.0139863	-0.999895	0.209998	0	0	0	1
-0.11282	-0.993476	-0.0145097	0.467922	-0.993599	0.112822	-0.00153625	-0.442614	0.0031352	0.014229	-0.999891	0.209945	0	0	0	1
-0.112766	-0.993479	-0.0146866	0.467454	-0.993605	0.112767	-0.0013653	-0.442544	0.00298452	0.0144243	-0.999889	0.209895	0	0	0	1
-0.112597	-0.993496	-0.0148907	0.466973	-0.993625	0.112597	-0.00131669	-0.442455	0.00295673	0.014633	-0.999886	0.209831	0	0	0	1
-0.112498	-0.993504	-0.0150628	0.466434	-0.993636	0.1125	-0.001384	-0.442427	0.00304155	0.0147968	-0.999883	0.209801	0	0	0	1
-0.112258	-0.99353	-0.0151409	0.465869	-0.993662	0.112262	-0.00149224	-0.442336	0.00315431	0.0148629	-0.999882	0.209831	0	0	0	1
-0.111961	-0.993563	-0.0152009	0.465325	-0.993695	0.111966	-0.00161528	-0.442224	0.00327886	0.0149098	-0.999881	0.209878	0	0	0	1
-0.11192	-0.993567	-0.01523	0.464711	-0.9937	0.111928	-0.00172927	-0.442224	0.00339479	0.014926	-0.99988	0.209934	0	0	0	1
-0.111938	-0.993564	-0.0152773	0.46419	-0.993697	0.111947	-0.00182188	-0.442253	0.0034924	0.0149626	-0.999879	0.209971	0	0	0	1
-0.111934	-0.993564	-0.0153323	0.46378	-0.993698	0.111944	-0.00189103	-0.442266	0.0035672	0.0150095	-0.999878	0.209991	0	0	0	1
-0.112008	-0.993554	-0.0154471	0.463375	-0.993689	0.112019	-0.00191965	-0.442309	0.00360965	0.0151201	-0.999876	0.209969	0	0	0	1
-0.112015	-0.99355	-0.01564	0.46303	-0.993688	0.112027	-0.00192539	-0.442315	0.00363708	0.0153111	-0.999873	0.209898	0	0	0	1
-0.112016	-0.993546	-0.015844	0.462693	-0.993688	0.112029	-0.00193021	-0.44232	0.00366475	0.0155133	-0.99987	0.209825	0	0	0	1
-0.112006	-0.993545	-0.0160273	0.462279	-0.993689	0.11202	-0.0019706	-0.44232	0.00372527	0.0156909	-0.999867	0.209779	0	0	0	1
-0.111803	-0.993565	-0.0161856	0.461873	-0.993711	0.111818	-0.00202576	-0.442237	0.0037946	0.0158429	-0.999865	0.209746	0	0	0	1
-0.111654	-0.99358	-0.0163177	0.461396	-0.993728	0.111671	-0.00211169	-0.442183	0.00389237	0.0159651	-0.999862	0.209744	0	0	0	1
-0.1117	-0.993574	-0.0163561	0.460831	-0.993722	0.111719	-0.00220931	-0.442217	0.00399443	0.0159922	-0.999861	0.20979	0	0	0	1
-0.111551	-0.993591	-0.016347	0.460349	-0.993738	0.111572	-0.00233659	-0.442168	0.00411751	0.0159695	-0.999861	0.209868	0	0	0	1
-0.111439	-0.993602	-0.016401	0.45983	-0.99375	0.111462	-0.00244663	-0.442135	0.0042311	0.0160113	-0.99986	0.209915	0	0	0	1
-0.110631	-0.993691	-0.0164832	0.459261	-0.99384	0.110656	-0.00253584	-0.442154	0.00431584	0.0160866	-0.999859	0.209945	0	0	0	1
-0.110239	-0.993734	-0.0165555	0.458745	-0.993884	0.110265	-0.00263538	-0.442131	0.0044164	0.0161492	-0.999857	0.209977	0	0	0	1
-0.110028	-0.993755	-0.0166673	0.458178	-0.993906	0.110057	-0.002758	-0.44205	0.00454719	0.0162478	-0.999855	0.209993	0	0	0	1
-0.109695	-0.99379	-0.0167826	0.457562	-0.993942	0.109727	-0.00290751	-0.441912	0.00470303	0.0163475	-0.999853	0.210017	0	0	0	1
-0.109474	-0.993813	-0.0168726	0.456982	-0.993966	0.109509	-0.00305591	-0.441824	0.00485678	0.0164218	-0.999851	0.210047	0	0	0	1
-0.109449	-0.993816	-0.0168291	0.456436	-0.993968	0.109485	-0.00319625	-0.441826	0.0049911	0.0163633	-0.999851	0.210143	0	0	0	1
-0.109491	-0.993812	-0.0168149	0.455948	-0.993963	0.109529	-0.003294	-0.441868	0.00508742	0.0163383	-0.999851	0.210209	0	0	0	1
-0.109539	-0.993805	-0.0168932	0.455519	-0.993957	0.109579	-0.00334541	-0.441919	0.0051479	0.0164102	-0.999849	0.21021	0	0	0	1
-0.109304	-0.993828	-0.0170599	0.455137	-0.993983	0.109345	-0.0033833	-0.441948	0.00519992	0.0165729	-0.999846	0.210163	0	0	0	1
-0.109147	-0.993842	-0.0172367	0.454798	-0.994	0.109189	-0.00342279	-0.441925	0.00525588	0.0167452	-0.999843	0.210114	0	0	0	1
-0.109136	-0.993841	-0.0173725	0.454404	-0.994001	0.10918	-0.00347302	-0.441925	0.00532046	0.0168748	-0.999841	0.210086	0	0	0	1
-0.109111	-0.993842	-0.0174846	0.453957	-0.994003	0.109156	-0.0035429	-0.441924	0.00540174	0.0169787	-0.999838	0.210078	0	0	0	1
-0.108982	-0.993854	-0.0176098	0.453542	-0.994017	0.10903	-0.00361466	-0.441869	0.00548454	0.017096	-0.999836	0.210064	0	0	0	1
-0.108911	-0.99386	-0.0177235	0.45304	-0.994024	0.108961	-0.00371243	-0.441844	0.00559291	0.0171988	-0.999834	0.210068	0	0	0	1
-0.108819	-0.993869	-0.0177733	0.452528	-0.994033	0.108872	-0.00383229	-0.441817	0.00571592	0.0172358	-0.999832	0.21011	0	0	0	1
-0.108692	-0.993881	-0.0178732	0.452088	-0.994047	0.108747	-0.00392719	-0.441762	0.00581894	0.0173254	-0.99983	0.210121	0	0	0	1
-0.108833	-0.993863	-0.0179975	0.451587	-0.994031	0.108889	-0.00399438	-0.441835	0.00590173	0.0174408	-0.999828	0.210109	0	0	0	1
-0.108681	-0.993878	-0.0181079	0.451063	-0.994047	0.108739	-0.00405406	-0.441866	0.00597042	0.0175451	-0.999825	0.210107	0	0	0	1
-0.108304	-0.993917	-0.0182265	0.450642	-0.994088	0.108365	-0.00414636	-0.44176	0.00606839	0.0176552	-0.999823	0.210105	0	0	0	1
-0.108159	-0.99393	-0.0183882	0.450093	-0.994103	0.108222	-0.00425219	-0.441696	0.00618854	0.0178054	-0.99982	0.210091	0	0	0	1
-0.10794	-0.993952	-0.0184716	0.449514	-0.994125	0.108007	-0.00440945	-0.441603	0.00634999	0.0178726	-0.999817	0.210131	0	0	0	1
-0.10769	-0.993979	-0.0185046	0.448954	-0.994151	0.10776	-0.00458258	-0.441494	0.00652121	0.0178884	-0.999816	0.210204	0	0	0	1
-0.107655	-0.993984	-0.0184274	0.448313	-0.994154	0.107728	-0.00476921	-0.441486	0.00669782	0.0177918	-0.999816	0.210334	0	0	0	1
-0.107607	-0.99399	-0.0183687	0.44772	-0.994158	0.107683	-0.00494928	-0.441485	0.00686969	0.0177143	-0.999817	0.210453	0	0	0	1
-0.107397	-0.994012	-0.0184313	0.447175	-0.99418	0.107476	-0.00508557	-0.44146	0.0070082	0.0177634	-0.999815	0.2105	0	0	0	1
-0.107148	-0.994035	-0.0186041	0.446635	-0.994206	0.107228	-0.00515561	-0.441501	0.00709193	0.0179294	-0.999811	0.210471	0	0	0	1
-0.107081	-0.994038	-0.0188201	0.446149	-0.994213	0.107164	-0.00519935	-0.441525	0.00715737	0.0181399	-0.999807	0.210405	0	0	0	1
-0.106789	-0.994064	-0.0191065	0.445702	-0.994244	0.106875	-0.00523828	-0.441474	0.00722139	0.0184227	-0.999801	0.210307	0	0	0	1
-0.106567	-0.994083	-0.0194008	0.445264	-0.994267	0.106655	-0.00528204	-0.441412	0.00729218	0.0187122	-0.999795	0.210206	0	0	0	1
-0.106498	-0.994085	-0.0196747	0.444746	-0.994274	0.106589	-0.00533939	-0.441391	0.00737713	0.0189789	-0.99979	0.210121	0	0	0	1
-0.106392	-0.99409	-0.0199533	0.444196	-0.994285	0.106487	-0.00540161	-0.441357	0.00746668	0.0192501	-0.999784	0.210041	0	0	0	1
-0.106243	-0.9941	-0.0202595	0.443657	-0.9943	0.106341	-0.00544551	-0.441358	0.00754003	0.019551	-0.999778	0.209954	0	0	0	1
-0.106074	-0.994111	-0.0206109	0.442999	-0.994317	0.106176	-0.00547166	-0.441429	0.00760006	0.0198989	-0.99977	0.209846	0	0	0	1
-0.105715	-0.994141	-0.0209907	0.442334	-0.994355	0.10582	-0.00551557	-0.441386	0.00767677	0.0202747	-0.999762	0.20972	0	0	0	1
-0.105261	-0.994181	-0.021382	0.441707	-0.994402	0.10537	-0.00559191	-0.441244	0.00778467	0.0206592	-0.999753	0.209587	0	0	0	1
-0.104924	-0.994209	-0.021715	0.441012	-0.994437	0.105038	-0.00570426	-0.441102	0.00792443	0.0209812	-0.999746	0.209485	0	0	0	1
-0.10454	-0.994245	-0.0219357	0.440371	-0.994476	0.104659	-0.00584566	-0.440928	0.00808008	0.0211889	-0.99974	0.209425	0	0	0	1
-0.104315	-0.994265	-0.0220849	0.439761	-0.994499	0.104438	-0.00598317	-0.440831	0.00822767	0.0213248	-0.999736	0.209398	0	0	0	1
-0.104314	-0.994265	-0.0221212	0.439217	-0.994498	0.104439	-0.00603557	-0.44088	0.00828358	0.0213554	-0.999735	0.209339	0	0	0	1
-0.104144	-0.994276	-0.0224029	0.438766	-0.994516	0.104271	-0.00603171	-0.440936	0.00830548	0.0216374	-0.999728	0.209225	0	0	0	1
-0.104022	-0.994282	-0.0226905	0.438391	-0.994529	0.10415	-0.00598528	-0.441002	0.00828661	0.0219292	-0.999722	0.209092	0	0	0	1
-0.103838	-0.994294	-0.0230129	0.438054	-0.994548	0.103968	-0.00595302	-0.441016	0.008284	0.0222547	-0.999715	0.208951	0	0	0	1
-0.103611	-0.994309	-0.0233847	0.43771	-0.994571	0.103744	-0.00594045	-0.440985	0.00830502	0.0226277	-0.999707	0.208792	0	0	0	1
-0.103601	-0.994301	-0.023782	0.437283	-0.994572	0.103736	-0.00591482	-0.440977	0.00832053	0.0230256	-0.999697	0.208613	0	0	0	1
-0.103538	-0.994297	-0.0242305	0.436777	-0.994579	0.103676	-0.00587333	-0.440975	0.00832434	0.0234765	-0.999687	0.208407	0	0	0	1
-0.103321	-0.994308	-0.0246937	0.436268	-0.994601	0.103462	-0.00583636	-0.440945	0.00833039	0.0239428	-0.999676	0.208197	0	0	0	1
-0.103181	-0.994312	-0.0251133	0.435761	-0.994616	0.103325	-0.00582752	-0.440912	0.00836161	0.0243623	-0.999665	0.208015	0	0	0	1
-0.102888	-0.994331	-0.0255374	0.435249	-0.994646	0.103036	-0.00582314	-0.44088	0.00839382	0.0247869	-0.999655	0.207835	0	0	0	1
-0.102562	-0.994353	-0.0259847	0.434801	-0.994679	0.102712	-0.00579308	-0.440811	0.00840176	0.0252378	-0.999643	0.207633	0	0	0	1
-0.102562	-0.994344	-0.0263618	0.434377	-0.994679	0.102715	-0.00574894	-0.440842	0.00839661	0.0256174	-0.999634	0.207462	0	0	0	1
-0.10261	-0.994329	-0.0267198	0.433891	-0.994675	0.102764	-0.00569848	-0.440958	0.00838447	0.0259782	-0.999624	0.207295	0	0	0	1
-0.102357	-0.994343	-0.027157	0.433418	-0.994701	0.102513	-0.00563197	-0.440976	0.00835653	0.026422	-0.999613	0.207086	0	0	0	1
-0.102012	-0.994366	-0.0276307	0.432961	-0.994736	0.102171	-0.00556995	-0.440919	0.0083341	0.0269024	-0.9996	0.206857	0	0	0	1
-0.101907	-0.994362	-0.0281399	0.432466	-0.994747	0.102068	-0.00552796	-0.440855	0.00834147	0.0274141	-0.999586	0.206614	0	0	0	1
-0.101662	-0.994373	-0.028634	0.431963	-0.994772	0.101826	-0.00548209	-0.440783	0.00833946	0.0279124	-0.999573	0.206372	0	0	0	1
-0.101416	-0.994389	-0.0289698	0.431545	-0.994797	0.101582	-0.00545426	-0.440705	0.00833899	0.0282513	-0.999563	0.206159	0	0	0	1
-0.10134	-0.994386	-0.0293135	0.431139	-0.994805	0.101508	-0.00541117	-0.440665	0.00832886	0.0285982	-0.999553	0.205967	0	0	0	1
-0.101341	-0.994377	-0.0296343	0.430736	-0.994805	0.101511	-0.00537383	-0.440685	0.00832435	0.028921	-0.999544	0.205808	0	0	0	1
-0.101358	-0.994366	-0.0299191	0.430382	-0.994803	0.10153	-0.00535006	-0.440711	0.00833015	0.0292067	-0.999536	0.205679	0	0	0	1
-0.101381	-0.994357	-0.0301573	0.430068	-0.994801	0.101553	-0.00533364	-0.440729	0.00833867	0.0294451	-0.999529	0.205574	0	0	0	1
-0.101274	-0.994363	-0.030323	0.42976	-0.994812	0.101448	-0.00534939	-0.440751	0.00836801	0.0296093	-0.999523	0.20552	0	0	0	1
-0.101242	-0.994361	-0.0304914	0.429407	-0.994815	0.101419	-0.00536447	-0.440796	0.00839919	0.0297755	-0.999518	0.205465	0	0	0	1
-0.101237	-0.994356	-0.030653	0.429039	-0.994815	0.101416	-0.00538406	-0.440832	0.00843494	0.0299343	-0.999513	0.205412	0	0	0	1
-0.101291	-0.994348	-0.0307527	0.428624	-0.994809	0.101472	-0.00543979	-0.440883	0.00850215	0.0300273	-0.99951	0.205404	0	0	0	1
-0.101181	-0.994357	-0.030823	0.42821	-0.994819	0.101364	-0.00550612	-0.440908	0.00857198	0.0300915	-0.999507	0.205412	0	0	0	1
-0.100999	-0.994373	-0.0308933	0.427824	-0.994837	0.101185	-0.00559099	-0.440897	0.00865806	0.0301544	-0.999505	0.205425	0	0	0	1
-0.100982	-0.994372	-0.0309954	0.427367	-0.994838	0.101172	-0.00567799	-0.440886	0.00875449	0.0302474	-0.999501	0.205425	0	0	0	1
-0.100853	-0.994382	-0.0310665	0.426947	-0.99485	0.101047	-0.00578767	-0.440816	0.00886693	0.0303081	-0.999498	0.205445	0	0	0	1
-0.100735	-0.994393	-0.031126	0.426546	-0.994861	0.100933	-0.00590787	-0.440754	0.00898899	0.0303563	-0.999496	0.205475	0	0	0	1
-0.100675	-0.994398	-0.0311468	0.426041	-0.994866	0.100878	-0.00603972	-0.440738	0.0091205	0.0303642	-0.999494	0.20553	0	0	0	1
-0.10045	-0.994424	-0.0310465	0.425608	-0.994887	0.100657	-0.00622463	-0.440706	0.00928756	0.0302478	-0.999496	0.205659	0	0	0	1
-0.100389	-0.994432	-0.0309818	0.425168	-0.994891	0.100601	-0.00641381	-0.440691	0.0094675	0.030165	-0.999497	0.205791	0	0	0	1
-0.100223	-0.994446	-0.0310555	0.4246	-0.994907	0.10044	-0.00656755	-0.440706	0.00962292	0.0302245	-0.999494	0.205889	0	0	0	1
-0.0999232	-0.994479	-0.0309947	0.424108	-0.994935	0.100145	-0.00674992	-0.440689	0.00978924	0.0301486	-0.999494	0.206001	0	0	0	1
-0.0997337	-0.994498	-0.0309815	0.42364	-0.994953	0.0999605	-0.00691703	-0.440651	0.00994852	0.0301206	-0.999494	0.206081	0	0	0	1
-0.0994588	-0.994524	-0.0310282	0.423073	-0.994979	0.0996908	-0.00708006	-0.440618	0.0101071	0.0301535	-0.999491	0.206134	0	0	0	1
-0.0992379	-0.994546	-0.0310406	0.422625	-0.994999	0.0994748	-0.00723793	-0.440556	0.0102588	0.0301524	-0.99949	0.206198	0	0	0	1
-0.0990143	-0.994568	-0.0310241	0.422143	-0.995019	0.0992568	-0.00743257	-0.440466	0.0104442	0.030119	-0.999489	0.206285	0	0	0	1
-0.0988155	-0.99459	-0.0309713	0.421582	-0.995037	0.0990641	-0.00765782	-0.440406	0.0106572	0.0300462	-0.999489	0.206405	0	0	0	1
-0.0986479	-0.99461	-0.0308575	0.42115	-0.995051	0.0989016	-0.00786799	-0.440407	0.0108501	0.029914	-0.99949	0.206549	0	0	0	1
-0.0985746	-0.99462	-0.030781	0.420635	-0.995057	0.0988322	-0.00803218	-0.440468	0.0110038	0.0298224	-0.999492	0.206662	0	0	0	1
-0.0983771	-0.994642	-0.0307069	0.42017	-0.995075	0.0986384	-0.00818549	-0.440518	0.0111431	0.0297358	-0.999493	0.206771	0	0	0	1
-0.098117	-0.994669	-0.0306601	0.419767	-0.995099	0.0983814	-0.00830862	-0.440575	0.0112534	0.02968	-0.999493	0.20686	0	0	0	1
-0.0978261	-0.994697	-0.0306784	0.419326	-0.995128	0.09809	-0.00828992	-0.440549	0.0112278	0.0297034	-0.999493	0.206905	0	0	0	1
-0.0976307	-0.994717	-0.0306442	0.418942	-0.995154	0.0978767	-0.00770378	-0.440427	0.0106351	0.029729	-0.999498	0.206941	0	0	0	1
-0.0975621	-0.994724	-0.03064	0.418522	-0.995164	0.0978005	-0.00744786	-0.440519	0.0103778	0.0297506	-0.9995	0.20697	0	0	0	1
-0.0972902	-0.994751	-0.0306298	0.418079	-0.995199	0.0975015	-0.00654669	-0.4405	0.00947137	0.0298311	-0.999507	0.206956	0	0	0	1
-0.0971756	-0.994765	-0.0305391	0.417665	-0.995218	0.0973598	-0.00566706	-0.440539	0.00858325	0.0298277	-0.999515	0.206979	0	0	0	1
-0.0969488	-0.994789	-0.0304782	0.417247	-0.995248	0.0971069	-0.00481498	-0.440605	0.00772208	0.0298518	-0.999521	0.206994	0	0	0	1
-0.0969032	-0.994796	-0.0303968	0.416748	-0.99526	0.0970296	-0.00377345	-0.440614	0.00667572	0.0298723	-0.999528	0.207003	0	0	0	1
-0.0968445	-0.994806	-0.0302508	0.416244	-0.995273	0.0969355	-0.00261887	-0.440558	0.00551014	0.0298394	-0.999537	0.207047	0	0	0	1
-0.0969005	-0.994807	-0.0300452	0.415757	-0.995272	0.0969613	-0.00164173	-0.440567	0.00451888	0.0297292	-0.999545	0.207139	0	0	0	1
-0.096701	-0.994833	-0.02982	0.415203	-0.995296	0.0967287	-0.000558376	-0.440582	0.00341236	0.0296109	-0.999553	0.207235	0	0	0	1
-0.0964903	-0.994861	-0.0295737	0.414701	-0.995319	0.0964901	0.000360702	-0.440617	0.00246711	0.0294552	-0.99956	0.207358	0	0	0	1
-0.0965924	-0.994858	-0.0293325	0.414211	-0.995311	0.0965646	0.00128272	-0.44064	0.00152871	0.029304	-0.999567	0.207467	0	0	0	1
-0.0965788	-0.994865	-0.0291424	0.413656	-0.995313	0.0965257	0.00214162	-0.440642	0.000654691	0.0291977	-0.999571	0.207566	0	0	0	1
-0.0964907	-0.994878	-0.0289637	0.413196	-0.995322	0.096418	0.00281026	-0.440626	-3.09323e-05	0.0290845	-0.999574	0.207672	0	0	0	1
-0.0963886	-0.99489	-0.0289253	0.412683	-0.995332	0.0963059	0.00315301	-0.440685	-0.000378926	0.0290792	-0.999574	0.207751	0	0	0	1
-0.0962686	-0.994903	-0.0288714	0.41215	-0.995343	0.096175	0.00352675	-0.440684	-0.00075978	0.0290615	-0.999575	0.207825	0	0	0	1
-0.0960906	-0.994921	-0.0288483	0.411699	-0.99536	0.095991	0.00373246	-0.440639	-0.000972045	0.0290582	-0.999574	0.20789	0	0	0	1
-0.0959511	-0.994932	-0.0289203	0.411173	-0.995374	0.0958511	0.00373832	-0.440597	-0.000975048	0.0291303	-0.999572	0.20793	0	0	0	1
-0.0956882	-0.994958	-0.0289039	0.410719	-0.995399	0.0955929	0.00357533	-0.440507	-0.000822015	0.0290981	-0.999573	0.208023	0	0	0	1
-0.0954253	-0.994984	-0.028862	0.410302	-0.995425	0.0953361	0.00336461	-0.44042	-0.000623851	0.0290361	-0.999575	0.208133	0	0	0	1
-0.0952876	-0.994999	-0.0288205	0.409745	-0.995438	0.0952052	0.00313051	-0.440369	-0.000398704	0.0289724	-0.999577	0.208248	0	0	0	1
-0.0951034	-0.99502	-0.0286939	0.409312	-0.995456	0.0950279	0.00288994	-0.440325	-0.00017653	0.0288234	-0.999582	0.208401	0	0	0	1
-0.095146	-0.99502	-0.028552	0.408842	-0.995452	0.095077	0.00266246	-0.440353	3.77348e-05	0.0286605	-0.999586	0.208559	0	0	0	1
-0.0949712	-0.99504	-0.0284174	0.408324	-0.995468	0.0949087	0.00243342	-0.44036	0.000247999	0.0285048	-0.999591	0.208713	0	0	0	1
-0.0947673	-0.995065	-0.0282494	0.407957	-0.995488	0.0947108	0.00221832	-0.440355	0.000440448	0.0283173	-0.999596	0.208879	0	0	0	1
-0.0948058	-0.995064	-0.0281415	0.407525	-0.995484	0.0947536	0.0020638	-0.440413	0.000585196	0.0281952	-0.999599	0.209005	0	0	0	1
-0.0945413	-0.995091	-0.0280925	0.407136	-0.995509	0.0944927	0.00193022	-0.440396	0.000706095	0.028134	-0.999601	0.209099	0	0	0	1
-0.0943681	-0.995106	-0.0281109	0.406808	-0.995525	0.0943229	0.00180795	-0.440365	0.000824708	0.0281409	-0.999601	0.209177	0	0	0	1
-0.0943682	-0.995103	-0.0282163	0.406398	-0.995525	0.094324	0.0017761	-0.440379	0.00086638	0.0282428	-0.999598	0.209227	0	0	0	1
-0.094264	-0.995113	-0.0282249	0.40596	-0.995535	0.0942217	0.00170539	-0.440356	0.000934646	0.0282447	-0.999598	0.209293	0	0	0	1
-0.0940177	-0.995135	-0.0282582	0.405534	-0.995558	0.0939809	0.00150859	-0.440286	0.0011268	0.0282597	-0.999597	0.209392	0	0	0	1
-0.0938393	-0.995152	-0.0282834	0.404982	-0.995575	0.0938092	0.00127421	-0.440245	0.00135754	0.028263	-0.999597	0.209522	0	0	0	1
-0.0935164	-0.995188	-0.0280763	0.40442	-0.995605	0.0934948	0.000956641	-0.440219	0.00164528	0.0280276	-0.999603	0.209742	0	0	0	1
-0.0931342	-0.995231	-0.0278024	0.403956	-0.99564	0.0931215	0.000615397	-0.44015	0.00194886	0.0277237	-0.999611	0.209997	0	0	0	1
-0.0927916	-0.995271	-0.0275395	0.403557	-0.995671	0.0927867	0.000305309	-0.440093	0.00222376	0.0274338	-0.999618	0.210232	0	0	0	1
-0.0924894	-0.995303	-0.0273765	0.403354	-0.995699	0.0924886	0.00013931	-0.440077	0.00236568	0.0272568	-0.999623	0.210368	0	0	0	1
-0.0920943	-0.995339	-0.0274167	0.403265	-0.995736	0.0920943	0.000106764	-0.440062	0.00239098	0.0272948	-0.999622	0.210373	0	0	0	1
-0.0916887	-0.995375	-0.0274689	0.403265	-0.995773	0.0916883	0.000119626	-0.440049	0.00237183	0.0273489	-0.99962	0.210356	0	0	0	1
-0.0913938	-0.9954	-0.0275292	0.403261	-0.9958	0.0913936	0.000116375	-0.44004	0.00237248	0.0274094	-0.999619	0.210349	0	0	0	1
-0.0911977	-0.995416	-0.0276174	0.403226	-0.995818	0.0911972	0.000132895	-0.44005	0.00235867	0.0274992	-0.999616	0.210339	0	0	0	1
-0.0910484	-0.995428	-0.027661	0.403185	-0.995832	0.0910479	0.000132503	-0.440078	0.00235891	0.027543	-0.999615	0.210335	0	0	0	1
-0.0908009	-0.995449	-0.0277081	0.403159	-0.995855	0.0908003	0.000139122	-0.44009	0.00234974	0.027591	-0.999614	0.210327	0	0	0	1
-0.0905565	-0.99547	-0.0277725	0.403151	-0.995877	0.0905555	0.000155034	-0.440079	0.00233296	0.0276573	-0.999612	0.210315	0	0	0	1
-0.0901879	-0.995501	-0.0278441	0.403136	-0.99591	0.0901871	0.000148495	-0.440082	0.00233568	0.0277288	-0.99961	0.210312	0	0	0	1
-0.0899391	-0.995523	-0.027891	0.403124	-0.995933	0.0899383	0.000151156	-0.440083	0.00233033	0.0277764	-0.999609	0.210305	0	0	0	1
-0.0897173	-0.995541	-0.0279395	0.403113	-0.995953	0.0897163	0.000161302	-0.440081	0.00231838	0.027826	-0.999607	0.210296	0	0	0	1
-0.0893875	-0.99557	-0.0279817	0.403107	-0.995983	0.0893863	0.000166063	-0.440083	0.00230819	0.0278693	-0.999606	0.210294	0	0	0	1
-0.0891075	-0.995593	-0.0280286	0.403096	-0.996008	0.0891061	0.000170438	-0.44009	0.00230017	0.0279171	-0.999605	0.210291	0	0	0	1
-0.0888331	-0.995617	-0.0280786	0.403085	-0.996032	0.0888317	0.000173487	-0.440092	0.00229388	0.0279678	-0.999603	0.210285	0	0	0	1
-0.0885573	-0.99564	-0.0281221	0.403081	-0.996057	0.0885559	0.000173757	-0.440092	0.00228972	0.0280118	-0.999602	0.210282	0	0	0	1
-0.0883159	-0.99566	-0.0281671	0.403073	-0.996078	0.0883141	0.000186736	-0.440092	0.00227397	0.0280583	-0.999601	0.210276	0	0	0	1
-0.08807	-0.99568	-0.0282159	0.403068	-0.9961	0.0880683	0.000182829	-0.440092	0.00227523	0.0281071	-0.999599	0.210272	0	0	0	1
-0.0878635	-0.995698	-0.0282515	0.403062	-0.996118	0.0878616	0.000188891	-0.440092	0.00226649	0.0281436	-0.999598	0.210269	0	0	0	1
-0.0875979	-0.99572	-0.0282847	0.403061	-0.996142	0.0875959	0.000193583	-0.440093	0.00225722	0.0281777	-0.999598	0.210268	0	0	0	1
-0.0874191	-0.995735	-0.0283249	0.403054	-0.996157	0.087417	0.000200319	-0.440094	0.00224895	0.0282187	-0.999596	0.210262	0	0	0	1
-0.0872488	-0.995749	-0.0283586	0.403049	-0.996172	0.0872466	0.000204392	-0.440094	0.00224301	0.0282531	-0.999595	0.210259	0	0	0	1
