# Supplementary material for: Axially rigid steerable needle with compliant active tip control
Source: PLoS One. 2021 Dec 16;16(12):e0261089. doi: 10.1371/journal.pone.0261089 (PMC8675730; doi:10.1371/journal.pone.0261089)
Supplement: S4 File — (ZIP) [file pone.0261089.s004.zip › Ins1/poseLog_Thu_Apr_29_14_03_55_2021_.csv]

-0.0872632	-0.995728	-0.0290229	0.40306	-0.996174	0.0871993	0.0023803	-0.440256	0.000132957	0.0291046	-0.999574	0.210143	0	0	0	1
-0.0871069	-0.995741	-0.0290481	0.403058	-0.996187	0.0870429	0.00238142	-0.440255	0.000129471	0.0291299	-0.999573	0.210139	0	0	0	1
-0.086972	-0.995753	-0.0290497	0.403062	-0.996199	0.0869078	0.00238414	-0.440254	0.000122939	0.0291317	-0.999573	0.210139	0	0	0	1
-0.0868163	-0.995767	-0.0290261	0.403073	-0.996213	0.0867522	0.00238204	-0.440256	0.000118425	0.029108	-0.999573	0.210141	0	0	0	1
-0.0866436	-0.995789	-0.0287805	0.40315	-0.996228	0.08658	0.00236305	-0.440256	0.000111027	0.0288618	-0.999581	0.210162	0	0	0	1
-0.0863119	-0.995826	-0.0284947	0.403249	-0.996256	0.0862485	0.00234815	-0.440249	9.15712e-05	0.0285758	-0.999589	0.210178	0	0	0	1
-0.085987	-0.995865	-0.0281348	0.403409	-0.996285	0.0859243	0.00232006	-0.440207	7.92856e-05	0.0282149	-0.999599	0.210199	0	0	0	1
-0.0856037	-0.995906	-0.027831	0.403556	-0.996318	0.0855414	0.00229673	-0.440165	6.56507e-05	0.0279102	-0.999608	0.210215	0	0	0	1
-0.0853049	-0.995942	-0.0274589	0.403721	-0.996343	0.0852432	0.00227144	-0.440121	5.0723e-05	0.0275374	-0.999618	0.210233	0	0	0	1
-0.0849892	-0.99598	-0.027081	0.403909	-0.99637	0.0849282	0.00224097	-0.440056	4.02296e-05	0.0271583	-0.999628	0.210252	0	0	0	1
-0.0847318	-0.996013	-0.0266685	0.404089	-0.996392	0.0846713	0.00221755	-0.440006	2.15828e-05	0.0267453	-0.999639	0.210273	0	0	0	1
-0.0843951	-0.996052	-0.0262605	0.404269	-0.996421	0.0843353	0.00218791	-0.43996	7.64766e-06	0.0263363	-0.99965	0.210294	0	0	0	1
-0.0840884	-0.996088	-0.0258554	0.404464	-0.996447	0.0840293	0.0021553	-0.439897	-2.04088e-06	0.0259299	-0.999661	0.210314	0	0	0	1
-0.0837954	-0.996124	-0.0254219	0.404666	-0.996471	0.0837372	0.00212259	-0.439835	-1.34023e-05	0.0254952	-0.999672	0.210336	0	0	0	1
-0.0835362	-0.996157	-0.0249887	0.404873	-0.996493	0.0834786	0.00209061	-0.439768	-2.43626e-05	0.0250609	-0.999683	0.210354	0	0	0	1
-0.0832537	-0.996194	-0.024449	0.405119	-0.996517	0.0831969	0.00205821	-0.439692	-4.41203e-05	0.0245203	-0.999697	0.210379	0	0	0	1
-0.0829463	-0.99623	-0.0240421	0.405338	-0.996542	0.0828898	0.00204092	-0.439616	-6.82186e-05	0.0241134	-0.999706	0.210364	0	0	0	1
-0.0826381	-0.996268	-0.0234876	0.405608	-0.996568	0.0825816	0.00204294	-0.439535	-0.00012353	0.023561	-0.99972	0.21034	0	0	0	1
-0.0823646	-0.996304	-0.0229302	0.405884	-0.996591	0.0823082	0.00203938	-0.439452	-0.000172366	0.0230052	-0.999733	0.210303	0	0	0	1
-0.0820806	-0.996341	-0.0223527	0.406174	-0.996614	0.0820258	0.00197042	-0.439378	-0.000157602	0.0224239	-0.999746	0.210269	0	0	0	1
-0.08174	-0.996381	-0.0218075	0.406485	-0.996642	0.0816928	0.00162595	-0.439359	0.000133549	0.0218525	-0.999758	0.210225	0	0	0	1
-0.0814187	-0.99642	-0.0211793	0.406824	-0.996668	0.0813726	0.00156545	-0.439269	0.000135645	0.0212214	-0.999772	0.210146	0	0	0	1
-0.0811492	-0.996458	-0.0204265	0.407179	-0.99669	0.0811046	0.00148422	-0.439209	0.000149787	0.0204647	-0.999788	0.210059	0	0	0	1
-0.0809122	-0.996493	-0.0196429	0.407529	-0.996709	0.0808729	0.00120609	-0.439223	0.000358756	0.0196611	-0.999804	0.209964	0	0	0	1
-0.0807577	-0.996524	-0.0186854	0.4079	-0.996722	0.080718	0.00121227	-0.439194	0.000272203	0.0187074	-0.999822	0.209846	0	0	0	1
-0.080678	-0.99655	-0.0176233	0.408267	-0.996728	0.0806387	0.00117878	-0.439212	0.000218389	0.0176461	-0.999842	0.209725	0	0	0	1
-0.0806262	-0.996577	-0.0162677	0.408716	-0.996733	0.0805863	0.00119593	-0.43924	9.10525e-05	0.0162963	-0.999865	0.209556	0	0	0	1
-0.0807383	-0.996593	-0.0146715	0.40918	-0.996724	0.0806961	0.00134969	-0.43931	-0.000189275	0.0147178	-0.999889	0.209319	0	0	0	1
-0.0808393	-0.996602	-0.0133944	0.409555	-0.996715	0.0807951	0.00152583	-0.43937	-0.000466606	0.0134592	-0.999907	0.209076	0	0	0	1
-0.0807933	-0.99662	-0.0123298	0.409914	-0.996719	0.0807486	0.00160867	-0.439368	-0.000635817	0.0124048	-0.99992	0.208938	0	0	0	1
-0.0805971	-0.996645	-0.0115226	0.410243	-0.996735	0.0805525	0.00164434	-0.439306	-0.000738878	0.011603	-0.99993	0.208876	0	0	0	1
-0.0802847	-0.996679	-0.0107767	0.410601	-0.99676	0.0802409	0.00161859	-0.439203	-0.000776724	0.0108572	-0.999938	0.208847	0	0	0	1
-0.0799232	-0.996714	-0.010244	0.410936	-0.996789	0.0798815	0.00145397	-0.43912	-0.000659148	0.0103128	-0.999944	0.208801	0	0	0	1
-0.079435	-0.996757	-0.00976808	0.411332	-0.996828	0.0793979	0.00101989	-0.439063	-0.000269279	0.00980364	-0.999949	0.208752	0	0	0	1
-0.0789587	-0.9968	-0.00931679	0.411722	-0.996866	0.0789254	0.00063292	-0.439001	7.61714e-05	0.00932312	-0.999954	0.208677	0	0	0	1
-0.0786043	-0.996831	-0.00895541	0.412074	-0.996894	0.0785741	0.000284526	-0.438983	0.00039177	0.00893553	-0.999957	0.208612	0	0	0	1
-0.0782758	-0.996861	-0.00850839	0.412454	-0.99692	0.0782473	5.69742e-05	-0.438948	0.000580687	0.00847222	-0.999961	0.208561	0	0	0	1
-0.0780372	-0.996885	-0.00784781	0.412859	-0.996939	0.0780089	-9.22267e-06	-0.438905	0.000593098	0.00780866	-0.999967	0.208504	0	0	0	1
-0.0779092	-0.9969	-0.00708586	0.413254	-0.996949	0.0778804	-8.344e-06	-0.438904	0.000531849	0.0070492	-0.999973	0.208424	0	0	0	1
-0.0778461	-0.996911	-0.00622051	0.413694	-0.996954	0.0778166	4.30558e-05	-0.438922	0.000412789	0.00619054	-0.999978	0.208308	0	0	0	1
-0.0777778	-0.996922	-0.0052175	0.414184	-0.996959	0.0777475	0.000129369	-0.438941	0.000248297	0.00519734	-0.999984	0.208169	0	0	0	1
-0.0777965	-0.996925	-0.00427114	0.414634	-0.996958	0.0777654	0.000259731	-0.438983	4.48021e-05	0.00426401	-0.999988	0.208009	0	0	0	1
-0.0778045	-0.996928	-0.0033448	0.415066	-0.996957	0.0777729	0.000404477	-0.439016	-0.000171545	0.00335177	-0.999992	0.207852	0	0	0	1
-0.0778053	-0.996932	-0.00202511	0.415566	-0.996957	0.0777738	0.000501907	-0.439054	-0.000371355	0.00204369	-0.999995	0.207728	0	0	0	1
-0.0778477	-0.99693	-0.000504657	0.416029	-0.996953	0.0778169	0.000600356	-0.439099	-0.00058778	0.000535585	-0.999997	0.207581	0	0	0	1
-0.0779841	-0.996919	0.00094143	0.41642	-0.996943	0.0779542	0.000708517	-0.439179	-0.000808308	-0.000897543	-0.999997	0.207417	0	0	0	1
-0.0780566	-0.996912	0.00219089	0.416763	-0.996937	0.078028	0.000780673	-0.439232	-0.000977838	-0.00213746	-0.999995	0.207315	0	0	0	1
-0.0779875	-0.996915	0.00303846	0.417038	-0.996942	0.0779598	0.000795686	-0.439223	-0.00105876	-0.00298132	-0.999993	0.207296	0	0	0	1
-0.0777428	-0.996931	0.00374539	0.417349	-0.996961	0.0777157	0.000757753	-0.439142	-0.00107518	-0.00368928	-0.99999	0.20732	0	0	0	1
-0.0774701	-0.99695	0.00435511	0.417683	-0.996982	0.0774435	0.000717979	-0.439056	-0.00108175	-0.00430052	-0.999988	0.20734	0	0	0	1
-0.077193	-0.996969	0.00490645	0.418079	-0.997004	0.0771658	0.000457486	-0.439046	-0.00086341	-0.00487059	-0.999985	0.207359	0	0	0	1
-0.0768594	-0.996993	0.00523281	0.418509	-0.99703	0.0768311	0.000197266	-0.439025	-0.000627419	-0.00521625	-0.999984	0.207332	0	0	0	1
-0.0765556	-0.997016	0.00540687	0.418968	-0.997053	0.0765261	-3.85773e-05	-0.439021	-0.000404007	-0.00540802	-0.999983	0.207304	0	0	0	1
-0.0763309	-0.997032	0.00549093	0.41947	-0.997071	0.0763001	-0.000284226	-0.439065	-0.000164275	-0.00551066	-0.999983	0.207299	0	0	0	1
-0.076155	-0.997046	0.00552923	0.420109	-0.997084	0.0761243	-0.000261338	-0.439095	-0.000189044	-0.00554713	-0.999982	0.207248	0	0	0	1
-0.0763229	-0.997033	0.00545133	0.420731	-0.997071	0.0762935	-2.68076e-05	-0.439241	-0.000417877	-0.00545154	-0.999983	0.207096	0	0	0	1
-0.0765436	-0.997017	0.00523724	0.421354	-0.997054	0.076516	0.000328644	-0.439396	-0.000757103	-0.0052108	-0.999984	0.206853	0	0	0	1
-0.0765189	-0.997021	0.00496707	0.421961	-0.997056	0.0764928	0.00067959	-0.43943	-0.00108622	-0.0049146	-0.999985	0.206587	0	0	0	1
-0.0763914	-0.997031	0.00484487	0.42248	-0.997065	0.0763662	0.000893247	-0.43941	-0.00128929	-0.00477658	-0.999985	0.206441	0	0	0	1
-0.0762455	-0.997042	0.00485873	0.422939	-0.997076	0.0762209	0.00100479	-0.439384	-0.00140087	-0.00478208	-0.999985	0.206398	0	0	0	1
-0.0760916	-0.997054	0.00491774	0.423272	-0.997088	0.0760674	0.00106297	-0.439339	-0.00146264	-0.0048367	-0.999985	0.206393	0	0	0	1
-0.0759458	-0.997064	0.00504325	0.423599	-0.997099	0.0759219	0.00108148	-0.439297	-0.00148991	-0.00496066	-0.999984	0.206426	0	0	0	1
-0.0765398	-0.997018	0.00524204	0.423993	-0.997054	0.0765163	0.00111191	-0.439282	-0.00153843	-0.00515566	-0.999983	0.206476	0	0	0	1
-0.0765721	-0.997014	0.00537762	0.42442	-0.997051	0.0765491	0.00116602	-0.439311	-0.00160292	-0.00528664	-0.999982	0.206498	0	0	0	1
-0.0764458	-0.997024	0.00546875	0.424886	-0.997061	0.0764233	0.00124228	-0.439299	-0.00168526	-0.00537187	-0.999982	0.206485	0	0	0	1
-0.0764261	-0.997025	0.00554983	0.425441	-0.997062	0.0764044	0.00135227	-0.439338	-0.00180102	-0.00544434	-0.999981	0.206455	0	0	0	1
-0.0766561	-0.997006	0.00567736	0.42593	-0.997044	0.0766353	0.00149143	-0.439488	-0.00195081	-0.00556042	-0.99998	0.206443	0	0	0	1
-0.0766034	-0.99701	0.00571783	0.426417	-0.997048	0.0765835	0.00162128	-0.439507	-0.00208307	-0.00559092	-0.99998	0.206401	0	0	0	1
-0.0763874	-0.997027	0.00575392	0.426957	-0.997064	0.0763681	0.00172438	-0.439441	-0.00218742	-0.00561948	-0.99998	0.206365	0	0	0	1
-0.0763895	-0.997026	0.00584917	0.427386	-0.997064	0.0763708	0.00179247	-0.439477	-0.00226261	-0.00570924	-0.999979	0.206364	0	0	0	1
-0.0763335	-0.997029	0.00595753	0.427845	-0.997068	0.0763155	0.00186057	-0.439478	-0.00233846	-0.00581221	-0.999978	0.206366	0	0	0	1
-0.0765235	-0.997014	0.00607672	0.42837	-0.997054	0.076505	0.00173934	-0.439496	-0.00222781	-0.00593988	-0.999978	0.206383	0	0	0	1
-0.0767167	-0.996998	0.00624225	0.428833	-0.997039	0.0766987	0.00177029	-0.439562	-0.00227253	-0.00610212	-0.999977	0.206417	0	0	0	1
-0.0766954	-0.996999	0.0064312	0.429395	-0.99704	0.0766783	0.00183583	-0.439593	-0.00235223	-0.00628553	-0.999975	0.206458	0	0	0	1
-0.0766889	-0.996998	0.00661059	0.429953	-0.99704	0.0766727	0.00190945	-0.439626	-0.00243936	-0.00645876	-0.999974	0.206494	0	0	0	1
-0.0768001	-0.996989	0.00674989	0.430373	-0.997032	0.0767848	0.00199327	-0.439698	-0.00253436	-0.00659093	-0.999973	0.206512	0	0	0	1
-0.0767226	-0.996994	0.00683013	0.430826	-0.997037	0.0767081	0.00208124	-0.439664	-0.00262771	-0.00666438	-0.999972	0.206502	0	0	0	1
-0.0768819	-0.996981	0.00690026	0.431257	-0.997025	0.0768679	0.00211824	-0.439604	-0.00267105	-0.00673104	-0.999972	0.206494	0	0	0	1
-0.0768813	-0.99698	0.00703676	0.431624	-0.997025	0.0768668	0.00201409	-0.439595	-0.00257771	-0.00687514	-0.999971	0.20653	0	0	0	1
-0.0766997	-0.996993	0.00726597	0.432105	-0.997039	0.0766848	0.00187123	-0.439529	-0.0024516	-0.00711508	-0.999969	0.206583	0	0	0	1
-0.0767338	-0.996989	0.0074116	0.432593	-0.997038	0.0767169	0.0015333	-0.439529	-0.00212608	-0.00728612	-0.999969	0.20662	0	0	0	1
-0.0767804	-0.996985	0.00752026	0.433017	-0.997035	0.07676	0.00103942	-0.439548	-0.00164233	-0.00743228	-0.999969	0.206621	0	0	0	1
-0.0766497	-0.996994	0.00764358	0.433507	-0.997046	0.0766258	0.000553897	-0.439514	-0.00116671	-0.00759264	-0.999968	0.206605	0	0	0	1
-0.0768267	-0.996979	0.00773967	0.434051	-0.997032	0.0767993	7.80927e-05	-0.439539	-0.000701035	-0.00772478	-0.999968	0.206616	0	0	0	1
-0.0771566	-0.996953	0.00788284	0.43453	-0.997007	0.0771274	-0.000170542	-0.43962	-0.000466736	-0.00788647	-0.999967	0.206653	0	0	0	1
-0.0772921	-0.996941	0.00805347	0.435023	-0.996997	0.077263	-0.000156188	-0.439615	-0.000495306	-0.00805542	-0.999965	0.206687	0	0	0	1
-0.0775161	-0.996922	0.008262	0.435615	-0.996979	0.0774874	-0.000119535	-0.439654	-0.000549822	-0.00826037	-0.999963	0.206735	0	0	0	1
-0.077766	-0.996901	0.00842509	0.436114	-0.99696	0.0777383	-2.41956e-05	-0.439758	-0.000659626	-0.00841542	-0.999962	0.206756	0	0	0	1
-0.077779	-0.996899	0.00849413	0.436632	-0.996959	0.0777522	7.71815e-05	-0.439737	-0.00076618	-0.00847636	-0.999962	0.206733	0	0	0	1
-0.0779194	-0.996888	0.00857864	0.437195	-0.996948	0.0778934	0.000160198	-0.43971	-0.000856722	-0.00855404	-0.999961	0.206715	0	0	0	1
-0.0782885	-0.996858	0.00868641	0.437656	-0.996919	0.0782633	0.00025529	-0.439768	-0.000963126	-0.00865373	-0.99996	0.206707	0	0	0	1
-0.0784101	-0.996847	0.00878127	0.438139	-0.996909	0.0783858	0.000341556	-0.439765	-0.00105762	-0.00874141	-0.999959	0.206701	0	0	0	1
-0.0787906	-0.996816	0.00894244	0.438631	-0.996879	0.0787671	0.000415283	-0.439783	-0.00114715	-0.00889588	-0.999958	0.206726	0	0	0	1
-0.0791701	-0.996784	0.00913973	0.439032	-0.996849	0.0791474	0.000477734	-0.439899	-0.00122841	-0.00908717	-0.999956	0.206776	0	0	0	1
-0.0792185	-0.996779	0.00932387	0.439554	-0.996845	0.0791967	0.000552591	-0.439932	-0.00131807	-0.00926473	-0.999954	0.206815	0	0	0	1
-0.0792849	-0.996772	0.00949282	0.440089	-0.996839	0.0792641	0.000630954	-0.439967	-0.0014102	-0.00942686	-0.999952	0.206849	0	0	0	1
-0.0793906	-0.996762	0.0095915	0.440542	-0.996831	0.0793709	0.000733491	-0.440008	-0.00152125	-0.00951694	-0.999951	0.206838	0	0	0	1
-0.0793234	-0.996768	0.0095875	0.441061	-0.996836	0.0793047	0.000839183	-0.439909	-0.00162566	-0.00950467	-0.999951	0.206783	0	0	0	1
-0.0796367	-0.996743	0.00961063	0.441516	-0.996811	0.079619	0.000933202	-0.439867	-0.00172421	-0.00951974	-0.999951	0.206733	0	0	0	1
-0.0798906	-0.996722	0.00967784	0.441872	-0.99679	0.0798736	0.000995453	-0.439902	-0.00179405	-0.00958132	-0.99995	0.206725	0	0	0	1
-0.079832	-0.996725	0.00978246	0.442307	-0.996795	0.0798158	0.00105022	-0.439849	-0.00185644	-0.00968133	-0.999949	0.206735	0	0	0	1
-0.0798855	-0.99672	0.00991334	0.442677	-0.996791	0.0798698	0.00107744	-0.43987	-0.00189455	-0.00980952	-0.999948	0.206765	0	0	0	1
-0.079964	-0.996711	0.0101443	0.443002	-0.996784	0.0799488	0.00109403	-0.439918	-0.00193034	-0.0100382	-0.999946	0.206826	0	0	0	1
-0.0798961	-0.996713	0.0104813	0.44343	-0.99679	0.0798815	0.00108005	-0.439895	-0.00194265	-0.0103754	-0.999942	0.206903	0	0	0	1
-0.0799564	-0.996706	0.0107301	0.443881	-0.996786	0.0799372	0.000603857	-0.439969	-0.00148848	-0.0106614	-0.99994	0.207003	0	0	0	1
-0.0798513	-0.996712	0.0108896	0.444324	-0.996794	0.0798285	0.000257048	-0.439975	-0.00115438	-0.0108482	-0.999938	0.207072	0	0	0	1
-0.0797716	-0.996717	0.0110687	0.444786	-0.996801	0.0797436	-0.000233027	-0.439972	-0.000679271	-0.0110659	-0.999936	0.20717	0	0	0	1
-0.0799885	-0.996697	0.0112845	0.445327	-0.996784	0.0799524	-0.000961954	-0.44	2.7697e-05	-0.0113391	-0.999933	0.207296	0	0	0	1
-0.0803526	-0.996666	0.0114606	0.445887	-0.996754	0.080305	-0.00196312	-0.440051	0.00100739	-0.0115951	-0.99993	0.207418	0	0	0	1
-0.080784	-0.99663	0.0115558	0.446347	-0.996718	0.0807234	-0.00306618	-0.440034	0.00209421	-0.0117795	-0.999926	0.207513	0	0	0	1
-0.080735	-0.996633	0.0116198	0.446769	-0.996719	0.0806632	-0.00399847	-0.439938	0.00301893	-0.0119184	-0.999922	0.207592	0	0	0	1
-0.0807622	-0.99663	0.0116833	0.447249	-0.996711	0.0806715	-0.00554191	-0.439954	0.00455197	-0.0121063	-0.999914	0.207702	0	0	0	1
-0.0806825	-0.996636	0.011681	0.447589	-0.996711	0.0805767	-0.00679205	-0.439955	0.00579927	-0.0122043	-0.999906	0.207768	0	0	0	1
-0.0804265	-0.996657	0.0116756	0.447929	-0.996725	0.0803074	-0.00787829	-0.439898	0.00688562	-0.0122847	-0.999898	0.207818	0	0	0	1
-0.0802355	-0.996671	0.011788	0.448286	-0.996734	0.0801053	-0.00870965	-0.439822	0.0077077	-0.0124621	-0.99989	0.207883	0	0	0	1
-0.080341	-0.996659	0.012127	0.448696	-0.99672	0.0801988	-0.00943858	-0.439794	0.00840581	-0.0128592	-0.99988	0.207997	0	0	0	1
-0.0803064	-0.996657	0.012469	0.449145	-0.996718	0.0801537	-0.010017	-0.439754	0.00895543	-0.0132462	-0.99987	0.208139	0	0	0	1
-0.0803806	-0.996647	0.0127736	0.44957	-0.996708	0.0802183	-0.0105197	-0.439741	0.00943105	-0.0135907	-0.999861	0.208291	0	0	0	1
-0.0804416	-0.996638	0.0131022	0.450015	-0.9967	0.0802716	-0.0108607	-0.439716	0.00974376	-0.0139463	-0.999853	0.208453	0	0	0	1
-0.080483	-0.99663	0.0134803	0.4505	-0.996694	0.0803053	-0.0111303	-0.439688	0.00998157	-0.0143452	-0.999845	0.208644	0	0	0	1
-0.0805832	-0.996615	0.0139279	0.451016	-0.996684	0.0803972	-0.0113949	-0.439702	0.0102079	-0.0148135	-0.999836	0.208867	0	0	0	1
-0.0806938	-0.996599	0.014431	0.451526	-0.996674	0.0805012	-0.0114911	-0.439736	0.0102617	-0.0153239	-0.999827	0.209114	0	0	0	1
-0.0808993	-0.996575	0.0149578	0.452056	-0.996658	0.0807006	-0.0115353	-0.439763	0.01026	-0.0158546	-0.999819	0.209361	0	0	0	1
-0.0812122	-0.996541	0.0155372	0.452628	-0.996632	0.0810067	-0.0115912	-0.439796	0.0102638	-0.0164397	-0.99981	0.209636	0	0	0	1
-0.0815572	-0.996504	0.0160769	0.453128	-0.996604	0.0813451	-0.0116553	-0.439861	0.0102781	-0.0169864	-0.9998	0.2099	0	0	0	1
-0.0816368	-0.996491	0.0164857	0.453573	-0.996597	0.0814199	-0.011689	-0.439842	0.010277	-0.0173974	-0.999793	0.210091	0	0	0	1
-0.0816199	-0.996487	0.0168174	0.454024	-0.996599	0.0813988	-0.0117299	-0.439721	0.010291	-0.0177311	-0.999787	0.210244	0	0	0	1
-0.0818752	-0.99646	0.0171394	0.454403	-0.996577	0.0816491	-0.0118293	-0.439675	0.0103592	-0.0180628	-0.999781	0.210396	0	0	0	1
-0.0822191	-0.996426	0.0174583	0.454786	-0.996546	0.0819842	-0.0121315	-0.439683	0.0106281	-0.018409	-0.999772	0.210556	0	0	0	1
-0.0822667	-0.996416	0.0178058	0.455241	-0.99654	0.0820243	-0.0123348	-0.439613	0.0108013	-0.0187724	-0.999763	0.210724	0	0	0	1
-0.0823569	-0.996402	0.0181552	0.455697	-0.996531	0.0821066	-0.012544	-0.439555	0.0109794	-0.0191388	-0.999754	0.210896	0	0	0	1
-0.0824613	-0.996387	0.0185473	0.456198	-0.996518	0.0821997	-0.0129083	-0.439545	0.0113083	-0.0195607	-0.999742	0.211098	0	0	0	1
-0.0826922	-0.99636	0.0189552	0.456683	-0.996495	0.0824185	-0.0132812	-0.439563	0.0116418	-0.0200005	-0.99973	0.211314	0	0	0	1
-0.0829406	-0.99633	0.0194045	0.457175	-0.996473	0.0826586	-0.0134335	-0.439569	0.0117515	-0.0204636	-0.999719	0.21153	0	0	0	1
-0.0831582	-0.996302	0.0199256	0.457695	-0.996454	0.0828675	-0.0135578	-0.439612	0.0118277	-0.0209958	-0.999707	0.211788	0	0	0	1
-0.0834399	-0.996267	0.020477	0.45819	-0.996431	0.0831413	-0.0136227	-0.439699	0.0118406	-0.021554	-0.999695	0.212051	0	0	0	1
-0.0837249	-0.996232	0.0210222	0.458671	-0.996407	0.0834191	-0.0136625	-0.439777	0.0118286	-0.0221039	-0.999683	0.212307	0	0	0	1
-0.0838252	-0.996214	0.0214919	0.459189	-0.996399	0.0835128	-0.0137045	-0.43972	0.0118289	-0.0225767	-0.999673	0.212528	0	0	0	1
-0.0840397	-0.996186	0.0219283	0.459689	-0.99638	0.083721	-0.013756	-0.439649	0.0118389	-0.0230184	-0.999663	0.212731	0	0	0	1
-0.0842588	-0.996158	0.0223456	0.460134	-0.996362	0.0839337	-0.0138189	-0.439628	0.0118614	-0.023442	-0.999652	0.212928	0	0	0	1
-0.0845263	-0.996125	0.0228197	0.460629	-0.996339	0.0841944	-0.0138723	-0.439609	0.0118684	-0.023922	-0.999641	0.213148	0	0	0	1
-0.0847962	-0.99609	0.0233322	0.461177	-0.996316	0.0844564	-0.0139491	-0.439586	0.0118951	-0.0244424	-0.999628	0.21339	0	0	0	1
-0.0851206	-0.99605	0.0238636	0.461712	-0.996287	0.0847704	-0.0141126	-0.439636	0.012005	-0.0249896	-0.999613	0.213643	0	0	0	1
-0.0854363	-0.996009	0.0244246	0.462271	-0.996259	0.0850767	-0.0142231	-0.439677	0.0120595	-0.0255616	-0.999598	0.213909	0	0	0	1
-0.0858163	-0.995964	0.0249073	0.462862	-0.996226	0.0854498	-0.0142667	-0.439721	0.0120519	-0.0260509	-0.999586	0.214133	0	0	0	1
-0.0864336	-0.995898	0.0254261	0.46343	-0.996174	0.0860617	-0.0142422	-0.439844	0.0119666	-0.0265731	-0.999573	0.214344	0	0	0	1
-0.0868429	-0.995849	0.025948	0.463994	-0.996139	0.0864645	-0.0142538	-0.439887	0.0119221	-0.0270989	-0.999559	0.214567	0	0	0	1
-0.0869702	-0.995825	0.0264423	0.464675	-0.996128	0.0865856	-0.0142681	-0.43977	0.01189	-0.0275941	-0.999546	0.21477	0	0	0	1
-0.087634	-0.995752	0.0269693	0.465328	-0.996069	0.0872388	-0.0144286	-0.439749	0.0119855	-0.028141	-0.99953	0.214982	0	0	0	1
-0.0882566	-0.995689	0.0272665	0.466086	-0.996009	0.0878444	-0.014907	-0.439764	0.0124185	-0.0284866	-0.999515	0.215089	0	0	0	1
-0.089052	-0.995623	0.027124	0.466839	-0.995933	0.0886314	-0.0152703	-0.439781	0.0127704	-0.0283867	-0.999513	0.214929	0	0	0	1
-0.0896947	-0.995577	0.0266732	0.467479	-0.995876	0.0892806	-0.0152537	-0.439873	0.0127758	-0.0279446	-0.999525	0.214576	0	0	0	1
-0.0901407	-0.995548	0.0262504	0.46806	-0.995839	0.0897399	-0.0149682	-0.440041	0.0125169	-0.0275036	-0.999541	0.214222	0	0	0	1
-0.0903643	-0.995533	0.026046	0.468711	-0.995821	0.0899727	-0.0147263	-0.440123	0.0122881	-0.0272811	-0.99955	0.214001	0	0	0	1
-0.0904923	-0.995524	0.0259371	0.469265	-0.995812	0.0901069	-0.0145523	-0.440153	0.0121211	-0.0271585	-0.999555	0.213859	0	0	0	1
-0.0906467	-0.995513	0.0258144	0.469762	-0.995799	0.0902672	-0.0143877	-0.440191	0.011964	-0.0270234	-0.999561	0.213713	0	0	0	1
-0.0907806	-0.995505	0.0256575	0.470202	-0.995789	0.0904074	-0.0142255	-0.44022	0.0118129	-0.0268541	-0.999567	0.213552	0	0	0	1
-0.090982	-0.99549	0.0255274	0.470658	-0.995773	0.090615	-0.0140538	-0.440286	0.0116483	-0.0267115	-0.999573	0.2134	0	0	0	1
-0.0913057	-0.995465	0.0253673	0.471099	-0.995745	0.0909456	-0.0138678	-0.440415	0.0114689	-0.0265389	-0.99958	0.213226	0	0	0	1
-0.0914854	-0.995455	0.0251156	0.471535	-0.995731	0.0911333	-0.0136733	-0.44048	0.0112933	-0.0262726	-0.999589	0.213006	0	0	0	1
-0.0914555	-0.995465	0.024798	0.472101	-0.995735	0.0911124	-0.0134618	-0.44044	0.0111124	-0.0259367	-0.999599	0.212747	0	0	0	1
-0.0913759	-0.99548	0.0245155	0.472571	-0.995744	0.0910406	-0.0132816	-0.44037	0.0109607	-0.0256382	-0.999609	0.212519	0	0	0	1
-0.0913118	-0.99549	0.0243501	0.473074	-0.995752	0.0909817	-0.0131477	-0.440302	0.0108441	-0.0254605	-0.999615	0.21236	0	0	0	1
-0.0915853	-0.995467	0.0242655	0.473536	-0.995727	0.0912577	-0.0130898	-0.440303	0.0107871	-0.025374	-0.999617	0.212249	0	0	0	1
-0.0917575	-0.995453	0.0241904	0.473874	-0.995711	0.0914311	-0.0130762	-0.440348	0.0107761	-0.0252998	-0.999619	0.212156	0	0	0	1
-0.0917837	-0.99545	0.0241779	0.47432	-0.995708	0.0914559	-0.0131354	-0.440352	0.0108354	-0.0252931	-0.999619	0.212101	0	0	0	1
-0.0920271	-0.995426	0.0242595	0.474769	-0.995687	0.0917004	-0.0130582	-0.440431	0.0107449	-0.0253699	-0.999618	0.212079	0	0	0	1
-0.0922582	-0.995402	0.0243617	0.475201	-0.995666	0.0919326	-0.0129743	-0.44052	0.0106461	-0.0254665	-0.999617	0.212072	0	0	0	1
-0.092336	-0.995392	0.0244634	0.475774	-0.99566	0.0920113	-0.0129006	-0.440527	0.0105613	-0.0255617	-0.999615	0.212065	0	0	0	1
-0.0924748	-0.995379	0.0244998	0.476278	-0.995648	0.0921522	-0.0128017	-0.44056	0.0104559	-0.0255903	-0.999615	0.21202	0	0	0	1
-0.0925756	-0.995369	0.0244948	0.476739	-0.99564	0.0922555	-0.0127087	-0.440569	0.0103611	-0.0255779	-0.999617	0.211958	0	0	0	1
-0.0927161	-0.995355	0.0245301	0.477306	-0.995628	0.0923982	-0.0126084	-0.440546	0.0102543	-0.0256052	-0.999617	0.211908	0	0	0	1
-0.0929233	-0.995335	0.0245566	0.477751	-0.99561	0.0926077	-0.0125089	-0.440594	0.0101475	-0.0256245	-0.999618	0.211859	0	0	0	1
-0.0931587	-0.995312	0.0246302	0.478218	-0.995589	0.0928446	-0.0124251	-0.440667	0.0100511	-0.0256924	-0.999617	0.211836	0	0	0	1
-0.0934239	-0.995283	0.0247649	0.478714	-0.995565	0.0931106	-0.0123438	-0.440761	0.00995071	-0.0258216	-0.999615	0.211843	0	0	0	1
-0.0936386	-0.995259	0.0249266	0.479173	-0.995546	0.0933254	-0.0122842	-0.440843	0.00987073	-0.0259792	-0.999611	0.211876	0	0	0	1
-0.0937221	-0.995249	0.0250388	0.479723	-0.995538	0.0934094	-0.0122175	-0.440856	0.00979156	-0.0260855	-0.999609	0.211881	0	0	0	1
-0.093774	-0.995243	0.0250663	0.480191	-0.995534	0.0934633	-0.0121318	-0.440851	0.00970228	-0.0261053	-0.99961	0.211838	0	0	0	1
-0.0936943	-0.99525	0.0250783	0.480583	-0.995543	0.0933854	-0.0120601	-0.440788	0.00963186	-0.0261098	-0.99961	0.211797	0	0	0	1
-0.0937273	-0.995245	0.0251713	0.481063	-0.99554	0.0934188	-0.0120087	-0.440701	0.00957109	-0.026198	-0.999609	0.211802	0	0	0	1
-0.0940919	-0.995206	0.0253389	0.481449	-0.995506	0.093783	-0.0119682	-0.440738	0.00950549	-0.0263645	-0.999605	0.211842	0	0	0	1
-0.0941894	-0.995192	0.0255385	0.481827	-0.995498	0.0938794	-0.0119395	-0.44073	0.0094555	-0.0265615	-0.9996	0.211886	0	0	0	1
-0.0943149	-0.995174	0.0257803	0.482283	-0.995486	0.0940035	-0.011907	-0.440692	0.0093971	-0.0268003	-0.999594	0.21193	0	0	0	1
-0.0946286	-0.995137	0.0260449	0.482703	-0.995457	0.0943155	-0.0118822	-0.440758	0.0093389	-0.0270644	-0.999588	0.211995	0	0	0	1
-0.0947752	-0.995114	0.0263854	0.483109	-0.995444	0.0944592	-0.0118726	-0.440806	0.00929323	-0.0274037	-0.999579	0.212084	0	0	0	1
-0.0947469	-0.995105	0.0268179	0.483559	-0.995447	0.0944272	-0.0118611	-0.440762	0.00924165	-0.0278329	-0.999568	0.212177	0	0	0	1
-0.0949627	-0.995072	0.0272837	0.484023	-0.995427	0.0946389	-0.0118572	-0.440797	0.0091876	-0.0282982	-0.999555	0.212288	0	0	0	1
-0.0952501	-0.995034	0.0276638	0.484457	-0.9954	0.0949234	-0.0118408	-0.440867	0.00912701	-0.0286777	-0.999545	0.212388	0	0	0	1
-0.0952395	-0.995025	0.0280148	0.484945	-0.995401	0.0949095	-0.0118424	-0.440822	0.00909554	-0.0290272	-0.999535	0.212479	0	0	0	1
-0.0952874	-0.995013	0.0282673	0.485419	-0.995397	0.0949559	-0.0118166	-0.440749	0.00904439	-0.0292764	-0.999528	0.212532	0	0	0	1
-0.0956571	-0.994971	0.0285161	0.485888	-0.995362	0.0953242	-0.0117909	-0.440758	0.00898424	-0.029525	-0.999521	0.212587	0	0	0	1
-0.095868	-0.994943	0.028792	0.486361	-0.995342	0.0955333	-0.011771	-0.440772	0.00893179	-0.0297997	-0.999514	0.212661	0	0	0	1
-0.0960181	-0.994921	0.0290456	0.486835	-0.995328	0.0956824	-0.0117311	-0.440796	0.0088632	-0.0300496	-0.999507	0.212726	0	0	0	1
-0.096321	-0.994884	0.0292993	0.487356	-0.9953	0.0959845	-0.0116851	-0.440899	0.00878393	-0.0303004	-0.9995	0.2128	0	0	0	1
-0.0966074	-0.994851	0.0294774	0.487822	-0.995273	0.0962708	-0.0116431	-0.441007	0.00871619	-0.0304761	-0.999495	0.212841	0	0	0	1
-0.0967267	-0.994836	0.0295894	0.488354	-0.995262	0.0963914	-0.0115701	-0.441026	0.00862905	-0.0305816	-0.999493	0.212839	0	0	0	1
-0.0968338	-0.994823	0.0296824	0.488898	-0.995252	0.0964998	-0.0115023	-0.441031	0.0085492	-0.0306686	-0.999491	0.212831	0	0	0	1
-0.0969299	-0.99481	0.0297898	0.489368	-0.995243	0.0965967	-0.0114479	-0.441016	0.00848168	-0.030771	-0.999488	0.212838	0	0	0	1
-0.0969595	-0.994803	0.0299357	0.489904	-0.995241	0.0966264	-0.0114048	-0.440924	0.00842378	-0.0309124	-0.999484	0.212868	0	0	0	1
-0.0971542	-0.994779	0.0301096	0.490336	-0.995222	0.0968207	-0.0113743	-0.44091	0.00837053	-0.0310841	-0.99948	0.212917	0	0	0	1
-0.0973128	-0.994757	0.0303225	0.490662	-0.995207	0.0969782	-0.0113524	-0.440899	0.00832305	-0.0312952	-0.999473	0.212989	0	0	0	1
-0.0973693	-0.99474	0.0306829	0.491107	-0.995202	0.0970318	-0.0113496	-0.440861	0.0082835	-0.0316541	-0.999462	0.213089	0	0	0	1
-0.0977054	-0.994693	0.0311349	0.491593	-0.99517	0.0973649	-0.0113344	-0.440952	0.0082136	-0.0321051	-0.999449	0.213209	0	0	0	1
-0.0980417	-0.994649	0.0315045	0.49202	-0.995137	0.0976982	-0.0113344	-0.441078	0.00816657	-0.0324758	-0.999437	0.213337	0	0	0	1
-0.0981461	-0.994627	0.0318572	0.49255	-0.995127	0.0978002	-0.0113238	-0.441087	0.0081181	-0.0328266	-0.999426	0.21347	0	0	0	1
-0.0982954	-0.994602	0.032168	0.493106	-0.995113	0.0979477	-0.0113038	-0.441089	0.00806277	-0.0331351	-0.999416	0.213587	0	0	0	1
-0.0984791	-0.994576	0.0324189	0.493578	-0.995095	0.09813	-0.0112889	-0.441094	0.00801717	-0.0333848	-0.999408	0.213677	0	0	0	1
-0.0984918	-0.994567	0.0326571	0.494084	-0.995094	0.0981418	-0.0112589	-0.441038	0.00796348	-0.0336191	-0.999401	0.213758	0	0	0	1
-0.0987731	-0.99453	0.0329336	0.494623	-0.995067	0.0984215	-0.0112422	-0.441029	0.00791002	-0.0338948	-0.999392	0.213855	0	0	0	1
-0.099103	-0.994488	0.0332019	0.495088	-0.995035	0.0987507	-0.0112094	-0.44112	0.00783959	-0.0341611	-0.999383	0.213943	0	0	0	1
-0.0993578	-0.994452	0.0335098	0.495633	-0.99501	0.0990041	-0.0111819	-0.441188	0.00777302	-0.0344668	-0.999373	0.214049	0	0	0	1
-0.0997339	-0.994403	0.0338705	0.496211	-0.994973	0.0993785	-0.011155	-0.441309	0.00769725	-0.0348259	-0.999362	0.214179	0	0	0	1
-0.100102	-0.994355	0.0341859	0.496728	-0.994936	0.0997448	-0.0111315	-0.441444	0.00762949	-0.0351403	-0.999351	0.214292	0	0	0	1
-0.100098	-0.994348	0.0344034	0.497343	-0.994937	0.0997413	-0.0110962	-0.441383	0.00757268	-0.0353531	-0.999344	0.214353	0	0	0	1
-0.100146	-0.99434	0.0345006	0.497826	-0.994933	0.0997899	-0.0110506	-0.441283	0.00751587	-0.0354457	-0.999341	0.214358	0	0	0	1
-0.10028	-0.994322	0.0346196	0.498218	-0.99492	0.0999241	-0.0110091	-0.441261	0.00745798	-0.0355609	-0.999338	0.214374	0	0	0	1
-0.100394	-0.994303	0.03482	0.498698	-0.994908	0.100038	-0.0109814	-0.441197	0.00740616	-0.0357583	-0.999331	0.214432	0	0	0	1
-0.100708	-0.994262	0.0351039	0.499126	-0.994877	0.100351	-0.0109632	-0.441253	0.00734827	-0.0360413	-0.999321	0.214525	0	0	0	1
-0.100991	-0.994219	0.0354985	0.499589	-0.994849	0.100632	-0.0109591	-0.441332	0.00729407	-0.0364356	-0.999307	0.214642	0	0	0	1
-0.101118	-0.994193	0.0358614	0.500155	-0.994836	0.100757	-0.0109403	-0.441324	0.00723415	-0.0367957	-0.999295	0.214756	0	0	0	1
-0.101383	-0.994154	0.036197	0.500647	-0.99481	0.101019	-0.0109349	-0.441384	0.00718502	-0.0371309	-0.999282	0.214884	0	0	0	1
-0.101699	-0.994107	0.0365849	0.501132	-0.994778	0.101334	-0.0109161	-0.441459	0.00711511	-0.0375172	-0.999269	0.215027	0	0	0	1
-0.101798	-0.994086	0.036902	0.501678	-0.994768	0.10143	-0.0109132	-0.44141	0.00707632	-0.037833	-0.999257	0.215145	0	0	0	1
-0.10197	-0.994058	0.0371676	0.50214	-0.994751	0.101601	-0.0108952	-0.441373	0.00702477	-0.0380967	-0.999247	0.215232	0	0	0	1
-0.102126	-0.994028	0.0375322	0.502608	-0.994735	0.101755	-0.0108885	-0.441365	0.00697495	-0.0384598	-0.999234	0.215309	0	0	0	1
-0.10226	-0.994003	0.0378308	0.503144	-0.994722	0.101887	-0.0108941	-0.441344	0.00694488	-0.0387583	-0.999222	0.215364	0	0	0	1
-0.10263	-0.993956	0.0380703	0.503637	-0.994682	0.102243	-0.0112169	-0.441514	0.00722728	-0.0390321	-0.99921	0.215446	0	0	0	1
-0.102868	-0.993922	0.0383273	0.504181	-0.994657	0.102476	-0.01129	-0.441586	0.00726432	-0.039297	-0.999199	0.215523	0	0	0	1
-0.10312	-0.993887	0.0385387	0.504798	-0.994631	0.102728	-0.0112735	-0.441623	0.00721618	-0.0395074	-0.999191	0.215575	0	0	0	1
-0.10348	-0.993844	0.0386901	0.505381	-0.994594	0.103088	-0.0112314	-0.441709	0.00714427	-0.0396563	-0.999186	0.215587	0	0	0	1
-0.10356	-0.993837	0.0386412	0.505933	-0.994586	0.103171	-0.0111638	-0.441647	0.00707887	-0.0396013	-0.999188	0.215496	0	0	0	1
-0.103703	-0.993826	0.0385484	0.506439	-0.994572	0.103317	-0.0111244	-0.441591	0.00704357	-0.0395059	-0.999192	0.215384	0	0	0	1
-0.103973	-0.993798	0.0385381	0.506871	-0.994543	0.103585	-0.0111817	-0.441591	0.00709091	-0.0395035	-0.999192	0.215322	0	0	0	1
-0.104111	-0.993781	0.0386109	0.507346	-0.994528	0.103715	-0.0113474	-0.441578	0.00724287	-0.0395941	-0.999188	0.215315	0	0	0	1
-0.104384	-0.993745	0.0388096	0.507807	-0.994499	0.103984	-0.011433	-0.441616	0.00729644	-0.0398026	-0.999179	0.215367	0	0	0	1
-0.104665	-0.993706	0.0390447	0.508259	-0.994469	0.104263	-0.0114445	-0.441692	0.00727205	-0.0400397	-0.99917	0.215438	0	0	0	1
-0.104974	-0.993665	0.039259	0.508809	-0.994437	0.104571	-0.0114275	-0.441773	0.00722026	-0.0402533	-0.999161	0.215495	0	0	0	1
-0.105268	-0.993626	0.0394644	0.509316	-0.994406	0.104865	-0.0114082	-0.441855	0.00716752	-0.0404577	-0.999153	0.215552	0	0	0	1
-0.105308	-0.993616	0.0396066	0.509785	-0.994402	0.104905	-0.0113755	-0.441818	0.00711846	-0.0405959	-0.999148	0.21558	0	0	0	1
-0.105351	-0.993606	0.0397295	0.510271	-0.994398	0.104948	-0.0113618	-0.441773	0.00709016	-0.040717	-0.999143	0.215602	0	0	0	1
-0.105495	-0.993585	0.0398933	0.510695	-0.994383	0.10509	-0.0113713	-0.441783	0.00707643	-0.0408819	-0.999137	0.215648	0	0	0	1
-0.105636	-0.993561	0.0400987	0.511112	-0.994368	0.105231	-0.0113568	-0.441789	0.0070345	-0.0410857	-0.999129	0.215703	0	0	0	1
-0.105916	-0.993522	0.0403252	0.511624	-0.994339	0.105509	-0.0113572	-0.441842	0.0069994	-0.0413129	-0.99912	0.215774	0	0	0	1
-0.10636	-0.993464	0.0405973	0.512109	-0.994292	0.105953	-0.0113362	-0.441988	0.00693117	-0.0415844	-0.999109	0.215861	0	0	0	1
-0.106705	-0.993415	0.0408743	0.512693	-0.994255	0.106297	-0.0113174	-0.442084	0.00686854	-0.0418602	-0.999098	0.21595	0	0	0	1
-0.106892	-0.993388	0.0410573	0.513225	-0.994236	0.106483	-0.0112987	-0.442111	0.00682254	-0.0420415	-0.999091	0.216002	0	0	0	1
-0.106844	-0.993391	0.0411168	0.513594	-0.994241	0.106436	-0.0112642	-0.442036	0.00678394	-0.0420966	-0.999088	0.215997	0	0	0	1
-0.106699	-0.993405	0.0411517	0.513968	-0.994257	0.106292	-0.0112484	-0.441912	0.00677058	-0.0421286	-0.999087	0.215985	0	0	0	1
-0.10678	-0.993388	0.0413401	0.514301	-0.994248	0.106371	-0.0112651	-0.441904	0.00676372	-0.0423182	-0.999079	0.216048	0	0	0	1
-0.106985	-0.993356	0.0415812	0.514539	-0.994226	0.106574	-0.0112873	-0.441966	0.00675128	-0.0425617	-0.999069	0.216146	0	0	0	1
-0.107087	-0.993347	0.0415275	0.514621	-0.994215	0.106676	-0.011279	-0.441989	0.0067444	-0.0425082	-0.999071	0.216104	0	0	0	1
-0.107326	-0.993334	0.0412373	0.514531	-0.994189	0.10692	-0.0112278	-0.442048	0.00671429	-0.0422158	-0.999084	0.215928	0	0	0	1
-0.107627	-0.993313	0.0409387	0.514428	-0.994157	0.107224	-0.0111948	-0.44212	0.00670077	-0.0419174	-0.999097	0.215754	0	0	0	1
-0.107853	-0.993302	0.0406304	0.514337	-0.994133	0.107453	-0.0111668	-0.442165	0.00669665	-0.0416094	-0.999109	0.215607	0	0	0	1
-0.108085	-0.993301	0.0400131	0.514163	-0.994107	0.107692	-0.0111145	-0.442194	0.0067014	-0.0409918	-0.999135	0.215455	0	0	0	1
-0.108304	-0.993302	0.0393941	0.513989	-0.994083	0.107918	-0.0110611	-0.442228	0.00670623	-0.0403721	-0.99916	0.215286	0	0	0	1
-0.108672	-0.993289	0.0387065	0.513778	-0.994043	0.108292	-0.0110057	-0.442279	0.00671081	-0.0396851	-0.999188	0.215113	0	0	0	1
-0.10901	-0.993279	0.038003	0.513544	-0.994006	0.108638	-0.0109574	-0.442347	0.00672573	-0.0389829	-0.999215	0.214959	0	0	0	1
-0.109265	-0.993281	0.0372152	0.513298	-0.993978	0.108901	-0.0108935	-0.442402	0.00673817	-0.0381945	-0.999246	0.2148	0	0	0	1
-0.109472	-0.993291	0.0363445	0.513038	-0.993955	0.109116	-0.010829	-0.442452	0.00676116	-0.0373235	-0.999278	0.214625	0	0	0	1
-0.109699	-0.993295	0.0355248	0.512787	-0.99393	0.109352	-0.0107642	-0.442509	0.00677794	-0.0365032	-0.999308	0.214446	0	0	0	1
-0.109976	-0.993295	0.0346776	0.51252	-0.993899	0.109636	-0.0107028	-0.442571	0.00679979	-0.0356563	-0.999339	0.214274	0	0	0	1
-0.110219	-0.993296	0.0338645	0.512254	-0.993872	0.109888	-0.0106322	-0.442639	0.00681035	-0.0348421	-0.999367	0.214109	0	0	0	1
-0.110441	-0.993303	0.0329241	0.511951	-0.993848	0.110119	-0.0105492	-0.442706	0.00682366	-0.0338999	-0.9994	0.213939	0	0	0	1
-0.110626	-0.993311	0.0320332	0.51167	-0.993827	0.110312	-0.0104851	-0.442766	0.00685209	-0.0330087	-0.999429	0.213768	0	0	0	1
-0.110806	-0.99332	0.0311263	0.51139	-0.993806	0.1105	-0.01042	-0.44282	0.00688169	-0.0321014	-0.999459	0.213597	0	0	0	1
-0.110981	-0.993328	0.0302495	0.511111	-0.993787	0.110684	-0.0103464	-0.44288	0.00689998	-0.0312231	-0.999486	0.213415	0	0	0	1
-0.111156	-0.993336	0.0293318	0.510815	-0.993767	0.110868	-0.0102638	-0.442934	0.00691428	-0.0303032	-0.999515	0.213247	0	0	0	1
-0.111317	-0.993345	0.0283734	0.510493	-0.993749	0.111038	-0.0101886	-0.442982	0.0069411	-0.0293436	-0.999543	0.213095	0	0	0	1
-0.111435	-0.993359	0.0274273	0.510172	-0.993736	0.111165	-0.0101067	-0.443014	0.00696145	-0.0283951	-0.99957	0.21295	0	0	0	1
-0.111553	-0.993371	0.0264869	0.509866	-0.993724	0.111297	-0.00982048	-0.442983	0.00677834	-0.0274295	-0.999599	0.2128	0	0	0	1
-0.111835	-0.993366	0.025467	0.509488	-0.993694	0.111598	-0.00936751	-0.442995	0.00643419	-0.0263675	-0.999629	0.21264	0	0	0	1
-0.112092	-0.99336	0.0245642	0.509148	-0.993666	0.111865	-0.00921685	-0.443078	0.00637869	-0.0254552	-0.999653	0.212515	0	0	0	1
-0.112268	-0.993369	0.0233569	0.508747	-0.993646	0.112055	-0.00897641	-0.443091	0.00627059	-0.0242298	-0.999685	0.212374	0	0	0	1
-0.112406	-0.993383	0.0220767	0.508346	-0.99363	0.112204	-0.00888363	-0.443123	0.00631875	-0.0229482	-0.999714	0.212253	0	0	0	1
-0.112457	-0.993408	0.0206327	0.507947	-0.993624	0.112266	-0.0087808	-0.443106	0.00637761	-0.0215022	-0.999746	0.212121	0	0	0	1
-0.112485	-0.993429	0.0194374	0.507626	-0.993621	0.112303	-0.0086998	-0.443084	0.00643082	-0.0203056	-0.999771	0.212012	0	0	0	1
-0.112546	-0.993449	0.0180333	0.50724	-0.993613	0.112375	-0.00861039	-0.443069	0.0064986	-0.0189008	-0.999798	0.211891	0	0	0	1
-0.112607	-0.993465	0.0167218	0.506873	-0.993606	0.112446	-0.00852531	-0.443064	0.00656044	-0.0175885	-0.999821	0.211774	0	0	0	1
-0.112721	-0.99347	0.0156184	0.506539	-0.993593	0.112568	-0.0084481	-0.443086	0.00660597	-0.0164843	-0.99984	0.211677	0	0	0	1
-0.112875	-0.993468	0.0145523	0.506194	-0.993575	0.112731	-0.00836955	-0.443131	0.0066456	-0.0154172	-0.999857	0.211582	0	0	0	1
-0.113047	-0.993462	0.0136373	0.505868	-0.993556	0.11291	-0.0082841	-0.443185	0.00666138	-0.0144996	-0.99987	0.211497	0	0	0	1
-0.113239	-0.99345	0.0129099	0.505537	-0.993537	0.113116	-0.00764777	-0.443112	0.0061086	-0.0137063	-0.999885	0.211382	0	0	0	1
-0.113643	-0.993412	0.012265	0.505131	-0.993494	0.113531	-0.00710721	-0.443171	0.00563918	-0.0130067	-0.999897	0.211284	0	0	0	1
-0.114021	-0.993375	0.011762	0.504742	-0.993452	0.113917	-0.00673034	-0.443269	0.00531711	-0.0124662	-0.999906	0.211176	0	0	0	1
-0.114343	-0.993344	0.0112257	0.504326	-0.993417	0.114248	-0.00625723	-0.44332	0.00490433	-0.0118811	-0.999915	0.211057	0	0	0	1
-0.114598	-0.99332	0.0107435	0.503928	-0.99339	0.114509	-0.00582661	-0.443354	0.00452873	-0.011354	-0.999923	0.210919	0	0	0	1
-0.114694	-0.993314	0.0102904	0.503614	-0.993379	0.114609	-0.00569372	-0.443378	0.00444756	-0.0108892	-0.999928	0.210814	0	0	0	1
-0.11476	-0.993312	0.00967816	0.503278	-0.993372	0.114679	-0.0055316	-0.443383	0.00435601	-0.0102627	-0.999935	0.210702	0	0	0	1
-0.114889	-0.993304	0.00897275	0.502916	-0.993357	0.114812	-0.00541786	-0.443425	0.00432271	-0.0095495	-0.999943	0.210604	0	0	0	1
-0.115015	-0.993296	0.00819918	0.502543	-0.993343	0.114944	-0.00520549	-0.443433	0.00419948	-0.00875723	-0.99995	0.210522	0	0	0	1
-0.115184	-0.993282	0.00751983	0.502177	-0.993324	0.115117	-0.00496247	-0.44346	0.00403482	-0.00805516	-0.999957	0.210456	0	0	0	1
-0.11542	-0.99326	0.00679689	0.501797	-0.993297	0.115358	-0.00477268	-0.443528	0.0039278	-0.00731615	-0.999963	0.210403	0	0	0	1
-0.115637	-0.993239	0.00613102	0.501465	-0.993273	0.11558	-0.00439545	-0.443532	0.00362848	-0.00661203	-0.999969	0.210348	0	0	0	1
-0.115868	-0.993217	0.00521198	0.501065	-0.993247	0.115816	-0.00405836	-0.443551	0.0033986	-0.00566103	-0.999976	0.210276	0	0	0	1
-0.116043	-0.993201	0.00420348	0.500669	-0.993227	0.115995	-0.00389006	-0.443583	0.00334746	-0.00464046	-0.999981	0.210239	0	0	0	1
-0.11614	-0.993195	0.00275445	0.500188	-0.993215	0.116098	-0.00376266	-0.443578	0.00338874	-0.00318683	-0.999987	0.210236	0	0	0	1
-0.116095	-0.993204	0.0010289	0.499685	-0.99322	0.116059	-0.00366082	-0.443493	0.00348804	-0.00146104	-0.99999	0.210325	0	0	0	1
-0.116003	-0.993215	-0.00066416	0.499214	-0.993231	0.115973	-0.0035903	-0.44339	0.00361453	0.000229036	-0.999991	0.210434	0	0	0	1
-0.115958	-0.993218	-0.00222455	0.498778	-0.993235	0.115934	-0.00350527	-0.443317	0.00371102	0.00178886	-0.999989	0.210473	0	0	0	1
-0.116026	-0.993207	-0.0033367	0.498431	-0.993227	0.116006	-0.00345086	-0.44332	0.00378615	0.00289951	-0.999986	0.210472	0	0	0	1
-0.116217	-0.993181	-0.00417911	0.498115	-0.993205	0.1162	-0.00339252	-0.443387	0.00382668	0.00374223	-0.999983	0.210444	0	0	0	1
-0.116472	-0.993148	-0.00490489	0.497777	-0.993175	0.116457	-0.00333444	-0.443493	0.00385451	0.00446881	-0.99998	0.210418	0	0	0	1
-0.116647	-0.993124	-0.0056145	0.497396	-0.993154	0.116635	-0.00327219	-0.443567	0.00387626	0.00518013	-0.999977	0.210412	0	0	0	1
-0.116686	-0.993116	-0.00622561	0.497013	-0.993149	0.116675	-0.00321934	-0.443578	0.00389529	0.00579305	-0.999973	0.21041	0	0	0	1
-0.116657	-0.993116	-0.00668987	0.496608	-0.993153	0.116648	-0.00316596	-0.443573	0.00389628	0.00626046	-0.99997	0.210395	0	0	0	1
-0.116686	-0.993111	-0.00695494	0.496191	-0.99315	0.116677	-0.00285377	-0.443531	0.00361734	0.00656002	-0.999969	0.210344	0	0	0	1
-0.116786	-0.993098	-0.00713544	0.495735	-0.993139	0.116775	-0.00263149	-0.443554	0.00341832	0.00676486	-0.999969	0.210297	0	0	0	1
-0.116787	-0.993097	-0.0072391	0.49524	-0.99314	0.116775	-0.00232471	-0.443517	0.00312576	0.00690363	-0.999969	0.21027	0	0	0	1
-0.116684	-0.993109	-0.00731092	0.494752	-0.993153	0.116671	-0.00226072	-0.443492	0.00306987	0.00698275	-0.999968	0.21028	0	0	0	1
-0.116614	-0.993117	-0.00731996	0.494217	-0.993161	0.116602	-0.00225739	-0.443504	0.00306712	0.00699234	-0.999968	0.21033	0	0	0	1
-0.116509	-0.993129	-0.00731811	0.493716	-0.993173	0.116496	-0.00222433	-0.443484	0.00303333	0.00699468	-0.999968	0.210384	0	0	0	1
-0.116412	-0.99314	-0.0073627	0.493293	-0.993185	0.1164	-0.0021782	-0.443461	0.00299202	0.00704464	-0.999968	0.210406	0	0	0	1
-0.116479	-0.993132	-0.00742618	0.492815	-0.993177	0.116466	-0.00205398	-0.443497	0.00287651	0.00712194	-0.999968	0.21041	0	0	0	1
-0.116448	-0.993135	-0.00748359	0.492334	-0.993181	0.116434	-0.00191663	-0.44348	0.00274657	0.00719505	-0.999968	0.210419	0	0	0	1
-0.11628	-0.993154	-0.00756151	0.491883	-0.993201	0.116265	-0.0017819	-0.443399	0.00262059	0.00728857	-0.999967	0.210422	0	0	0	1
-0.116104	-0.993174	-0.00761244	0.491334	-0.993222	0.116089	-0.0018113	-0.443367	0.0026544	0.0073362	-0.999967	0.210453	0	0	0	1
-0.11571	-0.99322	-0.00763227	0.49077	-0.993268	0.115696	-0.00189286	-0.443244	0.0027348	0.00734753	-0.999967	0.210518	0	0	0	1
-0.115466	-0.993249	-0.00755894	0.490175	-0.993296	0.115452	-0.00199936	-0.443195	0.00283031	0.00726307	-0.999967	0.210642	0	0	0	1
-0.11546	-0.993251	-0.00743965	0.489596	-0.993296	0.115447	-0.00209138	-0.443251	0.0029079	0.00713398	-0.999968	0.210772	0	0	0	1
-0.115508	-0.993245	-0.00738232	0.48912	-0.99329	0.115495	-0.00215007	-0.443316	0.00295992	0.00707012	-0.999968	0.210859	0	0	0	1
-0.115491	-0.993247	-0.00738018	0.488713	-0.993292	0.115478	-0.0021619	-0.443338	0.0029713	0.00706668	-0.999968	0.2109	0	0	0	1
-0.115449	-0.993252	-0.00745901	0.48833	-0.993297	0.115436	-0.00217638	-0.443344	0.00299449	0.00714344	-0.999967	0.2109	0	0	0	1
-0.115362	-0.993261	-0.00754901	0.487984	-0.993307	0.115349	-0.00218367	-0.443326	0.00301149	0.00723226	-0.999967	0.210896	0	0	0	1
-0.115259	-0.993273	-0.00761118	0.48758	-0.993319	0.115247	-0.0022105	-0.44331	0.00304455	0.00729123	-0.999966	0.21092	0	0	0	1
-0.115093	-0.993291	-0.00767068	0.487141	-0.993338	0.115082	-0.00224411	-0.443261	0.00308357	0.00734697	-0.999966	0.210973	0	0	0	1
-0.114921	-0.993311	-0.00773439	0.486663	-0.993358	0.11491	-0.0023156	-0.44322	0.00316064	0.00740259	-0.999965	0.211045	0	0	0	1
-0.114887	-0.993315	-0.00774521	0.486135	-0.993362	0.114877	-0.00235358	-0.443241	0.00319936	0.00740908	-0.999965	0.211113	0	0	0	1
-0.114785	-0.993326	-0.00777809	0.485662	-0.993374	0.114774	-0.00232211	-0.443208	0.0031711	0.00744568	-0.999965	0.211155	0	0	0	1
-0.114889	-0.993314	-0.00783423	0.48519	-0.993362	0.114877	-0.00208866	-0.443217	0.00294643	0.00752793	-0.999965	0.211164	0	0	0	1
-0.115004	-0.9933	-0.00790793	0.48468	-0.993349	0.114992	-0.00200827	-0.443276	0.00287592	0.00761004	-0.999964	0.211165	0	0	0	1
-0.114915	-0.993309	-0.00801661	0.484253	-0.99336	0.114901	-0.00168119	-0.443165	0.00256281	0.00775584	-0.999964	0.211135	0	0	0	1
-0.114884	-0.993312	-0.00812117	0.483752	-0.993364	0.114869	-0.00158167	-0.443148	0.00247572	0.00787121	-0.999963	0.211129	0	0	0	1
-0.11477	-0.993325	-0.00816434	0.48319	-0.993377	0.114755	-0.00162056	-0.44313	0.0025184	0.00790992	-0.999963	0.211172	0	0	0	1
-0.114457	-0.993361	-0.00819179	0.482657	-0.993413	0.114443	-0.00171954	-0.443029	0.00261738	0.00792667	-0.999963	0.211233	0	0	0	1
-0.114353	-0.993373	-0.00819287	0.482031	-0.993425	0.11434	-0.00181976	-0.44303	0.00271624	0.00791656	-0.999962	0.211311	0	0	0	1
-0.114304	-0.993379	-0.008168	0.481451	-0.99343	0.114291	-0.0019094	-0.443053	0.00280205	0.00788174	-0.999962	0.211393	0	0	0	1
-0.114246	-0.993385	-0.00820385	0.480915	-0.993437	0.114234	-0.00199623	-0.443068	0.00289195	0.0079076	-0.999962	0.211448	0	0	0	1
-0.114279	-0.99338	-0.00830148	0.480402	-0.993433	0.114268	-0.00201676	-0.443107	0.00292378	0.00800215	-0.999961	0.21145	0	0	0	1
-0.114268	-0.99338	-0.00844535	0.479969	-0.993434	0.114256	-0.00198062	-0.443111	0.00290422	0.00814923	-0.99996	0.211414	0	0	0	1
-0.114202	-0.993386	-0.00863978	0.479506	-0.993442	0.114191	-0.00182418	-0.443059	0.00277048	0.00836044	-0.999959	0.211349	0	0	0	1
-0.114093	-0.993397	-0.00883008	0.479068	-0.993454	0.114081	-0.00181926	-0.443023	0.00278638	0.00855036	-0.999957	0.211296	0	0	0	1
-0.113965	-0.99341	-0.00903602	0.478621	-0.993469	0.113954	-0.0018459	-0.44298	0.00283522	0.00875228	-0.999955	0.211252	0	0	0	1
-0.11396	-0.993409	-0.00919814	0.478099	-0.993469	0.11395	-0.00185771	-0.443002	0.0028654	0.008912	-0.999954	0.211221	0	0	0	1
-0.113928	-0.993411	-0.00937287	0.477633	-0.993473	0.113918	-0.00186393	-0.443002	0.0028912	0.00908497	-0.999952	0.211199	0	0	0	1
-0.113927	-0.993407	-0.00977112	0.477147	-0.993473	0.113918	-0.0018088	-0.442997	0.0028818	0.00948689	-0.999948	0.211142	0	0	0	1
-0.114033	-0.993392	-0.0100442	0.476594	-0.993462	0.114023	-0.00152721	-0.442988	0.00263421	0.00979003	-0.999946	0.211076	0	0	0	1
-0.114063	-0.993386	-0.0102979	0.476067	-0.993459	0.11405	-0.00125402	-0.44295	0.00239202	0.0100731	-0.999944	0.210995	0	0	0	1
-0.113989	-0.993392	-0.0106099	0.475538	-0.993467	0.113977	-0.00121772	-0.442919	0.00239078	0.0103873	-0.999941	0.210904	0	0	0	1
-0.113825	-0.993407	-0.0108864	0.474872	-0.993486	0.113813	-0.00121439	-0.44286	0.00241723	0.0106628	-0.999938	0.210828	0	0	0	1
-0.113293	-0.993465	-0.0111651	0.474176	-0.993547	0.113283	-0.00132472	-0.442657	0.00255273	0.0109286	-0.999934	0.210778	0	0	0	1
-0.11295	-0.993502	-0.0113742	0.473414	-0.993585	0.112942	-0.00143708	-0.44254	0.00268423	0.0111245	-0.999932	0.21076	0	0	0	1
-0.112946	-0.993501	-0.011535	0.472684	-0.993585	0.112939	-0.00152331	-0.442572	0.00278803	0.0112745	-0.99993	0.210747	0	0	0	1
-0.112929	-0.9935	-0.0117334	0.472105	-0.993587	0.112923	-0.00156583	-0.44259	0.0028525	0.0114669	-0.999928	0.210675	0	0	0	1
-0.112902	-0.993501	-0.0119268	0.471675	-0.99359	0.112897	-0.00156855	-0.442597	0.00287673	0.0116588	-0.999925	0.210546	0	0	0	1
-0.11288	-0.993499	-0.0122536	0.471335	-0.993593	0.112875	-0.00155201	-0.442594	0.00289694	0.0119854	-0.999921	0.210398	0	0	0	1
-0.112869	-0.993497	-0.012539	0.471035	-0.993594	0.112865	-0.00154912	-0.442599	0.00292616	0.0122694	-0.999918	0.210276	0	0	0	1
-0.112777	-0.993503	-0.0128691	0.470718	-0.993604	0.112774	-0.00153093	-0.442561	0.0029442	0.0125997	-0.999914	0.210126	0	0	0	1
-0.112702	-0.993507	-0.0132244	0.470353	-0.993613	0.1127	-0.00151489	-0.442533	0.00296736	0.0129547	-0.999909	0.20997	0	0	0	1
-0.112723	-0.993501	-0.0135267	0.469956	-0.99361	0.112721	-0.00151046	-0.442551	0.00299732	0.0132555	-0.999905	0.209847	0	0	0	1
-0.112749	-0.993493	-0.0138388	0.469547	-0.993607	0.112749	-0.00151149	-0.442573	0.0030339	0.0135655	-0.999901	0.209753	0	0	0	1
-0.11271	-0.993494	-0.0141127	0.469118	-0.993611	0.11271	-0.00151914	-0.44256	0.00307185	0.0138368	-0.999897	0.209669	0	0	0	1
-0.112634	-0.993499	-0.0143462	0.468696	-0.99362	0.112636	-0.00153979	-0.442538	0.00311764	0.0140668	-0.999894	0.209594	0	0	0	1
-0.112705	-0.993488	-0.0145547	0.468297	-0.993612	0.112708	-0.001543	-0.442577	0.00314534	0.0142733	-0.999891	0.209527	0	0	0	1
-0.112759	-0.993479	-0.0147688	0.467857	-0.993606	0.112762	-0.00153464	-0.442603	0.00316196	0.0144868	-0.999887	0.209476	0	0	0	1
-0.112606	-0.993493	-0.0149945	0.467369	-0.993623	0.11261	-0.0015643	-0.442545	0.00321464	0.0147082	-0.999884	0.209415	0	0	0	1
-0.112349	-0.993519	-0.0152015	0.466876	-0.993652	0.112355	-0.00162474	-0.442443	0.00329415	0.0149079	-0.999881	0.209366	0	0	0	1
-0.112176	-0.993537	-0.0153218	0.46631	-0.993671	0.112184	-0.00172855	-0.442383	0.00340821	0.0150164	-0.999879	0.209375	0	0	0	1
-0.111842	-0.993573	-0.0153856	0.465715	-0.993708	0.111852	-0.00186355	-0.442252	0.00354447	0.0150659	-0.999878	0.209426	0	0	0	1
-0.111651	-0.993594	-0.0154046	0.465133	-0.993729	0.111662	-0.00198471	-0.442187	0.00366411	0.0150719	-0.999877	0.20949	0	0	0	1
-0.111688	-0.99359	-0.0154304	0.464535	-0.993724	0.111701	-0.00208983	-0.442225	0.00377203	0.0150856	-0.999876	0.209545	0	0	0	1
-0.111743	-0.993583	-0.015456	0.464101	-0.993718	0.111758	-0.00216752	-0.442268	0.00385295	0.0151022	-0.999876	0.209584	0	0	0	1
-0.111811	-0.993574	-0.015533	0.463724	-0.99371	0.111826	-0.00220313	-0.442309	0.00389799	0.0151745	-0.999875	0.209578	0	0	0	1
-0.111826	-0.99357	-0.0157316	0.463345	-0.993708	0.111843	-0.00222837	-0.442322	0.00394551	0.0153689	-0.999871	0.209512	0	0	0	1
-0.111777	-0.993572	-0.0159112	0.463026	-0.993714	0.111795	-0.0022525	-0.442306	0.00398884	0.0155449	-0.999868	0.209454	0	0	0	1
-0.111771	-0.99357	-0.0161128	0.462652	-0.993714	0.11179	-0.00227957	-0.442305	0.00403818	0.0157422	-0.999865	0.209415	0	0	0	1
-0.111663	-0.993579	-0.0163008	0.462204	-0.993726	0.111684	-0.00233868	-0.442264	0.00411624	0.0159229	-0.999862	0.209385	0	0	0	1
-0.111449	-0.9936	-0.0164432	0.461723	-0.993749	0.111471	-0.00241564	-0.442177	0.00420517	0.0160567	-0.99986	0.209373	0	0	0	1
-0.111376	-0.993608	-0.016509	0.461216	-0.993757	0.1114	-0.0025153	-0.442157	0.00431037	0.0161113	-0.999858	0.209405	0	0	0	1
-0.111422	-0.993602	-0.0165208	0.460661	-0.993752	0.111448	-0.00262433	-0.442193	0.0044208	0.0161107	-0.999858	0.209466	0	0	0	1
-0.111301	-0.993615	-0.0165756	0.460188	-0.993765	0.111329	-0.0027126	-0.442152	0.00451269	0.0161559	-0.999857	0.209498	0	0	0	1
-0.111274	-0.993617	-0.0166364	0.459704	-0.993767	0.111304	-0.00279974	-0.442148	0.00460561	0.0162066	-0.999855	0.209531	0	0	0	1
-0.111216	-0.993622	-0.0167064	0.459176	-0.993773	0.111247	-0.0029006	-0.442137	0.0047127	0.0162653	-0.999854	0.209565	0	0	0	1
-0.110234	-0.99373	-0.016813	0.458716	-0.993882	0.110268	-0.0030106	-0.442023	0.00481773	0.0163638	-0.999852	0.209588	0	0	0	1
-0.109735	-0.993784	-0.0168832	0.458131	-0.993937	0.109771	-0.00313305	-0.441975	0.00493893	0.0164225	-0.99985	0.209631	0	0	0	1
-0.109496	-0.993809	-0.0169737	0.457456	-0.993962	0.109535	-0.00328929	-0.441878	0.00510022	0.0164966	-0.999848	0.209669	0	0	0	1
-0.109347	-0.993825	-0.0169626	0.456883	-0.993978	0.109388	-0.00343702	-0.441828	0.0052434	0.0164702	-0.999848	0.209753	0	0	0	1
-0.109328	-0.993828	-0.0169247	0.456316	-0.993979	0.109371	-0.00358595	-0.441852	0.00538698	0.0164163	-0.999848	0.209852	0	0	0	1
-0.109334	-0.993827	-0.0169235	0.455876	-0.993978	0.10938	-0.00368103	-0.441883	0.00548148	0.0164047	-0.999848	0.209909	0	0	0	1
-0.109317	-0.993827	-0.0170411	0.455471	-0.99398	0.109364	-0.00372212	-0.441918	0.00553492	0.0165172	-0.999845	0.209886	0	0	0	1
-0.109222	-0.993835	-0.0172124	0.455125	-0.99399	0.10927	-0.00374457	-0.441922	0.00557439	0.0166855	-0.999842	0.209831	0	0	0	1
-0.109159	-0.993838	-0.0174106	0.454777	-0.993997	0.109208	-0.00377959	-0.441911	0.00562979	0.016879	-0.999839	0.209769	0	0	0	1
-0.109165	-0.993834	-0.017582	0.45437	-0.993996	0.109216	-0.00382034	-0.441924	0.00568913	0.0170449	-0.999836	0.209722	0	0	0	1
-0.109093	-0.99384	-0.0177192	0.453917	-0.994003	0.109146	-0.00388225	-0.441906	0.00576444	0.017175	-0.999833	0.209701	0	0	0	1
-0.108938	-0.993855	-0.0178485	0.453477	-0.99402	0.108993	-0.00396348	-0.441844	0.00585661	0.0172955	-0.99983	0.209691	0	0	0	1
-0.108882	-0.993859	-0.0179336	0.452983	-0.994025	0.108939	-0.00405661	-0.441833	0.0059575	0.0173702	-0.999829	0.209709	0	0	0	1
-0.108693	-0.993878	-0.0180112	0.452461	-0.994045	0.108753	-0.00417937	-0.441804	0.00608469	0.0174352	-0.999827	0.209743	0	0	0	1
-0.108497	-0.993898	-0.0180922	0.45202	-0.994066	0.108559	-0.00426212	-0.441779	0.00617232	0.0175079	-0.999825	0.20976	0	0	0	1
-0.108602	-0.993885	-0.0182218	0.451511	-0.994054	0.108666	-0.00432185	-0.441855	0.00624766	0.0176297	-0.999822	0.209758	0	0	0	1
-0.10851	-0.993892	-0.0183569	0.450998	-0.994063	0.108576	-0.00438002	-0.441842	0.00631854	0.0177582	-0.99982	0.209745	0	0	0	1
-0.108214	-0.993921	-0.0185169	0.450547	-0.994095	0.108282	-0.00447402	-0.441728	0.00642404	0.0179089	-0.999816	0.209728	0	0	0	1
-0.108094	-0.993932	-0.0186485	0.449987	-0.994107	0.108165	-0.00458447	-0.441671	0.00654594	0.0180286	-0.999813	0.209729	0	0	0	1
-0.10785	-0.993957	-0.0187361	0.44941	-0.994133	0.107924	-0.00473356	-0.441569	0.0066992	0.0181012	-0.999811	0.209766	0	0	0	1
-0.107669	-0.993976	-0.018746	0.448841	-0.994151	0.107747	-0.00489945	-0.44149	0.00686193	0.0180944	-0.99981	0.209844	0	0	0	1
-0.107651	-0.99398	-0.0186782	0.448226	-0.994152	0.107731	-0.00507858	-0.441497	0.00703242	0.0180079	-0.99981	0.209968	0	0	0	1
-0.107624	-0.993983	-0.0186441	0.447664	-0.994154	0.107706	-0.00524548	-0.441501	0.00719419	0.0179561	-0.99981	0.210072	0	0	0	1
-0.107363	-0.994011	-0.018684	0.447148	-0.994181	0.107448	-0.00537749	-0.441489	0.00732503	0.0179835	-0.999809	0.210128	0	0	0	1
-0.107048	-0.994042	-0.0188172	0.446651	-0.994215	0.107136	-0.00544473	-0.441503	0.00740048	0.018111	-0.999806	0.210115	0	0	0	1
-0.106949	-0.994048	-0.0190384	0.446139	-0.994224	0.107039	-0.00551782	-0.441513	0.00749504	0.0183239	-0.999801	0.210062	0	0	0	1
-0.106671	-0.994073	-0.0193083	0.445646	-0.994254	0.106764	-0.00557418	-0.441446	0.00757479	0.0185883	-0.999796	0.209978	0	0	0	1
-0.106456	-0.99409	-0.0196097	0.445168	-0.994276	0.106553	-0.00562325	-0.441375	0.00765171	0.0188844	-0.99979	0.209876	0	0	0	1
-0.106378	-0.994093	-0.0198775	0.444615	-0.994284	0.106477	-0.00568212	-0.441365	0.0077373	0.019145	-0.999784	0.209797	0	0	0	1
-0.106266	-0.9941	-0.0201436	0.44405	-0.994295	0.106369	-0.00574405	-0.441369	0.00782504	0.0194038	-0.999778	0.20973	0	0	0	1
-0.106169	-0.994102	-0.0205551	0.443503	-0.994305	0.106276	-0.00576693	-0.441376	0.00788968	0.0198113	-0.99977	0.209616	0	0	0	1
-0.105909	-0.99412	-0.0210016	0.442861	-0.994332	0.106019	-0.00577409	-0.441407	0.00793898	0.0202565	-0.99976	0.209483	0	0	0	1
-0.105538	-0.994152	-0.0213815	0.442235	-0.994371	0.105652	-0.00579403	-0.441356	0.00799142	0.0206352	-0.999752	0.209349	0	0	0	1
-0.105146	-0.994185	-0.0217778	0.441624	-0.994412	0.105264	-0.00584965	-0.441211	0.00808035	0.0210266	-0.999743	0.209208	0	0	0	1
-0.104843	-0.99421	-0.0220878	0.440938	-0.994443	0.104966	-0.00596426	-0.441063	0.00822051	0.0213252	-0.999736	0.209121	0	0	0	1
-0.104484	-0.994242	-0.0223309	0.440292	-0.99448	0.104611	-0.00611063	-0.440896	0.00838384	0.0215547	-0.99973	0.209075	0	0	0	1
-0.104333	-0.994254	-0.0224839	0.439684	-0.994494	0.104465	-0.00624316	-0.440842	0.00852841	0.0216942	-0.999725	0.209065	0	0	0	1
-0.104192	-0.994265	-0.0226606	0.439146	-0.994508	0.104326	-0.00629677	-0.44088	0.0085971	0.0218656	-0.999721	0.209014	0	0	0	1
-0.104048	-0.994274	-0.0229225	0.438731	-0.994523	0.104185	-0.00629205	-0.44094	0.00861655	0.0221278	-0.999715	0.208907	0	0	0	1
-0.103965	-0.994276	-0.0232097	0.438363	-0.994532	0.104103	-0.00624829	-0.441009	0.00860109	0.0224187	-0.999709	0.208775	0	0	0	1
-0.103833	-0.994283	-0.0235272	0.438039	-0.994546	0.103974	-0.00623319	-0.441011	0.00861614	0.0227372	-0.999701	0.20864	0	0	0	1
-0.103727	-0.994285	-0.0238929	0.437683	-0.994557	0.10387	-0.00620046	-0.440977	0.00861915	0.0231052	-0.999693	0.208476	0	0	0	1
-0.103718	-0.994276	-0.024296	0.437237	-0.994557	0.103864	-0.00617546	-0.440976	0.00863598	0.0235087	-0.999683	0.208295	0	0	0	1
-0.103645	-0.994274	-0.0247089	0.436726	-0.994565	0.103793	-0.00614113	-0.44097	0.00864298	0.0239236	-0.999673	0.208109	0	0	0	1
-0.103311	-0.994298	-0.0251193	0.436237	-0.994599	0.103464	-0.00614388	-0.440911	0.0086802	0.0243344	-0.999663	0.207936	0	0	0	1
-0.103157	-0.994303	-0.0255429	0.435725	-0.994615	0.103313	-0.00613883	-0.440859	0.00871519	0.0247575	-0.999653	0.207756	0	0	0	1
-0.103135	-0.994296	-0.0259122	0.435212	-0.994617	0.103294	-0.00613543	-0.440865	0.00874943	0.0251254	-0.999643	0.207597	0	0	0	1
-0.102912	-0.994309	-0.0262935	0.434792	-0.99464	0.103073	-0.00611821	-0.440828	0.00876601	0.0255084	-0.999633	0.207432	0	0	0	1
-0.102791	-0.994312	-0.0266435	0.434404	-0.994653	0.102955	-0.00607521	-0.440865	0.00875619	0.0258619	-0.999624	0.207271	0	0	0	1
-0.102709	-0.994312	-0.0269645	0.433982	-0.994661	0.102875	-0.00603045	-0.440966	0.00874258	0.0261865	-0.999616	0.207128	0	0	0	1
-0.102472	-0.994326	-0.0273637	0.433537	-0.994686	0.102639	-0.00597667	-0.44099	0.00872383	0.0265912	-0.999605	0.20694	0	0	0	1
-0.10218	-0.994343	-0.027841	0.433077	-0.994716	0.10235	-0.0059265	-0.440939	0.00871498	0.0270737	-0.999592	0.206715	0	0	0	1
-0.101958	-0.994351	-0.0283567	0.432571	-0.994739	0.102131	-0.00588215	-0.440879	0.00871753	0.0275932	-0.999578	0.206472	0	0	0	1
-0.101852	-0.994348	-0.0288177	0.432074	-0.99475	0.102028	-0.00584271	-0.440833	0.00872242	0.0280567	-0.999565	0.206252	0	0	0	1
-0.101733	-0.99435	-0.029183	0.431613	-0.994762	0.101912	-0.00582257	-0.440759	0.0087363	0.0284231	-0.999555	0.206074	0	0	0	1
-0.10162	-0.994357	-0.0293304	0.431227	-0.994773	0.101801	-0.00584989	-0.44069	0.00877528	0.028568	-0.99955	0.205943	0	0	0	1
-0.101678	-0.994342	-0.0296274	0.430782	-0.994767	0.101861	-0.00584181	-0.440691	0.00879918	0.0288637	-0.999542	0.205816	0	0	0	1
-0.101742	-0.994329	-0.0298421	0.430388	-0.99476	0.101928	-0.0058668	-0.440709	0.00884784	0.0290742	-0.999535	0.205736	0	0	0	1
-0.101466	-0.994352	-0.0300146	0.43006	-0.994788	0.101653	-0.00588815	-0.440699	0.00887854	0.029246	-0.99953	0.205678	0	0	0	1
-0.10129	-0.994365	-0.0301764	0.429734	-0.994805	0.10148	-0.00590048	-0.440736	0.00890208	0.0294073	-0.999525	0.205623	0	0	0	1
-0.101435	-0.994346	-0.0303426	0.429385	-0.99479	0.101627	-0.00590746	-0.440806	0.00893024	0.0295706	-0.99952	0.205562	0	0	0	1
-0.101513	-0.994334	-0.0304757	0.42904	-0.994782	0.101706	-0.00592747	-0.440847	0.00896601	0.0297003	-0.999516	0.205525	0	0	0	1
-0.10125	-0.994357	-0.0305776	0.428662	-0.994809	0.101445	-0.00596421	-0.440892	0.00900508	0.0298003	-0.999512	0.205516	0	0	0	1
-0.101191	-0.994361	-0.0306518	0.428247	-0.994818	0.101376	-0.0056166	-0.440833	0.00866486	0.0299099	-0.999512	0.205495	0	0	0	1
-0.101327	-0.994346	-0.030682	0.427836	-0.994806	0.101505	-0.00538487	-0.440865	0.00844139	0.0299624	-0.999512	0.205501	0	0	0	1
-0.101267	-0.994352	-0.0306895	0.427357	-0.994816	0.101431	-0.00489489	-0.440845	0.00795268	0.0300201	-0.999515	0.205507	0	0	0	1
-0.101148	-0.994365	-0.0306717	0.426925	-0.99483	0.101303	-0.00459228	-0.440825	0.00764608	0.0300339	-0.999517	0.205541	0	0	0	1
-0.101046	-0.994375	-0.0306671	0.426509	-0.994844	0.101189	-0.00420036	-0.4408	0.00725245	0.0300698	-0.999518	0.205563	0	0	0	1
-0.100836	-0.994396	-0.0306846	0.426013	-0.994867	0.100969	-0.00385666	-0.440813	0.00690578	0.0301235	-0.999519	0.205581	0	0	0	1
-0.100441	-0.994438	-0.0306368	0.425561	-0.994909	0.100565	-0.00361543	-0.440758	0.00664884	0.030103	-0.999522	0.205649	0	0	0	1
-0.100244	-0.994461	-0.0305071	0.425152	-0.994929	0.100368	-0.00362756	-0.440786	0.00664192	0.029974	-0.999526	0.205779	0	0	0	1
-0.100134	-0.994475	-0.0304082	0.424595	-0.994941	0.100252	-0.00344313	-0.44081	0.00644511	0.0298948	-0.999529	0.205888	0	0	0	1
-0.0998067	-0.994511	-0.0303112	0.424069	-0.994976	0.0999183	-0.00325754	-0.440759	0.00624082	0.0298191	-0.999533	0.205997	0	0	0	1
-0.0996246	-0.994533	-0.0302044	0.423579	-0.994994	0.0997356	-0.00325927	-0.440776	0.0062264	0.0297137	-0.999536	0.206115	0	0	0	1
-0.0993791	-0.994559	-0.0301612	0.423069	-0.995018	0.0994906	-0.00328929	-0.440827	0.00624465	0.0296693	-0.999537	0.206197	0	0	0	1
-0.0990447	-0.994592	-0.030147	0.422601	-0.995053	0.0991477	-0.00301276	-0.440769	0.00595796	0.0296847	-0.999539	0.206247	0	0	0	1
-0.0988191	-0.994614	-0.0301689	0.422174	-0.995077	0.0989174	-0.00285342	-0.440766	0.00579477	0.0297237	-0.999538	0.206271	0	0	0	1
-0.0986722	-0.994627	-0.0302252	0.421706	-0.995092	0.0987663	-0.00270453	-0.440768	0.00564771	0.0297952	-0.999537	0.206278	0	0	0	1
-0.0984313	-0.994651	-0.0302319	0.421289	-0.995116	0.0985248	-0.00268124	-0.440729	0.00561797	0.0298056	-0.999537	0.206326	0	0	0	1
-0.0983548	-0.994658	-0.0302306	0.420795	-0.995123	0.0984518	-0.00280173	-0.440695	0.00573551	0.0297928	-0.999537	0.206397	0	0	0	1
-0.0981575	-0.994679	-0.0301747	0.420242	-0.995142	0.0982598	-0.00299569	-0.440638	0.0059172	0.0297193	-0.999538	0.206515	0	0	0	1
-0.0980675	-0.994694	-0.0299914	0.419772	-0.995149	0.0981756	-0.0032276	-0.44061	0.00612738	0.0295146	-0.999543	0.206701	0	0	0	1
-0.097808	-0.994725	-0.0298104	0.419217	-0.995173	0.0979214	-0.00345131	-0.440638	0.00632467	0.0293142	-0.999547	0.206896	0	0	0	1
-0.0975719	-0.994752	-0.0296929	0.418776	-0.995196	0.0976874	-0.00354909	-0.440677	0.00640358	0.0291892	-0.99955	0.207026	0	0	0	1
-0.0974994	-0.994759	-0.0296813	0.418346	-0.995205	0.0976046	-0.0032031	-0.440651	0.00605583	0.0292119	-0.999552	0.207057	0	0	0	1
-0.0975279	-0.994755	-0.0297294	0.417883	-0.995205	0.0976201	-0.00274959	-0.440672	0.00560983	0.029304	-0.999552	0.207042	0	0	0	1
-0.0974407	-0.994763	-0.0297438	0.417543	-0.995218	0.0975111	-0.00200349	-0.440632	0.00486581	0.0293916	-0.999553	0.20702	0	0	0	1
-0.0975394	-0.994749	-0.029899	0.417124	-0.995212	0.0975859	-0.00116899	-0.440658	0.004053	0.029627	-0.99955	0.207013	0	0	0	1
-0.0975703	-0.994749	-0.0297846	0.416682	-0.995213	0.0975833	-5.50945e-05	-0.4407	0.00293369	0.0296218	-0.999554	0.207039	0	0	0	1
-0.0972158	-0.994787	-0.0296747	0.416241	-0.99525	0.0971938	0.00111472	-0.44073	0.00174766	0.0296273	-0.999557	0.207048	0	0	0	1
-0.0973081	-0.994783	-0.0295132	0.415791	-0.995242	0.0972486	0.00237692	-0.440772	0.000477942	0.0295892	-0.999559	0.207074	0	0	0	1
-0.0974962	-0.994771	-0.0293014	0.415268	-0.995224	0.0973928	0.00386541	-0.44079	-0.00101916	0.0295234	-0.999561	0.207119	0	0	0	1
-0.0975546	-0.99477	-0.0291134	0.414752	-0.995216	0.0974193	0.00495732	-0.440839	-0.00212293	0.0294427	-0.999561	0.207179	0	0	0	1
-0.0974134	-0.994788	-0.0290008	0.4143	-0.995228	0.097259	0.00561598	-0.440886	-0.00279388	0.0293945	-0.999561	0.207237	0	0	0	1
-0.0973458	-0.994796	-0.0289525	0.4138	-0.995234	0.0971788	0.00604769	-0.440902	-0.00323042	0.0293882	-0.99956	0.207289	0	0	0	1
-0.0971812	-0.994814	-0.028876	0.413295	-0.995249	0.0970124	0.00611671	-0.440862	-0.00331144	0.0293182	-0.999562	0.207391	0	0	0	1
-0.0969374	-0.994839	-0.0288303	0.412864	-0.995274	0.096775	0.00589827	-0.440792	-0.00310556	0.0292508	-0.999565	0.207567	0	0	0	1
-0.0968014	-0.994853	-0.0288063	0.412292	-0.995288	0.0966463	0.00565023	-0.440764	-0.0028649	0.0292025	-0.999567	0.207752	0	0	0	1
-0.0964402	-0.994891	-0.0287009	0.411767	-0.995324	0.0962922	0.00540808	-0.440701	-0.00264454	0.0290732	-0.999571	0.207919	0	0	0	1
-0.0962093	-0.994914	-0.0286855	0.411234	-0.995346	0.096067	0.00521122	-0.440663	-0.00245675	0.0290384	-0.999573	0.208019	0	0	0	1
-0.0959799	-0.994935	-0.0287187	0.410662	-0.995369	0.0958429	0.00502427	-0.440599	-0.00227409	0.0290529	-0.999573	0.208086	0	0	0	1
-0.0957072	-0.994963	-0.0286665	0.410173	-0.995396	0.0955771	0.00478632	-0.440536	-0.00205011	0.0289776	-0.999575	0.208211	0	0	0	1
-0.0954494	-0.994989	-0.0286088	0.409687	-0.995421	0.0953262	0.00454708	-0.440448	-0.00182488	0.0288968	-0.999578	0.208332	0	0	0	1
-0.0951706	-0.995018	-0.0285491	0.409249	-0.995448	0.0950542	0.00431572	-0.44035	-0.00160825	0.0288149	-0.999581	0.208451	0	0	0	1
-0.0951546	-0.995023	-0.0284192	0.408769	-0.99545	0.0950448	0.00408824	-0.440363	-0.00139454	0.0286639	-0.999585	0.208602	0	0	0	1
-0.0949258	-0.995048	-0.028306	0.408276	-0.995472	0.0948222	0.00387373	-0.440384	-0.00119825	0.0285306	-0.999589	0.208741	0	0	0	1
-0.0948252	-0.995061	-0.0281791	0.407863	-0.995482	0.0947278	0.00366428	-0.440387	-0.00100458	0.0283843	-0.999594	0.208884	0	0	0	1
-0.0948436	-0.995063	-0.028035	0.407435	-0.99548	0.0947518	0.00346801	-0.44045	-0.000822255	0.0282223	-0.999599	0.209032	0	0	0	1
-0.0946001	-0.995089	-0.0279545	0.407056	-0.995503	0.0945126	0.00331475	-0.440453	-0.000684149	0.0281275	-0.999601	0.209139	0	0	0	1
-0.0943238	-0.995114	-0.0279855	0.40675	-0.99553	0.0942397	0.00318873	-0.440428	-0.000563543	0.0281463	-0.999601	0.209205	0	0	0	1
-0.0941531	-0.995125	-0.0281677	0.406363	-0.995546	0.0940713	0.00310225	-0.440454	-0.000465074	0.0283195	-0.999596	0.209241	0	0	0	1
-0.0939502	-0.995142	-0.0282641	0.405959	-0.995565	0.0938709	0.00301135	-0.440469	-0.000371264	0.0284067	-0.999594	0.2093	0	0	0	1
-0.0936644	-0.995163	-0.028459	0.405544	-0.995592	0.0935869	0.00294223	-0.44041	-0.000292321	0.0285942	-0.999588	0.209379	0	0	0	1
-0.093501	-0.995174	-0.0286238	0.405057	-0.995607	0.093423	0.00295484	-0.440368	-0.000294175	0.0287594	-0.999584	0.209481	0	0	0	1
-0.0930286	-0.995218	-0.0286367	0.404474	-0.995652	0.0929559	0.002765	-0.440349	-0.000117528	0.0287545	-0.999584	0.209624	0	0	0	1
-0.0926761	-0.995257	-0.0284042	0.404029	-0.995685	0.0926115	0.00247343	-0.440283	0.000141146	0.0284959	-0.999591	0.209851	0	0	0	1
-0.0924009	-0.995291	-0.0281018	0.403629	-0.99571	0.0923455	0.00214641	-0.440223	0.000431069	0.0281647	-0.9996	0.210113	0	0	0	1
-0.0921133	-0.995324	-0.0279009	0.403337	-0.995737	0.0920645	0.00190099	-0.440164	0.000648877	0.0279422	-0.999607	0.210294	0	0	0	1
-0.0918882	-0.995346	-0.0278372	0.403227	-0.995757	0.0918421	0.00180043	-0.440135	0.000736869	0.0278697	-0.999608	0.210365	0	0	0	1
-0.0916581	-0.995366	-0.0278709	0.403201	-0.995779	0.0916115	0.00181504	-0.440134	0.000718963	0.0279048	-0.999608	0.210351	0	0	0	1
-0.0912787	-0.9954	-0.0279187	0.403206	-0.995813	0.0912322	0.00180644	-0.440124	0.000721252	0.0279519	-0.999606	0.210348	0	0	0	1
-0.090978	-0.995426	-0.0279663	0.4032	-0.995841	0.0909311	0.0018231	-0.44012	0.00070054	0.028001	-0.999605	0.210336	0	0	0	1
-0.0907555	-0.995445	-0.0280267	0.403164	-0.995861	0.0907086	0.00182219	-0.440143	0.000700673	0.0280613	-0.999603	0.210333	0	0	0	1
-0.0904101	-0.995475	-0.0280598	0.40313	-0.995893	0.0903627	0.00183351	-0.44017	0.00068264	0.0280954	-0.999602	0.210327	0	0	0	1
-0.090082	-0.995504	-0.0280932	0.403123	-0.995922	0.0900343	0.0018375	-0.440176	0.000672413	0.0281293	-0.999601	0.210324	0	0	0	1
-0.0897752	-0.99553	-0.0281546	0.403117	-0.99595	0.0897274	0.00184068	-0.440171	0.000666094	0.028191	-0.9996	0.210316	0	0	0	1
-0.089493	-0.995554	-0.0282163	0.403104	-0.995975	0.089445	0.00184548	-0.440172	0.000658843	0.0282531	-0.999598	0.210311	0	0	0	1
-0.0892396	-0.995574	-0.0282886	0.403091	-0.995998	0.0891914	0.0018513	-0.440169	0.000652298	0.0283257	-0.999596	0.210305	0	0	0	1
-0.0890255	-0.995592	-0.0283426	0.403079	-0.996017	0.0889771	0.00185411	-0.440171	0.000648214	0.0283799	-0.999594	0.210299	0	0	0	1
-0.0887336	-0.995616	-0.0284071	0.40307	-0.996043	0.088685	0.00186134	-0.440173	0.000638413	0.028445	-0.999592	0.210293	0	0	0	1
-0.0884794	-0.995637	-0.0284657	0.40306	-0.996066	0.0884306	0.00186632	-0.440171	0.000631373	0.028504	-0.999591	0.210286	0	0	0	1
