# Supplementary material for: Axially rigid steerable needle with compliant active tip control
Source: PLoS One. 2021 Dec 16;16(12):e0261089. doi: 10.1371/journal.pone.0261089 (PMC8675730; doi:10.1371/journal.pone.0261089)
Supplement: S4 File — (ZIP) [file pone.0261089.s004.zip › Ins1/poseLog_Thu_Apr_29_14_05_36_2021_.csv]

-0.0872109	-0.995727	-0.0292325	0.403083	-0.996178	0.0871731	0.00149183	-0.440122	0.00103518	0.029236	-0.999569	0.209971	0	0	0	1
-0.087055	-0.99574	-0.0292565	0.403081	-0.996191	0.0870172	0.00148835	-0.440124	0.00103615	0.0292597	-0.999568	0.20997	0	0	0	1
-0.0869273	-0.995751	-0.0292538	0.403086	-0.996202	0.0868892	0.00149557	-0.440123	0.00102497	0.0292579	-0.999569	0.209969	0	0	0	1
-0.0867476	-0.995767	-0.0292306	0.403096	-0.996218	0.0867095	0.00149503	-0.440125	0.00101821	0.0292348	-0.999569	0.209971	0	0	0	1
-0.0864877	-0.995796	-0.0290023	0.40317	-0.996241	0.0864498	0.00147516	-0.440123	0.00101062	0.029006	-0.999576	0.209995	0	0	0	1
-0.086249	-0.995825	-0.0287179	0.403263	-0.996261	0.0862112	0.00145804	-0.440119	0.000996175	0.0287214	-0.999584	0.210013	0	0	0	1
-0.0859946	-0.995856	-0.0284245	0.403396	-0.996283	0.0859571	0.00143409	-0.440081	0.000987455	0.0284273	-0.999593	0.210033	0	0	0	1
-0.0856678	-0.995893	-0.028115	0.403546	-0.996312	0.0856307	0.00140469	-0.440037	0.000980891	0.0281168	-0.999601	0.210051	0	0	0	1
-0.0853765	-0.995928	-0.0277384	0.40372	-0.996337	0.0853397	0.0013771	-0.439987	0.000967988	0.0277395	-0.999612	0.210067	0	0	0	1
-0.0849607	-0.995973	-0.0274219	0.403897	-0.996372	0.0849242	0.0013493	-0.439918	0.000957206	0.0274223	-0.999621	0.210085	0	0	0	1
-0.0846531	-0.996011	-0.0269772	0.40408	-0.996398	0.0846169	0.00131992	-0.439879	0.000940341	0.0269769	-0.999633	0.210107	0	0	0	1
-0.0843444	-0.996048	-0.0265669	0.404252	-0.996425	0.0843081	0.00130587	-0.439836	0.000911356	0.0265672	-0.999644	0.210126	0	0	0	1
-0.0840294	-0.996086	-0.0261383	0.404446	-0.996451	0.0839936	0.00126921	-0.439781	0.000903446	0.0261373	-0.999655	0.210151	0	0	0	1
-0.0837209	-0.996123	-0.0257231	0.404646	-0.996477	0.0836855	0.00123331	-0.439718	0.000896355	0.0257209	-0.999666	0.210172	0	0	0	1
-0.0834661	-0.996155	-0.0253012	0.404846	-0.996498	0.0834311	0.0011997	-0.439655	0.000888049	0.025298	-0.999677	0.210191	0	0	0	1
-0.0831779	-0.996191	-0.0248132	0.405079	-0.996523	0.0831433	0.00116646	-0.439577	0.000873245	0.0248092	-0.999689	0.210214	0	0	0	1
-0.0829068	-0.996226	-0.0243064	0.405313	-0.996545	0.0828725	0.00112926	-0.439506	0.000861526	0.0243013	-0.999702	0.210237	0	0	0	1
-0.0826422	-0.996263	-0.0237093	0.405573	-0.996567	0.0826074	0.00112981	-0.43944	0.000805152	0.0237066	-0.999716	0.210219	0	0	0	1
-0.0823764	-0.996297	-0.0231984	0.40582	-0.996589	0.0823409	0.00114022	-0.439371	0.000746342	0.0231985	-0.999728	0.210178	0	0	0	1
-0.0820771	-0.996335	-0.0226276	0.406105	-0.996614	0.0820414	0.00112619	-0.439284	0.000706475	0.0226287	-0.999741	0.21015	0	0	0	1
-0.0817917	-0.996371	-0.0220583	0.406395	-0.996637	0.0817597	0.000937018	-0.439246	0.000841989	0.022046	-0.999754	0.210103	0	0	0	1
-0.0814502	-0.996414	-0.021379	0.406753	-0.996665	0.0814241	0.000630383	-0.439219	0.00108475	0.0213443	-0.999769	0.210039	0	0	0	1
-0.0811112	-0.996454	-0.0207708	0.407099	-0.996693	0.0810874	0.000488071	-0.439147	0.00117	0.020727	-0.999782	0.209942	0	0	0	1
-0.0808421	-0.996491	-0.0200266	0.407452	-0.996714	0.08082	0.000359886	-0.439099	0.001232	0.0199752	-0.999797	0.209857	0	0	0	1
-0.0806365	-0.996525	-0.0191577	0.407814	-0.996731	0.0806136	0.000344475	-0.439056	0.00117314	0.0191082	-0.999814	0.209748	0	0	0	1
-0.0805466	-0.996552	-0.0181176	0.408179	-0.996738	0.0805233	0.000298789	-0.439071	0.00113315	0.018068	-0.999833	0.209629	0	0	0	1
-0.0805103	-0.996578	-0.016751	0.408618	-0.996742	0.0804855	0.000297729	-0.439109	0.00102348	0.0167058	-0.999857	0.209479	0	0	0	1
-0.0806198	-0.996596	-0.015124	0.409091	-0.996733	0.0805912	0.0004523	-0.439182	0.000740022	0.0150965	-0.999883	0.209241	0	0	0	1
-0.0807649	-0.996602	-0.0139017	0.409444	-0.996721	0.0807327	0.000650285	-0.439254	0.000446122	0.0138941	-0.999901	0.208963	0	0	0	1
-0.0807205	-0.99662	-0.0127865	0.40982	-0.996725	0.0806865	0.000757488	-0.439255	0.00024861	0.0127913	-0.999916	0.208803	0	0	0	1
-0.0805399	-0.996645	-0.0119697	0.410153	-0.99674	0.0805051	0.000801596	-0.439196	0.000136524	0.0119807	-0.999926	0.208719	0	0	0	1
-0.0802383	-0.996678	-0.0111867	0.410515	-0.996764	0.0802038	0.000767998	-0.4391	0.000103558	0.0111976	-0.999935	0.208696	0	0	0	1
-0.079932	-0.996709	-0.0106172	0.410849	-0.996789	0.0798982	0.000697701	-0.439017	0.000124667	0.0106244	-0.999941	0.208658	0	0	0	1
-0.0795506	-0.996744	-0.0101569	0.411222	-0.996819	0.0795207	0.000306703	-0.438999	0.000473748	0.0101345	-0.999946	0.208622	0	0	0	1
-0.0791956	-0.996776	-0.00977816	0.411625	-0.996847	0.0791678	7.88337e-05	-0.438954	0.000667298	0.00973913	-0.99995	0.20856	0	0	0	1
-0.0788955	-0.996803	-0.00946911	0.412019	-0.996871	0.0788689	-8.0236e-05	-0.438926	0.000798555	0.00941872	-0.999953	0.208487	0	0	0	1
-0.0786494	-0.996826	-0.00915667	0.412412	-0.99689	0.0786231	-0.000141722	-0.438894	0.000832947	0.00910262	-0.999956	0.208403	0	0	0	1
-0.0784062	-0.996848	-0.00881594	0.412812	-0.996909	0.0783813	-0.000323838	-0.438899	0.000985564	0.00874889	-0.999959	0.208318	0	0	0	1
-0.0782123	-0.996867	-0.00831708	0.41327	-0.996925	0.0781866	-0.00029317	-0.438875	0.000914262	0.00825417	-0.999963	0.20822	0	0	0	1
-0.0781607	-0.996875	-0.00786275	0.413719	-0.996929	0.0781338	-0.000183116	-0.438901	0.0007686	0.00780989	-0.999967	0.208112	0	0	0	1
-0.0781423	-0.99688	-0.0073667	0.414147	-0.99693	0.0781141	-6.87652e-05	-0.438937	0.000615685	0.00732432	-0.99997	0.208009	0	0	0	1
-0.0780767	-0.996889	-0.00679704	0.414565	-0.996936	0.0780475	3.92081e-05	-0.438947	0.000463077	0.00676489	-0.999975	0.207893	0	0	0	1
-0.0780074	-0.9969	-0.00593755	0.415014	-0.996941	0.0779773	0.000112239	-0.43896	0.000322746	0.00591377	-0.99998	0.207777	0	0	0	1
-0.0779581	-0.99691	-0.00481483	0.415501	-0.996945	0.0779275	0.000168137	-0.438985	0.000179197	0.00479888	-0.999986	0.207651	0	0	0	1
-0.0779011	-0.996919	-0.00382959	0.415925	-0.996949	0.0778702	0.000213032	-0.439005	5.74099e-05	0.00382017	-0.99999	0.207511	0	0	0	1
-0.0778414	-0.996928	-0.00247806	0.416428	-0.996954	0.0778105	0.000216503	-0.439039	-5.14859e-05	0.00247307	-0.999995	0.207394	0	0	0	1
-0.077856	-0.996929	-0.00104396	0.416901	-0.996953	0.0778252	0.000273796	-0.439085	-0.000220221	0.00104782	-0.999997	0.207267	0	0	0	1
-0.0779077	-0.996926	0.000265998	0.417285	-0.996949	0.0778772	0.000353684	-0.439132	-0.000401867	-0.000251879	-0.999998	0.207145	0	0	0	1
-0.0778928	-0.996926	0.00141076	0.417636	-0.99695	0.0778629	0.000397538	-0.439147	-0.000534753	-0.00138971	-0.999997	0.207072	0	0	0	1
-0.0778168	-0.99693	0.00239986	0.417955	-0.996956	0.0777875	0.000407747	-0.439137	-0.000621796	-0.00237503	-0.999995	0.207056	0	0	0	1
-0.0776276	-0.996943	0.00304333	0.418248	-0.99697	0.0775987	0.000400047	-0.439083	-0.000663623	-0.00301724	-0.999993	0.207052	0	0	0	1
-0.0774106	-0.996957	0.00375603	0.418645	-0.996987	0.0773821	0.00036921	-0.439031	-0.000687399	-0.00373031	-0.999991	0.207072	0	0	0	1
-0.0772588	-0.996967	0.00419229	0.419034	-0.996999	0.0772307	0.00039651	-0.439009	-0.000747758	-0.00416324	-0.999989	0.207059	0	0	0	1
-0.0771486	-0.996975	0.00441231	0.419498	-0.997008	0.0771198	0.000187223	-0.439093	-0.000555611	-0.00439882	-0.999988	0.207036	0	0	0	1
-0.0770719	-0.996981	0.00438609	0.420085	-0.997014	0.0770432	0.000215142	-0.439163	-0.000581088	-0.00437057	-0.999988	0.206941	0	0	0	1
-0.0771921	-0.996972	0.0042735	0.420721	-0.997004	0.0771644	0.000488791	-0.43928	-0.000845755	-0.00423714	-0.999988	0.20677	0	0	0	1
-0.0772169	-0.996971	0.00409543	0.421395	-0.997002	0.0771904	0.000815938	-0.439349	-0.00115828	-0.00403432	-0.999989	0.206555	0	0	0	1
-0.0770742	-0.996983	0.00388205	0.421962	-0.997013	0.0770486	0.0010966	-0.439324	-0.00142108	-0.00380013	-0.999989	0.206343	0	0	0	1
-0.0770034	-0.996988	0.00382756	0.422477	-0.997018	0.0769784	0.0012795	-0.439338	-0.00159897	-0.00373182	-0.999989	0.206236	0	0	0	1
-0.0769095	-0.996996	0.00383675	0.42288	-0.997025	0.0768849	0.00139584	-0.43933	-0.00171533	-0.00373219	-0.999989	0.206187	0	0	0	1
-0.076775	-0.997006	0.00392809	0.423223	-0.997035	0.0767508	0.00145342	-0.439304	-0.00177925	-0.00381906	-0.999989	0.206195	0	0	0	1
-0.0766905	-0.997012	0.00405282	0.4236	-0.997042	0.0766667	0.00149486	-0.439306	-0.00182981	-0.00394039	-0.999988	0.206221	0	0	0	1
-0.0766848	-0.997012	0.00419029	0.424011	-0.997042	0.0766616	0.00157298	-0.439344	-0.00191822	-0.00407147	-0.999988	0.206234	0	0	0	1
-0.0765863	-0.997019	0.00432016	0.424469	-0.997049	0.0765636	0.00166372	-0.439344	-0.00201824	-0.00419419	-0.999987	0.206227	0	0	0	1
-0.076516	-0.997023	0.0044354	0.424981	-0.997054	0.076494	0.00175035	-0.439366	-0.00211314	-0.00430261	-0.999986	0.20622	0	0	0	1
-0.076673	-0.997011	0.00458615	0.425473	-0.997042	0.0766519	0.00188442	-0.439487	-0.00225905	-0.00444231	-0.999985	0.206224	0	0	0	1
-0.0766662	-0.997011	0.00465765	0.42592	-0.997042	0.0766458	0.00199924	-0.439522	-0.00237898	-0.0045048	-0.999985	0.206201	0	0	0	1
-0.0764105	-0.99703	0.0047055	0.426454	-0.997062	0.0763906	0.00209822	-0.439453	-0.00248018	-0.00454555	-0.999984	0.206172	0	0	0	1
-0.0763653	-0.997033	0.00479289	0.426889	-0.997065	0.0763461	0.00218964	-0.439468	-0.00257781	-0.00462581	-0.999984	0.206164	0	0	0	1
-0.0763419	-0.997034	0.00493445	0.427314	-0.997066	0.0763234	0.00227052	-0.439496	-0.00266915	-0.00476084	-0.999983	0.206169	0	0	0	1
-0.0762072	-0.997044	0.00509452	0.427858	-0.997076	0.0761896	0.00236386	-0.43947	-0.00277378	-0.00491369	-0.999982	0.206179	0	0	0	1
-0.0771033	-0.996974	0.00530272	0.428345	-0.997007	0.0770868	0.00246294	-0.439538	-0.00289302	-0.00511116	-0.999981	0.20621	0	0	0	1
-0.077151	-0.996969	0.00549823	0.428875	-0.997003	0.0771355	0.00254973	-0.439598	-0.00299489	-0.00529924	-0.999979	0.206254	0	0	0	1
-0.0770678	-0.996975	0.00568023	0.429483	-0.997009	0.0770534	0.00264436	-0.439604	-0.00310282	-0.00547365	-0.999978	0.206287	0	0	0	1
-0.0771726	-0.996966	0.0058062	0.429961	-0.997001	0.0771591	0.00274977	-0.439685	-0.00321822	-0.00559079	-0.999977	0.206293	0	0	0	1
-0.0771273	-0.996969	0.00586625	0.430391	-0.997004	0.0771147	0.00286281	-0.439691	-0.0033353	-0.00564207	-0.999976	0.206265	0	0	0	1
-0.0769631	-0.996981	0.00589554	0.430832	-0.997016	0.0769511	0.00295342	-0.439626	-0.00342697	-0.00566485	-0.999976	0.206231	0	0	0	1
-0.0771674	-0.996965	0.00603074	0.431198	-0.997	0.0771562	0.00300364	-0.439614	-0.00348864	-0.00579507	-0.999975	0.206249	0	0	0	1
-0.0771075	-0.996968	0.00632873	0.43163	-0.997005	0.0770975	0.0030313	-0.439581	-0.00353885	-0.00609024	-0.999973	0.206288	0	0	0	1
-0.0770314	-0.996972	0.00656363	0.43213	-0.99701	0.0770225	0.00307295	-0.439514	-0.00359801	-0.00632149	-0.999971	0.206288	0	0	0	1
-0.0770831	-0.996967	0.00678217	0.432558	-0.997007	0.0770739	0.00291957	-0.439579	-0.00346226	-0.00655101	-0.99997	0.206266	0	0	0	1
-0.0769609	-0.996975	0.00694969	0.433036	-0.997018	0.076949	0.00242926	-0.439678	-0.0029855	-0.00675617	-0.999971	0.206244	0	0	0	1
-0.0769204	-0.996977	0.00707017	0.433604	-0.997021	0.0769082	0.0023222	-0.439637	-0.00288775	-0.00688465	-0.99997	0.206233	0	0	0	1
-0.0770768	-0.996964	0.00721972	0.434103	-0.99701	0.0770628	0.00200267	-0.439765	-0.00258177	-0.00705792	-0.99997	0.206284	0	0	0	1
-0.0771343	-0.996958	0.00738056	0.434588	-0.997006	0.0771204	0.00196475	-0.439785	-0.00255678	-0.00722106	-0.999968	0.206323	0	0	0	1
-0.0771845	-0.996953	0.00755002	0.435161	-0.997002	0.077171	0.00195627	-0.439787	-0.00256177	-0.00739054	-0.999967	0.206362	0	0	0	1
-0.0773259	-0.996941	0.00767039	0.435631	-0.996991	0.0773125	0.00193	-0.439836	-0.00254594	-0.00751221	-0.999966	0.206379	0	0	0	1
-0.0773505	-0.996939	0.00775471	0.436079	-0.996989	0.0773372	0.00190363	-0.43984	-0.00252635	-0.00759825	-0.999966	0.206377	0	0	0	1
-0.0772847	-0.996943	0.00786162	0.436645	-0.996994	0.0772714	0.00188115	-0.439781	-0.00251171	-0.00770674	-0.999965	0.206387	0	0	0	1
-0.0775806	-0.996919	0.00799675	0.437116	-0.996971	0.0775668	0.001771	-0.439883	-0.00241465	-0.00784927	-0.999964	0.206408	0	0	0	1
-0.0775962	-0.996917	0.00808686	0.437576	-0.99697	0.0775827	0.00178745	-0.439884	-0.00243817	-0.00793779	-0.999963	0.206411	0	0	0	1
-0.0776571	-0.996911	0.00824442	0.438124	-0.996965	0.0776437	0.00175887	-0.439878	-0.0024224	-0.00809693	-0.999962	0.206446	0	0	0	1
-0.078067	-0.996877	0.00846032	0.43859	-0.996933	0.0780547	0.00181359	-0.439987	-0.00249714	-0.00830691	-0.99996	0.2065	0	0	0	1
-0.0782349	-0.996862	0.00867294	0.439056	-0.99692	0.0782236	0.00188128	-0.44007	-0.00258265	-0.00851317	-0.999958	0.206555	0	0	0	1
-0.0782594	-0.996859	0.0088269	0.439628	-0.996918	0.0782493	0.00196918	-0.440079	-0.00268255	-0.0086597	-0.999957	0.206576	0	0	0	1
-0.0784217	-0.996845	0.00890197	0.440102	-0.996905	0.0784127	0.00206536	-0.440098	-0.00278573	-0.00872656	-0.999956	0.206558	0	0	0	1
-0.0783335	-0.996852	0.00889413	0.440554	-0.996911	0.0783253	0.002169	-0.440034	-0.00288767	-0.00871087	-0.999956	0.206498	0	0	0	1
-0.078428	-0.996845	0.00890995	0.441046	-0.996904	0.0784205	0.00223371	-0.439963	-0.00295425	-0.0087213	-0.999955	0.206452	0	0	0	1
-0.0788819	-0.996808	0.00899458	0.441437	-0.996868	0.0788752	0.00230305	-0.440009	-0.00303402	-0.00879886	-0.999955	0.206441	0	0	0	1
-0.0789323	-0.996804	0.00907597	0.441833	-0.996863	0.0789264	0.00236809	-0.439987	-0.00310573	-0.00887471	-0.999954	0.206436	0	0	0	1
-0.0790557	-0.996793	0.00921475	0.442271	-0.996854	0.0790506	0.00239491	-0.439962	-0.00314454	-0.00901055	-0.999952	0.206465	0	0	0	1
-0.0792968	-0.996771	0.00942043	0.442622	-0.996834	0.0792925	0.00241236	-0.440024	-0.00318043	-0.00921344	-0.99995	0.206529	0	0	0	1
-0.0793233	-0.996767	0.00970632	0.44302	-0.996832	0.07932	0.00242174	-0.440018	-0.00321271	-0.00949759	-0.999948	0.20661	0	0	0	1
-0.0792755	-0.996768	0.00998026	0.443463	-0.996836	0.0792729	0.00240481	-0.439973	-0.0032171	-0.00977214	-0.999945	0.206692	0	0	0	1
-0.0795025	-0.996747	0.0102614	0.443884	-0.996818	0.0795005	0.00237184	-0.440011	-0.00320882	-0.0100542	-0.999942	0.20679	0	0	0	1
-0.0795473	-0.99674	0.0105378	0.444345	-0.996815	0.0795421	0.00197752	-0.440124	-0.00283819	-0.010361	-0.99994	0.206921	0	0	0	1
-0.0795193	-0.99674	0.0107951	0.444869	-0.996818	0.0795129	0.00179842	-0.440093	-0.00267982	-0.0106318	-0.999938	0.207034	0	0	0	1
-0.0797345	-0.996721	0.0109714	0.445342	-0.996801	0.0797262	0.00158102	-0.440075	-0.00247946	-0.0108243	-0.999936	0.207106	0	0	0	1
-0.0799678	-0.9967	0.0111502	0.445813	-0.996783	0.0799592	0.0015044	-0.440031	-0.00241991	-0.0110081	-0.999934	0.207166	0	0	0	1
-0.0799622	-0.996698	0.0113373	0.446221	-0.996784	0.0799498	0.00113552	-0.44003	-0.00206709	-0.011224	-0.999933	0.20726	0	0	0	1
-0.0799116	-0.9967	0.0115481	0.446671	-0.996789	0.0798928	0.000536826	-0.440053	-0.00148657	-0.0114821	-0.999931	0.207383	0	0	0	1
-0.0800961	-0.996683	0.0117604	0.447068	-0.996775	0.0800707	-5.84397e-05	-0.440084	-0.000912317	-0.0117412	-0.999928	0.20751	0	0	0	1
-0.0804086	-0.996655	0.0119351	0.447424	-0.99675	0.0803753	-0.000735742	-0.440073	-0.000254894	-0.0119695	-0.999926	0.207622	0	0	0	1
-0.0805762	-0.99664	0.0120788	0.447828	-0.996736	0.0805276	-0.00199848	-0.44009	0.000990235	-0.0122143	-0.999923	0.207721	0	0	0	1
-0.0805604	-0.99664	0.0121871	0.448275	-0.996735	0.0804958	-0.00327933	-0.440027	0.00225848	-0.0124254	-0.999918	0.207801	0	0	0	1
-0.0806131	-0.996635	0.012297	0.448726	-0.996728	0.0805324	-0.00454216	-0.439996	0.00350777	-0.0126367	-0.999912	0.207907	0	0	0	1
-0.080561	-0.996637	0.0124087	0.449193	-0.996726	0.0804629	-0.00586414	-0.440002	0.00481722	-0.0128543	-0.999903	0.208025	0	0	0	1
-0.0805308	-0.996638	0.0125703	0.449698	-0.996722	0.0804159	-0.00709433	-0.439992	0.00603088	-0.0131142	-0.999893	0.208166	0	0	0	1
-0.0803554	-0.996649	0.0128031	0.450244	-0.996731	0.0802275	-0.00795939	-0.439939	0.00687683	-0.0134146	-0.999884	0.208325	0	0	0	1
-0.0805546	-0.996628	0.01316	0.450746	-0.996711	0.080417	-0.00848815	-0.439934	0.00737252	-0.0138141	-0.999875	0.208525	0	0	0	1
-0.0807623	-0.996606	0.0135523	0.451193	-0.996694	0.0806199	-0.00861437	-0.439917	0.00746381	-0.0142169	-0.999869	0.208709	0	0	0	1
-0.0808849	-0.99659	0.0140082	0.451677	-0.996683	0.0807378	-0.00870588	-0.439922	0.00751646	-0.0146796	-0.999862	0.208923	0	0	0	1
-0.0811257	-0.996562	0.0145874	0.452218	-0.996664	0.0809732	-0.00877851	-0.440003	0.00753837	-0.0152646	-0.999853	0.209201	0	0	0	1
-0.0813121	-0.99654	0.0150698	0.452673	-0.996648	0.0811551	-0.00884011	-0.440048	0.00755776	-0.0157517	-0.999845	0.209436	0	0	0	1
-0.0813001	-0.996536	0.0153718	0.453087	-0.996649	0.0811402	-0.00887472	-0.439941	0.00756793	-0.0160555	-0.99984	0.209574	0	0	0	1
-0.0814057	-0.996523	0.0156582	0.453499	-0.996639	0.0812391	-0.00915402	-0.439875	0.00782135	-0.0163644	-0.999833	0.209717	0	0	0	1
-0.0816286	-0.996499	0.0160002	0.453934	-0.996618	0.0814536	-0.00949666	-0.43987	0.00813136	-0.0167349	-0.999825	0.209892	0	0	0	1
-0.0815609	-0.9965	0.0163189	0.454358	-0.996622	0.081379	-0.00974745	-0.439827	0.00835653	-0.0170724	-0.999817	0.210053	0	0	0	1
-0.0814947	-0.9965	0.0165952	0.454784	-0.996625	0.0813058	-0.0100219	-0.439746	0.00860877	-0.0173695	-0.99981	0.210194	0	0	0	1
-0.0815884	-0.996488	0.0169008	0.45525	-0.996612	0.0813869	-0.0105846	-0.439739	0.00914318	-0.0177207	-0.999799	0.210362	0	0	0	1
-0.0818108	-0.996463	0.0172873	0.455776	-0.996589	0.0815958	-0.0111343	-0.439743	0.00965557	-0.0181528	-0.999786	0.210577	0	0	0	1
-0.0822318	-0.99642	0.0177281	0.456285	-0.996551	0.0820054	-0.0115161	-0.439767	0.00999228	-0.0186275	-0.999774	0.210808	0	0	0	1
-0.0825469	-0.996386	0.0181838	0.45681	-0.996523	0.0823115	-0.0117515	-0.439764	0.0101836	-0.0191041	-0.999763	0.21103	0	0	0	1
-0.0826591	-0.996368	0.0186868	0.457358	-0.996512	0.0824136	-0.0120067	-0.439809	0.0103943	-0.0196275	-0.999751	0.211288	0	0	0	1
-0.0828897	-0.996338	0.0192218	0.457837	-0.996493	0.0826374	-0.012071	-0.439898	0.0104095	-0.0201684	-0.99974	0.211546	0	0	0	1
-0.0830222	-0.996319	0.0196572	0.458265	-0.996482	0.0827645	-0.0121122	-0.439913	0.0104118	-0.0206071	-0.999731	0.211755	0	0	0	1
-0.0831197	-0.996304	0.0200004	0.458688	-0.996473	0.0828576	-0.0121575	-0.439826	0.0104266	-0.0209539	-0.999724	0.211911	0	0	0	1
-0.0832862	-0.996282	0.0204075	0.459129	-0.996459	0.0830179	-0.0122455	-0.4398	0.0104769	-0.0213686	-0.999714	0.212101	0	0	0	1
-0.0835167	-0.996253	0.0208479	0.45957	-0.996439	0.083242	-0.0123303	-0.43981	0.0105198	-0.0218169	-0.999704	0.21231	0	0	0	1
-0.0837006	-0.996227	0.0213399	0.46009	-0.996423	0.0834194	-0.0123936	-0.43979	0.0105378	-0.0223143	-0.999693	0.21254	0	0	0	1
-0.0839675	-0.996194	0.0218582	0.460651	-0.9964	0.0836784	-0.0125041	-0.439768	0.0105986	-0.0228429	-0.999681	0.212787	0	0	0	1
-0.0843335	-0.996149	0.0224688	0.461251	-0.996368	0.0840334	-0.0126981	-0.439839	0.0107321	-0.0234714	-0.999665	0.213089	0	0	0	1
-0.0846018	-0.996112	0.0231064	0.461839	-0.996345	0.0842935	-0.012757	-0.439907	0.0107307	-0.0241146	-0.999649	0.213387	0	0	0	1
-0.0849711	-0.996066	0.0237167	0.462465	-0.996314	0.0846553	-0.012801	-0.43995	0.010714	-0.0247304	-0.999634	0.21368	0	0	0	1
-0.0853403	-0.996022	0.0242315	0.463011	-0.996283	0.0850188	-0.0128093	-0.440031	0.0106693	-0.0252479	-0.999622	0.213913	0	0	0	1
-0.0854403	-0.996003	0.024655	0.463508	-0.996275	0.0851139	-0.0128242	-0.440011	0.0106455	-0.0256722	-0.999611	0.214098	0	0	0	1
-0.0854779	-0.99599	0.0250384	0.46405	-0.996271	0.0851458	-0.0128885	-0.439882	0.0106759	-0.0260601	-0.999601	0.214268	0	0	0	1
-0.0860194	-0.995932	0.0255115	0.464597	-0.996222	0.0856741	-0.0131983	-0.439882	0.01093	-0.0265637	-0.999585	0.214479	0	0	0	1
-0.0866339	-0.995864	0.0260843	0.465227	-0.996164	0.0862692	-0.0136881	-0.439905	0.0113522	-0.0271833	-0.999564	0.214735	0	0	0	1
-0.0873782	-0.995788	0.0264777	0.466014	-0.996092	0.0869913	-0.0143387	-0.439872	0.011946	-0.0276403	-0.999544	0.214902	0	0	0	1
-0.0882521	-0.995711	0.0264702	0.46676	-0.99601	0.0878548	-0.0147256	-0.439908	0.0123079	-0.0276774	-0.999539	0.214826	0	0	0	1
-0.0889549	-0.995658	0.0261128	0.467448	-0.995947	0.0885599	-0.0148071	-0.440015	0.0124013	-0.0273373	-0.999547	0.214529	0	0	0	1
-0.0894201	-0.995627	0.0257246	0.46811	-0.995908	0.0890372	-0.014543	-0.440077	0.01216	-0.026933	-0.999561	0.214193	0	0	0	1
-0.0897404	-0.995604	0.0254932	0.468749	-0.995882	0.0893672	-0.0142889	-0.440171	0.0119189	-0.0266838	-0.99957	0.213951	0	0	0	1
-0.0900024	-0.995583	0.0253775	0.469298	-0.995861	0.0896358	-0.014096	-0.440249	0.0117301	-0.0265544	-0.999576	0.213796	0	0	0	1
-0.0902053	-0.995568	0.0252674	0.469812	-0.995844	0.0898442	-0.0139393	-0.440314	0.0115784	-0.0264331	-0.999581	0.213658	0	0	0	1
-0.0904021	-0.995552	0.0251877	0.470263	-0.995828	0.0900457	-0.0137932	-0.440381	0.0114348	-0.0263429	-0.999585	0.213542	0	0	0	1
-0.0906032	-0.995535	0.0251184	0.470729	-0.995811	0.0902517	-0.0136409	-0.440451	0.011284	-0.0262624	-0.999589	0.213427	0	0	0	1
-0.0908336	-0.995518	0.0249795	0.471142	-0.995792	0.090488	-0.0134806	-0.440538	0.0111309	-0.0261122	-0.999595	0.213275	0	0	0	1
-0.0909349	-0.995514	0.0247521	0.471589	-0.995785	0.0905964	-0.0132992	-0.440568	0.0109682	-0.0258704	-0.999603	0.213072	0	0	0	1
-0.090854	-0.995529	0.0244546	0.472097	-0.995794	0.0905236	-0.0131134	-0.440493	0.010812	-0.0255564	-0.999613	0.212836	0	0	0	1
-0.0909058	-0.99553	0.0242172	0.472502	-0.995791	0.0905819	-0.0129579	-0.440425	0.0106774	-0.0253066	-0.99962	0.212637	0	0	0	1
-0.0909932	-0.995526	0.0240703	0.472995	-0.995784	0.090674	-0.0128343	-0.440378	0.0105653	-0.02515	-0.999626	0.212486	0	0	0	1
-0.0911696	-0.995511	0.0240079	0.473443	-0.995769	0.0908538	-0.0127246	-0.440387	0.0104573	-0.0250798	-0.999628	0.212385	0	0	0	1
-0.0912998	-0.995499	0.0239968	0.473828	-0.995758	0.0909863	-0.0126388	-0.440408	0.0103695	-0.0250623	-0.99963	0.212323	0	0	0	1
-0.0914472	-0.995485	0.0240503	0.474325	-0.995745	0.0911355	-0.0125465	-0.440443	0.010269	-0.0251086	-0.99963	0.212282	0	0	0	1
-0.0917863	-0.995452	0.0240869	0.474782	-0.995715	0.0914769	-0.0124454	-0.440581	0.0101565	-0.0251394	-0.99963	0.212234	0	0	0	1
-0.0920437	-0.995427	0.0241498	0.475247	-0.995693	0.0917365	-0.0123355	-0.440687	0.0100347	-0.0251945	-0.99963	0.212196	0	0	0	1
-0.0920223	-0.995428	0.0241949	0.475835	-0.995696	0.0917169	-0.0122442	-0.440657	0.00994012	-0.0252309	-0.99963	0.212158	0	0	0	1
-0.0920446	-0.995425	0.0242141	0.476307	-0.995695	0.0917414	-0.0121475	-0.440636	0.00984153	-0.0252414	-0.999631	0.212107	0	0	0	1
-0.0921217	-0.995418	0.0242344	0.476772	-0.995688	0.0918207	-0.0120548	-0.440643	0.00974534	-0.0252538	-0.999631	0.21206	0	0	0	1
-0.092232	-0.995407	0.0242812	0.477276	-0.995679	0.0919328	-0.011968	-0.440658	0.00965177	-0.0252935	-0.999631	0.212024	0	0	0	1
-0.0924703	-0.995383	0.0243333	0.4777	-0.995658	0.0921732	-0.0118688	-0.44073	0.00954213	-0.0253386	-0.999631	0.211988	0	0	0	1
-0.0927632	-0.995354	0.0244311	0.478197	-0.995632	0.0924673	-0.0117881	-0.440818	0.0094453	-0.0254313	-0.99963	0.211977	0	0	0	1
-0.0930423	-0.995324	0.0245809	0.478704	-0.995606	0.0927468	-0.0117165	-0.440919	0.00935296	-0.0255764	-0.999627	0.211996	0	0	0	1
-0.0932248	-0.995303	0.0247313	0.479216	-0.99559	0.09293	-0.0116405	-0.440979	0.00925854	-0.0257208	-0.999624	0.212013	0	0	0	1
-0.093207	-0.995303	0.0247902	0.479768	-0.995593	0.0929139	-0.0115521	-0.440939	0.00916547	-0.025771	-0.999624	0.211984	0	0	0	1
-0.0931667	-0.995308	0.02476	0.480172	-0.995597	0.0928757	-0.0114809	-0.440885	0.0090984	-0.025734	-0.999625	0.211925	0	0	0	1
-0.0931694	-0.995306	0.0248052	0.480555	-0.995598	0.0928796	-0.0114171	-0.440826	0.00903056	-0.025773	-0.999625	0.211902	0	0	0	1
-0.0933882	-0.995281	0.024979	0.481017	-0.995578	0.0930979	-0.0113795	-0.440787	0.00897133	-0.0259446	-0.999621	0.211945	0	0	0	1
-0.0935523	-0.995261	0.0251819	0.481376	-0.995563	0.093261	-0.0113486	-0.440816	0.00891734	-0.0261452	-0.999616	0.212001	0	0	0	1
-0.0936104	-0.995248	0.025475	0.481787	-0.995558	0.0933172	-0.0113224	-0.440812	0.00886228	-0.0264351	-0.999609	0.212043	0	0	0	1
-0.0937165	-0.995233	0.0256738	0.482251	-0.995548	0.0934226	-0.0112815	-0.4408	0.00880016	-0.0266301	-0.999604	0.212075	0	0	0	1
-0.093998	-0.995199	0.0259589	0.482691	-0.995522	0.0937024	-0.0112542	-0.440888	0.00873871	-0.0269139	-0.999597	0.212145	0	0	0	1
-0.0941184	-0.995177	0.0263439	0.483112	-0.995511	0.0938201	-0.0112332	-0.440921	0.00867841	-0.0272963	-0.999587	0.212231	0	0	0	1
-0.0941873	-0.995159	0.0267803	0.483576	-0.995505	0.0938855	-0.0112243	-0.440911	0.00862659	-0.0277304	-0.999576	0.212333	0	0	0	1
-0.0943736	-0.995132	0.0271447	0.484029	-0.995488	0.094069	-0.0112139	-0.440957	0.00857679	-0.0280939	-0.999566	0.212432	0	0	0	1
-0.0945019	-0.99511	0.0274935	0.48447	-0.995476	0.0941944	-0.0112106	-0.440959	0.0085369	-0.0284419	-0.999557	0.212528	0	0	0	1
-0.0945304	-0.995097	0.027864	0.484949	-0.995474	0.0942202	-0.0111982	-0.440887	0.00848888	-0.0288098	-0.999547	0.212609	0	0	0	1
-0.0947936	-0.995062	0.0282064	0.485419	-0.995449	0.0944808	-0.0111894	-0.440852	0.00844003	-0.0291521	-0.999537	0.212669	0	0	0	1
-0.0951226	-0.995024	0.0284555	0.485873	-0.995419	0.0948085	-0.0111657	-0.440891	0.00838316	-0.0294005	-0.99953	0.212724	0	0	0	1
-0.0953051	-0.994998	0.0287614	0.486337	-0.995402	0.0949893	-0.0111376	-0.440921	0.00832067	-0.0297039	-0.999522	0.2128	0	0	0	1
-0.0955165	-0.994968	0.0290847	0.486865	-0.995382	0.0951992	-0.0111015	-0.440964	0.0082476	-0.030024	-0.999513	0.212893	0	0	0	1
-0.095867	-0.994927	0.029326	0.487383	-0.995349	0.095549	-0.0110639	-0.441071	0.00817651	-0.0302636	-0.999506	0.212965	0	0	0	1
-0.0961273	-0.994897	0.0294858	0.487842	-0.995324	0.0958096	-0.0110137	-0.44116	0.00810331	-0.0304199	-0.999502	0.212996	0	0	0	1
-0.0962018	-0.994887	0.029584	0.488401	-0.995318	0.0958855	-0.0109447	-0.441146	0.00802287	-0.0305117	-0.9995	0.212988	0	0	0	1
-0.0962522	-0.994881	0.0296266	0.488882	-0.995313	0.0959376	-0.0108769	-0.441114	0.00794974	-0.030548	-0.999499	0.212961	0	0	0	1
-0.0963398	-0.99487	0.029727	0.489289	-0.995306	0.096026	-0.0108254	-0.441095	0.00788608	-0.0306437	-0.999497	0.212965	0	0	0	1
-0.096399	-0.994858	0.0299176	0.489816	-0.9953	0.0960848	-0.0107904	-0.440999	0.00783111	-0.0308305	-0.999492	0.213018	0	0	0	1
-0.0966244	-0.99483	0.0301269	0.490244	-0.995279	0.0963095	-0.0107632	-0.440991	0.0077769	-0.0310379	-0.999486	0.213084	0	0	0	1
-0.0968646	-0.994798	0.0304096	0.490606	-0.995256	0.096548	-0.0107514	-0.441003	0.00773028	-0.03132	-0.999477	0.213171	0	0	0	1
-0.097113	-0.994761	0.03082	0.491098	-0.995232	0.0967935	-0.010745	-0.441001	0.00767631	-0.0317298	-0.999465	0.213283	0	0	0	1
-0.0974757	-0.994714	0.0311795	0.491581	-0.995197	0.0971539	-0.0107368	-0.441101	0.00762157	-0.0320896	-0.999454	0.213411	0	0	0	1
-0.0977378	-0.994678	0.0315288	0.492039	-0.995172	0.0974136	-0.0107321	-0.441189	0.00757443	-0.0324387	-0.999443	0.213545	0	0	0	1
-0.0978027	-0.994661	0.03185	0.492579	-0.995166	0.0974766	-0.0107173	-0.441177	0.00752622	-0.0327574	-0.999433	0.213669	0	0	0	1
-0.0978838	-0.994644	0.032143	0.493107	-0.995158	0.0975562	-0.010696	-0.441161	0.0074737	-0.0330475	-0.999424	0.213778	0	0	0	1
-0.0980886	-0.994615	0.0323927	0.493537	-0.995138	0.0977597	-0.0106834	-0.441167	0.0074299	-0.0332964	-0.999416	0.213871	0	0	0	1
-0.0982195	-0.994594	0.0326562	0.494034	-0.995126	0.0978892	-0.0106688	-0.441133	0.00738515	-0.0335582	-0.999407	0.213964	0	0	0	1
-0.0983953	-0.994568	0.0329199	0.494549	-0.995109	0.0980643	-0.0106336	-0.441123	0.00731826	-0.0338185	-0.999399	0.214051	0	0	0	1
-0.0987539	-0.994522	0.0332185	0.495012	-0.995074	0.0984216	-0.0106123	-0.441225	0.00725548	-0.0341161	-0.999389	0.214156	0	0	0	1
-0.099055	-0.994481	0.0335677	0.495586	-0.995044	0.0987211	-0.0105923	-0.441315	0.00719074	-0.0344638	-0.999378	0.214283	0	0	0	1
-0.0994189	-0.994434	0.0338899	0.496165	-0.995008	0.0990838	-0.010566	-0.441435	0.0071199	-0.0347844	-0.999367	0.214395	0	0	0	1
-0.0996779	-0.994398	0.0341764	0.496718	-0.994983	0.0993418	-0.0105371	-0.441511	0.00705363	-0.0350685	-0.999358	0.21449	0	0	0	1
-0.0996022	-0.9944	0.0343407	0.49729	-0.994991	0.0992665	-0.0104924	-0.441414	0.00699546	-0.035227	-0.999353	0.214527	0	0	0	1
-0.0997759	-0.994378	0.034474	0.49777	-0.994974	0.0994409	-0.0104493	-0.441335	0.00693305	-0.0353565	-0.999349	0.214543	0	0	0	1
-0.09999	-0.99435	0.0346498	0.49816	-0.994953	0.0996548	-0.0104242	-0.441331	0.00688296	-0.0355304	-0.999343	0.214593	0	0	0	1
-0.100063	-0.994334	0.0348868	0.498625	-0.994946	0.0997269	-0.0104016	-0.441286	0.00683416	-0.0357645	-0.999335	0.214663	0	0	0	1
-0.100397	-0.994289	0.0352174	0.499078	-0.994913	0.10006	-0.0103909	-0.44135	0.00677832	-0.0360947	-0.999323	0.214765	0	0	0	1
-0.100704	-0.994244	0.035602	0.499561	-0.994882	0.100365	-0.0103766	-0.441441	0.00671431	-0.036478	-0.99931	0.214876	0	0	0	1
-0.100813	-0.994222	0.0359289	0.500138	-0.994871	0.100472	-0.0103508	-0.44143	0.00665175	-0.0368013	-0.999298	0.214965	0	0	0	1
-0.101153	-0.994175	0.0362498	0.500644	-0.994837	0.100811	-0.010332	-0.441522	0.00658809	-0.037121	-0.999287	0.21508	0	0	0	1
-0.101368	-0.994141	0.036585	0.501133	-0.994816	0.101024	-0.0103187	-0.441574	0.00653292	-0.0374545	-0.999275	0.215205	0	0	0	1
-0.10137	-0.994131	0.0368598	0.501674	-0.994816	0.101025	-0.0103118	-0.441485	0.00649815	-0.0377272	-0.999265	0.215303	0	0	0	1
-0.101602	-0.994097	0.0371434	0.502129	-0.994792	0.101256	-0.0103014	-0.441461	0.0064502	-0.0380097	-0.999254	0.215395	0	0	0	1
-0.101771	-0.994065	0.0375241	0.502584	-0.994775	0.101422	-0.0103078	-0.441474	0.00641142	-0.0383903	-0.99924	0.215496	0	0	0	1
-0.101955	-0.994031	0.0379283	0.50313	-0.994757	0.101604	-0.0102949	-0.441449	0.00635029	-0.0387922	-0.999225	0.215576	0	0	0	1
-0.102422	-0.993971	0.0382358	0.503637	-0.994709	0.10207	-0.0102944	-0.441568	0.00630017	-0.0391011	-0.999213	0.215666	0	0	0	1
-0.102838	-0.993916	0.0385389	0.504151	-0.994667	0.102485	-0.0102641	-0.441705	0.0062225	-0.039402	-0.999202	0.215754	0	0	0	1
-0.103119	-0.993879	0.0387639	0.50478	-0.994638	0.102767	-0.0102157	-0.441767	0.00614007	-0.0396227	-0.999194	0.215803	0	0	0	1
-0.103314	-0.993854	0.0388733	0.505316	-0.994618	0.102964	-0.0101694	-0.441794	0.00607487	-0.0397279	-0.99919	0.2158	0	0	0	1
-0.103309	-0.993855	0.0388503	0.505814	-0.994619	0.10296	-0.01011	-0.441718	0.00601839	-0.0396988	-0.999192	0.215724	0	0	0	1
-0.103493	-0.993838	0.0387958	0.506346	-0.994601	0.103148	-0.0100425	-0.44163	0.00594944	-0.0396388	-0.999194	0.215615	0	0	0	1
-0.103693	-0.993814	0.0388949	0.506768	-0.994578	0.103332	-0.0104251	-0.44172	0.00631201	-0.0397781	-0.999187	0.215591	0	0	0	1
-0.103692	-0.993805	0.0391216	0.507277	-0.994577	0.103327	-0.0105065	-0.441652	0.00636965	-0.040012	-0.999177	0.215592	0	0	0	1
-0.104023	-0.993762	0.0393417	0.507769	-0.994543	0.103654	-0.0105593	-0.441697	0.00638596	-0.0402385	-0.999168	0.215643	0	0	0	1
-0.104354	-0.993717	0.0395838	0.508245	-0.994507	0.103977	-0.0107271	-0.44184	0.00651444	-0.0404989	-0.999156	0.215721	0	0	0	1
-0.104557	-0.993688	0.0397766	0.508817	-0.994486	0.104179	-0.010718	-0.441872	0.00647693	-0.040691	-0.999149	0.21577	0	0	0	1
-0.104826	-0.993654	0.0399221	0.509308	-0.994458	0.104449	-0.0106899	-0.441937	0.0064227	-0.0408345	-0.999143	0.215791	0	0	0	1
-0.104941	-0.993639	0.0400093	0.509728	-0.994446	0.104564	-0.010657	-0.441938	0.00637614	-0.0409186	-0.99914	0.215791	0	0	0	1
-0.104958	-0.993631	0.0401479	0.510244	-0.994445	0.104581	-0.0106498	-0.44188	0.00635371	-0.0410558	-0.999135	0.215816	0	0	0	1
-0.105106	-0.993608	0.0403368	0.510654	-0.994429	0.104728	-0.0106577	-0.441887	0.00633573	-0.0412454	-0.999127	0.215875	0	0	0	1
-0.10537	-0.993569	0.0406092	0.511059	-0.994401	0.104991	-0.0106536	-0.441922	0.00629193	-0.0415175	-0.999116	0.215957	0	0	0	1
-0.105558	-0.993537	0.0409028	0.511613	-0.994382	0.105176	-0.0106547	-0.441937	0.0062543	-0.0418108	-0.999104	0.216054	0	0	0	1
-0.105982	-0.99348	0.0411946	0.512129	-0.994337	0.1056	-0.0106465	-0.442074	0.00619741	-0.0421027	-0.999092	0.216157	0	0	0	1
-0.106366	-0.993428	0.0414372	0.512687	-0.994296	0.105984	-0.0106215	-0.442188	0.00613046	-0.0423437	-0.999082	0.216227	0	0	0	1
-0.106484	-0.99341	0.0415683	0.513224	-0.994284	0.106102	-0.0105898	-0.442181	0.00607999	-0.0424714	-0.999077	0.216245	0	0	0	1
-0.106454	-0.993413	0.0415854	0.513558	-0.994287	0.106073	-0.0105528	-0.442117	0.00604263	-0.0424843	-0.999077	0.216219	0	0	0	1
-0.106312	-0.993425	0.0416547	0.513897	-0.994303	0.105931	-0.0105482	-0.442006	0.00603675	-0.0425518	-0.999074	0.216224	0	0	0	1
-0.106308	-0.993414	0.0419376	0.514268	-0.994303	0.105924	-0.0105698	-0.441963	0.00602837	-0.0428354	-0.999062	0.216308	0	0	0	1
-0.106474	-0.99338	0.0423227	0.514528	-0.994286	0.106087	-0.0105946	-0.442023	0.00600493	-0.043222	-0.999045	0.216402	0	0	0	1
-0.106601	-0.993366	0.0423309	0.514649	-0.994272	0.106214	-0.0105978	-0.442059	0.00600173	-0.0432312	-0.999045	0.216392	0	0	0	1
-0.106742	-0.993361	0.0420937	0.514604	-0.994257	0.106358	-0.0105572	-0.442103	0.00598049	-0.0429919	-0.999056	0.216246	0	0	0	1
-0.107087	-0.993336	0.0417922	0.514506	-0.99422	0.106707	-0.0105237	-0.442169	0.00596449	-0.0426907	-0.999069	0.216069	0	0	0	1
-0.107339	-0.993322	0.0414815	0.51441	-0.994193	0.106963	-0.0104877	-0.442227	0.00595112	-0.0423794	-0.999082	0.2159	0	0	0	1
-0.107604	-0.993317	0.0409162	0.514247	-0.994164	0.107233	-0.0104394	-0.442267	0.00595249	-0.0418138	-0.999106	0.215732	0	0	0	1
-0.107766	-0.993322	0.0403721	0.514096	-0.994147	0.1074	-0.0103972	-0.4423	0.00596225	-0.0412694	-0.999128	0.21558	0	0	0	1
-0.108089	-0.993314	0.0396972	0.513897	-0.994112	0.10773	-0.0103386	-0.442339	0.0059634	-0.040594	-0.999156	0.215412	0	0	0	1
-0.108367	-0.993312	0.0389613	0.513666	-0.994081	0.108015	-0.0102834	-0.442399	0.00597677	-0.0398582	-0.999185	0.215241	0	0	0	1
-0.108619	-0.993316	0.0381597	0.513411	-0.994054	0.108274	-0.0102129	-0.442464	0.00598346	-0.0390553	-0.999217	0.215071	0	0	0	1
-0.108836	-0.993322	0.0373688	0.51317	-0.99403	0.108499	-0.010153	-0.442516	0.00600133	-0.0382638	-0.999248	0.214902	0	0	0	1
-0.109059	-0.993329	0.0365449	0.512919	-0.994005	0.108729	-0.0100913	-0.442566	0.00602108	-0.0374396	-0.999279	0.214738	0	0	0	1
-0.109289	-0.993335	0.0356737	0.51265	-0.99398	0.108967	-0.0100175	-0.442622	0.00603406	-0.0365669	-0.999311	0.214562	0	0	0	1
-0.109526	-0.993339	0.0348194	0.512384	-0.993954	0.109212	-0.00995446	-0.442683	0.00605608	-0.0357124	-0.999342	0.214391	0	0	0	1
-0.109795	-0.993341	0.0339112	0.512082	-0.993924	0.10949	-0.00986894	-0.442756	0.00606094	-0.034802	-0.999374	0.214219	0	0	0	1
-0.110035	-0.993344	0.0330223	0.511792	-0.993897	0.109737	-0.00980294	-0.442822	0.00608459	-0.0339127	-0.999404	0.214061	0	0	0	1
-0.110224	-0.993353	0.0321272	0.511511	-0.993876	0.109935	-0.00973129	-0.442867	0.00610542	-0.0330163	-0.999434	0.213903	0	0	0	1
-0.110386	-0.993361	0.0313012	0.511249	-0.993858	0.110103	-0.00967809	-0.44291	0.00613822	-0.0321906	-0.999461	0.213751	0	0	0	1
-0.110543	-0.993373	0.0303643	0.510934	-0.993841	0.110268	-0.00958999	-0.44295	0.00614896	-0.0312507	-0.999491	0.213566	0	0	0	1
-0.11071	-0.99338	0.0295018	0.510635	-0.993822	0.110443	-0.00951745	-0.442992	0.00616696	-0.0303865	-0.999517	0.213385	0	0	0	1
-0.110863	-0.99339	0.0286002	0.510319	-0.993805	0.110604	-0.00943017	-0.443031	0.00617533	-0.0294818	-0.999544	0.213222	0	0	0	1
-0.111054	-0.993395	0.0276421	0.50996	-0.993784	0.110806	-0.00927369	-0.443055	0.00612036	-0.0285136	-0.999572	0.21307	0	0	0	1
-0.111338	-0.993384	0.0268949	0.509634	-0.993754	0.111109	-0.00877779	-0.44305	0.0057023	-0.0277176	-0.999597	0.212929	0	0	0	1
-0.111585	-0.993382	0.0259342	0.509258	-0.993727	0.111366	-0.00861283	-0.443125	0.00563851	-0.026746	-0.999624	0.212786	0	0	0	1
-0.111748	-0.993385	0.0251183	0.508919	-0.993709	0.111537	-0.00848988	-0.44317	0.005603	-0.0259225	-0.999646	0.212665	0	0	0	1
-0.111854	-0.993398	0.02411	0.508514	-0.993697	0.11165	-0.00840217	-0.443201	0.00562573	-0.0249113	-0.999672	0.21252	0	0	0	1
-0.111922	-0.993414	0.0231057	0.508132	-0.993689	0.111726	-0.00832604	-0.443213	0.00566063	-0.0239053	-0.999696	0.21238	0	0	0	1
-0.111997	-0.99343	0.0220451	0.507759	-0.993681	0.111809	-0.0082386	-0.443223	0.0056906	-0.0228421	-0.999721	0.212252	0	0	0	1
-0.112152	-0.993439	0.0208129	0.507344	-0.993664	0.111979	-0.00787936	-0.443193	0.00546806	-0.0215783	-0.99975	0.212115	0	0	0	1
-0.112426	-0.99343	0.0197434	0.506946	-0.993635	0.112268	-0.00743415	-0.443197	0.00513978	-0.0204672	-0.999775	0.212003	0	0	0	1
-0.112571	-0.993437	0.0185184	0.506566	-0.993619	0.112423	-0.00726042	-0.44321	0.00510193	-0.0192312	-0.9998	0.211888	0	0	0	1
-0.112672	-0.993447	0.0173382	0.506215	-0.993607	0.112532	-0.00711709	-0.443209	0.00509045	-0.0180429	-0.999822	0.211787	0	0	0	1
-0.112811	-0.993451	0.0161514	0.505843	-0.993592	0.112679	-0.0070028	-0.443236	0.00510815	-0.0168516	-0.999843	0.211682	0	0	0	1
-0.112909	-0.993458	0.0149828	0.505498	-0.99358	0.112786	-0.00686513	-0.443233	0.00510153	-0.0156755	-0.999862	0.211581	0	0	0	1
-0.113024	-0.993459	0.0140044	0.50519	-0.993568	0.112908	-0.00667882	-0.443232	0.00502511	-0.0146829	-0.999877	0.211489	0	0	0	1
-0.113241	-0.993446	0.0131813	0.504868	-0.993543	0.113132	-0.00651002	-0.443288	0.00494733	-0.0138472	-0.99989	0.211408	0	0	0	1
-0.113434	-0.993436	0.0122203	0.504493	-0.993522	0.113333	-0.00622874	-0.443306	0.00477412	-0.0128615	-0.999904	0.211298	0	0	0	1
-0.113641	-0.993423	0.0113534	0.504127	-0.9935	0.113548	-0.00595018	-0.443329	0.00459313	-0.0119697	-0.999915	0.211193	0	0	0	1
-0.113832	-0.993409	0.0106305	0.503779	-0.993478	0.113744	-0.00578488	-0.443383	0.00450887	-0.0112336	-0.999924	0.2111	0	0	0	1
-0.113946	-0.993403	0.00992719	0.503443	-0.993465	0.113863	-0.00565005	-0.443412	0.00445373	-0.01052	-0.999932	0.210998	0	0	0	1
-0.114031	-0.9934	0.0092155	0.503098	-0.993456	0.113953	-0.00551708	-0.443426	0.00440185	-0.0097982	-0.99994	0.210904	0	0	0	1
-0.114178	-0.993389	0.00859987	0.502725	-0.99344	0.114105	-0.00518542	-0.443422	0.00414117	-0.00914942	-0.999947	0.210817	0	0	0	1
-0.114413	-0.993366	0.00811113	0.502337	-0.993414	0.114344	-0.00497287	-0.443494	0.00398375	-0.00864059	-0.999952	0.210745	0	0	0	1
-0.114641	-0.993344	0.00755455	0.501938	-0.993388	0.114577	-0.00460681	-0.44352	0.0036819	-0.00804668	-0.999958	0.210668	0	0	0	1
-0.114907	-0.993318	0.00701082	0.501544	-0.993359	0.114848	-0.00421142	-0.443556	0.00334944	-0.00746216	-0.999964	0.210611	0	0	0	1
-0.115153	-0.993293	0.0064818	0.501183	-0.993331	0.115098	-0.00400543	-0.443628	0.00320388	-0.0069138	-0.999969	0.210576	0	0	0	1
-0.115287	-0.993282	0.00567355	0.50077	-0.993316	0.115235	-0.00378905	-0.443639	0.00308118	-0.00608646	-0.999974	0.210535	0	0	0	1
-0.11539	-0.993275	0.00481262	0.500316	-0.993304	0.115343	-0.00351157	-0.443615	0.00290425	-0.00519963	-0.99998	0.210535	0	0	0	1
-0.11546	-0.993271	0.00382233	0.499803	-0.993296	0.115417	-0.00333284	-0.443605	0.00284068	-0.00419558	-0.999985	0.210547	0	0	0	1
-0.115411	-0.99328	0.00272829	0.499307	-0.993302	0.115371	-0.00326266	-0.443557	0.00289742	-0.00310065	-0.999989	0.210593	0	0	0	1
-0.115389	-0.993285	0.00161851	0.498818	-0.993304	0.115352	-0.00321365	-0.443526	0.00297686	-0.0019926	-0.999991	0.210654	0	0	0	1
-0.115364	-0.993289	0.000569797	0.498389	-0.993307	0.11533	-0.00316491	-0.443493	0.00304948	-0.000945231	-0.999992	0.210672	0	0	0	1
-0.115392	-0.993286	-0.000581231	0.497975	-0.993303	0.115362	-0.00310701	-0.443482	0.00312476	0.000204657	-0.999993	0.210654	0	0	0	1
-0.115475	-0.993275	-0.0017379	0.497591	-0.993293	0.115449	-0.00304307	-0.443491	0.00319483	0.00136066	-0.999991	0.210639	0	0	0	1
-0.115575	-0.993261	-0.00287296	0.497221	-0.993282	0.115552	-0.00297315	-0.443503	0.00325672	0.00249583	-0.999989	0.21062	0	0	0	1
-0.115649	-0.993249	-0.00381965	0.496904	-0.993273	0.115629	-0.00289577	-0.443509	0.00328954	0.00344483	-0.999986	0.210617	0	0	0	1
-0.115746	-0.993234	-0.00461773	0.49657	-0.993261	0.115729	-0.00284623	-0.443539	0.00333306	0.00424292	-0.999983	0.210596	0	0	0	1
-0.115826	-0.993221	-0.00538866	0.496181	-0.993252	0.115811	-0.0027939	-0.443567	0.00337073	0.00501443	-0.999979	0.210567	0	0	0	1
-0.115793	-0.993222	-0.00589331	0.4958	-0.993256	0.115779	-0.00277094	-0.44356	0.0034062	0.00551844	-0.999976	0.210558	0	0	0	1
-0.115711	-0.993229	-0.00631345	0.495376	-0.993265	0.115698	-0.00276164	-0.443541	0.00344512	0.0059371	-0.999974	0.210538	0	0	0	1
-0.115887	-0.993207	-0.00649149	0.494878	-0.993245	0.115875	-0.0027234	-0.443654	0.00342884	0.00611775	-0.999973	0.210529	0	0	0	1
-0.115575	-0.993242	-0.00671648	0.49443	-0.993281	0.115564	-0.00269955	-0.4435	0.00342923	0.00634506	-0.999971	0.210597	0	0	0	1
-0.115413	-0.993261	-0.00679497	0.493954	-0.9933	0.115401	-0.00259817	-0.443428	0.00333655	0.00643529	-0.999971	0.210633	0	0	0	1
-0.115576	-0.993241	-0.00685022	0.493447	-0.993281	0.115564	-0.00251891	-0.443522	0.00326527	0.00649877	-0.999971	0.210661	0	0	0	1
-0.115809	-0.993214	-0.00685549	0.492945	-0.993255	0.115795	-0.00215784	-0.443572	0.00290876	0.00654504	-0.999972	0.210674	0	0	0	1
-0.115863	-0.993208	-0.00688054	0.492459	-0.993251	0.115845	-0.00161566	-0.44349	0.00237348	0.00663258	-0.999973	0.210675	0	0	0	1
-0.115733	-0.993222	-0.00693568	0.491972	-0.993266	0.115714	-0.001485	-0.443428	0.00224921	0.00670278	-0.999972	0.210691	0	0	0	1
-0.11556	-0.993242	-0.00697133	0.491387	-0.993286	0.115542	-0.00153409	-0.4434	0.00230092	0.00673292	-0.999972	0.210737	0	0	0	1
-0.115205	-0.993283	-0.00698814	0.490845	-0.993327	0.115187	-0.00161463	-0.443295	0.00238045	0.00674117	-0.999972	0.210801	0	0	0	1
-0.11494	-0.993315	-0.00692677	0.49027	-0.993358	0.114923	-0.00172389	-0.443238	0.00248014	0.00666829	-0.999972	0.210915	0	0	0	1
-0.114834	-0.993327	-0.00682456	0.489694	-0.99337	0.114817	-0.00181967	-0.443248	0.00256283	0.00655603	-0.999973	0.211045	0	0	0	1
-0.114862	-0.993325	-0.00677891	0.489218	-0.993366	0.114846	-0.00187201	-0.443304	0.00260976	0.0065046	-0.999973	0.211119	0	0	0	1
-0.114968	-0.993312	-0.00677108	0.488801	-0.993354	0.114952	-0.00188639	-0.443385	0.00262385	0.00649489	-0.999973	0.211159	0	0	0	1
-0.11494	-0.993315	-0.00682543	0.488439	-0.993357	0.114923	-0.00189378	-0.443393	0.00263724	0.00654811	-0.999973	0.211171	0	0	0	1
-0.114817	-0.993329	-0.00690541	0.488067	-0.993371	0.114801	-0.00192513	-0.443365	0.00267677	0.00662428	-0.999972	0.211181	0	0	0	1
-0.114643	-0.993349	-0.00695312	0.487643	-0.993391	0.114628	-0.0019718	-0.44332	0.00272744	0.0066668	-0.999972	0.21122	0	0	0	1
-0.114444	-0.993371	-0.00700101	0.487215	-0.993414	0.114429	-0.002037	-0.443266	0.00279635	0.00670747	-0.999971	0.211276	0	0	0	1
-0.114333	-0.993384	-0.00705708	0.486721	-0.993427	0.114319	-0.0021032	-0.443258	0.00286778	0.00675591	-0.999971	0.211333	0	0	0	1
-0.11427	-0.993391	-0.0070847	0.486167	-0.993434	0.114257	-0.00217398	-0.443273	0.00294083	0.00677544	-0.99997	0.211393	0	0	0	1
-0.114163	-0.993403	-0.00715227	0.485709	-0.993446	0.11415	-0.00221803	-0.443257	0.00299157	0.00683786	-0.99997	0.211417	0	0	0	1
-0.114193	-0.993398	-0.00724291	0.485234	-0.993442	0.11418	-0.00220649	-0.443292	0.00299066	0.00692913	-0.999969	0.211426	0	0	0	1
-0.11435	-0.99338	-0.00729366	0.484717	-0.993426	0.114333	-0.00163116	-0.443237	0.002426	0.00704485	-0.99997	0.21141	0	0	0	1
-0.114392	-0.993374	-0.00740204	0.484283	-0.993421	0.114375	-0.00149036	-0.44324	0.00229882	0.00716852	-0.999969	0.211392	0	0	0	1
-0.11436	-0.993377	-0.00750262	0.483777	-0.993425	0.114342	-0.00137225	-0.443214	0.00219276	0.00728201	-0.999969	0.211389	0	0	0	1
-0.114204	-0.993395	-0.00753546	0.483233	-0.993443	0.114185	-0.00129027	-0.443144	0.00211392	0.00732435	-0.999968	0.211431	0	0	0	1
-0.113966	-0.993422	-0.00761062	0.482684	-0.99347	0.113949	-0.00138769	-0.443079	0.00221752	0.00738843	-0.999968	0.211471	0	0	0	1
-0.113854	-0.993434	-0.00762928	0.482065	-0.993483	0.113837	-0.00147814	-0.443076	0.00230867	0.00739693	-0.999967	0.211535	0	0	0	1
-0.113826	-0.993438	-0.00760307	0.481486	-0.993486	0.113809	-0.00155806	-0.443105	0.00238488	0.00736185	-0.999968	0.211619	0	0	0	1
-0.113727	-0.993449	-0.00761775	0.480958	-0.993497	0.113711	-0.00162096	-0.443094	0.00244831	0.00736953	-0.999967	0.211678	0	0	0	1
-0.113741	-0.993447	-0.0076975	0.480466	-0.993496	0.113725	-0.0016493	-0.443124	0.00248564	0.0074455	-0.999967	0.211691	0	0	0	1
-0.113763	-0.993443	-0.00785905	0.480023	-0.993493	0.113747	-0.00156546	-0.443129	0.00242089	0.00761547	-0.999966	0.211649	0	0	0	1
-0.113734	-0.993445	-0.00804698	0.479575	-0.993497	0.113717	-0.00138597	-0.443088	0.00226372	0.00782266	-0.999964	0.21158	0	0	0	1
-0.113664	-0.993451	-0.00823873	0.479161	-0.993505	0.113647	-0.0013801	-0.443068	0.00227913	0.00801399	-0.999963	0.21153	0	0	0	1
-0.113592	-0.993457	-0.0085461	0.47871	-0.993513	0.113577	-0.00139916	-0.443053	0.00233241	0.00831737	-0.99996	0.211476	0	0	0	1
-0.113506	-0.993465	-0.00876922	0.478212	-0.993523	0.113491	-0.00145027	-0.44304	0.0024078	0.00853343	-0.999958	0.211442	0	0	0	1
-0.113422	-0.993472	-0.00899531	0.477756	-0.993532	0.113408	-0.00148299	-0.443021	0.00246524	0.00875455	-0.999956	0.211422	0	0	0	1
-0.113432	-0.993467	-0.00942994	0.477254	-0.993531	0.113419	-0.0014873	-0.443036	0.00251892	0.00918584	-0.999952	0.211369	0	0	0	1
-0.113481	-0.993459	-0.00974616	0.476725	-0.993525	0.113469	-0.00145899	-0.443069	0.00252714	0.0095031	-0.999949	0.211323	0	0	0	1
-0.113409	-0.993464	-0.0100613	0.476188	-0.993534	0.113395	-0.00119286	-0.442977	0.00229778	0.00984657	-0.999946	0.211247	0	0	0	1
-0.113323	-0.993471	-0.0103374	0.475662	-0.993544	0.11331	-0.00117356	-0.442944	0.00230904	0.0101232	-0.999944	0.211191	0	0	0	1
-0.113179	-0.993485	-0.0105665	0.474995	-0.99356	0.113166	-0.00121011	-0.442906	0.00236982	0.0103471	-0.999941	0.211149	0	0	0	1
-0.112708	-0.993535	-0.0108565	0.474312	-0.993613	0.112697	-0.0013022	-0.442727	0.00248911	0.010626	-0.999938	0.211085	0	0	0	1
-0.112344	-0.993573	-0.0111645	0.473518	-0.993654	0.112335	-0.00140676	-0.442599	0.00262373	0.0109212	-0.999934	0.211018	0	0	0	1
-0.112277	-0.993578	-0.0113775	0.472788	-0.993661	0.112269	-0.00148864	-0.442605	0.00272828	0.0111238	-0.999932	0.210973	0	0	0	1
-0.112284	-0.993576	-0.0115038	0.472231	-0.993661	0.112277	-0.00152811	-0.442634	0.00278177	0.0112449	-0.99993	0.21091	0	0	0	1
-0.112297	-0.993572	-0.0117294	0.471783	-0.993659	0.11229	-0.00153086	-0.442658	0.00280999	0.0114686	-0.999928	0.210783	0	0	0	1
-0.112251	-0.993573	-0.0120328	0.471463	-0.993664	0.112246	-0.00151174	-0.442645	0.00282453	0.0117724	-0.999924	0.210645	0	0	0	1
-0.112241	-0.993571	-0.0123213	0.471174	-0.993665	0.112236	-0.00150943	-0.442648	0.0028545	0.0120594	-0.999921	0.210524	0	0	0	1
-0.112202	-0.993571	-0.0126479	0.470837	-0.993669	0.112198	-0.0014965	-0.442638	0.00287785	0.0123855	-0.999917	0.21038	0	0	0	1
-0.112122	-0.993576	-0.0130037	0.47047	-0.993678	0.112118	-0.00148061	-0.442606	0.00290096	0.012741	-0.999912	0.210222	0	0	0	1
-0.112095	-0.993575	-0.0132966	0.470077	-0.993681	0.112092	-0.00147648	-0.442601	0.00292936	0.0130326	-0.999908	0.210103	0	0	0	1
-0.112098	-0.99357	-0.0136023	0.469637	-0.993681	0.112096	-0.00148009	-0.442614	0.00296727	0.013336	-0.999904	0.209995	0	0	0	1
-0.112023	-0.993574	-0.0139254	0.469203	-0.993689	0.112023	-0.00150648	-0.442587	0.00302869	0.0136542	-0.9999	0.209919	0	0	0	1
-0.111953	-0.993579	-0.0141315	0.468777	-0.993697	0.111954	-0.00153262	-0.442569	0.00307681	0.0138564	-0.999897	0.209858	0	0	0	1
-0.11202	-0.993569	-0.0143323	0.468362	-0.993689	0.112021	-0.00153778	-0.442606	0.00310538	0.0140552	-0.999894	0.209797	0	0	0	1
-0.112108	-0.993556	-0.0145459	0.467916	-0.993679	0.11211	-0.00149483	-0.442642	0.00308789	0.0142719	-0.999891	0.209734	0	0	0	1
-0.112131	-0.993551	-0.0147377	0.467421	-0.993678	0.112128	-0.00114072	-0.442559	0.00275782	0.0145021	-0.999888	0.209658	0	0	0	1
-0.112037	-0.993558	-0.0149311	0.466941	-0.993689	0.112034	-0.00107747	-0.4425	0.00271528	0.0147016	-0.999886	0.209597	0	0	0	1
-0.111958	-0.993564	-0.0151117	0.466395	-0.993697	0.111955	-0.00109555	-0.442468	0.00275229	0.0148793	-0.999883	0.209558	0	0	0	1
-0.11171	-0.993591	-0.0152236	0.465803	-0.993725	0.111709	-0.00118214	-0.44237	0.00284715	0.0149815	-0.999881	0.209575	0	0	0	1
-0.111409	-0.993623	-0.0153058	0.465272	-0.993758	0.11141	-0.00128948	-0.442252	0.00295846	0.0150521	-0.99988	0.209602	0	0	0	1
-0.111342	-0.99363	-0.0153289	0.464704	-0.993766	0.111344	-0.00139594	-0.442239	0.00306582	0.0150634	-0.999879	0.20966	0	0	0	1
-0.111356	-0.993628	-0.0153504	0.46421	-0.993764	0.11136	-0.00148151	-0.442264	0.00315348	0.0150752	-0.999879	0.209705	0	0	0	1
-0.111428	-0.993619	-0.0154252	0.463781	-0.993756	0.111433	-0.00153284	-0.442306	0.00321393	0.0151436	-0.999877	0.209714	0	0	0	1
-0.111567	-0.993602	-0.0155461	0.463367	-0.99374	0.111571	-0.00145503	-0.442349	0.0031522	0.0152719	-0.999876	0.209679	0	0	0	1
-0.111632	-0.993592	-0.0157023	0.463011	-0.993733	0.111634	-0.00126142	-0.442328	0.00297824	0.0154486	-0.999874	0.209618	0	0	0	1
-0.111689	-0.993583	-0.0158657	0.462651	-0.993727	0.11169	-0.00117297	-0.442331	0.00290947	0.0156206	-0.999871	0.209561	0	0	0	1
-0.111711	-0.993578	-0.0160477	0.462205	-0.993725	0.111711	-0.00110485	-0.442318	0.00286246	0.015809	-0.999868	0.209517	0	0	0	1
-0.111584	-0.993589	-0.0162157	0.461777	-0.993739	0.111585	-0.00112948	-0.442259	0.00290368	0.0159736	-0.999866	0.20948	0	0	0	1
-0.111462	-0.9936	-0.0163681	0.461314	-0.993752	0.111464	-0.00118844	-0.442212	0.00297731	0.0161188	-0.999863	0.20946	0	0	0	1
-0.111492	-0.993596	-0.0164399	0.460754	-0.993749	0.111496	-0.00127588	-0.442234	0.00307271	0.0161803	-0.999862	0.209488	0	0	0	1
-0.111363	-0.993609	-0.016487	0.460267	-0.993763	0.111368	-0.00135399	-0.442183	0.00315349	0.0162189	-0.999861	0.209527	0	0	0	1
-0.111304	-0.993614	-0.0165748	0.45981	-0.993769	0.111311	-0.00142902	-0.442162	0.00323689	0.016298	-0.999859	0.209549	0	0	0	1
-0.111322	-0.993611	-0.016641	0.459262	-0.993767	0.11133	-0.00150232	-0.442178	0.0033174	0.0163555	-0.999858	0.209582	0	0	0	1
-0.11112	-0.993633	-0.01672	0.458771	-0.993789	0.111131	-0.00160238	-0.442095	0.00342231	0.0164236	-0.999857	0.209611	0	0	0	1
-0.110857	-0.99366	-0.0168324	0.458227	-0.993818	0.11087	-0.00173073	-0.441987	0.00355801	0.016522	-0.999854	0.209631	0	0	0	1
-0.110614	-0.993686	-0.0169136	0.457592	-0.993845	0.110629	-0.00187003	-0.441887	0.00370141	0.0165881	-0.999853	0.209669	0	0	0	1
-0.11032	-0.993717	-0.0169824	0.456987	-0.993877	0.110339	-0.00203477	-0.441769	0.00386784	0.0166394	-0.999851	0.209721	0	0	0	1
-0.110254	-0.993725	-0.0169781	0.456393	-0.993884	0.110275	-0.00218223	-0.441748	0.00401286	0.0166192	-0.999851	0.2098	0	0	0	1
-0.110349	-0.993714	-0.016968	0.455868	-0.993873	0.110371	-0.00229054	-0.441806	0.00412099	0.0165968	-0.999851	0.209867	0	0	0	1
-0.109739	-0.993781	-0.0170298	0.455472	-0.99394	0.109762	-0.00234471	-0.441838	0.00417141	0.0166548	-0.99985	0.209885	0	0	0	1
-0.109146	-0.993844	-0.0171741	0.455086	-0.994005	0.10917	-0.00236654	-0.441933	0.00419894	0.0167983	-0.999847	0.209852	0	0	0	1
-0.109179	-0.993837	-0.0173536	0.454754	-0.994001	0.109204	-0.0023805	-0.44195	0.004233	0.0169751	-0.999844	0.209791	0	0	0	1
-0.109132	-0.993839	-0.0175316	0.454391	-0.994006	0.109159	-0.00242002	-0.441927	0.00429092	0.0171479	-0.999841	0.209743	0	0	0	1
-0.109155	-0.993834	-0.0176675	0.453938	-0.994003	0.109184	-0.00248774	-0.44194	0.0043735	0.0172755	-0.999838	0.209724	0	0	0	1
-0.109019	-0.993847	-0.017784	0.453538	-0.994018	0.109049	-0.00255929	-0.441881	0.00445496	0.0173841	-0.999836	0.20972	0	0	0	1
-0.108915	-0.993855	-0.0179421	0.45308	-0.994029	0.108947	-0.0026394	-0.441833	0.00455001	0.0175329	-0.999833	0.209713	0	0	0	1
-0.10891	-0.993854	-0.0180553	0.452515	-0.994029	0.108945	-0.00274081	-0.441838	0.00466309	0.0176344	-0.999831	0.209725	0	0	0	1
-0.108772	-0.993868	-0.0181355	0.452068	-0.994043	0.108809	-0.00284621	-0.441783	0.00477417	0.0177034	-0.999829	0.20975	0	0	0	1
-0.108802	-0.993862	-0.0182601	0.451597	-0.99404	0.108841	-0.00291639	-0.4418	0.00485804	0.0178194	-0.999827	0.209755	0	0	0	1
-0.108848	-0.993855	-0.0183847	0.451036	-0.994034	0.108888	-0.00298363	-0.441855	0.0049393	0.0179358	-0.999824	0.209755	0	0	0	1
-0.108464	-0.993894	-0.0185311	0.450591	-0.994076	0.108506	-0.00305245	-0.441794	0.00501668	0.0180758	-0.999821	0.209739	0	0	0	1
-0.108265	-0.993912	-0.0187042	0.450089	-0.994097	0.10831	-0.00314931	-0.441712	0.00512813	0.0182383	-0.999818	0.209717	0	0	0	1
-0.108079	-0.99393	-0.0188395	0.449477	-0.994117	0.108127	-0.00328271	-0.441647	0.00527199	0.0183594	-0.999815	0.209727	0	0	0	1
-0.107818	-0.993957	-0.0189295	0.448947	-0.994144	0.107869	-0.00342612	-0.441539	0.00541947	0.0184347	-0.999813	0.209762	0	0	0	1
-0.10771	-0.993968	-0.0189722	0.448328	-0.994155	0.107765	-0.0035773	-0.441502	0.00557241	0.0184615	-0.999811	0.209821	0	0	0	1
-0.107667	-0.993973	-0.0189312	0.447739	-0.994159	0.107724	-0.00373519	-0.441513	0.00572419	0.0184039	-0.999811	0.209923	0	0	0	1
-0.107415	-0.994	-0.0189304	0.447188	-0.994185	0.107475	-0.00389747	-0.441486	0.00588078	0.0183872	-0.999811	0.210014	0	0	0	1
-0.107349	-0.994007	-0.0189758	0.446657	-0.994191	0.107412	-0.00401281	-0.441501	0.00599915	0.0184203	-0.99981	0.210062	0	0	0	1
-0.10721	-0.994018	-0.0191519	0.446155	-0.994206	0.107275	-0.00408363	-0.441507	0.00608589	0.0185887	-0.999806	0.210028	0	0	0	1
-0.107019	-0.994033	-0.0194287	0.445608	-0.994226	0.107086	-0.0041513	-0.441464	0.00617926	0.0188578	-0.9998	0.209946	0	0	0	1
-0.106738	-0.994058	-0.0197145	0.445122	-0.994256	0.106809	-0.00420811	-0.441396	0.00626098	0.0191375	-0.999794	0.209855	0	0	0	1
-0.106558	-0.994071	-0.0200172	0.444588	-0.994275	0.106631	-0.0042625	-0.441343	0.00634389	0.0194339	-0.999788	0.209758	0	0	0	1
-0.106427	-0.994079	-0.0203269	0.44401	-0.994288	0.106503	-0.00431705	-0.441312	0.00642858	0.0197368	-0.999782	0.20966	0	0	0	1
-0.106279	-0.994088	-0.0206731	0.443474	-0.994303	0.106358	-0.00434802	-0.441305	0.00649329	0.0200788	-0.999774	0.209548	0	0	0	1
-0.106101	-0.994098	-0.021091	0.442832	-0.994322	0.106183	-0.00435223	-0.441368	0.00653829	0.020495	-0.999766	0.209397	0	0	0	1
-0.105718	-0.99413	-0.0214836	0.442202	-0.994363	0.105803	-0.0043619	-0.441363	0.00658158	0.0208868	-0.999757	0.209247	0	0	0	1
-0.105413	-0.994155	-0.0218417	0.441676	-0.994394	0.105501	-0.00440638	-0.441262	0.00665721	0.0212402	-0.999749	0.209119	0	0	0	1
-0.105133	-0.994177	-0.0221852	0.441062	-0.994423	0.105225	-0.00447798	-0.441159	0.00675863	0.0215761	-0.999741	0.209004	0	0	0	1
-0.104768	-0.994208	-0.022497	0.440493	-0.994461	0.104864	-0.00456589	-0.44099	0.00687087	0.0218795	-0.999734	0.208903	0	0	0	1
-0.104515	-0.994228	-0.0227946	0.439883	-0.994487	0.104615	-0.00467908	-0.440862	0.00700903	0.0221653	-0.999727	0.208821	0	0	0	1
-0.104542	-0.994221	-0.0229919	0.439289	-0.994483	0.104645	-0.00474971	-0.440874	0.00710056	0.022354	-0.999722	0.208771	0	0	0	1
-0.104354	-0.994234	-0.0232584	0.438815	-0.994503	0.10446	-0.0047781	-0.440901	0.00715244	0.0226174	-0.999716	0.20868	0	0	0	1
-0.104208	-0.994243	-0.0235567	0.438371	-0.994518	0.104315	-0.00475237	-0.440959	0.00715465	0.0229178	-0.999709	0.20855	0	0	0	1
-0.104138	-0.994242	-0.0238793	0.437958	-0.994525	0.104247	-0.00471449	-0.441033	0.00714903	0.0232431	-0.999701	0.208404	0	0	0	1
-0.103912	-0.994258	-0.024222	0.437628	-0.994549	0.104023	-0.00468782	-0.441011	0.00715289	0.0235883	-0.999693	0.208253	0	0	0	1
-0.103768	-0.994264	-0.0245999	0.437243	-0.994564	0.10388	-0.00465597	-0.44099	0.00715706	0.0239685	-0.999684	0.20808	0	0	0	1
-0.103645	-0.994265	-0.0250347	0.436761	-0.994577	0.10376	-0.00461972	-0.440991	0.0071632	0.0244055	-0.999674	0.207884	0	0	0	1
-0.103397	-0.994279	-0.0255038	0.436266	-0.994603	0.103514	-0.00458062	-0.440958	0.0071668	0.0248779	-0.999662	0.20767	0	0	0	1
-0.103176	-0.994291	-0.0259422	0.435792	-0.994625	0.103296	-0.0045523	-0.440916	0.00717842	0.0253185	-0.999651	0.207473	0	0	0	1
-0.103081	-0.994289	-0.0263985	0.435273	-0.994635	0.103202	-0.00452454	-0.440893	0.0071955	0.0257759	-0.999639	0.207269	0	0	0	1
-0.102897	-0.994296	-0.0268451	0.434799	-0.994654	0.103021	-0.00449151	-0.440865	0.00720393	0.0262248	-0.999627	0.207066	0	0	0	1
-0.102795	-0.994295	-0.0272773	0.434354	-0.994665	0.102921	-0.00444079	-0.440854	0.00719529	0.0266606	-0.999616	0.206865	0	0	0	1
-0.102678	-0.994296	-0.0276595	0.433911	-0.994677	0.102805	-0.00438166	-0.440908	0.00717266	0.0270478	-0.999605	0.206683	0	0	0	1
-0.10247	-0.994307	-0.0280411	0.433457	-0.994698	0.102599	-0.00433926	-0.44097	0.00716401	0.0274331	-0.999595	0.206511	0	0	0	1
-0.102228	-0.99432	-0.0284709	0.433005	-0.994724	0.102358	-0.00428573	-0.440964	0.00714808	0.0278679	-0.999583	0.206307	0	0	0	1
-0.102097	-0.99432	-0.02892	0.432562	-0.994737	0.102229	-0.00422839	-0.440916	0.00713331	0.0283214	-0.99957	0.206091	0	0	0	1
-0.101985	-0.994318	-0.0293741	0.432117	-0.994749	0.102118	-0.00419062	-0.440856	0.00713894	0.0287777	-0.999557	0.205877	0	0	0	1
-0.101886	-0.994315	-0.0298355	0.431659	-0.994759	0.102021	-0.00414738	-0.440788	0.00714017	0.0292418	-0.999544	0.205657	0	0	0	1
-0.101807	-0.994311	-0.0302363	0.431227	-0.994767	0.101944	-0.00411685	-0.440729	0.00714837	0.0296442	-0.999532	0.205463	0	0	0	1
-0.101761	-0.994305	-0.030568	0.430823	-0.994771	0.1019	-0.00409312	-0.440688	0.00715723	0.0299769	-0.999522	0.205296	0	0	0	1
-0.101795	-0.994299	-0.0306628	0.430483	-0.994768	0.101935	-0.00410705	-0.440685	0.0071818	0.0300695	-0.999519	0.205199	0	0	0	1
-0.101846	-0.994287	-0.0308746	0.430092	-0.994762	0.101988	-0.00412151	-0.440689	0.00721935	0.0302784	-0.999512	0.205119	0	0	0	1
-0.101894	-0.994278	-0.0310109	0.429731	-0.994757	0.102038	-0.00415392	-0.440699	0.00726701	0.0304104	-0.999508	0.205077	0	0	0	1
-0.101807	-0.994283	-0.0311356	0.429365	-0.994766	0.101953	-0.00419442	-0.440715	0.00731737	0.0305308	-0.999504	0.20505	0	0	0	1
-0.101471	-0.994313	-0.0312764	0.428982	-0.994799	0.101619	-0.00423739	-0.440759	0.00736414	0.0306691	-0.999499	0.20502	0	0	0	1
-0.101465	-0.994311	-0.0313562	0.428595	-0.9948	0.101615	-0.00428158	-0.440808	0.00741606	0.030744	-0.999497	0.205015	0	0	0	1
-0.101285	-0.994328	-0.0314013	0.428207	-0.994817	0.101438	-0.00435521	-0.440838	0.00748838	0.0307828	-0.999495	0.20504	0	0	0	1
-0.101229	-0.994332	-0.0314637	0.427811	-0.994823	0.101385	-0.00443223	-0.440854	0.00756961	0.0308374	-0.999493	0.205058	0	0	0	1
-0.101239	-0.994328	-0.0315473	0.427386	-0.994821	0.101398	-0.0044974	-0.440874	0.0076433	0.0309139	-0.99949	0.205065	0	0	0	1
-0.101139	-0.994336	-0.031627	0.426957	-0.99483	0.101301	-0.00458746	-0.440829	0.00773788	0.0309848	-0.999487	0.205078	0	0	0	1
-0.101032	-0.994345	-0.0316924	0.426583	-0.994841	0.101198	-0.00468178	-0.440776	0.00783508	0.0310412	-0.999484	0.205095	0	0	0	1
-0.100978	-0.994348	-0.0317522	0.426109	-0.994845	0.101147	-0.00479884	-0.440753	0.00795596	0.0310892	-0.999482	0.205127	0	0	0	1
-0.10073	-0.994372	-0.0317822	0.425626	-0.994869	0.100904	-0.0049417	-0.440707	0.00809345	0.0311067	-0.99948	0.205183	0	0	0	1
-0.100571	-0.99439	-0.031738	0.425221	-0.994884	0.100748	-0.00508104	-0.440692	0.00822269	0.0310499	-0.999481	0.205269	0	0	0	1
-0.100464	-0.994402	-0.0316889	0.424772	-0.994894	0.100646	-0.00521608	-0.440741	0.00834882	0.0309883	-0.999482	0.205368	0	0	0	1
-0.100183	-0.994432	-0.031632	0.424258	-0.994923	0.100361	-0.00512085	-0.440693	0.00823955	0.0309437	-0.999484	0.205463	0	0	0	1
-0.100087	-0.994447	-0.0314851	0.423775	-0.994936	0.100253	-0.00479397	-0.440617	0.00789642	0.0308311	-0.99949	0.205578	0	0	0	1
-0.100014	-0.994458	-0.0313634	0.423252	-0.994944	0.100176	-0.00466653	-0.440674	0.0077551	0.0307234	-0.999495	0.205698	0	0	0	1
-0.0997284	-0.994489	-0.0312847	0.422671	-0.994976	0.0998783	-0.00430176	-0.440628	0.00737529	0.0306838	-0.999499	0.205782	0	0	0	1
-0.0993924	-0.994524	-0.0312283	0.422198	-0.995011	0.0995346	-0.00407	-0.4406	0.00712857	0.0306533	-0.999502	0.205855	0	0	0	1
-0.0991711	-0.994547	-0.031221	0.421673	-0.995034	0.099308	-0.00390399	-0.440609	0.00695574	0.030664	-0.999503	0.205905	0	0	0	1
-0.0986731	-0.994596	-0.0312349	0.4212	-0.995084	0.0988114	-0.00395273	-0.440564	0.00699028	0.0306765	-0.999502	0.205956	0	0	0	1
-0.098335	-0.99463	-0.0311981	0.420741	-0.995116	0.0984787	-0.00413937	-0.4405	0.00716205	0.0306239	-0.999502	0.206061	0	0	0	1
-0.098354	-0.994631	-0.0311075	0.420229	-0.995113	0.0985026	-0.00432338	-0.440537	0.0073369	0.0305155	-0.999504	0.206189	0	0	0	1
-0.0981331	-0.994656	-0.0310168	0.419777	-0.995134	0.0982851	-0.00445959	-0.440546	0.00745681	0.0304135	-0.999507	0.206309	0	0	0	1
-0.0980047	-0.994671	-0.0309381	0.419296	-0.995145	0.0981596	-0.00457592	-0.440591	0.00756097	0.0303247	-0.999508	0.206419	0	0	0	1
-0.0978927	-0.994684	-0.0308713	0.418857	-0.995156	0.0980474	-0.00458627	-0.440634	0.0075613	0.0302581	-0.99951	0.206509	0	0	0	1
-0.0976588	-0.994708	-0.0308518	0.418495	-0.995183	0.097801	-0.00418309	-0.440578	0.00715083	0.0302799	-0.999513	0.206549	0	0	0	1
-0.0975615	-0.994716	-0.0309006	0.418086	-0.995194	0.0976952	-0.00389304	-0.440628	0.00686385	0.0303575	-0.999513	0.206552	0	0	0	1
-0.0975149	-0.994717	-0.0310141	0.417671	-0.995202	0.0976319	-0.00332075	-0.440603	0.0063037	0.0305267	-0.999511	0.206558	0	0	0	1
-0.0975872	-0.99471	-0.0310192	0.417301	-0.995199	0.0976847	-0.00268061	-0.440606	0.00566904	0.030594	-0.999513	0.206593	0	0	0	1
-0.0976918	-0.9947	-0.0309995	0.416858	-0.995194	0.0977552	-0.00156891	-0.440593	0.00456344	0.0306824	-0.999516	0.206597	0	0	0	1
-0.097558	-0.994717	-0.0308628	0.416359	-0.995213	0.0975818	-0.000299166	-0.44061	0.00328168	0.030671	-0.999521	0.206624	0	0	0	1
-0.097334	-0.994745	-0.0306737	0.415858	-0.995238	0.0973199	0.000917362	-0.440657	0.00204503	0.0306021	-0.999527	0.206682	0	0	0	1
-0.0972184	-0.994763	-0.0304563	0.415375	-0.995251	0.0971664	0.00214492	-0.440693	0.000798014	0.0305053	-0.999531	0.206749	0	0	0	1
-0.0973813	-0.994753	-0.0302674	0.414769	-0.995235	0.0972861	0.00356289	-0.440683	-0.000627265	0.0304552	-0.999533	0.206797	0	0	0	1
-0.0973287	-0.994763	-0.0300924	0.414265	-0.995239	0.0972078	0.00441144	-0.440696	-0.00149082	0.0303635	-0.999535	0.206879	0	0	0	1
-0.0972889	-0.994771	-0.029975	0.413808	-0.995243	0.097156	0.00481444	-0.440742	-0.00190472	0.0302858	-0.999537	0.206957	0	0	0	1
-0.0971375	-0.994787	-0.0299181	0.413278	-0.995257	0.0969955	0.00511559	-0.440777	-0.00221473	0.0302581	-0.999537	0.207025	0	0	0	1
-0.0968556	-0.994817	-0.0298399	0.412871	-0.995284	0.0967111	0.00520073	-0.440743	-0.00231565	0.0301879	-0.999539	0.207127	0	0	0	1
-0.0967318	-0.994829	-0.0298611	0.412419	-0.995296	0.0965912	0.00506851	-0.440704	-0.0021857	0.030196	-0.999539	0.207242	0	0	0	1
-0.0966275	-0.99484	-0.0298034	0.411891	-0.995307	0.096492	0.00490297	-0.440677	-0.0020296	0.0301223	-0.999541	0.207414	0	0	0	1
-0.096292	-0.994873	-0.029801	0.411421	-0.99534	0.0961609	0.00475284	-0.440602	-0.00189049	0.0301048	-0.999542	0.207556	0	0	0	1
-0.0961014	-0.99489	-0.0298533	0.410839	-0.995358	0.0959755	0.00457381	-0.440525	-0.00171296	0.0301393	-0.999541	0.207643	0	0	0	1
-0.0958247	-0.994917	-0.0298307	0.410316	-0.995385	0.0957051	0.00436059	-0.440441	-0.00151118	0.0300959	-0.999543	0.207745	0	0	0	1
-0.0956561	-0.994936	-0.0297517	0.409853	-0.995402	0.0955434	0.00413353	-0.440385	-0.00129772	0.0299953	-0.999546	0.207873	0	0	0	1
-0.0954099	-0.994962	-0.029659	0.409343	-0.995426	0.0953048	0.00388145	-0.440325	-0.00106294	0.0298787	-0.99955	0.208016	0	0	0	1
-0.0953026	-0.994976	-0.0295563	0.408935	-0.995436	0.0952043	0.00365408	-0.440286	-0.000849531	0.0297547	-0.999554	0.208155	0	0	0	1
-0.0953114	-0.994977	-0.029467	0.40846	-0.995436	0.0952188	0.00346622	-0.44032	-0.000670693	0.0296479	-0.999557	0.208271	0	0	0	1
-0.0951581	-0.994995	-0.0293642	0.408001	-0.99545	0.0950713	0.00327104	-0.440339	-0.000490675	0.0295269	-0.999561	0.208399	0	0	0	1
-0.0950231	-0.995012	-0.0292175	0.407649	-0.995463	0.0949419	0.00308103	-0.440354	-0.000319382	0.0293628	-0.999566	0.208546	0	0	0	1
-0.0949142	-0.995026	-0.029105	0.407225	-0.995474	0.0948373	0.00293021	-0.440408	-0.00018308	0.0292365	-0.99957	0.208673	0	0	0	1
-0.0946815	-0.99505	-0.029044	0.406858	-0.995496	0.0946089	0.00278149	-0.440395	-4.75935e-05	0.0291616	-0.999572	0.208773	0	0	0	1
-0.094565	-0.995057	-0.0291671	0.406513	-0.995507	0.0944965	0.00264061	-0.440354	0.000100943	0.0292708	-0.999569	0.208853	0	0	0	1
-0.0945257	-0.995056	-0.0293263	0.406114	-0.995511	0.0944612	0.00250334	-0.440361	0.000251553	0.0294163	-0.999564	0.208938	0	0	0	1
-0.0943556	-0.995067	-0.0295001	0.405684	-0.995527	0.0942958	0.00234662	-0.440331	0.00041902	0.0295746	-0.99956	0.20902	0	0	0	1
-0.0941111	-0.995084	-0.029711	0.40523	-0.99555	0.0940571	0.0021507	-0.440244	0.000626746	0.0297662	-0.999554	0.209116	0	0	0	1
-0.0940014	-0.995089	-0.0299112	0.40469	-0.99556	0.0939537	0.00194398	-0.440216	0.000848191	0.0299463	-0.999548	0.209238	0	0	0	1
-0.0937022	-0.995123	-0.0297098	0.404211	-0.995588	0.0936631	0.00164222	-0.440201	0.00112087	0.0297177	-0.999555	0.209457	0	0	0	1
-0.0932664	-0.995172	-0.0294335	0.403855	-0.995628	0.0932357	0.00134033	-0.440127	0.00138275	0.0294149	-0.999563	0.209699	0	0	0	1
-0.0928687	-0.995216	-0.029211	0.403539	-0.995665	0.0928456	0.00106484	-0.440068	0.00162473	0.0291684	-0.99957	0.209903	0	0	0	1
-0.0924042	-0.995264	-0.0290506	0.403322	-0.995708	0.0923855	0.000897604	-0.440053	0.00176286	0.028994	-0.999575	0.210039	0	0	0	1
-0.0919292	-0.995309	-0.0290098	0.403253	-0.995752	0.0919123	0.000826198	-0.44005	0.00181639	0.0289476	-0.999576	0.210094	0	0	0	1
-0.0916727	-0.995332	-0.0290377	0.403242	-0.995776	0.0916552	0.000845679	-0.440049	0.00179209	0.0289777	-0.999576	0.210083	0	0	0	1
-0.0914499	-0.995351	-0.0290763	0.40324	-0.995796	0.0914327	0.000834998	-0.440045	0.00179977	0.0290156	-0.999574	0.210082	0	0	0	1
-0.0912238	-0.99537	-0.0291445	0.403228	-0.995817	0.0912064	0.000841194	-0.440039	0.00179323	0.0290845	-0.999572	0.21007	0	0	0	1
-0.0909782	-0.995391	-0.029181	0.403193	-0.99584	0.0909608	0.00084229	-0.440068	0.00178828	0.0291213	-0.999571	0.210069	0	0	0	1
-0.0907118	-0.995415	-0.0292094	0.403162	-0.995864	0.0906939	0.000855749	-0.44009	0.00176965	0.0291514	-0.999571	0.210061	0	0	0	1
-0.0903537	-0.995447	-0.0292333	0.403164	-0.995896	0.0903356	0.000858434	-0.440086	0.00175864	0.029176	-0.99957	0.210058	0	0	0	1
-0.0900827	-0.995469	-0.0293026	0.403154	-0.995921	0.0900646	0.000860994	-0.440079	0.0017544	0.0292458	-0.999568	0.210048	0	0	0	1
-0.0898035	-0.995492	-0.029379	0.403139	-0.995946	0.0897853	0.0008644	-0.440076	0.00174967	0.0293227	-0.999566	0.210041	0	0	0	1
-0.0894424	-0.995523	-0.029426	0.403132	-0.995979	0.089424	0.000870315	-0.440079	0.00173734	0.0293707	-0.999564	0.210037	0	0	0	1
-0.0891936	-0.995544	-0.0294721	0.403122	-0.996001	0.0891748	0.000879661	-0.440082	0.00172479	0.0294178	-0.999563	0.210029	0	0	0	1
-0.0888861	-0.995571	-0.0295076	0.403119	-0.996029	0.0888672	0.000879576	-0.440084	0.00171895	0.0294537	-0.999562	0.210028	0	0	0	1
-0.0886105	-0.995594	-0.0295398	0.403116	-0.996053	0.0885916	0.000881188	-0.440087	0.00171204	0.0294864	-0.999561	0.210027	0	0	0	1
-0.088389	-0.995613	-0.0295706	0.403112	-0.996073	0.0883699	0.000884285	-0.440089	0.00170512	0.0295178	-0.99956	0.210025	0	0	0	1
