# Supplementary material for: Axially rigid steerable needle with compliant active tip control
Source: PLoS One. 2021 Dec 16;16(12):e0261089. doi: 10.1371/journal.pone.0261089 (PMC8675730; doi:10.1371/journal.pone.0261089)
Supplement: S4 File — (ZIP) [file pone.0261089.s004.zip › Ins2/poseLog_Thu_Apr_29_14_15_30_2021_.csv]

-0.0894363	-0.995593	-0.0269891	0.306932	-0.995968	0.0892339	0.00747542	-0.435982	-0.00506201	0.0275338	-0.999605	0.208252	0	0	0	1
-0.089175	-0.995617	-0.0269456	0.306724	-0.995993	0.088983	0.00710097	-0.435831	-0.00470002	0.0274559	-0.999609	0.208364	0	0	0	1
-0.0889686	-0.995641	-0.0267572	0.306641	-0.996013	0.088788	0.00671342	-0.435742	-0.0043363	0.0272328	-0.999617	0.208551	0	0	0	1
-0.0887818	-0.995661	-0.0266146	0.306652	-0.996031	0.0886074	0.00650324	-0.435691	-0.00414464	0.0270714	-0.999622	0.208665	0	0	0	1
-0.0886033	-0.995682	-0.0264338	0.306722	-0.996047	0.0884306	0.00646702	-0.435662	-0.00412941	0.0268873	-0.999627	0.208674	0	0	0	1
-0.0883786	-0.995711	-0.026083	0.306829	-0.996067	0.0882083	0.00643164	-0.435663	-0.0041312	0.0265338	-0.999637	0.208696	0	0	0	1
-0.0881907	-0.99574	-0.0256201	0.306961	-0.996083	0.0880234	0.00638524	-0.435672	-0.00413076	0.026068	-0.999649	0.208725	0	0	0	1
-0.0880096	-0.995769	-0.0251225	0.307106	-0.996099	0.0878456	0.00633594	-0.435675	-0.00413014	0.0255672	-0.999662	0.208755	0	0	0	1
-0.0877391	-0.995806	-0.0245868	0.307274	-0.996123	0.0875787	0.00627885	-0.435658	-0.00412717	0.0250274	-0.999676	0.208781	0	0	0	1
-0.0874945	-0.995842	-0.0239717	0.307465	-0.996145	0.087338	0.00621981	-0.435644	-0.00412825	0.0244085	-0.999691	0.208809	0	0	0	1
-0.0873162	-0.995875	-0.0232585	0.30768	-0.99616	0.0871641	0.00615711	-0.435644	-0.00413237	0.0236919	-0.999708	0.208848	0	0	0	1
-0.0870132	-0.995918	-0.0225246	0.307904	-0.996187	0.0868657	0.00608559	-0.435637	-0.00413212	0.0229534	-0.999725	0.208888	0	0	0	1
-0.0867106	-0.995963	-0.0217159	0.308145	-0.996213	0.0865678	0.00602624	-0.43563	-0.00415002	0.0221413	-0.999744	0.20891	0	0	0	1
-0.0865553	-0.995993	-0.0209195	0.308378	-0.996226	0.0864155	0.00603797	-0.435634	-0.00423405	0.0213483	-0.999761	0.208885	0	0	0	1
-0.0863234	-0.996035	-0.0198463	0.308691	-0.996246	0.086187	0.00609451	-0.435656	-0.00438792	0.0202831	-0.999782	0.208833	0	0	0	1
-0.0862289	-0.99607	-0.0184597	0.309081	-0.996253	0.0860963	0.00622234	-0.435695	-0.00463669	0.0189123	-0.999808	0.208719	0	0	0	1
-0.0861616	-0.996098	-0.0172332	0.309423	-0.996257	0.0860316	0.00639854	-0.435734	-0.00491914	0.0177052	-0.999829	0.208574	0	0	0	1
-0.086014	-0.996128	-0.0161899	0.30972	-0.996269	0.0858863	0.00657204	-0.435769	-0.0051843	0.01668	-0.999845	0.208429	0	0	0	1
-0.085884	-0.996154	-0.0152201	0.309994	-0.996279	0.0857593	0.00669972	-0.435803	-0.00539692	0.0157241	-0.999859	0.208321	0	0	0	1
-0.0857076	-0.996182	-0.0143943	0.310231	-0.996293	0.0855862	0.00678005	-0.435835	-0.00555046	0.0149073	-0.999871	0.208242	0	0	0	1
-0.0855454	-0.996206	-0.013647	0.310466	-0.996307	0.0854295	0.0066892	-0.435877	-0.00552625	0.0141541	-0.999882	0.20821	0	0	0	1
-0.0852969	-0.996236	-0.0129967	0.310722	-0.996329	0.0851861	0.00657696	-0.435877	-0.00547337	0.0134953	-0.999892	0.208201	0	0	0	1
-0.0850453	-0.996266	-0.0123207	0.31101	-0.99635	0.0849392	0.00649914	-0.435855	-0.00545668	0.0128138	-0.999901	0.20818	0	0	0	1
-0.0847858	-0.996296	-0.0117282	0.311301	-0.996373	0.0846853	0.00630567	-0.435857	-0.00531744	0.0122056	-0.999909	0.208136	0	0	0	1
-0.0844787	-0.996328	-0.0111805	0.311608	-0.9964	0.084384	0.00606045	-0.435853	-0.00512308	0.0116376	-0.999917	0.208082	0	0	0	1
-0.0842158	-0.996356	-0.010659	0.311888	-0.996423	0.0841258	0.00587734	-0.435838	-0.00498758	0.0111012	-0.999924	0.208045	0	0	0	1
-0.0839399	-0.996387	-0.00994508	0.312221	-0.996448	0.0838567	0.00556128	-0.435856	-0.00473559	0.0103619	-0.999933	0.208035	0	0	0	1
-0.0837032	-0.996415	-0.00909385	0.312579	-0.996469	0.0836265	0.00530964	-0.435872	-0.0045585	0.00949158	-0.999942	0.208015	0	0	0	1
-0.0835252	-0.996437	-0.00826151	0.312908	-0.996484	0.0834535	0.00517259	-0.435882	-0.00449312	0.00864993	-0.99995	0.207971	0	0	0	1
-0.0833577	-0.996458	-0.00728787	0.313272	-0.996498	0.0832918	0.00499803	-0.435911	-0.00440175	0.00766443	-0.999959	0.207919	0	0	0	1
-0.0832498	-0.996475	-0.00617272	0.313656	-0.996507	0.0831892	0.00493337	-0.435935	-0.00443095	0.00654734	-0.999966	0.207846	0	0	0	1
-0.0832184	-0.996484	-0.0050152	0.314023	-0.996509	0.0831631	0.00493165	-0.435976	-0.00452573	0.0053936	-0.999973	0.207744	0	0	0	1
-0.0832588	-0.996487	-0.00356185	0.314444	-0.996505	0.0832098	0.00500658	-0.436037	-0.00472116	0.00395178	-0.999979	0.207608	0	0	0	1
-0.0833707	-0.996482	-0.00172706	0.314947	-0.996494	0.0833302	0.00514781	-0.436115	-0.0050144	0.00213575	-0.999983	0.207441	0	0	0	1
-0.0835154	-0.996471	-0.000735927	0.31522	-0.99648	0.0834796	0.00543421	-0.436163	-0.00538226	0.00117275	-0.999983	0.207187	0	0	0	1
-0.0835756	-0.996467	0.000265471	0.315505	-0.996474	0.0835451	0.00556967	-0.436206	-0.00560086	0.000186547	-0.999982	0.207038	0	0	0	1
-0.0834907	-0.996473	0.00115939	0.315811	-0.996481	0.0834653	0.00555348	-0.436216	-0.00565938	-0.000706036	-0.999982	0.206985	0	0	0	1
-0.0832396	-0.996493	0.00176717	0.316101	-0.996503	0.0832174	0.0053287	-0.436214	-0.0054858	-0.0013318	-0.999982	0.20697	0	0	0	1
-0.08287	-0.996523	0.00230759	0.316429	-0.996535	0.0828501	0.00497018	-0.436205	-0.00517281	-0.00190207	-0.999983	0.206975	0	0	0	1
-0.0823987	-0.996561	0.00274728	0.316779	-0.996576	0.0823801	0.00454685	-0.436179	-0.00478627	-0.00237754	-0.999984	0.206972	0	0	0	1
-0.081915	-0.996599	0.0031604	0.317128	-0.996618	0.0818968	0.00399803	-0.43618	-0.004272	-0.00283651	-0.999985	0.206967	0	0	0	1
-0.0814893	-0.996633	0.00359055	0.317459	-0.996655	0.0814711	0.00344201	-0.4362	-0.00375168	-0.00331233	-0.999985	0.206971	0	0	0	1
-0.0811074	-0.996662	0.0040881	0.317779	-0.996688	0.0810893	0.00296532	-0.436214	-0.00331566	-0.0038483	-0.999985	0.206985	0	0	0	1
-0.0808129	-0.996683	0.0046928	0.318088	-0.996713	0.080795	0.0025536	-0.436241	-0.00295303	-0.00448523	-0.999983	0.207005	0	0	0	1
-0.0805478	-0.996701	0.0055022	0.318444	-0.996735	0.0805303	0.00218451	-0.436271	-0.00264916	-0.00532247	-0.99998	0.207015	0	0	0	1
-0.0803051	-0.996715	0.0064037	0.318821	-0.996756	0.080288	0.00184713	-0.436308	-0.00238398	-0.00624876	-0.999975	0.207005	0	0	0	1
-0.0800881	-0.996725	0.00738037	0.319208	-0.996774	0.0800713	0.00155162	-0.436349	-0.0021663	-0.00724642	-0.999969	0.206975	0	0	0	1
-0.0799116	-0.996731	0.00847458	0.319615	-0.996788	0.079895	0.00128867	-0.436397	-0.00199036	-0.00835848	-0.999961	0.206935	0	0	0	1
-0.0797396	-0.996736	0.00948893	0.320009	-0.996802	0.0797236	0.00113981	-0.436423	-0.00192143	-0.00938177	-0.999952	0.206864	0	0	0	1
-0.0795928	-0.996737	0.0105125	0.320419	-0.996814	0.0795766	0.000930632	-0.436487	-0.00179303	-0.010419	-0.999942	0.2068	0	0	0	1
-0.0794704	-0.996733	0.0117733	0.320874	-0.996824	0.079455	0.000792376	-0.436548	-0.00175415	-0.0116869	-0.999928	0.20671	0	0	0	1
-0.0794212	-0.996721	0.0130248	0.321302	-0.996828	0.0794077	0.000769702	-0.436606	-0.0018304	-0.0129363	-0.999913	0.206545	0	0	0	1
-0.0794392	-0.996703	0.0142086	0.321691	-0.996826	0.0794278	0.000761821	-0.436692	-0.00191686	-0.0141169	-0.999896	0.206353	0	0	0	1
-0.0794803	-0.996685	0.0152265	0.322018	-0.996822	0.0794734	0.000924701	-0.436733	-0.00216076	-0.0151186	-0.999881	0.206199	0	0	0	1
-0.079477	-0.996674	0.0159352	0.32229	-0.996822	0.079473	0.00100975	-0.436775	-0.00230186	-0.0158183	-0.99987	0.206136	0	0	0	1
-0.0793374	-0.996676	0.0165061	0.322588	-0.996834	0.0793334	0.000932668	-0.436801	-0.00226812	-0.0163938	-0.999861	0.206138	0	0	0	1
-0.079009	-0.996694	0.0169823	0.322938	-0.99686	0.0789995	0.000541078	-0.436842	-0.00190995	-0.0169001	-0.999853	0.206167	0	0	0	1
-0.0785559	-0.996724	0.0173219	0.323314	-0.996897	0.0785356	-0.000113903	-0.436903	-0.00127592	-0.017291	-0.999848	0.206184	0	0	0	1
-0.0779825	-0.996765	0.0175391	0.32371	-0.996943	0.077951	-0.000770469	-0.436924	-0.000628267	-0.0175594	-0.999844	0.206178	0	0	0	1
-0.0773099	-0.996817	0.0175897	0.324179	-0.996995	0.0772652	-0.00151409	-0.436959	0.000121164	-0.0176678	-0.999842	0.206188	0	0	0	1
-0.077396	-0.99681	0.0176036	0.324658	-0.996988	0.0773421	-0.0020341	-0.437018	0.000637087	-0.0177218	-0.999841	0.206193	0	0	0	1
-0.0771376	-0.99683	0.0176149	0.325141	-0.997008	0.0770771	-0.00240145	-0.437086	0.00100711	-0.0177612	-0.99984	0.206186	0	0	0	1
-0.0769362	-0.996844	0.0176638	0.325681	-0.997024	0.0768735	-0.00252113	-0.437178	0.00112629	-0.0178189	-0.999838	0.206163	0	0	0	1
-0.0769318	-0.996843	0.0177477	0.326155	-0.997024	0.0768718	-0.00236235	-0.43731	0.000961582	-0.0178904	-0.999837	0.206127	0	0	0	1
-0.0769881	-0.996838	0.0178074	0.326526	-0.99702	0.0769339	-0.00203518	-0.437438	0.00062972	-0.0179248	-0.999837	0.206067	0	0	0	1
-0.0768977	-0.996843	0.0178953	0.326959	-0.997027	0.076849	-0.00172849	-0.437522	0.000318756	-0.0179889	-0.999836	0.206026	0	0	0	1
-0.0768089	-0.996848	0.0179833	0.327385	-0.997034	0.0767656	-0.00143005	-0.437599	1.59957e-05	-0.0180536	-0.999835	0.205989	0	0	0	1
-0.0766168	-0.996862	0.0180333	0.327768	-0.997049	0.0765777	-0.00119863	-0.437615	-0.000215132	-0.0180858	-0.999834	0.205949	0	0	0	1
-0.0763642	-0.99688	0.0181145	0.328227	-0.997068	0.076328	-0.0010352	-0.43758	-0.000379741	-0.0181543	-0.999833	0.205935	0	0	0	1
-0.0764974	-0.996868	0.0182105	0.328702	-0.997058	0.0764588	-0.00116925	-0.437669	-0.000255831	-0.0182602	-0.999831	0.205945	0	0	0	1
-0.0763535	-0.996879	0.0182234	0.329064	-0.997069	0.0763122	-0.00131717	-0.437731	-0.000106664	-0.0182843	-0.999831	0.205922	0	0	0	1
-0.0760556	-0.996902	0.0182094	0.329455	-0.997092	0.0760097	-0.00156175	-0.437715	0.000143776	-0.018289	-0.999831	0.205898	0	0	0	1
-0.0758238	-0.996919	0.0182373	0.3299	-0.997109	0.0757657	-0.00222571	-0.437796	0.00080805	-0.0183672	-0.999829	0.205935	0	0	0	1
-0.0756763	-0.99693	0.0182635	0.330293	-0.99712	0.0756063	-0.0028691	-0.437884	0.00145043	-0.0184418	-0.999827	0.205974	0	0	0	1
-0.0754907	-0.996943	0.0183023	0.330651	-0.997133	0.0754119	-0.00334517	-0.437901	0.00192573	-0.0185161	-0.999825	0.20601	0	0	0	1
-0.0753156	-0.996955	0.0183813	0.331057	-0.997145	0.0752259	-0.00391402	-0.43796	0.00249035	-0.0186373	-0.999821	0.206063	0	0	0	1
-0.0751672	-0.996965	0.0184639	0.331521	-0.997155	0.0750671	-0.00445957	-0.438088	0.00303101	-0.0187603	-0.999817	0.206111	0	0	0	1
-0.0750324	-0.996973	0.0185466	0.331964	-0.997164	0.0749278	-0.00468933	-0.438158	0.0032565	-0.0188596	-0.999815	0.206131	0	0	0	1
-0.0750158	-0.996973	0.018629	0.332442	-0.997165	0.0749074	-0.00487151	-0.438197	0.00343234	-0.0189553	-0.999812	0.20614	0	0	0	1
-0.0750555	-0.996968	0.0187415	0.333012	-0.997162	0.0749457	-0.0049258	-0.438274	0.00347728	-0.0190717	-0.99981	0.206147	0	0	0	1
-0.075159	-0.996958	0.018868	0.333506	-0.997155	0.075053	-0.00470813	-0.438438	0.00324872	-0.0191818	-0.999809	0.206129	0	0	0	1
-0.075124	-0.99696	0.0189061	0.333941	-0.997158	0.0750234	-0.00441668	-0.43851	0.00295586	-0.0191979	-0.999809	0.206062	0	0	0	1
-0.0750087	-0.996967	0.0189665	0.334417	-0.997167	0.0749125	-0.00417657	-0.438532	0.00271408	-0.0192397	-0.999809	0.206017	0	0	0	1
-0.075192	-0.996951	0.0190902	0.334777	-0.997154	0.0750991	-0.00399389	-0.43863	0.00251904	-0.0193499	-0.999807	0.206017	0	0	0	1
-0.0751751	-0.996949	0.0192491	0.335107	-0.997156	0.0750841	-0.00387104	-0.4387	0.0023849	-0.0194991	-0.999805	0.206055	0	0	0	1
-0.0749983	-0.996959	0.0194075	0.335494	-0.997169	0.0749075	-0.0038395	-0.438665	0.00234502	-0.0196542	-0.999802	0.206108	0	0	0	1
-0.0749734	-0.996959	0.0195504	0.335875	-0.997171	0.0748783	-0.00404461	-0.438723	0.00253938	-0.019812	-0.999798	0.206166	0	0	0	1
-0.0749821	-0.996955	0.01968	0.336257	-0.99717	0.0748843	-0.00415947	-0.43879	0.00264405	-0.0199498	-0.999795	0.20621	0	0	0	1
-0.0749138	-0.996957	0.0198607	0.336716	-0.997175	0.074817	-0.00409241	-0.438824	0.00256501	-0.0201248	-0.999792	0.206253	0	0	0	1
-0.074974	-0.996949	0.0200486	0.337252	-0.997171	0.074879	-0.00397461	-0.438905	0.00243221	-0.0203036	-0.999789	0.20629	0	0	0	1
-0.0751776	-0.996929	0.0202641	0.337775	-0.997156	0.0750883	-0.00367557	-0.439079	0.00211363	-0.0204965	-0.999786	0.206311	0	0	0	1
-0.0752985	-0.996918	0.0203693	0.338278	-0.997148	0.075217	-0.00328266	-0.439242	0.00171135	-0.0205721	-0.999785	0.206262	0	0	0	1
-0.0752565	-0.996921	0.0203805	0.338801	-0.997152	0.0751836	-0.00286663	-0.439303	0.00129644	-0.0205519	-0.999786	0.20616	0	0	0	1
-0.0752773	-0.99692	0.0203389	0.339148	-0.99715	0.0752107	-0.00256327	-0.439309	0.000996579	-0.0204876	-0.999787	0.206056	0	0	0	1
-0.0752339	-0.996922	0.0203778	0.339465	-0.997154	0.0751706	-0.00239516	-0.439316	0.000826873	-0.0205138	-0.999787	0.206021	0	0	0	1
-0.075154	-0.996926	0.0205115	0.33986	-0.99716	0.0750927	-0.00229717	-0.439305	0.000720739	-0.0206397	-0.999785	0.20605	0	0	0	1
-0.0751894	-0.99692	0.0206578	0.340218	-0.997157	0.0751259	-0.00239471	-0.439379	0.000806291	-0.0207929	-0.999781	0.2061	0	0	0	1
-0.0751645	-0.99692	0.0207407	0.340569	-0.997159	0.0750981	-0.00253462	-0.439409	0.000940128	-0.020886	-0.999779	0.206119	0	0	0	1
-0.0750992	-0.996924	0.0208025	0.340997	-0.997164	0.0750315	-0.00259287	-0.439386	0.000994945	-0.020952	-0.999778	0.206118	0	0	0	1
-0.0750176	-0.996928	0.020888	0.341466	-0.99717	0.0749448	-0.00282771	-0.439466	0.00122448	-0.0210547	-0.999775	0.206138	0	0	0	1
-0.075137	-0.996916	0.021046	0.341942	-0.997161	0.0750626	-0.00289634	-0.439563	0.00127854	-0.0212175	-0.999772	0.206179	0	0	0	1
-0.0750878	-0.996916	0.0211923	0.342384	-0.997165	0.0750161	-0.00275963	-0.439608	0.00113224	-0.0213531	-0.999769	0.206203	0	0	0	1
-0.0750487	-0.996917	0.0213194	0.342839	-0.997168	0.07498	-0.00261146	-0.439697	0.000975759	-0.0214688	-0.999767	0.206209	0	0	0	1
-0.0752685	-0.996897	0.0214542	0.343217	-0.997151	0.0752042	-0.00240533	-0.439849	0.000755293	-0.0215879	-0.999765	0.206209	0	0	0	1
-0.0753391	-0.996888	0.021609	0.343543	-0.997146	0.0752783	-0.0022376	-0.43996	0.000574811	-0.0217296	-0.999762	0.206238	0	0	0	1
-0.0751529	-0.996899	0.0217611	0.343886	-0.99716	0.0750942	-0.00213834	-0.439959	0.000468433	-0.0218737	-0.999759	0.206284	0	0	0	1
-0.0750233	-0.996905	0.0219305	0.34425	-0.99717	0.0749661	-0.00206841	-0.439975	0.000388813	-0.0220373	-0.999755	0.20634	0	0	0	1
-0.0750242	-0.996901	0.0221131	0.344608	-0.99717	0.0749686	-0.00198946	-0.440014	0.000296347	-0.0222135	-0.999751	0.206401	0	0	0	1
-0.0748061	-0.996914	0.0222688	0.344988	-0.997186	0.0747494	-0.00203171	-0.440025	0.000331696	-0.0223719	-0.999748	0.206461	0	0	0	1
-0.0747372	-0.996916	0.0224309	0.345398	-0.997191	0.0746764	-0.00221355	-0.440077	0.000502499	-0.0225471	-0.999744	0.206534	0	0	0	1
-0.0746671	-0.996917	0.0226104	0.34584	-0.997197	0.0746077	-0.00214603	-0.440115	0.000423338	-0.022721	-0.99974	0.206586	0	0	0	1
-0.0747141	-0.996909	0.0227946	0.346272	-0.997193	0.0746569	-0.00205008	-0.440185	0.000312789	-0.0228975	-0.999736	0.206638	0	0	0	1
-0.0747326	-0.996903	0.0229951	0.346682	-0.997192	0.0746786	-0.00191047	-0.440273	0.000158124	-0.023087	-0.999731	0.206695	0	0	0	1
-0.0747545	-0.996897	0.0232047	0.347116	-0.99719	0.0747048	-0.00172392	-0.440377	-4.41341e-05	-0.0232821	-0.999727	0.20675	0	0	0	1
-0.0748838	-0.996882	0.0234202	0.347549	-0.99718	0.0748394	-0.00150235	-0.440535	-0.000284298	-0.0234804	-0.999722	0.2068	0	0	0	1
-0.0749398	-0.996873	0.0235941	0.347905	-0.997176	0.0748998	-0.00131442	-0.440653	-0.000486101	-0.0236397	-0.999718	0.206835	0	0	0	1
-0.0747797	-0.996882	0.0237513	0.348291	-0.997188	0.074743	-0.00118054	-0.440679	-0.000627614	-0.0237865	-0.999715	0.206879	0	0	0	1
-0.0746623	-0.996885	0.0239769	0.348717	-0.997197	0.0746286	-0.00105907	-0.440721	-0.000762834	-0.0240025	-0.99971	0.206958	0	0	0	1
-0.0746076	-0.996884	0.0241795	0.349081	-0.997201	0.0745766	-0.000954425	-0.440774	-0.000881018	-0.0241967	-0.999705	0.207032	0	0	0	1
-0.0745169	-0.996887	0.0243686	0.349445	-0.997208	0.0744877	-0.00088373	-0.440769	-0.000963432	-0.0243801	-0.9997	0.207104	0	0	0	1
-0.0745294	-0.996881	0.0245754	0.349819	-0.997207	0.074502	-0.000817802	-0.440763	-0.00104493	-0.0245814	-0.999695	0.207183	0	0	0	1
-0.0744554	-0.99688	0.0248383	0.350259	-0.997212	0.0744301	-0.000746527	-0.440803	-0.00113379	-0.0248383	-0.999689	0.20729	0	0	0	1
-0.0744454	-0.996875	0.0250647	0.35067	-0.997213	0.0744222	-0.000672266	-0.440846	-0.00122449	-0.0250586	-0.999683	0.207383	0	0	0	1
-0.0744152	-0.996874	0.02517	0.351004	-0.997215	0.0743913	-0.000705215	-0.440868	-0.0011987	-0.025166	-0.999681	0.207471	0	0	0	1
-0.0743665	-0.996872	0.0254078	0.351389	-0.997218	0.0743435	-0.000679811	-0.440883	-0.00124051	-0.0254013	-0.999675	0.207578	0	0	0	1
-0.0744095	-0.99686	0.0257271	0.351793	-0.997215	0.0743882	-0.000628482	-0.44098	-0.00131659	-0.0257159	-0.999666	0.20772	0	0	0	1
-0.0745314	-0.996841	0.0261332	0.352228	-0.997206	0.0745121	-0.000575412	-0.441131	-0.00140296	-0.0261167	-0.999656	0.207904	0	0	0	1
-0.0745202	-0.996833	0.0264602	0.352624	-0.997207	0.0745028	-0.00052227	-0.441219	-0.00148007	-0.0264389	-0.999647	0.20805	0	0	0	1
-0.074449	-0.99683	0.0267812	0.353029	-0.997212	0.0744334	-0.000470316	-0.441282	-0.00155393	-0.0267552	-0.999639	0.208193	0	0	0	1
-0.074467	-0.996818	0.0271774	0.353499	-0.99721	0.0744535	-0.000413758	-0.441385	-0.00164037	-0.0271461	-0.999628	0.20837	0	0	0	1
-0.0745561	-0.996801	0.0275322	0.353929	-0.997204	0.0745444	-0.000375018	-0.441453	-0.00170792	-0.0274968	-0.999618	0.20853	0	0	0	1
-0.0746673	-0.996785	0.0278214	0.354362	-0.997195	0.0746574	-0.000330497	-0.441433	-0.00177701	-0.0277817	-0.99961	0.208654	0	0	0	1
-0.0749149	-0.996757	0.0281421	0.354826	-0.997176	0.0749072	-0.000275199	-0.441423	-0.00186312	-0.0280969	-0.999602	0.208789	0	0	0	1
-0.0754913	-0.996702	0.0285438	0.355336	-0.997133	0.0754862	-0.000216693	-0.441476	-0.00196808	-0.0284919	-0.99959	0.208967	0	0	0	1
-0.0758886	-0.996667	0.0287306	0.355776	-0.997102	0.0758851	-0.000177786	-0.441529	-0.00203243	-0.0286745	-0.999585	0.209129	0	0	0	1
-0.0761611	-0.99664	0.028945	0.356197	-0.997082	0.076157	-0.000217013	-0.441546	-0.00201749	-0.0288907	-0.999579	0.209273	0	0	0	1
-0.0764293	-0.99661	0.0292597	0.356657	-0.997061	0.0764265	-0.000200112	-0.441613	-0.0020662	-0.0292026	-0.999569	0.209447	0	0	0	1
-0.0766136	-0.996586	0.0295826	0.357026	-0.997047	0.0766124	-0.00017097	-0.441762	-0.00212544	-0.029522	-0.99956	0.209616	0	0	0	1
-0.076637	-0.996575	0.0298942	0.3574	-0.997045	0.076637	-0.000155182	-0.441863	-0.00216579	-0.0298314	-0.999551	0.20977	0	0	0	1
-0.0765554	-0.996571	0.030232	0.357851	-0.997051	0.0765577	-9.84944e-05	-0.441908	-0.00224579	-0.030164	-0.999541	0.209923	0	0	0	1
-0.0766644	-0.996551	0.030612	0.35831	-0.997042	0.0766696	-3.53237e-05	-0.442017	-0.00234127	-0.0305377	-0.999529	0.210098	0	0	0	1
-0.0767103	-0.996538	0.0309241	0.358772	-0.997039	0.0767177	1.03365e-05	-0.442102	-0.0024122	-0.0308453	-0.999519	0.210277	0	0	0	1
-0.0766053	-0.996538	0.0311933	0.359231	-0.997047	0.0766142	3.97475e-05	-0.442075	-0.00245894	-0.0311117	-0.999511	0.210409	0	0	0	1
-0.0766361	-0.996528	0.0314456	0.359706	-0.997044	0.0766465	6.64934e-05	-0.442023	-0.00250595	-0.0313611	-0.999503	0.210539	0	0	0	1
-0.0769833	-0.996493	0.0316878	0.360116	-0.997017	0.0769935	3.87789e-05	-0.442083	-0.00250789	-0.0316038	-0.999495	0.210701	0	0	0	1
-0.0771048	-0.996476	0.0319356	0.360517	-0.997008	0.0771149	1.16696e-05	-0.442117	-0.00250385	-0.0318528	-0.999488	0.210848	0	0	0	1
-0.0771441	-0.996465	0.0321885	0.360924	-0.997005	0.0771546	4.04111e-06	-0.442107	-0.00251703	-0.0321054	-0.999479	0.210974	0	0	0	1
-0.0772986	-0.996444	0.0324571	0.361297	-0.996993	0.0773061	-0.000111882	-0.442176	-0.00242716	-0.0323817	-0.999471	0.211099	0	0	0	1
-0.0772214	-0.996442	0.0326995	0.361682	-0.997	0.0772166	-0.000507047	-0.442285	-0.00204921	-0.0326541	-0.999463	0.211236	0	0	0	1
-0.0771787	-0.996439	0.0329014	0.362036	-0.997004	0.0771683	-0.000690101	-0.442305	-0.00188081	-0.0328696	-0.999456	0.211336	0	0	0	1
-0.0771295	-0.996436	0.0331018	0.362387	-0.997008	0.0771094	-0.000991604	-0.442357	-0.00159391	-0.0330928	-0.999449	0.211444	0	0	0	1
-0.0770201	-0.996436	0.033345	0.362814	-0.997017	0.0769903	-0.00129058	-0.442405	-0.00131077	-0.0333584	-0.999441	0.211571	0	0	0	1
-0.0769339	-0.996434	0.0336069	0.363266	-0.997024	0.0768918	-0.00166716	-0.442483	-0.000952394	-0.0336486	-0.999431	0.211717	0	0	0	1
-0.0769834	-0.99642	0.0339029	0.363761	-0.99702	0.0769306	-0.00199232	-0.442546	-0.000652494	-0.0339687	-0.999421	0.21187	0	0	0	1
-0.0770773	-0.996399	0.0343031	0.364345	-0.997013	0.0770186	-0.00217375	-0.4426	-0.000505579	-0.0343817	-0.999407	0.212057	0	0	0	1
-0.0773325	-0.996362	0.0347977	0.36499	-0.996994	0.0772686	-0.00233215	-0.442711	-0.000394641	-0.0348869	-0.999389	0.212288	0	0	0	1
-0.0775667	-0.996327	0.0352762	0.36561	-0.996975	0.0775012	-0.00238802	-0.442789	-0.000384244	-0.0353682	-0.999372	0.212506	0	0	0	1
-0.0777623	-0.996295	0.0357445	0.366308	-0.99696	0.0776904	-0.0025746	-0.442827	-0.000241495	-0.0358495	-0.999355	0.212718	0	0	0	1
-0.0781889	-0.996245	0.0362204	0.367014	-0.996927	0.0781041	-0.00293969	-0.442938	7.01324e-05	-0.0363523	-0.999337	0.212972	0	0	0	1
-0.0784806	-0.996206	0.0366594	0.36775	-0.996904	0.0783694	-0.00366137	-0.443131	0.000744953	-0.0368466	-0.999319	0.213227	0	0	0	1
-0.0786363	-0.996186	0.0368582	0.368675	-0.99689	0.0784908	-0.00458361	-0.443375	0.00164357	-0.0371174	-0.999308	0.213331	0	0	0	1
-0.0789706	-0.996188	0.036098	0.369443	-0.996862	0.0788013	-0.00527994	-0.44359	0.00238574	-0.036415	-0.999332	0.213099	0	0	0	1
-0.0790468	-0.996214	0.0351915	0.370145	-0.996855	0.0788646	-0.00570609	-0.443785	0.00287966	-0.0355452	-0.999362	0.212747	0	0	0	1
-0.0791985	-0.996228	0.0344401	0.370772	-0.996843	0.0790214	-0.00562282	-0.443813	0.00285067	-0.03479	-0.999389	0.21244	0	0	0	1
-0.0793133	-0.996234	0.0340173	0.371287	-0.996833	0.079133	-0.00575535	-0.443836	0.00301236	-0.0343794	-0.999402	0.21224	0	0	0	1
-0.0795113	-0.996225	0.0337979	0.371696	-0.996817	0.0793265	-0.00590835	-0.443894	0.00317557	-0.0341734	-0.999409	0.212072	0	0	0	1
-0.0796995	-0.996218	0.033575	0.37194	-0.996801	0.0795003	-0.00635666	-0.443973	0.003634	-0.0339876	-0.999414	0.21193	0	0	0	1
-0.0795168	-0.99624	0.0333518	0.372178	-0.996812	0.0792898	-0.00719796	-0.444031	0.00449707	-0.0338312	-0.999415	0.211826	0	0	0	1
-0.0791297	-0.996275	0.0332244	0.372577	-0.996835	0.0788547	-0.00863093	-0.444124	0.00594956	-0.0338155	-0.999408	0.211717	0	0	0	1
-0.0789221	-0.996309	0.032706	0.372979	-0.996841	0.0786026	-0.0100549	-0.444158	0.0074177	-0.0334095	-0.999412	0.211486	0	0	0	1
-0.0789009	-0.996333	0.0320169	0.373428	-0.996834	0.0785523	-0.0111005	-0.444052	0.00851561	-0.0328046	-0.999423	0.211116	0	0	0	1
-0.079047	-0.996341	0.0314003	0.373922	-0.996812	0.0786654	-0.0122879	-0.444018	0.00974368	-0.0322847	-0.999429	0.210786	0	0	0	1
-0.0794074	-0.996325	0.0310033	0.374399	-0.996775	0.0790046	-0.0130753	-0.443998	0.0105487	-0.0319547	-0.999431	0.210558	0	0	0	1
-0.0796763	-0.996308	0.0308548	0.374783	-0.996749	0.0792638	-0.0134327	-0.443989	0.0109083	-0.031838	-0.999431	0.210455	0	0	0	1
-0.0799112	-0.996288	0.0308828	0.375163	-0.996731	0.0794984	-0.0134353	-0.444028	0.0109011	-0.0318687	-0.99943	0.210417	0	0	0	1
-0.0802347	-0.996258	0.0310037	0.375565	-0.996707	0.0798278	-0.0132135	-0.444177	0.01066	-0.031975	-0.99943	0.210402	0	0	0	1
-0.0804904	-0.996236	0.0310739	0.375933	-0.99669	0.0800928	-0.0129039	-0.44435	0.0103374	-0.0320228	-0.999431	0.210356	0	0	0	1
-0.0805142	-0.996232	0.0311215	0.376377	-0.996691	0.0801261	-0.0125912	-0.444433	0.010021	-0.0320455	-0.999434	0.2103	0	0	0	1
-0.0804311	-0.996236	0.0311978	0.376957	-0.996702	0.0800535	-0.0122415	-0.44449	0.00966877	-0.0320927	-0.999436	0.210253	0	0	0	1
-0.0804892	-0.996231	0.0312243	0.377399	-0.9967	0.0801216	-0.0119229	-0.444583	0.00934706	-0.0320942	-0.999439	0.21019	0	0	0	1
-0.0804133	-0.996236	0.0312645	0.377822	-0.996709	0.080054	-0.0116512	-0.444612	0.00907527	-0.0321118	-0.999441	0.21014	0	0	0	1
-0.0804007	-0.996234	0.0313527	0.378267	-0.996712	0.0800493	-0.0113828	-0.444673	0.00880098	-0.032178	-0.999441	0.210113	0	0	0	1
-0.0805515	-0.996219	0.0314349	0.37854	-0.996702	0.0802059	-0.0111836	-0.444783	0.00859085	-0.0322454	-0.999441	0.2101	0	0	0	1
-0.0805047	-0.996219	0.0315557	0.378824	-0.996707	0.080162	-0.0110594	-0.444809	0.00845879	-0.0323554	-0.999438	0.210119	0	0	0	1
-0.0804003	-0.996222	0.0317205	0.379163	-0.996716	0.08006	-0.0109424	-0.44482	0.00833226	-0.0325094	-0.999434	0.21016	0	0	0	1
-0.080466	-0.996211	0.0319215	0.379538	-0.996712	0.0801297	-0.0107696	-0.44491	0.00814175	-0.0326963	-0.99943	0.210198	0	0	0	1
-0.0805836	-0.996195	0.0321	0.379994	-0.996705	0.080254	-0.0105204	-0.445044	0.00787493	-0.0328553	-0.999427	0.210221	0	0	0	1
-0.0806202	-0.996187	0.0322763	0.380548	-0.996704	0.0802993	-0.0102193	-0.445154	0.00755929	-0.0330071	-0.999424	0.210236	0	0	0	1
-0.0806391	-0.996181	0.0324034	0.381179	-0.996706	0.0803297	-0.00984305	-0.445265	0.00717323	-0.0331036	-0.999424	0.210219	0	0	0	1
-0.0806457	-0.99618	0.0324189	0.381673	-0.996708	0.0803472	-0.00951151	-0.445342	0.00684113	-0.0330925	-0.999427	0.210161	0	0	0	1
-0.0805359	-0.996188	0.0324347	0.382124	-0.996718	0.0802462	-0.00923888	-0.445352	0.00657162	-0.0330856	-0.999429	0.210114	0	0	0	1
-0.0804953	-0.996188	0.0325439	0.382525	-0.996723	0.0802117	-0.0090326	-0.44539	0.00635848	-0.0331776	-0.999427	0.210114	0	0	0	1
-0.080576	-0.996178	0.0326488	0.382744	-0.996717	0.0802955	-0.00892276	-0.445456	0.0062378	-0.0332739	-0.999425	0.210133	0	0	0	1
-0.0805135	-0.996177	0.0328267	0.383031	-0.996723	0.0802349	-0.00883158	-0.445462	0.00613467	-0.0334435	-0.99942	0.210175	0	0	0	1
-0.0806146	-0.996162	0.0330477	0.383335	-0.996715	0.0803364	-0.00878004	-0.445459	0.0060621	-0.0336602	-0.999413	0.210234	0	0	0	1
-0.0806604	-0.996149	0.0333197	0.383698	-0.996712	0.0803838	-0.00868442	-0.445511	0.00594329	-0.0339239	-0.999405	0.210299	0	0	0	1
-0.0806838	-0.99614	0.0335383	0.384148	-0.996711	0.0804114	-0.00852559	-0.445575	0.00576648	-0.0341292	-0.999399	0.21036	0	0	0	1
-0.0807308	-0.996129	0.0337381	0.384627	-0.996709	0.0804638	-0.00833372	-0.445655	0.00555742	-0.0343131	-0.999394	0.210409	0	0	0	1
-0.0808609	-0.996112	0.0339375	0.385144	-0.9967	0.0806019	-0.0080708	-0.445773	0.00527464	-0.0344914	-0.999389	0.210443	0	0	0	1
-0.0810625	-0.996088	0.0341703	0.385737	-0.996685	0.0808137	-0.00774677	-0.445943	0.00492566	-0.0346983	-0.999384	0.210482	0	0	0	1
-0.0811208	-0.996079	0.034284	0.386213	-0.996682	0.0808801	-0.00749806	-0.446036	0.00466638	-0.0347918	-0.999382	0.210509	0	0	0	1
-0.0810509	-0.99608	0.0344212	0.386681	-0.996688	0.0808162	-0.00730745	-0.446045	0.00446762	-0.0349128	-0.999378	0.210541	0	0	0	1
-0.0812075	-0.996061	0.0346141	0.387129	-0.996676	0.0809782	-0.00713279	-0.4461	0.0042723	-0.0350915	-0.999373	0.210591	0	0	0	1
-0.0813387	-0.996043	0.0348175	0.387463	-0.996666	0.0811133	-0.00699682	-0.44619	0.00411555	-0.0352838	-0.999367	0.210651	0	0	0	1
-0.0813664	-0.996034	0.0350164	0.387809	-0.996665	0.0811445	-0.00687599	-0.44624	0.00397791	-0.0354723	-0.999361	0.210712	0	0	0	1
-0.0814401	-0.99602	0.0352373	0.388235	-0.996659	0.0812229	-0.00672111	-0.446321	0.00380285	-0.0356803	-0.999354	0.210778	0	0	0	1
-0.081651	-0.995994	0.0354651	0.388648	-0.996643	0.0814404	-0.00651889	-0.446466	0.00357505	-0.0358916	-0.999347	0.210838	0	0	0	1
-0.0816913	-0.995984	0.0356703	0.389131	-0.99664	0.0814879	-0.00630089	-0.44655	0.00333943	-0.0360785	-0.999341	0.210885	0	0	0	1
-0.0816656	-0.99598	0.0358461	0.389682	-0.996643	0.0814704	-0.00605496	-0.446601	0.00308075	-0.0362335	-0.999337	0.210916	0	0	0	1
-0.0817852	-0.995968	0.0358826	0.390137	-0.996634	0.0815999	-0.00578173	-0.446708	0.00280093	-0.036248	-0.999337	0.21092	0	0	0	1
-0.081818	-0.995961	0.0360048	0.390556	-0.996632	0.08164	-0.00557335	-0.446766	0.00258192	-0.0363529	-0.999334	0.21093	0	0	0	1
-0.0817688	-0.995961	0.0361303	0.390993	-0.996637	0.0815972	-0.00538633	-0.446763	0.00238695	-0.0364625	-0.99933	0.210938	0	0	0	1
-0.0819301	-0.995942	0.0362762	0.391304	-0.996624	0.0817623	-0.00527744	-0.446811	0.00226049	-0.0365995	-0.999325	0.210972	0	0	0	1
-0.0819273	-0.995937	0.0364321	0.391561	-0.996624	0.0817583	-0.00530179	-0.446834	0.00227212	-0.0367568	-0.99932	0.211023	0	0	0	1
-0.081763	-0.995944	0.036593	0.391905	-0.996636	0.0815776	-0.00573141	-0.446865	0.0026935	-0.0369518	-0.999311	0.211097	0	0	0	1
-0.0817589	-0.995934	0.0368905	0.392296	-0.996636	0.0815592	-0.00609247	-0.446903	0.00302943	-0.0372778	-0.999298	0.211196	0	0	0	1
-0.0819068	-0.995912	0.0371396	0.392751	-0.996623	0.081695	-0.00639859	-0.446975	0.00330882	-0.0375515	-0.999287	0.211315	0	0	0	1
-0.0819964	-0.995896	0.037367	0.393267	-0.996615	0.0817753	-0.00662643	-0.447064	0.00351403	-0.0377971	-0.999277	0.211414	0	0	0	1
-0.0822175	-0.99587	0.0375887	0.393869	-0.996597	0.0819981	-0.0065649	-0.447189	0.00342607	-0.0380137	-0.999269	0.211467	0	0	0	1
-0.0824742	-0.995843	0.0377356	0.394493	-0.996577	0.082266	-0.00626192	-0.447367	0.00310201	-0.0381361	-0.999266	0.211467	0	0	0	1
-0.0826684	-0.995829	0.0376915	0.395007	-0.996562	0.0824743	-0.00590005	-0.447508	0.00273733	-0.0380629	-0.99927	0.211421	0	0	0	1
-0.0827446	-0.995824	0.0376583	0.395493	-0.996556	0.0825629	-0.00557755	-0.447587	0.00241554	-0.0380034	-0.999273	0.211362	0	0	0	1
-0.0829151	-0.995805	0.0377698	0.395941	-0.996543	0.0827429	-0.00532312	-0.44769	0.00214605	-0.0380939	-0.99927	0.211357	0	0	0	1
-0.0830118	-0.995792	0.0378993	0.396261	-0.996535	0.0828458	-0.00515836	-0.447758	0.0019673	-0.0382094	-0.999266	0.211371	0	0	0	1
-0.0829401	-0.995792	0.0380488	0.39663	-0.996541	0.0827788	-0.00502654	-0.447764	0.00182619	-0.0383474	-0.999261	0.211404	0	0	0	1
-0.0830383	-0.995777	0.0382429	0.397018	-0.996533	0.0828825	-0.00487354	-0.447845	0.00165371	-0.0385283	-0.999254	0.211452	0	0	0	1
-0.0832058	-0.995755	0.0384566	0.397451	-0.99652	0.0830578	-0.0046679	-0.447976	0.00142438	-0.0387244	-0.999247	0.211504	0	0	0	1
-0.0833224	-0.995736	0.0386847	0.398033	-0.99651	0.0831854	-0.00437966	-0.448097	0.00111339	-0.0389279	-0.999239	0.211544	0	0	0	1
-0.083482	-0.995715	0.0388845	0.398663	-0.996497	0.0833583	-0.00403653	-0.44824	0.000748271	-0.0390986	-0.999233	0.211561	0	0	0	1
-0.0835657	-0.995706	0.0389282	0.399181	-0.99649	0.0834547	-0.00371343	-0.448332	0.000419123	-0.0391152	-0.999233	0.211515	0	0	0	1
-0.0834528	-0.995716	0.0389284	0.3997	-0.9965	0.0833533	-0.00341634	-0.448326	0.000127259	-0.0390906	-0.999234	0.211464	0	0	0	1
-0.0835667	-0.995705	0.0389589	0.400087	-0.99649	0.083476	-0.00319513	-0.448399	-0.000100367	-0.0391025	-0.999233	0.211436	0	0	0	1
-0.0837347	-0.995688	0.0390388	0.400345	-0.996476	0.0836499	-0.00304868	-0.448454	-0.00025971	-0.0391699	-0.999231	0.211429	0	0	0	1
-0.0837632	-0.99568	0.0391652	0.400664	-0.996474	0.0836827	-0.00294079	-0.448444	-0.000379011	-0.0392868	-0.999226	0.211452	0	0	0	1
-0.0838662	-0.995665	0.039336	0.401019	-0.996465	0.0837902	-0.00283095	-0.448501	-0.000506949	-0.0394477	-0.99922	0.211495	0	0	0	1
-0.0839792	-0.995649	0.0395072	0.401407	-0.996456	0.0839092	-0.00268179	-0.448597	-0.000674567	-0.0396058	-0.999213	0.211537	0	0	0	1
-0.0839904	-0.995641	0.039663	0.401875	-0.996454	0.0839273	-0.00251302	-0.448659	-0.000856418	-0.0397467	-0.999208	0.211565	0	0	0	1
-0.0840381	-0.995631	0.0398339	0.402404	-0.99645	0.0839783	-0.0024341	-0.448776	-0.000951401	-0.0399103	-0.999201	0.211601	0	0	0	1
-0.0842839	-0.995602	0.0400409	0.402945	-0.996429	0.0842356	-0.0021572	-0.448948	-0.00125486	-0.0400931	-0.999193	0.211635	0	0	0	1
-0.0843489	-0.995591	0.0401665	0.40342	-0.996423	0.0843104	-0.00191893	-0.449029	-0.0015057	-0.040198	-0.999189	0.211641	0	0	0	1
-0.0842759	-0.995593	0.0402627	0.403888	-0.996429	0.0842457	-0.00171625	-0.44904	-0.00171299	-0.0402769	-0.999185	0.211637	0	0	0	1
-0.0843951	-0.995577	0.0404152	0.404298	-0.996419	0.0843724	-0.00153867	-0.449132	-0.00190779	-0.0404137	-0.999179	0.211663	0	0	0	1
-0.0845131	-0.995562	0.0405488	0.404624	-0.996408	0.0844973	-0.00137727	-0.449215	-0.00208484	-0.040533	-0.999174	0.211684	0	0	0	1
-0.0845333	-0.995554	0.0406938	0.404998	-0.996406	0.0845244	-0.0012173	-0.449251	-0.00225747	-0.0406638	-0.999169	0.211711	0	0	0	1
-0.0846627	-0.995536	0.0408714	0.405426	-0.996395	0.0846623	-0.00102113	-0.449344	-0.00247345	-0.0408239	-0.999162	0.211747	0	0	0	1
-0.0848815	-0.995509	0.0410636	0.405858	-0.996376	0.0848907	-0.000803935	-0.44949	-0.00271535	-0.0409963	-0.999154	0.211787	0	0	0	1
-0.0849609	-0.995495	0.0412392	0.406359	-0.996368	0.0849805	-0.000563133	-0.449578	-0.00297371	-0.0411507	-0.999147	0.211818	0	0	0	1
-0.0849697	-0.995494	0.0412406	0.406883	-0.996366	0.0850011	-0.000277061	-0.449636	-0.00325947	-0.0411277	-0.999147	0.211817	0	0	0	1
-0.0850832	-0.995492	0.0410646	0.407262	-0.996356	0.0851245	-2.31673e-05	-0.449722	-0.00350233	-0.0409303	-0.999154	0.2118	0	0	0	1
-0.0851639	-0.995505	0.0405745	0.407409	-0.996349	0.0852102	0.000140213	-0.44977	-0.00362672	-0.0404278	-0.999174	0.211748	0	0	0	1
-0.085149	-0.995538	0.0397926	0.407397	-0.99635	0.0851984	0.000289802	-0.449749	-0.00370853	-0.0396361	-0.999206	0.21163	0	0	0	1
-0.0852445	-0.995552	0.0392317	0.407293	-0.996341	0.0852959	0.000391695	-0.449761	-0.00376599	-0.0390682	-0.999228	0.211509	0	0	0	1
-0.0854912	-0.995549	0.0387736	0.40717	-0.99632	0.0855444	0.000477102	-0.449763	-0.00382157	-0.0386035	-0.999246	0.21139	0	0	0	1
-0.0857106	-0.995553	0.0381834	0.40701	-0.996301	0.085765	0.00056329	-0.449763	-0.0038653	-0.0380073	-0.999268	0.211268	0	0	0	1
-0.0860106	-0.995556	0.0374108	0.406796	-0.996275	0.0860656	0.000655905	-0.44976	-0.00390246	-0.0372285	-0.999297	0.211144	0	0	0	1
-0.086274	-0.995562	0.0366343	0.406588	-0.996252	0.0863289	0.000731124	-0.449745	-0.00392015	-0.0364474	-0.999326	0.211037	0	0	0	1
-0.0866628	-0.995563	0.0356993	0.40633	-0.996218	0.0867171	0.000810833	-0.449727	-0.00393262	-0.0355075	-0.99936	0.210929	0	0	0	1
-0.0869626	-0.995572	0.0346986	0.406059	-0.996192	0.0870158	0.00088551	-0.449707	-0.00393053	-0.034503	-0.999395	0.21082	0	0	0	1
-0.0872402	-0.995583	0.0336715	0.405777	-0.996168	0.0872921	0.000961375	-0.449689	-0.00392597	-0.0334721	-0.99943	0.210716	0	0	0	1
-0.0873921	-0.995606	0.0325631	0.405481	-0.996155	0.0874424	0.00104332	-0.449664	-0.00391569	-0.0323603	-0.999467	0.21061	0	0	0	1
-0.0875299	-0.995628	0.031503	0.4052	-0.996143	0.0875784	0.00111129	-0.449639	-0.00389494	-0.0312978	-0.999501	0.210509	0	0	0	1
-0.0876687	-0.995649	0.0304545	0.404915	-0.99613	0.0877155	0.00118886	-0.449622	-0.00388452	-0.0302461	-0.999533	0.210409	0	0	0	1
-0.0878514	-0.995667	0.0293052	0.404603	-0.996114	0.0878961	0.00126723	-0.4496	-0.00386702	-0.0290937	-0.999567	0.210301	0	0	0	1
-0.0879859	-0.995688	0.0281825	0.4043	-0.996103	0.0880285	0.00134447	-0.449578	-0.00384897	-0.0279681	-0.9996	0.210194	0	0	0	1
-0.0881231	-0.995704	0.0271685	0.404024	-0.99609	0.0881639	0.00141361	-0.449563	-0.00383222	-0.0269514	-0.999627	0.210102	0	0	0	1
-0.0882231	-0.995723	0.0261434	0.403749	-0.996082	0.0882617	0.00148345	-0.449542	-0.00381394	-0.0259238	-0.999655	0.210007	0	0	0	1
-0.0883173	-0.995736	0.0252888	0.403517	-0.996073	0.0883545	0.00155264	-0.449525	-0.00380975	-0.0250662	-0.999677	0.209925	0	0	0	1
-0.0884601	-0.995747	0.0243695	0.403266	-0.996061	0.0884951	0.00160662	-0.44951	-0.00378569	-0.0241451	-0.999699	0.209843	0	0	0	1
-0.0886502	-0.995753	0.0233935	0.402998	-0.996044	0.0886834	0.00168164	-0.449492	-0.00377841	-0.0231656	-0.999723	0.209751	0	0	0	1
-0.0887372	-0.995767	0.0224311	0.402738	-0.996036	0.0887684	0.00175208	-0.449472	-0.00376511	-0.0222006	-0.999744	0.209664	0	0	0	1
-0.0888216	-0.995781	0.021496	0.402483	-0.996029	0.0888506	0.00181306	-0.449458	-0.00374459	-0.0212635	-0.999765	0.209581	0	0	0	1
-0.0889066	-0.995794	0.0205176	0.402219	-0.996021	0.0889334	0.00188192	-0.449438	-0.00372792	-0.0202825	-0.999785	0.209492	0	0	0	1
-0.0890443	-0.995801	0.0195495	0.401952	-0.996009	0.0890688	0.00194695	-0.449424	-0.00370922	-0.019312	-0.999805	0.209405	0	0	0	1
-0.0892458	-0.995799	0.0186949	0.401709	-0.995991	0.0892683	0.00200815	-0.449413	-0.00369774	-0.0184546	-0.999821	0.209329	0	0	0	1
-0.0894007	-0.995803	0.0177512	0.40142	-0.995977	0.089421	0.0020723	-0.449423	-0.00368007	-0.0175085	-0.999838	0.209247	0	0	0	1
-0.08951	-0.995812	0.0166577	0.401105	-0.995967	0.0895276	0.00215426	-0.449417	-0.00366567	-0.0164117	-0.999857	0.209151	0	0	0	1
-0.0896137	-0.995824	0.0153232	0.400736	-0.995958	0.0896279	0.00224312	-0.449399	-0.00363621	-0.0150743	-0.999878	0.20904	0	0	0	1
-0.089709	-0.995836	0.0138823	0.400343	-0.99595	0.0897194	0.00234046	-0.449371	-0.00360525	-0.0136302	-0.999899	0.208922	0	0	0	1
-0.0897719	-0.995847	0.0126638	0.400013	-0.995944	0.0897789	0.00241491	-0.449348	-0.00357081	-0.0124097	-0.999915	0.208827	0	0	0	1
-0.0898228	-0.995857	0.0114443	0.399683	-0.99594	0.0898264	0.00249396	-0.449319	-0.00354058	-0.0111879	-0.999929	0.208739	0	0	0	1
-0.089873	-0.995867	0.010148	0.399329	-0.995935	0.0898727	0.0025589	-0.449285	-0.00348927	-0.00989091	-0.999943	0.208676	0	0	0	1
-0.0898917	-0.995876	0.0089792	0.399008	-0.995933	0.0898906	0.0029336	-0.44917	-0.00375754	-0.00869312	-0.999953	0.208617	0	0	0	1
-0.0900003	-0.995875	0.00794902	0.398696	-0.995922	0.0899977	0.00323636	-0.449104	-0.00396727	-0.00763951	-0.999961	0.208541	0	0	0	1
-0.0901417	-0.99587	0.00690929	0.398371	-0.995909	0.0901359	0.00336286	-0.449104	-0.00400058	-0.0065921	-0.999968	0.208464	0	0	0	1
-0.0903299	-0.995859	0.00609246	0.398062	-0.995891	0.0903222	0.00359033	-0.449105	-0.00415457	-0.00575734	-0.999973	0.20842	0	0	0	1
-0.0905834	-0.995839	0.00550607	0.397772	-0.995867	0.0905752	0.0039671	-0.449102	-0.00447811	-0.00513821	-0.999975	0.208379	0	0	0	1
-0.0908849	-0.995815	0.00489617	0.397452	-0.995838	0.090876	0.00440745	-0.449107	-0.00486275	-0.00448949	-0.999976	0.208315	0	0	0	1
-0.0911602	-0.995792	0.00434671	0.397156	-0.995811	0.0911502	0.00482112	-0.449105	-0.00522583	-0.00390331	-0.999977	0.208256	0	0	0	1
-0.0914286	-0.99577	0.00376755	0.396845	-0.995785	0.0914165	0.00507766	-0.449137	-0.00542938	-0.00330174	-0.999978	0.2082	0	0	0	1
-0.0916393	-0.995753	0.00320536	0.396535	-0.995763	0.0916253	0.0055543	-0.449089	-0.00585318	-0.00269713	-0.999977	0.208131	0	0	0	1
-0.0918104	-0.995738	0.0026648	0.396247	-0.995747	0.0917936	0.00569582	-0.4491	-0.00594492	-0.00214489	-0.999978	0.208091	0	0	0	1
-0.0919442	-0.995728	0.00203142	0.395926	-0.995734	0.0919238	0.00581256	-0.449094	-0.0060032	-0.0015027	-0.999979	0.208069	0	0	0	1
-0.0920589	-0.995718	0.00138009	0.395611	-0.995723	0.0920348	0.0060165	-0.449063	-0.00614649	-0.000834717	-0.999979	0.20803	0	0	0	1
-0.0921657	-0.995709	0.000734628	0.395302	-0.995712	0.0921377	0.00620628	-0.449031	-0.00627605	-0.000173889	-0.999978	0.207993	0	0	0	1
-0.092304	-0.995696	2.66917e-05	0.394944	-0.995699	0.0922715	0.00631156	-0.449022	-0.00631556	0.000541571	-0.999978	0.207975	0	0	0	1
-0.0924491	-0.995683	-0.000538231	0.394598	-0.995685	0.0924128	0.00649095	-0.448998	-0.00644187	0.00112154	-0.999976	0.207966	0	0	0	1
-0.092655	-0.995663	-0.00100456	0.394213	-0.995664	0.0926154	0.00674801	-0.448972	-0.00665438	0.00161097	-0.999974	0.207944	0	0	0	1
-0.0928768	-0.995642	-0.00129588	0.393845	-0.995643	0.0928349	0.00691383	-0.448972	-0.00679207	0.00191789	-0.999973	0.207929	0	0	0	1
-0.0930998	-0.995621	-0.00150168	0.393459	-0.995621	0.0930561	0.00710389	-0.448957	-0.00696171	0.00214198	-0.999971	0.207922	0	0	0	1
-0.093313	-0.995601	-0.00177732	0.393052	-0.995599	0.0932667	0.00735808	-0.448924	-0.00718861	0.0024416	-0.999969	0.207917	0	0	0	1
-0.093484	-0.995584	-0.00206205	0.392667	-0.995582	0.0934353	0.00751642	-0.448893	-0.00731923	0.00274109	-0.999967	0.207921	0	0	0	1
-0.0935666	-0.995576	-0.00232112	0.392266	-0.995574	0.0935156	0.00764858	-0.448821	-0.00742633	0.00301197	-0.999966	0.20792	0	0	0	1
-0.0936151	-0.99557	-0.00267087	0.391877	-0.995569	0.0935615	0.00763431	-0.448771	-0.00737924	0.00335919	-0.999965	0.207924	0	0	0	1
-0.0936278	-0.995568	-0.00314225	0.391492	-0.995569	0.0935709	0.00758708	-0.448719	-0.00728805	0.00382414	-0.999964	0.207941	0	0	0	1
-0.0936122	-0.995567	-0.0039307	0.391057	-0.995571	0.0935499	0.00752734	-0.448655	-0.00715486	0.00460339	-0.999962	0.207968	0	0	0	1
-0.0935238	-0.99557	-0.00499089	0.390624	-0.995581	0.0934544	0.00744546	-0.448574	-0.00697463	0.0056506	-0.999957	0.208008	0	0	0	1
-0.0933979	-0.995576	-0.00613922	0.39021	-0.995594	0.0933213	0.00732921	-0.448487	-0.00675239	0.00678212	-0.999952	0.208076	0	0	0	1
-0.0932948	-0.995577	-0.00739379	0.389781	-0.995605	0.0932106	0.00722606	-0.448411	-0.0065334	0.00802084	-0.999944	0.208139	0	0	0	1
-0.0932032	-0.995575	-0.00864912	0.389376	-0.995615	0.0931118	0.00713584	-0.448344	-0.00632738	0.00926164	-0.999935	0.2082	0	0	0	1
-0.0931512	-0.995572	-0.00958347	0.389045	-0.995621	0.0930547	0.00705255	-0.448297	-0.00615794	0.0101838	-0.999927	0.208253	0	0	0	1
-0.0931531	-0.995564	-0.0103294	0.38872	-0.995622	0.0930526	0.00700014	-0.448267	-0.00603629	0.0109216	-0.99992	0.208249	0	0	0	1
-0.0931906	-0.995554	-0.0109366	0.38839	-0.995619	0.0930871	0.00694927	-0.448244	-0.00592868	0.0115216	-0.999914	0.208236	0	0	0	1
-0.093186	-0.995549	-0.0114226	0.388046	-0.99562	0.093081	0.00684031	-0.448209	-0.00577499	0.0119953	-0.999909	0.208248	0	0	0	1
-0.0931684	-0.995546	-0.011834	0.387698	-0.995623	0.0930628	0.00669356	-0.448165	-0.00559077	0.0123911	-0.999905	0.208286	0	0	0	1
-0.0931902	-0.995539	-0.0122074	0.387325	-0.995622	0.0930843	0.00654913	-0.448135	-0.00541192	0.0127496	-0.999902	0.208326	0	0	0	1
-0.093219	-0.995533	-0.0125211	0.386893	-0.99562	0.0931137	0.00637738	-0.448096	-0.0052113	0.0130461	-0.999899	0.208355	0	0	0	1
-0.0932492	-0.995529	-0.0125729	0.386444	-0.995616	0.0931407	0.00660646	-0.447947	-0.00543418	0.0131192	-0.999897	0.208382	0	0	0	1
-0.093478	-0.995508	-0.0125512	0.385978	-0.995594	0.0933681	0.00672638	-0.447913	-0.00555259	0.01311	-0.999896	0.208432	0	0	0	1
-0.0937625	-0.995482	-0.0125271	0.385466	-0.995566	0.0936493	0.00698422	-0.447865	-0.00580783	0.0131117	-0.999895	0.208473	0	0	0	1
-0.0938742	-0.995471	-0.0125233	0.384966	-0.995554	0.0937586	0.00716757	-0.447748	-0.00598927	0.0131257	-0.999894	0.208515	0	0	0	1
-0.0937947	-0.995478	-0.0125356	0.384552	-0.995563	0.093681	0.00701899	-0.447635	-0.00584123	0.0131236	-0.999894	0.208578	0	0	0	1
-0.0937721	-0.99548	-0.0125887	0.384102	-0.995566	0.0936617	0.00674089	-0.447573	-0.00555966	0.0131503	-0.999896	0.208631	0	0	0	1
-0.0936477	-0.995491	-0.0126628	0.383624	-0.99558	0.0935411	0.00642577	-0.447463	-0.00524059	0.0131939	-0.999897	0.208678	0	0	0	1
-0.0933797	-0.995516	-0.0126565	0.383189	-0.995607	0.0932784	0.0060283	-0.447302	-0.00484898	0.0131492	-0.999899	0.208785	0	0	0	1
-0.0934028	-0.995514	-0.0125962	0.382691	-0.995607	0.0933068	0.00563902	-0.447266	-0.0044667	0.0130529	-0.999902	0.208918	0	0	0	1
-0.0934402	-0.995512	-0.0125503	0.382155	-0.995605	0.0933494	0.00525948	-0.447227	-0.00409258	0.012972	-0.999905	0.209039	0	0	0	1
-0.0934006	-0.995516	-0.0125072	0.381712	-0.99561	0.0933144	0.00491141	-0.447161	-0.00375056	0.0128964	-0.999907	0.209152	0	0	0	1
-0.0935377	-0.995503	-0.0125078	0.381226	-0.995598	0.0934545	0.00468078	-0.447152	-0.00351908	0.012876	-0.999908	0.209222	0	0	0	1
-0.0935556	-0.995501	-0.0125535	0.380831	-0.995596	0.0934733	0.00460114	-0.447077	-0.00343528	0.0129141	-0.999908	0.209252	0	0	0	1
-0.0935576	-0.995499	-0.0126724	0.380518	-0.995596	0.0934749	0.00459954	-0.446998	-0.00342254	0.0130323	-0.999907	0.209232	0	0	0	1
-0.0937034	-0.995483	-0.0128515	0.380144	-0.995583	0.0936207	0.0045524	-0.446997	-0.00335692	0.0132066	-0.999905	0.209185	0	0	0	1
-0.0937035	-0.99548	-0.0130576	0.379782	-0.995583	0.0936202	0.00454268	-0.446913	-0.00332794	0.0134109	-0.999902	0.209145	0	0	0	1
-0.093655	-0.995482	-0.0132907	0.379369	-0.995588	0.0935729	0.00439748	-0.446822	-0.0031622	0.0136292	-0.9999	0.209132	0	0	0	1
-0.0936249	-0.995482	-0.0134951	0.378915	-0.995591	0.0935447	0.00421573	-0.44674	-0.0029625	0.0138157	-0.999898	0.209133	0	0	0	1
-0.0937156	-0.995471	-0.0136368	0.37839	-0.995583	0.0936364	0.00411279	-0.446675	-0.00284547	0.0139474	-0.999896	0.209141	0	0	0	1
-0.0937776	-0.995464	-0.0137546	0.37784	-0.995578	0.0937	0.0039749	-0.446591	-0.00269626	0.0140519	-0.999895	0.209152	0	0	0	1
-0.0938213	-0.995458	-0.0138585	0.377339	-0.995574	0.0937445	0.00390032	-0.446498	-0.00261165	0.0141484	-0.999894	0.209164	0	0	0	1
-0.0940312	-0.995437	-0.0139643	0.376763	-0.995554	0.0939529	0.00398931	-0.446431	-0.00268731	0.0142627	-0.999892	0.209157	0	0	0	1
-0.0940725	-0.995432	-0.0140552	0.376264	-0.99555	0.093992	0.00412183	-0.44629	-0.00281012	0.0143658	-0.99989	0.209154	0	0	0	1
-0.0940747	-0.99543	-0.0141652	0.375849	-0.99555	0.0939948	0.0040632	-0.446193	-0.00274137	0.0144697	-0.999889	0.209147	0	0	0	1
-0.0941482	-0.995421	-0.0143393	0.375346	-0.995543	0.09407	0.00391394	-0.446134	-0.0025753	0.0146292	-0.999887	0.209119	0	0	0	1
-0.0939404	-0.995437	-0.0145483	0.374911	-0.995563	0.0938655	0.00365808	-0.445978	-0.00230398	0.0148127	-0.999885	0.209087	0	0	0	1
-0.0936585	-0.995461	-0.0147279	0.37446	-0.995591	0.093588	0.00333196	-0.445791	-0.00196664	0.0149604	-0.999884	0.209086	0	0	0	1
-0.0937385	-0.995452	-0.0148154	0.373853	-0.995584	0.0936732	0.00296996	-0.445745	-0.0015968	0.0150137	-0.999883	0.209135	0	0	0	1
-0.0937904	-0.995447	-0.0148461	0.373368	-0.995579	0.0937299	0.00265496	-0.4457	-0.00127948	0.0150149	-0.999884	0.209202	0	0	0	1
-0.0939419	-0.995432	-0.0149076	0.372865	-0.995565	0.0938853	0.00238776	-0.445698	-0.00100538	0.0150512	-0.999884	0.209245	0	0	0	1
-0.0941143	-0.995413	-0.0150473	0.372381	-0.995549	0.0940602	0.00221335	-0.445694	-0.000815966	0.0151741	-0.999882	0.209231	0	0	0	1
-0.094039	-0.995418	-0.0152263	0.372072	-0.995557	0.0939862	0.00212031	-0.445604	-0.000707641	0.0153434	-0.999879	0.209177	0	0	0	1
-0.0940445	-0.995414	-0.0154305	0.371764	-0.995556	0.0939929	0.00203699	-0.44555	-0.000605394	0.0155389	-0.999876	0.20911	0	0	0	1
-0.0941954	-0.995397	-0.0156414	0.371398	-0.995542	0.0941442	0.00199781	-0.445544	-0.000544166	0.0157452	-0.999873	0.20903	0	0	0	1
-0.0942878	-0.995385	-0.0158549	0.371013	-0.995533	0.0942359	0.00204497	-0.445486	-0.000569521	0.0159622	-0.99987	0.208948	0	0	0	1
-0.0944372	-0.995368	-0.016018	0.370573	-0.995519	0.0943836	0.00213832	-0.445419	-0.00064467	0.0161335	-0.999867	0.208896	0	0	0	1
-0.0945698	-0.995353	-0.0161769	0.370086	-0.995506	0.0945169	0.00209038	-0.445364	-0.000579756	0.0162872	-0.999865	0.208864	0	0	0	1
-0.0946446	-0.995343	-0.0163456	0.369529	-0.995499	0.0945922	0.00205449	-0.445252	-0.000526835	0.0164518	-0.999862	0.208838	0	0	0	1
-0.0946582	-0.99534	-0.0164487	0.369019	-0.995498	0.0946085	0.0018865	-0.445151	-0.000349591	0.0165385	-0.999861	0.208849	0	0	0	1
-0.0947218	-0.995332	-0.0165223	0.368536	-0.995492	0.094675	0.00171105	-0.445082	-0.000166874	0.0165953	-0.99986	0.20888	0	0	0	1
-0.0948998	-0.995314	-0.0166079	0.368028	-0.995475	0.0948529	0.00171707	-0.44502	-0.000161777	0.0166811	-0.999858	0.208884	0	0	0	1
-0.0949799	-0.995305	-0.0167069	0.367641	-0.995467	0.0949286	0.00197973	-0.44489	-0.000412532	0.0168046	-0.999856	0.208855	0	0	0	1
-0.0951907	-0.995283	-0.0167991	0.367321	-0.995447	0.0951358	0.00219759	-0.444858	-0.000617096	0.0169171	-0.999854	0.208816	0	0	0	1
-0.0954751	-0.995254	-0.0169369	0.366946	-0.99542	0.0954141	0.00254469	-0.444818	-0.000944665	0.0170876	-0.999851	0.208745	0	0	0	1
-0.0955992	-0.995239	-0.0170849	0.36657	-0.995407	0.095534	0.00278942	-0.444721	-0.00117202	0.0172585	-0.999848	0.208675	0	0	0	1
-0.0957131	-0.995226	-0.0172154	0.366173	-0.995397	0.0956485	0.0027386	-0.444677	-0.00110697	0.0173836	-0.999846	0.20865	0	0	0	1
-0.0958247	-0.995213	-0.0173297	0.365723	-0.995386	0.0957623	0.0026104	-0.444631	-0.000966436	0.0174852	-0.999844	0.208649	0	0	0	1
-0.0958023	-0.995213	-0.0174713	0.365213	-0.995388	0.0957437	0.00238984	-0.44452	-0.000733679	0.017605	-0.999842	0.20865	0	0	0	1
-0.0956491	-0.995226	-0.0175639	0.364684	-0.995403	0.0955973	0.00199824	-0.444365	-0.000337675	0.0176596	-0.999841	0.208704	0	0	0	1
-0.0956077	-0.995231	-0.017524	0.364193	-0.995407	0.0955635	0.00156729	-0.444277	8.68083e-05	0.0175787	-0.999843	0.208836	0	0	0	1
-0.0956334	-0.99523	-0.0174493	0.363634	-0.995405	0.0955974	0.00109815	-0.444206	0.000547171	0.0174595	-0.999845	0.208994	0	0	0	1
-0.0956126	-0.995232	-0.0174072	0.36322	-0.995406	0.0955826	0.000747649	-0.444135	0.000891733	0.0173841	-0.999846	0.20911	0	0	0	1
-0.0957251	-0.99522	-0.01747	0.362842	-0.995395	0.0956986	0.00055503	-0.444117	0.00109148	0.0174281	-0.999845	0.209136	0	0	0	1
-0.0958693	-0.995203	-0.017647	0.362455	-0.995381	0.0958445	0.000470701	-0.444104	0.00119493	0.017596	-0.999842	0.209078	0	0	0	1
-0.0958302	-0.995204	-0.017812	0.36219	-0.995385	0.0958072	0.000383305	-0.444032	0.00129706	0.0177519	-0.999839	0.209029	0	0	0	1
-0.0958597	-0.995198	-0.0179737	0.361895	-0.995382	0.0958383	0.000301586	-0.443987	0.00139445	0.017905	-0.999836	0.208987	0	0	0	1
-0.0959996	-0.995182	-0.0181382	0.361529	-0.995369	0.0959787	0.000288972	-0.443955	0.00142532	0.0180673	-0.999833	0.208951	0	0	0	1
-0.0960798	-0.995172	-0.0182641	0.361079	-0.995361	0.0960582	0.000336471	-0.443843	0.00139159	0.018197	-0.999831	0.20894	0	0	0	1
-0.0960881	-0.995169	-0.0183842	0.360559	-0.99536	0.0960713	8.20708e-05	-0.443748	0.00165655	0.0182921	-0.999829	0.208956	0	0	0	1
-0.0961304	-0.995163	-0.0184617	0.360031	-0.995355	0.0961193	-0.000219188	-0.443666	0.0019647	0.0183402	-0.999827	0.209008	0	0	0	1
-0.0950184	-0.995269	-0.0185417	0.359484	-0.995461	0.0950116	-0.000453707	-0.443601	0.0021853	0.0183999	-0.999826	0.20907	0	0	0	1
-0.0949236	-0.995277	-0.0185598	0.358999	-0.99547	0.0949186	-0.000551923	-0.443504	0.00228305	0.0184087	-0.999825	0.20913	0	0	0	1
-0.0950788	-0.995262	-0.0185969	0.358581	-0.995455	0.0950751	-0.000611999	-0.443479	0.00234926	0.0184396	-0.999824	0.209161	0	0	0	1
-0.0951826	-0.99525	-0.0187152	0.358134	-0.995445	0.0951777	-0.000534095	-0.443432	0.00228489	0.0185645	-0.999822	0.209133	0	0	0	1
-0.0950802	-0.995257	-0.0188532	0.35778	-0.995456	0.0950727	-0.00037948	-0.443314	0.00214217	0.0187168	-0.99982	0.209092	0	0	0	1
-0.0950558	-0.995257	-0.0189808	0.357468	-0.995458	0.0950484	-0.000367748	-0.443218	0.00214217	0.018845	-0.999817	0.209062	0	0	0	1
-0.0951983	-0.995241	-0.0191005	0.357036	-0.995444	0.0951916	-0.000389003	-0.443177	0.00217743	0.0189618	-0.999815	0.209042	0	0	0	1
-0.0952083	-0.995238	-0.0192046	0.356534	-0.995443	0.0952019	-0.000393011	-0.443052	0.00219153	0.0190651	-0.999813	0.209045	0	0	0	1
-0.0950456	-0.995252	-0.0192898	0.356021	-0.995458	0.0950452	-0.000701739	-0.442882	0.0025039	0.0191209	-0.999811	0.209095	0	0	0	1
-0.0949848	-0.995258	-0.0192746	0.355403	-0.995462	0.0949943	-0.00122264	-0.442755	0.00301992	0.0190565	-0.999811	0.209236	0	0	0	1
-0.0949045	-0.995267	-0.0192132	0.354887	-0.995468	0.0949231	-0.00171162	-0.44264	0.0034994	0.0189491	-0.999812	0.209394	0	0	0	1
-0.094922	-0.995265	-0.0192209	0.354417	-0.995465	0.0949475	-0.00207202	-0.442574	0.0038593	0.0189225	-0.999811	0.209491	0	0	0	1
-0.0950433	-0.995252	-0.0192856	0.353929	-0.995453	0.0950736	-0.00231463	-0.442551	0.00410933	0.0189634	-0.999809	0.20953	0	0	0	1
-0.0948144	-0.995272	-0.0193769	0.353603	-0.995474	0.0948477	-0.00245135	-0.442489	0.00424975	0.0190423	-0.999807	0.209528	0	0	0	1
-0.0948316	-0.995269	-0.0194576	0.353314	-0.995472	0.0948652	-0.00244578	-0.442434	0.00425219	0.019123	-0.999805	0.20948	0	0	0	1
-0.0950002	-0.99525	-0.019621	0.352905	-0.995456	0.0950338	-0.00241342	-0.442415	0.00423876	0.0192881	-0.999802	0.209416	0	0	0	1
-0.0949635	-0.995251	-0.0197396	0.352466	-0.995461	0.0949934	-0.0021992	-0.442291	0.00403603	0.0194266	-0.9998	0.209389	0	0	0	1
-0.0949983	-0.995246	-0.019798	0.351984	-0.995458	0.0950242	-0.00197842	-0.442185	0.00382244	0.0195055	-0.9998	0.209393	0	0	0	1
-0.0949629	-0.995249	-0.0198561	0.351377	-0.995463	0.0949841	-0.00172824	-0.442069	0.00357817	0.0195873	-0.999799	0.209413	0	0	0	1
-0.0946678	-0.995276	-0.0198905	0.350791	-0.995491	0.0946861	-0.0015734	-0.441916	0.00342145	0.0196373	-0.999799	0.209462	0	0	0	1
-0.0943685	-0.995304	-0.0199228	0.350287	-0.99552	0.0943857	-0.00152004	-0.441838	0.00336546	0.0196755	-0.999798	0.209518	0	0	0	1
-0.0940621	-0.99533	-0.0200496	0.349664	-0.99555	0.0940752	-0.00129215	-0.44182	0.00314441	0.0198242	-0.999796	0.209503	0	0	0	1
-0.0938928	-0.995344	-0.0201601	0.34918	-0.995567	0.0938966	-0.000809622	-0.441752	0.00267093	0.0199801	-0.999794	0.209452	0	0	0	1
-0.0938108	-0.995349	-0.0202831	0.348774	-0.995576	0.0938061	-0.000374901	-0.441732	0.00224794	0.0201435	-0.999792	0.209387	0	0	0	1
-0.0936315	-0.995363	-0.0204417	0.348301	-0.995594	0.0936152	0.000213123	-0.441719	0.00167362	0.0203569	-0.999789	0.209292	0	0	0	1
-0.0933123	-0.99539	-0.020598	0.347867	-0.995625	0.093283	0.000854847	-0.441657	0.00104262	0.0205729	-0.999785	0.209198	0	0	0	1
-0.0930108	-0.995414	-0.0207671	0.34742	-0.995653	0.0929698	0.00142403	-0.441602	0.000485291	0.0207945	-0.999781	0.209104	0	0	0	1
-0.0928956	-0.995421	-0.0209587	0.346832	-0.995664	0.0928455	0.00186153	-0.441569	6.49907e-05	0.021026	-0.999776	0.209021	0	0	0	1
-0.0925259	-0.995451	-0.0211527	0.346239	-0.995698	0.0924678	0.00223644	-0.441465	-0.000298255	0.0212539	-0.999771	0.208956	0	0	0	1
-0.0922489	-0.995472	-0.0214021	0.345714	-0.995724	0.0921908	0.00223147	-0.441406	-0.000276209	0.0215017	-0.999766	0.208883	0	0	0	1
-0.091866	-0.9955	-0.0217423	0.345073	-0.99576	0.0918103	0.00211123	-0.441288	-0.000133467	0.0218293	-0.999759	0.208784	0	0	0	1
-0.0915053	-0.995527	-0.0219999	0.344531	-0.995793	0.0914559	0.0018213	-0.441134	0.000170971	0.0220592	-0.999754	0.208734	0	0	0	1
-0.0913716	-0.995536	-0.022157	0.344078	-0.995805	0.0913283	0.00154661	-0.441036	0.000455979	0.0221906	-0.999751	0.208732	0	0	0	1
-0.091429	-0.995527	-0.0223413	0.343523	-0.9958	0.0913914	0.00129639	-0.441012	0.000723347	0.0223513	-0.999747	0.20871	0	0	0	1
-0.0912988	-0.995535	-0.0225068	0.343125	-0.995811	0.0912641	0.0011719	-0.440983	0.000859533	0.0225048	-0.999744	0.208659	0	0	0	1
-0.0912092	-0.995539	-0.0226989	0.342771	-0.99582	0.0911754	0.00114209	-0.440987	0.00090473	0.0226934	-0.999739	0.208591	0	0	0	1
-0.0911416	-0.99554	-0.0229142	0.342369	-0.995826	0.0911045	0.0012907	-0.440966	0.000774795	0.0229215	-0.999734	0.208495	0	0	0	1
-0.0910256	-0.995545	-0.0231475	0.342002	-0.995837	0.0909841	0.00148526	-0.440887	0.000599563	0.0231716	-0.999729	0.208388	0	0	0	1
-0.0910703	-0.995535	-0.0233958	0.341631	-0.995833	0.0910278	0.00153694	-0.440852	0.000571741	0.0234235	-0.999723	0.208283	0	0	0	1
-0.0910412	-0.995532	-0.0236493	0.341217	-0.995835	0.0909967	0.00162682	-0.440809	0.000504621	0.0236842	-0.999717	0.20817	0	0	0	1
-0.0909651	-0.995532	-0.0239404	0.340753	-0.995842	0.0909201	0.00165485	-0.44072	0.000501383	0.0239766	-0.99971	0.208056	0	0	0	1
-0.0907431	-0.995546	-0.0242011	0.340325	-0.995862	0.0907021	0.00149489	-0.4406	0.000679037	0.0242218	-0.999704	0.207982	0	0	0	1
-0.090661	-0.995547	-0.0244811	0.339843	-0.99587	0.0906247	0.00130701	-0.440496	0.000889602	0.0244837	-0.999697	0.207901	0	0	0	1
-0.0907688	-0.995531	-0.0247075	0.339327	-0.99586	0.0907367	0.00114804	-0.440471	0.00107118	0.0246946	-0.999692	0.207838	0	0	0	1
-0.0906419	-0.995537	-0.0249461	0.338843	-0.995871	0.0906144	0.000969036	-0.440393	0.00126799	0.0249162	-0.999686	0.207775	0	0	0	1
-0.0905709	-0.995538	-0.025145	0.338446	-0.995877	0.0905468	0.000844814	-0.440308	0.00140799	0.0251031	-0.999681	0.207699	0	0	0	1
-0.090756	-0.995518	-0.0253015	0.337996	-0.99586	0.0907339	0.000773055	-0.440313	0.00149836	0.0252522	-0.999677	0.207609	0	0	0	1
-0.0906694	-0.995518	-0.0255974	0.337562	-0.995868	0.0906479	0.000769397	-0.440249	0.00152665	0.0255466	-0.99967	0.207483	0	0	0	1
-0.0905794	-0.995518	-0.0258936	0.337188	-0.995876	0.0905561	0.000857769	-0.440135	0.00146315	0.0258497	-0.999662	0.207353	0	0	0	1
-0.0906288	-0.995505	-0.0262336	0.336737	-0.995872	0.0906065	0.000837336	-0.440089	0.00151562	0.0261864	-0.999653	0.207207	0	0	0	1
-0.0904763	-0.995509	-0.0266172	0.336243	-0.995886	0.0904555	0.000800096	-0.440029	0.00158345	0.0265653	-0.999643	0.207043	0	0	0	1
-0.0903005	-0.995514	-0.0270306	0.335747	-0.995901	0.0902818	0.000745412	-0.43989	0.00167059	0.0269723	-0.999632	0.206845	0	0	0	1
-0.0901584	-0.995522	-0.027191	0.335268	-0.995915	0.0901358	0.000894628	-0.439673	0.00153255	0.0271457	-0.999627	0.206592	0	0	0	1
-0.0903137	-0.995506	-0.0272767	0.334718	-0.995901	0.0902892	0.000976389	-0.439593	0.00146308	0.0272382	-0.999625	0.206373	0	0	0	1
-0.0903877	-0.995499	-0.0272603	0.334223	-0.995894	0.090364	0.00094668	-0.439602	0.00149323	0.0272191	-0.999626	0.206223	0	0	0	1
-0.0903529	-0.995499	-0.0273781	0.333796	-0.995897	0.0903289	0.000960207	-0.43959	0.00148945	0.0273377	-0.999622	0.206086	0	0	0	1
-0.0903538	-0.995495	-0.0275375	0.333348	-0.995897	0.0903293	0.000987391	-0.439593	0.00147681	0.0274989	-0.999618	0.205945	0	0	0	1
-0.0902507	-0.995501	-0.0276577	0.333022	-0.995906	0.0902242	0.00106547	-0.439569	0.00140702	0.0276258	-0.999615	0.20582	0	0	0	1
-0.0902196	-0.995499	-0.0278327	0.332779	-0.995909	0.0901926	0.00109464	-0.439521	0.0013929	0.0278027	-0.99961	0.20572	0	0	0	1
-0.0903065	-0.995485	-0.0280268	0.332519	-0.995901	0.0902804	0.00107186	-0.439503	0.00143556	0.0279939	-0.999604	0.205642	0	0	0	1
-0.0903888	-0.995472	-0.0282302	0.332247	-0.995894	0.0903637	0.00104846	-0.439476	0.00147959	0.0281942	-0.999599	0.205558	0	0	0	1
-0.0904779	-0.995457	-0.0284735	0.33192	-0.995886	0.0904543	0.00100768	-0.439432	0.00154478	0.0284327	-0.999592	0.205455	0	0	0	1
-0.0906785	-0.995431	-0.0287584	0.33148	-0.995867	0.0906568	0.000961472	-0.439402	0.00162241	0.0287118	-0.999584	0.205333	0	0	0	1
-0.09083	-0.995409	-0.0290415	0.331053	-0.995853	0.09081	0.000919621	-0.439365	0.00169422	0.0289898	-0.999575	0.205211	0	0	0	1
-0.0908115	-0.995404	-0.029262	0.330683	-0.995855	0.0907951	0.00080809	-0.439296	0.00182484	0.0291993	-0.999569	0.20514	0	0	0	1
-0.0908084	-0.9954	-0.0293945	0.330277	-0.995855	0.0907988	0.000582581	-0.439229	0.00206146	0.0293107	-0.999565	0.205135	0	0	0	1
-0.090728	-0.995403	-0.0295394	0.329871	-0.995861	0.0907261	0.000332253	-0.439115	0.00232166	0.0294325	-0.999561	0.20513	0	0	0	1
-0.0907604	-0.995398	-0.0296241	0.329483	-0.995858	0.090766	8.54145e-05	-0.439054	0.00257624	0.0294943	-0.999559	0.205153	0	0	0	1
-0.0908826	-0.995384	-0.0297109	0.329012	-0.995846	0.0908964	-0.000179446	-0.439026	0.00285163	0.0295563	-0.999556	0.205183	0	0	0	1
-0.0909216	-0.995378	-0.0297985	0.328584	-0.995841	0.0909433	-0.000440067	-0.43897	0.00312042	0.0296198	-0.999553	0.205211	0	0	0	1
-0.0909363	-0.995376	-0.0298187	0.328281	-0.995839	0.0909645	-0.000655235	-0.43894	0.00333707	0.0296202	-0.999553	0.205263	0	0	0	1
-0.0909962	-0.995368	-0.0299016	0.327967	-0.995833	0.0910294	-0.000812715	-0.438925	0.0035033	0.0296883	-0.99955	0.205275	0	0	0	1
-0.0909718	-0.995365	-0.030066	0.32763	-0.995835	0.0910088	-0.000923519	-0.438869	0.00362794	0.0298419	-0.999545	0.205232	0	0	0	1
-0.0909075	-0.995366	-0.0302529	0.327265	-0.99584	0.0909502	-0.00109095	-0.438767	0.00380984	0.0300131	-0.999539	0.205189	0	0	0	1
-0.090962	-0.995357	-0.0303582	0.326864	-0.995834	0.0910127	-0.00134015	-0.438698	0.00406936	0.030095	-0.999536	0.205205	0	0	0	1
-0.0910647	-0.995347	-0.0303952	0.326429	-0.995824	0.0911252	-0.00166107	-0.438651	0.00439557	0.0301022	-0.999534	0.205274	0	0	0	1
-0.0910756	-0.995345	-0.0304411	0.325872	-0.99582	0.0911498	-0.00210988	-0.438538	0.00484723	0.0301069	-0.999532	0.205363	0	0	0	1
-0.0908981	-0.995361	-0.0304452	0.325337	-0.995834	0.0909893	-0.00267716	-0.438352	0.00540742	0.0300602	-0.99953	0.205504	0	0	0	1
-0.0908822	-0.995365	-0.0303368	0.324797	-0.995832	0.0909905	-0.0032685	-0.438252	0.00598621	0.0298985	-0.999532	0.205708	0	0	0	1
-0.0907782	-0.995379	-0.0302178	0.324253	-0.995838	0.0909029	-0.00384251	-0.438182	0.00654414	0.0297285	-0.999534	0.205911	0	0	0	1
-0.090681	-0.99539	-0.0301377	0.323827	-0.995844	0.0908184	-0.00429113	-0.438133	0.00698093	0.0296086	-0.999534	0.20607	0	0	0	1
-0.0907446	-0.995383	-0.030159	0.323397	-0.995836	0.0908899	-0.00454956	-0.438152	0.00724223	0.0296059	-0.999532	0.206135	0	0	0	1
-0.0907101	-0.995383	-0.030271	0.323071	-0.995839	0.0908577	-0.00459834	-0.438137	0.0073	0.0297132	-0.999529	0.206117	0	0	0	1
-0.0907593	-0.995376	-0.0303495	0.322809	-0.995838	0.0908929	-0.0041127	-0.438022	0.00682477	0.0298352	-0.999529	0.206068	0	0	0	1
-0.0909721	-0.995354	-0.0304281	0.322477	-0.99582	0.0911004	-0.00391532	-0.438066	0.00664167	0.02993	-0.999527	0.206034	0	0	0	1
-0.0911152	-0.995339	-0.0304998	0.322075	-0.995809	0.0912305	-0.00346381	-0.438036	0.00620269	0.0300417	-0.999526	0.205989	0	0	0	1
-0.09121	-0.995331	-0.0304904	0.321637	-0.995803	0.0913122	-0.00302773	-0.43799	0.00577024	0.0300715	-0.999528	0.205999	0	0	0	1
-0.0910133	-0.995351	-0.0304261	0.321169	-0.995823	0.091105	-0.00269334	-0.43793	0.00542527	0.0300391	-0.999531	0.206068	0	0	0	1
-0.0909237	-0.995362	-0.0303353	0.320615	-0.995833	0.091006	-0.00239723	-0.437827	0.00511929	0.0299762	-0.999535	0.206172	0	0	0	1
-0.0907445	-0.995382	-0.0302205	0.320079	-0.995851	0.0908192	-0.00216566	-0.437685	0.00487273	0.0298838	-0.999539	0.206294	0	0	0	1
-0.09074	-0.995387	-0.0300566	0.319565	-0.995852	0.09081	-0.00203594	-0.437628	0.00472845	0.0297324	-0.999544	0.206452	0	0	0	1
-0.0906661	-0.995399	-0.0298634	0.319045	-0.99586	0.0907269	-0.00175546	-0.437563	0.00442924	0.0295658	-0.99955	0.206617	0	0	0	1
-0.090589	-0.995412	-0.0296862	0.318598	-0.995869	0.0906364	-0.00132694	-0.437446	0.00398393	0.0294286	-0.999556	0.206749	0	0	0	1
-0.0905637	-0.995417	-0.0295721	0.318136	-0.995873	0.0905929	-0.00072247	-0.437382	0.0033706	0.0293699	-0.99956	0.206819	0	0	0	1
-0.0904028	-0.995434	-0.0294994	0.317586	-0.995891	0.0904021	0.000283948	-0.437327	0.00235654	0.029389	-0.999562	0.206823	0	0	0	1
-0.0899781	-0.995477	-0.0293693	0.317081	-0.995931	0.089941	0.00150948	-0.437273	0.00111119	0.0293707	-0.999565	0.206841	0	0	0	1
-0.0894376	-0.99553	-0.0291942	0.316548	-0.995981	0.0893599	0.00288204	-0.437262	-0.000288059	0.0293197	-0.999567	0.206865	0	0	0	1
-0.0886061	-0.995611	-0.0289666	0.315941	-0.996053	0.088473	0.00477158	-0.437219	-0.00221563	0.0292601	-0.999567	0.20687	0	0	0	1
-0.0883373	-0.995643	-0.0286808	0.315448	-0.99607	0.0881484	0.00670946	-0.437118	-0.00417988	0.0291457	-0.999564	0.206883	0	0	0	1
-0.0885179	-0.995634	-0.0284478	0.314965	-0.996047	0.0882881	0.00815339	-0.437121	-0.00563404	0.029042	-0.99956	0.206902	0	0	0	1
-0.0885615	-0.995635	-0.0282892	0.314496	-0.996035	0.0882972	0.00937702	-0.437176	-0.00686611	0.0289924	-0.999553	0.2069	0	0	0	1
-0.0885148	-0.995641	-0.0282119	0.314185	-0.996033	0.0882261	0.0102389	-0.437195	-0.00773312	0.0289912	-0.999547	0.20688	0	0	0	1
-0.0887131	-0.995624	-0.0281857	0.313903	-0.996011	0.0884075	0.0108305	-0.437235	-0.00831919	0.0290189	-0.999542	0.206857	0	0	0	1
-0.0887848	-0.995616	-0.028239	0.31361	-0.996	0.0884636	0.0113534	-0.437224	-0.00883347	0.0291189	-0.999534	0.206807	0	0	0	1
-0.0888745	-0.995606	-0.0283245	0.313289	-0.995989	0.0885415	0.0117325	-0.43721	-0.00920103	0.0292384	-0.999528	0.206747	0	0	0	1
-0.089157	-0.995578	-0.0284245	0.312882	-0.99596	0.0888132	0.0120739	-0.437206	-0.00952399	0.029371	-0.999521	0.206684	0	0	0	1
-0.0892758	-0.995567	-0.02844	0.312473	-0.995947	0.0889226	0.0123861	-0.437155	-0.00983019	0.0294153	-0.999516	0.206682	0	0	0	1
-0.089337	-0.995562	-0.0284194	0.31203	-0.995939	0.0889786	0.0125706	-0.437078	-0.0100141	0.0294118	-0.999515	0.206731	0	0	0	1
-0.0893345	-0.995561	-0.0284529	0.311546	-0.995941	0.0889797	0.0124358	-0.43699	-0.00987685	0.0294332	-0.999515	0.206786	0	0	0	1
-0.0891316	-0.995579	-0.0284644	0.311145	-0.995963	0.0887873	0.0120737	-0.436862	-0.00952099	0.0294104	-0.99952	0.206885	0	0	0	1
-0.0889739	-0.995593	-0.0284703	0.310716	-0.995982	0.0886448	0.0115523	-0.436689	-0.00900558	0.0293686	-0.999526	0.207019	0	0	0	1
-0.0888204	-0.995607	-0.0284666	0.310208	-0.996001	0.0885094	0.0109368	-0.436486	-0.00839713	0.029309	-0.999533	0.207176	0	0	0	1
-0.0887752	-0.995615	-0.0283308	0.30982	-0.996009	0.0884819	0.0103687	-0.436376	-0.00784437	0.0291231	-0.999542	0.207389	0	0	0	1
-0.089035	-0.995595	-0.0282107	0.309328	-0.99599	0.0887569	0.00987925	-0.436372	-0.00735973	0.028962	-0.999551	0.207574	0	0	0	1
-0.089058	-0.995594	-0.028164	0.308824	-0.995991	0.0887937	0.00941535	-0.436331	-0.00690096	0.0288745	-0.999557	0.207715	0	0	0	1
-0.0889902	-0.995602	-0.0281033	0.308512	-0.995999	0.0887367	0.00905361	-0.436278	-0.00654788	0.0287814	-0.999562	0.207843	0	0	0	1
-0.089011	-0.995599	-0.0281324	0.308121	-0.995999	0.0887657	0.0087648	-0.436242	-0.00625691	0.0287849	-0.999563	0.207909	0	0	0	1
-0.0889326	-0.995604	-0.0282163	0.307719	-0.996008	0.088696	0.00844054	-0.436137	-0.00592862	0.0288392	-0.999564	0.207956	0	0	0	1
-0.0888433	-0.995611	-0.0282361	0.307438	-0.996018	0.0886158	0.00812135	-0.436031	-0.0056114	0.0288301	-0.999566	0.20803	0	0	0	1
