# Supplementary material for: Axially rigid steerable needle with compliant active tip control
Source: PLoS One. 2021 Dec 16;16(12):e0261089. doi: 10.1371/journal.pone.0261089 (PMC8675730; doi:10.1371/journal.pone.0261089)
Supplement: S4 File — (ZIP) [file pone.0261089.s004.zip › Ins2/poseLog_Thu_Apr_29_14_17_15_2021_.csv]

-0.0885548	-0.995596	-0.0296498	0.306924	-0.99605	0.0883538	0.00698068	-0.435914	-0.00435804	0.0301358	-0.999534	0.207953	0	0	0	1
-0.0883726	-0.995616	-0.0295221	0.30665	-0.996068	0.0881858	0.00652334	-0.435787	-0.00391908	0.0299675	-0.99954	0.208113	0	0	0	1
-0.0880201	-0.995658	-0.0291335	0.306649	-0.9961	0.0878458	0.00614716	-0.43564	-0.003589	0.0295459	-0.999554	0.208256	0	0	0	1
-0.0878162	-0.995681	-0.028962	0.306699	-0.996119	0.0876462	0.00602054	-0.435569	-0.00348391	0.0293633	-0.99956	0.208298	0	0	0	1
-0.0877508	-0.995696	-0.0286721	0.306783	-0.996125	0.0875827	0.00598726	-0.435574	-0.00347809	0.0290714	-0.999569	0.208317	0	0	0	1
-0.0875992	-0.995718	-0.0283584	0.30688	-0.996138	0.0874328	0.0059678	-0.435576	-0.00349059	0.0287566	-0.999578	0.208333	0	0	0	1
-0.087327	-0.995755	-0.0278734	0.307021	-0.996162	0.0871635	0.00592058	-0.435588	-0.00349373	0.0282684	-0.999592	0.208366	0	0	0	1
-0.087091	-0.995789	-0.0273985	0.307158	-0.996182	0.0869303	0.00587727	-0.435598	-0.00349859	0.0277908	-0.999605	0.208395	0	0	0	1
-0.0868555	-0.995825	-0.0268459	0.307321	-0.996203	0.0866983	0.00581624	-0.435598	-0.00349231	0.0272342	-0.99962	0.208429	0	0	0	1
-0.0866535	-0.995857	-0.026293	0.307496	-0.996221	0.0864995	0.00576597	-0.435577	-0.00349561	0.0266784	-0.999635	0.20845	0	0	0	1
-0.0864096	-0.995893	-0.0257184	0.307694	-0.996242	0.0862591	0.00570862	-0.43556	-0.0034946	0.0261001	-0.999651	0.208482	0	0	0	1
-0.0861483	-0.995934	-0.0250193	0.307905	-0.996264	0.0860018	0.00564377	-0.435563	-0.00349702	0.0253971	-0.999669	0.20852	0	0	0	1
-0.0858783	-0.995976	-0.0242465	0.308132	-0.996288	0.085736	0.00558012	-0.435567	-0.00350678	0.0246208	-0.999688	0.208552	0	0	0	1
-0.0857311	-0.99601	-0.0233752	0.308388	-0.9963	0.0855928	0.00554067	-0.435567	-0.00354576	0.0237489	-0.999709	0.20856	0	0	0	1
-0.0854829	-0.996053	-0.0224225	0.308665	-0.996321	0.0853477	0.00555581	-0.435585	-0.00364815	0.0228001	-0.999731	0.208532	0	0	0	1
-0.0853519	-0.996086	-0.0214459	0.308941	-0.996332	0.0852188	0.00561904	-0.435616	-0.00379746	0.021832	-0.999752	0.208468	0	0	0	1
-0.085239	-0.996123	-0.0201142	0.309319	-0.996341	0.0851099	0.00567366	-0.435653	-0.0039678	0.0205094	-0.999779	0.208389	0	0	0	1
-0.0851499	-0.996157	-0.0187833	0.309695	-0.996348	0.0850242	0.0057731	-0.435701	-0.00418197	0.0191915	-0.999805	0.208256	0	0	0	1
-0.0851068	-0.996179	-0.0177521	0.309986	-0.99635	0.0849819	0.00596924	-0.435742	-0.00446596	0.0181806	-0.999822	0.208074	0	0	0	1
-0.0849378	-0.996213	-0.0166171	0.310308	-0.996363	0.0848155	0.00611704	-0.435784	-0.00471265	0.0170615	-0.999841	0.207938	0	0	0	1
-0.0848745	-0.996233	-0.0157013	0.310567	-0.996368	0.0847547	0.00623524	-0.435817	-0.0049092	0.0161587	-0.999855	0.207833	0	0	0	1
-0.0847224	-0.996259	-0.0149067	0.310805	-0.99638	0.0846056	0.00628957	-0.435838	-0.00503309	0.0153708	-0.999867	0.207771	0	0	0	1
-0.0845106	-0.996286	-0.0142721	0.311041	-0.996398	0.0843975	0.00625527	-0.43583	-0.00505575	0.0147346	-0.999876	0.207758	0	0	0	1
-0.0842341	-0.996318	-0.0136597	0.311321	-0.996423	0.0841282	0.00596534	-0.435854	-0.00482247	0.0140986	-0.999887	0.207756	0	0	0	1
-0.0838433	-0.996358	-0.0131096	0.311645	-0.996456	0.0837432	0.00573368	-0.435827	-0.00464324	0.0135292	-0.999895	0.207722	0	0	0	1
-0.0834627	-0.996396	-0.0126658	0.311963	-0.99649	0.083369	0.00540453	-0.435817	-0.0043574	0.0130577	-0.999903	0.207667	0	0	0	1
-0.0830348	-0.996437	-0.0122644	0.312284	-0.996527	0.0829467	0.00509692	-0.435785	-0.00408975	0.0126304	-0.999909	0.207619	0	0	0	1
-0.0825835	-0.996479	-0.0118738	0.312618	-0.996565	0.0825013	0.00474062	-0.435751	-0.00377262	0.0122099	-0.999916	0.207584	0	0	0	1
-0.0821604	-0.996521	-0.0112255	0.313002	-0.996602	0.0820854	0.00433016	-0.435742	-0.00342194	0.0115285	-0.999925	0.207581	0	0	0	1
-0.0818347	-0.996555	-0.0105891	0.313338	-0.996629	0.081766	0.00395525	-0.435757	-0.0031041	0.0108625	-0.999934	0.207567	0	0	0	1
-0.0816523	-0.996579	-0.00972526	0.313674	-0.996644	0.0815877	0.00382608	-0.435761	-0.00304786	0.00999047	-0.999943	0.207535	0	0	0	1
-0.0816024	-0.996593	-0.00866575	0.314013	-0.996649	0.0815418	0.00373312	-0.435808	-0.00304214	0.0089268	-0.999953	0.207475	0	0	0	1
-0.0816557	-0.996599	-0.00734448	0.314381	-0.996644	0.081599	0.00375906	-0.435866	-0.00317538	0.00761227	-0.999964	0.207397	0	0	0	1
-0.0817427	-0.996601	-0.00590794	0.314773	-0.996636	0.0816899	0.00388079	-0.435923	-0.00341344	0.00619081	-0.999973	0.207275	0	0	0	1
-0.0818397	-0.996602	-0.00427512	0.315219	-0.996627	0.0817918	0.00405441	-0.435981	-0.00371947	0.00457806	-0.99998	0.207128	0	0	0	1
-0.0819788	-0.996596	-0.0026671	0.315662	-0.996614	0.0819361	0.00433433	-0.436041	-0.0041296	0.00299896	-0.999985	0.20689	0	0	0	1
-0.0820994	-0.996588	-0.00167793	0.315934	-0.996602	0.0820604	0.00457466	-0.436085	-0.00444996	0.00203339	-0.999986	0.206681	0	0	0	1
-0.0821272	-0.996587	-0.000743128	0.316202	-0.9966	0.0820925	0.00447929	-0.436152	-0.00443163	0.00109408	-0.999987	0.206631	0	0	0	1
-0.0819882	-0.996598	5.36724e-05	0.316481	-0.996612	0.0819571	0.00435496	-0.436159	-0.0043732	0.000289192	-0.999988	0.206652	0	0	0	1
-0.0817837	-0.996615	0.000759773	0.316768	-0.996629	0.0817556	0.00419154	-0.436148	-0.00426814	-0.000428766	-0.999989	0.206682	0	0	0	1
-0.0815146	-0.996636	0.00137565	0.317069	-0.996653	0.0814888	0.00381546	-0.436172	-0.0039434	-0.00107436	-0.999989	0.206698	0	0	0	1
-0.0811448	-0.996666	0.00195063	0.317407	-0.996684	0.0811206	0.00342102	-0.436178	-0.00359653	-0.00168087	-0.99999	0.206687	0	0	0	1
-0.0807742	-0.996694	0.00249992	0.317751	-0.996716	0.080751	0.00297216	-0.436193	-0.0031929	-0.00226592	-0.99999	0.206667	0	0	0	1
-0.0802944	-0.996732	0.00294006	0.318116	-0.996756	0.0802709	0.00235229	-0.436218	-0.00260929	-0.0027559	-0.999991	0.206652	0	0	0	1
-0.0797124	-0.996778	0.00324592	0.318499	-0.996804	0.0796876	0.00165105	-0.43623	-0.00193307	-0.00311816	-0.999991	0.206654	0	0	0	1
-0.0791193	-0.996824	0.00349812	0.318912	-0.996853	0.0790926	0.000961944	-0.436255	-0.00126423	-0.0034252	-0.999991	0.206674	0	0	0	1
-0.0785606	-0.996868	0.00363008	0.319289	-0.996897	0.0785318	0.000299695	-0.436283	-0.00061249	-0.00360945	-0.999991	0.206679	0	0	0	1
-0.0780138	-0.99691	0.00379154	0.319673	-0.996941	0.0779824	-0.000396652	-0.43633	7.11089e-05	-0.00382503	-0.99999	0.206677	0	0	0	1
-0.0774718	-0.996951	0.00403567	0.320063	-0.996982	0.0774371	-0.0011909	-0.436393	0.000846126	-0.00412988	-0.999989	0.206672	0	0	0	1
-0.0771769	-0.996973	0.00435318	0.320478	-0.997005	0.0771388	-0.00189404	-0.43644	0.00152388	-0.00450041	-0.999986	0.20666	0	0	0	1
-0.0770904	-0.996979	0.00457855	0.320917	-0.99701	0.0770493	-0.00246233	-0.436454	0.0020735	-0.00476876	-0.999984	0.206639	0	0	0	1
-0.0767763	-0.997002	0.00473328	0.321347	-0.997033	0.0767324	-0.00296669	-0.4365	0.00256599	-0.00496106	-0.999982	0.206621	0	0	0	1
-0.0764911	-0.997023	0.00494795	0.321802	-0.997055	0.0764454	-0.00320766	-0.436549	0.00279126	-0.00519278	-0.99998	0.206584	0	0	0	1
-0.076414	-0.997028	0.00509886	0.322247	-0.99706	0.0763675	-0.00327456	-0.436647	0.00284683	-0.00534813	-0.999979	0.206514	0	0	0	1
-0.0764277	-0.997027	0.00514504	0.322647	-0.99706	0.0763823	-0.0030528	-0.436769	0.00262212	-0.00537727	-0.99998	0.206408	0	0	0	1
-0.0764647	-0.997023	0.00537697	0.323052	-0.997058	0.0764206	-0.00270763	-0.436886	0.00226003	-0.00558223	-0.99998	0.206315	0	0	0	1
-0.0764636	-0.997021	0.00572809	0.323506	-0.997059	0.0764208	-0.00234897	-0.436994	0.00187557	-0.00590491	-0.999978	0.206232	0	0	0	1
-0.0764512	-0.99702	0.00596033	0.323962	-0.99706	0.0764103	-0.00197537	-0.437101	0.00148539	-0.00610788	-0.999978	0.206144	0	0	0	1
-0.0763607	-0.997026	0.00614735	0.324377	-0.997068	0.0763215	-0.00165119	-0.437163	0.00114842	-0.00626947	-0.999977	0.206065	0	0	0	1
-0.0761314	-0.997042	0.00643095	0.324823	-0.997086	0.0760936	-0.00139531	-0.437161	0.000873131	-0.0065325	-0.999976	0.205994	0	0	0	1
-0.0760997	-0.997043	0.00665701	0.325273	-0.997088	0.0760634	-0.00115366	-0.437177	0.000615177	-0.00673949	-0.999975	0.205939	0	0	0	1
-0.0762284	-0.997032	0.0068814	0.32569	-0.997079	0.0761934	-0.000931118	-0.437239	0.000375312	-0.00694634	-0.999974	0.20591	0	0	0	1
-0.0761421	-0.997036	0.00717424	0.326073	-0.997085	0.0761082	-0.000770123	-0.43727	0.000193085	-0.00722603	-0.999972	0.205885	0	0	0	1
-0.0759753	-0.997046	0.00758175	0.326471	-0.997098	0.0759406	-0.000856975	-0.437305	0.000249932	-0.00763891	-0.999969	0.205862	0	0	0	1
-0.0758404	-0.997052	0.00803783	0.326911	-0.997108	0.0758029	-0.00119851	-0.437391	0.000556928	-0.00811952	-0.999965	0.205835	0	0	0	1
-0.0757821	-0.997054	0.0084096	0.327309	-0.997112	0.0757412	-0.00158175	-0.437485	0.000911385	-0.0085192	-0.999961	0.205812	0	0	0	1
-0.0755848	-0.997064	0.00898162	0.327753	-0.997127	0.0755402	-0.00192185	-0.437524	0.00120897	-0.00911507	-0.999955	0.20583	0	0	0	1
-0.0754278	-0.99707	0.00954743	0.328155	-0.997138	0.0753788	-0.00230452	-0.437581	0.00154932	-0.0097079	-0.999949	0.205844	0	0	0	1
-0.0754449	-0.997061	0.0103497	0.328558	-0.997137	0.0753914	-0.00262414	-0.437671	0.00180736	-0.010532	-0.999941	0.205837	0	0	0	1
-0.0754099	-0.997051	0.0114809	0.328988	-0.997139	0.0753525	-0.00278181	-0.437747	0.00187968	-0.0116718	-0.999928	0.205812	0	0	0	1
-0.07542	-0.997037	0.012627	0.329351	-0.997138	0.0753596	-0.0028516	-0.4378	0.00186273	-0.0128198	-0.999914	0.205774	0	0	0	1
-0.075438	-0.99702	0.0137657	0.329709	-0.997137	0.0753755	-0.00285339	-0.437849	0.0017784	-0.0139555	-0.999899	0.205729	0	0	0	1
-0.0754945	-0.997002	0.0147226	0.330026	-0.997133	0.0754308	-0.00282486	-0.43792	0.00167693	-0.0149075	-0.999885	0.205691	0	0	0	1
-0.075457	-0.996995	0.0153826	0.330326	-0.997136	0.0753919	-0.00284163	-0.437971	0.00164444	-0.0155667	-0.999875	0.205686	0	0	0	1
-0.0752634	-0.997002	0.0158795	0.330683	-0.997151	0.0751962	-0.00292751	-0.437996	0.0016957	-0.0160684	-0.999867	0.205723	0	0	0	1
-0.0749996	-0.997017	0.0161839	0.331103	-0.99717	0.0749305	-0.00300528	-0.438022	0.00175469	-0.0163773	-0.999862	0.205762	0	0	0	1
-0.0748891	-0.997023	0.0163283	0.331522	-0.997178	0.0748177	-0.00312981	-0.438111	0.0018699	-0.0165304	-0.999859	0.205786	0	0	0	1
-0.0750147	-0.997011	0.0164591	0.332057	-0.997169	0.074941	-0.00325115	-0.438223	0.00197902	-0.0166702	-0.999857	0.205801	0	0	0	1
-0.074996	-0.997011	0.0165829	0.332702	-0.99717	0.0749217	-0.00327059	-0.438344	0.00198944	-0.016795	-0.999855	0.205796	0	0	0	1
-0.0750253	-0.997008	0.0166221	0.333211	-0.997168	0.0749522	-0.00319882	-0.438422	0.00191443	-0.0168288	-0.999854	0.205747	0	0	0	1
-0.0749842	-0.99701	0.0166596	0.333754	-0.997171	0.0749107	-0.0032154	-0.438474	0.00192885	-0.0168674	-0.999854	0.205704	0	0	0	1
-0.0751219	-0.996999	0.0167355	0.334224	-0.99716	0.0750457	-0.00336544	-0.438584	0.00207045	-0.0169546	-0.999852	0.205702	0	0	0	1
-0.0751046	-0.996998	0.0168251	0.334534	-0.997162	0.0750273	-0.00342089	-0.438636	0.00211931	-0.0170481	-0.99985	0.205723	0	0	0	1
-0.0749143	-0.997011	0.0169066	0.334878	-0.997176	0.0748342	-0.00357311	-0.438612	0.00226827	-0.0171403	-0.999848	0.20575	0	0	0	1
-0.0748809	-0.997012	0.0170008	0.335236	-0.997177	0.0747947	-0.00391755	-0.438661	0.00260532	-0.0172599	-0.999845	0.205799	0	0	0	1
-0.0747878	-0.997017	0.0171185	0.335576	-0.997184	0.0746973	-0.00414529	-0.438707	0.00282526	-0.0173941	-0.999842	0.205853	0	0	0	1
-0.0747303	-0.997019	0.0172637	0.336009	-0.997187	0.074635	-0.00439337	-0.438738	0.00306285	-0.0175572	-0.999839	0.205915	0	0	0	1
-0.0746389	-0.997023	0.0174405	0.336517	-0.997194	0.0745415	-0.00448553	-0.438787	0.00314318	-0.0177401	-0.999835	0.205971	0	0	0	1
-0.0748823	-0.997001	0.0176255	0.33704	-0.997176	0.0747853	-0.00442648	-0.43894	0.00306611	-0.017921	-0.999832	0.206003	0	0	0	1
-0.0749925	-0.99699	0.0177801	0.337573	-0.997169	0.0749012	-0.00408801	-0.439081	0.00271499	-0.01805	-0.999831	0.205984	0	0	0	1
-0.0749984	-0.996988	0.0178645	0.338147	-0.997169	0.0749145	-0.00366756	-0.439188	0.00228922	-0.0181027	-0.999831	0.205918	0	0	0	1
-0.0751165	-0.99698	0.0178442	0.338548	-0.997161	0.0750394	-0.0032947	-0.439263	0.00191674	-0.0180548	-0.999833	0.205807	0	0	0	1
-0.0751536	-0.996978	0.017784	0.33887	-0.997159	0.0750819	-0.00299689	-0.439271	0.00162357	-0.0179725	-0.999835	0.205692	0	0	0	1
-0.075035	-0.996987	0.017809	0.339258	-0.997168	0.0749666	-0.00281247	-0.439255	0.0014399	-0.0179834	-0.999835	0.205644	0	0	0	1
-0.0751169	-0.996978	0.0179425	0.339607	-0.997162	0.075049	-0.00277465	-0.439308	0.00139069	-0.0181138	-0.999833	0.205676	0	0	0	1
-0.0750908	-0.996978	0.0180562	0.33993	-0.997164	0.0750221	-0.00281124	-0.439336	0.00141911	-0.0182299	-0.999831	0.205709	0	0	0	1
-0.0749101	-0.99699	0.0181476	0.340319	-0.997177	0.0748391	-0.00292723	-0.439344	0.00153125	-0.0183294	-0.999829	0.20573	0	0	0	1
-0.0749183	-0.996987	0.0182496	0.340753	-0.997176	0.0748433	-0.00313579	-0.439413	0.00173147	-0.0184468	-0.999826	0.205762	0	0	0	1
-0.0749427	-0.996983	0.0183785	0.341219	-0.997174	0.074865	-0.00326929	-0.439479	0.0018545	-0.0185854	-0.999823	0.205794	0	0	0	1
-0.0747949	-0.996992	0.0184768	0.341672	-0.997185	0.0747168	-0.00328124	-0.43952	0.00186183	-0.018684	-0.999822	0.205808	0	0	0	1
-0.0747442	-0.996995	0.0185671	0.342134	-0.997189	0.0746682	-0.00316078	-0.439588	0.00173589	-0.0187649	-0.99982	0.205794	0	0	0	1
-0.0749199	-0.996979	0.0186913	0.34255	-0.997177	0.0748478	-0.00294111	-0.439714	0.00150419	-0.0188726	-0.999819	0.205785	0	0	0	1
-0.0750624	-0.996965	0.0188412	0.342873	-0.997166	0.0749938	-0.00275155	-0.439844	0.00130119	-0.0190082	-0.999816	0.205805	0	0	0	1
-0.0749678	-0.99697	0.0189858	0.34321	-0.997174	0.0749015	-0.00261989	-0.439882	0.00116083	-0.0191423	-0.999814	0.205837	0	0	0	1
-0.0748234	-0.996978	0.0191481	0.343594	-0.997185	0.0747591	-0.00249966	-0.439903	0.00103156	-0.0192949	-0.999811	0.205882	0	0	0	1
-0.074709	-0.996983	0.0193071	0.343958	-0.997193	0.0746466	-0.00240053	-0.439943	0.000923016	-0.019446	-0.999808	0.205928	0	0	0	1
-0.0745436	-0.996992	0.0194644	0.344339	-0.997206	0.0744822	-0.00233738	-0.439944	0.000851527	-0.019598	-0.999805	0.205979	0	0	0	1
-0.0745409	-0.996989	0.0196356	0.344742	-0.997206	0.0744779	-0.00240812	-0.439986	0.00090938	-0.019774	-0.999802	0.206042	0	0	0	1
-0.0745207	-0.996988	0.0197969	0.345171	-0.997207	0.0744565	-0.00246404	-0.440067	0.000953529	-0.019939	-0.999799	0.206093	0	0	0	1
-0.074528	-0.996984	0.0199414	0.345596	-0.997207	0.074465	-0.00239506	-0.44012	0.000873819	-0.0200779	-0.999796	0.206125	0	0	0	1
-0.0744984	-0.996983	0.020084	0.345993	-0.997209	0.0744362	-0.00235058	-0.440193	0.000819427	-0.0202168	-0.999793	0.206158	0	0	0	1
-0.0744483	-0.996984	0.020245	0.346422	-0.997213	0.0743891	-0.0021954	-0.440273	0.000653677	-0.0203658	-0.99979	0.20619	0	0	0	1
-0.0745292	-0.996974	0.0204582	0.346872	-0.997207	0.0744743	-0.00197983	-0.440415	0.000421114	-0.0205624	-0.999786	0.206233	0	0	0	1
-0.0746224	-0.996963	0.0206232	0.347219	-0.9972	0.0745713	-0.00179163	-0.440546	0.000219168	-0.0207129	-0.999783	0.206265	0	0	0	1
-0.0745301	-0.996967	0.0207772	0.347604	-0.997207	0.0744828	-0.00161315	-0.440602	3.1583e-05	-0.0208532	-0.99978	0.206293	0	0	0	1
-0.0744424	-0.99697	0.020948	0.348003	-0.997214	0.0743985	-0.00145082	-0.440655	-0.000141207	-0.0210114	-0.999777	0.206335	0	0	0	1
-0.0744014	-0.996968	0.0211584	0.348422	-0.997217	0.0743607	-0.00130013	-0.440735	-0.00030631	-0.02121	-0.999773	0.206399	0	0	0	1
-0.0742184	-0.996979	0.0213238	0.348783	-0.99723	0.0741797	-0.00120659	-0.440732	-0.000407999	-0.021368	-0.99977	0.206455	0	0	0	1
-0.0741976	-0.996976	0.021498	0.349163	-0.997232	0.0741605	-0.0011352	-0.44071	-0.000491689	-0.0215364	-0.999766	0.206512	0	0	0	1
-0.0741869	-0.996972	0.0217279	0.349576	-0.997232	0.0741515	-0.00106349	-0.440757	-0.000580055	-0.0217604	-0.999761	0.206598	0	0	0	1
-0.0741606	-0.996969	0.0219569	0.349979	-0.997234	0.0741269	-0.000988526	-0.440818	-0.000671246	-0.0219832	-0.999756	0.206685	0	0	0	1
-0.0741052	-0.99697	0.022118	0.350331	-0.997239	0.0740701	-0.00105966	-0.440844	-0.000611015	-0.0221491	-0.999752	0.206753	0	0	0	1
-0.074083	-0.996968	0.0222503	0.350679	-0.99724	0.0740413	-0.00135813	-0.440882	-0.000322604	-0.0223032	-0.999749	0.206827	0	0	0	1
-0.0740403	-0.996967	0.0224473	0.351065	-0.997244	0.0739912	-0.00168549	-0.44095	-9.69911e-06	-0.0225239	-0.999744	0.206936	0	0	0	1
-0.0740691	-0.99696	0.0226816	0.351473	-0.997241	0.0740121	-0.00203575	-0.441037	0.000321678	-0.0227835	-0.999738	0.207067	0	0	0	1
-0.0740871	-0.996953	0.0229064	0.351869	-0.99724	0.0740244	-0.00228043	-0.441098	0.00054867	-0.0230258	-0.999733	0.207191	0	0	0	1
-0.0740937	-0.996947	0.0231679	0.352258	-0.997239	0.074029	-0.00236121	-0.44114	0.000609723	-0.0232926	-0.999726	0.207312	0	0	0	1
-0.074137	-0.996936	0.0234701	0.352674	-0.997236	0.0740691	-0.00248831	-0.441225	0.000713091	-0.0236034	-0.999719	0.207457	0	0	0	1
-0.0743395	-0.996914	0.0237954	0.353108	-0.997221	0.0742693	-0.00257911	-0.441328	0.000774687	-0.0239347	-0.999711	0.207625	0	0	0	1
-0.0744917	-0.996896	0.0240602	0.353518	-0.99721	0.0744195	-0.00265436	-0.44139	0.000826369	-0.0242045	-0.999705	0.207792	0	0	0	1
-0.0746104	-0.996879	0.0243805	0.35397	-0.997201	0.0745386	-0.002626	-0.441409	0.000771304	-0.0245218	-0.999697	0.207929	0	0	0	1
-0.0749227	-0.996846	0.0247693	0.354491	-0.997177	0.0748511	-0.00261155	-0.441429	0.000720077	-0.0249087	-0.999687	0.208098	0	0	0	1
-0.0753595	-0.996804	0.025159	0.355012	-0.997144	0.0752878	-0.00261024	-0.441464	0.000678496	-0.0252975	-0.999678	0.208273	0	0	0	1
-0.0756355	-0.996775	0.0254667	0.355481	-0.997124	0.0755614	-0.00269817	-0.44151	0.00073592	-0.0256112	-0.99967	0.208426	0	0	0	1
-0.0757937	-0.996757	0.0257081	0.355957	-0.997111	0.0757137	-0.00292213	-0.441572	0.000936958	-0.0258689	-0.999663	0.208599	0	0	0	1
-0.0761052	-0.996727	0.0259543	0.356337	-0.997088	0.0760229	-0.00300584	-0.441627	0.000993632	-0.0261211	-0.999656	0.208734	0	0	0	1
-0.0762561	-0.996709	0.0261999	0.356658	-0.997076	0.0761722	-0.00305506	-0.441678	0.00102005	-0.0263698	-0.99965	0.208845	0	0	0	1
-0.0763186	-0.996697	0.0264638	0.35702	-0.997071	0.0762331	-0.00311	-0.441724	0.00105305	-0.0266372	-0.999643	0.208965	0	0	0	1
-0.0763498	-0.996686	0.0267874	0.357444	-0.997069	0.0762634	-0.00313108	-0.4418	0.00104853	-0.0269615	-0.999634	0.209111	0	0	0	1
-0.0763978	-0.996671	0.0272092	0.357948	-0.997065	0.0763123	-0.00308195	-0.441911	0.000966009	-0.0273784	-0.999623	0.209301	0	0	0	1
-0.0764033	-0.996659	0.0276311	0.358472	-0.997065	0.0763192	-0.00301881	-0.442019	0.000870639	-0.0277942	-0.999611	0.209501	0	0	0	1
-0.0764634	-0.996647	0.0278908	0.359024	-0.99706	0.0763817	-0.00292306	-0.442084	0.000753604	-0.0280459	-0.999604	0.209688	0	0	0	1
-0.0766115	-0.996632	0.0280202	0.359524	-0.997049	0.0765321	-0.00284264	-0.442118	0.000659308	-0.0281688	-0.999601	0.209854	0	0	0	1
-0.0766296	-0.996623	0.0282792	0.359967	-0.997048	0.0765509	-0.00281008	-0.442122	0.000606467	-0.0284246	-0.999594	0.20999	0	0	0	1
-0.0766292	-0.996615	0.0285536	0.360393	-0.997048	0.076551	-0.00278827	-0.442106	0.000563696	-0.0286965	-0.999586	0.210112	0	0	0	1
-0.0766849	-0.996603	0.0288278	0.360745	-0.997044	0.0766072	-0.00276683	-0.442147	0.000519671	-0.0289683	-0.999578	0.210235	0	0	0	1
-0.0767514	-0.996592	0.0290379	0.360991	-0.997038	0.0766745	-0.00273591	-0.442194	0.000470768	-0.0291754	-0.999572	0.210321	0	0	0	1
-0.0766843	-0.996591	0.0292419	0.361272	-0.997044	0.0766076	-0.00272592	-0.442185	0.000447121	-0.029378	-0.999566	0.210402	0	0	0	1
-0.0766044	-0.996591	0.0294533	0.361572	-0.99705	0.0765218	-0.00291873	-0.442245	0.000625608	-0.0296035	-0.99956	0.210502	0	0	0	1
-0.0764984	-0.996592	0.0297029	0.361942	-0.997057	0.0764046	-0.00328876	-0.442325	0.00097876	-0.0298806	-0.999551	0.210615	0	0	0	1
-0.0763625	-0.996593	0.0300148	0.362449	-0.997068	0.0762601	-0.00355952	-0.442339	0.0012291	-0.0302121	-0.999541	0.210764	0	0	0	1
-0.0764216	-0.996579	0.0303221	0.362945	-0.997063	0.0763105	-0.00383443	-0.442404	0.00147806	-0.0305395	-0.99953	0.210919	0	0	0	1
-0.0765025	-0.996563	0.0306552	0.363446	-0.997056	0.076385	-0.00402878	-0.442466	0.00164397	-0.0308866	-0.99952	0.211079	0	0	0	1
-0.0766207	-0.996542	0.0310205	0.363994	-0.997047	0.0764961	-0.0042372	-0.442543	0.00182023	-0.031267	-0.999507	0.211263	0	0	0	1
-0.0768653	-0.99651	0.0314596	0.364532	-0.997028	0.0767387	-0.00428023	-0.442652	0.00182174	-0.0317086	-0.999493	0.211465	0	0	0	1
-0.0770562	-0.99648	0.0319137	0.365068	-0.997014	0.0769305	-0.0042282	-0.442727	0.00172879	-0.0321576	-0.999479	0.211657	0	0	0	1
-0.0771459	-0.996458	0.032403	0.36571	-0.997007	0.0770198	-0.00421645	-0.44276	0.00167644	-0.0326447	-0.999464	0.211865	0	0	0	1
-0.077409	-0.996422	0.0328813	0.366305	-0.996986	0.0772784	-0.00433219	-0.44286	0.00174625	-0.033131	-0.999447	0.212075	0	0	0	1
-0.0775691	-0.996393	0.033356	0.366967	-0.996973	0.0774286	-0.00460557	-0.442944	0.00197682	-0.0336257	-0.999431	0.212277	0	0	0	1
-0.0776054	-0.996375	0.0338218	0.367816	-0.996968	0.0774252	-0.00574199	-0.443165	0.00307311	-0.0341782	-0.999409	0.212538	0	0	0	1
-0.0780339	-0.996335	0.0340164	0.368711	-0.996928	0.0777967	-0.00738354	-0.443449	0.00468073	-0.0345014	-0.999392	0.212687	0	0	0	1
-0.0782419	-0.996337	0.0334687	0.369534	-0.996908	0.0779859	-0.00801377	-0.443497	0.00534498	-0.0340056	-0.999405	0.212506	0	0	0	1
-0.0786664	-0.99633	0.032671	0.370234	-0.99687	0.0783889	-0.00879843	-0.44364	0.00617579	-0.0332742	-0.999425	0.212222	0	0	0	1
-0.078937	-0.99633	0.0320197	0.370812	-0.996845	0.078646	-0.0093381	-0.443773	0.00675633	-0.0326691	-0.999441	0.211984	0	0	0	1
-0.0791269	-0.996326	0.0316802	0.371284	-0.996828	0.07883	-0.00959489	-0.443807	0.00703303	-0.0323522	-0.99945	0.211823	0	0	0	1
-0.0791447	-0.99633	0.0315067	0.371667	-0.996824	0.0788359	-0.0100026	-0.443862	0.00745278	-0.0322115	-0.999451	0.211703	0	0	0	1
-0.0791473	-0.996334	0.0313525	0.371934	-0.99682	0.0788278	-0.0103734	-0.443908	0.00783469	-0.0320871	-0.999452	0.211602	0	0	0	1
-0.078966	-0.996352	0.0312445	0.372233	-0.996831	0.078633	-0.0108186	-0.443913	0.00829306	-0.032013	-0.999451	0.211537	0	0	0	1
-0.0787817	-0.996371	0.0310977	0.372624	-0.996841	0.0784317	-0.0113841	-0.443922	0.00887459	-0.0319096	-0.999449	0.211447	0	0	0	1
-0.0787251	-0.996384	0.030839	0.373027	-0.996838	0.0783531	-0.0121555	-0.444007	0.00966603	-0.0317117	-0.999448	0.211297	0	0	0	1
-0.0787021	-0.9964	0.0303792	0.373459	-0.996834	0.0783175	-0.0126995	-0.444007	0.0102454	-0.0312957	-0.999455	0.211007	0	0	0	1
-0.0788806	-0.9964	0.0299127	0.373929	-0.996815	0.0784889	-0.0130858	-0.44399	0.0106617	-0.0308628	-0.999464	0.210616	0	0	0	1
-0.0791187	-0.996394	0.0294572	0.374289	-0.996795	0.0787282	-0.0132092	-0.444003	0.0108133	-0.030421	-0.999476	0.210252	0	0	0	1
-0.0793374	-0.99638	0.029368	0.37469	-0.996779	0.0789518	-0.0130826	-0.444037	0.0106875	-0.0303245	-0.999481	0.210091	0	0	0	1
-0.0795525	-0.996359	0.0294825	0.375189	-0.996764	0.0791728	-0.0128496	-0.444163	0.0104395	-0.0304225	-0.99948	0.21007	0	0	0	1
-0.0798544	-0.996332	0.0295793	0.375589	-0.996744	0.0794834	-0.012537	-0.444357	0.0101108	-0.0304973	-0.999481	0.210039	0	0	0	1
-0.079972	-0.996322	0.0296048	0.375991	-0.996737	0.0796105	-0.0122167	-0.444471	0.00978578	-0.0304985	-0.999485	0.209968	0	0	0	1
-0.0798798	-0.996328	0.0296409	0.376587	-0.996749	0.0795302	-0.0118131	-0.444517	0.00938329	-0.0305014	-0.999488	0.209886	0	0	0	1
-0.0799449	-0.996322	0.0296667	0.376998	-0.996746	0.079604	-0.0115212	-0.444601	0.0090881	-0.0305045	-0.999491	0.209827	0	0	0	1
-0.0798633	-0.996328	0.0296992	0.377417	-0.996755	0.0795302	-0.011255	-0.444625	0.00882252	-0.030515	-0.999493	0.209775	0	0	0	1
-0.0798435	-0.996327	0.0297852	0.377841	-0.996759	0.0795174	-0.0110019	-0.444674	0.00856391	-0.0305804	-0.999493	0.20975	0	0	0	1
-0.0799849	-0.996313	0.0298707	0.378105	-0.996749	0.0796639	-0.010814	-0.444779	0.00836535	-0.0306518	-0.999493	0.209738	0	0	0	1
-0.0799367	-0.996314	0.0299656	0.378392	-0.996754	0.0796191	-0.0106765	-0.444804	0.00822219	-0.0307351	-0.999492	0.209744	0	0	0	1
-0.0798576	-0.996316	0.0301015	0.378723	-0.996762	0.0795425	-0.0105588	-0.444826	0.0080964	-0.0308605	-0.999489	0.209776	0	0	0	1
-0.0799389	-0.996304	0.030291	0.37909	-0.996757	0.0796274	-0.0103958	-0.444923	0.00791615	-0.0310371	-0.999485	0.209818	0	0	0	1
-0.0800313	-0.996291	0.0304654	0.37955	-0.996751	0.0797263	-0.0101431	-0.445042	0.00764739	-0.0311915	-0.999482	0.20984	0	0	0	1
-0.0800692	-0.996283	0.0306437	0.380092	-0.996751	0.079772	-0.00985088	-0.445152	0.00734054	-0.0313462	-0.999479	0.209856	0	0	0	1
-0.080108	-0.996275	0.0307848	0.380697	-0.99675	0.0798211	-0.00949239	-0.445269	0.00697053	-0.0314585	-0.999479	0.209842	0	0	0	1
-0.0801029	-0.996274	0.030853	0.381208	-0.996753	0.0798257	-0.00916925	-0.445344	0.00664298	-0.0315006	-0.999479	0.209798	0	0	0	1
-0.080014	-0.996279	0.0308949	0.381644	-0.996762	0.0797451	-0.00889642	-0.445364	0.00637036	-0.03152	-0.999481	0.209748	0	0	0	1
-0.0799911	-0.996278	0.0309987	0.382044	-0.996765	0.079728	-0.00869357	-0.445404	0.00616049	-0.0316072	-0.999479	0.209747	0	0	0	1
-0.0800502	-0.996269	0.0311351	0.382312	-0.996761	0.0797903	-0.00856665	-0.445467	0.00602115	-0.0317333	-0.999476	0.209776	0	0	0	1
-0.0799968	-0.996269	0.0312743	0.382568	-0.996766	0.0797384	-0.00849219	-0.445474	0.00593748	-0.0318658	-0.999472	0.209819	0	0	0	1
-0.0800801	-0.996257	0.0314497	0.382859	-0.996759	0.0798219	-0.00845503	-0.445481	0.00588373	-0.0320382	-0.999467	0.209881	0	0	0	1
-0.0800909	-0.996249	0.0316607	0.383203	-0.996759	0.0798342	-0.00836953	-0.445521	0.00578125	-0.0322418	-0.999461	0.209944	0	0	0	1
-0.0801257	-0.996239	0.0318792	0.38365	-0.996757	0.0798724	-0.00822565	-0.445593	0.00561915	-0.0324483	-0.999456	0.210003	0	0	0	1
-0.0801657	-0.99623	0.0320592	0.384123	-0.996754	0.0799114	-0.00822719	-0.445707	0.00560499	-0.032628	-0.99945	0.210057	0	0	0	1
-0.0801779	-0.996223	0.0322501	0.384665	-0.996754	0.0799273	-0.00808123	-0.445788	0.00544373	-0.0328067	-0.999445	0.210092	0	0	0	1
-0.0803603	-0.996201	0.0324858	0.385249	-0.996741	0.0801175	-0.00781042	-0.445923	0.00514875	-0.0330209	-0.999439	0.210145	0	0	0	1
-0.080485	-0.996184	0.0326845	0.385723	-0.996732	0.0802487	-0.00758539	-0.446038	0.00490422	-0.0332015	-0.999435	0.21019	0	0	0	1
-0.0804239	-0.996184	0.0328507	0.38616	-0.996738	0.0801922	-0.00741916	-0.44605	0.00472712	-0.0333536	-0.99943	0.210228	0	0	0	1
-0.0805422	-0.996168	0.0330427	0.386575	-0.996729	0.0803148	-0.00726837	-0.446095	0.00455734	-0.0335333	-0.999425	0.210275	0	0	0	1
-0.0807138	-0.996147	0.0332556	0.386895	-0.996716	0.0804891	-0.00715905	-0.446186	0.00442539	-0.0337376	-0.999419	0.210345	0	0	0	1
-0.0807015	-0.996141	0.0334544	0.387235	-0.996717	0.0804785	-0.00708541	-0.446199	0.00433633	-0.0339297	-0.999413	0.210417	0	0	0	1
-0.0807823	-0.996127	0.0336893	0.387631	-0.996711	0.0805614	-0.00699609	-0.446233	0.00422555	-0.034157	-0.999405	0.2105	0	0	0	1
-0.0810361	-0.996097	0.0339523	0.388073	-0.996691	0.0808203	-0.00681878	-0.446367	0.00401875	-0.0344058	-0.999398	0.210577	0	0	0	1
-0.0811802	-0.996077	0.0341926	0.388557	-0.996681	0.0809708	-0.00660845	-0.446495	0.00378452	-0.0346289	-0.999391	0.210642	0	0	0	1
-0.0812187	-0.996067	0.0343947	0.389114	-0.996678	0.0810177	-0.00634743	-0.446569	0.00350647	-0.0348093	-0.999386	0.210678	0	0	0	1
-0.0814119	-0.996046	0.034567	0.389673	-0.996664	0.081221	-0.00604226	-0.446686	0.00318137	-0.0349569	-0.999382	0.210691	0	0	0	1
-0.0815427	-0.996036	0.0345278	0.390072	-0.996654	0.0813613	-0.00577927	-0.44678	0.0029177	-0.0348968	-0.999385	0.210681	0	0	0	1
-0.0814667	-0.996039	0.0346285	0.390521	-0.996661	0.0812922	-0.00557162	-0.446782	0.00270508	-0.0349801	-0.999382	0.210676	0	0	0	1
-0.0815355	-0.996028	0.0347731	0.3909	-0.996655	0.0813658	-0.00542225	-0.446805	0.00254191	-0.0351123	-0.999378	0.210705	0	0	0	1
-0.0815569	-0.996022	0.0349138	0.391144	-0.996654	0.0813888	-0.00537125	-0.446825	0.00247883	-0.0352484	-0.999374	0.210748	0	0	0	1
-0.0815007	-0.996021	0.0350585	0.391422	-0.996658	0.0813237	-0.00561087	-0.446861	0.002708	-0.0354119	-0.999367	0.210809	0	0	0	1
-0.0814987	-0.996014	0.0352594	0.391759	-0.996657	0.0813081	-0.0059772	-0.44689	0.00305704	-0.035642	-0.999358	0.210888	0	0	0	1
-0.0815445	-0.995999	0.035578	0.392185	-0.996652	0.0813368	-0.00642368	-0.446954	0.00347473	-0.035996	-0.999344	0.210997	0	0	0	1
-0.0817358	-0.995974	0.0358301	0.392698	-0.996635	0.0815136	-0.00680462	-0.447025	0.00382714	-0.036279	-0.999332	0.211123	0	0	0	1
-0.0819348	-0.99595	0.0360519	0.393235	-0.996618	0.0817043	-0.00701058	-0.44712	0.00400714	-0.0365177	-0.999323	0.211207	0	0	0	1
-0.0820423	-0.995934	0.0362374	0.393816	-0.996609	0.0818139	-0.00693464	-0.447221	0.00391226	-0.0366967	-0.999317	0.211245	0	0	0	1
-0.0823781	-0.9959	0.0364085	0.394404	-0.996583	0.0821594	-0.00666032	-0.44741	0.00361224	-0.036846	-0.999312	0.21125	0	0	0	1
-0.082558	-0.995883	0.0364899	0.394914	-0.996569	0.0823513	-0.00632925	-0.447531	0.00326871	-0.0369006	-0.999312	0.211205	0	0	0	1
-0.0826398	-0.995873	0.0365626	0.395404	-0.996563	0.0824442	-0.0060262	-0.447608	0.00295747	-0.0369483	-0.999311	0.211161	0	0	0	1
-0.0828426	-0.995852	0.0366907	0.395784	-0.996547	0.0826548	-0.00580664	-0.447728	0.00272038	-0.0370584	-0.999307	0.211165	0	0	0	1
-0.0828238	-0.995848	0.0368228	0.396104	-0.996549	0.0826404	-0.00567938	-0.447755	0.00258324	-0.0371795	-0.999303	0.211194	0	0	0	1
-0.0827344	-0.99585	0.0369805	0.396472	-0.996557	0.0825545	-0.00557596	-0.447744	0.0024704	-0.0373277	-0.999298	0.211235	0	0	0	1
-0.0828847	-0.99583	0.0371716	0.396835	-0.996545	0.0827095	-0.0054381	-0.447847	0.00231146	-0.0375072	-0.999292	0.211287	0	0	0	1
-0.0830156	-0.995811	0.037394	0.397301	-0.996534	0.0828478	-0.00523103	-0.447962	0.00208157	-0.037712	-0.999285	0.211343	0	0	0	1
-0.0830996	-0.995795	0.0376293	0.397884	-0.996528	0.0829419	-0.00495256	-0.448066	0.00178114	-0.0379235	-0.999277	0.211389	0	0	0	1
-0.0833611	-0.995765	0.037847	0.398474	-0.996507	0.0832156	-0.00463086	-0.448249	0.00143222	-0.0381141	-0.99927	0.211418	0	0	0	1
-0.083428	-0.995764	0.037728	0.398961	-0.996501	0.0832949	-0.00430891	-0.448339	0.00111853	-0.0379688	-0.999276	0.211383	0	0	0	1
-0.0833195	-0.995776	0.0376439	0.399486	-0.996511	0.0831918	-0.00416629	-0.448354	0.000987455	-0.037873	-0.99928	0.211365	0	0	0	1
-0.0834397	-0.995764	0.0376979	0.399882	-0.996501	0.0833191	-0.00398137	-0.448408	0.000793966	-0.0379116	-0.999279	0.211366	0	0	0	1
-0.0835239	-0.995754	0.0377908	0.400197	-0.996494	0.0834086	-0.00383931	-0.448429	0.000641335	-0.0379924	-0.999276	0.211367	0	0	0	1
-0.0835314	-0.995748	0.0379168	0.400569	-0.996493	0.0834203	-0.00372655	-0.448425	0.000518077	-0.0381085	-0.999272	0.211389	0	0	0	1
-0.0837578	-0.995723	0.0380894	0.400909	-0.996474	0.0836505	-0.00363207	-0.448531	0.000400739	-0.0382727	-0.999265	0.211432	0	0	0	1
-0.0838624	-0.995707	0.0382543	0.401304	-0.996466	0.0837571	-0.00357993	-0.448645	0.000330887	-0.0384326	-0.999259	0.211476	0	0	0	1
-0.0837742	-0.995709	0.0384053	0.401779	-0.996473	0.0836723	-0.00348746	-0.448676	0.000229418	-0.0385753	-0.999254	0.211509	0	0	0	1
-0.0838381	-0.995696	0.0385951	0.40231	-0.996468	0.0837411	-0.00336152	-0.44878	8.54377e-05	-0.0387539	-0.999247	0.21155	0	0	0	1
-0.0841049	-0.995665	0.0388134	0.402813	-0.996445	0.0840169	-0.0031351	-0.44896	-0.000169105	-0.0389524	-0.999239	0.211597	0	0	0	1
-0.0841516	-0.995656	0.0389432	0.40327	-0.996441	0.0840724	-0.00291263	-0.449027	-0.000403716	-0.039063	-0.999235	0.211607	0	0	0	1
-0.084111	-0.995655	0.0390547	0.403731	-0.996444	0.0840392	-0.00272438	-0.449051	-0.000599236	-0.0391584	-0.999231	0.211611	0	0	0	1
-0.0842316	-0.99564	0.0391843	0.404099	-0.996434	0.0841674	-0.00253695	-0.449141	-0.000801811	-0.0392716	-0.999226	0.211624	0	0	0	1
-0.0842871	-0.99563	0.0393323	0.404436	-0.996429	0.0842288	-0.00238929	-0.449196	-0.000963744	-0.0394066	-0.999221	0.211655	0	0	0	1
-0.0842071	-0.99563	0.0394927	0.404817	-0.996436	0.0841538	-0.00226457	-0.449198	-0.00109847	-0.039556	-0.999215	0.211698	0	0	0	1
-0.0843596	-0.995609	0.0396924	0.405221	-0.996423	0.0843132	-0.00209902	-0.449312	-0.00128647	-0.0397408	-0.999207	0.211754	0	0	0	1
-0.0845884	-0.995581	0.0399008	0.405653	-0.996403	0.0845513	-0.00187894	-0.449463	-0.00153272	-0.0399295	-0.9992	0.2118	0	0	0	1
-0.0846646	-0.995567	0.0400851	0.406138	-0.996396	0.0846369	-0.00165315	-0.44955	-0.00177657	-0.0400939	-0.999193	0.211838	0	0	0	1
-0.0847434	-0.995556	0.0402023	0.406668	-0.996389	0.0847268	-0.00138413	-0.449641	-0.00205795	-0.0401877	-0.999188	0.211864	0	0	0	1
-0.0848918	-0.995548	0.0400963	0.407087	-0.996376	0.0848857	-0.00111816	-0.449753	-0.00232014	-0.0400592	-0.999193	0.211877	0	0	0	1
-0.0849142	-0.995558	0.0397912	0.407371	-0.996373	0.0849147	-0.0009348	-0.449793	-0.00247794	-0.0397397	-0.999205	0.211862	0	0	0	1
-0.0848936	-0.995596	0.038875	0.4074	-0.996375	0.0848945	-0.000867633	-0.449797	-0.00246615	-0.0388211	-0.999241	0.21179	0	0	0	1
-0.0849214	-0.995621	0.0381563	0.407336	-0.996373	0.0849238	-0.00078278	-0.449794	-0.00249071	-0.0380978	-0.999269	0.211704	0	0	0	1
-0.0850277	-0.995635	0.0375563	0.407187	-0.996364	0.0850314	-0.000713363	-0.449797	-0.00251287	-0.0374938	-0.999292	0.211594	0	0	0	1
-0.08542	-0.995622	0.037024	0.407036	-0.99633	0.0854264	-0.00061074	-0.449799	-0.00258441	-0.0369538	-0.999312	0.211463	0	0	0	1
-0.0856606	-0.995623	0.0364154	0.406872	-0.996309	0.085669	-0.000515657	-0.449797	-0.00263591	-0.0363387	-0.999334	0.211334	0	0	0	1
-0.0859438	-0.995629	0.0355797	0.406645	-0.996285	0.0859532	-0.000430852	-0.449786	-0.00265883	-0.035498	-0.999364	0.211212	0	0	0	1
-0.0861784	-0.995646	0.0345227	0.406365	-0.996264	0.0861878	-0.000354131	-0.44976	-0.00265243	-0.0344378	-0.999401	0.211103	0	0	0	1
-0.0864644	-0.995654	0.03356	0.406102	-0.99624	0.0864738	-0.000285364	-0.449741	-0.00264749	-0.033472	-0.999434	0.211007	0	0	0	1
-0.0867108	-0.995667	0.0325384	0.405823	-0.996218	0.0867202	-0.000206495	-0.449721	-0.00264567	-0.0324469	-0.999468	0.210903	0	0	0	1
-0.0868784	-0.995682	0.0316008	0.405569	-0.996204	0.0868875	-0.000142154	-0.449704	-0.00263368	-0.0315068	-0.999498	0.210811	0	0	0	1
-0.0870507	-0.995701	0.0305268	0.405283	-0.996189	0.0870595	-6.4136e-05	-0.449679	-0.00262326	-0.0304297	-0.999532	0.210706	0	0	0	1
-0.087207	-0.995722	0.0293791	0.404976	-0.996175	0.0872151	1.18824e-05	-0.449654	-0.00260356	-0.0292793	-0.999566	0.2106	0	0	0	1
-0.0873526	-0.99574	0.0283091	0.404689	-0.996162	0.0873602	9.13012e-05	-0.449633	-0.00259341	-0.0282062	-0.999597	0.210495	0	0	0	1
-0.0874715	-0.995756	0.0273583	0.404434	-0.996152	0.0874784	0.000151376	-0.449615	-0.00257338	-0.0272535	-0.999623	0.210407	0	0	0	1
-0.0876296	-0.995767	0.0264292	0.40418	-0.996138	0.087636	0.000220713	-0.449598	-0.00256528	-0.0263215	-0.999648	0.210319	0	0	0	1
-0.0877766	-0.995778	0.0255076	0.40393	-0.996125	0.0877823	0.000283178	-0.44958	-0.00255042	-0.0253976	-0.999672	0.210232	0	0	0	1
-0.087973	-0.995783	0.024632	0.403689	-0.996108	0.087978	0.000343598	-0.449566	-0.00253852	-0.0245196	-0.999694	0.210152	0	0	0	1
-0.0880753	-0.995798	0.0236605	0.403424	-0.996099	0.0880795	0.00040873	-0.449549	-0.00252029	-0.0235459	-0.999718	0.210061	0	0	0	1
-0.0881873	-0.995809	0.0227451	0.403176	-0.996089	0.0881907	0.000477095	-0.449533	-0.00251025	-0.0226278	-0.999739	0.209975	0	0	0	1
-0.0883387	-0.995818	0.0217572	0.402905	-0.996076	0.0883413	0.000547094	-0.449515	-0.00249608	-0.0216373	-0.999761	0.209886	0	0	0	1
-0.0884475	-0.995827	0.0208813	0.40267	-0.996066	0.0884491	0.000606392	-0.449497	-0.00247999	-0.0207593	-0.999779	0.209803	0	0	0	1
-0.0885563	-0.995836	0.01996	0.402416	-0.996056	0.088557	0.000669405	-0.449483	-0.00246338	-0.0198359	-0.999798	0.209723	0	0	0	1
-0.0886845	-0.995844	0.0189766	0.402147	-0.996045	0.088684	0.000731436	-0.449468	-0.00244046	-0.0188505	-0.999817	0.209635	0	0	0	1
-0.0888695	-0.995845	0.0180627	0.401891	-0.996029	0.088868	0.00079855	-0.449453	-0.00242954	-0.0179339	-0.999834	0.20955	0	0	0	1
-0.0890031	-0.995854	0.0168364	0.401547	-0.996017	0.0890001	0.0008774	-0.449442	-0.00240128	-0.0167051	-0.999855	0.209446	0	0	0	1
-0.0891098	-0.995867	0.0154551	0.40117	-0.996007	0.089105	0.000974824	-0.449418	-0.00237696	-0.0153205	-0.999878	0.209326	0	0	0	1
-0.0891863	-0.995878	0.0142271	0.400838	-0.996	0.0891798	0.00105309	-0.449397	-0.00234653	-0.0140903	-0.999896	0.20922	0	0	0	1
-0.0892715	-0.995889	0.0129273	0.400485	-0.995993	0.0892631	0.00113409	-0.449373	-0.00231233	-0.0127883	-0.999913	0.209112	0	0	0	1
-0.0893464	-0.995897	0.0117354	0.40016	-0.995986	0.0893363	0.00121704	-0.449352	-0.00228938	-0.0115936	-0.999928	0.209012	0	0	0	1
-0.0894111	-0.995905	0.0104519	0.399812	-0.995981	0.0893989	0.00129702	-0.449328	-0.00225499	-0.010308	-0.999942	0.208907	0	0	0	1
-0.0894859	-0.99591	0.00934049	0.399512	-0.995974	0.089472	0.0013735	-0.449305	-0.00223245	-0.00919407	-0.999953	0.208815	0	0	0	1
-0.0895588	-0.995912	0.00830739	0.39923	-0.995967	0.0895432	0.00143949	-0.449288	-0.00220631	-0.00815908	-0.999962	0.208734	0	0	0	1
-0.0896207	-0.995915	0.00717232	0.39892	-0.995962	0.0896031	0.00151164	-0.449264	-0.00217693	-0.00702202	-0.999971	0.20865	0	0	0	1
-0.0896683	-0.995917	0.0062789	0.39867	-0.995958	0.089649	0.00154541	-0.449248	-0.00213077	-0.0061291	-0.999977	0.208611	0	0	0	1
-0.0897443	-0.995916	0.00535179	0.398399	-0.995951	0.0897235	0.00162703	-0.449234	-0.00212931	-0.00519829	-0.999982	0.208544	0	0	0	1
-0.0899088	-0.995905	0.00446789	0.398069	-0.995934	0.08989	0.00253446	-0.449059	-0.00295444	-0.00423608	-0.999984	0.208447	0	0	0	1
-0.0902713	-0.995876	0.00370441	0.397699	-0.9959	0.0902514	0.00284995	-0.449116	-0.00320125	-0.00344621	-0.999987	0.208375	0	0	0	1
-0.0905992	-0.995848	0.00319844	0.397391	-0.995869	0.090579	0.00333792	-0.449122	-0.00364249	-0.00289709	-0.999987	0.208317	0	0	0	1
-0.0909662	-0.995815	0.00287979	0.397084	-0.995834	0.0909463	0.0038626	-0.449131	-0.00413706	-0.00253073	-0.999986	0.208265	0	0	0	1
-0.091332	-0.995783	0.00254446	0.396748	-0.995798	0.0913118	0.00439463	-0.449129	-0.00463717	-0.00214673	-0.999985	0.2082	0	0	0	1
-0.0915977	-0.995759	0.00215024	0.396428	-0.995772	0.0915765	0.00484903	-0.449103	-0.0050541	-0.00171133	-0.999984	0.208131	0	0	0	1
-0.0918806	-0.995734	0.00177544	0.396098	-0.995744	0.091858	0.00524975	-0.449093	-0.00541917	-0.0012999	-0.999982	0.208067	0	0	0	1
-0.0921715	-0.995708	0.00137482	0.395764	-0.995715	0.092147	0.00560092	-0.4491	-0.00573229	-0.000867069	-0.999981	0.20802	0	0	0	1
-0.0922993	-0.995696	0.000825481	0.395447	-0.995703	0.0922717	0.00573887	-0.449084	-0.00581905	-0.00030664	-0.999981	0.207996	0	0	0	1
-0.0923792	-0.995689	0.000108469	0.39511	-0.995695	0.0923474	0.00585931	-0.44905	-0.00587275	0.000418857	-0.99998	0.207961	0	0	0	1
-0.0924582	-0.995682	-0.000578293	0.39478	-0.995687	0.0924224	0.00592308	-0.449032	-0.00587272	0.001109	-0.99998	0.207947	0	0	0	1
-0.0925238	-0.995675	-0.00131867	0.394429	-0.995681	0.0924833	0.00606034	-0.448985	-0.00594082	0.00185925	-0.999978	0.207917	0	0	0	1
-0.092694	-0.995658	-0.00190091	0.394051	-0.995665	0.0926499	0.00617461	-0.448981	-0.00600032	0.00245054	-0.999977	0.207909	0	0	0	1
-0.0929084	-0.995637	-0.0023778	0.393656	-0.995644	0.0928607	0.00640626	-0.448962	-0.00618613	0.00294815	-0.999974	0.20789	0	0	0	1
-0.093129	-0.995616	-0.00278637	0.393266	-0.995622	0.0930778	0.00667737	-0.448938	-0.00641736	0.00338153	-0.999971	0.20788	0	0	0	1
-0.0933066	-0.995597	-0.00331001	0.392844	-0.995604	0.0932513	0.00688374	-0.448902	-0.00657337	0.00392324	-0.999968	0.207887	0	0	0	1
-0.0933778	-0.995588	-0.00403229	0.392425	-0.995597	0.0933174	0.00695565	-0.448854	-0.00657727	0.0046495	-0.999965	0.207903	0	0	0	1
-0.093376	-0.995584	-0.00498611	0.391987	-0.995598	0.0933094	0.00695738	-0.448791	-0.00648996	0.00559926	-0.999961	0.207928	0	0	0	1
-0.0933322	-0.995583	-0.00595808	0.391568	-0.995603	0.0932595	0.00692399	-0.448718	-0.00636629	0.00656354	-0.999956	0.207979	0	0	0	1
-0.0932698	-0.995582	-0.00700857	0.391155	-0.99561	0.093191	0.00685843	-0.448653	-0.00620349	0.00760289	-0.99995	0.208015	0	0	0	1
-0.0932037	-0.99558	-0.00804493	0.390772	-0.995617	0.0931191	0.0067937	-0.448589	-0.006043	0.00862825	-0.999942	0.208045	0	0	0	1
-0.0931683	-0.995575	-0.00902908	0.390416	-0.995621	0.0930784	0.00673783	-0.448541	-0.00589603	0.00960267	-0.999934	0.208081	0	0	0	1
-0.0931211	-0.995571	-0.00994706	0.390091	-0.995626	0.0930263	0.00668944	-0.448491	-0.00576286	0.0105118	-0.999926	0.208106	0	0	0	1
-0.0931104	-0.995562	-0.0109004	0.389765	-0.995628	0.0930103	0.00667722	-0.448456	-0.0056621	0.0114598	-0.999916	0.208108	0	0	0	1
-0.0931348	-0.995551	-0.0116377	0.389478	-0.995626	0.0930305	0.00668018	-0.448431	-0.00559615	0.0121942	-0.999908	0.208108	0	0	0	1
-0.0931734	-0.99554	-0.0122675	0.389183	-0.995622	0.0930642	0.00678683	-0.448386	-0.00564322	0.0128314	-0.999899	0.208107	0	0	0	1
-0.0933048	-0.995521	-0.0128067	0.388854	-0.995609	0.0931895	0.00701617	-0.448344	-0.0058196	0.0133904	-0.999891	0.208116	0	0	0	1
-0.0934818	-0.995497	-0.0133457	0.388469	-0.995592	0.0933611	0.00718063	-0.448325	-0.00593062	0.0139434	-0.999883	0.208112	0	0	0	1
-0.093599	-0.995482	-0.0136747	0.388081	-0.995579	0.0934733	0.00739406	-0.448257	-0.00611073	0.0142916	-0.999877	0.208108	0	0	0	1
-0.093679	-0.995473	-0.0137878	0.387651	-0.995572	0.093552	0.00744059	-0.448186	-0.00614532	0.014409	-0.999875	0.208122	0	0	0	1
-0.0936367	-0.995476	-0.0138633	0.38718	-0.995577	0.0935116	0.00727756	-0.448088	-0.00597654	0.0144687	-0.999875	0.208154	0	0	0	1
-0.0936209	-0.995477	-0.0138672	0.386722	-0.99558	0.0934997	0.00700198	-0.44803	-0.00570201	0.0144467	-0.999877	0.208232	0	0	0	1
-0.0936512	-0.995474	-0.0138707	0.386172	-0.995578	0.0935337	0.0067422	-0.447966	-0.00544258	0.014426	-0.999879	0.208315	0	0	0	1
-0.0936211	-0.995477	-0.0138687	0.385676	-0.995582	0.0935054	0.00662399	-0.447852	-0.0053255	0.0144128	-0.99988	0.208391	0	0	0	1
-0.0936828	-0.995471	-0.0138808	0.385225	-0.995577	0.0935693	0.0064624	-0.447805	-0.00516257	0.0144101	-0.99988	0.208449	0	0	0	1
-0.0936636	-0.995472	-0.0139552	0.384729	-0.99558	0.0935521	0.00630364	-0.44771	-0.00499782	0.0144692	-0.99988	0.208481	0	0	0	1
-0.093421	-0.995493	-0.0140375	0.384339	-0.995604	0.0933125	0.00605956	-0.447548	-0.00475063	0.0145272	-0.999881	0.208515	0	0	0	1
-0.0933584	-0.995499	-0.0140942	0.383942	-0.995611	0.0932535	0.00580156	-0.44748	-0.00448935	0.0145593	-0.999881	0.208557	0	0	0	1
-0.0933526	-0.995498	-0.0141782	0.383434	-0.995613	0.0932515	0.00551639	-0.447416	-0.00419764	0.0146163	-0.999882	0.208592	0	0	0	1
-0.0931645	-0.995515	-0.0142251	0.382997	-0.995632	0.0930681	0.00517526	-0.447284	-0.00385637	0.0146304	-0.999883	0.208658	0	0	0	1
-0.0931756	-0.995514	-0.014186	0.382533	-0.995632	0.0930844	0.00483112	-0.447245	-0.00351716	0.0145595	-0.999885	0.208768	0	0	0	1
-0.0932649	-0.995506	-0.0141672	0.381982	-0.995625	0.093179	0.00447437	-0.44722	-0.00316239	0.0145078	-0.999887	0.208874	0	0	0	1
-0.0931797	-0.995515	-0.0141446	0.381558	-0.995634	0.0930986	0.00414703	-0.447137	-0.00283978	0.0144546	-0.999889	0.208973	0	0	0	1
-0.0932953	-0.995504	-0.0141578	0.381108	-0.995623	0.0932178	0.00389446	-0.44713	-0.00258538	0.0144445	-0.99989	0.209039	0	0	0	1
-0.0933274	-0.995499	-0.0142482	0.380656	-0.995621	0.0932518	0.00374512	-0.447068	-0.00242778	0.0145207	-0.999889	0.209049	0	0	0	1
-0.0932866	-0.995502	-0.0143474	0.380328	-0.995625	0.0932104	0.00377278	-0.446957	-0.00244667	0.0146219	-0.999888	0.209042	0	0	0	1
-0.0933902	-0.99549	-0.0144889	0.379976	-0.995615	0.093315	0.00368375	-0.446945	-0.00234328	0.0147548	-0.999886	0.209009	0	0	0	1
-0.0934225	-0.995484	-0.0146918	0.379582	-0.995612	0.093348	0.00359962	-0.446893	-0.00224008	0.014949	-0.999883	0.208947	0	0	0	1
-0.0933097	-0.995491	-0.0148938	0.379172	-0.995623	0.0932373	0.00343384	-0.446774	-0.00205786	0.0151344	-0.999881	0.208908	0	0	0	1
-0.0932656	-0.995493	-0.0150672	0.37873	-0.995628	0.0931957	0.00324982	-0.446685	-0.00185913	0.0152898	-0.999879	0.20889	0	0	0	1
-0.0934422	-0.995475	-0.0151924	0.378222	-0.995611	0.0933723	0.00323279	-0.446646	-0.00182775	0.0154131	-0.999877	0.208883	0	0	0	1
-0.0935674	-0.995461	-0.0153399	0.377663	-0.995599	0.0934964	0.00328468	-0.446555	-0.00186368	0.0155651	-0.999875	0.208858	0	0	0	1
-0.093636	-0.995453	-0.0154411	0.37719	-0.995593	0.0935645	0.00330428	-0.446464	-0.00187265	0.0156678	-0.999873	0.208851	0	0	0	1
-0.0938468	-0.995431	-0.0155367	0.37672	-0.995573	0.0937741	0.00337024	-0.44643	-0.00192604	0.0157696	-0.999871	0.208847	0	0	0	1
-0.0939584	-0.995419	-0.0156644	0.376258	-0.995562	0.0938835	0.00349982	-0.446335	-0.00204129	0.0159091	-0.999869	0.20882	0	0	0	1
-0.0938662	-0.995425	-0.0158372	0.375864	-0.995571	0.093792	0.00343037	-0.44621	-0.0019574	0.0160744	-0.999866	0.208777	0	0	0	1
-0.093908	-0.995418	-0.0160122	0.37543	-0.995568	0.0938358	0.00328624	-0.446155	-0.00179678	0.0162352	-0.999864	0.208735	0	0	0	1
-0.0939206	-0.995414	-0.0161981	0.374858	-0.995567	0.0938522	0.00303588	-0.446067	-0.00152984	0.0163967	-0.999862	0.20872	0	0	0	1
-0.0935746	-0.995444	-0.016368	0.374338	-0.9956	0.0935126	0.00263258	-0.445847	-0.00111806	0.0165277	-0.99986	0.208742	0	0	0	1
-0.0934962	-0.99545	-0.016446	0.373756	-0.995608	0.0934407	0.00222662	-0.445736	-0.000707845	0.0165673	-0.99986	0.208809	0	0	0	1
-0.0936328	-0.995436	-0.0164917	0.373156	-0.995595	0.0935835	0.00185864	-0.445716	-0.000334878	0.0165784	-0.99986	0.208882	0	0	0	1
-0.0936703	-0.995431	-0.0165657	0.372697	-0.995592	0.0936254	0.00158919	-0.445666	-5.9017e-05	0.0166269	-0.999859	0.208917	0	0	0	1
-0.0938125	-0.995415	-0.0167127	0.372224	-0.995578	0.0937707	0.001407	-0.445654	0.000138562	0.0167561	-0.999857	0.208898	0	0	0	1
-0.0938672	-0.995407	-0.016911	0.371852	-0.995573	0.093827	0.00131375	-0.445612	0.000250953	0.0169448	-0.999854	0.208831	0	0	0	1
-0.0938227	-0.995408	-0.0171136	0.371598	-0.995577	0.0937838	0.00124513	-0.445547	0.000337533	0.0171401	-0.99985	0.208759	0	0	0	1
-0.0939388	-0.995393	-0.0173261	0.371267	-0.995566	0.0939009	0.0011911	-0.44554	0.000413302	0.0173465	-0.999847	0.208676	0	0	0	1
-0.0940533	-0.995379	-0.017535	0.370907	-0.995555	0.0940161	0.00115898	-0.445518	0.000466931	0.0175514	-0.999843	0.208595	0	0	0	1
-0.0941468	-0.995367	-0.0177033	0.370501	-0.995547	0.0941072	0.00129948	-0.445424	0.00034454	0.0177322	-0.99984	0.208533	0	0	0	1
-0.0942934	-0.995351	-0.0178035	0.370058	-0.995533	0.0942536	0.00131186	-0.445372	0.000344276	0.017833	-0.999838	0.208518	0	0	0	1
-0.0943652	-0.995342	-0.0179093	0.369568	-0.995526	0.0943268	0.0012361	-0.445286	0.000430985	0.0179312	-0.999836	0.208524	0	0	0	1
-0.0943837	-0.995339	-0.0180124	0.36905	-0.995524	0.0943493	0.00101482	-0.445193	0.00066137	0.0180129	-0.999835	0.20855	0	0	0	1
-0.0943751	-0.995338	-0.0181196	0.368573	-0.995525	0.0943452	0.000772531	-0.445107	0.000912577	0.0180968	-0.999833	0.208572	0	0	0	1
-0.0944981	-0.995325	-0.0181959	0.368108	-0.995513	0.0944718	0.000577738	-0.445075	0.00111598	0.0181542	-0.999832	0.208597	0	0	0	1
-0.0945696	-0.995316	-0.0182984	0.367629	-0.995506	0.0945439	0.000552332	-0.444981	0.00115228	0.0182538	-0.99983	0.208595	0	0	0	1
-0.094532	-0.995317	-0.018439	0.367265	-0.995509	0.0945072	0.000509424	-0.444866	0.00120761	0.0183898	-0.999827	0.208569	0	0	0	1
-0.0945399	-0.995313	-0.0186139	0.366898	-0.995508	0.0945176	0.000385709	-0.444798	0.00134748	0.0185521	-0.999824	0.208523	0	0	0	1
-0.0946199	-0.995302	-0.018773	0.366474	-0.995501	0.0946008	0.000230939	-0.444757	0.00151814	0.0186958	-0.999821	0.208494	0	0	0	1
-0.0945169	-0.99531	-0.018908	0.366084	-0.99551	0.0945022	6.2769e-06	-0.444643	0.00175266	0.0188091	-0.999819	0.20849	0	0	0	1
-0.0944417	-0.995314	-0.0190365	0.365645	-0.995517	0.0944324	-0.000264357	-0.444542	0.00203284	0.0189115	-0.999816	0.208498	0	0	0	1
-0.0945457	-0.995302	-0.0191397	0.365105	-0.995506	0.0945425	-0.000577313	-0.444499	0.00235619	0.0189845	-0.999814	0.20853	0	0	0	1
-0.0945018	-0.995306	-0.019166	0.364623	-0.995509	0.0945055	-0.00093915	-0.444407	0.00271812	0.0189766	-0.999813	0.20861	0	0	0	1
-0.0944569	-0.995311	-0.0191407	0.364171	-0.995512	0.0944679	-0.00132429	-0.444316	0.00309836	0.0189152	-0.999814	0.208723	0	0	0	1
-0.094593	-0.995299	-0.0190986	0.363653	-0.995498	0.0946107	-0.00168815	-0.444298	0.00345926	0.0188384	-0.999814	0.208842	0	0	0	1
-0.0945939	-0.995299	-0.0190936	0.363269	-0.995497	0.0946166	-0.00195545	-0.444233	0.00372493	0.0188081	-0.999813	0.208916	0	0	0	1
-0.094603	-0.995296	-0.019189	0.36293	-0.995496	0.0946295	-0.00213653	-0.444176	0.00391444	0.0188859	-0.999811	0.208922	0	0	0	1
-0.0946986	-0.995284	-0.0193462	0.362568	-0.995486	0.0947276	-0.00223366	-0.444145	0.00402787	0.0190328	-0.999808	0.208881	0	0	0	1
-0.094685	-0.995283	-0.0194758	0.362273	-0.995488	0.0947104	-0.00202046	-0.444001	0.00382762	0.0191821	-0.999806	0.20883	0	0	0	1
-0.0948771	-0.995263	-0.0195433	0.361934	-0.995471	0.0948991	-0.0018301	-0.443952	0.0036482	0.0192666	-0.999805	0.208819	0	0	0	1
-0.0951772	-0.995233	-0.0196174	0.361531	-0.995443	0.0951929	-0.00148617	-0.443896	0.00331863	0.0193719	-0.999804	0.208802	0	0	0	1
-0.0954777	-0.995203	-0.0196632	0.36107	-0.995416	0.0954837	-0.000973982	-0.443786	0.00281893	0.0194655	-0.999804	0.208787	0	0	0	1
-0.0958003	-0.995171	-0.019712	0.360519	-0.995386	0.0958009	-0.000689353	-0.443709	0.00254655	0.0195404	-0.999803	0.208794	0	0	0	1
-0.0954344	-0.995206	-0.0197442	0.360038	-0.995421	0.0954321	-0.000540195	-0.443643	0.00239394	0.0195877	-0.999803	0.208825	0	0	0	1
-0.0948678	-0.99526	-0.0197637	0.359536	-0.995476	0.0948628	-0.00040445	-0.44367	0.00224946	0.0196213	-0.999802	0.208864	0	0	0	1
-0.0949746	-0.995248	-0.0198101	0.359005	-0.995466	0.094963	-6.40448e-05	-0.443552	0.00191706	0.0196996	-0.999801	0.208872	0	0	0	1
-0.0950249	-0.995243	-0.0198472	0.358633	-0.995461	0.0950114	3.1493e-05	-0.443472	0.00182645	0.0197454	-0.999801	0.208885	0	0	0	1
-0.0952256	-0.995222	-0.019931	0.358247	-0.995442	0.0952101	0.000144539	-0.443478	0.00172587	0.0198393	-0.999799	0.208866	0	0	0	1
-0.0953021	-0.995213	-0.0200249	0.357846	-0.995436	0.0952796	0.000507159	-0.443397	0.00137531	0.0199671	-0.999797	0.208829	0	0	0	1
-0.0953011	-0.995212	-0.020092	0.357526	-0.995436	0.0952711	0.000880905	-0.443283	0.00100957	0.0200696	-0.999795	0.208804	0	0	0	1
-0.0955404	-0.995187	-0.0201573	0.357138	-0.995414	0.0955041	0.00120441	-0.443264	0.000698558	0.0201652	-0.999794	0.208774	0	0	0	1
-0.0956925	-0.995172	-0.0202102	0.356656	-0.995399	0.0956425	0.00188535	-0.443176	2.87571e-05	0.0202829	-0.999792	0.208737	0	0	0	1
-0.0956475	-0.995176	-0.0202142	0.356131	-0.995403	0.0955866	0.00241805	-0.443054	-0.000502147	0.0203378	-0.99979	0.208752	0	0	0	1
-0.0954919	-0.995191	-0.0201978	0.355614	-0.995418	0.0954236	0.00278057	-0.442947	-0.000867821	0.0203561	-0.99979	0.208793	0	0	0	1
-0.0952257	-0.995216	-0.0202237	0.354988	-0.995444	0.0951562	0.0028376	-0.442866	-0.000927585	0.020387	-0.999789	0.208852	0	0	0	1
-0.0948349	-0.995253	-0.0202519	0.354416	-0.995481	0.0947706	0.00257602	-0.442721	-0.000672469	0.02039	-0.999789	0.20894	0	0	0	1
-0.0946111	-0.995275	-0.0202292	0.353965	-0.995503	0.0945551	0.00216738	-0.442617	-0.000272329	0.0203285	-0.999791	0.209063	0	0	0	1
-0.0945655	-0.995278	-0.0202817	0.353431	-0.995507	0.0945166	0.00181323	-0.442558	8.43375e-05	0.0203473	-0.99979	0.209136	0	0	0	1
-0.0943868	-0.995293	-0.0203612	0.353023	-0.995524	0.0943433	0.00155211	-0.442492	0.000348197	0.0204018	-0.999789	0.209176	0	0	0	1
-0.0944356	-0.995286	-0.0204746	0.35269	-0.995519	0.0943942	0.00144861	-0.442481	0.000462971	0.0205049	-0.999787	0.20916	0	0	0	1
-0.0944993	-0.995277	-0.0206385	0.352252	-0.995513	0.0944568	0.00151167	-0.442456	0.000416986	0.0206741	-0.999783	0.209107	0	0	0	1
-0.0943893	-0.995285	-0.0207506	0.351835	-0.995524	0.0943424	0.00172124	-0.442327	0.000216609	0.0208054	-0.999781	0.209079	0	0	0	1
-0.0943938	-0.995283	-0.0208227	0.351415	-0.995523	0.0943471	0.00171409	-0.442277	0.000230626	0.0208765	-0.999779	0.209093	0	0	0	1
-0.0944212	-0.995278	-0.0209347	0.350864	-0.995521	0.0943727	0.00179826	-0.442215	0.000157971	0.020996	-0.999777	0.20909	0	0	0	1
-0.0940403	-0.995311	-0.0210924	0.350302	-0.995557	0.0939933	0.00172848	-0.442078	0.000234244	0.0211465	-0.999774	0.209088	0	0	0	1
-0.0936913	-0.99534	-0.0212514	0.349798	-0.995589	0.0936503	0.00144016	-0.441944	0.000528842	0.0212779	-0.999771	0.209103	0	0	0	1
-0.093567	-0.995348	-0.0214378	0.349179	-0.995601	0.0935315	0.00118882	-0.441902	0.000793927	0.02144	-0.999767	0.209094	0	0	0	1
-0.0932919	-0.99537	-0.0216281	0.348638	-0.995627	0.0932612	0.000971083	-0.441822	0.0010226	0.0216094	-0.999763	0.209077	0	0	0	1
-0.0929816	-0.995395	-0.0218	0.348191	-0.995655	0.0929545	0.000814426	-0.441767	0.00118786	0.0217663	-0.99976	0.209054	0	0	0	1
-0.0928556	-0.995402	-0.0220319	0.347665	-0.995667	0.0928272	0.000885947	-0.441743	0.00113542	0.022004	-0.999754	0.208976	0	0	0	1
-0.0924118	-0.995438	-0.0222723	0.347217	-0.995709	0.0923767	0.00119435	-0.441632	0.000840675	0.0222724	-0.999749	0.20887	0	0	0	1
-0.0921713	-0.995454	-0.0225274	0.346744	-0.995731	0.0921337	0.00131047	-0.441551	0.000743164	0.0225373	-0.999743	0.208775	0	0	0	1
-0.0919911	-0.995464	-0.0228204	0.346141	-0.995748	0.0919525	0.00135967	-0.441477	0.000717035	0.0228336	-0.999736	0.208672	0	0	0	1
-0.0918005	-0.995475	-0.0231094	0.345608	-0.995765	0.0917613	0.00139153	-0.441354	0.000707465	0.0231245	-0.99973	0.208573	0	0	0	1
-0.0916409	-0.995483	-0.0234001	0.345062	-0.99578	0.0916057	0.00123306	-0.441242	0.000888252	0.0233996	-0.999723	0.208479	0	0	0	1
-0.0913941	-0.995504	-0.0234827	0.344528	-0.995803	0.0913615	0.00112114	-0.441115	0.00100149	0.0234718	-0.999721	0.208418	0	0	0	1
-0.0911681	-0.99552	-0.0236859	0.344082	-0.995823	0.0911408	0.0009035	-0.441037	0.00123149	0.0236546	-0.999717	0.208382	0	0	0	1
-0.0911643	-0.995516	-0.0238496	0.343628	-0.995823	0.0911412	0.000731875	-0.441031	0.00141728	0.0238019	-0.999713	0.208354	0	0	0	1
-0.0910452	-0.995522	-0.024043	0.343162	-0.995834	0.0910254	0.000608217	-0.441026	0.00155523	0.0239835	-0.999708	0.208307	0	0	0	1
-0.090968	-0.995524	-0.024247	0.342814	-0.995841	0.090949	0.000586477	-0.440989	0.0015936	0.0241847	-0.999703	0.208231	0	0	0	1
-0.0908943	-0.995526	-0.0244621	0.342442	-0.995848	0.0908715	0.000755862	-0.440947	0.00144264	0.0244144	-0.999698	0.208133	0	0	0	1
-0.0908255	-0.995526	-0.0246943	0.342013	-0.995854	0.0907958	0.00104968	-0.44089	0.00116937	0.0246725	-0.999692	0.208022	0	0	0	1
-0.0907125	-0.99553	-0.0249492	0.341593	-0.995865	0.0906785	0.00123524	-0.440836	0.00100485	0.0249433	-0.999686	0.207905	0	0	0	1
-0.0907589	-0.99552	-0.0252112	0.341161	-0.995861	0.0907212	0.00138984	-0.440788	0.0008758	0.0252182	-0.999679	0.207785	0	0	0	1
-0.0906856	-0.995519	-0.0254856	0.3407	-0.995868	0.0906444	0.00153731	-0.440728	0.000751925	0.0255049	-0.999672	0.207664	0	0	0	1
-0.0904698	-0.995532	-0.0257478	0.340227	-0.995887	0.0904313	0.0014364	-0.440629	0.000870665	0.025757	-0.999665	0.207584	0	0	0	1
-0.0902918	-0.995541	-0.0260179	0.339808	-0.995903	0.0902581	0.00125904	-0.440492	0.00106715	0.0260102	-0.999658	0.207506	0	0	0	1
-0.0903508	-0.99553	-0.0262517	0.339382	-0.995897	0.0903212	0.00111268	-0.440435	0.00123564	0.0262297	-0.999652	0.207437	0	0	0	1
-0.0904266	-0.995517	-0.0264847	0.338896	-0.99589	0.0904005	0.000993479	-0.440428	0.00137748	0.0264509	-0.999646	0.207366	0	0	0	1
-0.0903437	-0.995517	-0.0267632	0.33844	-0.995898	0.0903213	0.00087118	-0.440341	0.00152229	0.0267173	-0.999639	0.207269	0	0	0	1
-0.0904005	-0.995504	-0.027052	0.338009	-0.995892	0.0903802	0.000808502	-0.440289	0.00161239	0.0269992	-0.999631	0.207154	0	0	0	1
-0.0904695	-0.995489	-0.0273676	0.33754	-0.995886	0.0904505	0.000776279	-0.440277	0.00167494	0.0273105	-0.999623	0.207027	0	0	0	1
-0.0901981	-0.995503	-0.02774	0.337094	-0.995911	0.0901808	0.000736996	-0.440187	0.00174025	0.0276782	-0.999613	0.206872	0	0	0	1
-0.0900664	-0.995504	-0.0281426	0.336654	-0.995922	0.0900512	0.000685764	-0.440069	0.00182392	0.0280748	-0.999601	0.206699	0	0	0	1
-0.0900471	-0.995495	-0.0285167	0.336197	-0.995924	0.0900342	0.000630156	-0.439993	0.00191251	0.0284424	-0.999591	0.206538	0	0	0	1
-0.0900612	-0.995487	-0.0287432	0.33574	-0.995922	0.090051	0.000548617	-0.439909	0.00201457	0.0286606	-0.999584	0.206372	0	0	0	1
-0.0898773	-0.995495	-0.0290567	0.335264	-0.995939	0.0898708	0.000442231	-0.439718	0.00214347	0.0289636	-0.999575	0.206169	0	0	0	1
-0.0897624	-0.995498	-0.0293065	0.334805	-0.995949	0.0897596	0.000332995	-0.439558	0.00227142	0.0292029	-0.999568	0.205977	0	0	0	1
-0.0899677	-0.995474	-0.0294859	0.334301	-0.99593	0.0899674	0.000264439	-0.439548	0.00236191	0.0293748	-0.999563	0.205831	0	0	0	1
-0.0899635	-0.995472	-0.0295536	0.333867	-0.99593	0.0899651	0.00020348	-0.439539	0.00242862	0.0294368	-0.999561	0.205699	0	0	0	1
-0.089947	-0.995469	-0.0297213	0.333488	-0.995932	0.0899503	0.000160854	-0.439484	0.00248571	0.0296	-0.999556	0.205567	0	0	0	1
-0.0900376	-0.995461	-0.0297104	0.333146	-0.995924	0.0900341	0.000390236	-0.439473	0.00225887	0.0296096	-0.999556	0.205431	0	0	0	1
-0.0900382	-0.995462	-0.0296876	0.332834	-0.995925	0.090025	0.000717888	-0.439473	0.00193037	0.0296164	-0.999557	0.205275	0	0	0	1
-0.0901257	-0.995452	-0.0297382	0.33253	-0.995917	0.0901083	0.000861872	-0.439471	0.00179408	0.0296796	-0.999555	0.205167	0	0	0	1
-0.0901795	-0.995441	-0.0299525	0.332187	-0.995912	0.0901627	0.000857711	-0.439478	0.00181918	0.0298925	-0.999549	0.205069	0	0	0	1
-0.0902444	-0.995429	-0.0301549	0.331885	-0.995906	0.0902286	0.000838264	-0.439471	0.00185879	0.0300922	-0.999543	0.204986	0	0	0	1
-0.0902199	-0.995424	-0.0304026	0.331589	-0.995908	0.0902058	0.000795418	-0.439397	0.00192312	0.0303351	-0.999535	0.204889	0	0	0	1
-0.0903179	-0.995407	-0.0306706	0.331202	-0.995899	0.0903058	0.000747319	-0.43934	0.00199826	0.0305974	-0.999527	0.204775	0	0	0	1
-0.0905107	-0.995383	-0.0308759	0.330792	-0.995882	0.0905011	0.000684067	-0.439325	0.00208581	0.0307957	-0.999521	0.204699	0	0	0	1
-0.0905326	-0.995378	-0.0309688	0.330434	-0.995879	0.0905279	0.000529634	-0.43927	0.00224878	0.0308742	-0.999518	0.204707	0	0	0	1
-0.0905607	-0.995372	-0.0310644	0.329999	-0.995877	0.0905573	0.000498293	-0.439147	0.00228955	0.0309666	-0.999515	0.204715	0	0	0	1
-0.0905703	-0.995368	-0.0311651	0.329529	-0.995875	0.0905763	0.00020424	-0.439055	0.00259196	0.0310401	-0.999512	0.204746	0	0	0	1
-0.0905972	-0.995364	-0.0312161	0.329099	-0.995872	0.0906123	-8.55652e-05	-0.438981	0.00288618	0.0310646	-0.99951	0.204798	0	0	0	1
-0.0906396	-0.995359	-0.0312693	0.328621	-0.995867	0.0906634	-0.000359844	-0.438962	0.00316561	0.0310926	-0.999509	0.204851	0	0	0	1
-0.0906535	-0.995356	-0.0313236	0.328184	-0.995865	0.0906844	-0.000580341	-0.438908	0.00339067	0.0311266	-0.999507	0.2049	0	0	0	1
-0.0906606	-0.995354	-0.0313556	0.327863	-0.995864	0.090694	-0.000661305	-0.438851	0.00347447	0.0311511	-0.999506	0.204933	0	0	0	1
-0.0906585	-0.995351	-0.0314552	0.327545	-0.995864	0.0906928	-0.000675298	-0.43883	0.00349738	0.031249	-0.999503	0.204922	0	0	0	1
-0.090722	-0.995341	-0.0315918	0.327197	-0.995859	0.090755	-0.000619772	-0.438785	0.00345647	0.0313899	-0.999498	0.204878	0	0	0	1
-0.0906733	-0.995341	-0.0317248	0.326848	-0.995863	0.0907052	-0.000570492	-0.438679	0.00341792	0.031527	-0.999494	0.204842	0	0	0	1
-0.0907061	-0.995336	-0.0317929	0.326441	-0.995859	0.0907435	-0.000736064	-0.438625	0.00359011	0.0315796	-0.999492	0.204872	0	0	0	1
-0.0907988	-0.995327	-0.0318216	0.325992	-0.99585	0.0908408	-0.000877452	-0.438583	0.00373654	0.0315951	-0.999491	0.204924	0	0	0	1
-0.0907437	-0.99533	-0.0318632	0.325458	-0.995854	0.0907964	-0.00121092	-0.438486	0.00407082	0.0316064	-0.999489	0.205004	0	0	0	1
-0.0905742	-0.995347	-0.0318364	0.324937	-0.995867	0.090644	-0.00175869	-0.438318	0.0046088	0.0315307	-0.999489	0.205157	0	0	0	1
-0.0906069	-0.995347	-0.0317234	0.324405	-0.995861	0.0906946	-0.00234338	-0.438227	0.00518214	0.031365	-0.999492	0.205362	0	0	0	1
-0.0905319	-0.995357	-0.03163	0.323855	-0.995865	0.0906371	-0.00292034	-0.438135	0.00574616	0.03122	-0.999493	0.205552	0	0	0	1
-0.090432	-0.995369	-0.0315468	0.323438	-0.995872	0.0905514	-0.00339163	-0.438058	0.00620507	0.0310951	-0.999494	0.205717	0	0	0	1
-0.090539	-0.99536	-0.0315232	0.322982	-0.99586	0.0906669	-0.00367139	-0.438074	0.00648501	0.0310455	-0.999494	0.205809	0	0	0	1
-0.090346	-0.995374	-0.0316279	0.322637	-0.995877	0.090478	-0.00378353	-0.438071	0.00660021	0.0311409	-0.99949	0.205807	0	0	0	1
-0.0903271	-0.995372	-0.0317564	0.322366	-0.995879	0.0904591	-0.00375791	-0.438031	0.00658572	0.0312713	-0.999486	0.205773	0	0	0	1
-0.0905174	-0.995351	-0.031859	0.322018	-0.995862	0.0906444	-0.00357318	-0.438001	0.00641697	0.031389	-0.999484	0.205737	0	0	0	1
-0.0904846	-0.995352	-0.0319356	0.321627	-0.995866	0.090607	-0.00341164	-0.437952	0.00626193	0.0314802	-0.999482	0.205721	0	0	0	1
-0.0904028	-0.995358	-0.0319767	0.321192	-0.995874	0.090523	-0.00333624	-0.437906	0.00618794	0.0315284	-0.999481	0.205746	0	0	0	1
-0.0904357	-0.995355	-0.031958	0.320698	-0.995871	0.0905562	-0.00334827	-0.437845	0.00619927	0.0315085	-0.999481	0.205822	0	0	0	1
-0.0903298	-0.995367	-0.0318987	0.320148	-0.99588	0.0904549	-0.00350915	-0.43772	0.00635083	0.0314355	-0.999483	0.205955	0	0	0	1
-0.0902246	-0.995379	-0.0318092	0.319684	-0.995887	0.0903594	-0.00383544	-0.437615	0.00666454	0.0313175	-0.999484	0.206118	0	0	0	1
-0.090248	-0.995381	-0.0316848	0.319236	-0.995883	0.090391	-0.00412457	-0.437571	0.00694211	0.0311674	-0.999487	0.206289	0	0	0	1
-0.0900645	-0.9954	-0.0316285	0.318735	-0.995899	0.0902118	-0.00428068	-0.437469	0.00708682	0.0310985	-0.999488	0.206422	0	0	0	1
-0.0899594	-0.995411	-0.0315587	0.31835	-0.995908	0.0901082	-0.00434485	-0.437376	0.00714118	0.0310239	-0.99949	0.206534	0	0	0	1
-0.0900675	-0.995402	-0.0315402	0.317904	-0.995899	0.090215	-0.0043048	-0.437359	0.00710297	0.0310083	-0.999491	0.206602	0	0	0	1
-0.0900433	-0.995404	-0.0315604	0.317375	-0.995905	0.0901728	-0.00372171	-0.437225	0.00652304	0.0310813	-0.999493	0.206605	0	0	0	1
-0.0897937	-0.995427	-0.0315295	0.316874	-0.995931	0.0899063	-0.00318855	-0.437121	0.00598121	0.0311002	-0.999495	0.206641	0	0	0	1
-0.0896049	-0.995446	-0.0314845	0.316309	-0.995951	0.0897011	-0.00267406	-0.437075	0.0054586	0.0311026	-0.999498	0.206684	0	0	0	1
-0.0892734	-0.995479	-0.0313749	0.315738	-0.995985	0.0893442	-0.00187913	-0.436981	0.0046463	0.0310664	-0.999504	0.206737	0	0	0	1
-0.0888551	-0.995522	-0.0311968	0.315327	-0.996026	0.0888978	-0.00100409	-0.436889	0.00374539	0.0309688	-0.99951	0.206815	0	0	0	1
-0.088494	-0.995558	-0.0310645	0.314849	-0.996061	0.0885064	-4.50677e-05	-0.436848	0.00276672	0.0309233	-0.999515	0.206854	0	0	0	1
-0.0878885	-0.995613	-0.031014	0.314398	-0.996117	0.0878713	0.000900062	-0.436816	0.00180154	0.0309578	-0.999516	0.206836	0	0	0	1
-0.087708	-0.995631	-0.0309425	0.314055	-0.996134	0.0876664	0.00168064	-0.4368	0.00101172	0.0309554	-0.999517	0.206837	0	0	0	1
-0.0878497	-0.995621	-0.0308815	0.313657	-0.996122	0.0877812	0.00255016	-0.436751	0.000144194	0.0309709	-0.999517	0.206825	0	0	0	1
-0.0878361	-0.995626	-0.0307674	0.31318	-0.996123	0.0877338	0.00364323	-0.436645	-0.000955615	0.0309532	-0.999518	0.206832	0	0	0	1
-0.0878697	-0.995627	-0.030617	0.312746	-0.996119	0.0877439	0.00440993	-0.43659	-0.00173188	0.0308707	-0.999519	0.206889	0	0	0	1
-0.0880541	-0.995616	-0.0304614	0.312248	-0.996101	0.0879079	0.00508465	-0.436563	-0.00241227	0.0307753	-0.999521	0.206964	0	0	0	1
-0.0880418	-0.995623	-0.0302583	0.311719	-0.9961	0.087872	0.00586961	-0.436478	-0.00321279	0.0306421	-0.999522	0.207044	0	0	0	1
-0.087933	-0.99564	-0.0300066	0.311334	-0.996108	0.0877508	0.00630693	-0.436468	-0.00367408	0.0304294	-0.999527	0.207165	0	0	0	1
-0.0879782	-0.995639	-0.0299051	0.310978	-0.996102	0.0877845	0.00669401	-0.436461	-0.00406738	0.0303624	-0.999528	0.207222	0	0	0	1
-0.0880047	-0.995636	-0.0299299	0.310578	-0.996098	0.0877977	0.00712989	-0.436434	-0.00449878	0.0304255	-0.999524	0.207206	0	0	0	1
-0.0879141	-0.995643	-0.029959	0.31028	-0.996105	0.087701	0.00732255	-0.436398	-0.004691	0.030471	-0.999522	0.207205	0	0	0	1
-0.0879882	-0.995636	-0.0299828	0.310003	-0.996098	0.0877734	0.00737778	-0.436365	-0.00474167	0.0304999	-0.999521	0.207223	0	0	0	1
-0.0881937	-0.995617	-0.0300051	0.309676	-0.99608	0.0879786	0.0073886	-0.436358	-0.00474419	0.030524	-0.99952	0.207247	0	0	0	1
-0.0883743	-0.995601	-0.0300228	0.309308	-0.996064	0.0881555	0.00750764	-0.43632	-0.00485572	0.030553	-0.999519	0.207264	0	0	0	1
-0.088572	-0.995584	-0.0299828	0.30889	-0.996046	0.0883515	0.00757262	-0.436301	-0.00491795	0.0305199	-0.999519	0.207326	0	0	0	1
-0.0886916	-0.995577	-0.029874	0.308485	-0.996035	0.0884674	0.0077131	-0.436242	-0.0050639	0.0304246	-0.999522	0.207424	0	0	0	1
-0.0886949	-0.99558	-0.0297585	0.307945	-0.996034	0.0884708	0.00772726	-0.436149	-0.00508814	0.0303108	-0.999525	0.207564	0	0	0	1
-0.0886143	-0.995589	-0.0296943	0.307476	-0.996042	0.0883957	0.00755496	-0.436031	-0.00492457	0.0302312	-0.999528	0.207689	0	0	0	1
-0.0885664	-0.995597	-0.0295726	0.307127	-0.996048	0.0883596	0.00718468	-0.435952	-0.00456781	0.0300769	-0.999534	0.207856	0	0	0	1
