# Supplementary material for: Axially rigid steerable needle with compliant active tip control
Source: PLoS One. 2021 Dec 16;16(12):e0261089. doi: 10.1371/journal.pone.0261089 (PMC8675730; doi:10.1371/journal.pone.0261089)
Supplement: S4 File — (ZIP) [file pone.0261089.s004.zip › Ins2/poseLog_Thu_Apr_29_14_25_40_2021_.csv]

-0.0885264	-0.995571	-0.0305695	0.307081	-0.996046	0.08828	0.00830979	-0.435969	-0.00560209	0.0311691	-0.999496	0.207225	0	0	0	1
-0.0883647	-0.995591	-0.0303825	0.306909	-0.996063	0.0881318	0.00790668	-0.435889	-0.00522193	0.0309465	-0.999505	0.20742	0	0	0	1
-0.0881198	-0.995617	-0.0302426	0.306847	-0.996086	0.0878982	0.00756098	-0.435798	-0.00489735	0.0307754	-0.999512	0.207582	0	0	0	1
-0.0878396	-0.995642	-0.0302296	0.306882	-0.996111	0.0876215	0.0074456	-0.4357	-0.00479217	0.0307509	-0.999513	0.207618	0	0	0	1
-0.0877243	-0.995656	-0.0300823	0.306935	-0.996122	0.0875074	0.00742685	-0.435677	-0.00478995	0.030602	-0.999517	0.207621	0	0	0	1
-0.0875305	-0.995684	-0.029731	0.307039	-0.996139	0.0873163	0.00739067	-0.435683	-0.00479056	0.030248	-0.999528	0.207646	0	0	0	1
-0.0873462	-0.995713	-0.0293122	0.30716	-0.996155	0.0871351	0.00735288	-0.43569	-0.00479504	0.0298267	-0.999541	0.207671	0	0	0	1
-0.0871242	-0.995744	-0.0289054	0.307279	-0.996174	0.086916	0.00732083	-0.435695	-0.00480515	0.0294175	-0.999553	0.207691	0	0	0	1
-0.086847	-0.99578	-0.028483	0.307441	-0.996198	0.086642	0.00727234	-0.435674	-0.00480165	0.0289913	-0.999565	0.207716	0	0	0	1
-0.0866131	-0.995811	-0.028117	0.307599	-0.996219	0.0864109	0.00723474	-0.435646	-0.00480266	0.0286223	-0.999576	0.207737	0	0	0	1
-0.0863726	-0.995845	-0.0276495	0.307794	-0.99624	0.0861743	0.00717412	-0.435616	-0.00478949	0.0281502	-0.99959	0.207769	0	0	0	1
-0.0861185	-0.995882	-0.0271056	0.308	-0.996262	0.0859244	0.00711538	-0.435597	-0.00478492	0.027602	-0.999605	0.207803	0	0	0	1
-0.0858037	-0.995924	-0.0265598	0.308207	-0.996289	0.0856135	0.00706032	-0.435578	-0.00478554	0.027052	-0.99962	0.207835	0	0	0	1
-0.0855913	-0.995956	-0.0260232	0.308407	-0.996307	0.0854051	0.00700775	-0.43556	-0.0047848	0.0265119	-0.999634	0.207864	0	0	0	1
-0.0853299	-0.995996	-0.0253525	0.308654	-0.99633	0.0851487	0.00693479	-0.435544	-0.00477621	0.0258362	-0.999652	0.207896	0	0	0	1
-0.0851292	-0.99603	-0.024667	0.308898	-0.996347	0.0849536	0.00684037	-0.435545	-0.00474561	0.0251442	-0.99967	0.207912	0	0	0	1
-0.0849345	-0.996068	-0.0237837	0.309196	-0.996364	0.0847672	0.00666988	-0.435585	-0.00465554	0.0242488	-0.999692	0.207903	0	0	0	1
-0.0848151	-0.996101	-0.0228113	0.309497	-0.996374	0.0846518	0.00669454	-0.435604	-0.00476542	0.0232814	-0.999715	0.207848	0	0	0	1
-0.0847192	-0.996134	-0.0217132	0.309813	-0.996381	0.0845598	0.00675474	-0.435641	-0.00492059	0.022192	-0.999739	0.207773	0	0	0	1
-0.084679	-0.996166	-0.0203455	0.310194	-0.996383	0.0845243	0.00685417	-0.435694	-0.00513628	0.0208375	-0.999767	0.207664	0	0	0	1
-0.0846202	-0.9962	-0.0188899	0.310599	-0.996386	0.084469	0.00706808	-0.435751	-0.00547373	0.0194049	-0.999794	0.207473	0	0	0	1
-0.0846005	-0.996222	-0.0177744	0.310913	-0.996386	0.0844515	0.00727916	-0.435802	-0.00577876	0.0183111	-0.999813	0.207271	0	0	0	1
-0.0845592	-0.996244	-0.0167086	0.311213	-0.996389	0.0844152	0.00735513	-0.435862	-0.00594525	0.0172554	-0.999831	0.207141	0	0	0	1
-0.0843976	-0.996271	-0.0158696	0.311465	-0.996402	0.0842579	0.00739064	-0.435901	-0.00605418	0.0164214	-0.999844	0.207053	0	0	0	1
-0.0842049	-0.996298	-0.0152002	0.31171	-0.996418	0.0840694	0.0073876	-0.435897	-0.00611063	0.0157531	-0.999855	0.207008	0	0	0	1
-0.0839773	-0.996327	-0.0145632	0.311972	-0.996438	0.0838483	0.00721634	-0.435899	-0.005997	0.0151025	-0.999866	0.207017	0	0	0	1
-0.0836899	-0.996359	-0.0139887	0.312266	-0.996464	0.0835692	0.00688524	-0.435915	-0.00571942	0.0145008	-0.999876	0.207017	0	0	0	1
-0.0833478	-0.996395	-0.0134367	0.312586	-0.996493	0.0832328	0.00669704	-0.435883	-0.00558282	0.013933	-0.999885	0.206968	0	0	0	1
-0.0830433	-0.996428	-0.0128564	0.312908	-0.99652	0.0829346	0.00647224	-0.435873	-0.00541119	0.0133344	-0.999894	0.206905	0	0	0	1
-0.0827296	-0.996462	-0.012241	0.313239	-0.996547	0.0826278	0.00619064	-0.435874	-0.00518561	0.0126962	-0.999904	0.206859	0	0	0	1
-0.0824271	-0.996496	-0.0115259	0.313597	-0.996573	0.0823329	0.0058693	-0.435884	-0.0049281	0.0119556	-0.999914	0.206827	0	0	0	1
-0.0821131	-0.99653	-0.0108109	0.313957	-0.9966	0.0820243	0.0056968	-0.435861	-0.00481862	0.0112273	-0.999923	0.20677	0	0	0	1
-0.0817967	-0.996564	-0.0100499	0.314336	-0.996627	0.0817144	0.00542751	-0.435863	-0.004616	0.0104453	-0.999932	0.206711	0	0	0	1
-0.0814797	-0.996597	-0.00924896	0.314733	-0.996654	0.0814038	0.00514003	-0.435872	-0.00439803	0.00962223	-0.999942	0.20664	0	0	0	1
-0.0812349	-0.996625	-0.00832764	0.31513	-0.996674	0.081165	0.00492613	-0.435892	-0.004262	0.00868555	-0.999951	0.206551	0	0	0	1
-0.0810562	-0.996648	-0.00729297	0.315531	-0.996689	0.0809919	0.00478586	-0.435917	-0.00420758	0.0076422	-0.99996	0.206461	0	0	0	1
-0.080969	-0.996663	-0.00616185	0.315909	-0.996696	0.0809103	0.00465475	-0.435969	-0.00416913	0.00650387	-0.999968	0.206382	0	0	0	1
-0.0810159	-0.996667	-0.00466674	0.31633	-0.996692	0.0809637	0.00462456	-0.436042	-0.00425982	0.00501149	-0.999976	0.206315	0	0	0	1
-0.0811129	-0.996665	-0.00326074	0.316713	-0.996683	0.0810664	0.0047199	-0.436109	-0.00446837	0.00361831	-0.999981	0.206185	0	0	0	1
-0.0811971	-0.996661	-0.00230927	0.316975	-0.996675	0.0811546	0.00484787	-0.436156	-0.00467286	0.00268079	-0.999983	0.206043	0	0	0	1
-0.0811704	-0.996664	-0.00135007	0.317272	-0.996677	0.0811324	0.004884	-0.436178	-0.0047868	0.0017276	-0.999985	0.205975	0	0	0	1
-0.0810175	-0.996678	-0.000622852	0.317561	-0.99669	0.080983	0.00479454	-0.436179	-0.00475681	0.000994831	-0.999986	0.205952	0	0	0	1
-0.0807611	-0.996699	4.707e-05	0.317888	-0.996712	0.0807299	0.00442351	-0.436218	-0.00444136	0.000295957	-0.999988	0.205951	0	0	0	1
-0.0804315	-0.996725	0.000645395	0.318229	-0.99674	0.0804029	0.00401076	-0.436244	-0.00407818	-0.00033505	-0.999989	0.205933	0	0	0	1
-0.0800298	-0.996757	0.00108689	0.318573	-0.996774	0.0800027	0.00356249	-0.436262	-0.00366655	-0.000812608	-0.999991	0.20588	0	0	0	1
-0.0796574	-0.996786	0.00159096	0.318957	-0.996805	0.0796315	0.003085	-0.436317	-0.00323044	-0.00135444	-0.999992	0.205822	0	0	0	1
-0.079256	-0.996817	0.00196576	0.319372	-0.996838	0.0792307	0.00273086	-0.436356	-0.00290658	-0.00175739	-0.999992	0.205757	0	0	0	1
-0.0788375	-0.99685	0.00210667	0.319799	-0.996872	0.0788122	0.00246939	-0.436398	-0.00265631	-0.00191967	-0.999992	0.205693	0	0	0	1
-0.0784921	-0.996878	0.00210277	0.320232	-0.9969	0.0784663	0.00225146	-0.436487	-0.00243808	-0.00193379	-0.999993	0.205637	0	0	0	1
-0.0781351	-0.996906	0.00211072	0.320701	-0.996928	0.0781091	0.00216049	-0.436562	-0.00234733	-0.00194969	-0.999993	0.205584	0	0	0	1
-0.077858	-0.996927	0.00211989	0.321205	-0.99695	0.0778319	0.00207309	-0.436691	-0.00226037	-0.00196627	-0.999993	0.205529	0	0	0	1
-0.0777267	-0.996937	0.00210636	0.321637	-0.99696	0.077701	0.00225956	-0.436804	-0.00244497	-0.00193859	-0.999993	0.20544	0	0	0	1
-0.0776245	-0.996945	0.00208288	0.321988	-0.996967	0.0775993	0.00254737	-0.436868	-0.00272988	-0.0018931	-0.999992	0.205341	0	0	0	1
-0.0773548	-0.996966	0.00210903	0.322395	-0.996988	0.07733	0.00271705	-0.436885	-0.00290057	-0.00190678	-0.999992	0.205269	0	0	0	1
-0.0771264	-0.996984	0.00221732	0.322784	-0.997005	0.0771018	0.0026817	-0.436949	-0.00287325	-0.00201812	-0.999992	0.20525	0	0	0	1
-0.076894	-0.997001	0.00249906	0.323159	-0.997024	0.0768701	0.00261163	-0.436996	-0.00282459	-0.00230507	-0.999991	0.205253	0	0	0	1
-0.0767043	-0.997015	0.00274956	0.323572	-0.997038	0.0766809	0.00253864	-0.436988	-0.00277059	-0.00256095	-0.999991	0.205233	0	0	0	1
-0.0768679	-0.997002	0.00293232	0.323976	-0.997026	0.0768442	0.00222512	-0.437029	-0.00247246	-0.00276681	-0.999991	0.205212	0	0	0	1
-0.0765518	-0.997026	0.00307488	0.324411	-0.997052	0.0765272	0.00180808	-0.437081	-0.0020667	-0.00294164	-0.999991	0.205202	0	0	0	1
-0.0762928	-0.997045	0.0031572	0.324821	-0.997073	0.0762666	0.0012315	-0.437121	-0.00149732	-0.00306822	-0.999992	0.205196	0	0	0	1
-0.0760061	-0.997067	0.00325419	0.325238	-0.997095	0.0759778	0.000542637	-0.437157	-0.000816944	-0.00321769	-0.999992	0.205194	0	0	0	1
-0.0757625	-0.997085	0.00343558	0.32569	-0.997114	0.0757318	-0.000217335	-0.437214	-7.21195e-05	-0.0034563	-0.999992	0.205202	0	0	0	1
-0.0755668	-0.9971	0.00349628	0.326118	-0.997129	0.0755332	-0.0010443	-0.437296	0.000748571	-0.00357929	-0.999991	0.205218	0	0	0	1
-0.0753271	-0.997117	0.0035969	0.326511	-0.997146	0.0752907	-0.00176068	-0.437351	0.00145618	-0.00373338	-0.99999	0.205244	0	0	0	1
-0.0751381	-0.997131	0.00379831	0.326914	-0.997159	0.0750989	-0.00241597	-0.437399	0.00209519	-0.00398314	-0.999987	0.205274	0	0	0	1
-0.0749941	-0.99714	0.00413528	0.327348	-0.997169	0.0749518	-0.00295365	-0.437458	0.00260667	-0.00435914	-0.999985	0.205308	0	0	0	1
-0.0749451	-0.997143	0.00440602	0.327759	-0.997172	0.0749004	-0.00332983	-0.437548	0.00296172	-0.00465716	-0.999982	0.205321	0	0	0	1
-0.074846	-0.997149	0.00469085	0.328196	-0.997178	0.074799	-0.00361924	-0.437633	0.00322946	-0.00496253	-0.99998	0.205324	0	0	0	1
-0.0746939	-0.997159	0.00489784	0.328629	-0.997189	0.0746456	-0.00375477	-0.437685	0.00334991	-0.00517856	-0.999979	0.205313	0	0	0	1
-0.0747326	-0.997155	0.00509116	0.329114	-0.997186	0.0746831	-0.00382799	-0.437762	0.00340828	-0.00537693	-0.999977	0.205308	0	0	0	1
-0.0748464	-0.997146	0.00523138	0.329638	-0.997178	0.0747973	-0.00368437	-0.437872	0.00325396	-0.0055064	-0.999977	0.205298	0	0	0	1
-0.0747939	-0.99715	0.00532149	0.330102	-0.997183	0.0747457	-0.00348524	-0.437956	0.00304894	-0.00558119	-0.999977	0.205272	0	0	0	1
-0.0747132	-0.997155	0.00537049	0.330592	-0.997189	0.0746658	-0.00330092	-0.438007	0.00286192	-0.00561605	-0.999978	0.205216	0	0	0	1
-0.0747322	-0.997154	0.00539862	0.331042	-0.997188	0.0746857	-0.00312679	-0.438088	0.00268607	-0.00563115	-0.999978	0.205148	0	0	0	1
-0.0748215	-0.997147	0.00549569	0.331405	-0.997182	0.0747759	-0.00292629	-0.438179	0.00247836	-0.00571319	-0.999978	0.205128	0	0	0	1
-0.0747718	-0.99715	0.00564124	0.331799	-0.997186	0.0747265	-0.00281977	-0.438205	0.00236155	-0.00585024	-0.999978	0.205154	0	0	0	1
-0.0748043	-0.997146	0.00579227	0.332208	-0.997183	0.074758	-0.00293252	-0.438263	0.0024625	-0.00600935	-0.999977	0.205194	0	0	0	1
-0.0748164	-0.997144	0.00596788	0.332588	-0.997183	0.0747697	-0.00293011	-0.438321	0.00244688	-0.00618431	-0.999976	0.205229	0	0	0	1
-0.0748412	-0.997141	0.00617897	0.33303	-0.997181	0.0747939	-0.00293822	-0.438371	0.00243902	-0.00639547	-0.999974	0.205273	0	0	0	1
-0.0747365	-0.997148	0.00637177	0.333534	-0.997189	0.074689	-0.00288677	-0.438414	0.00237398	-0.00658362	-0.999973	0.205319	0	0	0	1
-0.0748369	-0.997139	0.00656269	0.334034	-0.997182	0.0747903	-0.00268169	-0.438538	0.00215452	-0.00675891	-0.999972	0.205341	0	0	0	1
-0.0749365	-0.997131	0.00670651	0.334529	-0.997175	0.0748919	-0.00234211	-0.43869	0.00180445	-0.0068771	-0.999972	0.205319	0	0	0	1
-0.0749246	-0.997131	0.006782	0.335089	-0.997176	0.0748828	-0.00193218	-0.438783	0.00139008	-0.00692166	-0.999973	0.205244	0	0	0	1
-0.0750399	-0.997122	0.00677602	0.335468	-0.997168	0.0750003	-0.00160415	-0.438828	0.00106263	-0.00689126	-0.999973	0.205148	0	0	0	1
-0.0750156	-0.997124	0.00678072	0.335784	-0.99717	0.0749775	-0.00139313	-0.438832	0.00085201	-0.00688009	-0.999974	0.205086	0	0	0	1
-0.0749231	-0.99713	0.00689455	0.336175	-0.997177	0.0748857	-0.00128127	-0.43882	0.000732574	-0.00698514	-0.999973	0.205094	0	0	0	1
-0.074929	-0.997129	0.00707472	0.336537	-0.997177	0.0748903	-0.00144398	-0.438909	0.000881286	-0.00717699	-0.999972	0.205156	0	0	0	1
-0.0748909	-0.99713	0.00732147	0.336925	-0.997179	0.0748506	-0.00163388	-0.438929	0.00105246	-0.00743722	-0.999969	0.205184	0	0	0	1
-0.074802	-0.997134	0.00765322	0.337384	-0.997186	0.0747597	-0.00184776	-0.43891	0.00124159	-0.00778392	-0.999967	0.20517	0	0	0	1
-0.0748829	-0.997125	0.00796813	0.337823	-0.997179	0.0748375	-0.00217364	-0.438988	0.00154235	-0.00812244	-0.999964	0.205137	0	0	0	1
-0.0749028	-0.997122	0.00823999	0.338277	-0.997178	0.0748555	-0.00235683	-0.43905	0.00170451	-0.00840727	-0.999961	0.20509	0	0	0	1
-0.0748882	-0.997121	0.00838494	0.338709	-0.997179	0.0748395	-0.00248709	-0.439095	0.00182368	-0.00856152	-0.999959	0.205049	0	0	0	1
-0.0748893	-0.997119	0.00861083	0.339142	-0.997179	0.0748413	-0.00237131	-0.439162	0.0016913	-0.00877811	-0.999958	0.205042	0	0	0	1
-0.0750359	-0.997107	0.00877351	0.339561	-0.997168	0.0749894	-0.00216338	-0.439284	0.00147045	-0.00892499	-0.999957	0.205036	0	0	0	1
-0.0750938	-0.997101	0.00890896	0.339948	-0.997164	0.0750491	-0.0019433	-0.439383	0.0012403	-0.00904362	-0.999956	0.205023	0	0	0	1
-0.0751159	-0.997098	0.00912653	0.340302	-0.997163	0.0750726	-0.00175836	-0.439463	0.00103934	-0.00924672	-0.999954	0.205027	0	0	0	1
-0.0750901	-0.997097	0.00947583	0.340701	-0.997165	0.0750481	-0.00158537	-0.439533	0.000840832	-0.009582	-0.999951	0.20504	0	0	0	1
-0.0750298	-0.997098	0.00979965	0.341105	-0.997169	0.0749894	-0.00140745	-0.439593	0.000639698	-0.0098915	-0.999949	0.205043	0	0	0	1
-0.0749741	-0.997099	0.0101415	0.341487	-0.997174	0.0749349	-0.00126256	-0.439633	0.000470125	-0.0102215	-0.999945	0.205046	0	0	0	1
-0.0749024	-0.9971	0.010528	0.341882	-0.997179	0.0748642	-0.00115873	-0.439636	0.000338365	-0.0105991	-0.999942	0.205059	0	0	0	1
-0.0748463	-0.9971	0.0109141	0.342271	-0.997183	0.0748091	-0.0010477	-0.439661	0.000199343	-0.0109757	-0.999938	0.205059	0	0	0	1
-0.0749097	-0.99709	0.011375	0.342674	-0.997179	0.0748719	-0.00109379	-0.439783	0.000210081	-0.0114388	-0.999932	0.205078	0	0	0	1
-0.0748541	-0.997091	0.0117059	0.343101	-0.997183	0.0748173	-0.00100816	-0.439823	0.000100555	-0.0117624	-0.999929	0.205077	0	0	0	1
-0.0747565	-0.997095	0.0119875	0.343496	-0.99719	0.074721	-0.000896194	-0.439849	-3.10068e-05	-0.0120348	-0.999925	0.205066	0	0	0	1
-0.0747847	-0.997088	0.0123328	0.343881	-0.997188	0.0747506	-0.000782654	-0.43994	-0.000170406	-0.0123707	-0.999921	0.205077	0	0	0	1
-0.0748447	-0.997079	0.0127029	0.344305	-0.997183	0.0748129	-0.000611761	-0.440062	-0.000369273	-0.0127268	-0.999917	0.205101	0	0	0	1
-0.0748682	-0.997074	0.0129204	0.344739	-0.997182	0.0748396	-0.000370271	-0.440176	-0.000626692	-0.0129257	-0.999914	0.205113	0	0	0	1
-0.0749031	-0.99707	0.0130964	0.345102	-0.997179	0.0748771	-0.000171677	-0.440281	-0.000838383	-0.0130863	-0.999912	0.205129	0	0	0	1
-0.0748809	-0.997069	0.0132992	0.3455	-0.99718	0.0748577	2.24048e-05	-0.440368	-0.00104683	-0.013274	-0.999909	0.205154	0	0	0	1
-0.0748095	-0.997072	0.0134707	0.345941	-0.997185	0.0747894	0.000239344	-0.440447	-0.00127506	-0.0134288	-0.999907	0.205173	0	0	0	1
-0.0747153	-0.997077	0.0136209	0.346352	-0.997192	0.074698	0.000429618	-0.440503	-0.00147478	-0.0135645	-0.999905	0.205196	0	0	0	1
-0.0745226	-0.997089	0.0137526	0.346722	-0.997206	0.0745072	0.000555656	-0.440501	-0.00160768	-0.0136867	-0.999903	0.205223	0	0	0	1
-0.0743357	-0.997101	0.0139215	0.34712	-0.99722	0.0743222	0.000673464	-0.440509	-0.00173517	-0.0138467	-0.9999	0.205265	0	0	0	1
-0.0744681	-0.997088	0.014118	0.347538	-0.99721	0.074457	0.000824051	-0.440572	-0.00190182	-0.0140312	-0.999898	0.205313	0	0	0	1
-0.074489	-0.997084	0.0142883	0.347918	-0.997208	0.0744798	0.000935339	-0.440606	-0.0020258	-0.0141927	-0.999895	0.205364	0	0	0	1
-0.0743393	-0.997093	0.0144593	0.348257	-0.997219	0.0743312	0.000982834	-0.440578	-0.00208375	-0.0143599	-0.999893	0.205417	0	0	0	1
-0.0743151	-0.997091	0.0147281	0.348625	-0.997221	0.0743032	0.000683532	-0.440673	-0.00180489	-0.0146503	-0.999889	0.205508	0	0	0	1
-0.0742795	-0.997089	0.0150327	0.349028	-0.997225	0.0742634	0.000367324	-0.440767	-0.00151164	-0.0149776	-0.999885	0.205598	0	0	0	1
-0.0742046	-0.997091	0.0152516	0.349396	-0.99723	0.0741859	0.000172713	-0.440798	-0.00133267	-0.0152105	-0.999881	0.205687	0	0	0	1
-0.0742054	-0.997087	0.0155182	0.349777	-0.997231	0.0741817	-0.000170502	-0.440906	-0.00101017	-0.0155018	-0.999877	0.205806	0	0	0	1
-0.0742043	-0.997083	0.0158023	0.350173	-0.997231	0.0741774	-0.000390242	-0.440999	-0.000812079	-0.0158014	-0.999873	0.20593	0	0	0	1
-0.0741956	-0.997079	0.0160781	0.350574	-0.997232	0.0741655	-0.000598836	-0.441062	-0.000624363	-0.0160919	-0.999868	0.206055	0	0	0	1
-0.0742814	-0.997068	0.0163507	0.350983	-0.997225	0.0742481	-0.000812803	-0.441134	-0.000432604	-0.0163796	-0.999864	0.206186	0	0	0	1
-0.074324	-0.99706	0.016609	0.351378	-0.997222	0.0742883	-0.000958592	-0.441193	-0.000307097	-0.0166479	-0.999859	0.206312	0	0	0	1
-0.0744037	-0.99705	0.0168969	0.351784	-0.997216	0.0743666	-0.00104825	-0.441249	-0.000240431	-0.0169417	-0.999854	0.206442	0	0	0	1
-0.0745386	-0.997035	0.017193	0.352221	-0.997206	0.0744993	-0.00118292	-0.441301	-0.000130479	-0.0172469	-0.999849	0.206581	0	0	0	1
-0.0746625	-0.99702	0.0174914	0.352678	-0.997197	0.0746206	-0.00133224	-0.441336	-5.98386e-06	-0.0175557	-0.999844	0.206724	0	0	0	1
-0.0748741	-0.996999	0.0177617	0.353098	-0.997181	0.0748296	-0.00148011	-0.441368	0.000117525	-0.0178363	-0.999839	0.206852	0	0	0	1
-0.0751305	-0.996975	0.0180494	0.353514	-0.997162	0.0750835	-0.00162	-0.441403	0.000230836	-0.0181337	-0.999833	0.206978	0	0	0	1
-0.0753899	-0.996949	0.0184045	0.353992	-0.997142	0.0753418	-0.00167948	-0.441451	0.000258666	-0.0184924	-0.999827	0.207138	0	0	0	1
-0.0756128	-0.996926	0.0187347	0.354406	-0.997125	0.0755639	-0.00171378	-0.441515	0.000263785	-0.0188242	-0.999821	0.207285	0	0	0	1
-0.0756409	-0.996918	0.0190394	0.354812	-0.997123	0.075592	-0.00171019	-0.441549	0.000236618	-0.0191278	-0.999815	0.207414	0	0	0	1
-0.075777	-0.996901	0.0193922	0.355253	-0.997113	0.0757281	-0.00171282	-0.441612	0.000209895	-0.0194798	-0.999808	0.207564	0	0	0	1
-0.0760015	-0.996876	0.019808	0.355722	-0.997096	0.0759534	-0.00166631	-0.441738	0.000127526	-0.0198908	-0.9998	0.207744	0	0	0	1
-0.0761792	-0.996853	0.0202432	0.356191	-0.997082	0.0761324	-0.00159908	-0.441872	2.37698e-05	-0.0203197	-0.999791	0.207935	0	0	0	1
-0.0763195	-0.996834	0.0206623	0.356697	-0.997072	0.0762744	-0.0015235	-0.441958	-8.64545e-05	-0.0207318	-0.999783	0.208114	0	0	0	1
-0.0763687	-0.996821	0.0210905	0.357267	-0.997068	0.0763252	-0.00145135	-0.442001	-0.000192141	-0.0211532	-0.999774	0.2083	0	0	0	1
-0.0765135	-0.996802	0.0214545	0.357737	-0.997057	0.0764711	-0.001404	-0.442043	-0.000270288	-0.0215125	-0.999766	0.208461	0	0	0	1
-0.0765794	-0.996792	0.0216939	0.358116	-0.997052	0.0765377	-0.0013771	-0.44202	-0.000316882	-0.0217492	-0.999761	0.208565	0	0	0	1
-0.0766384	-0.996782	0.0219378	0.358508	-0.997047	0.0765963	-0.00139791	-0.441988	-0.000316114	-0.0219939	-0.999756	0.208669	0	0	0	1
-0.0767777	-0.996766	0.0221755	0.358832	-0.997036	0.0767307	-0.00161935	-0.442099	-0.000116598	-0.0222478	-0.99975	0.208788	0	0	0	1
-0.0767354	-0.996765	0.0223914	0.359139	-0.99704	0.0766864	-0.00171005	-0.442146	-4.17805e-05	-0.0224701	-0.999745	0.208889	0	0	0	1
-0.0765475	-0.996775	0.0225639	0.359472	-0.997054	0.0764957	-0.00183603	-0.442126	7.48919e-05	-0.0226517	-0.999741	0.208973	0	0	0	1
-0.0764811	-0.996776	0.0227471	0.359782	-0.997059	0.0764228	-0.00211751	-0.442164	0.000343112	-0.0228559	-0.999737	0.20906	0	0	0	1
-0.0763679	-0.996776	0.0231112	0.360156	-0.997068	0.0763014	-0.00246358	-0.442221	0.00066305	-0.0232452	-0.999727	0.209171	0	0	0	1
-0.076303	-0.996774	0.0234192	0.360576	-0.997072	0.0762279	-0.00281596	-0.442259	0.000992501	-0.0235791	-0.999719	0.209293	0	0	0	1
-0.07623	-0.996774	0.0236735	0.361	-0.997078	0.0761465	-0.00316089	-0.442318	0.00131886	-0.0238589	-0.999712	0.209422	0	0	0	1
-0.0762295	-0.996767	0.0239564	0.361473	-0.997077	0.076136	-0.00355796	-0.442413	0.00169334	-0.0241712	-0.999704	0.209574	0	0	0	1
-0.0762098	-0.996762	0.0242283	0.361972	-0.997078	0.0761059	-0.00396338	-0.442479	0.00207746	-0.0244731	-0.999696	0.20972	0	0	0	1
-0.0761893	-0.996757	0.024505	0.362476	-0.997079	0.0760744	-0.00438716	-0.44253	0.00247956	-0.0247812	-0.999688	0.209873	0	0	0	1
-0.0762269	-0.996748	0.024758	0.362918	-0.997074	0.0760986	-0.00489549	-0.442639	0.00296636	-0.0250723	-0.999679	0.210018	0	0	0	1
-0.0763542	-0.996731	0.025051	0.363398	-0.997064	0.0762163	-0.00524178	-0.442707	0.00328619	-0.0253912	-0.99967	0.210168	0	0	0	1
-0.0764907	-0.996711	0.0254247	0.36391	-0.997053	0.0763496	-0.0053172	-0.442743	0.00332937	-0.0257701	-0.99966	0.210333	0	0	0	1
-0.0765809	-0.996694	0.0257977	0.36437	-0.997046	0.076436	-0.00541848	-0.442819	0.00339951	-0.02615	-0.99965	0.210502	0	0	0	1
-0.0765872	-0.996685	0.0261441	0.364855	-0.997045	0.0764375	-0.00555486	-0.442842	0.00350886	-0.0265058	-0.99964	0.210656	0	0	0	1
-0.0766934	-0.996666	0.026536	0.365435	-0.997036	0.0765354	-0.0058154	-0.442889	0.00373587	-0.0269169	-0.999629	0.210829	0	0	0	1
-0.076829	-0.996643	0.0269952	0.366096	-0.997024	0.07666	-0.00615367	-0.442979	0.00403436	-0.0274012	-0.999614	0.21104	0	0	0	1
-0.0770266	-0.996613	0.0275646	0.366855	-0.997008	0.0768478	-0.00642694	-0.44304	0.00425768	-0.0279906	-0.999597	0.211267	0	0	0	1
-0.0774548	-0.996561	0.0282065	0.367889	-0.996971	0.0772461	-0.00737673	-0.443301	0.00514331	-0.0287059	-0.999573	0.211574	0	0	0	1
-0.0778869	-0.996519	0.0285155	0.368856	-0.996931	0.0776438	-0.0085109	-0.443593	0.00623804	-0.0291043	-0.999555	0.211758	0	0	0	1
-0.078367	-0.996496	0.0280091	0.369555	-0.996891	0.0781186	-0.00881654	-0.443689	0.00656845	-0.0286263	-0.999566	0.211565	0	0	0	1
-0.0787231	-0.996487	0.0272983	0.370112	-0.99686	0.0784695	-0.00917008	-0.443745	0.00696666	-0.0279479	-0.999583	0.211235	0	0	0	1
-0.078758	-0.996492	0.0270125	0.370525	-0.996855	0.0784966	-0.00952812	-0.443765	0.0073452	-0.0276913	-0.999587	0.211041	0	0	0	1
-0.0788397	-0.996488	0.0269475	0.370802	-0.996846	0.0785689	-0.00988614	-0.44379	0.00770508	-0.0276553	-0.999586	0.210992	0	0	0	1
-0.0787745	-0.996493	0.0269544	0.371092	-0.996848	0.0784949	-0.0101987	-0.443787	0.00801804	-0.0276862	-0.999582	0.210988	0	0	0	1
-0.0787002	-0.996499	0.026946	0.371389	-0.99685	0.0784076	-0.0106684	-0.443836	0.00848915	-0.0277141	-0.999578	0.210982	0	0	0	1
-0.0785183	-0.996515	0.0268815	0.371733	-0.99686	0.0782111	-0.0112156	-0.443868	0.00904503	-0.0276911	-0.999573	0.210944	0	0	0	1
-0.078459	-0.996522	0.0267754	0.372139	-0.996858	0.0781336	-0.0119113	-0.443886	0.00974881	-0.0276392	-0.999568	0.210885	0	0	0	1
-0.0784693	-0.996522	0.0267671	0.372635	-0.996851	0.0781262	-0.0125498	-0.443885	0.0103859	-0.0276808	-0.999561	0.210785	0	0	0	1
-0.0786879	-0.996513	0.0264594	0.37303	-0.996828	0.0783339	-0.0130673	-0.443914	0.01092	-0.027417	-0.999562	0.210589	0	0	0	1
-0.0788769	-0.996506	0.0261328	0.373384	-0.996809	0.0785188	-0.0133501	-0.443927	0.0112225	-0.0271157	-0.999567	0.210324	0	0	0	1
-0.0790547	-0.996497	0.0259448	0.373776	-0.996796	0.0787012	-0.0132645	-0.443955	0.0111471	-0.0269235	-0.999573	0.21005	0	0	0	1
-0.0794447	-0.996467	0.0259338	0.374223	-0.996769	0.0791004	-0.0129307	-0.444108	0.0108047	-0.0268906	-0.999578	0.209865	0	0	0	1
-0.0797265	-0.996442	0.0260051	0.37467	-0.996751	0.0793916	-0.0125536	-0.4443	0.0104153	-0.0269348	-0.999581	0.209802	0	0	0	1
-0.0797738	-0.996435	0.0261372	0.375224	-0.996751	0.0794469	-0.012208	-0.444413	0.0100589	-0.0270395	-0.999581	0.209779	0	0	0	1
-0.0798244	-0.996428	0.0262327	0.37579	-0.99675	0.0795067	-0.0118366	-0.444518	0.00967966	-0.0271056	-0.999583	0.209735	0	0	0	1
-0.0798595	-0.996425	0.0262442	0.376214	-0.99675	0.0795501	-0.0115234	-0.444591	0.00936543	-0.0270925	-0.999587	0.209662	0	0	0	1
-0.0797629	-0.996432	0.0262935	0.376659	-0.996761	0.0794603	-0.0112563	-0.444609	0.00909775	-0.0271195	-0.999589	0.209618	0	0	0	1
-0.0798053	-0.996425	0.0264176	0.377008	-0.996759	0.0795066	-0.0110719	-0.444681	0.00890289	-0.0272289	-0.999587	0.20963	0	0	0	1
-0.0799004	-0.996414	0.0265375	0.377231	-0.996753	0.079604	-0.0109496	-0.444758	0.00876874	-0.0273395	-0.999585	0.209654	0	0	0	1
-0.0797921	-0.99642	0.0266598	0.377501	-0.996762	0.0794972	-0.0108529	-0.444752	0.00866563	-0.0274529	-0.999583	0.209681	0	0	0	1
-0.0797231	-0.996419	0.0268753	0.377806	-0.996768	0.079428	-0.0107952	-0.444774	0.0085928	-0.0276625	-0.999578	0.209747	0	0	0	1
-0.0797248	-0.996411	0.0271802	0.378202	-0.996769	0.07943	-0.0106893	-0.444847	0.00846296	-0.027958	-0.999571	0.209825	0	0	0	1
-0.07976	-0.996402	0.0273904	0.378671	-0.996768	0.0794699	-0.0104614	-0.444942	0.00821794	-0.0281496	-0.999568	0.209865	0	0	0	1
-0.0798828	-0.996386	0.0276228	0.379223	-0.996761	0.079599	-0.010172	-0.445091	0.00790737	-0.0283592	-0.999564	0.209906	0	0	0	1
-0.0799802	-0.996373	0.0278088	0.379836	-0.996756	0.0797051	-0.0098182	-0.445236	0.00753695	-0.0285172	-0.999563	0.209914	0	0	0	1
-0.079995	-0.99637	0.027893	0.380353	-0.996757	0.0797286	-0.00949183	-0.445325	0.00720435	-0.0285753	-0.999563	0.209876	0	0	0	1
-0.0798883	-0.996376	0.02797	0.380801	-0.996768	0.0796285	-0.00923998	-0.445341	0.00695013	-0.0286311	-0.999564	0.209848	0	0	0	1
-0.0798956	-0.996371	0.028125	0.381188	-0.996769	0.0796399	-0.00906176	-0.445397	0.00675985	-0.0287715	-0.999561	0.209877	0	0	0	1
-0.0799447	-0.996363	0.0282783	0.381448	-0.996765	0.0796909	-0.00896256	-0.445459	0.00664727	-0.0289167	-0.999558	0.209924	0	0	0	1
-0.0798223	-0.996368	0.0284282	0.381704	-0.996776	0.0795689	-0.00890843	-0.445442	0.0065849	-0.029061	-0.999554	0.209979	0	0	0	1
-0.079735	-0.99637	0.0286084	0.381973	-0.996783	0.0794814	-0.00887315	-0.445443	0.00653793	-0.0292372	-0.999549	0.210045	0	0	0	1
-0.0797566	-0.99636	0.0289061	0.382311	-0.996782	0.0795023	-0.00883182	-0.445495	0.00647237	-0.0295309	-0.999541	0.210149	0	0	0	1
-0.0799165	-0.996338	0.0292206	0.382759	-0.996769	0.0796625	-0.00875672	-0.44555	0.00636766	-0.0298394	-0.999532	0.21027	0	0	0	1
-0.0799519	-0.996327	0.0294757	0.383236	-0.996768	0.0797013	-0.00859239	-0.445624	0.00618237	-0.0300807	-0.999526	0.210348	0	0	0	1
-0.0800579	-0.996312	0.0297004	0.383727	-0.996761	0.0798119	-0.00839329	-0.445745	0.00596267	-0.0302895	-0.999521	0.210404	0	0	0	1
-0.0802022	-0.996292	0.029983	0.384325	-0.996751	0.0799628	-0.00812667	-0.445899	0.00566977	-0.0305508	-0.999515	0.210475	0	0	0	1
-0.0803538	-0.996273	0.0302171	0.384819	-0.99674	0.0801205	-0.00788744	-0.446042	0.00540778	-0.0307658	-0.99951	0.210533	0	0	0	1
-0.0802961	-0.996273	0.0303807	0.385229	-0.996746	0.0800672	-0.00771689	-0.446071	0.00522636	-0.0309149	-0.999506	0.210569	0	0	0	1
-0.0801793	-0.996276	0.0305661	0.38568	-0.996756	0.0799543	-0.00755791	-0.44608	0.0050566	-0.0310863	-0.999502	0.210617	0	0	0	1
-0.0803348	-0.996257	0.0307715	0.38601	-0.996744	0.0801129	-0.00742504	-0.446194	0.00490278	-0.0312812	-0.999496	0.210678	0	0	0	1
-0.0803436	-0.996251	0.0309685	0.386311	-0.996744	0.0801235	-0.00733934	-0.446243	0.00480123	-0.0314707	-0.999491	0.210749	0	0	0	1
-0.08026	-0.996251	0.0311887	0.386679	-0.996751	0.0800409	-0.00727107	-0.446259	0.00471814	-0.0316843	-0.999485	0.210834	0	0	0	1
-0.0803907	-0.996231	0.0314657	0.387102	-0.996741	0.0801751	-0.00712691	-0.446376	0.00454797	-0.0319495	-0.999477	0.210928	0	0	0	1
-0.0805509	-0.99621	0.0317382	0.38755	-0.996729	0.0803399	-0.00694523	-0.446512	0.00433974	-0.0322072	-0.99947	0.211015	0	0	0	1
-0.0806281	-0.996194	0.0320191	0.38809	-0.996724	0.0804228	-0.00673212	-0.446586	0.00410209	-0.0324704	-0.999462	0.211099	0	0	0	1
-0.0807571	-0.996175	0.0323045	0.388685	-0.996715	0.0805584	-0.00649654	-0.446657	0.00383994	-0.0327363	-0.999455	0.21118	0	0	0	1
-0.0809436	-0.996152	0.0325306	0.389199	-0.996701	0.0807525	-0.0062453	-0.44678	0.00356498	-0.0329422	-0.999449	0.211231	0	0	0	1
-0.0809619	-0.996145	0.0327064	0.38961	-0.9967	0.0807757	-0.00607948	-0.446821	0.00338478	-0.0331041	-0.999444	0.211274	0	0	0	1
-0.0810031	-0.996135	0.0329008	0.390024	-0.996697	0.0808201	-0.00596216	-0.446808	0.00325069	-0.0332885	-0.999438	0.211335	0	0	0	1
-0.0812856	-0.996106	0.0330895	0.390291	-0.996674	0.0811041	-0.00590687	-0.446849	0.00317079	-0.0334729	-0.999433	0.211401	0	0	0	1
-0.0812731	-0.996102	0.0332321	0.390526	-0.996675	0.0810903	-0.00593004	-0.446841	0.00318273	-0.033617	-0.999428	0.211457	0	0	0	1
-0.0811881	-0.996105	0.0333528	0.390821	-0.99668	0.080988	-0.0064295	-0.446883	0.0036739	-0.0337774	-0.999421	0.211531	0	0	0	1
-0.0812598	-0.996095	0.0334968	0.391144	-0.996673	0.081042	-0.0069382	-0.446921	0.00416708	-0.0339624	-0.999412	0.211612	0	0	0	1
-0.0813687	-0.996078	0.0337304	0.391621	-0.996661	0.0811313	-0.00748072	-0.44696	0.00468541	-0.0342398	-0.999401	0.21174	0	0	0	1
-0.0815195	-0.996055	0.0340472	0.39218	-0.996647	0.0812636	-0.0079767	-0.447043	0.00514907	-0.0345966	-0.999386	0.211909	0	0	0	1
-0.0816981	-0.996028	0.034399	0.392733	-0.99663	0.0814286	-0.00831677	-0.447151	0.0054533	-0.0349759	-0.999371	0.212083	0	0	0	1
-0.0818409	-0.996003	0.0347901	0.393359	-0.996618	0.0815648	-0.0084463	-0.447229	0.00554551	-0.035377	-0.999357	0.212259	0	0	0	1
-0.0823511	-0.995949	0.0351135	0.393913	-0.996577	0.0820751	-0.00839914	-0.447389	0.00545379	-0.0356982	-0.999346	0.212367	0	0	0	1
-0.0826254	-0.99592	0.0352963	0.394375	-0.996555	0.0823549	-0.00822563	-0.447466	0.00525585	-0.0358676	-0.999341	0.212404	0	0	0	1
-0.0826864	-0.995909	0.0354658	0.394854	-0.996551	0.0824195	-0.00810117	-0.447493	0.00511554	-0.0360266	-0.999336	0.212441	0	0	0	1
-0.0829551	-0.99588	0.0356463	0.395208	-0.996528	0.0826863	-0.00813052	-0.447616	0.00512015	-0.0362103	-0.999329	0.212494	0	0	0	1
-0.0830856	-0.995863	0.0358131	0.395511	-0.996518	0.0828153	-0.0081522	-0.447679	0.00512319	-0.036379	-0.999323	0.212551	0	0	0	1
-0.0829783	-0.995867	0.0359668	0.395852	-0.996525	0.0826995	-0.00836165	-0.44768	0.00532324	-0.0365489	-0.999316	0.212624	0	0	0	1
-0.0830835	-0.995852	0.0361214	0.396233	-0.996513	0.0827816	-0.00896755	-0.44776	0.00591076	-0.0367537	-0.999305	0.212718	0	0	0	1
-0.0831405	-0.995841	0.0362941	0.396694	-0.996504	0.0828091	-0.00974087	-0.447837	0.00666549	-0.0369903	-0.999291	0.212836	0	0	0	1
-0.0830747	-0.995841	0.0364653	0.397221	-0.996504	0.0827116	-0.0105603	-0.44787	0.00747094	-0.0372282	-0.999277	0.212959	0	0	0	1
-0.0832607	-0.995817	0.0366927	0.397795	-0.996482	0.0828641	-0.0114089	-0.447938	0.00829131	-0.0375267	-0.999259	0.213099	0	0	0	1
-0.0834833	-0.99579	0.0369111	0.398355	-0.996457	0.0830581	-0.0121224	-0.448045	0.0089762	-0.0378055	-0.999243	0.213227	0	0	0	1
-0.0836517	-0.99577	0.0370558	0.398867	-0.996439	0.0832081	-0.0125743	-0.448153	0.00940843	-0.0379888	-0.999232	0.213287	0	0	0	1
-0.0837862	-0.995754	0.0371978	0.399386	-0.996425	0.0833299	-0.0128751	-0.44826	0.00969141	-0.0381567	-0.999223	0.213334	0	0	0	1
-0.0839117	-0.995738	0.0373407	0.399837	-0.996414	0.0834522	-0.0129241	-0.448355	0.00972353	-0.0383043	-0.999217	0.213369	0	0	0	1
-0.0839274	-0.995732	0.0374586	0.40018	-0.996413	0.0834676	-0.0129038	-0.448395	0.00969283	-0.0384203	-0.999212	0.213394	0	0	0	1
-0.0839312	-0.995729	0.0375454	0.400548	-0.996411	0.0834633	-0.0130905	-0.448403	0.00987161	-0.0385224	-0.999207	0.213418	0	0	0	1
-0.0838683	-0.99573	0.0376394	0.400906	-0.996412	0.0833822	-0.0135366	-0.448457	0.010311	-0.0386526	-0.999197	0.213468	0	0	0	1
-0.0836854	-0.995742	0.0377316	0.401265	-0.996421	0.0831761	-0.0141067	-0.448505	0.010879	-0.0387901	-0.999186	0.213535	0	0	0	1
-0.0835313	-0.995751	0.0378531	0.401699	-0.996427	0.0829947	-0.0147719	-0.44852	0.0115382	-0.0389647	-0.999172	0.213621	0	0	0	1
-0.083437	-0.995754	0.0379668	0.402141	-0.996425	0.0828672	-0.0155842	-0.448572	0.0123426	-0.0391444	-0.999155	0.213712	0	0	0	1
-0.0833709	-0.995755	0.0380759	0.402619	-0.99642	0.0827684	-0.0163813	-0.448601	0.013131	-0.0393183	-0.999138	0.213793	0	0	0	1
-0.0833852	-0.995751	0.038158	0.403057	-0.996411	0.0827568	-0.0170093	-0.448627	0.0137499	-0.0394523	-0.999125	0.213849	0	0	0	1
-0.0834182	-0.995743	0.0383101	0.403455	-0.996403	0.0827718	-0.0174123	-0.448656	0.0141379	-0.0396377	-0.999112	0.213926	0	0	0	1
-0.0834461	-0.995733	0.038499	0.40386	-0.996396	0.0827853	-0.0177043	-0.448715	0.0144123	-0.0398505	-0.999099	0.214012	0	0	0	1
-0.0835439	-0.995718	0.0386716	0.404271	-0.996388	0.0828803	-0.0177146	-0.448784	0.0144043	-0.0400247	-0.999093	0.214068	0	0	0	1
-0.0836688	-0.995701	0.0388383	0.404656	-0.99638	0.0830092	-0.0175581	-0.448863	0.0142294	-0.0401797	-0.999089	0.214103	0	0	0	1
-0.0837306	-0.995689	0.0390104	0.405048	-0.996378	0.0830752	-0.0173935	-0.448929	0.0140485	-0.0403384	-0.999085	0.214145	0	0	0	1
-0.0838375	-0.995672	0.0392222	0.40548	-0.996372	0.0831867	-0.0172093	-0.449019	0.0138427	-0.0405356	-0.99908	0.214203	0	0	0	1
-0.0840389	-0.995646	0.0394341	0.405916	-0.996358	0.0833945	-0.0169855	-0.449152	0.0135937	-0.0407308	-0.999075	0.214254	0	0	0	1
-0.0840842	-0.995636	0.0395909	0.406301	-0.996357	0.0834449	-0.0168082	-0.449212	0.0134019	-0.0408729	-0.999072	0.214287	0	0	0	1
-0.0839367	-0.995642	0.0397602	0.406718	-0.996371	0.0833007	-0.0166705	-0.449188	0.0132565	-0.041028	-0.999068	0.214335	0	0	0	1
-0.0839855	-0.995632	0.0398998	0.40709	-0.996369	0.0833538	-0.0165216	-0.449245	0.0130943	-0.0411554	-0.999065	0.214375	0	0	0	1
-0.0842132	-0.995641	0.039191	0.407085	-0.996352	0.0835984	-0.0163375	-0.449342	0.0129607	-0.0404368	-0.999096	0.214323	0	0	0	1
-0.0842143	-0.995665	0.0385763	0.407071	-0.996353	0.0836129	-0.0162001	-0.449337	0.0128751	-0.0398128	-0.999122	0.214226	0	0	0	1
-0.0842995	-0.995684	0.0379128	0.40694	-0.996346	0.083711	-0.0160912	-0.449343	0.0128187	-0.0391437	-0.999149	0.214104	0	0	0	1
-0.0844529	-0.99569	0.0373934	0.406794	-0.996334	0.083875	-0.0159943	-0.449376	0.0127598	-0.0386201	-0.99917	0.213981	0	0	0	1
-0.084746	-0.995687	0.0367991	0.406635	-0.99631	0.0841792	-0.0159041	-0.449369	0.0127086	-0.0380241	-0.999194	0.213856	0	0	0	1
-0.0848857	-0.995703	0.0360392	0.406431	-0.996298	0.0843316	-0.0158271	-0.449362	0.0126907	-0.0372623	-0.999223	0.213749	0	0	0	1
-0.0850157	-0.995724	0.0351642	0.406201	-0.996287	0.0844753	-0.015761	-0.449349	0.0126939	-0.0363866	-0.999255	0.213642	0	0	0	1
-0.0851687	-0.995743	0.0342271	0.405951	-0.996274	0.084643	-0.0156854	-0.449335	0.0126923	-0.0354485	-0.999289	0.213528	0	0	0	1
-0.0853992	-0.995757	0.0332478	0.405687	-0.996254	0.0848882	-0.015622	-0.449321	0.0127042	-0.0344704	-0.999323	0.213424	0	0	0	1
-0.0855832	-0.995777	0.0321629	0.405395	-0.996238	0.0850886	-0.0155502	-0.449303	0.0127187	-0.0333858	-0.999359	0.213315	0	0	0	1
-0.085814	-0.995786	0.0312283	0.405141	-0.996218	0.0853334	-0.0154881	-0.449288	0.0127289	-0.0324524	-0.99939	0.21322	0	0	0	1
-0.0860007	-0.995797	0.0303821	0.404908	-0.996202	0.085533	-0.0154238	-0.449278	0.0127312	-0.0316063	-0.999417	0.213129	0	0	0	1
-0.0861581	-0.99581	0.0294912	0.404666	-0.996188	0.0857036	-0.015368	-0.449266	0.0127471	-0.030716	-0.999445	0.213041	0	0	0	1
-0.0863454	-0.995818	0.0286429	0.404436	-0.996172	0.0859032	-0.0153182	-0.449253	0.0127646	-0.0298691	-0.99947	0.212958	0	0	0	1
-0.0864804	-0.995832	0.0277519	0.404193	-0.99616	0.0860515	-0.0152552	-0.44924	0.0127746	-0.0289778	-0.999496	0.212868	0	0	0	1
-0.0866404	-0.995845	0.0267608	0.403922	-0.996146	0.0862262	-0.0151897	-0.449227	0.0127901	-0.0279869	-0.999524	0.212772	0	0	0	1
-0.0868718	-0.995848	0.0258834	0.403681	-0.996125	0.0864703	-0.0151371	-0.449213	0.0128071	-0.0271113	-0.999548	0.212688	0	0	0	1
-0.0871504	-0.995849	0.0248776	0.403404	-0.996101	0.0867634	-0.0150767	-0.449198	0.0128267	-0.0261078	-0.999574	0.212595	0	0	0	1
-0.0873274	-0.995855	0.0240299	0.403169	-0.996085	0.0869529	-0.0150182	-0.449189	0.0128375	-0.0252606	-0.999596	0.212512	0	0	0	1
-0.0874544	-0.995865	0.0231191	0.402922	-0.996074	0.0870931	-0.0149546	-0.449173	0.0128504	-0.0243495	-0.999618	0.212422	0	0	0	1
-0.0876476	-0.995868	0.0222287	0.402666	-0.996057	0.0872992	-0.0148972	-0.449171	0.0128663	-0.0234601	-0.99964	0.212338	0	0	0	1
-0.0878126	-0.995873	0.0213388	0.402399	-0.996042	0.0874771	-0.014835	-0.449179	0.0128783	-0.0225704	-0.99966	0.212253	0	0	0	1
-0.0879365	-0.995888	0.0201297	0.402053	-0.996031	0.0876183	-0.0147601	-0.449178	0.0129069	-0.0213611	-0.999686	0.212144	0	0	0	1
-0.0880065	-0.995909	0.0187004	0.401669	-0.996024	0.0877086	-0.0146731	-0.449155	0.0129441	-0.0199307	-0.999715	0.212018	0	0	0	1
-0.0880769	-0.995927	0.0174015	0.401317	-0.996017	0.0877974	-0.0145935	-0.449136	0.0129775	-0.018631	-0.99974	0.211902	0	0	0	1
-0.0881421	-0.995943	0.0161008	0.400965	-0.996011	0.0878809	-0.0145118	-0.449116	0.0130093	-0.0173291	-0.999763	0.21179	0	0	0	1
-0.0882004	-0.995957	0.0148413	0.400624	-0.996006	0.0879569	-0.0144331	-0.449097	0.0130408	-0.0160686	-0.999783	0.211681	0	0	0	1
-0.0882552	-0.995971	0.0135509	0.400275	-0.996	0.0880299	-0.0143485	-0.449077	0.0130692	-0.0147766	-0.999803	0.211571	0	0	0	1
-0.088304	-0.995981	0.0124368	0.399973	-0.995996	0.0880945	-0.0142644	-0.449054	0.0130829	-0.0136602	-0.999819	0.211477	0	0	0	1
-0.0883457	-0.99599	0.0113586	0.399682	-0.995993	0.0881524	-0.0140979	-0.44901	0.0130116	-0.0125722	-0.999834	0.211381	0	0	0	1
-0.0883953	-0.995998	0.0102614	0.399383	-0.99599	0.0882185	-0.013915	-0.448961	0.0129255	-0.0114639	-0.999848	0.211283	0	0	0	1
-0.0884653	-0.996	0.00938363	0.399138	-0.995984	0.0883009	-0.0138095	-0.448941	0.0128972	-0.0105812	-0.999858	0.211205	0	0	0	1
-0.0886116	-0.995996	0.00843855	0.398858	-0.995971	0.0884606	-0.0136932	-0.448929	0.0128634	-0.00963157	-0.999868	0.211123	0	0	0	1
-0.0887805	-0.995988	0.00748707	0.398559	-0.995958	0.0886435	-0.0134914	-0.44891	0.0127452	-0.00866825	-0.999879	0.211039	0	0	0	1
-0.0889607	-0.995978	0.00671315	0.398278	-0.995944	0.0888353	-0.0132716	-0.448911	0.0125934	-0.00788027	-0.999887	0.210965	0	0	0	1
-0.0891858	-0.995962	0.00601248	0.397985	-0.995927	0.0890714	-0.0129655	-0.448915	0.0123492	-0.00715805	-0.999895	0.210891	0	0	0	1
-0.0894373	-0.995943	0.00535831	0.397681	-0.995907	0.0893331	-0.0126525	-0.448929	0.0120941	-0.00648173	-0.999903	0.210819	0	0	0	1
-0.089634	-0.995929	0.00475171	0.3974	-0.995892	0.0895386	-0.0123993	-0.448937	0.011895	-0.00585736	-0.999909	0.21075	0	0	0	1
-0.0898046	-0.995917	0.00398569	0.397063	-0.99588	0.0897199	-0.0120806	-0.448907	0.0116454	-0.00506795	-0.999917	0.210662	0	0	0	1
-0.0900003	-0.995901	0.00337095	0.39675	-0.995865	0.0899241	-0.0117932	-0.448897	0.0114134	-0.00443221	-0.999922	0.210584	0	0	0	1
-0.0901998	-0.995886	0.00261322	0.396384	-0.995849	0.0901331	-0.0115314	-0.44889	0.0112201	-0.00365634	-0.999928	0.210499	0	0	0	1
-0.0904315	-0.995866	0.00202971	0.396014	-0.995831	0.0903724	-0.0111922	-0.448873	0.0109342	-0.00304723	-0.999933	0.210418	0	0	0	1
-0.0906827	-0.995844	0.00155229	0.395636	-0.99581	0.0906295	-0.0109415	-0.448875	0.0107271	-0.00255186	-0.999937	0.210377	0	0	0	1
-0.090886	-0.995826	0.00114275	0.395265	-0.995797	0.0908384	-0.0103617	-0.448784	0.0101863	-0.00209358	-0.999943	0.210289	0	0	0	1
-0.0912384	-0.995794	0.000709351	0.394838	-0.995769	0.0911959	-0.00992237	-0.44878	0.00978764	-0.00162557	-0.999948	0.21021	0	0	0	1
-0.0915504	-0.995766	0.000309642	0.394422	-0.995745	0.0915125	-0.00942466	-0.448745	0.00932811	-0.0011851	-0.999953	0.210131	0	0	0	1
-0.0917433	-0.995748	9.14314e-05	0.394068	-0.995731	0.0917077	-0.00902929	-0.44868	0.0089542	-0.000933381	-0.999957	0.210089	0	0	0	1
-0.0919813	-0.995726	-0.000163124	0.393684	-0.995712	0.0919483	-0.00862879	-0.448631	0.0085786	-0.000645243	-0.99996	0.210035	0	0	0	1
-0.092205	-0.995705	-0.000558465	0.393308	-0.995695	0.0921754	-0.00817754	-0.448573	0.00816558	-0.000211951	-0.999964	0.20997	0	0	0	1
-0.0924477	-0.995682	-0.00116176	0.392918	-0.995676	0.0924229	-0.00768499	-0.448517	0.00773087	0.000432246	-0.999967	0.20991	0	0	0	1
-0.0927033	-0.995657	-0.00204615	0.392492	-0.995657	0.0926844	-0.00699625	-0.448427	0.00712721	0.00137462	-0.999971	0.209862	0	0	0	1
-0.0928543	-0.99564	-0.00326502	0.392066	-0.995645	0.0928428	-0.00647359	-0.448338	0.00672022	0.00263559	-0.999971	0.209825	0	0	0	1
-0.0928952	-0.995631	-0.00459008	0.391663	-0.995643	0.0928915	-0.00617549	-0.448256	0.00654665	0.00398226	-0.999968	0.209812	0	0	0	1
-0.0928723	-0.995626	-0.0059837	0.391273	-0.995645	0.0928773	-0.00608101	-0.448196	0.00658196	0.0053787	-0.999961	0.209812	0	0	0	1
-0.0928425	-0.99562	-0.0071844	0.390944	-0.995647	0.0928551	-0.0060195	-0.44814	0.00663209	0.00658005	-0.999954	0.209822	0	0	0	1
-0.0928542	-0.995612	-0.00820732	0.39065	-0.995646	0.0928731	-0.00595403	-0.448109	0.00666201	0.0076045	-0.999946	0.209811	0	0	0	1
-0.0929411	-0.995595	-0.00912944	0.390348	-0.995638	0.0929644	-0.00574505	-0.448078	0.00654035	0.00854142	-0.999939	0.209781	0	0	0	1
-0.0931624	-0.995567	-0.00990064	0.390022	-0.99562	0.0931874	-0.00537742	-0.448062	0.00624811	0.00934202	-0.999934	0.209745	0	0	0	1
-0.0934668	-0.995533	-0.0104474	0.389707	-0.995594	0.0934893	-0.00478399	-0.448029	0.00571125	0.00993996	-0.999932	0.209695	0	0	0	1
-0.0938979	-0.995488	-0.0108931	0.389334	-0.995558	0.0939138	-0.00390992	-0.447976	0.0048872	0.0104633	-0.999931	0.20964	0	0	0	1
-0.094482	-0.99543	-0.0111556	0.388906	-0.995507	0.0944879	-0.00285821	-0.447944	0.0038711	0.0108211	-0.999931	0.209584	0	0	0	1
-0.0951275	-0.995367	-0.0112308	0.388484	-0.99545	0.0951185	-0.00146906	-0.447849	0.00250236	0.0110255	-0.999933	0.209524	0	0	0	1
-0.0958827	-0.995295	-0.0112424	0.388042	-0.99538	0.0958569	5.12e-05	-0.447775	0.000998514	0.0111809	-0.999934	0.209465	0	0	0	1
-0.0966705	-0.995219	-0.0112315	0.387587	-0.995305	0.0966299	0.0013701	-0.44777	-0.00030647	0.0112967	-0.999934	0.209404	0	0	0	1
-0.0961746	-0.995267	-0.0112607	0.387104	-0.995352	0.0961198	0.00261763	-0.447778	-0.00155112	0.0114455	-0.999931	0.209333	0	0	0	1
-0.0963739	-0.995247	-0.0113094	0.386644	-0.995331	0.096309	0.00348401	-0.447805	-0.00240653	0.0115777	-0.999928	0.209264	0	0	0	1
-0.0965655	-0.995227	-0.0114028	0.386222	-0.99531	0.0964932	0.00409302	-0.44777	-0.00300147	0.0117299	-0.999924	0.2092	0	0	0	1
-0.0965319	-0.99523	-0.0114344	0.385788	-0.995313	0.096459	0.00414434	-0.447698	-0.0030499	0.0117662	-0.999924	0.209236	0	0	0	1
-0.0962497	-0.995256	-0.0115246	0.385337	-0.995342	0.0961801	0.00383434	-0.447532	-0.00273599	0.0118253	-0.999924	0.209275	0	0	0	1
-0.0959638	-0.995283	-0.0116115	0.384917	-0.99537	0.0958979	0.00349892	-0.44736	-0.00239716	0.011879	-0.999924	0.209318	0	0	0	1
-0.0958782	-0.99529	-0.0116801	0.384368	-0.995379	0.0958167	0.00312201	-0.447266	-0.00201641	0.0119108	-0.999925	0.20938	0	0	0	1
-0.0957894	-0.995298	-0.0117238	0.383794	-0.995389	0.0957327	0.00271084	-0.447168	-0.00160398	0.0119149	-0.999925	0.209465	0	0	0	1
-0.0957416	-0.995302	-0.0117744	0.38332	-0.995394	0.0956887	0.00238772	-0.447097	-0.00127806	0.0119342	-0.999925	0.209524	0	0	0	1
-0.0958994	-0.995286	-0.0118797	0.382816	-0.995379	0.0958492	0.00215798	-0.447109	-0.00103736	0.0120172	-0.999925	0.209534	0	0	0	1
-0.0959658	-0.995278	-0.0120159	0.382414	-0.995373	0.0959175	0.0019887	-0.447093	-0.000854981	0.0121366	-0.999923	0.209513	0	0	0	1
-0.0959198	-0.995281	-0.0121634	0.382122	-0.995377	0.0958727	0.00187604	-0.447038	-0.000729252	0.0122726	-0.999922	0.209478	0	0	0	1
-0.0960928	-0.995262	-0.0123356	0.381758	-0.99536	0.0960461	0.00183015	-0.447059	-0.000664891	0.0124396	-0.99992	0.209416	0	0	0	1
-0.0961783	-0.995251	-0.0125196	0.381391	-0.995352	0.096131	0.00188144	-0.447012	-0.000697175	0.0126278	-0.999917	0.209348	0	0	0	1
-0.096139	-0.995253	-0.0126862	0.381029	-0.995356	0.0960919	0.00185154	-0.446917	-0.000651902	0.0127907	-0.999915	0.209304	0	0	0	1
-0.0961503	-0.995249	-0.0128699	0.380612	-0.995355	0.0961048	0.00172279	-0.446859	-0.00050593	0.0129612	-0.999913	0.209265	0	0	0	1
-0.0960947	-0.995252	-0.0130942	0.380161	-0.99536	0.0960513	0.00155043	-0.446768	-0.000313521	0.0131679	-0.999911	0.209213	0	0	0	1
-0.0959647	-0.995262	-0.0132953	0.379696	-0.995373	0.0959246	0.00129829	-0.44665	-4.49379e-05	0.0133439	-0.999908	0.209182	0	0	0	1
-0.0959582	-0.99526	-0.0134353	0.379237	-0.995374	0.0959213	0.00105843	-0.446586	0.000207172	0.0134602	-0.999907	0.209182	0	0	0	1
-0.0960448	-0.99525	-0.0136041	0.378772	-0.995365	0.0960105	0.000869164	-0.446561	0.000412972	0.01361	-0.999905	0.209157	0	0	0	1
-0.0960852	-0.995243	-0.0138152	0.378255	-0.995361	0.0960533	0.00070449	-0.446502	0.000597732	0.0138042	-0.999902	0.209107	0	0	0	1
-0.0960569	-0.995243	-0.0140168	0.377797	-0.995364	0.0960265	0.000606554	-0.446405	0.000714207	0.0139956	-0.999899	0.20906	0	0	0	1
-0.0961178	-0.995235	-0.0141986	0.377345	-0.995358	0.0960886	0.000532696	-0.446345	0.000806064	0.0141694	-0.999897	0.209014	0	0	0	1
-0.0960772	-0.995235	-0.0144052	0.376833	-0.995362	0.0960503	0.000383318	-0.446245	0.00097404	0.0143607	-0.999894	0.208972	0	0	0	1
-0.0958107	-0.995258	-0.0146377	0.376366	-0.995387	0.0957878	0.000119823	-0.446061	0.00125478	0.0145672	-0.99989	0.20893	0	0	0	1
-0.0955982	-0.995275	-0.0148797	0.375855	-0.995407	0.09558	-0.000175398	-0.445898	0.0015687	0.01478	-0.999887	0.208888	0	0	0	1
-0.0955253	-0.995279	-0.0150775	0.375242	-0.995413	0.0955127	-0.000528411	-0.44578	0.00193796	0.0149434	-0.999884	0.208881	0	0	0	1
-0.0954375	-0.995286	-0.015168	0.374777	-0.995421	0.0954298	-0.000844653	-0.445686	0.00226011	0.0150034	-0.999882	0.20892	0	0	0	1
-0.095564	-0.995271	-0.0153087	0.374287	-0.995408	0.09556	-0.00106241	-0.44568	0.00249225	0.0151223	-0.99988	0.20891	0	0	0	1
-0.0953062	-0.995293	-0.0155038	0.373791	-0.995433	0.0953049	-0.00121247	-0.445724	0.00265633	0.0153029	-0.999877	0.208866	0	0	0	1
-0.0952482	-0.995296	-0.0156825	0.373476	-0.995438	0.0952485	-0.00128787	-0.445702	0.00274753	0.0154738	-0.999874	0.208804	0	0	0	1
-0.0952873	-0.995289	-0.0159057	0.37314	-0.995434	0.0952893	-0.00135412	-0.445668	0.00283538	0.0156895	-0.99987	0.20872	0	0	0	1
-0.0953048	-0.995283	-0.0161373	0.37276	-0.995432	0.0953088	-0.00143904	-0.445614	0.00294229	0.0159119	-0.999866	0.208636	0	0	0	1
-0.0952282	-0.995287	-0.0163746	0.3724	-0.995439	0.095235	-0.00157066	-0.445518	0.00309471	0.0161358	-0.999862	0.208562	0	0	0	1
-0.0952947	-0.995277	-0.0165737	0.372013	-0.995432	0.0953041	-0.00169248	-0.445486	0.00323606	0.0163222	-0.999859	0.208501	0	0	0	1
-0.095396	-0.995263	-0.0168152	0.371552	-0.995422	0.0954084	-0.00181978	-0.445452	0.00338751	0.0165501	-0.999855	0.208426	0	0	0	1
-0.0953142	-0.995267	-0.0170348	0.371081	-0.995429	0.0953293	-0.00194228	-0.445323	0.00352905	0.0167573	-0.999851	0.20837	0	0	0	1
-0.0952677	-0.995269	-0.0171851	0.37062	-0.995433	0.0952855	-0.00206752	-0.445203	0.00366729	0.0168951	-0.999848	0.208353	0	0	0	1
-0.0953052	-0.995263	-0.0173422	0.370187	-0.995429	0.0953267	-0.00225113	-0.445155	0.0038657	0.0170339	-0.999845	0.208331	0	0	0	1
-0.0953823	-0.995252	-0.0175212	0.369718	-0.995421	0.0954074	-0.00241927	-0.445121	0.00405151	0.0171957	-0.999841	0.208295	0	0	0	1
-0.0952975	-0.995258	-0.0176777	0.369282	-0.995428	0.0953252	-0.00253601	-0.445081	0.0041812	0.0173407	-0.999838	0.208264	0	0	0	1
-0.0952355	-0.995261	-0.0178332	0.368906	-0.995434	0.0952632	-0.00249936	-0.445022	0.00415845	0.0174992	-0.999835	0.208216	0	0	0	1
-0.0953418	-0.995248	-0.0180031	0.36847	-0.995425	0.0953683	-0.0023857	-0.444952	0.00406338	0.0176788	-0.999833	0.208156	0	0	0	1
-0.0952882	-0.995249	-0.0181849	0.367999	-0.995429	0.0953167	-0.00245972	-0.444829	0.00415345	0.0178528	-0.999829	0.208116	0	0	0	1
-0.095183	-0.995256	-0.0183632	0.367574	-0.995438	0.0952162	-0.00267764	-0.444716	0.00438552	0.01801	-0.999825	0.208093	0	0	0	1
-0.0951788	-0.995254	-0.0185234	0.367139	-0.995438	0.0952162	-0.00287617	-0.444649	0.00459837	0.0181507	-0.999822	0.208069	0	0	0	1
-0.095111	-0.995257	-0.0187024	0.366635	-0.995443	0.0951544	-0.00315295	-0.444551	0.00488974	0.0183028	-0.999818	0.208056	0	0	0	1
-0.0949301	-0.995272	-0.018838	0.366192	-0.995459	0.0949799	-0.00346531	-0.444401	0.0052103	0.018409	-0.999814	0.208069	0	0	0	1
-0.0949891	-0.995264	-0.0189306	0.365781	-0.995452	0.0950438	-0.00370376	-0.444363	0.00545761	0.0184782	-0.999812	0.208089	0	0	0	1
-0.0952122	-0.995241	-0.0190416	0.365278	-0.995429	0.0952711	-0.00390299	-0.444396	0.00567069	0.0185684	-0.999809	0.208092	0	0	0	1
-0.0950168	-0.995257	-0.0191625	0.364885	-0.995447	0.0950797	-0.00407811	-0.444339	0.00585289	0.0186732	-0.999806	0.208089	0	0	0	1
-0.095065	-0.995251	-0.0192525	0.364543	-0.995441	0.0951311	-0.00421976	-0.444312	0.00600341	0.0187491	-0.999803	0.208089	0	0	0	1
-0.0952292	-0.995233	-0.0193669	0.364149	-0.995426	0.0952937	-0.00409569	-0.444286	0.00589388	0.0188738	-0.999802	0.208056	0	0	0	1
-0.0952536	-0.995229	-0.0194254	0.363747	-0.995425	0.095313	-0.00380818	-0.444188	0.00561367	0.0189593	-0.999802	0.208045	0	0	0	1
-0.0952941	-0.995224	-0.019477	0.363375	-0.995422	0.0953513	-0.00367698	-0.444136	0.00548874	0.0190229	-0.999801	0.208052	0	0	0	1
-0.0952991	-0.995222	-0.0195602	0.363003	-0.995423	0.0953539	-0.0035284	-0.444084	0.00534885	0.0191199	-0.9998	0.208034	0	0	0	1
-0.0953565	-0.995215	-0.0196785	0.362596	-0.995417	0.0954104	-0.00344818	-0.444033	0.00528138	0.019245	-0.999798	0.208009	0	0	0	1
-0.0952986	-0.995218	-0.0197983	0.362191	-0.995422	0.0953552	-0.00355505	-0.44392	0.0053981	0.0193544	-0.999795	0.208004	0	0	0	1
-0.0951886	-0.995226	-0.0199324	0.361758	-0.995431	0.0952509	-0.00381369	-0.443801	0.00566624	0.0194637	-0.999792	0.208012	0	0	0	1
-0.0952483	-0.995218	-0.0200083	0.361297	-0.995424	0.0953162	-0.00407925	-0.443751	0.00593905	0.0195136	-0.999789	0.20805	0	0	0	1
-0.0953049	-0.995211	-0.0201255	0.36077	-0.995417	0.0953784	-0.00432752	-0.443686	0.00619854	0.0196063	-0.999786	0.208065	0	0	0	1
-0.0952104	-0.995217	-0.0202437	0.36031	-0.995424	0.0952899	-0.00459253	-0.443563	0.00647179	0.0196993	-0.999782	0.208088	0	0	0	1
-0.0952422	-0.995212	-0.0203339	0.359869	-0.99542	0.0953263	-0.00479498	-0.443501	0.0066826	0.0197696	-0.999779	0.208108	0	0	0	1
-0.0952011	-0.995213	-0.0204723	0.359368	-0.995424	0.0952866	-0.0048194	-0.44342	0.00671929	0.0199053	-0.999776	0.208089	0	0	0	1
-0.0948802	-0.995241	-0.0206229	0.358978	-0.995453	0.0949701	-0.00499497	-0.443309	0.006902	0.0200407	-0.999772	0.208076	0	0	0	1
-0.0947974	-0.995246	-0.0207711	0.358601	-0.995459	0.0948927	-0.0052082	-0.443212	0.00712671	0.0201686	-0.999768	0.208064	0	0	0	1
-0.0948455	-0.995238	-0.0209168	0.358147	-0.995453	0.0949461	-0.0054219	-0.443163	0.0073543	0.0202929	-0.999764	0.208051	0	0	0	1
-0.0946351	-0.995255	-0.0210772	0.357717	-0.995471	0.0947432	-0.00573248	-0.443002	0.00767447	0.0204247	-0.999759	0.208051	0	0	0	1
-0.094407	-0.995274	-0.021184	0.357277	-0.995489	0.0945236	-0.00610583	-0.442826	0.00805165	0.0204975	-0.999755	0.208095	0	0	0	1
-0.0945741	-0.995258	-0.0212084	0.356704	-0.99547	0.0946987	-0.0064844	-0.442806	0.00843435	0.0204846	-0.999752	0.208183	0	0	0	1
-0.0946097	-0.995253	-0.0212621	0.3562	-0.995464	0.0947418	-0.00682879	-0.442745	0.00878309	0.0205051	-0.999748	0.208249	0	0	0	1
-0.0945773	-0.995255	-0.0213355	0.355767	-0.995464	0.0947159	-0.00711524	-0.44267	0.0090746	0.0205513	-0.999745	0.208289	0	0	0	1
-0.0945544	-0.995255	-0.0214299	0.355292	-0.995464	0.0946984	-0.00733497	-0.442669	0.00930186	0.0206247	-0.999741	0.20831	0	0	0	1
-0.0943103	-0.995275	-0.0215588	0.354963	-0.995486	0.0944592	-0.007518	-0.442592	0.00949123	0.020738	-0.999737	0.208305	0	0	0	1
-0.0942387	-0.995279	-0.0217185	0.354675	-0.995491	0.0943919	-0.00764805	-0.442512	0.00963432	0.0208853	-0.999732	0.208265	0	0	0	1
-0.0943346	-0.995266	-0.0218773	0.354287	-0.995481	0.0944921	-0.00777671	-0.442498	0.00977948	0.0210304	-0.999728	0.20823	0	0	0	1
-0.0943454	-0.995262	-0.0220121	0.353895	-0.995478	0.0945077	-0.00794013	-0.442435	0.00995518	0.0211491	-0.999724	0.208218	0	0	0	1
-0.0942852	-0.995265	-0.0221501	0.353473	-0.995484	0.0944487	-0.00793496	-0.442275	0.00996179	0.0212875	-0.999721	0.208199	0	0	0	1
-0.0943728	-0.995254	-0.0222553	0.352963	-0.995474	0.0945409	-0.00809816	-0.442193	0.0101361	0.0213758	-0.999717	0.20822	0	0	0	1
-0.0944294	-0.995246	-0.0223675	0.352363	-0.995466	0.0946034	-0.00832087	-0.442107	0.0103697	0.0214659	-0.999713	0.208251	0	0	0	1
-0.0941389	-0.995272	-0.0224518	0.351823	-0.99549	0.0943201	-0.00861721	-0.441975	0.0106665	0.0215249	-0.999708	0.208312	0	0	0	1
-0.0941563	-0.995269	-0.0225191	0.351273	-0.995486	0.094344	-0.00888566	-0.441902	0.0109406	0.0215663	-0.999705	0.20837	0	0	0	1
-0.0940325	-0.995277	-0.0226475	0.350714	-0.995497	0.0942215	-0.00888132	-0.441757	0.0109457	0.021696	-0.999702	0.208375	0	0	0	1
-0.0938318	-0.995292	-0.0228515	0.350245	-0.995514	0.094027	-0.00906218	-0.441616	0.0111406	0.0218843	-0.999695	0.208346	0	0	0	1
-0.0937789	-0.995291	-0.0230998	0.349719	-0.995516	0.0939815	-0.00927578	-0.441538	0.0113755	0.022112	-0.999688	0.208287	0	0	0	1
-0.0935603	-0.995307	-0.0233029	0.349233	-0.995534	0.0937706	-0.00951412	-0.441461	0.011627	0.0222942	-0.999681	0.208259	0	0	0	1
-0.093355	-0.995321	-0.0234993	0.34881	-0.99555	0.0935733	-0.0097734	-0.441336	0.011899	0.0224679	-0.999674	0.208235	0	0	0	1
-0.0933456	-0.995317	-0.0237056	0.348241	-0.995547	0.0935728	-0.0100555	-0.441281	0.0121991	0.022647	-0.999666	0.208214	0	0	0	1
-0.0933054	-0.995317	-0.0238998	0.347694	-0.995548	0.0935408	-0.0103149	-0.441238	0.0124747	0.0228165	-0.999659	0.208196	0	0	0	1
-0.0931507	-0.995327	-0.0240764	0.347214	-0.995559	0.0933937	-0.0105469	-0.441182	0.0127187	0.0229727	-0.999652	0.20818	0	0	0	1
-0.0929889	-0.995337	-0.0242865	0.346648	-0.995572	0.0932388	-0.0107352	-0.441173	0.0129221	0.0231663	-0.999645	0.208148	0	0	0	1
-0.0926274	-0.995365	-0.0245312	0.346211	-0.995605	0.0928814	-0.0107739	-0.441129	0.012975	0.023411	-0.999639	0.208076	0	0	0	1
-0.0924047	-0.995379	-0.0247988	0.345824	-0.995628	0.0926561	-0.0105203	-0.441032	0.0127419	0.0237038	-0.999635	0.207955	0	0	0	1
-0.0924875	-0.995365	-0.0250468	0.345385	-0.995622	0.0927381	-0.0103576	-0.441038	0.0126049	0.0239648	-0.99963	0.207843	0	0	0	1
-0.092323	-0.995374	-0.0252879	0.345013	-0.995642	0.0925675	-0.00998133	-0.440935	0.0122485	0.0242417	-0.999628	0.207722	0	0	0	1
-0.0922224	-0.995378	-0.0254959	0.34463	-0.995656	0.0924591	-0.00955613	-0.440846	0.0118418	0.0244894	-0.999627	0.207609	0	0	0	1
-0.0921386	-0.99538	-0.0257321	0.344144	-0.99567	0.0923651	-0.00903103	-0.440797	0.0113386	0.0247741	-0.999626	0.20748	0	0	0	1
-0.0918556	-0.995399	-0.0260034	0.343591	-0.995702	0.0920706	-0.00845094	-0.440719	0.0107787	0.0251009	-0.999624	0.207337	0	0	0	1
-0.0917003	-0.995405	-0.0262916	0.343028	-0.995722	0.0919054	-0.00794228	-0.440637	0.0102946	0.0254363	-0.99962	0.207188	0	0	0	1
-0.0915442	-0.995414	-0.0265198	0.342495	-0.995739	0.0917443	-0.00765973	-0.440598	0.0100301	0.025691	-0.999617	0.207089	0	0	0	1
-0.0912168	-0.995439	-0.0266821	0.341941	-0.995771	0.0914134	-0.00746281	-0.440532	0.00984036	0.0258739	-0.999614	0.207044	0	0	0	1
-0.0908906	-0.995463	-0.0269065	0.341511	-0.9958	0.0910892	-0.00746011	-0.44044	0.00984966	0.0261009	-0.999608	0.206976	0	0	0	1
-0.0907118	-0.995473	-0.0271481	0.341163	-0.995817	0.0909122	-0.00743881	-0.440383	0.00984574	0.0263452	-0.999601	0.206877	0	0	0	1
-0.0907019	-0.995468	-0.0273772	0.340772	-0.995819	0.0909009	-0.00730509	-0.440367	0.0097331	0.0265856	-0.999596	0.206772	0	0	0	1
-0.0905626	-0.995474	-0.0276008	0.340448	-0.995832	0.0907607	-0.0071853	-0.440331	0.00963036	0.0268205	-0.999591	0.206674	0	0	0	1
-0.090518	-0.995472	-0.0278098	0.34014	-0.995837	0.0907161	-0.00711406	-0.440307	0.00957716	0.0270355	-0.999586	0.206584	0	0	0	1
-0.0905998	-0.995459	-0.0280228	0.339762	-0.995831	0.0907939	-0.00689493	-0.440278	0.00938044	0.0272667	-0.999581	0.20648	0	0	0	1
-0.0906466	-0.995447	-0.0282827	0.339328	-0.99583	0.0908349	-0.00659244	-0.440198	0.009104	0.0275525	-0.999576	0.206354	0	0	0	1
-0.0906697	-0.995435	-0.0286409	0.33879	-0.99583	0.0908518	-0.00625353	-0.440068	0.00879958	0.0279398	-0.999568	0.20618	0	0	0	1
-0.090606	-0.995429	-0.0290326	0.338182	-0.995838	0.090785	-0.00602319	-0.439976	0.00860391	0.0283514	-0.999558	0.205998	0	0	0	1
-0.0903594	-0.995438	-0.0294908	0.33755	-0.99586	0.0905408	-0.00597366	-0.439882	0.00858907	0.0288143	-0.999545	0.205798	0	0	0	1
-0.0899994	-0.995464	-0.0297166	0.336979	-0.995892	0.0901869	-0.00611959	-0.439698	0.00874443	0.0290291	-0.999537	0.205582	0	0	0	1
-0.0898412	-0.995469	-0.0300244	0.336466	-0.995905	0.0900348	-0.00623654	-0.439565	0.00888409	0.0293265	-0.999527	0.205403	0	0	0	1
-0.0898218	-0.995464	-0.0302544	0.336001	-0.995906	0.0900192	-0.00629936	-0.439555	0.00896684	0.02955	-0.99952	0.205272	0	0	0	1
-0.0896578	-0.995473	-0.0304614	0.335628	-0.99592	0.089858	-0.00632962	-0.439555	0.00901074	0.0297549	-0.999514	0.205159	0	0	0	1
-0.0895353	-0.995478	-0.0306412	0.335385	-0.995931	0.0897372	-0.00633421	-0.439557	0.00902781	0.0299347	-0.999508	0.205086	0	0	0	1
-0.0896303	-0.995464	-0.0308058	0.335142	-0.995922	0.0898335	-0.00632865	-0.439591	0.00903993	0.0300983	-0.999503	0.205021	0	0	0	1
-0.0896555	-0.995456	-0.0310001	0.334881	-0.99592	0.0898602	-0.00631746	-0.439582	0.00904702	0.0302925	-0.999497	0.204946	0	0	0	1
-0.0896247	-0.99545	-0.0312963	0.33451	-0.995922	0.0898326	-0.00633721	-0.439518	0.00909241	0.030586	-0.999488	0.20482	0	0	0	1
-0.0896991	-0.995432	-0.0316419	0.334016	-0.995915	0.0899113	-0.00637459	-0.439468	0.00916306	0.0309261	-0.999477	0.204666	0	0	0	1
-0.0897616	-0.995416	-0.0319789	0.333532	-0.995909	0.0899784	-0.00641764	-0.439409	0.00923826	0.0312573	-0.999466	0.204519	0	0	0	1
-0.0896855	-0.995412	-0.0322933	0.3331	-0.995915	0.0899065	-0.00646123	-0.439332	0.00930761	0.0315672	-0.999455	0.204382	0	0	0	1
-0.0896395	-0.995406	-0.0326163	0.332643	-0.995918	0.0898653	-0.00651676	-0.439253	0.00939055	0.0318843	-0.999444	0.204235	0	0	0	1
-0.0895645	-0.995405	-0.032858	0.332316	-0.995924	0.0897941	-0.0065672	-0.43916	0.00946014	0.0321212	-0.999436	0.204119	0	0	0	1
-0.0895702	-0.995398	-0.033058	0.332036	-0.995923	0.0898031	-0.00661151	-0.439113	0.00952246	0.0323163	-0.999429	0.204039	0	0	0	1
-0.0897029	-0.99538	-0.0332273	0.331745	-0.995911	0.0899383	-0.00663304	-0.439127	0.00956348	0.0324817	-0.999423	0.203976	0	0	0	1
-0.0897659	-0.99537	-0.0333651	0.331451	-0.995907	0.0899973	-0.00647249	-0.439078	0.00941797	0.0326328	-0.99942	0.203912	0	0	0	1
-0.0900031	-0.995346	-0.0334269	0.331067	-0.99589	0.0902193	-0.00598634	-0.438997	0.0089469	0.032736	-0.999421	0.203879	0	0	0	1
-0.0901908	-0.995329	-0.0334375	0.330638	-0.995878	0.0903871	-0.00537228	-0.438959	0.00834215	0.0328003	-0.999424	0.203855	0	0	0	1
-0.0902635	-0.995325	-0.0333745	0.330218	-0.995878	0.090433	-0.00457108	-0.438908	0.0075405	0.0328095	-0.99943	0.203864	0	0	0	1
-0.0902837	-0.995326	-0.033272	0.32972	-0.995882	0.0904247	-0.00372493	-0.438896	0.00668874	0.0327838	-0.999437	0.203898	0	0	0	1
-0.0901137	-0.995344	-0.0331876	0.329269	-0.995903	0.0902265	-0.00288369	-0.438867	0.00583724	0.0327769	-0.999443	0.203914	0	0	0	1
-0.090216	-0.995338	-0.0330902	0.328855	-0.995899	0.0902958	-0.00189041	-0.438824	0.00484206	0.0327691	-0.999448	0.203919	0	0	0	1
-0.0903633	-0.995329	-0.0329798	0.328392	-0.99589	0.0904093	-0.00087178	-0.438822	0.00382191	0.0327505	-0.999453	0.203934	0	0	0	1
-0.0903733	-0.995331	-0.0328837	0.327946	-0.995892	0.0903903	2.81797e-06	-0.438807	0.00294207	0.032734	-0.999457	0.203952	0	0	0	1
-0.090361	-0.995334	-0.0328264	0.327607	-0.995895	0.0903581	0.000604783	-0.438804	0.00233666	0.0327314	-0.999459	0.203963	0	0	0	1
-0.0904643	-0.995325	-0.03282	0.327266	-0.995886	0.0904448	0.00111646	-0.438829	0.00182962	0.0327711	-0.999458	0.203955	0	0	0	1
-0.0905631	-0.995314	-0.0328778	0.326936	-0.995878	0.0905276	0.00160586	-0.438789	0.00135047	0.0328727	-0.999456	0.203913	0	0	0	1
-0.0905655	-0.99531	-0.0329842	0.326605	-0.995878	0.0905232	0.00181625	-0.438727	0.00115056	0.0329977	-0.999452	0.203871	0	0	0	1
-0.0905911	-0.995304	-0.0330939	0.326226	-0.995876	0.0905512	0.0017503	-0.438682	0.00122708	0.033101	-0.999448	0.203861	0	0	0	1
-0.090639	-0.995297	-0.033166	0.325823	-0.995871	0.0906062	0.00153946	-0.438629	0.00144529	0.0331536	-0.999446	0.203891	0	0	0	1
-0.0906133	-0.995298	-0.0332038	0.325371	-0.995873	0.0905918	0.00119739	-0.438547	0.00178871	0.0331603	-0.999446	0.203967	0	0	0	1
-0.0904945	-0.995308	-0.0332338	0.324829	-0.995883	0.0904893	0.000708589	-0.438391	0.00227453	0.0331461	-0.999445	0.204078	0	0	0	1
-0.0903791	-0.995321	-0.0331622	0.324291	-0.995892	0.0903938	9.7499e-05	-0.438232	0.00287312	0.0330198	-0.999448	0.204268	0	0	0	1
-0.0904125	-0.995323	-0.0330019	0.323714	-0.995886	0.090448	-0.000548369	-0.438149	0.00350327	0.0328016	-0.999453	0.20451	0	0	0	1
-0.0903299	-0.995336	-0.0328466	0.323197	-0.995892	0.0903852	-0.00117488	-0.438057	0.00411077	0.0325906	-0.999457	0.20475	0	0	0	1
-0.0902399	-0.995347	-0.032766	0.32272	-0.995898	0.0903109	-0.001667	-0.438004	0.00459092	0.0324663	-0.999459	0.204924	0	0	0	1
-0.0902299	-0.995347	-0.0327834	0.322254	-0.995897	0.0903105	-0.00195911	-0.438023	0.00488323	0.0324573	-0.999458	0.205002	0	0	0	1
-0.0900475	-0.99536	-0.0328919	0.321949	-0.995913	0.0901323	-0.002077	-0.438003	0.00500454	0.0325556	-0.999454	0.204994	0	0	0	1
-0.0900262	-0.995357	-0.0330345	0.321616	-0.995915	0.0901146	-0.00216548	-0.437979	0.00510487	0.0326897	-0.999449	0.204961	0	0	0	1
-0.0900049	-0.995355	-0.033154	0.321239	-0.995916	0.0900989	-0.00231797	-0.437922	0.00526691	0.0327951	-0.999445	0.204956	0	0	0	1
-0.0899806	-0.995356	-0.0332033	0.320876	-0.995918	0.0900753	-0.00232986	-0.437807	0.0052824	0.0328432	-0.999444	0.204981	0	0	0	1
-0.0900724	-0.995346	-0.0332397	0.32043	-0.995908	0.0901762	-0.00259905	-0.437763	0.00555696	0.0328548	-0.999442	0.205046	0	0	0	1
-0.089981	-0.995354	-0.0332529	0.319915	-0.995914	0.0900968	-0.00296496	-0.437671	0.00591975	0.0328355	-0.99944	0.205148	0	0	0	1
-0.0898495	-0.995368	-0.0331996	0.319476	-0.995923	0.0899791	-0.00339779	-0.437576	0.00634192	0.0327442	-0.999441	0.205298	0	0	0	1
-0.089836	-0.995371	-0.0331556	0.319056	-0.995922	0.0899763	-0.00373283	-0.437522	0.00667137	0.0326703	-0.999441	0.205421	0	0	0	1
-0.0898077	-0.995372	-0.0331862	0.318562	-0.995924	0.0899534	-0.00389165	-0.437449	0.00683145	0.0326866	-0.999439	0.205491	0	0	0	1
-0.0896943	-0.995383	-0.0331709	0.318178	-0.995934	0.0898422	-0.00396414	-0.437374	0.00689858	0.0326656	-0.999439	0.205571	0	0	0	1
-0.0898166	-0.995373	-0.033148	0.317795	-0.995923	0.0899621	-0.0038956	-0.437372	0.00683225	0.0326482	-0.99944	0.205631	0	0	0	1
-0.0899603	-0.995359	-0.0331519	0.317285	-0.995913	0.0900892	-0.00338483	-0.437294	0.00632834	0.0326971	-0.999442	0.205639	0	0	0	1
-0.0897132	-0.995384	-0.0330935	0.316791	-0.99594	0.0898218	-0.00277895	-0.437144	0.00571121	0.032695	-0.999446	0.205689	0	0	0	1
-0.0894548	-0.995413	-0.0329114	0.316292	-0.995965	0.089547	-0.00231105	-0.437065	0.00522013	0.0325571	-0.999453	0.205816	0	0	0	1
-0.0890208	-0.995459	-0.0326937	0.315667	-0.996007	0.0890934	-0.00174634	-0.436994	0.00462374	0.0323928	-0.999462	0.205977	0	0	0	1
-0.0886075	-0.995503	-0.0324659	0.315158	-0.996047	0.0886558	-0.00103112	-0.436861	0.00387728	0.0322314	-0.99947	0.206114	0	0	0	1
-0.0882127	-0.995543	-0.0323209	0.314654	-0.996085	0.0882406	-0.000421709	-0.436765	0.00324434	0.0321423	-0.999475	0.206207	0	0	0	1
-0.0876558	-0.995595	-0.0322448	0.314113	-0.996136	0.0876651	0.000143027	-0.4367	0.00265682	0.0321179	-0.999478	0.206262	0	0	0	1
-0.0872934	-0.995629	-0.0321825	0.313739	-0.996169	0.0872866	0.000634619	-0.436625	0.00214971	0.0320997	-0.999479	0.2063	0	0	0	1
-0.087319	-0.995627	-0.0321475	0.313323	-0.996167	0.0873	0.00101034	-0.436604	0.00177301	0.0320976	-0.99948	0.206333	0	0	0	1
-0.0874038	-0.995621	-0.0321035	0.312895	-0.99616	0.0873667	0.00157417	-0.436563	0.00120994	0.0321029	-0.999481	0.20635	0	0	0	1
-0.0873503	-0.995628	-0.0320351	0.312548	-0.996166	0.0872933	0.002193	-0.436532	0.000585452	0.0320889	-0.999482	0.206366	0	0	0	1
-0.0875701	-0.995613	-0.0318956	0.312159	-0.996147	0.0874803	0.00321529	-0.436472	-0.000438566	0.0320393	-0.999484	0.206378	0	0	0	1
-0.0876587	-0.995612	-0.0316994	0.31169	-0.996137	0.0875269	0.00453709	-0.436394	-0.00177028	0.0319597	-0.999485	0.206407	0	0	0	1
-0.0875681	-0.995628	-0.0314515	0.311303	-0.996142	0.0873974	0.005774	-0.436357	-0.00302768	0.0318207	-0.999486	0.206461	0	0	0	1
-0.0876206	-0.99563	-0.03125	0.310916	-0.996133	0.0874105	0.00703447	-0.436327	-0.00429988	0.0317305	-0.999484	0.206481	0	0	0	1
-0.0878008	-0.995618	-0.0311167	0.310504	-0.996113	0.0875623	0.00795496	-0.436382	-0.00522321	0.0316791	-0.999482	0.206493	0	0	0	1
-0.0878647	-0.995614	-0.0310434	0.310159	-0.996103	0.0876026	0.00871352	-0.436383	-0.0059836	0.0316729	-0.999478	0.206486	0	0	0	1
-0.087937	-0.995609	-0.0310143	0.309854	-0.996094	0.0876616	0.00914192	-0.436375	-0.00641081	0.0316819	-0.999475	0.206487	0	0	0	1
-0.0881007	-0.995595	-0.0309998	0.309556	-0.996077	0.0878165	0.00942009	-0.436358	-0.0066841	0.031693	-0.999473	0.206501	0	0	0	1
-0.0882432	-0.995582	-0.0310257	0.309258	-0.996065	0.087958	0.00945074	-0.436348	-0.00670783	0.0317224	-0.999472	0.206521	0	0	0	1
-0.0883797	-0.995569	-0.0310336	0.30889	-0.996052	0.0880923	0.00952021	-0.436284	-0.006772	0.0317373	-0.999471	0.206551	0	0	0	1
-0.0885216	-0.995559	-0.0309619	0.308454	-0.99604	0.0882359	0.00948334	-0.436265	-0.00673707	0.0316636	-0.999473	0.206647	0	0	0	1
-0.0886146	-0.995556	-0.0307825	0.308076	-0.996031	0.0883298	0.00949573	-0.436206	-0.00676233	0.0314866	-0.999479	0.206801	0	0	0	1
-0.0887471	-0.995549	-0.0306224	0.307633	-0.99602	0.0884654	0.00943467	-0.436134	-0.00671147	0.0313227	-0.999484	0.206963	0	0	0	1
-0.0888404	-0.995545	-0.0305055	0.307138	-0.996013	0.0885653	0.00924759	-0.436033	-0.00653247	0.0311903	-0.999489	0.207113	0	0	0	1
-0.0888001	-0.995553	-0.0303308	0.30684	-0.996019	0.0885376	0.00887749	-0.435947	-0.00618041	0.0309833	-0.999498	0.207306	0	0	0	1
-0.0887037	-0.995567	-0.0301806	0.306582	-0.99603	0.0884551	0.00845577	-0.435878	-0.00577645	0.0307957	-0.999506	0.207495	0	0	0	1
