# Supplementary material for: Axially rigid steerable needle with compliant active tip control
Source: PLoS One. 2021 Dec 16;16(12):e0261089. doi: 10.1371/journal.pone.0261089 (PMC8675730; doi:10.1371/journal.pone.0261089)
Supplement: S4 File — (ZIP) [file pone.0261089.s004.zip › Ins3/poseLog_Thu_Apr_29_14_32_04_2021_.csv]

-0.134583	-0.986683	0.0909727	0.302959	-0.990126	0.130274	-0.0514779	-0.473946	0.0389109	-0.0970133	-0.99452	0.207653	0	0	0	1
-0.134582	-0.986681	0.0909874	0.302963	-0.990127	0.130273	-0.0514727	-0.473943	0.0389039	-0.0970272	-0.994519	0.207652	0	0	0	1
-0.134572	-0.986662	0.0912113	0.303023	-0.990128	0.130251	-0.0515034	-0.473948	0.0389061	-0.0972526	-0.994496	0.207673	0	0	0	1
-0.134538	-0.986641	0.0914943	0.303101	-0.990132	0.130202	-0.051544	-0.473947	0.0389126	-0.0975369	-0.994468	0.207699	0	0	0	1
-0.134456	-0.986621	0.0918207	0.3032	-0.990143	0.130102	-0.0515956	-0.473924	0.0389292	-0.0978637	-0.994436	0.207722	0	0	0	1
-0.134392	-0.986589	0.0922642	0.303328	-0.990151	0.130012	-0.0516621	-0.473918	0.0389436	-0.0983092	-0.994391	0.207763	0	0	0	1
-0.13433	-0.986558	0.0926822	0.303447	-0.990159	0.129928	-0.0517204	-0.473908	0.038953	-0.0987285	-0.994349	0.207798	0	0	0	1
-0.134212	-0.986519	0.0932682	0.303623	-0.990174	0.129779	-0.0518083	-0.473888	0.0389756	-0.0993158	-0.99429	0.207847	0	0	0	1
-0.134136	-0.986482	0.0937709	0.303767	-0.990184	0.129675	-0.0518757	-0.473875	0.0389845	-0.0998195	-0.994239	0.207888	0	0	0	1
-0.134045	-0.986441	0.0943241	0.303929	-0.990196	0.129555	-0.0519517	-0.473865	0.038997	-0.100374	-0.994183	0.207937	0	0	0	1
-0.133866	-0.986417	0.0948256	0.304131	-0.99022	0.12935	-0.0520042	-0.473827	0.039002	-0.10087	-0.994132	0.207983	0	0	0	1
-0.133681	-0.986395	0.0953191	0.304336	-0.990245	0.129142	-0.0520381	-0.47379	0.0389903	-0.101356	-0.994083	0.208022	0	0	0	1
-0.133546	-0.986367	0.095797	0.304519	-0.990264	0.128982	-0.0520836	-0.473769	0.0389872	-0.10183	-0.994035	0.208063	0	0	0	1
-0.133344	-0.986344	0.0963109	0.304743	-0.990292	0.128756	-0.0521127	-0.473726	0.0389702	-0.102335	-0.993984	0.208104	0	0	0	1
-0.133159	-0.986317	0.0968442	0.30496	-0.990316	0.128545	-0.0521605	-0.473693	0.0389677	-0.102863	-0.993929	0.208148	0	0	0	1
-0.133012	-0.986277	0.0974529	0.305197	-0.99034	0.128377	-0.0521278	-0.473666	0.0388715	-0.103456	-0.993872	0.208125	0	0	0	1
-0.132856	-0.986219	0.0982469	0.30549	-0.990366	0.128194	-0.052075	-0.473639	0.0387324	-0.10423	-0.993796	0.208087	0	0	0	1
-0.132752	-0.986164	0.0989346	0.305724	-0.990384	0.128064	-0.0520683	-0.47363	0.0386476	-0.104906	-0.993728	0.208077	0	0	0	1
-0.132654	-0.986083	0.0998743	0.306011	-0.990398	0.127919	-0.0521561	-0.473636	0.0386241	-0.105845	-0.99363	0.208147	0	0	0	1
-0.132518	-0.986015	0.100718	0.306308	-0.990421	0.127754	-0.0521141	-0.473618	0.0384878	-0.10667	-0.993547	0.208113	0	0	0	1
-0.132427	-0.985925	0.101718	0.306633	-0.990442	0.127636	-0.0520095	-0.473619	0.0382643	-0.107644	-0.99345	0.208011	0	0	0	1
-0.132482	-0.985793	0.102917	0.306987	-0.990427	0.127606	-0.0523616	-0.473764	0.0384545	-0.108879	-0.993308	0.207928	0	0	0	1
-0.132412	-0.98569	0.103984	0.307356	-0.99044	0.127489	-0.0524015	-0.473818	0.0383644	-0.109939	-0.993195	0.207755	0	0	0	1
-0.132343	-0.985613	0.104804	0.307641	-0.990458	0.127402	-0.0522752	-0.47382	0.0381403	-0.110733	-0.993116	0.207604	0	0	0	1
-0.132172	-0.98556	0.105516	0.307925	-0.990481	0.127196	-0.0523418	-0.473815	0.0381343	-0.11144	-0.993037	0.207572	0	0	0	1
-0.131881	-0.98555	0.105972	0.308213	-0.990509	0.126851	-0.0526517	-0.473812	0.0384178	-0.111921	-0.992972	0.207587	0	0	0	1
-0.131512	-0.985555	0.106378	0.308517	-0.990548	0.126434	-0.052915	-0.473778	0.0386703	-0.112342	-0.992914	0.207594	0	0	0	1
-0.131166	-0.985556	0.106802	0.308823	-0.990583	0.126036	-0.0532081	-0.473758	0.0389481	-0.112786	-0.992853	0.207596	0	0	0	1
-0.130807	-0.985546	0.107329	0.309166	-0.990619	0.125619	-0.0535232	-0.473746	0.0392365	-0.113334	-0.992779	0.207596	0	0	0	1
-0.130478	-0.985525	0.107923	0.309504	-0.990655	0.125237	-0.0537622	-0.473724	0.0394375	-0.11394	-0.992702	0.207594	0	0	0	1
-0.130199	-0.985483	0.108638	0.309852	-0.990682	0.124895	-0.0540558	-0.473731	0.0396722	-0.114674	-0.992608	0.207615	0	0	0	1
-0.129885	-0.985457	0.109249	0.310187	-0.990715	0.124525	-0.0543043	-0.473714	0.0398798	-0.115298	-0.992528	0.20762	0	0	0	1
-0.129575	-0.985437	0.109795	0.310509	-0.990745	0.124156	-0.0546109	-0.473712	0.0401535	-0.115865	-0.992451	0.207628	0	0	0	1
-0.129189	-0.985428	0.110331	0.310878	-0.990777	0.123693	-0.0550633	-0.473721	0.0405833	-0.116437	-0.992366	0.207639	0	0	0	1
-0.128741	-0.985443	0.110716	0.311275	-0.990819	0.123179	-0.0554688	-0.473724	0.0409929	-0.11685	-0.992301	0.207639	0	0	0	1
-0.128295	-0.985479	0.110912	0.311685	-0.990864	0.122689	-0.0557541	-0.473738	0.0413064	-0.117062	-0.992263	0.207621	0	0	0	1
-0.127886	-0.985509	0.111123	0.312094	-0.990906	0.122242	-0.0559807	-0.473756	0.0415551	-0.117281	-0.992226	0.207614	0	0	0	1
-0.127527	-0.985526	0.11138	0.312513	-0.99095	0.121864	-0.0560352	-0.473771	0.0416204	-0.117529	-0.992194	0.207606	0	0	0	1
-0.12724	-0.985529	0.111686	0.312958	-0.990988	0.121567	-0.055994	-0.47382	0.0415758	-0.117814	-0.992162	0.207602	0	0	0	1
-0.127052	-0.985522	0.111957	0.313381	-0.991014	0.12137	-0.0559617	-0.473914	0.0415327	-0.118071	-0.992134	0.207596	0	0	0	1
-0.126874	-0.985507	0.112295	0.313784	-0.991047	0.121204	-0.0557421	-0.473963	0.0412931	-0.118372	-0.992108	0.207563	0	0	0	1
-0.126722	-0.985459	0.112881	0.314202	-0.991075	0.121046	-0.0555809	-0.474016	0.0410783	-0.118927	-0.99205	0.20755	0	0	0	1
-0.126601	-0.985371	0.113779	0.314655	-0.9911	0.120902	-0.0554502	-0.474068	0.0408523	-0.119797	-0.991955	0.207534	0	0	0	1
-0.126556	-0.985253	0.114851	0.315087	-0.991116	0.120827	-0.0553345	-0.474135	0.0406108	-0.120844	-0.991838	0.207497	0	0	0	1
-0.126511	-0.985138	0.115885	0.315505	-0.991131	0.120754	-0.0552195	-0.474198	0.0403747	-0.121853	-0.991724	0.207424	0	0	0	1
-0.126516	-0.984982	0.117199	0.315977	-0.991139	0.12071	-0.0551699	-0.474297	0.0401635	-0.12315	-0.991573	0.207374	0	0	0	1
-0.126584	-0.984784	0.118776	0.316495	-0.991144	0.12073	-0.0550445	-0.474411	0.0398364	-0.124702	-0.991392	0.207307	0	0	0	1
-0.12667	-0.984631	0.119943	0.316882	-0.991147	0.120795	-0.0548484	-0.474502	0.039486	-0.125839	-0.991262	0.207205	0	0	0	1
-0.126657	-0.984508	0.120961	0.317237	-0.991158	0.120756	-0.0547333	-0.474548	0.0392478	-0.126834	-0.991145	0.207147	0	0	0	1
-0.126578	-0.98441	0.121837	0.317581	-0.991175	0.120653	-0.0546485	-0.474573	0.0390657	-0.127689	-0.991042	0.20713	0	0	0	1
-0.126413	-0.984346	0.122527	0.317937	-0.991201	0.120466	-0.0545933	-0.474587	0.0389475	-0.12836	-0.99096	0.207158	0	0	0	1
-0.12613	-0.98432	0.123026	0.318333	-0.991241	0.120173	-0.0545047	-0.474573	0.0388348	-0.128833	-0.990903	0.207191	0	0	0	1
-0.125867	-0.984311	0.123365	0.31875	-0.991279	0.119907	-0.0544072	-0.474599	0.0387305	-0.129147	-0.990866	0.207231	0	0	0	1
-0.125504	-0.984342	0.123491	0.319277	-0.991317	0.119513	-0.0545925	-0.474711	0.038948	-0.12928	-0.990841	0.207264	0	0	0	1
-0.125082	-0.984385	0.123576	0.319824	-0.991373	0.119102	-0.0544648	-0.474743	0.0388653	-0.129333	-0.990837	0.207245	0	0	0	1
-0.124775	-0.984414	0.123654	0.320353	-0.991418	0.118812	-0.054283	-0.474826	0.0387145	-0.129376	-0.990837	0.207209	0	0	0	1
-0.124547	-0.984433	0.123736	0.320909	-0.991458	0.118622	-0.0539656	-0.474941	0.0384168	-0.12941	-0.990844	0.207147	0	0	0	1
-0.124591	-0.984423	0.123771	0.321309	-0.991469	0.118719	-0.0535501	-0.475109	0.0379911	-0.129397	-0.990862	0.20705	0	0	0	1
-0.124581	-0.984418	0.123819	0.321748	-0.991489	0.118771	-0.0530579	-0.475257	0.0374942	-0.129385	-0.990883	0.206943	0	0	0	1
-0.124408	-0.984426	0.123929	0.322306	-0.991529	0.118657	-0.0525654	-0.475366	0.0370108	-0.129428	-0.990895	0.206874	0	0	0	1
-0.124356	-0.984416	0.124056	0.322818	-0.991552	0.118659	-0.0521129	-0.47552	0.0365494	-0.129499	-0.990903	0.206826	0	0	0	1
-0.124056	-0.984437	0.124194	0.323452	-0.991607	0.118416	-0.0516166	-0.475594	0.0360757	-0.129565	-0.990912	0.206773	0	0	0	1
-0.123796	-0.984456	0.124299	0.324025	-0.991656	0.118212	-0.0511469	-0.475663	0.0356274	-0.129603	-0.990923	0.206711	0	0	0	1
-0.123681	-0.984462	0.12437	0.324461	-0.991684	0.118145	-0.0507537	-0.475754	0.0352404	-0.129623	-0.990935	0.206647	0	0	0	1
-0.123396	-0.984484	0.124479	0.324928	-0.99173	0.117897	-0.0504287	-0.475777	0.0349395	-0.129682	-0.990938	0.20662	0	0	0	1
-0.123156	-0.984498	0.1246	0.325273	-0.991766	0.117673	-0.0502579	-0.475782	0.0347857	-0.129774	-0.990931	0.206636	0	0	0	1
-0.122955	-0.984509	0.124716	0.325545	-0.991793	0.117477	-0.0501773	-0.475787	0.0347178	-0.129872	-0.990921	0.20667	0	0	0	1
-0.122664	-0.984524	0.124886	0.325902	-0.99183	0.117184	-0.0501311	-0.475786	0.0346895	-0.130025	-0.990901	0.206724	0	0	0	1
-0.12243	-0.984528	0.125083	0.326309	-0.991854	0.116924	-0.0502601	-0.475869	0.0348263	-0.130227	-0.99087	0.206802	0	0	0	1
-0.122245	-0.984521	0.125319	0.326765	-0.991881	0.116745	-0.0501364	-0.475958	0.0346989	-0.13044	-0.990847	0.206884	0	0	0	1
-0.12203	-0.984514	0.125582	0.327284	-0.991915	0.116545	-0.0499437	-0.476046	0.0345032	-0.130672	-0.990823	0.206972	0	0	0	1
-0.121855	-0.984503	0.125836	0.327846	-0.991947	0.1164	-0.0496407	-0.47616	0.0341931	-0.130881	-0.990806	0.207026	0	0	0	1
-0.121809	-0.984485	0.126021	0.328404	-0.991968	0.116403	-0.0492179	-0.47633	0.0337538	-0.131014	-0.990803	0.207021	0	0	0	1
-0.121715	-0.984482	0.12614	0.328851	-0.991992	0.116353	-0.0488517	-0.476433	0.0333857	-0.131086	-0.990806	0.206991	0	0	0	1
-0.121425	-0.984499	0.126284	0.329335	-0.992037	0.116097	-0.0485424	-0.476453	0.0330977	-0.131183	-0.990803	0.206988	0	0	0	1
-0.121376	-0.98448	0.126477	0.329714	-0.99205	0.11607	-0.0483281	-0.476561	0.0328667	-0.131348	-0.990789	0.207032	0	0	0	1
-0.121308	-0.984466	0.126652	0.330016	-0.992064	0.116015	-0.0481774	-0.476631	0.0327044	-0.131501	-0.990774	0.207083	0	0	0	1
-0.120889	-0.984499	0.126796	0.330409	-0.992118	0.115605	-0.0480472	-0.476564	0.032613	-0.131615	-0.990762	0.207126	0	0	0	1
-0.120632	-0.984506	0.126985	0.330806	-0.992153	0.115356	-0.0479277	-0.476581	0.0325054	-0.13178	-0.990744	0.207189	0	0	0	1
-0.120502	-0.984492	0.127216	0.331248	-0.99217	0.115222	-0.0478978	-0.476702	0.0324659	-0.132001	-0.990716	0.207284	0	0	0	1
-0.120283	-0.984489	0.127451	0.331726	-0.992199	0.115003	-0.0478185	-0.476785	0.0323884	-0.132219	-0.990689	0.207372	0	0	0	1
-0.120102	-0.984469	0.127775	0.332336	-0.99223	0.114844	-0.0475677	-0.476915	0.0321235	-0.132506	-0.990659	0.207477	0	0	0	1
-0.120183	-0.984423	0.128048	0.33288	-0.992233	0.114964	-0.0472069	-0.47714	0.0317194	-0.132737	-0.990641	0.207536	0	0	0	1
-0.120089	-0.984415	0.128204	0.333418	-0.992258	0.114921	-0.0467891	-0.477267	0.0312954	-0.13284	-0.990641	0.207518	0	0	0	1
-0.119755	-0.984439	0.128328	0.333959	-0.992308	0.114628	-0.0464355	-0.477277	0.0309717	-0.132912	-0.990642	0.207501	0	0	0	1
-0.119558	-0.984454	0.1284	0.334312	-0.992337	0.11445	-0.0462639	-0.477304	0.030818	-0.132957	-0.99064	0.207514	0	0	0	1
-0.119321	-0.98447	0.128499	0.334636	-0.992367	0.114218	-0.046187	-0.477306	0.0307616	-0.133039	-0.990631	0.207565	0	0	0	1
-0.11899	-0.984491	0.128641	0.334996	-0.99241	0.113895	-0.046076	-0.477266	0.0306786	-0.133157	-0.990618	0.207609	0	0	0	1
-0.11874	-0.984497	0.128824	0.33537	-0.992442	0.113649	-0.0459874	-0.477278	0.0306024	-0.133321	-0.990598	0.207673	0	0	0	1
-0.118499	-0.984504	0.128991	0.335778	-0.992467	0.113389	-0.046081	-0.477345	0.0307095	-0.13349	-0.990572	0.207747	0	0	0	1
-0.118151	-0.98452	0.129192	0.336291	-0.992506	0.113024	-0.0461392	-0.477396	0.0307918	-0.133686	-0.990543	0.207832	0	0	0	1
-0.117858	-0.984523	0.129436	0.336869	-0.992539	0.112714	-0.0461909	-0.477488	0.0308555	-0.133924	-0.990509	0.207941	0	0	0	1
-0.117731	-0.984505	0.129687	0.337384	-0.992557	0.112587	-0.0461254	-0.477613	0.0307784	-0.134162	-0.990479	0.20804	0	0	0	1
-0.117982	-0.984445	0.129915	0.337854	-0.992533	0.112851	-0.0459912	-0.477663	0.0305836	-0.134381	-0.990456	0.208106	0	0	0	1
-0.117893	-0.984427	0.130129	0.338357	-0.992544	0.112757	-0.0459721	-0.477765	0.030552	-0.134589	-0.990428	0.208187	0	0	0	1
-0.117885	-0.984403	0.130321	0.338764	-0.992549	0.112758	-0.045865	-0.477906	0.0304236	-0.134767	-0.990408	0.208245	0	0	0	1
-0.11767	-0.984409	0.130469	0.339136	-0.992579	0.112555	-0.0457272	-0.477925	0.0302981	-0.134892	-0.990395	0.208284	0	0	0	1
-0.11735	-0.984426	0.130626	0.339551	-0.992616	0.112228	-0.0457254	-0.477923	0.030322	-0.135038	-0.990374	0.208347	0	0	0	1
-0.11716	-0.984426	0.130799	0.339972	-0.992635	0.112015	-0.0458409	-0.478011	0.0304442	-0.135217	-0.990346	0.208427	0	0	0	1
-0.116907	-0.984436	0.130951	0.340382	-0.99266	0.11174	-0.0459544	-0.478063	0.0305754	-0.135372	-0.990321	0.208502	0	0	0	1
-0.116528	-0.984464	0.131076	0.340851	-0.992695	0.111317	-0.0462214	-0.478099	0.0308811	-0.135515	-0.990292	0.208579	0	0	0	1
-0.116402	-0.984463	0.131198	0.341394	-0.99269	0.111099	-0.0468592	-0.478237	0.0315239	-0.135703	-0.990246	0.208681	0	0	0	1
-0.116319	-0.984454	0.131336	0.341927	-0.992687	0.110955	-0.0472653	-0.478316	0.0319269	-0.135883	-0.990208	0.208775	0	0	0	1
-0.116213	-0.984452	0.131446	0.342407	-0.992688	0.110799	-0.0475961	-0.478362	0.0322607	-0.136027	-0.990178	0.208858	0	0	0	1
-0.116074	-0.984454	0.131557	0.342889	-0.992696	0.110619	-0.0478576	-0.478422	0.0325297	-0.136161	-0.99015	0.208952	0	0	0	1
-0.11612	-0.984422	0.13175	0.343334	-0.992692	0.110661	-0.0478512	-0.478515	0.032495	-0.136354	-0.990125	0.209051	0	0	0	1
-0.116116	-0.984394	0.131962	0.343697	-0.992698	0.110671	-0.0476993	-0.478625	0.0323194	-0.136547	-0.990104	0.209127	0	0	0	1
-0.115968	-0.98438	0.132201	0.344119	-0.992721	0.110538	-0.0475213	-0.478683	0.0321345	-0.136759	-0.990081	0.209207	0	0	0	1
-0.115805	-0.984365	0.132455	0.344594	-0.992746	0.110391	-0.0473368	-0.478752	0.0319435	-0.136986	-0.990056	0.209296	0	0	0	1
-0.115752	-0.984335	0.132725	0.345031	-0.99276	0.110356	-0.0471396	-0.478862	0.0317228	-0.13723	-0.990029	0.20939	0	0	0	1
-0.115529	-0.984327	0.132975	0.345506	-0.992792	0.110151	-0.0469371	-0.478898	0.0315228	-0.13745	-0.990005	0.209471	0	0	0	1
-0.115204	-0.984335	0.133198	0.346014	-0.992834	0.109837	-0.0467813	-0.4789	0.031387	-0.137643	-0.989982	0.209553	0	0	0	1
-0.115055	-0.984324	0.133411	0.346467	-0.992851	0.10968	-0.0467837	-0.479003	0.0313864	-0.13785	-0.989954	0.209644	0	0	0	1
-0.114819	-0.984329	0.133578	0.346874	-0.992878	0.109436	-0.0467895	-0.479045	0.0314068	-0.138009	-0.989931	0.209714	0	0	0	1
-0.114484	-0.984353	0.133683	0.347258	-0.99291	0.109069	-0.0469742	-0.479053	0.0316273	-0.138123	-0.989908	0.209775	0	0	0	1
-0.114214	-0.984372	0.13378	0.347644	-0.992929	0.108745	-0.0473202	-0.479127	0.0320015	-0.138248	-0.989878	0.209847	0	0	0	1
-0.113972	-0.984389	0.13386	0.347985	-0.992943	0.108443	-0.0477226	-0.479205	0.0324302	-0.138364	-0.989848	0.209918	0	0	0	1
-0.113642	-0.984421	0.133906	0.348338	-0.992964	0.108042	-0.0481919	-0.47925	0.0329423	-0.138451	-0.989819	0.209978	0	0	0	1
-0.113321	-0.984449	0.133967	0.348739	-0.992981	0.107642	-0.0487256	-0.479314	0.033516	-0.138559	-0.989785	0.210049	0	0	0	1
-0.113375	-0.984424	0.134106	0.3492	-0.992962	0.107634	-0.0491334	-0.479411	0.0339024	-0.138743	-0.989746	0.210141	0	0	0	1
-0.113227	-0.984416	0.134288	0.349713	-0.992969	0.10744	-0.0494044	-0.479515	0.0341753	-0.138948	-0.989708	0.210244	0	0	0	1
-0.113013	-0.984419	0.134451	0.350188	-0.992987	0.107194	-0.0495882	-0.479592	0.0343719	-0.139122	-0.989676	0.210338	0	0	0	1
-0.112822	-0.984415	0.134642	0.35071	-0.993006	0.106983	-0.0496605	-0.479687	0.0344508	-0.139313	-0.989647	0.210446	0	0	0	1
-0.112801	-0.984384	0.134879	0.35123	-0.99301	0.106959	-0.0496298	-0.479849	0.034397	-0.139545	-0.989616	0.210584	0	0	0	1
-0.112706	-0.984372	0.135049	0.351639	-0.993024	0.106871	-0.0495343	-0.479934	0.0342961	-0.1397	-0.989598	0.210685	0	0	0	1
-0.112364	-0.984387	0.135227	0.352118	-0.993066	0.106534	-0.0494265	-0.479915	0.0342172	-0.139853	-0.989579	0.210768	0	0	0	1
-0.112269	-0.984375	0.135391	0.352497	-0.993079	0.106439	-0.0493799	-0.47999	0.0341661	-0.140008	-0.989558	0.210862	0	0	0	1
-0.112268	-0.984352	0.135558	0.352799	-0.993082	0.106444	-0.0492978	-0.480086	0.0340658	-0.140164	-0.98954	0.210946	0	0	0	1
-0.11202	-0.984357	0.135727	0.353154	-0.993113	0.106205	-0.0491827	-0.48007	0.0339672	-0.140311	-0.989522	0.211005	0	0	0	1
-0.111773	-0.984362	0.135896	0.353514	-0.993143	0.10596	-0.0491046	-0.480063	0.0339059	-0.140462	-0.989503	0.211066	0	0	0	1
-0.111621	-0.984351	0.136096	0.353955	-0.993156	0.105783	-0.0492277	-0.480171	0.0340294	-0.140669	-0.989469	0.211164	0	0	0	1
-0.111484	-0.984335	0.136327	0.354453	-0.993169	0.105623	-0.04932	-0.480306	0.0341167	-0.140904	-0.989433	0.211283	0	0	0	1
-0.111392	-0.984305	0.136617	0.355005	-0.993185	0.10554	-0.0491773	-0.480436	0.0339556	-0.141174	-0.9894	0.211408	0	0	0	1
-0.111386	-0.984255	0.136979	0.355619	-0.993195	0.10556	-0.0489167	-0.480612	0.0336557	-0.141505	-0.989363	0.211554	0	0	0	1
-0.111491	-0.984191	0.137355	0.356228	-0.993194	0.105689	-0.0486571	-0.480839	0.0333395	-0.141855	-0.989324	0.211715	0	0	0	1
-0.111303	-0.984194	0.13749	0.356769	-0.993223	0.105529	-0.0484231	-0.480908	0.0331171	-0.141958	-0.989316	0.211818	0	0	0	1
-0.11104	-0.984196	0.137687	0.35729	-0.993256	0.105278	-0.048278	-0.480933	0.0329882	-0.142129	-0.989296	0.211931	0	0	0	1
-0.110877	-0.984172	0.137992	0.357687	-0.993276	0.105107	-0.0482458	-0.480968	0.0329468	-0.142423	-0.989255	0.212097	0	0	0	1
-0.110487	-0.984173	0.138294	0.358181	-0.993319	0.104703	-0.0482501	-0.480909	0.0329753	-0.14271	-0.989213	0.212283	0	0	0	1
-0.110604	-0.984118	0.138588	0.358678	-0.993308	0.104815	-0.0482248	-0.480859	0.0329014	-0.143004	-0.989173	0.212427	0	0	0	1
-0.110711	-0.984068	0.138857	0.359185	-0.993291	0.104887	-0.0484118	-0.48092	0.0330448	-0.143295	-0.989126	0.212562	0	0	0	1
-0.110599	-0.984044	0.139123	0.359858	-0.993299	0.104744	-0.0485539	-0.48096	0.0331754	-0.143571	-0.989082	0.212677	0	0	0	1
-0.110873	-0.983967	0.139445	0.360574	-0.993267	0.104992	-0.0486735	-0.481087	0.0332211	-0.143912	-0.98903	0.212812	0	0	0	1
-0.110931	-0.983923	0.139706	0.361191	-0.993264	0.105052	-0.0486089	-0.481158	0.0331196	-0.144167	-0.988997	0.212914	0	0	0	1
-0.110928	-0.983905	0.13984	0.361804	-0.993271	0.105072	-0.048422	-0.481225	0.032918	-0.14428	-0.988987	0.213006	0	0	0	1
-0.110928	-0.983887	0.139964	0.362291	-0.993279	0.105097	-0.0482176	-0.481324	0.0326993	-0.144382	-0.988979	0.213085	0	0	0	1
-0.110801	-0.983874	0.140154	0.362677	-0.993297	0.104983	-0.0480777	-0.481354	0.0325571	-0.144552	-0.988959	0.213148	0	0	0	1
-0.110545	-0.983881	0.140308	0.363104	-0.993324	0.104715	-0.0481122	-0.481348	0.032613	-0.144699	-0.988936	0.21321	0	0	0	1
-0.1104	-0.98388	0.140434	0.363459	-0.993336	0.104545	-0.0482425	-0.481389	0.0327516	-0.144834	-0.988912	0.213269	0	0	0	1
-0.110123	-0.983893	0.140555	0.363842	-0.993361	0.104243	-0.0483697	-0.481387	0.0329073	-0.144958	-0.988888	0.213327	0	0	0	1
-0.109795	-0.983912	0.140679	0.364301	-0.993388	0.103869	-0.0486278	-0.481392	0.0332019	-0.145097	-0.988858	0.213395	0	0	0	1
-0.109703	-0.983898	0.140851	0.364832	-0.99339	0.103733	-0.0488806	-0.481458	0.0334511	-0.145292	-0.988821	0.213483	0	0	0	1
-0.109599	-0.983876	0.141087	0.365372	-0.9934	0.103613	-0.0489254	-0.481554	0.0334866	-0.145528	-0.988785	0.213584	0	0	0	1
-0.109515	-0.983847	0.14135	0.365929	-0.993414	0.10354	-0.0487877	-0.481644	0.0333329	-0.145772	-0.988754	0.213677	0	0	0	1
-0.109528	-0.983825	0.141497	0.36645	-0.993421	0.103584	-0.0485493	-0.481775	0.0330758	-0.145893	-0.988745	0.213764	0	0	0	1
-0.109575	-0.983791	0.141697	0.366894	-0.993426	0.103664	-0.0482817	-0.481904	0.0327788	-0.146066	-0.988729	0.213836	0	0	0	1
-0.109425	-0.983802	0.141732	0.367387	-0.993453	0.103562	-0.04794	-0.481949	0.0324539	-0.14606	-0.988741	0.213793	0	0	0	1
-0.109216	-0.983827	0.14172	0.367893	-0.993488	0.103407	-0.0475602	-0.481961	0.0321048	-0.146001	-0.988761	0.213694	0	0	0	1
-0.109064	-0.983824	0.14186	0.368319	-0.993511	0.103279	-0.0473595	-0.481997	0.0319108	-0.146114	-0.988751	0.213713	0	0	0	1
-0.108767	-0.983832	0.142032	0.368828	-0.993547	0.102994	-0.0472155	-0.481992	0.0317921	-0.146261	-0.988733	0.213756	0	0	0	1
-0.108488	-0.983848	0.142131	0.369328	-0.993575	0.102702	-0.0472685	-0.482027	0.0318764	-0.146356	-0.988716	0.213782	0	0	0	1
-0.108251	-0.983866	0.142188	0.369727	-0.993597	0.102447	-0.0473623	-0.482056	0.032	-0.146414	-0.988704	0.21379	0	0	0	1
-0.107904	-0.983894	0.14226	0.370183	-0.99363	0.102081	-0.047448	-0.482044	0.0321303	-0.146483	-0.988689	0.213805	0	0	0	1
-0.107818	-0.983889	0.142357	0.370671	-0.993635	0.10197	-0.0475876	-0.482155	0.0322733	-0.146592	-0.988668	0.213832	0	0	0	1
-0.107892	-0.983865	0.142467	0.371102	-0.993632	0.10206	-0.0474597	-0.482266	0.0321222	-0.14669	-0.988659	0.213834	0	0	0	1
-0.107742	-0.983868	0.142564	0.371552	-0.993654	0.101935	-0.047262	-0.482305	0.0319356	-0.146762	-0.988654	0.213818	0	0	0	1
-0.107587	-0.983868	0.142677	0.372085	-0.993674	0.10179	-0.0471559	-0.48238	0.0318405	-0.146857	-0.988643	0.213817	0	0	0	1
-0.107508	-0.98386	0.142796	0.372608	-0.993689	0.101738	-0.0469514	-0.482486	0.0316342	-0.146952	-0.988635	0.213809	0	0	0	1
-0.107294	-0.983871	0.142883	0.37316	-0.993718	0.101549	-0.0467428	-0.48253	0.0314476	-0.14701	-0.988633	0.213785	0	0	0	1
-0.107021	-0.983895	0.142918	0.373778	-0.993746	0.10127	-0.0467614	-0.482598	0.0315034	-0.147038	-0.988627	0.213745	0	0	0	1
-0.106938	-0.98391	0.142879	0.374326	-0.993753	0.10118	-0.0468108	-0.482757	0.0315696	-0.147002	-0.98863	0.213665	0	0	0	1
-0.106726	-0.98394	0.142831	0.374862	-0.993779	0.10099	-0.0466573	-0.482811	0.031452	-0.146932	-0.988644	0.213561	0	0	0	1
-0.106617	-0.983956	0.1428	0.375382	-0.99379	0.100879	-0.046671	-0.482916	0.0314852	-0.146899	-0.988648	0.213494	0	0	0	1
-0.106762	-0.983939	0.142809	0.37581	-0.993777	0.101036	-0.0465937	-0.483043	0.0313849	-0.146904	-0.988651	0.213435	0	0	0	1
-0.106638	-0.983946	0.142855	0.376324	-0.993798	0.100946	-0.0463479	-0.48311	0.0311516	-0.146922	-0.988655	0.21338	0	0	0	1
-0.106598	-0.98394	0.142929	0.376853	-0.993812	0.100951	-0.0460306	-0.483218	0.030831	-0.146961	-0.98866	0.213327	0	0	0	1
-0.10659	-0.983937	0.142949	0.377387	-0.993826	0.101002	-0.0456288	-0.483335	0.0304262	-0.14694	-0.988675	0.213233	0	0	0	1
-0.106303	-0.983975	0.142906	0.378052	-0.993864	0.100759	-0.0453221	-0.483369	0.0301652	-0.146857	-0.988696	0.213118	0	0	0	1
-0.106185	-0.984024	0.142654	0.378579	-0.993871	0.100625	-0.0454723	-0.483536	0.0303597	-0.146618	-0.988725	0.212999	0	0	0	1
-0.105928	-0.984067	0.142546	0.379122	-0.993891	0.100339	-0.0456749	-0.483636	0.0306127	-0.146524	-0.988731	0.212905	0	0	0	1
-0.105458	-0.984135	0.142429	0.379698	-0.993926	0.0998094	-0.0460713	-0.483647	0.0310931	-0.146432	-0.98873	0.212843	0	0	0	1
-0.10531	-0.984165	0.142333	0.380106	-0.993927	0.0995997	-0.0464975	-0.483675	0.0315533	-0.146375	-0.988724	0.212795	0	0	0	1
-0.105125	-0.9842	0.142226	0.38053	-0.993921	0.0993051	-0.0472523	-0.483741	0.0323504	-0.146339	-0.988703	0.21278	0	0	0	1
-0.104906	-0.984236	0.142136	0.381011	-0.993911	0.098945	-0.0482135	-0.483805	0.0333583	-0.146338	-0.98867	0.212796	0	0	0	1
-0.104729	-0.984275	0.141999	0.381421	-0.993892	0.098614	-0.0492701	-0.483878	0.0344607	-0.146302	-0.988637	0.212798	0	0	0	1
-0.104491	-0.984332	0.141774	0.381915	-0.993863	0.0981653	-0.0507355	-0.483953	0.0359919	-0.146215	-0.988596	0.212789	0	0	0	1
-0.104444	-0.984376	0.141503	0.382529	-0.993802	0.0978748	-0.052446	-0.483992	0.0377457	-0.146113	-0.988545	0.212776	0	0	0	1
-0.104485	-0.984407	0.141257	0.383052	-0.993748	0.0977384	-0.053719	-0.483957	0.0390439	-0.145996	-0.988512	0.212728	0	0	0	1
-0.104569	-0.98443	0.141035	0.383533	-0.993697	0.0976795	-0.054752	-0.483912	0.0400921	-0.145881	-0.988487	0.212671	0	0	0	1
-0.104394	-0.984483	0.140794	0.384008	-0.993673	0.097366	-0.0557488	-0.483945	0.041144	-0.145733	-0.988466	0.2126	0	0	0	1
-0.1043	-0.984516	0.140639	0.384363	-0.993665	0.0972197	-0.0561358	-0.483943	0.0415625	-0.145613	-0.988466	0.212512	0	0	0	1
-0.104162	-0.984537	0.140594	0.384644	-0.993671	0.0970572	-0.0563081	-0.48397	0.0417606	-0.145579	-0.988462	0.212472	0	0	0	1
-0.103968	-0.98455	0.140645	0.38499	-0.993689	0.096853	-0.0563492	-0.483982	0.0418255	-0.145625	-0.988453	0.212474	0	0	0	1
-0.103913	-0.984537	0.140772	0.385391	-0.993699	0.0968069	-0.0562496	-0.484052	0.041721	-0.145739	-0.98844	0.212496	0	0	0	1
-0.103915	-0.984514	0.140935	0.385867	-0.993712	0.0968458	-0.0559521	-0.484144	0.0414054	-0.145872	-0.988434	0.212515	0	0	0	1
-0.103815	-0.984506	0.141064	0.386403	-0.993737	0.0967901	-0.0556108	-0.484198	0.0410643	-0.145963	-0.988435	0.212504	0	0	0	1
-0.103667	-0.984509	0.141152	0.386969	-0.993765	0.0966847	-0.0552915	-0.484243	0.0407565	-0.146013	-0.98844	0.212466	0	0	0	1
-0.103709	-0.984495	0.141216	0.387514	-0.993774	0.0967703	-0.0549756	-0.484382	0.0404265	-0.146047	-0.988449	0.212409	0	0	0	1
-0.103734	-0.984491	0.141226	0.387989	-0.993788	0.0968563	-0.0545611	-0.484474	0.040005	-0.146018	-0.98847	0.21231	0	0	0	1
-0.103732	-0.984487	0.141259	0.388507	-0.993807	0.0969191	-0.0541149	-0.484561	0.0395534	-0.146007	-0.98849	0.212219	0	0	0	1
-0.103947	-0.984456	0.141313	0.388958	-0.993803	0.0971985	-0.0536781	-0.484739	0.0390771	-0.146027	-0.988506	0.212143	0	0	0	1
-0.104044	-0.984439	0.141363	0.389382	-0.993809	0.0973517	-0.0532922	-0.484856	0.0386697	-0.146042	-0.98852	0.212077	0	0	0	1
-0.103931	-0.984434	0.141479	0.389941	-0.993836	0.0972928	-0.0528885	-0.484895	0.038269	-0.146114	-0.988525	0.212044	0	0	0	1
-0.103822	-0.984428	0.141604	0.390434	-0.99386	0.0972274	-0.0525563	-0.484925	0.0379388	-0.1462	-0.988525	0.212032	0	0	0	1
-0.103602	-0.984438	0.141695	0.390938	-0.993894	0.0970472	-0.0522479	-0.484907	0.0376523	-0.146253	-0.988528	0.212004	0	0	0	1
-0.103423	-0.984439	0.141819	0.391489	-0.993922	0.0968979	-0.0520004	-0.484932	0.0374179	-0.146344	-0.988523	0.211997	0	0	0	1
-0.103348	-0.984438	0.14188	0.391891	-0.993931	0.0968246	-0.0519664	-0.485007	0.0373889	-0.146399	-0.988516	0.211988	0	0	0	1
-0.103086	-0.98446	0.141914	0.392301	-0.993958	0.0965668	-0.0519148	-0.484987	0.0373725	-0.146418	-0.988514	0.211966	0	0	0	1
-0.102891	-0.984467	0.14201	0.392751	-0.993974	0.0963512	-0.0520166	-0.485035	0.0374945	-0.146516	-0.988495	0.211995	0	0	0	1
-0.102915	-0.984443	0.142157	0.39316	-0.993973	0.0963722	-0.0519985	-0.485156	0.0374582	-0.146661	-0.988475	0.212039	0	0	0	1
-0.102849	-0.984427	0.142317	0.393574	-0.993985	0.0963224	-0.0518491	-0.485209	0.037302	-0.146803	-0.98846	0.212082	0	0	0	1
-0.102699	-0.984417	0.142491	0.394056	-0.994005	0.0961806	-0.0517342	-0.485248	0.0371918	-0.14696	-0.988441	0.21213	0	0	0	1
-0.102744	-0.984389	0.142658	0.394549	-0.994007	0.0962407	-0.0515968	-0.485384	0.0370304	-0.147113	-0.988424	0.212165	0	0	0	1
-0.102688	-0.984372	0.142813	0.39503	-0.994021	0.0962106	-0.0513759	-0.485445	0.0368014	-0.147245	-0.988413	0.212194	0	0	0	1
-0.102421	-0.984376	0.142979	0.395599	-0.994052	0.0959546	-0.0512436	-0.485445	0.036692	-0.147387	-0.988396	0.212231	0	0	0	1
-0.10238	-0.984362	0.143106	0.396109	-0.994056	0.0959062	-0.0512603	-0.485564	0.0367026	-0.147513	-0.988377	0.212265	0	0	0	1
-0.102379	-0.984346	0.143211	0.396557	-0.994064	0.0959316	-0.0510541	-0.485655	0.0364851	-0.147597	-0.988372	0.212265	0	0	0	1
-0.102158	-0.984355	0.143311	0.397036	-0.994093	0.0957307	-0.0508806	-0.485645	0.0363339	-0.147672	-0.988367	0.212263	0	0	0	1
-0.102088	-0.984343	0.143442	0.397472	-0.9941	0.0956581	-0.0508648	-0.485723	0.0363156	-0.147798	-0.988348	0.212297	0	0	0	1
-0.102139	-0.984317	0.143584	0.397878	-0.994101	0.0957252	-0.0507244	-0.485836	0.0361529	-0.147928	-0.988335	0.212326	0	0	0	1
-0.10207	-0.984302	0.143736	0.398344	-0.994116	0.0956799	-0.0505252	-0.485892	0.035948	-0.148057	-0.988323	0.212351	0	0	0	1
-0.102055	-0.98428	0.143897	0.398859	-0.994125	0.0956899	-0.0503184	-0.485985	0.0357264	-0.148196	-0.98831	0.212378	0	0	0	1
-0.102088	-0.984254	0.144047	0.399325	-0.994133	0.0957622	-0.0500211	-0.486089	0.0354077	-0.148319	-0.988303	0.212394	0	0	0	1
-0.101866	-0.984261	0.14416	0.399848	-0.994167	0.0955811	-0.0497043	-0.486116	0.0351115	-0.148392	-0.988303	0.212401	0	0	0	1
-0.101588	-0.984291	0.144153	0.400332	-0.994202	0.0953393	-0.04945	-0.486127	0.0348982	-0.14835	-0.988317	0.212404	0	0	0	1
-0.101521	-0.984289	0.14421	0.400723	-0.994206	0.0952559	-0.0495419	-0.486225	0.0349952	-0.148414	-0.988304	0.212443	0	0	0	1
-0.101272	-0.9843	0.144314	0.401147	-0.994226	0.0949841	-0.0496514	-0.486228	0.0351328	-0.148519	-0.988283	0.212491	0	0	0	1
-0.100999	-0.984317	0.144384	0.401548	-0.994239	0.0946459	-0.0500465	-0.486262	0.0355648	-0.148617	-0.988253	0.212546	0	0	0	1
-0.100722	-0.984346	0.144383	0.40191	-0.994232	0.0942278	-0.0509665	-0.486384	0.0365324	-0.148693	-0.988206	0.21262	0	0	0	1
-0.100217	-0.984403	0.144343	0.40229	-0.994245	0.0935795	-0.0518994	-0.486399	0.037551	-0.148723	-0.988163	0.212679	0	0	0	1
-0.0996851	-0.984468	0.144271	0.402664	-0.994251	0.0928743	-0.0530323	-0.486431	0.0387782	-0.148738	-0.988114	0.212737	0	0	0	1
-0.0991366	-0.984534	0.144196	0.403096	-0.99425	0.0921266	-0.0543393	-0.4865	0.0401833	-0.148763	-0.988054	0.212812	0	0	0	1
-0.0985591	-0.984603	0.144125	0.403575	-0.994244	0.0913295	-0.0557797	-0.486588	0.0417266	-0.148803	-0.987984	0.212905	0	0	0	1
-0.0979249	-0.98468	0.144031	0.404042	-0.994241	0.0904792	-0.0572013	-0.486644	0.043262	-0.148812	-0.987916	0.212983	0	0	0	1
-0.0973296	-0.984746	0.143981	0.404475	-0.994248	0.0897181	-0.0582785	-0.486644	0.0444406	-0.148835	-0.98786	0.213047	0	0	0	1
-0.0968304	-0.984795	0.143984	0.404904	-0.994257	0.089095	-0.0590676	-0.48664	0.04531	-0.148886	-0.987813	0.213111	0	0	0	1
-0.0965268	-0.984813	0.144063	0.40534	-0.994261	0.0887075	-0.0595803	-0.486686	0.0458648	-0.148996	-0.987771	0.213185	0	0	0	1
-0.096424	-0.984804	0.144195	0.405731	-0.994264	0.0885755	-0.0597267	-0.486752	0.0460157	-0.149136	-0.987743	0.213251	0	0	0	1
-0.0963121	-0.984788	0.144376	0.406154	-0.994279	0.0884662	-0.0596457	-0.486778	0.0459348	-0.149304	-0.987721	0.213314	0	0	0	1
-0.0963141	-0.984758	0.144579	0.406579	-0.994284	0.0884741	-0.059544	-0.486859	0.0458138	-0.149497	-0.987698	0.213391	0	0	0	1
-0.0964344	-0.984713	0.144806	0.406993	-0.994284	0.0886168	-0.0593336	-0.486974	0.0455631	-0.14971	-0.987677	0.213471	0	0	0	1
-0.0964359	-0.984682	0.145013	0.407402	-0.994294	0.0886386	-0.0591367	-0.487028	0.0453459	-0.149898	-0.987658	0.213542	0	0	0	1
-0.0963017	-0.984671	0.145177	0.407771	-0.994314	0.0885199	-0.0589758	-0.487017	0.0451895	-0.15004	-0.987644	0.213593	0	0	0	1
-0.096156	-0.984661	0.145342	0.408166	-0.994333	0.0883834	-0.0588557	-0.487013	0.045076	-0.150187	-0.987627	0.21365	0	0	0	1
-0.0960425	-0.984655	0.14546	0.408551	-0.994337	0.088239	-0.0590162	-0.487071	0.0452441	-0.150314	-0.9876	0.213724	0	0	0	1
-0.0957855	-0.984667	0.145546	0.40898	-0.994351	0.0879462	-0.0592085	-0.487067	0.0454693	-0.150404	-0.987576	0.213818	0	0	0	1
-0.0955035	-0.984679	0.145651	0.409429	-0.994371	0.0876377	-0.0593319	-0.48705	0.0456272	-0.150507	-0.987553	0.213899	0	0	0	1
-0.095396	-0.984668	0.145798	0.409884	-0.994371	0.0874884	-0.0595545	-0.487139	0.0458546	-0.150668	-0.987518	0.213983	0	0	0	1
-0.0954896	-0.984639	0.145933	0.410234	-0.994362	0.0875719	-0.0595849	-0.487265	0.0458587	-0.15081	-0.987496	0.214055	0	0	0	1
-0.0957044	-0.984663	0.145625	0.410273	-0.994348	0.0878257	-0.0594378	-0.48737	0.0457054	-0.150499	-0.98755	0.214038	0	0	0	1
-0.0958646	-0.984698	0.145283	0.410214	-0.994337	0.088018	-0.059342	-0.487435	0.0456152	-0.150158	-0.987607	0.213995	0	0	0	1
-0.095922	-0.984724	0.145068	0.410152	-0.994333	0.0880914	-0.0593063	-0.487452	0.04559	-0.149944	-0.98764	0.213964	0	0	0	1
-0.0959476	-0.984789	0.14461	0.410037	-0.994331	0.0881462	-0.0592563	-0.487448	0.045577	-0.149484	-0.98771	0.2139	0	0	0	1
-0.0959537	-0.984873	0.144035	0.409896	-0.994331	0.088189	-0.059191	-0.487432	0.0455621	-0.148907	-0.987798	0.213821	0	0	0	1
-0.0959794	-0.984977	0.143307	0.409712	-0.994329	0.0882622	-0.0591025	-0.487421	0.0455349	-0.148176	-0.98791	0.213714	0	0	0	1
-0.0960528	-0.985073	0.142592	0.409535	-0.994326	0.0883897	-0.0589668	-0.48743	0.0454517	-0.147457	-0.988021	0.21354	0	0	0	1
-0.0961571	-0.985185	0.141747	0.409323	-0.994321	0.0885606	-0.0587895	-0.487445	0.0453342	-0.146605	-0.988153	0.21332	0	0	0	1
-0.0962344	-0.985298	0.140905	0.409109	-0.994318	0.0886994	-0.0586419	-0.487449	0.0452505	-0.145757	-0.988282	0.213143	0	0	0	1
-0.0963136	-0.985421	0.139987	0.408872	-0.994313	0.0888404	-0.058514	-0.487451	0.0451933	-0.144836	-0.98842	0.212984	0	0	0	1
-0.0963933	-0.985583	0.138788	0.408557	-0.994307	0.0889977	-0.0583668	-0.487447	0.0451425	-0.143634	-0.988598	0.212806	0	0	0	1
-0.0964414	-0.98574	0.137634	0.408259	-0.994304	0.0891185	-0.0582338	-0.487429	0.0451066	-0.142476	-0.988767	0.212647	0	0	0	1
-0.096477	-0.98588	0.136606	0.407997	-0.994302	0.0892182	-0.0581185	-0.487406	0.0450791	-0.141444	-0.988917	0.212505	0	0	0	1
-0.0965281	-0.986011	0.135624	0.407743	-0.994299	0.0893309	-0.0580068	-0.48739	0.045049	-0.140459	-0.989058	0.212369	0	0	0	1
-0.0966381	-0.98617	0.13438	0.407415	-0.99429	0.0895185	-0.0578678	-0.487374	0.0450071	-0.139214	-0.989236	0.212202	0	0	0	1
-0.0971417	-0.986288	0.133145	0.407082	-0.994244	0.0901002	-0.057744	-0.487346	0.044925	-0.137997	-0.989411	0.212043	0	0	0	1
-0.0971922	-0.986424	0.132101	0.40681	-0.99424	0.0902138	-0.0576357	-0.487325	0.044905	-0.136951	-0.989557	0.211909	0	0	0	1
-0.0972515	-0.986548	0.131123	0.406557	-0.994235	0.0903323	-0.0575341	-0.487304	0.0448845	-0.135972	-0.989693	0.211784	0	0	0	1
-0.0973465	-0.986662	0.130191	0.406301	-0.994227	0.0904837	-0.0574377	-0.487298	0.0448605	-0.135041	-0.989821	0.211659	0	0	0	1
-0.0975062	-0.986758	0.129346	0.406034	-0.994213	0.0906948	-0.0573528	-0.48732	0.0448315	-0.134199	-0.989937	0.211546	0	0	0	1
-0.0976784	-0.986851	0.128503	0.405762	-0.994197	0.0909177	-0.0572715	-0.487349	0.0448044	-0.133361	-0.990052	0.211426	0	0	0	1
-0.09785	-0.98696	0.127532	0.405467	-0.994184	0.0911558	-0.0571156	-0.487371	0.0447148	-0.132389	-0.990186	0.211237	0	0	0	1
-0.0980147	-0.987063	0.126605	0.405183	-0.99417	0.0913776	-0.0570113	-0.487395	0.044674	-0.131465	-0.990311	0.211087	0	0	0	1
-0.0981666	-0.987172	0.125629	0.404889	-0.994157	0.0915894	-0.0569024	-0.487407	0.0446355	-0.13049	-0.990442	0.210948	0	0	0	1
-0.0983255	-0.987266	0.124768	0.404614	-0.994142	0.0917991	-0.0568211	-0.487434	0.0446132	-0.129634	-0.990555	0.210833	0	0	0	1
-0.0985139	-0.987352	0.123931	0.404329	-0.994125	0.092039	-0.0567273	-0.487472	0.0445726	-0.128801	-0.990666	0.210713	0	0	0	1
-0.0987125	-0.987438	0.123085	0.404042	-0.994107	0.0922899	-0.0566297	-0.487509	0.0445281	-0.12796	-0.990777	0.210586	0	0	0	1
-0.0989097	-0.987523	0.122244	0.403754	-0.994091	0.0925429	-0.0565011	-0.48755	0.0444526	-0.12712	-0.990888	0.210431	0	0	0	1
-0.0991189	-0.987631	0.1212	0.403401	-0.994073	0.0928176	-0.0563681	-0.487591	0.0443907	-0.126079	-0.991024	0.210281	0	0	0	1
-0.0992264	-0.987778	0.119908	0.403019	-0.99407	0.0930189	-0.0560918	-0.487562	0.0442219	-0.124773	-0.991197	0.210117	0	0	0	1
-0.0992917	-0.98795	0.118422	0.402617	-0.994066	0.0931754	-0.0558996	-0.487528	0.0441615	-0.123279	-0.991386	0.20994	0	0	0	1
-0.0993303	-0.988118	0.116982	0.402243	-0.994064	0.0932991	-0.0557335	-0.48749	0.0441264	-0.121834	-0.991567	0.20977	0	0	0	1
-0.0993736	-0.988262	0.115727	0.401915	-0.99406	0.0934153	-0.055599	-0.487462	0.0441051	-0.120575	-0.991721	0.209623	0	0	0	1
-0.0994232	-0.988414	0.114373	0.401558	-0.994056	0.0935432	-0.0554547	-0.487434	0.0440829	-0.119217	-0.991886	0.209466	0	0	0	1
-0.0994937	-0.988553	0.113105	0.401212	-0.99405	0.0936863	-0.0553248	-0.487417	0.0440646	-0.117947	-0.992039	0.209321	0	0	0	1
-0.0996191	-0.988654	0.112107	0.400905	-0.99404	0.0938714	-0.0552028	-0.487425	0.0440225	-0.116948	-0.992159	0.209201	0	0	0	1
-0.0997149	-0.988764	0.111048	0.400583	-0.994037	0.0940437	-0.0549568	-0.487399	0.0438655	-0.115876	-0.992292	0.209071	0	0	0	1
-0.0998776	-0.988843	0.110191	0.400271	-0.994032	0.0942831	-0.0546306	-0.487384	0.0436015	-0.115	-0.992405	0.208959	0	0	0	1
-0.100151	-0.988897	0.109461	0.399931	-0.994019	0.094631	-0.0542753	-0.487411	0.0432838	-0.114253	-0.992506	0.208855	0	0	0	1
-0.100444	-0.988962	0.108603	0.399541	-0.994006	0.0950137	-0.0538298	-0.487422	0.0428864	-0.113369	-0.992624	0.208734	0	0	0	1
-0.100737	-0.988986	0.108112	0.399232	-0.993995	0.0953807	-0.0533821	-0.487435	0.0424519	-0.112851	-0.992702	0.20865	0	0	0	1
-0.101013	-0.989011	0.107624	0.398889	-0.993982	0.0957209	-0.0530123	-0.487445	0.0420976	-0.112341	-0.992775	0.208564	0	0	0	1
-0.101277	-0.989037	0.107132	0.39854	-0.993967	0.0960407	-0.0527143	-0.487461	0.041817	-0.111835	-0.992844	0.20848	0	0	0	1
-0.101506	-0.989054	0.106762	0.39819	-0.993955	0.096318	-0.0524369	-0.487459	0.0415494	-0.11145	-0.992899	0.208408	0	0	0	1
-0.101709	-0.989067	0.106446	0.397796	-0.993945	0.0965659	-0.0521624	-0.487428	0.0412827	-0.111117	-0.992947	0.208327	0	0	0	1
-0.10181	-0.989083	0.106205	0.397394	-0.993938	0.096685	-0.05209	-0.487378	0.0412225	-0.110875	-0.992976	0.208258	0	0	0	1
-0.101864	-0.989102	0.105971	0.396941	-0.993924	0.0967294	-0.0522662	-0.487337	0.0414158	-0.110661	-0.992992	0.20819	0	0	0	1
-0.101912	-0.989123	0.105733	0.396441	-0.993909	0.0967621	-0.0525021	-0.487294	0.0416698	-0.11045	-0.993005	0.208117	0	0	0	1
-0.101952	-0.98914	0.105533	0.396024	-0.993896	0.0967909	-0.052677	-0.487251	0.0418599	-0.11027	-0.993017	0.208052	0	0	0	1
-0.102031	-0.98915	0.10536	0.395649	-0.993884	0.0968672	-0.0527675	-0.487222	0.0419588	-0.110109	-0.993031	0.207997	0	0	0	1
-0.102174	-0.98915	0.105222	0.395285	-0.993877	0.0970349	-0.0526042	-0.487178	0.0417929	-0.109963	-0.993054	0.207937	0	0	0	1
-0.102381	-0.989156	0.10496	0.394919	-0.993865	0.0972807	-0.0523694	-0.487163	0.0415607	-0.109688	-0.993094	0.207869	0	0	0	1
-0.102672	-0.989155	0.104692	0.394542	-0.993854	0.0976329	-0.0519268	-0.487145	0.0411119	-0.10939	-0.993146	0.207796	0	0	0	1
-0.10298	-0.989153	0.104405	0.394144	-0.993844	0.0980148	-0.0513774	-0.487109	0.0405565	-0.109064	-0.993205	0.207715	0	0	0	1
-0.103273	-0.989155	0.104098	0.393749	-0.993834	0.098376	-0.0508785	-0.487083	0.0400556	-0.108721	-0.993262	0.207634	0	0	0	1
-0.103568	-0.989149	0.103866	0.393321	-0.993827	0.0987442	-0.0503049	-0.487027	0.0394725	-0.108445	-0.993316	0.207554	0	0	0	1
-0.103851	-0.989132	0.103744	0.39286	-0.993817	0.0990859	-0.0498218	-0.486967	0.0389704	-0.108287	-0.993353	0.207479	0	0	0	1
-0.104085	-0.989118	0.103644	0.392368	-0.993814	0.0993838	-0.0492832	-0.486865	0.038416	-0.108143	-0.99339	0.207399	0	0	0	1
-0.104383	-0.989099	0.103526	0.391829	-0.993803	0.09974	-0.048801	-0.486789	0.037913	-0.107989	-0.993426	0.207316	0	0	0	1
-0.104664	-0.989078	0.103434	0.391278	-0.993796	0.10009	-0.0482088	-0.486682	0.0372992	-0.107848	-0.993465	0.207235	0	0	0	1
-0.104876	-0.989066	0.103339	0.390803	-0.99379	0.100351	-0.0478011	-0.486595	0.0368779	-0.107721	-0.993495	0.207168	0	0	0	1
-0.105114	-0.989052	0.103231	0.390364	-0.993773	0.100619	-0.0475778	-0.486564	0.0366394	-0.1076	-0.993516	0.207114	0	0	0	1
-0.105324	-0.989041	0.103117	0.389894	-0.993759	0.100857	-0.04737	-0.486513	0.0364205	-0.107473	-0.993538	0.207064	0	0	0	1
-0.105457	-0.989033	0.103063	0.389537	-0.993745	0.100992	-0.0473697	-0.486484	0.0364113	-0.107424	-0.993544	0.207062	0	0	0	1
-0.105664	-0.98902	0.102977	0.38918	-0.993727	0.101214	-0.0472709	-0.48648	0.0362988	-0.107336	-0.993557	0.207033	0	0	0	1
-0.105995	-0.988995	0.102877	0.388747	-0.993702	0.101578	-0.0470137	-0.486485	0.0360158	-0.107223	-0.99358	0.206979	0	0	0	1
-0.106251	-0.988975	0.102805	0.388307	-0.993694	0.101891	-0.0465181	-0.486409	0.0354999	-0.10711	-0.993611	0.206914	0	0	0	1
-0.106624	-0.988935	0.102797	0.387842	-0.993685	0.102359	-0.0456612	-0.486317	0.0346034	-0.107027	-0.993651	0.206847	0	0	0	1
-0.107207	-0.988868	0.102844	0.387355	-0.993663	0.103062	-0.0445485	-0.486277	0.0334227	-0.106979	-0.993697	0.206778	0	0	0	1
-0.107885	-0.988786	0.102919	0.386858	-0.993634	0.103876	-0.0432972	-0.486254	0.0320904	-0.106946	-0.993745	0.20671	0	0	0	1
-0.108485	-0.988713	0.102993	0.386415	-0.993606	0.104597	-0.0421797	-0.486228	0.0309004	-0.106921	-0.993785	0.20665	0	0	0	1
-0.108924	-0.988663	0.103008	0.386068	-0.993579	0.105107	-0.0415336	-0.48624	0.0302053	-0.106882	-0.993811	0.206605	0	0	0	1
-0.109216	-0.988636	0.102959	0.38575	-0.993559	0.10544	-0.0411724	-0.486237	0.0298179	-0.106803	-0.993831	0.206562	0	0	0	1
-0.109393	-0.988628	0.102841	0.385434	-0.993543	0.105634	-0.041068	-0.486228	0.0297069	-0.106681	-0.993847	0.206518	0	0	0	1
-0.109553	-0.988629	0.10267	0.385047	-0.993525	0.105798	-0.0410808	-0.486211	0.0297208	-0.106517	-0.993864	0.206465	0	0	0	1
-0.109709	-0.988628	0.102509	0.384609	-0.993506	0.105956	-0.0411155	-0.486178	0.0297559	-0.106365	-0.99388	0.20641	0	0	0	1
-0.109799	-0.988635	0.102349	0.384185	-0.993494	0.106043	-0.0411852	-0.486124	0.0298331	-0.106216	-0.993893	0.206359	0	0	0	1
-0.109946	-0.988629	0.102249	0.383697	-0.993471	0.10617	-0.0414084	-0.486102	0.0300511	-0.106145	-0.993894	0.20637	0	0	0	1
-0.109948	-0.988637	0.102161	0.383149	-0.99346	0.106139	-0.0417519	-0.48601	0.0304037	-0.106095	-0.993889	0.206401	0	0	0	1
-0.109893	-0.988654	0.102061	0.382613	-0.993452	0.106037	-0.0422125	-0.48591	0.0308807	-0.106042	-0.99388	0.206461	0	0	0	1
-0.110032	-0.988646	0.101985	0.382043	-0.993424	0.106136	-0.0426196	-0.485888	0.0312809	-0.106015	-0.99387	0.20652	0	0	0	1
-0.110022	-0.988658	0.101884	0.381503	-0.993413	0.106089	-0.0429914	-0.485793	0.0316644	-0.105954	-0.993864	0.206555	0	0	0	1
-0.110019	-0.988667	0.101797	0.381088	-0.993402	0.106054	-0.0433198	-0.485726	0.0320023	-0.105903	-0.993859	0.206595	0	0	0	1
-0.110173	-0.988661	0.101692	0.380661	-0.99338	0.106194	-0.0434857	-0.485715	0.032163	-0.105821	-0.993863	0.206582	0	0	0	1
-0.110258	-0.988664	0.101571	0.380251	-0.993373	0.106291	-0.0434168	-0.485629	0.032098	-0.105696	-0.993878	0.206543	0	0	0	1
-0.110319	-0.98867	0.10144	0.379888	-0.993362	0.106345	-0.0435274	-0.485578	0.0322162	-0.10558	-0.993887	0.206514	0	0	0	1
-0.110499	-0.988661	0.101339	0.37944	-0.993342	0.106527	-0.0435533	-0.485545	0.0322336	-0.105488	-0.993896	0.206493	0	0	0	1
-0.110653	-0.988652	0.101254	0.378937	-0.993321	0.106673	-0.0436607	-0.485494	0.0323337	-0.10542	-0.9939	0.206503	0	0	0	1
-0.110586	-0.988668	0.101175	0.378414	-0.993314	0.106562	-0.0440879	-0.485374	0.0327764	-0.105384	-0.993889	0.206562	0	0	0	1
-0.110612	-0.988668	0.10115	0.377812	-0.993294	0.106534	-0.0446109	-0.485294	0.0332991	-0.105416	-0.993868	0.206667	0	0	0	1
-0.110743	-0.988651	0.101163	0.377228	-0.993264	0.106615	-0.0450867	-0.485257	0.0337591	-0.105485	-0.993845	0.206784	0	0	0	1
-0.110818	-0.988647	0.101121	0.376789	-0.993245	0.106658	-0.0454029	-0.485212	0.0340716	-0.10548	-0.993835	0.206846	0	0	0	1
-0.111022	-0.988632	0.10105	0.376364	-0.993219	0.106856	-0.0454925	-0.485204	0.0341471	-0.105427	-0.993838	0.206854	0	0	0	1
-0.111207	-0.988619	0.10097	0.376032	-0.993207	0.107067	-0.0452711	-0.485157	0.0339148	-0.105329	-0.993857	0.206812	0	0	0	1
-0.111439	-0.988599	0.100911	0.375752	-0.993189	0.107327	-0.0450402	-0.485149	0.0336658	-0.105253	-0.993873	0.206775	0	0	0	1
-0.111793	-0.988566	0.100847	0.37538	-0.993162	0.107723	-0.0446825	-0.485151	0.0332776	-0.105164	-0.993896	0.206726	0	0	0	1
-0.112121	-0.988536	0.100775	0.374982	-0.993139	0.108094	-0.044314	-0.485131	0.0328824	-0.105063	-0.993919	0.206672	0	0	0	1
-0.112454	-0.988508	0.100681	0.374495	-0.993111	0.108462	-0.0440223	-0.485102	0.0325659	-0.104949	-0.993942	0.206616	0	0	0	1
-0.112767	-0.988478	0.100617	0.373997	-0.993085	0.108806	-0.0437645	-0.485058	0.0322821	-0.104868	-0.99396	0.206587	0	0	0	1
-0.112991	-0.988451	0.100633	0.373528	-0.993063	0.109039	-0.0436838	-0.485001	0.0321759	-0.104882	-0.993962	0.206638	0	0	0	1
-0.113096	-0.988442	0.100611	0.372973	-0.993049	0.109136	-0.0437671	-0.484887	0.0322505	-0.104872	-0.99396	0.206686	0	0	0	1
-0.113091	-0.988445	0.100581	0.372459	-0.993036	0.109091	-0.0441594	-0.484785	0.0326463	-0.104885	-0.993946	0.20677	0	0	0	1
-0.113147	-0.988439	0.100583	0.372031	-0.993018	0.10911	-0.044516	-0.484732	0.0329963	-0.104928	-0.99393	0.206864	0	0	0	1
-0.113285	-0.988428	0.100534	0.371513	-0.992993	0.109219	-0.04481	-0.484685	0.0332808	-0.104917	-0.993922	0.206922	0	0	0	1
-0.113353	-0.988423	0.100501	0.371094	-0.992979	0.109269	-0.0449906	-0.484616	0.0334576	-0.104906	-0.993917	0.20697	0	0	0	1
-0.113548	-0.988406	0.100455	0.370727	-0.992957	0.109465	-0.0450093	-0.484598	0.0334607	-0.104869	-0.993921	0.206979	0	0	0	1
-0.113889	-0.988373	0.100392	0.370236	-0.992927	0.109835	-0.0447655	-0.484565	0.0331881	-0.104791	-0.993938	0.206955	0	0	0	1
-0.114006	-0.98836	0.100388	0.369775	-0.992921	0.109973	-0.0445696	-0.484434	0.0329803	-0.104769	-0.993947	0.206976	0	0	0	1
-0.114163	-0.988338	0.100424	0.369287	-0.992903	0.11013	-0.0445721	-0.484343	0.0329622	-0.10481	-0.993943	0.207048	0	0	0	1
-0.114471	-0.988297	0.100474	0.368673	-0.992871	0.110445	-0.0445018	-0.484275	0.0328537	-0.104863	-0.993942	0.207128	0	0	0	1
-0.114536	-0.988283	0.100543	0.368132	-0.992862	0.110502	-0.0445602	-0.484121	0.0328974	-0.10494	-0.993932	0.20724	0	0	0	1
-0.114572	-0.988273	0.100597	0.367597	-0.992845	0.110494	-0.0449652	-0.484022	0.0332921	-0.10504	-0.993908	0.207386	0	0	0	1
-0.114756	-0.98825	0.100609	0.367016	-0.992814	0.110645	-0.0452773	-0.483966	0.033583	-0.105093	-0.993893	0.207488	0	0	0	1
-0.114826	-0.98824	0.100631	0.366583	-0.992801	0.110697	-0.0454368	-0.483878	0.0337324	-0.105135	-0.993883	0.207568	0	0	0	1
-0.115038	-0.988219	0.100598	0.366135	-0.992773	0.110899	-0.0455634	-0.483854	0.03384	-0.105123	-0.993881	0.207608	0	0	0	1
-0.115277	-0.988197	0.10054	0.365631	-0.992755	0.111169	-0.045293	-0.483818	0.033551	-0.105043	-0.993899	0.207587	0	0	0	1
-0.11456	-0.98828	0.100539	0.365215	-0.992857	0.110515	-0.0446584	-0.483796	0.0329935	-0.104947	-0.993928	0.207567	0	0	0	1
-0.115001	-0.988226	0.100572	0.364746	-0.992838	0.111056	-0.0437218	-0.483757	0.0320074	-0.10489	-0.993966	0.207509	0	0	0	1
-0.115308	-0.988189	0.100584	0.364179	-0.992837	0.111478	-0.042642	-0.483703	0.0308949	-0.104791	-0.994012	0.207434	0	0	0	1
-0.115421	-0.988174	0.100594	0.363684	-0.992853	0.111691	-0.041701	-0.483662	0.0299419	-0.104699	-0.994051	0.207364	0	0	0	1
-0.115542	-0.988157	0.100628	0.363239	-0.992871	0.111923	-0.0406373	-0.483609	0.0288628	-0.104617	-0.994091	0.207299	0	0	0	1
-0.115585	-0.988149	0.100652	0.362748	-0.992897	0.112078	-0.0395686	-0.483581	0.0277883	-0.104521	-0.994132	0.20723	0	0	0	1
-0.115693	-0.988136	0.100659	0.362281	-0.99291	0.112284	-0.0386407	-0.483533	0.0268493	-0.104426	-0.994168	0.207162	0	0	0	1
-0.11594	-0.988109	0.100641	0.361841	-0.992901	0.112606	-0.0379439	-0.483533	0.0261294	-0.104336	-0.994197	0.207099	0	0	0	1
-0.116168	-0.988087	0.100597	0.361401	-0.992888	0.112888	-0.0374465	-0.48355	0.0256135	-0.104243	-0.99422	0.207047	0	0	0	1
-0.11622	-0.988093	0.100472	0.360937	-0.99289	0.112979	-0.037115	-0.483488	0.0252912	-0.104082	-0.994245	0.206976	0	0	0	1
-0.116184	-0.988118	0.100269	0.360466	-0.992891	0.112941	-0.0371857	-0.48338	0.0253888	-0.103888	-0.994263	0.206907	0	0	0	1
-0.116211	-0.988128	0.100141	0.359992	-0.99288	0.11294	-0.0374815	-0.483297	0.0256959	-0.103795	-0.994265	0.206908	0	0	0	1
-0.116356	-0.98812	0.100056	0.359451	-0.992853	0.113046	-0.0378779	-0.483252	0.0260863	-0.103759	-0.994258	0.206967	0	0	0	1
-0.116346	-0.988133	0.0999297	0.358969	-0.992845	0.113003	-0.0382255	-0.48314	0.026449	-0.103673	-0.994258	0.20699	0	0	0	1
-0.116367	-0.988143	0.0998148	0.358556	-0.992834	0.112997	-0.0385205	-0.483058	0.0267543	-0.103593	-0.994258	0.207005	0	0	0	1
-0.116609	-0.988129	0.0996709	0.358121	-0.992801	0.113225	-0.0387003	-0.483067	0.0269251	-0.103477	-0.994265	0.206982	0	0	0	1
-0.11672	-0.98813	0.0995239	0.357732	-0.99279	0.113347	-0.0386381	-0.482983	0.0268682	-0.103327	-0.994282	0.206924	0	0	0	1
-0.11688	-0.988125	0.0993874	0.35737	-0.992771	0.113511	-0.0386427	-0.482939	0.0268716	-0.103196	-0.994296	0.206877	0	0	0	1
-0.117105	-0.988114	0.0992348	0.356953	-0.992744	0.113742	-0.0386388	-0.482913	0.0268618	-0.103051	-0.994311	0.20682	0	0	0	1
-0.117313	-0.988106	0.0990692	0.356468	-0.992721	0.113959	-0.0385969	-0.482841	0.0268174	-0.102887	-0.994329	0.206761	0	0	0	1
-0.117408	-0.988104	0.0989761	0.355966	-0.992704	0.114034	-0.0388168	-0.482747	0.0270377	-0.102822	-0.99433	0.206776	0	0	0	1
-0.117311	-0.988124	0.098891	0.355431	-0.992701	0.113888	-0.0393105	-0.482582	0.0275505	-0.102792	-0.994319	0.206854	0	0	0	1
-0.11726	-0.988133	0.098857	0.354797	-0.99269	0.113774	-0.0399326	-0.482416	0.0281808	-0.102828	-0.994298	0.206981	0	0	0	1
-0.117229	-0.988129	0.0989337	0.354252	-0.992675	0.113676	-0.0405603	-0.482293	0.028802	-0.102975	-0.994265	0.207176	0	0	0	1
-0.11736	-0.988112	0.0989524	0.353736	-0.992646	0.113755	-0.0410545	-0.482239	0.0292796	-0.103054	-0.994243	0.207311	0	0	0	1
-0.117534	-0.988099	0.0988758	0.353223	-0.992615	0.113896	-0.0414103	-0.482196	0.0296254	-0.103024	-0.994235	0.207359	0	0	0	1
-0.117565	-0.988108	0.0987496	0.352884	-0.992605	0.113909	-0.0416124	-0.48213	0.0298385	-0.102922	-0.994239	0.207344	0	0	0	1
-0.11778	-0.988096	0.0986121	0.35253	-0.992575	0.114113	-0.0417751	-0.482144	0.0299944	-0.102811	-0.994246	0.207317	0	0	0	1
-0.117997	-0.988085	0.0984591	0.352123	-0.992545	0.114322	-0.0419059	-0.48213	0.0301202	-0.102681	-0.994256	0.207276	0	0	0	1
-0.118101	-0.988082	0.0983636	0.351746	-0.992533	0.114431	-0.0418894	-0.48204	0.0301039	-0.102587	-0.994266	0.207252	0	0	0	1
-0.11835	-0.988057	0.0983187	0.351283	-0.992501	0.114671	-0.0419941	-0.482006	0.0301878	-0.102562	-0.994266	0.20728	0	0	0	1
-0.118517	-0.98804	0.0982876	0.350775	-0.992477	0.114825	-0.0421452	-0.481917	0.0303248	-0.102554	-0.994263	0.207333	0	0	0	1
-0.118521	-0.988041	0.0982765	0.350294	-0.992466	0.114792	-0.0425015	-0.481783	0.0306814	-0.102584	-0.994249	0.207428	0	0	0	1
-0.118619	-0.988028	0.0982892	0.349818	-0.992442	0.11485	-0.0429005	-0.481709	0.031068	-0.102646	-0.99423	0.207545	0	0	0	1
-0.118811	-0.988009	0.0982488	0.349283	-0.99241	0.115012	-0.0432037	-0.481646	0.0313554	-0.102647	-0.994221	0.207616	0	0	0	1
-0.118897	-0.988002	0.098218	0.348834	-0.992392	0.115074	-0.0434416	-0.481551	0.0315876	-0.102647	-0.994214	0.20768	0	0	0	1
-0.119027	-0.98799	0.0981797	0.348461	-0.992371	0.115187	-0.0436347	-0.481502	0.0317712	-0.102635	-0.994209	0.207722	0	0	0	1
-0.119262	-0.987972	0.0980724	0.34798	-0.992342	0.115423	-0.0436643	-0.481441	0.0317889	-0.10254	-0.994219	0.207707	0	0	0	1
-0.119345	-0.987971	0.0979811	0.347492	-0.992325	0.115486	-0.0438958	-0.481332	0.0320219	-0.102479	-0.994217	0.20773	0	0	0	1
-0.119396	-0.987966	0.0979711	0.34705	-0.992307	0.1155	-0.0442534	-0.481237	0.0323748	-0.102512	-0.994202	0.207822	0	0	0	1
-0.119529	-0.987952	0.0979477	0.346478	-0.992278	0.115591	-0.0446727	-0.481136	0.0327822	-0.102542	-0.994186	0.207929	0	0	0	1
-0.119441	-0.987964	0.097936	0.34591	-0.992269	0.115446	-0.0452345	-0.480948	0.0333534	-0.102593	-0.994162	0.208061	0	0	0	1
-0.119476	-0.987953	0.0980004	0.345442	-0.992247	0.115424	-0.0457634	-0.480851	0.0338701	-0.102719	-0.994131	0.208228	0	0	0	1
-0.119784	-0.987918	0.0979854	0.344829	-0.992195	0.115685	-0.0462289	-0.480836	0.0343045	-0.102769	-0.994111	0.208341	0	0	0	1
-0.119898	-0.987908	0.0979415	0.344393	-0.992174	0.115779	-0.0464524	-0.480753	0.0345208	-0.102755	-0.994105	0.208387	0	0	0	1
-0.120116	-0.987886	0.0978946	0.344028	-0.992146	0.115993	-0.0465144	-0.480728	0.0345655	-0.102724	-0.994107	0.2084	0	0	0	1
-0.120522	-0.987834	0.0979237	0.343573	-0.992112	0.11644	-0.0461222	-0.480683	0.0341285	-0.102721	-0.994122	0.208351	0	0	0	1
-0.120876	-0.987791	0.0979248	0.343173	-0.99209	0.116854	-0.0455498	-0.480599	0.0335203	-0.102667	-0.994148	0.2083	0	0	0	1
-0.121406	-0.987722	0.0979589	0.342726	-0.992046	0.117445	-0.0449726	-0.480583	0.0328853	-0.102651	-0.994171	0.208279	0	0	0	1
-0.122047	-0.987637	0.0980251	0.342179	-0.992005	0.118198	-0.0438948	-0.480495	0.0317353	-0.10261	-0.994213	0.208227	0	0	0	1
-0.12259	-0.987556	0.0981599	0.341652	-0.991981	0.118872	-0.0426103	-0.480349	0.0303812	-0.102607	-0.994256	0.208187	0	0	0	1
-0.122728	-0.987525	0.0982963	0.341161	-0.992003	0.119138	-0.0413308	-0.480279	0.0290739	-0.102594	-0.994296	0.208153	0	0	0	1
-0.12299	-0.987481	0.0984136	0.340614	-0.992008	0.119531	-0.0400476	-0.480293	0.0277523	-0.102564	-0.994337	0.208099	0	0	0	1
-0.122986	-0.98747	0.098529	0.340126	-0.992046	0.119665	-0.0386709	-0.480235	0.0263653	-0.102512	-0.99438	0.208032	0	0	0	1
-0.123094	-0.987437	0.0987199	0.339729	-0.992076	0.119938	-0.0370356	-0.480096	0.0246995	-0.102508	-0.994423	0.20797	0	0	0	1
-0.12347	-0.987378	0.0988456	0.33929	-0.992058	0.120431	-0.035888	-0.480106	0.0235003	-0.102503	-0.994453	0.207926	0	0	0	1
-0.12361	-0.987349	0.0989583	0.338848	-0.992068	0.120689	-0.0347264	-0.480105	0.0223132	-0.102477	-0.994483	0.207877	0	0	0	1
-0.123702	-0.98733	0.0990289	0.338402	-0.992076	0.12087	-0.03385	-0.480149	0.0214208	-0.102443	-0.994506	0.207834	0	0	0	1
-0.123814	-0.987313	0.099066	0.337999	-0.992076	0.121048	-0.0332008	-0.480183	0.0207571	-0.102403	-0.994524	0.207796	0	0	0	1
-0.123857	-0.987308	0.0990591	0.337601	-0.992083	0.121149	-0.0326448	-0.480171	0.0201988	-0.102329	-0.994544	0.207754	0	0	0	1
-0.124026	-0.987296	0.0989688	0.337201	-0.992066	0.12134	-0.0324527	-0.480147	0.0200008	-0.10222	-0.994559	0.207709	0	0	0	1
-0.124147	-0.987293	0.0988423	0.336794	-0.99205	0.121461	-0.0324854	-0.480068	0.0200364	-0.102101	-0.99457	0.207672	0	0	0	1
-0.124183	-0.987288	0.0988475	0.336424	-0.992038	0.121461	-0.0328332	-0.479987	0.020379	-0.102149	-0.994558	0.207769	0	0	0	1
-0.124349	-0.987265	0.0988734	0.336014	-0.99201	0.121591	-0.0331903	-0.479948	0.0207148	-0.102222	-0.994544	0.207877	0	0	0	1
-0.124576	-0.98724	0.098839	0.335543	-0.991976	0.121787	-0.0335077	-0.479916	0.0210122	-0.102231	-0.994537	0.207939	0	0	0	1
-0.124668	-0.987232	0.0988024	0.335119	-0.991958	0.121849	-0.0338032	-0.479822	0.0213019	-0.102233	-0.99453	0.208003	0	0	0	1
-0.124856	-0.987203	0.0988551	0.334744	-0.99193	0.122015	-0.0340264	-0.479785	0.0214985	-0.102317	-0.994518	0.208111	0	0	0	1
-0.125197	-0.987155	0.0989033	0.334283	-0.991887	0.12235	-0.0340849	-0.479761	0.0215155	-0.102379	-0.994511	0.208191	0	0	0	1
-0.125401	-0.987126	0.0989331	0.333816	-0.99186	0.122549	-0.0341373	-0.479658	0.0215429	-0.10242	-0.994506	0.208265	0	0	0	1
-0.125545	-0.987103	0.098981	0.333386	-0.991837	0.122665	-0.0344135	-0.479581	0.0217975	-0.102505	-0.994492	0.208375	0	0	0	1
-0.125741	-0.987073	0.0990285	0.33288	-0.991804	0.122824	-0.0347704	-0.479504	0.0221272	-0.1026	-0.994475	0.208507	0	0	0	1
-0.125736	-0.987069	0.0990718	0.332417	-0.991794	0.122767	-0.0352576	-0.479358	0.0226082	-0.102703	-0.994453	0.208657	0	0	0	1
-0.125593	-0.987084	0.0991057	0.331966	-0.991798	0.12256	-0.0358594	-0.479168	0.0232192	-0.102808	-0.994428	0.208824	0	0	0	1
-0.125658	-0.98707	0.0991636	0.331409	-0.991774	0.122554	-0.0365352	-0.479049	0.0238792	-0.10295	-0.994398	0.209021	0	0	0	1
-0.125815	-0.987041	0.0992534	0.330948	-0.991742	0.122652	-0.0370853	-0.478999	0.0244004	-0.103111	-0.994368	0.209205	0	0	0	1
-0.126019	-0.987009	0.0993139	0.330538	-0.991706	0.122812	-0.0375185	-0.47898	0.0248035	-0.103229	-0.994346	0.209349	0	0	0	1
-0.126345	-0.986971	0.0992782	0.330065	-0.991657	0.123108	-0.0378315	-0.47899	0.025086	-0.103241	-0.994338	0.209407	0	0	0	1
-0.126582	-0.986944	0.0992459	0.329693	-0.991624	0.123331	-0.0379801	-0.478969	0.0252134	-0.103233	-0.994335	0.209441	0	0	0	1
-0.126817	-0.98691	0.0992844	0.329346	-0.991592	0.123556	-0.0380764	-0.478937	0.0252802	-0.103289	-0.994328	0.209514	0	0	0	1
-0.127079	-0.986874	0.0993084	0.328921	-0.991556	0.123806	-0.0381964	-0.47889	0.0253694	-0.103335	-0.994321	0.209591	0	0	0	1
-0.127267	-0.986847	0.0993276	0.328507	-0.991528	0.123977	-0.038368	-0.478816	0.0255184	-0.10338	-0.994312	0.209666	0	0	0	1
-0.127461	-0.986817	0.0993833	0.328091	-0.991498	0.124144	-0.0386183	-0.478758	0.0257407	-0.103472	-0.994297	0.209786	0	0	0	1
-0.127676	-0.986784	0.0994298	0.327646	-0.991464	0.124331	-0.0388873	-0.478696	0.0259806	-0.103557	-0.994282	0.209909	0	0	0	1
-0.127762	-0.986777	0.0993932	0.327139	-0.991444	0.124385	-0.0392084	-0.478553	0.0262963	-0.103563	-0.994273	0.209993	0	0	0	1
-0.12777	-0.98678	0.0993534	0.326632	-0.99143	0.124341	-0.0397131	-0.478396	0.0268037	-0.103587	-0.994257	0.210111	0	0	0	1
-0.1279	-0.986759	0.0993885	0.326069	-0.991398	0.124411	-0.0402864	-0.478283	0.0273573	-0.103697	-0.99423	0.210292	0	0	0	1
-0.127959	-0.986751	0.0993932	0.32543	-0.991377	0.124422	-0.0407536	-0.478076	0.0278164	-0.103762	-0.994211	0.210452	0	0	0	1
-0.127935	-0.986757	0.099372	0.3248	-0.991366	0.124343	-0.041279	-0.47784	0.0283455	-0.103806	-0.994191	0.210606	0	0	0	1
-0.12793	-0.986765	0.0992896	0.324113	-0.991346	0.124269	-0.0419651	-0.477621	0.0290405	-0.10381	-0.994171	0.210748	0	0	0	1
-0.127925	-0.986775	0.0992028	0.323493	-0.991326	0.124195	-0.0426477	-0.477432	0.0297326	-0.103809	-0.994151	0.210892	0	0	0	1
-0.127736	-0.98683	0.0988945	0.322653	-0.991324	0.123928	-0.0434769	-0.47708	0.0306181	-0.103601	-0.994145	0.210971	0	0	0	1
-0.127759	-0.986897	0.0982012	0.321669	-0.991299	0.123909	-0.044095	-0.476788	0.0313188	-0.102991	-0.994187	0.210843	0	0	0	1
-0.127739	-0.986992	0.0972673	0.320416	-0.991284	0.123876	-0.0445109	-0.476521	0.0318524	-0.102116	-0.99426	0.210479	0	0	0	1
-0.127511	-0.987043	0.0970466	0.319354	-0.991299	0.123612	-0.0449175	-0.476351	0.0323089	-0.101941	-0.994263	0.210274	0	0	0	1
-0.1271	-0.987008	0.0979338	0.31869	-0.991345	0.123142	-0.0451918	-0.476277	0.0325145	-0.102841	-0.994164	0.210148	0	0	0	1
-0.126821	-0.987011	0.0982653	0.318181	-0.991383	0.122855	-0.0451506	-0.476184	0.0324613	-0.103155	-0.994133	0.209998	0	0	0	1
-0.126758	-0.987019	0.0982645	0.317889	-0.991394	0.122802	-0.0450539	-0.476101	0.0323716	-0.103141	-0.994138	0.209884	0	0	0	1
-0.126755	-0.987038	0.0980807	0.317708	-0.991392	0.122801	-0.0450993	-0.476054	0.03244	-0.102964	-0.994154	0.209821	0	0	0	1
-0.126958	-0.987056	0.0976353	0.317437	-0.991366	0.123024	-0.0450466	-0.47607	0.0324216	-0.102522	-0.9942	0.20971	0	0	0	1
-0.127179	-0.987064	0.0972691	0.317185	-0.99134	0.123268	-0.0449493	-0.476096	0.0323472	-0.102154	-0.99424	0.209562	0	0	0	1
-0.12736	-0.987075	0.0969211	0.31692	-0.991318	0.123465	-0.0449057	-0.476094	0.0323285	-0.10181	-0.994276	0.209429	0	0	0	1
-0.127659	-0.987063	0.0966419	0.316576	-0.991278	0.123772	-0.0449406	-0.476118	0.0323673	-0.101547	-0.994302	0.209329	0	0	0	1
-0.127897	-0.987052	0.0964392	0.316214	-0.991244	0.124007	-0.0450491	-0.476103	0.0324763	-0.101367	-0.994317	0.209249	0	0	0	1
-0.128061	-0.987051	0.09624	0.315858	-0.991217	0.124161	-0.0452075	-0.476057	0.0326425	-0.101195	-0.994329	0.209184	0	0	0	1
-0.128212	-0.98705	0.0960456	0.315499	-0.991192	0.124303	-0.0453682	-0.476002	0.0328116	-0.101027	-0.99434	0.209119	0	0	0	1
-0.128309	-0.987059	0.0958281	0.31515	-0.991173	0.124391	-0.0455381	-0.475924	0.0329983	-0.100836	-0.994353	0.20905	0	0	0	1
-0.12844	-0.987063	0.0956021	0.31476	-0.99115	0.124511	-0.0457181	-0.475842	0.0331928	-0.100639	-0.994367	0.208974	0	0	0	1
-0.12861	-0.987063	0.0953823	0.314358	-0.991121	0.124671	-0.0459038	-0.475778	0.0333882	-0.10045	-0.994379	0.208902	0	0	0	1
-0.128701	-0.987072	0.0951655	0.313982	-0.991102	0.12475	-0.0460919	-0.475687	0.0335938	-0.100262	-0.994391	0.208834	0	0	0	1
-0.128773	-0.987089	0.094887	0.313545	-0.991085	0.124809	-0.0463186	-0.475561	0.0338476	-0.100017	-0.994408	0.208743	0	0	0	1
-0.128882	-0.987103	0.0945895	0.313052	-0.991061	0.124904	-0.0465652	-0.475431	0.0341198	-0.0997563	-0.994424	0.208644	0	0	0	1
-0.129114	-0.987101	0.0942959	0.312533	-0.991022	0.125124	-0.0468007	-0.475354	0.0343681	-0.0995028	-0.994441	0.20855	0	0	0	1
-0.129473	-0.987075	0.0940747	0.312034	-0.990969	0.125471	-0.0470034	-0.475344	0.0345619	-0.0993216	-0.994453	0.208477	0	0	0	1
-0.129798	-0.987031	0.0940941	0.311584	-0.990919	0.125773	-0.0472493	-0.47532	0.0347718	-0.0993833	-0.994439	0.208416	0	0	0	1
-0.130026	-0.987026	0.0938291	0.31114	-0.990882	0.125994	-0.0474253	-0.475269	0.0349579	-0.099151	-0.994456	0.20833	0	0	0	1
-0.130284	-0.98701	0.0936428	0.310816	-0.990844	0.126247	-0.0475403	-0.475275	0.0350704	-0.09899	-0.994468	0.208277	0	0	0	1
-0.130534	-0.987	0.0933945	0.310408	-0.990806	0.126493	-0.0476852	-0.475245	0.0352213	-0.0987713	-0.994484	0.208199	0	0	0	1
-0.130657	-0.987011	0.0931062	0.309973	-0.990783	0.126609	-0.047863	-0.475141	0.035423	-0.0985125	-0.994503	0.208098	0	0	0	1
-0.130839	-0.987014	0.0928242	0.30951	-0.990751	0.126781	-0.0480728	-0.475056	0.0356499	-0.0982663	-0.994519	0.208009	0	0	0	1
-0.131088	-0.987008	0.0925331	0.309003	-0.990709	0.12702	-0.0482935	-0.47499	0.0358823	-0.098015	-0.994535	0.207919	0	0	0	1
-0.13122	-0.987024	0.0921712	0.308437	-0.990681	0.12714	-0.0485482	-0.474834	0.0361695	-0.0976936	-0.994557	0.207791	0	0	0	1
-0.131234	-0.987053	0.0918442	0.307914	-0.990668	0.12714	-0.0488124	-0.474636	0.0364732	-0.0974038	-0.994574	0.207666	0	0	0	1
-0.131484	-0.987031	0.0917174	0.307465	-0.990627	0.127373	-0.0490461	-0.47458	0.0366976	-0.0973174	-0.994574	0.207597	0	0	0	1
-0.131767	-0.987	0.0916535	0.307024	-0.990582	0.127637	-0.0492755	-0.474537	0.0369064	-0.097294	-0.994569	0.207533	0	0	0	1
-0.131885	-0.987004	0.091439	0.306674	-0.99056	0.127748	-0.0494299	-0.474461	0.0370762	-0.0971057	-0.994581	0.207458	0	0	0	1
-0.132172	-0.986978	0.0913045	0.306385	-0.990519	0.128032	-0.0495162	-0.474489	0.0371513	-0.0969943	-0.994589	0.207417	0	0	0	1
-0.132475	-0.986949	0.0911787	0.306114	-0.990476	0.128334	-0.0495903	-0.474535	0.0372117	-0.0968906	-0.994597	0.207381	0	0	0	1
-0.132651	-0.98694	0.0910201	0.30584	-0.990448	0.128507	-0.0496915	-0.474512	0.0373156	-0.0967532	-0.994606	0.207331	0	0	0	1
-0.132888	-0.986924	0.0908433	0.305473	-0.990411	0.128737	-0.0498403	-0.474482	0.0374636	-0.0966063	-0.994615	0.207272	0	0	0	1
-0.133119	-0.986908	0.0906793	0.305112	-0.990374	0.128961	-0.0499905	-0.474451	0.0376118	-0.096472	-0.994622	0.20722	0	0	0	1
-0.133247	-0.986907	0.0905034	0.304783	-0.990351	0.129081	-0.0501415	-0.474385	0.0377727	-0.0963222	-0.994631	0.207162	0	0	0	1
-0.133361	-0.986908	0.0903277	0.304446	-0.990329	0.129185	-0.0503151	-0.474303	0.0379573	-0.096175	-0.994638	0.207103	0	0	0	1
-0.133396	-0.986896	0.0904035	0.304195	-0.990313	0.12919	-0.0506047	-0.474222	0.0382323	-0.0962891	-0.994616	0.207181	0	0	0	1
-0.133483	-0.986871	0.090553	0.303997	-0.99029	0.129239	-0.0509325	-0.474193	0.0385307	-0.0964831	-0.994586	0.207331	0	0	0	1
-0.133553	-0.986859	0.0905779	0.303808	-0.990275	0.129292	-0.0510988	-0.474147	0.0386862	-0.0965322	-0.994575	0.207345	0	0	0	1
-0.133484	-0.986859	0.0906741	0.303727	-0.990279	0.129207	-0.0512233	-0.474072	0.0388044	-0.096641	-0.99456	0.207346	0	0	0	1
-0.133449	-0.986865	0.0906693	0.303677	-0.990281	0.129166	-0.051289	-0.474033	0.0388738	-0.0966433	-0.994557	0.207346	0	0	0	1
-0.1335	-0.986859	0.0906555	0.303641	-0.990274	0.129217	-0.0512926	-0.474042	0.0388743	-0.0966322	-0.994558	0.20734	0	0	0	1
-0.13354	-0.986854	0.0906508	0.303609	-0.990269	0.129257	-0.0512993	-0.47405	0.0388776	-0.09663	-0.994558	0.207338	0	0	0	1
-0.133558	-0.986854	0.0906266	0.303582	-0.990266	0.129275	-0.0513051	-0.474047	0.0388848	-0.0966074	-0.99456	0.207332	0	0	0	1
-0.133581	-0.986852	0.0906106	0.303556	-0.990263	0.129298	-0.051315	-0.474047	0.0388945	-0.0965938	-0.994561	0.207325	0	0	0	1
-0.133595	-0.986851	0.0905999	0.303531	-0.99026	0.129311	-0.051323	-0.474045	0.0389025	-0.0965848	-0.994562	0.207322	0	0	0	1
-0.133624	-0.986849	0.0905856	0.303502	-0.990256	0.12934	-0.0513321	-0.474045	0.0389106	-0.096573	-0.994562	0.207317	0	0	0	1
-0.133648	-0.986847	0.0905725	0.303477	-0.990253	0.129364	-0.0513379	-0.474045	0.0389157	-0.0965617	-0.994563	0.207311	0	0	0	1
-0.13365	-0.986848	0.0905565	0.303459	-0.990252	0.129366	-0.0513491	-0.474039	0.0389287	-0.0965474	-0.994564	0.207307	0	0	0	1
-0.133663	-0.986847	0.0905494	0.303442	-0.99025	0.129379	-0.0513496	-0.474036	0.0389289	-0.0965409	-0.994565	0.207303	0	0	0	1
-0.133668	-0.986847	0.0905395	0.303429	-0.990249	0.129384	-0.0513605	-0.474035	0.0389405	-0.0965327	-0.994565	0.207302	0	0	0	1
-0.13369	-0.986845	0.0905295	0.30341	-0.990246	0.129407	-0.0513555	-0.474036	0.0389347	-0.096523	-0.994566	0.207296	0	0	0	1
-0.133712	-0.986842	0.090523	0.303393	-0.990243	0.129428	-0.0513642	-0.474038	0.0389421	-0.0965186	-0.994567	0.207294	0	0	0	1
-0.133725	-0.986842	0.0905112	0.303374	-0.990241	0.129441	-0.0513699	-0.474038	0.038948	-0.0965082	-0.994567	0.207289	0	0	0	1
-0.133727	-0.986843	0.0904976	0.30336	-0.990241	0.129443	-0.0513732	-0.47403	0.0389529	-0.0964952	-0.994568	0.207283	0	0	0	1
-0.133751	-0.98684	0.0904913	0.303343	-0.990237	0.129467	-0.0513769	-0.47403	0.0389551	-0.0964904	-0.994569	0.207282	0	0	0	1
-0.13376	-0.986839	0.0904851	0.303329	-0.990236	0.129476	-0.0513853	-0.474033	0.0389633	-0.0964857	-0.994569	0.207281	0	0	0	1
-0.133772	-0.986838	0.0904798	0.303319	-0.990234	0.129488	-0.0513881	-0.474032	0.0389656	-0.0964813	-0.994569	0.20728	0	0	0	1
-0.133788	-0.986837	0.0904721	0.303305	-0.990232	0.129504	-0.0513895	-0.474032	0.0389665	-0.0964745	-0.99457	0.207276	0	0	0	1
-0.133797	-0.986836	0.0904691	0.303294	-0.99023	0.129513	-0.0513912	-0.474032	0.0389677	-0.0964721	-0.99457	0.207275	0	0	0	1
-0.133812	-0.986835	0.090456	0.303281	-0.990228	0.129528	-0.0513942	-0.474032	0.0389709	-0.0964601	-0.994571	0.20727	0	0	0	1
-0.133827	-0.986833	0.0904528	0.303268	-0.990226	0.129544	-0.0513952	-0.474032	0.0389708	-0.0964576	-0.994571	0.207267	0	0	0	1
-0.133842	-0.986832	0.0904449	0.303255	-0.990224	0.129559	-0.0514004	-0.474031	0.0389755	-0.0964511	-0.994572	0.207266	0	0	0	1
-0.133861	-0.98683	0.0904401	0.303239	-0.990221	0.129577	-0.0514064	-0.474033	0.0389804	-0.0964478	-0.994572	0.207264	0	0	0	1
-0.13388	-0.986828	0.0904319	0.303225	-0.990219	0.129596	-0.0514097	-0.474033	0.0389829	-0.0964409	-0.994572	0.207261	0	0	0	1
-0.133902	-0.986825	0.0904335	0.303216	-0.990216	0.129617	-0.0514146	-0.474034	0.0389855	-0.096444	-0.994572	0.207259	0	0	0	1
-0.133921	-0.986823	0.0904281	0.303205	-0.990213	0.129636	-0.0514186	-0.474034	0.0389882	-0.0964399	-0.994572	0.207258	0	0	0	1
-0.133926	-0.986823	0.0904192	0.303197	-0.990212	0.129642	-0.0514171	-0.47403	0.0389875	-0.0964311	-0.994573	0.207255	0	0	0	1
-0.133946	-0.986821	0.0904145	0.303186	-0.990209	0.129661	-0.0514233	-0.474033	0.0389922	-0.096428	-0.994573	0.207254	0	0	0	1
-0.133957	-0.98682	0.0904097	0.303178	-0.990208	0.129673	-0.0514195	-0.474031	0.038988	-0.0964232	-0.994574	0.207251	0	0	0	1
-0.133986	-0.986816	0.0904053	0.303167	-0.990204	0.129702	-0.0514257	-0.474035	0.0389919	-0.0964208	-0.994574	0.20725	0	0	0	1
-0.133987	-0.986816	0.0904063	0.303163	-0.990204	0.129703	-0.0514224	-0.474031	0.0389884	-0.0964214	-0.994574	0.207247	0	0	0	1
-0.134006	-0.986813	0.0904042	0.303153	-0.990201	0.129722	-0.0514296	-0.474033	0.0389939	-0.0964211	-0.994574	0.207248	0	0	0	1
-0.134032	-0.986811	0.0903974	0.30314	-0.990198	0.129748	-0.0514307	-0.474036	0.0389935	-0.0964155	-0.994575	0.207245	0	0	0	1
-0.13405	-0.986808	0.0903976	0.303135	-0.990195	0.129766	-0.0514332	-0.474034	0.0389941	-0.0964168	-0.994574	0.207245	0	0	0	1
-0.134069	-0.986806	0.0903932	0.303126	-0.990193	0.129785	-0.0514362	-0.474035	0.0389958	-0.0964135	-0.994575	0.207243	0	0	0	1
-0.134178	-0.986791	0.0903901	0.303118	-0.990178	0.129894	-0.0514375	-0.474033	0.0389869	-0.0964149	-0.994575	0.207242	0	0	0	1
-0.134454	-0.986754	0.0903858	0.303107	-0.990142	0.130171	-0.0514388	-0.474025	0.0389617	-0.0964217	-0.994575	0.207236	0	0	0	1
-0.134469	-0.986752	0.0903859	0.303104	-0.99014	0.130186	-0.0514422	-0.474021	0.0389637	-0.0964228	-0.994575	0.207235	0	0	0	1
-0.134502	-0.986748	0.0903784	0.303093	-0.990135	0.130219	-0.0514448	-0.474021	0.038964	-0.0964171	-0.994575	0.207233	0	0	0	1
-0.134523	-0.986746	0.0903734	0.303089	-0.990132	0.13024	-0.0514502	-0.474018	0.038968	-0.0964137	-0.994576	0.207232	0	0	0	1
-0.134574	-0.986739	0.0903707	0.303079	-0.990125	0.130291	-0.0514514	-0.474018	0.0389647	-0.0964132	-0.994576	0.207229	0	0	0	1
-0.134696	-0.986722	0.0903769	0.303072	-0.990109	0.130412	-0.0514558	-0.474017	0.0389562	-0.0964247	-0.994575	0.207231	0	0	0	1
-0.134747	-0.986716	0.0903722	0.303068	-0.990102	0.130464	-0.0514566	-0.474012	0.0389527	-0.0964221	-0.994575	0.207228	0	0	0	1
-0.134779	-0.986712	0.0903635	0.303059	-0.990098	0.130496	-0.0514558	-0.474013	0.0389499	-0.0964147	-0.994576	0.207224	0	0	0	1
-0.134803	-0.986708	0.0903671	0.303054	-0.990095	0.13052	-0.0514578	-0.474014	0.0389491	-0.0964195	-0.994576	0.207224	0	0	0	1
-0.134824	-0.986706	0.0903602	0.303048	-0.990092	0.130542	-0.0514548	-0.474014	0.0389449	-0.0964131	-0.994577	0.207221	0	0	0	1
-0.134847	-0.986702	0.0903663	0.303043	-0.990089	0.130564	-0.0514628	-0.474016	0.0389498	-0.0964211	-0.994576	0.207224	0	0	0	1
-0.13486	-0.986701	0.0903596	0.303036	-0.990087	0.130577	-0.0514624	-0.474018	0.038949	-0.0964149	-0.994576	0.207221	0	0	0	1
-0.134874	-0.9867	0.0903573	0.303033	-0.990085	0.130592	-0.0514581	-0.474017	0.0389437	-0.0964127	-0.994577	0.207219	0	0	0	1
