# Supplementary material for: Axially rigid steerable needle with compliant active tip control
Source: PLoS One. 2021 Dec 16;16(12):e0261089. doi: 10.1371/journal.pone.0261089 (PMC8675730; doi:10.1371/journal.pone.0261089)
Supplement: S4 File — (ZIP) [file pone.0261089.s004.zip › Ins3/poseLog_Thu_Apr_29_14_32_30_2021_.csv]

-0.134893	-0.986697	0.0903525	0.303026	-0.990083	0.130611	-0.0514594	-0.474019	0.0389438	-0.0964088	-0.994577	0.207218	0	0	0	1
-0.134903	-0.986696	0.0903575	0.303024	-0.990081	0.13062	-0.051466	-0.47402	0.0389488	-0.096415	-0.994576	0.207222	0	0	0	1
-0.13493	-0.986692	0.0903532	0.303017	-0.990078	0.130648	-0.0514615	-0.474022	0.0389421	-0.0964112	-0.994577	0.207218	0	0	0	1
