# Supplementary material for: Axially rigid steerable needle with compliant active tip control
Source: PLoS One. 2021 Dec 16;16(12):e0261089. doi: 10.1371/journal.pone.0261089 (PMC8675730; doi:10.1371/journal.pone.0261089)
Supplement: S4 File — (ZIP) [file pone.0261089.s004.zip › Ins3/poseLog_Thu_Apr_29_14_32_33_2021_.csv]

-0.137328	-0.986443	0.0894566	0.303062	-0.989761	0.133111	-0.0512299	-0.474153	0.0385977	-0.0955869	-0.99467	0.206798	0	0	0	1
-0.137488	-0.986421	0.0894514	0.303058	-0.98974	0.133272	-0.0512359	-0.474147	0.0385888	-0.0955887	-0.99467	0.206798	0	0	0	1
-0.137489	-0.986421	0.0894504	0.303063	-0.989739	0.133272	-0.0512393	-0.474134	0.0385923	-0.0955883	-0.99467	0.206794	0	0	0	1
-0.137374	-0.986434	0.0894854	0.303096	-0.989754	0.133153	-0.0512664	-0.474083	0.0386257	-0.0956221	-0.994665	0.206795	0	0	0	1
-0.137336	-0.986411	0.0897949	0.303185	-0.989759	0.133098	-0.0513107	-0.474078	0.0386319	-0.0959329	-0.994635	0.20682	0	0	0	1
-0.137288	-0.986383	0.0901818	0.303294	-0.989765	0.133029	-0.0513655	-0.474075	0.0386392	-0.0963215	-0.994597	0.206853	0	0	0	1
-0.137212	-0.986352	0.0906367	0.303427	-0.989775	0.132929	-0.0514341	-0.474065	0.0386538	-0.0967782	-0.994553	0.206895	0	0	0	1
-0.137136	-0.986325	0.0910414	0.303548	-0.989785	0.132831	-0.0514935	-0.47405	0.038666	-0.0971839	-0.994513	0.206928	0	0	0	1
-0.137018	-0.986294	0.0915535	0.303713	-0.989801	0.132685	-0.051569	-0.474029	0.0386843	-0.0976964	-0.994462	0.206972	0	0	0	1
-0.136808	-0.986286	0.091954	0.303906	-0.98983	0.132455	-0.0516119	-0.473981	0.0386942	-0.0980905	-0.994422	0.207006	0	0	0	1
-0.136646	-0.986267	0.0923968	0.304091	-0.989853	0.132272	-0.0516355	-0.473948	0.0386747	-0.0985258	-0.99438	0.207043	0	0	0	1
-0.136454	-0.986252	0.0928333	0.304281	-0.989882	0.132067	-0.0515958	-0.473896	0.0385961	-0.0989453	-0.994342	0.207064	0	0	0	1
-0.136267	-0.986238	0.0932645	0.304474	-0.989911	0.131866	-0.0515552	-0.473844	0.0385171	-0.0993596	-0.994303	0.207075	0	0	0	1
-0.136096	-0.986217	0.0937285	0.304669	-0.989935	0.131671	-0.0516067	-0.473814	0.0385239	-0.0998193	-0.994257	0.207123	0	0	0	1
-0.135905	-0.986184	0.0943578	0.304913	-0.989963	0.131455	-0.0516031	-0.47377	0.0384561	-0.100435	-0.994198	0.207164	0	0	0	1
-0.135767	-0.986148	0.0949208	0.305123	-0.989985	0.131297	-0.0515874	-0.473745	0.0383799	-0.100985	-0.994145	0.207169	0	0	0	1
-0.135646	-0.986098	0.0956159	0.30537	-0.990008	0.131155	-0.0515157	-0.473724	0.0382288	-0.101659	-0.994082	0.207118	0	0	0	1
-0.135531	-0.986037	0.0964032	0.305626	-0.990025	0.131005	-0.0515664	-0.473718	0.0381868	-0.102441	-0.994003	0.207164	0	0	0	1
-0.135403	-0.98599	0.0970627	0.305853	-0.990042	0.130842	-0.0516554	-0.473707	0.0382016	-0.103101	-0.993935	0.207233	0	0	0	1
-0.135236	-0.985943	0.0977689	0.306123	-0.990068	0.130646	-0.0516572	-0.473683	0.0381276	-0.103794	-0.993865	0.207229	0	0	0	1
-0.135147	-0.985855	0.0987756	0.306457	-0.99009	0.130532	-0.0515227	-0.473675	0.0378702	-0.10477	-0.993773	0.207113	0	0	0	1
-0.135133	-0.985739	0.0999471	0.306798	-0.990103	0.130489	-0.0513739	-0.473693	0.0375689	-0.105911	-0.993663	0.206981	0	0	0	1
-0.135132	-0.985601	0.101293	0.307182	-0.990114	0.13045	-0.0512554	-0.473726	0.0372733	-0.107229	-0.993533	0.206865	0	0	0	1
-0.13519	-0.985459	0.102589	0.307557	-0.990106	0.130438	-0.0514518	-0.473851	0.0372916	-0.108541	-0.99339	0.206729	0	0	0	1
-0.135192	-0.98537	0.103445	0.307836	-0.990103	0.130388	-0.0516322	-0.473941	0.0373583	-0.109412	-0.993292	0.206605	0	0	0	1
-0.135034	-0.985314	0.104184	0.308119	-0.990129	0.130205	-0.0515983	-0.473922	0.0372447	-0.110134	-0.993216	0.206545	0	0	0	1
-0.134775	-0.985291	0.104728	0.308398	-0.990163	0.129917	-0.0516673	-0.473881	0.037271	-0.110672	-0.993155	0.206537	0	0	0	1
-0.134522	-0.985272	0.105236	0.308676	-0.990188	0.12961	-0.0519705	-0.473888	0.037535	-0.111205	-0.993086	0.206559	0	0	0	1
-0.134177	-0.985262	0.105768	0.309002	-0.990228	0.129221	-0.0521624	-0.473848	0.0376956	-0.111744	-0.993019	0.206559	0	0	0	1
-0.133804	-0.985254	0.106314	0.309348	-0.990268	0.128791	-0.0524654	-0.473826	0.0379689	-0.11231	-0.992945	0.206567	0	0	0	1
-0.133401	-0.985255	0.106809	0.309707	-0.990312	0.128332	-0.0527752	-0.473799	0.0382596	-0.112825	-0.992876	0.206561	0	0	0	1
-0.132909	-0.985275	0.107234	0.310098	-0.99036	0.12777	-0.0532192	-0.473775	0.0387038	-0.113284	-0.992806	0.206567	0	0	0	1
-0.132354	-0.985317	0.107538	0.3105	-0.99041	0.127132	-0.0538215	-0.473765	0.0393292	-0.113641	-0.992741	0.206579	0	0	0	1
-0.131933	-0.985353	0.10772	0.310859	-0.99045	0.126656	-0.0542098	-0.473781	0.0397418	-0.113854	-0.9927	0.206583	0	0	0	1
-0.131506	-0.985381	0.107989	0.311238	-0.990494	0.126182	-0.0545125	-0.473782	0.040059	-0.114141	-0.992654	0.2066	0	0	0	1
-0.131134	-0.985396	0.1083	0.311622	-0.990539	0.125784	-0.0546134	-0.47377	0.0401629	-0.114447	-0.992615	0.206605	0	0	0	1
-0.130901	-0.98539	0.10864	0.311995	-0.99057	0.125534	-0.054626	-0.473812	0.0401595	-0.114776	-0.992577	0.206605	0	0	0	1
-0.130692	-0.985376	0.109013	0.312403	-0.990603	0.125321	-0.0545216	-0.473865	0.0400322	-0.115125	-0.992542	0.206591	0	0	0	1
-0.130472	-0.985373	0.109307	0.312798	-0.990637	0.125103	-0.0543914	-0.473909	0.0398905	-0.115391	-0.992516	0.206558	0	0	0	1
-0.130277	-0.985356	0.109694	0.313178	-0.990668	0.124903	-0.0542915	-0.473949	0.0397648	-0.115754	-0.992479	0.206538	0	0	0	1
-0.130095	-0.985322	0.11021	0.31355	-0.990697	0.124708	-0.0542219	-0.473981	0.0396515	-0.116249	-0.992426	0.206535	0	0	0	1
-0.129921	-0.985262	0.11095	0.313994	-0.990721	0.124498	-0.0542631	-0.474051	0.0396197	-0.116981	-0.992341	0.206537	0	0	0	1
-0.129762	-0.985188	0.111793	0.314442	-0.990747	0.124309	-0.0542187	-0.474102	0.0394881	-0.117805	-0.992249	0.206534	0	0	0	1
-0.129669	-0.985103	0.112645	0.314889	-0.990768	0.124197	-0.0540982	-0.474176	0.0392716	-0.11863	-0.992159	0.206531	0	0	0	1
-0.129651	-0.985018	0.113403	0.31531	-0.990781	0.124171	-0.0539066	-0.474274	0.038987	-0.119357	-0.992083	0.20651	0	0	0	1
-0.129539	-0.984952	0.114105	0.315753	-0.990807	0.124056	-0.0537061	-0.474339	0.0387119	-0.120023	-0.992014	0.206486	0	0	0	1
-0.129366	-0.984912	0.114644	0.316172	-0.990839	0.123886	-0.0534927	-0.474376	0.0384522	-0.120524	-0.991963	0.206459	0	0	0	1
-0.129139	-0.98487	0.115262	0.316655	-0.990878	0.123657	-0.0533001	-0.474407	0.0382101	-0.121104	-0.991902	0.20646	0	0	0	1
-0.128928	-0.984848	0.115687	0.317114	-0.990915	0.123455	-0.053079	-0.474454	0.0379618	-0.121489	-0.991864	0.206443	0	0	0	1
-0.128769	-0.984819	0.116107	0.317563	-0.990942	0.123296	-0.0529495	-0.474544	0.0377994	-0.121884	-0.991822	0.206429	0	0	0	1
-0.128578	-0.984785	0.116608	0.318057	-0.990969	0.123086	-0.0529355	-0.474648	0.0377465	-0.122372	-0.991764	0.2064	0	0	0	1
-0.128366	-0.984753	0.117108	0.31855	-0.991005	0.122876	-0.0527489	-0.47471	0.0375242	-0.122835	-0.991715	0.206336	0	0	0	1
-0.128255	-0.984703	0.117648	0.31902	-0.991032	0.12278	-0.0524612	-0.474792	0.0371832	-0.123331	-0.991666	0.206256	0	0	0	1
-0.12828	-0.984621	0.118302	0.319469	-0.991045	0.122824	-0.0521104	-0.474916	0.0367478	-0.123938	-0.991607	0.206145	0	0	0	1
-0.128345	-0.984514	0.119121	0.319926	-0.991053	0.122901	-0.0517685	-0.475046	0.0362958	-0.12471	-0.991527	0.20603	0	0	0	1
-0.128417	-0.984409	0.119907	0.32035	-0.99106	0.122987	-0.0514394	-0.47517	0.0358595	-0.125451	-0.991449	0.20592	0	0	0	1
-0.128381	-0.984325	0.120634	0.320783	-0.991077	0.122957	-0.0511862	-0.475257	0.0355202	-0.126139	-0.991374	0.205861	0	0	0	1
-0.128221	-0.984294	0.121057	0.321201	-0.991108	0.122812	-0.0509326	-0.475298	0.0352344	-0.126522	-0.991336	0.205831	0	0	0	1
-0.128036	-0.984278	0.121381	0.321639	-0.991141	0.122647	-0.0506863	-0.475352	0.0349714	-0.126806	-0.991309	0.205846	0	0	0	1
-0.12784	-0.984279	0.121583	0.322101	-0.991176	0.122477	-0.0504148	-0.475422	0.0347002	-0.126966	-0.991298	0.205867	0	0	0	1
-0.127534	-0.984297	0.121759	0.322671	-0.991227	0.122209	-0.0500479	-0.475475	0.0343509	-0.127084	-0.991295	0.205865	0	0	0	1
-0.127319	-0.984309	0.121881	0.323204	-0.991268	0.12204	-0.0496485	-0.475554	0.0339641	-0.127148	-0.9913	0.205828	0	0	0	1
-0.127107	-0.984323	0.121996	0.323671	-0.991307	0.121869	-0.0492897	-0.475613	0.0336186	-0.12721	-0.991304	0.205792	0	0	0	1
-0.126821	-0.984345	0.122116	0.324157	-0.991354	0.121616	-0.0489801	-0.475643	0.033331	-0.127282	-0.991304	0.205776	0	0	0	1
-0.126615	-0.984356	0.122239	0.324536	-0.991387	0.121433	-0.0487574	-0.475677	0.0331198	-0.12737	-0.9913	0.205781	0	0	0	1
-0.126413	-0.984362	0.122396	0.324871	-0.991417	0.121243	-0.0486128	-0.475701	0.0329821	-0.127501	-0.991288	0.205821	0	0	0	1
-0.126204	-0.984355	0.12267	0.32525	-0.991449	0.12104	-0.0484836	-0.47573	0.032846	-0.12775	-0.99126	0.205882	0	0	0	1
-0.126099	-0.984328	0.122998	0.325665	-0.991468	0.120944	-0.0483226	-0.475823	0.0326583	-0.128052	-0.991227	0.205964	0	0	0	1
-0.126015	-0.984306	0.123254	0.326098	-0.991486	0.120879	-0.0481079	-0.475936	0.032423	-0.128277	-0.991206	0.206038	0	0	0	1
-0.125784	-0.984312	0.123442	0.326576	-0.991525	0.120676	-0.0478312	-0.475989	0.0321533	-0.128423	-0.991196	0.206064	0	0	0	1
-0.125574	-0.984314	0.123638	0.327126	-0.991562	0.120503	-0.0474869	-0.476081	0.0318123	-0.128568	-0.991188	0.206081	0	0	0	1
-0.12547	-0.9843	0.123859	0.327678	-0.991588	0.120439	-0.0471139	-0.476219	0.0314257	-0.128738	-0.991178	0.206103	0	0	0	1
-0.125329	-0.984299	0.124006	0.328151	-0.991617	0.120337	-0.0467642	-0.476307	0.0310763	-0.128837	-0.991177	0.206089	0	0	0	1
-0.12509	-0.984311	0.124156	0.328647	-0.991656	0.120133	-0.0464505	-0.476362	0.0307754	-0.12894	-0.991173	0.20609	0	0	0	1
-0.125085	-0.984288	0.124343	0.329028	-0.991665	0.120155	-0.0461985	-0.476488	0.0305011	-0.129096	-0.991161	0.206122	0	0	0	1
-0.124895	-0.984293	0.124493	0.329359	-0.991694	0.119979	-0.0460457	-0.476512	0.0303547	-0.12922	-0.991149	0.20616	0	0	0	1
-0.124531	-0.984317	0.124666	0.329761	-0.991742	0.119622	-0.045928	-0.476474	0.0302637	-0.129367	-0.991133	0.206214	0	0	0	1
-0.124332	-0.984322	0.124825	0.330196	-0.991755	0.119364	-0.0463275	-0.476646	0.0306704	-0.129566	-0.991094	0.20631	0	0	0	1
-0.124038	-0.984333	0.125035	0.330682	-0.991791	0.119063	-0.0463218	-0.476704	0.0306779	-0.129765	-0.991068	0.206396	0	0	0	1
-0.123735	-0.98434	0.125274	0.331212	-0.991831	0.118758	-0.046258	-0.476766	0.0306252	-0.129985	-0.991041	0.206487	0	0	0	1
-0.123553	-0.984325	0.125571	0.331816	-0.991859	0.118585	-0.0461046	-0.476911	0.0304599	-0.130255	-0.99101	0.20659	0	0	0	1
-0.123591	-0.984289	0.125818	0.332334	-0.991864	0.118657	-0.0457963	-0.477113	0.0301165	-0.130465	-0.990993	0.206641	0	0	0	1
-0.123417	-0.984295	0.125943	0.33283	-0.991897	0.118527	-0.0454226	-0.477186	0.0297504	-0.130539	-0.990995	0.20661	0	0	0	1
-0.123094	-0.98432	0.126064	0.333321	-0.991945	0.118234	-0.045146	-0.477194	0.0295018	-0.130616	-0.990992	0.206603	0	0	0	1
-0.123002	-0.984313	0.126206	0.333633	-0.991961	0.118157	-0.0449956	-0.477256	0.0293464	-0.130736	-0.990981	0.206635	0	0	0	1
-0.122779	-0.984322	0.126354	0.333934	-0.991991	0.11794	-0.0449031	-0.47725	0.0292658	-0.130865	-0.990966	0.206683	0	0	0	1
-0.12244	-0.984347	0.126492	0.334267	-0.992033	0.1176	-0.0448555	-0.477208	0.0292466	-0.130987	-0.990951	0.206726	0	0	0	1
-0.122151	-0.984352	0.126727	0.334674	-0.992062	0.117274	-0.0450664	-0.47726	0.0294682	-0.131236	-0.990911	0.206804	0	0	0	1
-0.121818	-0.984365	0.126948	0.335128	-0.992096	0.116903	-0.0452818	-0.477314	0.0297019	-0.131471	-0.990873	0.206888	0	0	0	1
-0.121402	-0.984394	0.127124	0.335639	-0.992141	0.116457	-0.0454488	-0.477343	0.0299039	-0.131653	-0.990843	0.206971	0	0	0	1
-0.121026	-0.984417	0.127305	0.336192	-0.992178	0.116037	-0.045717	-0.477431	0.0302012	-0.131852	-0.990807	0.207071	0	0	0	1
-0.120817	-0.984411	0.127544	0.336746	-0.992199	0.115801	-0.0458486	-0.47757	0.030333	-0.132098	-0.99077	0.207182	0	0	0	1
-0.120649	-0.984402	0.127773	0.337215	-0.992222	0.115633	-0.0457899	-0.477651	0.0302696	-0.132314	-0.990743	0.207264	0	0	0	1
-0.120678	-0.984369	0.128	0.337725	-0.992221	0.115662	-0.0457379	-0.477703	0.030187	-0.132534	-0.990717	0.207347	0	0	0	1
-0.120681	-0.984338	0.128234	0.338169	-0.992223	0.115664	-0.0456852	-0.477828	0.0301063	-0.13276	-0.990689	0.207437	0	0	0	1
-0.120582	-0.984326	0.128418	0.338521	-0.992238	0.115574	-0.0455802	-0.477896	0.0299929	-0.132927	-0.99067	0.207503	0	0	0	1
-0.120286	-0.98434	0.12859	0.338931	-0.992276	0.115279	-0.0455087	-0.477889	0.029941	-0.133081	-0.990651	0.207564	0	0	0	1
-0.120075	-0.984346	0.12874	0.339344	-0.992295	0.115038	-0.0456922	-0.477972	0.0301357	-0.133245	-0.990623	0.207643	0	0	0	1
-0.119813	-0.984364	0.128851	0.339746	-0.992316	0.114722	-0.0460466	-0.478062	0.0305133	-0.133388	-0.990592	0.20772	0	0	0	1
-0.119414	-0.984403	0.128923	0.340206	-0.99235	0.114264	-0.0464425	-0.478064	0.0309556	-0.133493	-0.990564	0.207785	0	0	0	1
-0.119316	-0.984401	0.129024	0.34073	-0.992345	0.114092	-0.0469682	-0.478102	0.0314837	-0.133651	-0.990526	0.207869	0	0	0	1
-0.11931	-0.984383	0.129168	0.341275	-0.992332	0.114021	-0.0474124	-0.478192	0.0319129	-0.133845	-0.990486	0.207971	0	0	0	1
-0.119299	-0.984382	0.129191	0.341702	-0.992325	0.113973	-0.0476856	-0.478242	0.0321854	-0.133898	-0.99047	0.208067	0	0	0	1
-0.119067	-0.984403	0.129244	0.342178	-0.992343	0.113701	-0.0479442	-0.478284	0.03247	-0.133973	-0.990451	0.208172	0	0	0	1
-0.119023	-0.984381	0.129453	0.342661	-0.992347	0.11364	-0.0480146	-0.478387	0.0325223	-0.134187	-0.99042	0.208281	0	0	0	1
-0.119023	-0.984348	0.129697	0.343067	-0.992353	0.113655	-0.0478521	-0.478506	0.0323312	-0.134411	-0.990396	0.208365	0	0	0	1
-0.118917	-0.984329	0.129943	0.34349	-0.992372	0.113565	-0.0476692	-0.478584	0.0321339	-0.134631	-0.990373	0.208449	0	0	0	1
-0.118784	-0.984311	0.130197	0.343953	-0.992395	0.113449	-0.0474764	-0.47866	0.0319296	-0.134856	-0.990348	0.208535	0	0	0	1
-0.118784	-0.984274	0.130482	0.344396	-0.992403	0.113467	-0.0472692	-0.478797	0.0316892	-0.135116	-0.990321	0.208635	0	0	0	1
-0.118629	-0.984259	0.13073	0.34485	-0.992428	0.113331	-0.0470658	-0.478862	0.0314779	-0.135334	-0.990298	0.208718	0	0	0	1
-0.11826	-0.984274	0.130954	0.345359	-0.992477	0.112978	-0.0468786	-0.478836	0.0313152	-0.135522	-0.990277	0.20879	0	0	0	1
-0.118087	-0.984261	0.131204	0.345845	-0.992502	0.112811	-0.0467575	-0.478915	0.031189	-0.135752	-0.99025	0.208886	0	0	0	1
-0.118017	-0.984244	0.131401	0.346242	-0.99251	0.112733	-0.0467704	-0.479036	0.0311889	-0.135947	-0.990223	0.208971	0	0	0	1
-0.117652	-0.984267	0.131553	0.346654	-0.992552	0.112359	-0.0467744	-0.479009	0.031226	-0.136086	-0.990203	0.20903	0	0	0	1
-0.117339	-0.984294	0.13163	0.347031	-0.992577	0.111992	-0.0471331	-0.479056	0.0316201	-0.136193	-0.990175	0.209092	0	0	0	1
-0.11711	-0.984313	0.131693	0.347379	-0.992587	0.111691	-0.0476342	-0.479167	0.0321467	-0.136306	-0.990143	0.209166	0	0	0	1
-0.11672	-0.984352	0.131744	0.347744	-0.992617	0.111235	-0.0480714	-0.479188	0.0326335	-0.136392	-0.990115	0.209227	0	0	0	1
-0.11633	-0.984394	0.131775	0.348109	-0.992642	0.110765	-0.0486256	-0.479226	0.0332395	-0.136472	-0.990084	0.209289	0	0	0	1
-0.116021	-0.984424	0.131828	0.348503	-0.992658	0.110371	-0.0492031	-0.479325	0.0338554	-0.136579	-0.990048	0.209361	0	0	0	1
-0.115796	-0.984427	0.131999	0.349031	-0.99267	0.110085	-0.0495889	-0.479439	0.0342543	-0.136784	-0.990006	0.209471	0	0	0	1
-0.115833	-0.984397	0.132192	0.349507	-0.992663	0.110101	-0.0496974	-0.479507	0.0343363	-0.136988	-0.989975	0.209561	0	0	0	1
-0.115626	-0.984394	0.132393	0.349992	-0.992685	0.109878	-0.0497503	-0.479584	0.0343957	-0.137187	-0.989946	0.209653	0	0	0	1
-0.115593	-0.984361	0.132671	0.350528	-0.99269	0.109835	-0.0497502	-0.479758	0.034369	-0.137462	-0.989908	0.209775	0	0	0	1
-0.115588	-0.984325	0.132941	0.350993	-0.992697	0.109843	-0.0495842	-0.479897	0.0341729	-0.137712	-0.98988	0.209885	0	0	0	1
-0.115376	-0.984328	0.133102	0.351424	-0.992725	0.109638	-0.0494842	-0.47993	0.0340843	-0.137853	-0.989864	0.209973	0	0	0	1
-0.11513	-0.984337	0.133248	0.351857	-0.992754	0.10939	-0.0494484	-0.479953	0.0340666	-0.137985	-0.989846	0.210072	0	0	0	1
-0.115066	-0.984327	0.133377	0.352177	-0.992764	0.109327	-0.049403	-0.480031	0.0340157	-0.138107	-0.989831	0.210153	0	0	0	1
-0.114912	-0.984326	0.133518	0.352498	-0.992783	0.109175	-0.0493473	-0.480062	0.0339657	-0.138235	-0.989815	0.210229	0	0	0	1
-0.11466	-0.984335	0.133667	0.35285	-0.992813	0.108923	-0.0492969	-0.480052	0.033934	-0.138369	-0.989797	0.210293	0	0	0	1
-0.114468	-0.984337	0.133814	0.353233	-0.992828	0.108695	-0.0495018	-0.480136	0.0341501	-0.138531	-0.989767	0.21037	0	0	0	1
-0.114247	-0.984336	0.13401	0.353697	-0.99285	0.108453	-0.049592	-0.480211	0.0342502	-0.138727	-0.989736	0.210466	0	0	0	1
-0.114083	-0.984325	0.134232	0.354191	-0.992869	0.108279	-0.0495915	-0.480312	0.0342483	-0.138943	-0.989706	0.210581	0	0	0	1
-0.113978	-0.984296	0.134537	0.354781	-0.992887	0.108185	-0.0494321	-0.480447	0.0340696	-0.139224	-0.989672	0.210716	0	0	0	1
-0.114117	-0.984232	0.134888	0.355356	-0.992881	0.108346	-0.0492075	-0.480687	0.0337857	-0.139553	-0.989636	0.210873	0	0	0	1
-0.114193	-0.984176	0.13523	0.355912	-0.992882	0.108444	-0.0489636	-0.480881	0.0334925	-0.139868	-0.989601	0.211014	0	0	0	1
-0.113935	-0.984166	0.135516	0.356489	-0.992919	0.108205	-0.0487539	-0.480923	0.0332871	-0.140121	-0.989572	0.21113	0	0	0	1
-0.11376	-0.984165	0.135671	0.35688	-0.99294	0.10803	-0.0487002	-0.480959	0.0332412	-0.140263	-0.989554	0.211236	0	0	0	1
-0.113512	-0.984156	0.135948	0.357247	-0.992968	0.107769	-0.0487141	-0.480949	0.03326	-0.140532	-0.989515	0.211401	0	0	0	1
-0.113158	-0.984154	0.136257	0.35768	-0.993007	0.107396	-0.0487432	-0.4809	0.0333059	-0.14083	-0.989471	0.211584	0	0	0	1
-0.112868	-0.984144	0.136567	0.358142	-0.99304	0.107097	-0.0487227	-0.480886	0.0332929	-0.141125	-0.98943	0.211743	0	0	0	1
-0.11269	-0.984116	0.136916	0.358656	-0.993062	0.106908	-0.048702	-0.480914	0.0332596	-0.141464	-0.989382	0.211914	0	0	0	1
-0.112683	-0.984069	0.137257	0.359292	-0.993064	0.106893	-0.0486796	-0.480976	0.033201	-0.1418	-0.989336	0.212058	0	0	0	1
-0.112727	-0.984006	0.137669	0.360026	-0.993068	0.106955	-0.0484626	-0.481107	0.0329317	-0.142188	-0.98929	0.212203	0	0	0	1
-0.112787	-0.983948	0.138041	0.360678	-0.993073	0.107044	-0.048176	-0.481225	0.0325949	-0.142528	-0.989252	0.212326	0	0	0	1
-0.112846	-0.983887	0.138422	0.361432	-0.993079	0.107143	-0.0478152	-0.481303	0.0321825	-0.14287	-0.989216	0.212447	0	0	0	1
-0.113074	-0.983865	0.138394	0.36196	-0.993065	0.107421	-0.0474886	-0.481378	0.0318245	-0.142813	-0.989236	0.212514	0	0	0	1
-0.113071	-0.983832	0.138629	0.362452	-0.993074	0.107444	-0.0472542	-0.481402	0.0315638	-0.143022	-0.989214	0.212586	0	0	0	1
-0.112932	-0.98382	0.138831	0.362894	-0.993095	0.107321	-0.0470952	-0.481411	0.0314022	-0.143201	-0.989193	0.212659	0	0	0	1
-0.112799	-0.983812	0.138998	0.363238	-0.993114	0.1072	-0.0469624	-0.481427	0.0312702	-0.143348	-0.989176	0.212708	0	0	0	1
-0.112613	-0.983813	0.139135	0.36358	-0.993134	0.107003	-0.0469935	-0.481452	0.0313135	-0.143482	-0.989155	0.212764	0	0	0	1
-0.112329	-0.983825	0.13928	0.364044	-0.993158	0.106681	-0.0472123	-0.481506	0.0315587	-0.14364	-0.989124	0.212837	0	0	0	1
-0.112111	-0.983821	0.139486	0.36457	-0.993178	0.106433	-0.0473518	-0.481596	0.0317083	-0.143853	-0.989089	0.212936	0	0	0	1
-0.111925	-0.983808	0.13973	0.365123	-0.993202	0.106251	-0.0472623	-0.481669	0.0316191	-0.14408	-0.989059	0.213023	0	0	0	1
-0.111775	-0.983792	0.13996	0.365706	-0.993226	0.106122	-0.0470487	-0.481754	0.0314018	-0.14428	-0.989036	0.213117	0	0	0	1
-0.111867	-0.983778	0.139982	0.366148	-0.993226	0.106265	-0.0467109	-0.481913	0.0310466	-0.144269	-0.989049	0.213118	0	0	0	1
-0.111857	-0.983785	0.139943	0.36658	-0.993239	0.106312	-0.0463258	-0.482012	0.0306655	-0.144189	-0.989073	0.213022	0	0	0	1
-0.111607	-0.983789	0.140111	0.367108	-0.993276	0.106097	-0.046033	-0.482017	0.0303899	-0.144317	-0.989063	0.213037	0	0	0	1
-0.11148	-0.983783	0.140255	0.36754	-0.993296	0.105993	-0.0458391	-0.482068	0.0301982	-0.144435	-0.989051	0.213078	0	0	0	1
-0.111256	-0.983784	0.140428	0.367959	-0.993326	0.105787	-0.0456653	-0.482064	0.0300378	-0.144581	-0.989035	0.21312	0	0	0	1
-0.110809	-0.983816	0.140556	0.368446	-0.99337	0.105312	-0.0457962	-0.482022	0.0302213	-0.144709	-0.989011	0.213184	0	0	0	1
-0.110527	-0.983837	0.140635	0.36889	-0.993387	0.10496	-0.0462359	-0.482086	0.030696	-0.144825	-0.988979	0.213245	0	0	0	1
-0.11047	-0.983839	0.14066	0.36931	-0.993385	0.104862	-0.0465067	-0.482086	0.0309737	-0.144877	-0.988963	0.213256	0	0	0	1
-0.110285	-0.983853	0.140711	0.369805	-0.993395	0.10463	-0.046809	-0.482116	0.0312991	-0.144953	-0.988941	0.213276	0	0	0	1
-0.110237	-0.983839	0.140846	0.37032	-0.993394	0.104547	-0.0470109	-0.482226	0.0314946	-0.145108	-0.988912	0.21333	0	0	0	1
-0.110132	-0.983834	0.140964	0.370787	-0.993411	0.104458	-0.0468652	-0.482294	0.0313512	-0.145206	-0.988902	0.213336	0	0	0	1
-0.110024	-0.983834	0.141047	0.371227	-0.993429	0.104377	-0.0466596	-0.482347	0.0311518	-0.145264	-0.9889	0.213314	0	0	0	1
-0.109958	-0.983826	0.141154	0.371742	-0.993441	0.10433	-0.0465051	-0.48245	0.0309948	-0.145352	-0.988892	0.213305	0	0	0	1
-0.109846	-0.983825	0.141252	0.372258	-0.993461	0.104249	-0.046265	-0.482515	0.0307598	-0.14542	-0.98889	0.213279	0	0	0	1
-0.109607	-0.983843	0.141311	0.372786	-0.993492	0.104035	-0.0460681	-0.482515	0.030591	-0.145451	-0.98889	0.213243	0	0	0	1
-0.109535	-0.983842	0.141374	0.3734	-0.993498	0.103949	-0.0461464	-0.482603	0.0306735	-0.14552	-0.988878	0.213222	0	0	0	1
-0.109455	-0.983853	0.141359	0.373934	-0.993503	0.103855	-0.0462336	-0.482752	0.0307747	-0.145511	-0.988876	0.213167	0	0	0	1
-0.109187	-0.983889	0.141312	0.374486	-0.993535	0.103601	-0.0461352	-0.482789	0.0307203	-0.145446	-0.988887	0.213068	0	0	0	1
-0.109059	-0.983906	0.141294	0.375009	-0.993547	0.103466	-0.0461761	-0.482894	0.0307821	-0.145428	-0.988888	0.213005	0	0	0	1
-0.109074	-0.983904	0.141297	0.375437	-0.993546	0.103487	-0.0461366	-0.483041	0.03074	-0.145427	-0.988889	0.21295	0	0	0	1
-0.10894	-0.983912	0.141347	0.375961	-0.99357	0.103396	-0.0458243	-0.483097	0.0304408	-0.14544	-0.988897	0.21289	0	0	0	1
-0.108927	-0.983901	0.141429	0.376491	-0.993582	0.10343	-0.0454844	-0.483214	0.0300926	-0.145485	-0.988901	0.212839	0	0	0	1
-0.108949	-0.983894	0.141463	0.376987	-0.993593	0.103511	-0.045077	-0.483329	0.0296764	-0.145478	-0.988914	0.212754	0	0	0	1
-0.108673	-0.983929	0.141433	0.37765	-0.99363	0.103277	-0.0447859	-0.483369	0.0294278	-0.145409	-0.988932	0.212652	0	0	0	1
-0.108507	-0.983965	0.141308	0.378171	-0.993643	0.103095	-0.0449086	-0.483499	0.0295889	-0.145292	-0.988944	0.212567	0	0	0	1
-0.108177	-0.984015	0.141214	0.378698	-0.993671	0.10273	-0.0451444	-0.483559	0.0298844	-0.145213	-0.988947	0.2125	0	0	0	1
-0.10775	-0.984075	0.14112	0.379233	-0.993698	0.102221	-0.0456958	-0.483604	0.0305112	-0.145164	-0.988935	0.21247	0	0	0	1
-0.10751	-0.984113	0.141037	0.379632	-0.993706	0.101904	-0.0462212	-0.483639	0.0310832	-0.145128	-0.988922	0.212447	0	0	0	1
-0.107275	-0.984153	0.140936	0.380044	-0.993707	0.101562	-0.0469566	-0.483686	0.0318673	-0.145096	-0.988902	0.212437	0	0	0	1
-0.107062	-0.984191	0.140834	0.380531	-0.993697	0.101208	-0.047924	-0.483732	0.0328814	-0.145087	-0.98887	0.21244	0	0	0	1
-0.10686	-0.984239	0.140656	0.380959	-0.993678	0.10084	-0.0490847	-0.483823	0.0340959	-0.145022	-0.988839	0.212433	0	0	0	1
-0.10681	-0.984282	0.140387	0.381465	-0.993627	0.100573	-0.0506236	-0.483913	0.0356773	-0.144909	-0.988799	0.212399	0	0	0	1
-0.106744	-0.984327	0.140125	0.382111	-0.993571	0.100271	-0.0523022	-0.483934	0.0374007	-0.144817	-0.988749	0.212378	0	0	0	1
-0.106732	-0.984362	0.139888	0.382679	-0.993525	0.10009	-0.0535189	-0.483895	0.0386493	-0.144704	-0.988718	0.212327	0	0	0	1
-0.106597	-0.984409	0.139659	0.38316	-0.993498	0.0998169	-0.0545161	-0.483891	0.0396945	-0.144572	-0.988695	0.212261	0	0	0	1
-0.106538	-0.98445	0.139412	0.383666	-0.993469	0.0996448	-0.0553562	-0.483908	0.0405725	-0.144409	-0.988684	0.212155	0	0	0	1
-0.106615	-0.984468	0.139229	0.383988	-0.993448	0.0996863	-0.0556536	-0.48394	0.0408788	-0.14426	-0.988693	0.212034	0	0	0	1
-0.106522	-0.984486	0.139171	0.384246	-0.993453	0.0995817	-0.055745	-0.483971	0.0409901	-0.144207	-0.988696	0.21198	0	0	0	1
-0.106296	-0.984502	0.139233	0.384605	-0.993478	0.0993568	-0.0557062	-0.483957	0.0409779	-0.144255	-0.988689	0.211973	0	0	0	1
-0.106261	-0.984488	0.139357	0.38501	-0.993486	0.0993279	-0.0556236	-0.484044	0.0408875	-0.14437	-0.988676	0.212001	0	0	0	1
-0.106268	-0.984467	0.139499	0.385485	-0.993496	0.0993671	-0.0553631	-0.484146	0.0406104	-0.144485	-0.988671	0.21201	0	0	0	1
-0.106138	-0.984474	0.139553	0.386002	-0.993524	0.0992861	-0.0550038	-0.48418	0.0402629	-0.144497	-0.988683	0.21195	0	0	0	1
-0.10598	-0.984489	0.139566	0.386566	-0.993556	0.0991829	-0.054618	-0.484215	0.039897	-0.144465	-0.988703	0.211855	0	0	0	1
-0.10608	-0.984474	0.139596	0.387093	-0.993559	0.0993322	-0.0542812	-0.484378	0.0395408	-0.144464	-0.988717	0.211773	0	0	0	1
-0.106131	-0.984468	0.139597	0.387579	-0.993571	0.0994444	-0.0538627	-0.48449	0.0391128	-0.144426	-0.98874	0.21167	0	0	0	1
-0.106182	-0.984455	0.139652	0.388117	-0.993584	0.0995599	-0.053408	-0.484603	0.0386428	-0.144436	-0.988757	0.211588	0	0	0	1
-0.106376	-0.984423	0.139726	0.388567	-0.993581	0.0998138	-0.0529884	-0.484771	0.0381851	-0.144475	-0.988769	0.211528	0	0	0	1
-0.106368	-0.984416	0.139783	0.389045	-0.993597	0.0998618	-0.0525926	-0.484849	0.0377827	-0.144491	-0.988782	0.211465	0	0	0	1
-0.106236	-0.984417	0.139879	0.389586	-0.993626	0.0997821	-0.0521988	-0.484875	0.0373966	-0.144542	-0.988789	0.211423	0	0	0	1
-0.106145	-0.984413	0.139975	0.390037	-0.993647	0.0997316	-0.0518913	-0.484907	0.0370912	-0.144603	-0.988792	0.2114	0	0	0	1
-0.105931	-0.984423	0.140064	0.390526	-0.99368	0.0995564	-0.0515948	-0.484892	0.0368156	-0.144654	-0.988795	0.211374	0	0	0	1
-0.105792	-0.984424	0.140165	0.391033	-0.993699	0.0994315	-0.0514609	-0.484945	0.0366912	-0.144736	-0.988788	0.211368	0	0	0	1
-0.105645	-0.984432	0.140218	0.391436	-0.993716	0.0992859	-0.0514257	-0.484982	0.0366721	-0.144779	-0.988782	0.211358	0	0	0	1
-0.105321	-0.984459	0.140271	0.391863	-0.993745	0.0989436	-0.0515176	-0.484961	0.0368068	-0.144829	-0.98877	0.211365	0	0	0	1
-0.105102	-0.984469	0.140367	0.392336	-0.993762	0.0986964	-0.0516741	-0.485013	0.0369865	-0.144932	-0.988748	0.2114	0	0	0	1
-0.105115	-0.984447	0.140509	0.392761	-0.993759	0.0986949	-0.0517356	-0.485147	0.0370321	-0.14508	-0.988724	0.211448	0	0	0	1
-0.105032	-0.984439	0.140632	0.393184	-0.993774	0.0986322	-0.051559	-0.485193	0.0368545	-0.145181	-0.988716	0.211465	0	0	0	1
-0.104932	-0.984425	0.140805	0.393794	-0.993792	0.0985545	-0.0513568	-0.485279	0.0366485	-0.14533	-0.988702	0.211483	0	0	0	1
-0.10501	-0.984391	0.140983	0.394287	-0.993793	0.0986594	-0.0511319	-0.485416	0.0363932	-0.145487	-0.988688	0.211516	0	0	0	1
-0.104875	-0.984384	0.141132	0.394787	-0.993816	0.0985519	-0.0509013	-0.485444	0.0361662	-0.145608	-0.988679	0.211535	0	0	0	1
-0.104609	-0.984392	0.14127	0.395362	-0.993844	0.0982836	-0.0508644	-0.485463	0.0361546	-0.145731	-0.988661	0.211568	0	0	0	1
-0.1046	-0.984377	0.141384	0.395843	-0.993848	0.0982816	-0.0507906	-0.485576	0.0360702	-0.145837	-0.988649	0.211586	0	0	0	1
-0.104553	-0.984367	0.141485	0.396287	-0.993861	0.0982635	-0.0505688	-0.48564	0.0358441	-0.145913	-0.988646	0.211578	0	0	0	1
-0.104355	-0.984373	0.141593	0.396761	-0.993886	0.098077	-0.0504488	-0.485648	0.035742	-0.146002	-0.988636	0.21159	0	0	0	1
-0.104369	-0.984355	0.14171	0.397162	-0.993883	0.0980804	-0.0504933	-0.485772	0.035773	-0.146123	-0.988617	0.211621	0	0	0	1
-0.104368	-0.984335	0.141844	0.397563	-0.993891	0.0981026	-0.0503028	-0.485845	0.0355681	-0.146237	-0.988608	0.211638	0	0	0	1
-0.104226	-0.984324	0.142028	0.398076	-0.993914	0.0979893	-0.0500535	-0.485871	0.0353202	-0.146391	-0.988594	0.211677	0	0	0	1
-0.104257	-0.984293	0.142222	0.398574	-0.993921	0.0980495	-0.0498122	-0.485983	0.0350535	-0.146561	-0.988578	0.211721	0	0	0	1
-0.104283	-0.98427	0.142357	0.399034	-0.993928	0.0981098	-0.0495502	-0.486112	0.0347728	-0.146669	-0.988572	0.211727	0	0	0	1
-0.10385	-0.984306	0.142427	0.399571	-0.993982	0.0977169	-0.0492315	-0.486117	0.0345099	-0.146692	-0.988578	0.211704	0	0	0	1
-0.103679	-0.984319	0.14246	0.400049	-0.994003	0.0975603	-0.0491198	-0.486159	0.0344197	-0.146708	-0.988579	0.211702	0	0	0	1
-0.103596	-0.984315	0.142548	0.40042	-0.994011	0.0974676	-0.0491569	-0.48623	0.0344607	-0.146796	-0.988564	0.21173	0	0	0	1
-0.103324	-0.984331	0.14264	0.400819	-0.994035	0.0971756	-0.0492501	-0.486218	0.0345858	-0.146887	-0.988546	0.211765	0	0	0	1
-0.103042	-0.984353	0.142688	0.401206	-0.994042	0.0968044	-0.0498233	-0.486282	0.0351994	-0.146982	-0.98851	0.21183	0	0	0	1
-0.102719	-0.98439	0.142664	0.401566	-0.994039	0.0963349	-0.05079	-0.486388	0.0362222	-0.14704	-0.988465	0.211899	0	0	0	1
-0.10217	-0.984455	0.14261	0.401954	-0.994056	0.0956364	-0.0517771	-0.48639	0.0373022	-0.147062	-0.988421	0.211955	0	0	0	1
-0.101612	-0.984524	0.142535	0.402345	-0.994063	0.0948945	-0.0529926	-0.486428	0.0386154	-0.147083	-0.988368	0.21202	0	0	0	1
-0.101067	-0.984593	0.142445	0.402774	-0.994058	0.0941346	-0.054425	-0.486525	0.0401462	-0.147108	-0.988303	0.212101	0	0	0	1
-0.1004	-0.984674	0.142355	0.403276	-0.994056	0.0932341	-0.0559796	-0.486597	0.0418181	-0.147139	-0.988229	0.212192	0	0	0	1
-0.0997309	-0.984755	0.142269	0.40373	-0.994064	0.0923735	-0.0572459	-0.486599	0.0432	-0.147143	-0.988169	0.212263	0	0	0	1
-0.0991683	-0.984817	0.142229	0.404161	-0.99407	0.0916491	-0.0583086	-0.486616	0.044357	-0.147178	-0.988112	0.212328	0	0	0	1
-0.0987208	-0.984858	0.142258	0.404598	-0.994079	0.0910905	-0.0590177	-0.486625	0.0451345	-0.147251	-0.988066	0.212394	0	0	0	1
-0.0984989	-0.984864	0.142366	0.405029	-0.994084	0.0908097	-0.0593649	-0.48668	0.0455069	-0.147381	-0.98803	0.212466	0	0	0	1
-0.0984457	-0.984845	0.142538	0.40543	-0.99409	0.0907494	-0.0593561	-0.486742	0.0454901	-0.147549	-0.988006	0.212534	0	0	0	1
-0.0983875	-0.984821	0.142745	0.405863	-0.994106	0.0907109	-0.0591561	-0.486776	0.0452784	-0.147733	-0.987988	0.212598	0	0	0	1
-0.0984613	-0.98478	0.142977	0.406307	-0.99411	0.0908068	-0.0589416	-0.486877	0.04503	-0.147948	-0.987967	0.212675	0	0	0	1
-0.098632	-0.984728	0.143216	0.406709	-0.994105	0.0910024	-0.0587133	-0.487011	0.0447524	-0.148172	-0.987946	0.212753	0	0	0	1
-0.098558	-0.984709	0.143396	0.407084	-0.994121	0.0909475	-0.0585265	-0.487025	0.0445589	-0.148331	-0.987931	0.212809	0	0	0	1
-0.0983787	-0.984706	0.143542	0.407443	-0.994144	0.0907771	-0.0584113	-0.486995	0.0444564	-0.148457	-0.987917	0.212855	0	0	0	1
-0.0982491	-0.984699	0.143675	0.407819	-0.994151	0.0906233	-0.058524	-0.487038	0.044577	-0.148594	-0.98789	0.212918	0	0	0	1
-0.0980604	-0.984699	0.143805	0.408202	-0.994166	0.0904152	-0.0586017	-0.487047	0.0446716	-0.148722	-0.987867	0.21298	0	0	0	1
-0.0978742	-0.984699	0.143935	0.408599	-0.994179	0.0902065	-0.0586995	-0.48706	0.0447862	-0.148852	-0.987842	0.213043	0	0	0	1
-0.0977031	-0.984695	0.144078	0.409034	-0.994187	0.0900016	-0.0588697	-0.487101	0.0449702	-0.149002	-0.987811	0.213114	0	0	0	1
-0.0975793	-0.984685	0.144228	0.409485	-0.994192	0.089847	-0.05902	-0.487169	0.0451264	-0.149159	-0.98778	0.213192	0	0	0	1
-0.0975305	-0.984666	0.144394	0.409892	-0.994198	0.0897932	-0.0589991	-0.487229	0.0450976	-0.14932	-0.987757	0.213272	0	0	0	1
-0.0976051	-0.984656	0.144406	0.410199	-0.994186	0.0898481	-0.0591309	-0.487353	0.0452178	-0.149347	-0.987748	0.213401	0	0	0	1
-0.097738	-0.984693	0.144067	0.410294	-0.994166	0.0899763	-0.0592745	-0.487463	0.0453734	-0.149029	-0.987789	0.213481	0	0	0	1
-0.0977143	-0.984773	0.143536	0.410287	-0.994169	0.0899875	-0.0592043	-0.487459	0.0453552	-0.148493	-0.98787	0.213445	0	0	0	1
-0.0977147	-0.98484	0.143072	0.410209	-0.99417	0.0900205	-0.0591301	-0.487446	0.0453231	-0.148025	-0.987942	0.213386	0	0	0	1
-0.0977725	-0.984898	0.142635	0.410091	-0.994165	0.090107	-0.0590779	-0.487455	0.0453021	-0.147588	-0.988008	0.213327	0	0	0	1
-0.0978142	-0.984964	0.14215	0.409963	-0.994163	0.0901819	-0.0590084	-0.487457	0.0452707	-0.147101	-0.988082	0.213256	0	0	0	1
-0.0978926	-0.985049	0.141504	0.409789	-0.994156	0.0903018	-0.0589345	-0.48747	0.0452441	-0.146456	-0.988179	0.213172	0	0	0	1
-0.0979375	-0.98516	0.140699	0.409584	-0.994153	0.0903973	-0.0588471	-0.487464	0.0452239	-0.145649	-0.9883	0.213067	0	0	0	1
-0.0979668	-0.985265	0.139939	0.409392	-0.994151	0.0904759	-0.0587511	-0.487449	0.0451932	-0.144886	-0.988413	0.21296	0	0	0	1
-0.0980118	-0.985414	0.138855	0.409115	-0.994148	0.090589	-0.0586301	-0.487434	0.0451651	-0.143798	-0.988573	0.21281	0	0	0	1
-0.0980725	-0.985547	0.137865	0.40887	-0.994145	0.0907181	-0.0584763	-0.487425	0.0450933	-0.142802	-0.988721	0.212618	0	0	0	1
-0.0981315	-0.985694	0.13677	0.408594	-0.994143	0.0908512	-0.0583152	-0.487416	0.0450242	-0.141701	-0.988883	0.212421	0	0	0	1
-0.0981877	-0.985811	0.135884	0.408365	-0.994139	0.0909647	-0.0582016	-0.487411	0.0449841	-0.140812	-0.989011	0.212285	0	0	0	1
-0.0982659	-0.985951	0.134807	0.408083	-0.994133	0.0911117	-0.0580689	-0.487407	0.0449397	-0.139732	-0.989167	0.212126	0	0	0	1
-0.0983191	-0.986098	0.133686	0.407793	-0.99413	0.0912357	-0.0579335	-0.487395	0.0449002	-0.138607	-0.989327	0.211966	0	0	0	1
-0.0983661	-0.986256	0.132485	0.407486	-0.994126	0.0913568	-0.057799	-0.487372	0.0448703	-0.137402	-0.989496	0.211806	0	0	0	1
-0.0984068	-0.986381	0.131515	0.407234	-0.994123	0.0914566	-0.0576941	-0.487358	0.0448496	-0.136429	-0.989631	0.211679	0	0	0	1
-0.0984533	-0.986507	0.130532	0.406977	-0.99412	0.091563	-0.0575876	-0.487345	0.0448277	-0.135444	-0.989768	0.211546	0	0	0	1
-0.0985165	-0.986627	0.129576	0.406727	-0.994115	0.0916855	-0.0574758	-0.487336	0.0447961	-0.134485	-0.9899	0.211412	0	0	0	1
-0.0985952	-0.986737	0.128675	0.40649	-0.99411	0.0918232	-0.0573477	-0.487336	0.044741	-0.133581	-0.990025	0.211253	0	0	0	1
-0.0994036	-0.986781	0.127713	0.406197	-0.994036	0.0926985	-0.0572198	-0.487342	0.0445937	-0.132649	-0.990157	0.211087	0	0	0	1
-0.0995298	-0.986886	0.126797	0.40593	-0.994025	0.0928809	-0.0571163	-0.487351	0.0445595	-0.131733	-0.990281	0.21095	0	0	0	1
-0.0996801	-0.986985	0.12591	0.40565	-0.994011	0.0930849	-0.0570234	-0.487376	0.0445301	-0.13085	-0.990399	0.210824	0	0	0	1
-0.099855	-0.987083	0.125001	0.405351	-0.993994	0.0933136	-0.0569359	-0.487413	0.0445054	-0.129945	-0.990519	0.210696	0	0	0	1
-0.100027	-0.987173	0.124144	0.405068	-0.99398	0.0935405	-0.0568228	-0.487449	0.0444508	-0.12909	-0.990634	0.210549	0	0	0	1
-0.100251	-0.987248	0.123369	0.404784	-0.993959	0.0938139	-0.0567243	-0.487511	0.0443965	-0.12832	-0.990736	0.2104	0	0	0	1
-0.100473	-0.987315	0.122649	0.404508	-0.99394	0.0940836	-0.0566166	-0.487574	0.0443284	-0.127604	-0.990831	0.210261	0	0	0	1
-0.100701	-0.987399	0.121783	0.404192	-0.99392	0.094367	-0.0564957	-0.487631	0.0442608	-0.126741	-0.990945	0.210107	0	0	0	1
-0.1009	-0.98749	0.120874	0.403876	-0.993903	0.0946244	-0.0563725	-0.487676	0.0441991	-0.125835	-0.991063	0.209959	0	0	0	1
-0.101004	-0.98761	0.119807	0.403547	-0.9939	0.0948121	-0.0560925	-0.487652	0.0440077	-0.124752	-0.991209	0.209809	0	0	0	1
-0.101116	-0.987773	0.118361	0.403133	-0.993892	0.0950132	-0.0559045	-0.48764	0.0439445	-0.123301	-0.991393	0.209635	0	0	0	1
-0.101163	-0.987937	0.116944	0.402759	-0.993888	0.0951423	-0.0557494	-0.487608	0.04392	-0.121879	-0.99157	0.209466	0	0	0	1
-0.101196	-0.988087	0.115638	0.402419	-0.993886	0.0952517	-0.0556079	-0.487577	0.0439002	-0.120569	-0.991731	0.209315	0	0	0	1
-0.101249	-0.988239	0.114283	0.402062	-0.993881	0.0953818	-0.0554642	-0.487548	0.0438809	-0.11921	-0.991896	0.209156	0	0	0	1
-0.101294	-0.988378	0.113033	0.401732	-0.993877	0.0954989	-0.0553324	-0.487523	0.0438644	-0.117956	-0.992047	0.209011	0	0	0	1
-0.101396	-0.988506	0.111824	0.401387	-0.993868	0.0956692	-0.0552127	-0.487518	0.0438495	-0.116746	-0.992191	0.208872	0	0	0	1
-0.101522	-0.988609	0.11079	0.401071	-0.993856	0.0958567	-0.0550898	-0.487527	0.043812	-0.115712	-0.992313	0.20875	0	0	0	1
-0.101667	-0.988698	0.109863	0.400766	-0.993845	0.0960601	-0.0549458	-0.487541	0.0437409	-0.114783	-0.992424	0.208639	0	0	0	1
-0.101864	-0.988761	0.109108	0.400448	-0.993844	0.0963492	-0.0544414	-0.487503	0.0432866	-0.113992	-0.992536	0.208525	0	0	0	1
-0.102133	-0.988811	0.108403	0.400116	-0.993832	0.0966943	-0.0540539	-0.487519	0.0429367	-0.113266	-0.992634	0.208422	0	0	0	1
-0.102386	-0.988863	0.107681	0.399781	-0.99382	0.0970234	-0.0536739	-0.487529	0.0425982	-0.112521	-0.992733	0.20832	0	0	0	1
-0.102645	-0.988905	0.107047	0.399445	-0.993809	0.097355	-0.053287	-0.487538	0.0422439	-0.111865	-0.992823	0.20822	0	0	0	1
-0.102888	-0.988946	0.10644	0.399119	-0.993796	0.0976608	-0.0529645	-0.487552	0.0419536	-0.11124	-0.992905	0.208131	0	0	0	1
-0.103089	-0.988987	0.105865	0.398808	-0.993788	0.0979253	-0.0526231	-0.487545	0.0416463	-0.110643	-0.992985	0.208032	0	0	0	1
-0.103334	-0.989019	0.105324	0.398458	-0.993778	0.098239	-0.0522247	-0.487539	0.0412739	-0.110076	-0.993063	0.207909	0	0	0	1
-0.10359	-0.989044	0.104837	0.39807	-0.99376	0.0985407	-0.0520028	-0.487557	0.041072	-0.109581	-0.993126	0.207824	0	0	0	1
-0.10379	-0.989064	0.104443	0.397648	-0.993752	0.0987943	-0.0516753	-0.487518	0.0407615	-0.109164	-0.993185	0.207732	0	0	0	1
-0.10402	-0.989057	0.10428	0.397239	-0.993736	0.0990522	-0.0514933	-0.487505	0.0405703	-0.108994	-0.993212	0.207672	0	0	0	1
-0.104128	-0.989064	0.104111	0.396791	-0.993728	0.099177	-0.0514062	-0.487441	0.0404882	-0.108821	-0.993234	0.207597	0	0	0	1
-0.104211	-0.989077	0.103899	0.396306	-0.993713	0.0992544	-0.0515402	-0.487398	0.0406345	-0.108628	-0.993249	0.20753	0	0	0	1
-0.104155	-0.989109	0.103652	0.395818	-0.993708	0.0991832	-0.0517681	-0.487301	0.0408934	-0.108402	-0.993263	0.207449	0	0	0	1
-0.104152	-0.989129	0.103462	0.395437	-0.9937	0.0991671	-0.0519634	-0.487249	0.0411081	-0.108233	-0.993273	0.207393	0	0	0	1
-0.104253	-0.989136	0.103298	0.395068	-0.993684	0.0992617	-0.0520883	-0.487239	0.0412386	-0.108086	-0.993283	0.20734	0	0	0	1
-0.104331	-0.989142	0.103158	0.394733	-0.993675	0.0993443	-0.0520998	-0.487202	0.0412557	-0.107951	-0.993297	0.207288	0	0	0	1
-0.104481	-0.989142	0.103006	0.394392	-0.993669	0.0995268	-0.0518662	-0.487158	0.0410209	-0.107784	-0.993325	0.207229	0	0	0	1
-0.104765	-0.989136	0.102777	0.394006	-0.993655	0.0998645	-0.0514697	-0.487139	0.0406165	-0.107527	-0.99337	0.207157	0	0	0	1
-0.105073	-0.98913	0.102523	0.393597	-0.993643	0.100238	-0.0509728	-0.487111	0.0401118	-0.107237	-0.993421	0.207081	0	0	0	1
-0.105351	-0.989121	0.102325	0.393191	-0.993635	0.100581	-0.0504557	-0.487064	0.0395845	-0.107	-0.993468	0.207003	0	0	0	1
-0.105604	-0.989104	0.102224	0.392743	-0.993631	0.1009	-0.0498862	-0.486976	0.0389979	-0.106851	-0.993507	0.206928	0	0	0	1
-0.105802	-0.989096	0.1021	0.392255	-0.993628	0.101151	-0.0494479	-0.486877	0.0385509	-0.106692	-0.993542	0.206846	0	0	0	1
-0.105994	-0.989089	0.101971	0.391754	-0.993621	0.101385	-0.0491106	-0.486788	0.038206	-0.106537	-0.993572	0.206776	0	0	0	1
-0.106205	-0.989078	0.101855	0.391208	-0.993613	0.101642	-0.0487382	-0.486685	0.0378228	-0.106392	-0.993602	0.206706	0	0	0	1
-0.106361	-0.989067	0.101803	0.390692	-0.99361	0.101839	-0.0483763	-0.486561	0.0374496	-0.106308	-0.993625	0.206679	0	0	0	1
-0.106535	-0.989057	0.101718	0.390243	-0.993595	0.102025	-0.0482992	-0.486517	0.0373625	-0.106223	-0.993638	0.20666	0	0	0	1
-0.106745	-0.989048	0.101581	0.38975	-0.993576	0.102252	-0.0482045	-0.486483	0.0372593	-0.106085	-0.993656	0.206612	0	0	0	1
-0.106941	-0.989038	0.101476	0.3893	-0.99356	0.102464	-0.048095	-0.486447	0.0371398	-0.105977	-0.993672	0.206576	0	0	0	1
-0.107133	-0.989024	0.101412	0.388963	-0.993546	0.102678	-0.0479177	-0.48642	0.0369486	-0.105901	-0.993687	0.206548	0	0	0	1
-0.107476	-0.988993	0.101346	0.388567	-0.993524	0.103065	-0.0475439	-0.486424	0.0365449	-0.10581	-0.993712	0.206494	0	0	0	1
-0.107824	-0.988961	0.101289	0.388132	-0.993506	0.103471	-0.0470356	-0.486393	0.0360056	-0.105714	-0.993742	0.206436	0	0	0	1
-0.108155	-0.988928	0.101257	0.387708	-0.993495	0.103874	-0.0463838	-0.486327	0.0353219	-0.105625	-0.993776	0.206373	0	0	0	1
-0.108652	-0.98887	0.101295	0.387242	-0.99348	0.104486	-0.0453094	-0.486254	0.0341908	-0.105568	-0.993822	0.206303	0	0	0	1
-0.109315	-0.988788	0.101382	0.386755	-0.993455	0.105292	-0.0439643	-0.486209	0.0327661	-0.105535	-0.993873	0.206232	0	0	0	1
-0.109962	-0.988706	0.101477	0.386279	-0.99343	0.106083	-0.0426046	-0.48616	0.031328	-0.105506	-0.993923	0.206159	0	0	0	1
-0.110134	-0.988683	0.101519	0.385885	-0.993441	0.106354	-0.0416628	-0.48616	0.0303638	-0.105452	-0.993958	0.206107	0	0	0	1
-0.110318	-0.988662	0.101521	0.385535	-0.99344	0.106604	-0.0410509	-0.486183	0.0297324	-0.105394	-0.993984	0.206064	0	0	0	1
-0.110599	-0.988638	0.101454	0.385206	-0.993418	0.106922	-0.0407381	-0.486183	0.029397	-0.105303	-0.994003	0.20602	0	0	0	1
-0.110753	-0.988633	0.101329	0.384855	-0.993404	0.10709	-0.0406492	-0.486151	0.0293052	-0.105174	-0.99402	0.205972	0	0	0	1
-0.110866	-0.988639	0.101155	0.384442	-0.993389	0.1072	-0.0407252	-0.486113	0.0293882	-0.105012	-0.994034	0.205915	0	0	0	1
-0.110986	-0.988642	0.100987	0.384014	-0.993372	0.107314	-0.0408375	-0.486084	0.0295059	-0.10486	-0.994047	0.205865	0	0	0	1
-0.111149	-0.98864	0.10083	0.383553	-0.993349	0.107465	-0.0410104	-0.486071	0.0296784	-0.104728	-0.994056	0.205834	0	0	0	1
-0.111173	-0.988646	0.100741	0.383031	-0.993336	0.107458	-0.0413228	-0.485992	0.0299976	-0.104675	-0.994052	0.205875	0	0	0	1
-0.111107	-0.988663	0.100652	0.382488	-0.993331	0.107351	-0.0417311	-0.485872	0.0304224	-0.104628	-0.994044	0.205918	0	0	0	1
-0.111196	-0.988658	0.100602	0.381948	-0.993308	0.107399	-0.0421437	-0.485837	0.0308307	-0.104626	-0.994031	0.205988	0	0	0	1
-0.111264	-0.988658	0.10053	0.381358	-0.993288	0.107427	-0.0425503	-0.48577	0.0312376	-0.1046	-0.994021	0.206045	0	0	0	1
-0.111202	-0.988671	0.10047	0.380918	-0.993283	0.107329	-0.0429058	-0.48567	0.0316059	-0.104577	-0.994012	0.206104	0	0	0	1
-0.111321	-0.98867	0.100344	0.380493	-0.993262	0.107428	-0.0431437	-0.485653	0.0318446	-0.104481	-0.994015	0.2061	0	0	0	1
-0.11147	-0.988667	0.100212	0.380061	-0.993246	0.107582	-0.043141	-0.485606	0.0318405	-0.104355	-0.994028	0.206061	0	0	0	1
-0.111529	-0.988671	0.100103	0.379701	-0.993235	0.107633	-0.0432544	-0.485554	0.0319595	-0.104261	-0.994034	0.206048	0	0	0	1
-0.111658	-0.988668	0.0999945	0.379279	-0.993217	0.107751	-0.0433928	-0.485523	0.0320961	-0.104172	-0.994039	0.206036	0	0	0	1
-0.111829	-0.98866	0.0998821	0.37878	-0.993196	0.107923	-0.0434274	-0.485468	0.0321249	-0.10407	-0.994049	0.206019	0	0	0	1
-0.111819	-0.988669	0.0997952	0.378266	-0.993186	0.107878	-0.0437846	-0.485375	0.0324923	-0.104022	-0.994042	0.206061	0	0	0	1
-0.111766	-0.98868	0.0997466	0.377704	-0.993175	0.107774	-0.0442837	-0.485262	0.0330019	-0.104026	-0.994025	0.20615	0	0	0	1
-0.111972	-0.988655	0.0997632	0.377073	-0.993135	0.107928	-0.0447879	-0.485255	0.0334822	-0.104104	-0.994	0.206277	0	0	0	1
-0.112053	-0.988648	0.0997446	0.376611	-0.993115	0.107974	-0.0451329	-0.485212	0.0338204	-0.104126	-0.993987	0.206357	0	0	0	1
-0.112152	-0.988644	0.0996725	0.376217	-0.993096	0.108053	-0.0453502	-0.485184	0.0340349	-0.104081	-0.993984	0.20638	0	0	0	1
-0.112367	-0.98863	0.0995738	0.375832	-0.993076	0.108283	-0.0452512	-0.485159	0.0339241	-0.10398	-0.993998	0.20634	0	0	0	1
-0.112557	-0.988615	0.0995055	0.375543	-0.993062	0.1085	-0.0450277	-0.485128	0.0336883	-0.103894	-0.994015	0.206302	0	0	0	1
-0.11287	-0.988586	0.0994363	0.375205	-0.993037	0.108845	-0.0447571	-0.485137	0.0333927	-0.103806	-0.994034	0.206259	0	0	0	1
-0.11324	-0.988549	0.0993842	0.37481	-0.993011	0.109267	-0.0442955	-0.485119	0.0328985	-0.103717	-0.99406	0.206206	0	0	0	1
-0.113609	-0.988514	0.0993091	0.374345	-0.992981	0.109677	-0.0439421	-0.485102	0.0325151	-0.103615	-0.994084	0.206153	0	0	0	1
-0.113913	-0.988488	0.0992214	0.373854	-0.992957	0.110015	-0.0436436	-0.485051	0.0321949	-0.103505	-0.994105	0.206103	0	0	0	1
-0.114195	-0.988454	0.0992413	0.373381	-0.992932	0.110317	-0.0434666	-0.485008	0.0319863	-0.103514	-0.994111	0.206133	0	0	0	1
-0.114374	-0.988433	0.0992407	0.372868	-0.992911	0.110494	-0.04349	-0.484937	0.0319911	-0.103522	-0.99411	0.206187	0	0	0	1
-0.114379	-0.988439	0.0991794	0.372317	-0.992901	0.110472	-0.0437664	-0.484808	0.0322733	-0.103492	-0.994104	0.206239	0	0	0	1
-0.114426	-0.988434	0.0991747	0.371864	-0.992883	0.110479	-0.0441549	-0.48475	0.032657	-0.103532	-0.994088	0.206336	0	0	0	1
-0.11458	-0.988421	0.099127	0.371359	-0.992855	0.110601	-0.0444832	-0.484719	0.0329742	-0.103526	-0.994078	0.206401	0	0	0	1
-0.114608	-0.988425	0.0990548	0.370897	-0.992844	0.110609	-0.0446955	-0.484624	0.0331913	-0.103479	-0.994075	0.206432	0	0	0	1
-0.114712	-0.988417	0.0990126	0.370537	-0.992829	0.110706	-0.0447927	-0.484577	0.0332822	-0.103452	-0.994075	0.206455	0	0	0	1
-0.115023	-0.988388	0.0989344	0.370107	-0.9928	0.111038	-0.0446251	-0.484569	0.0330911	-0.103366	-0.99409	0.206426	0	0	0	1
-0.11529	-0.988364	0.0988651	0.369626	-0.992777	0.11133	-0.0444112	-0.484512	0.0328574	-0.103282	-0.994107	0.2064	0	0	0	1
-0.115402	-0.988353	0.0988444	0.369171	-0.992766	0.111449	-0.0443547	-0.484403	0.0327915	-0.103259	-0.994112	0.206429	0	0	0	1
-0.115648	-0.988322	0.0988696	0.368628	-0.99274	0.111702	-0.0442893	-0.484329	0.0326978	-0.103285	-0.994112	0.206488	0	0	0	1
-0.115863	-0.988292	0.0989157	0.36805	-0.992718	0.111924	-0.0442143	-0.484223	0.0325952	-0.103329	-0.994111	0.206568	0	0	0	1
-0.115891	-0.988282	0.0989804	0.367544	-0.992709	0.111929	-0.0444219	-0.484096	0.0327921	-0.103418	-0.994095	0.206691	0	0	0	1
-0.116047	-0.988261	0.0990125	0.366955	-0.992678	0.112044	-0.0448107	-0.484035	0.0331605	-0.103498	-0.994074	0.206821	0	0	0	1
-0.116148	-0.988247	0.0990308	0.366419	-0.992661	0.112126	-0.0449889	-0.483932	0.0333258	-0.10354	-0.994064	0.206914	0	0	0	1
-0.116229	-0.988236	0.0990449	0.365998	-0.992647	0.112191	-0.0451432	-0.483857	0.0334698	-0.103574	-0.994056	0.206997	0	0	0	1
-0.116185	-0.988248	0.0989798	0.365478	-0.99265	0.112146	-0.0451708	-0.483841	0.0335093	-0.103511	-0.994061	0.207013	0	0	0	1
-0.116004	-0.988274	0.0989351	0.364968	-0.992687	0.112018	-0.0446741	-0.483795	0.0330373	-0.103405	-0.994088	0.206978	0	0	0	1
-0.116246	-0.988245	0.0989392	0.364539	-0.992683	0.112335	-0.0439616	-0.483745	0.0323	-0.103337	-0.99412	0.206934	0	0	0	1
-0.116443	-0.988221	0.0989458	0.364022	-0.992691	0.112631	-0.0430198	-0.483689	0.0313382	-0.103243	-0.99416	0.206874	0	0	0	1
-0.11645	-0.988221	0.0989374	0.363504	-0.992716	0.112725	-0.0421789	-0.483663	0.0304989	-0.103139	-0.994197	0.206812	0	0	0	1
-0.116539	-0.98821	0.0989459	0.363101	-0.992732	0.112905	-0.0413099	-0.483601	0.0296208	-0.103052	-0.994233	0.206749	0	0	0	1
-0.116819	-0.988173	0.0989781	0.362654	-0.992728	0.113283	-0.0403628	-0.483572	0.0286424	-0.102984	-0.994268	0.206689	0	0	0	1
-0.117078	-0.988142	0.09899	0.362192	-0.992725	0.113637	-0.0394468	-0.483536	0.0276995	-0.102899	-0.994304	0.206622	0	0	0	1
-0.11699	-0.988153	0.0989855	0.361791	-0.992756	0.113629	-0.0386675	-0.483485	0.0269312	-0.102803	-0.994335	0.206559	0	0	0	1
-0.117109	-0.98814	0.0989666	0.361317	-0.992762	0.113825	-0.0379328	-0.483487	0.0261875	-0.102704	-0.994365	0.206497	0	0	0	1
-0.117236	-0.988131	0.0989078	0.360836	-0.992761	0.114011	-0.0373836	-0.483475	0.0256327	-0.102586	-0.994392	0.206437	0	0	0	1
-0.117218	-0.988147	0.098769	0.360356	-0.99277	0.114024	-0.0371147	-0.483387	0.0253821	-0.102416	-0.994416	0.206367	0	0	0	1
-0.117249	-0.98816	0.0985997	0.35988	-0.992762	0.114047	-0.0372518	-0.48332	0.0255352	-0.102265	-0.994427	0.206328	0	0	0	1
-0.117344	-0.988157	0.0985163	0.359383	-0.992743	0.114109	-0.0375871	-0.483267	0.0258697	-0.102223	-0.994423	0.206376	0	0	0	1
-0.117375	-0.988162	0.0984381	0.35889	-0.992731	0.11411	-0.0378989	-0.483172	0.0261869	-0.102182	-0.994419	0.206421	0	0	0	1
-0.117375	-0.98817	0.0983482	0.35846	-0.992722	0.114082	-0.0381949	-0.483067	0.0264927	-0.102127	-0.994416	0.206451	0	0	0	1
-0.117539	-0.988163	0.0982294	0.35804	-0.992698	0.11423	-0.0383981	-0.483047	0.0266923	-0.102036	-0.99442	0.206446	0	0	0	1
-0.117759	-0.988151	0.0980881	0.357623	-0.992672	0.114453	-0.0384073	-0.48302	0.0266952	-0.101903	-0.994434	0.206397	0	0	0	1
-0.11786	-0.988153	0.0979483	0.357262	-0.992661	0.114564	-0.0383498	-0.482937	0.0266436	-0.10176	-0.99445	0.206345	0	0	0	1
-0.118049	-0.988143	0.0978129	0.356877	-0.992639	0.114759	-0.0383423	-0.4829	0.0266322	-0.10163	-0.994464	0.206296	0	0	0	1
-0.118281	-0.988128	0.0976922	0.356477	-0.992613	0.114999	-0.0383025	-0.482874	0.0265827	-0.101512	-0.994477	0.206251	0	0	0	1
-0.11846	-0.988119	0.0975616	0.355943	-0.99259	0.11518	-0.0383288	-0.482783	0.0266057	-0.10139	-0.994489	0.206226	0	0	0	1
-0.118502	-0.988122	0.0974842	0.355433	-0.992577	0.115191	-0.0386503	-0.482673	0.0269313	-0.101352	-0.994484	0.206272	0	0	0	1
-0.118426	-0.988139	0.0973962	0.354844	-0.99257	0.115063	-0.0391913	-0.482506	0.0274893	-0.101325	-0.994471	0.206358	0	0	0	1
-0.11842	-0.988141	0.0973919	0.354213	-0.992554	0.114992	-0.0398212	-0.482367	0.0281191	-0.101393	-0.994447	0.206503	0	0	0	1
-0.118469	-0.98813	0.0974427	0.353708	-0.992532	0.114984	-0.0403673	-0.482281	0.0286533	-0.101508	-0.99442	0.206667	0	0	0	1
-0.11864	-0.98811	0.0974383	0.353175	-0.9925	0.11511	-0.0408161	-0.482241	0.0290842	-0.101561	-0.994402	0.206778	0	0	0	1
-0.118772	-0.988103	0.0973425	0.352721	-0.992475	0.115215	-0.0411107	-0.48219	0.0293758	-0.101504	-0.994399	0.206803	0	0	0	1
-0.118809	-0.98811	0.0972255	0.352424	-0.992466	0.115239	-0.0412758	-0.482135	0.0295504	-0.101408	-0.994404	0.206786	0	0	0	1
-0.119049	-0.988096	0.0970801	0.352029	-0.992432	0.115469	-0.0414299	-0.482141	0.0296965	-0.101289	-0.994412	0.206754	0	0	0	1
-0.119205	-0.98809	0.0969433	0.351626	-0.992411	0.115621	-0.0415169	-0.482091	0.0297834	-0.101168	-0.994421	0.206719	0	0	0	1
-0.119401	-0.988073	0.0968791	0.351217	-0.992387	0.115816	-0.04155	-0.482043	0.0298038	-0.101114	-0.994426	0.206724	0	0	0	1
-0.119637	-0.988048	0.0968445	0.350745	-0.992356	0.116045	-0.041641	-0.481993	0.0298745	-0.101097	-0.994426	0.206756	0	0	0	1
-0.119695	-0.988045	0.0968014	0.350236	-0.992343	0.116082	-0.0418657	-0.48186	0.0300978	-0.101082	-0.99442	0.206817	0	0	0	1
-0.119732	-0.98804	0.0968017	0.349766	-0.992327	0.116081	-0.0422441	-0.481752	0.0304716	-0.101128	-0.994404	0.206923	0	0	0	1
-0.119918	-0.988019	0.0967944	0.349281	-0.992295	0.116234	-0.0425756	-0.48171	0.0307843	-0.101165	-0.994391	0.207013	0	0	0	1
-0.120065	-0.988007	0.096735	0.348764	-0.992269	0.116357	-0.0428362	-0.481626	0.0310363	-0.101141	-0.994386	0.207067	0	0	0	1
-0.120142	-0.987998	0.0967238	0.348356	-0.992255	0.116418	-0.043006	-0.481529	0.0311991	-0.101152	-0.994379	0.20713	0	0	0	1
-0.120389	-0.987972	0.0966839	0.347942	-0.992222	0.116657	-0.0431019	-0.481508	0.0312742	-0.101132	-0.994379	0.207158	0	0	0	1
-0.120619	-0.987952	0.0966024	0.347449	-0.992195	0.116891	-0.0431024	-0.481432	0.0312608	-0.101058	-0.994387	0.207154	0	0	0	1
-0.120646	-0.987955	0.0965399	0.347001	-0.992185	0.1169	-0.0432975	-0.481299	0.0314601	-0.10102	-0.994385	0.207196	0	0	0	1
-0.120769	-0.987941	0.096527	0.346499	-0.992158	0.116983	-0.0437029	-0.481223	0.0318535	-0.101059	-0.994368	0.207302	0	0	0	1
-0.120864	-0.987933	0.0964966	0.345907	-0.992131	0.117031	-0.0441702	-0.48111	0.0323138	-0.101087	-0.99435	0.207404	0	0	0	1
-0.120724	-0.987949	0.0965066	0.345405	-0.992129	0.116831	-0.0447506	-0.480919	0.0329059	-0.10116	-0.994323	0.207553	0	0	0	1
-0.120847	-0.987928	0.0965661	0.344893	-0.992096	0.116896	-0.0453077	-0.480857	0.0334422	-0.101289	-0.994292	0.207731	0	0	0	1
-0.121074	-0.987904	0.0965207	0.344297	-0.992054	0.117081	-0.0457509	-0.480806	0.0338664	-0.101304	-0.994277	0.207821	0	0	0	1
-0.121163	-0.987899	0.0964597	0.343892	-0.992032	0.11714	-0.0460634	-0.480741	0.0341764	-0.101283	-0.994268	0.207875	0	0	0	1
-0.121481	-0.98787	0.0963654	0.343445	-0.991992	0.117455	-0.046137	-0.480742	0.0342284	-0.101209	-0.994274	0.207871	0	0	0	1
-0.121857	-0.987832	0.0962815	0.342979	-0.99196	0.117875	-0.0457536	-0.480682	0.0338173	-0.101094	-0.9943	0.207814	0	0	0	1
-0.1222	-0.987792	0.0962524	0.342577	-0.991936	0.118274	-0.0452197	-0.480598	0.0332531	-0.101013	-0.994327	0.207766	0	0	0	1
-0.122749	-0.987727	0.0962208	0.342083	-0.991891	0.118889	-0.0445994	-0.480572	0.032582	-0.100926	-0.994358	0.207709	0	0	0	1
-0.123291	-0.987658	0.0962397	0.341504	-0.99186	0.119541	-0.04354	-0.480445	0.0314676	-0.100835	-0.994403	0.207629	0	0	0	1
-0.123507	-0.98762	0.0963476	0.341052	-0.991864	0.119853	-0.042573	-0.480347	0.030468	-0.100833	-0.994434	0.207613	0	0	0	1
-0.123665	-0.987588	0.0964795	0.340603	-0.991879	0.12012	-0.0414571	-0.480289	0.0293229	-0.100834	-0.994469	0.207593	0	0	0	1
-0.123788	-0.98756	0.0965992	0.340133	-0.991901	0.120369	-0.0401903	-0.480236	0.0280323	-0.100803	-0.994509	0.207542	0	0	0	1
-0.123882	-0.987542	0.096671	0.33972	-0.991915	0.120555	-0.0392612	-0.480247	0.0270874	-0.100764	-0.994539	0.207497	0	0	0	1
-0.12411	-0.987502	0.0967876	0.339355	-0.991919	0.1209	-0.0380886	-0.480173	0.0258804	-0.100744	-0.994574	0.207445	0	0	0	1
-0.124432	-0.987446	0.0969466	0.338936	-0.991916	0.121361	-0.0366848	-0.480099	0.0244281	-0.100739	-0.994611	0.207391	0	0	0	1
-0.124641	-0.987407	0.0970726	0.338476	-0.991919	0.121691	-0.0354745	-0.480092	0.0231843	-0.100721	-0.994643	0.207338	0	0	0	1
-0.12489	-0.987363	0.0971945	0.33797	-0.991915	0.122054	-0.0343323	-0.480095	0.0220048	-0.100708	-0.994671	0.207295	0	0	0	1
-0.125128	-0.987326	0.0972711	0.337496	-0.991905	0.12238	-0.0334552	-0.48012	0.0210965	-0.100681	-0.994693	0.207253	0	0	0	1
-0.125102	-0.987327	0.097292	0.337082	-0.991919	0.122407	-0.0329231	-0.480136	0.0205659	-0.100636	-0.994709	0.207231	0	0	0	1
-0.125109	-0.987325	0.0973011	0.336666	-0.991921	0.12243	-0.0327698	-0.480107	0.0204112	-0.100626	-0.994713	0.207263	0	0	0	1
-0.125156	-0.987323	0.0972589	0.33628	-0.991912	0.122462	-0.0329259	-0.480017	0.0205673	-0.100604	-0.994712	0.207296	0	0	0	1
-0.125233	-0.987319	0.0972072	0.335903	-0.991896	0.122511	-0.0332159	-0.479946	0.020855	-0.10059	-0.994707	0.207349	0	0	0	1
-0.12545	-0.987292	0.0971964	0.335496	-0.991863	0.122702	-0.0334925	-0.479928	0.02111	-0.100618	-0.994699	0.207421	0	0	0	1
-0.125614	-0.987277	0.0971376	0.335059	-0.991838	0.122846	-0.0337128	-0.479864	0.0213203	-0.100591	-0.994697	0.207457	0	0	0	1
-0.125793	-0.987257	0.0971137	0.334686	-0.991813	0.123012	-0.0338483	-0.479811	0.0214402	-0.100588	-0.994695	0.207496	0	0	0	1
-0.126104	-0.987217	0.0971185	0.334297	-0.991773	0.123318	-0.033909	-0.479809	0.0214684	-0.100607	-0.994693	0.207542	0	0	0	1
-0.126432	-0.987174	0.0971269	0.333836	-0.991733	0.123652	-0.0338613	-0.479767	0.0213864	-0.100616	-0.994693	0.20758	0	0	0	1
-0.126647	-0.987144	0.0971474	0.333407	-0.991706	0.123867	-0.0338612	-0.479682	0.0213618	-0.100641	-0.994691	0.207633	0	0	0	1
-0.126901	-0.987106	0.0972014	0.332977	-0.991672	0.12411	-0.0339762	-0.479632	0.0214437	-0.100715	-0.994682	0.207724	0	0	0	1
-0.12714	-0.987067	0.097286	0.332497	-0.991638	0.124328	-0.0341781	-0.479561	0.0216101	-0.100829	-0.994667	0.207854	0	0	0	1
-0.127135	-0.987059	0.0973783	0.332052	-0.991628	0.124275	-0.0346335	-0.479419	0.0220529	-0.100977	-0.994642	0.208032	0	0	0	1
-0.126993	-0.987069	0.0974582	0.3316	-0.991632	0.124064	-0.0352814	-0.479231	0.0227035	-0.101134	-0.994612	0.208238	0	0	0	1
-0.126992	-0.987061	0.0975401	0.331036	-0.991616	0.123988	-0.0360028	-0.479078	0.0234125	-0.101306	-0.994578	0.208458	0	0	0	1
-0.127084	-0.987034	0.09769	0.330523	-0.991588	0.124005	-0.0367039	-0.478988	0.0240834	-0.101544	-0.994537	0.208713	0	0	0	1
-0.127286	-0.986998	0.0977931	0.330049	-0.991549	0.124149	-0.0372542	-0.478954	0.0245983	-0.10172	-0.994507	0.208903	0	0	0	1
-0.127605	-0.986958	0.0977842	0.329509	-0.991498	0.124425	-0.0376982	-0.478945	0.0250092	-0.101774	-0.994491	0.209011	0	0	0	1
-0.127769	-0.986937	0.097782	0.329126	-0.99147	0.124559	-0.0379966	-0.4789	0.02529	-0.101814	-0.99448	0.20909	0	0	0	1
-0.127911	-0.986919	0.0977827	0.32877	-0.991447	0.124682	-0.0381896	-0.478839	0.0254677	-0.101842	-0.994472	0.209159	0	0	0	1
-0.128156	-0.986889	0.0977582	0.328328	-0.99141	0.124905	-0.0384186	-0.478797	0.0256738	-0.101853	-0.994466	0.20922	0	0	0	1
-0.128272	-0.986872	0.0977758	0.327951	-0.99139	0.125	-0.0386235	-0.478709	0.0258639	-0.101899	-0.994456	0.209306	0	0	0	1
-0.128454	-0.986848	0.0977868	0.327559	-0.99136	0.125156	-0.038886	-0.478661	0.0261054	-0.101948	-0.994445	0.209398	0	0	0	1
-0.128645	-0.986828	0.0977364	0.327046	-0.991332	0.125336	-0.0390158	-0.478539	0.0262215	-0.101919	-0.994445	0.209451	0	0	0	1
-0.128687	-0.986827	0.0976888	0.326484	-0.991315	0.125334	-0.0394521	-0.478368	0.0266581	-0.101928	-0.994432	0.209555	0	0	0	1
-0.128702	-0.986824	0.0976961	0.325982	-0.991298	0.125291	-0.0400215	-0.478225	0.0272232	-0.102008	-0.994409	0.209721	0	0	0	1
-0.128806	-0.986817	0.0976302	0.325325	-0.991269	0.12534	-0.0405856	-0.478059	0.0277831	-0.102016	-0.994392	0.209846	0	0	0	1
-0.128763	-0.986832	0.0975421	0.324674	-0.991257	0.125239	-0.0411684	-0.477823	0.0283797	-0.102001	-0.994377	0.209968	0	0	0	1
-0.128691	-0.986854	0.0974123	0.323992	-0.991246	0.125101	-0.0418506	-0.477574	0.0290836	-0.101956	-0.994361	0.210086	0	0	0	1
-0.128693	-0.986872	0.0972302	0.323274	-0.991225	0.125035	-0.0425586	-0.477359	0.0298123	-0.101865	-0.994349	0.210194	0	0	0	1
-0.128635	-0.986934	0.0966722	0.322338	-0.991209	0.124926	-0.0432306	-0.477044	0.0305585	-0.101394	-0.994375	0.210129	0	0	0	1
-0.128644	-0.98702	0.095775	0.321161	-0.99119	0.124916	-0.043688	-0.476738	0.0311267	-0.100562	-0.994441	0.209801	0	0	0	1
-0.128308	-0.987111	0.095286	0.320047	-0.991218	0.124554	-0.0440833	-0.476504	0.0316166	-0.100116	-0.994471	0.209557	0	0	0	1
-0.128093	-0.987051	0.0961981	0.319423	-0.991241	0.124281	-0.0443545	-0.476454	0.0317942	-0.101048	-0.994371	0.209448	0	0	0	1
-0.127932	-0.987036	0.0965611	0.318835	-0.991262	0.124107	-0.0443647	-0.476435	0.0317753	-0.101404	-0.994335	0.209316	0	0	0	1
-0.127608	-0.987065	0.0966914	0.318492	-0.991308	0.123794	-0.0442054	-0.476326	0.0316334	-0.101503	-0.99433	0.209167	0	0	0	1
-0.127497	-0.987081	0.0966768	0.318323	-0.991326	0.123696	-0.0440858	-0.476282	0.0315274	-0.10147	-0.994337	0.209078	0	0	0	1
-0.127697	-0.987092	0.0963042	0.318078	-0.991301	0.123913	-0.044033	-0.476312	0.0315009	-0.1011	-0.994375	0.208973	0	0	0	1
-0.127821	-0.987123	0.0958123	0.317815	-0.991286	0.124061	-0.0439642	-0.476301	0.0314812	-0.100608	-0.994426	0.20884	0	0	0	1
-0.128106	-0.987116	0.095512	0.317506	-0.991249	0.124359	-0.0439392	-0.476332	0.0314649	-0.100316	-0.994456	0.208723	0	0	0	1
-0.128489	-0.98709	0.095266	0.317104	-0.991198	0.124745	-0.0439999	-0.476381	0.0315175	-0.100092	-0.994477	0.208616	0	0	0	1
-0.128688	-0.987084	0.0950591	0.316717	-0.991167	0.124935	-0.0441572	-0.476344	0.0316803	-0.0999129	-0.994489	0.208542	0	0	0	1
-0.128739	-0.987101	0.0948089	0.31632	-0.991154	0.124976	-0.0443423	-0.476226	0.0318911	-0.0996897	-0.994505	0.208455	0	0	0	1
-0.128919	-0.987099	0.0945851	0.3159	-0.991124	0.125144	-0.0445377	-0.476162	0.032096	-0.0994982	-0.994518	0.208382	0	0	0	1
-0.129075	-0.987098	0.0943843	0.315535	-0.991098	0.125292	-0.044696	-0.476106	0.0322633	-0.0993242	-0.99453	0.208314	0	0	0	1
-0.129246	-0.98709	0.0942322	0.315239	-0.991072	0.125456	-0.0448221	-0.476083	0.0323912	-0.0991949	-0.994538	0.208268	0	0	0	1
-0.129486	-0.987074	0.0940758	0.314923	-0.991037	0.125691	-0.0449292	-0.476086	0.0324936	-0.0990612	-0.994548	0.208215	0	0	0	1
-0.129645	-0.987069	0.0938998	0.314608	-0.991012	0.125844	-0.0450626	-0.476048	0.0326329	-0.0989089	-0.994559	0.20816	0	0	0	1
-0.129789	-0.987072	0.0936709	0.314213	-0.990986	0.125978	-0.0452435	-0.475977	0.0328279	-0.0987096	-0.994572	0.208087	0	0	0	1
-0.129969	-0.987073	0.0934077	0.313738	-0.990955	0.126145	-0.0454679	-0.47589	0.0330669	-0.0984832	-0.994587	0.208006	0	0	0	1
-0.130049	-0.987091	0.0931128	0.313278	-0.990936	0.126212	-0.0456975	-0.475762	0.0333253	-0.0982226	-0.994604	0.207912	0	0	0	1
-0.130145	-0.987114	0.0927323	0.312685	-0.990912	0.126292	-0.0459956	-0.475591	0.0336613	-0.0978865	-0.994626	0.207786	0	0	0	1
-0.130264	-0.987111	0.0925941	0.312123	-0.990884	0.126382	-0.0463359	-0.475426	0.0340062	-0.0977969	-0.994623	0.207681	0	0	0	1
-0.130547	-0.987091	0.0924156	0.311593	-0.990838	0.126647	-0.0466032	-0.475366	0.0342672	-0.0976637	-0.994627	0.207604	0	0	0	1
-0.1309	-0.987059	0.0922525	0.31105	-0.990784	0.126983	-0.0468434	-0.475327	0.0344925	-0.097545	-0.994631	0.207516	0	0	0	1
-0.131115	-0.987047	0.0920819	0.310645	-0.990749	0.127188	-0.0470141	-0.475274	0.0346632	-0.0974052	-0.994639	0.207438	0	0	0	1
-0.131343	-0.987036	0.0918714	0.3103	-0.990715	0.127414	-0.0471239	-0.475262	0.0347771	-0.0972186	-0.994653	0.20737	0	0	0	1
-0.131578	-0.987028	0.0916202	0.3099	-0.990678	0.127644	-0.0472716	-0.47523	0.0349334	-0.0969969	-0.994669	0.207293	0	0	0	1
-0.131694	-0.98704	0.0913216	0.309462	-0.990655	0.127753	-0.0474561	-0.475118	0.0351443	-0.0967289	-0.994688	0.207192	0	0	0	1
-0.131882	-0.987042	0.091034	0.308987	-0.990623	0.127933	-0.047657	-0.475032	0.0353631	-0.0964764	-0.994704	0.207097	0	0	0	1
-0.13222	-0.987023	0.090746	0.308422	-0.990569	0.12826	-0.0478885	-0.474984	0.0355978	-0.096233	-0.99472	0.207001	0	0	0	1
-0.132304	-0.987042	0.0904145	0.307902	-0.990548	0.128331	-0.0481382	-0.47483	0.0358813	-0.0959396	-0.994738	0.206887	0	0	0	1
-0.132296	-0.987073	0.0900909	0.307454	-0.990539	0.128313	-0.0483657	-0.474652	0.0361505	-0.0956481	-0.994756	0.206775	0	0	0	1
-0.132592	-0.987051	0.089893	0.306994	-0.990493	0.128599	-0.0485587	-0.474619	0.0363397	-0.0954877	-0.994765	0.2067	0	0	0	1
-0.132875	-0.987012	0.0899069	0.306619	-0.990449	0.128864	-0.0487542	-0.474595	0.0365051	-0.0955373	-0.994754	0.20665	0	0	0	1
-0.133003	-0.987008	0.0897622	0.30634	-0.990427	0.128987	-0.0488676	-0.474548	0.0366245	-0.0954134	-0.994761	0.206596	0	0	0	1
-0.133219	-0.986988	0.0896548	0.306107	-0.990395	0.1292	-0.0489439	-0.474566	0.0366936	-0.0953248	-0.994767	0.206562	0	0	0	1
-0.133451	-0.986967	0.0895495	0.30589	-0.990362	0.12943	-0.0490083	-0.474597	0.0367491	-0.0952375	-0.994774	0.206535	0	0	0	1
-0.133631	-0.986954	0.0894195	0.305651	-0.990335	0.129609	-0.0490888	-0.47459	0.0368287	-0.0951259	-0.994781	0.206496	0	0	0	1
-0.133939	-0.986925	0.0892758	0.305293	-0.990289	0.129911	-0.0492178	-0.474601	0.0369463	-0.0950119	-0.994788	0.206452	0	0	0	1
-0.134179	-0.986907	0.0891206	0.304928	-0.990251	0.130143	-0.0493582	-0.474569	0.0370834	-0.0948855	-0.994795	0.2064	0	0	0	1
-0.134258	-0.986909	0.0889795	0.304644	-0.990235	0.130214	-0.049502	-0.474491	0.0372375	-0.0947675	-0.9948	0.206352	0	0	0	1
-0.134288	-0.986916	0.0888559	0.304441	-0.990226	0.130238	-0.0496142	-0.474426	0.0373625	-0.0946609	-0.994806	0.206312	0	0	0	1
-0.134294	-0.986912	0.088894	0.304326	-0.990219	0.130228	-0.0497723	-0.474384	0.0375144	-0.0947196	-0.994794	0.206368	0	0	0	1
-0.134349	-0.9869	0.08894	0.304194	-0.990205	0.130262	-0.0499708	-0.474371	0.0377006	-0.0947933	-0.99478	0.206445	0	0	0	1
-0.134432	-0.986894	0.0888764	0.304031	-0.99019	0.130341	-0.0500561	-0.474343	0.0377858	-0.0947446	-0.994782	0.206427	0	0	0	1
-0.134471	-0.986887	0.0888983	0.303901	-0.99018	0.130365	-0.0501944	-0.474311	0.037917	-0.0947859	-0.994773	0.206449	0	0	0	1
-0.134453	-0.986878	0.0890304	0.303848	-0.990178	0.130329	-0.0503323	-0.474276	0.0380385	-0.0949341	-0.994754	0.206484	0	0	0	1
-0.134459	-0.986876	0.0890378	0.303804	-0.990175	0.130331	-0.050374	-0.474262	0.0380785	-0.0949472	-0.994751	0.20649	0	0	0	1
-0.134484	-0.986874	0.0890266	0.303773	-0.990171	0.130355	-0.0503919	-0.474261	0.0380954	-0.0949394	-0.994751	0.20649	0	0	0	1
-0.134509	-0.986871	0.0890142	0.303751	-0.990168	0.13038	-0.0503962	-0.474261	0.0380988	-0.0949287	-0.994752	0.206485	0	0	0	1
-0.134523	-0.986871	0.0890012	0.303731	-0.990166	0.130393	-0.0504045	-0.474261	0.0381076	-0.0949173	-0.994753	0.206482	0	0	0	1
-0.134548	-0.986868	0.0889889	0.30371	-0.990162	0.130418	-0.0504143	-0.474267	0.0381165	-0.0949075	-0.994754	0.206479	0	0	0	1
-0.134547	-0.986869	0.0889784	0.303693	-0.990162	0.130417	-0.0504217	-0.474261	0.0381253	-0.0948979	-0.994754	0.206476	0	0	0	1
-0.134547	-0.986871	0.0889634	0.303678	-0.990162	0.130417	-0.0504201	-0.474251	0.0381258	-0.0948828	-0.994756	0.206469	0	0	0	1
-0.134567	-0.986868	0.0889603	0.303658	-0.990159	0.130437	-0.0504249	-0.47425	0.0381289	-0.0948812	-0.994756	0.206466	0	0	0	1
-0.13458	-0.986868	0.0889445	0.303641	-0.990157	0.13045	-0.050434	-0.474251	0.0381389	-0.0948672	-0.994757	0.206464	0	0	0	1
-0.134595	-0.986866	0.0889387	0.303624	-0.990154	0.130465	-0.0504376	-0.474252	0.0381417	-0.0948626	-0.994757	0.206461	0	0	0	1
-0.134605	-0.986866	0.0889254	0.303611	-0.990153	0.130474	-0.0504455	-0.474252	0.0381505	-0.0948508	-0.994758	0.206458	0	0	0	1
-0.134601	-0.986867	0.0889225	0.303605	-0.990154	0.130472	-0.0504393	-0.474247	0.038145	-0.094847	-0.994758	0.206454	0	0	0	1
-0.134623	-0.986865	0.0889172	0.303594	-0.99015	0.130493	-0.0504466	-0.474249	0.0381508	-0.0948436	-0.994758	0.206453	0	0	0	1
-0.134645	-0.986862	0.0889142	0.30358	-0.990148	0.130515	-0.0504455	-0.474252	0.0381481	-0.0948413	-0.994759	0.206451	0	0	0	1
-0.134658	-0.986861	0.0889101	0.303569	-0.990146	0.130528	-0.0504513	-0.474253	0.0381531	-0.0948384	-0.994759	0.206451	0	0	0	1
-0.134671	-0.986859	0.0889031	0.303558	-0.990144	0.130541	-0.0504493	-0.474255	0.0381508	-0.0948318	-0.994759	0.206447	0	0	0	1
-0.134687	-0.986858	0.0888981	0.303547	-0.990142	0.130557	-0.0504517	-0.474257	0.0381523	-0.0948278	-0.99476	0.206445	0	0	0	1
-0.134693	-0.986857	0.0888973	0.303538	-0.990141	0.130563	-0.0504523	-0.474257	0.0381525	-0.0948273	-0.99476	0.206444	0	0	0	1
-0.134703	-0.986856	0.088894	0.303528	-0.990139	0.130574	-0.0504565	-0.47426	0.038156	-0.094825	-0.99476	0.206442	0	0	0	1
-0.134717	-0.986854	0.0888887	0.303521	-0.990137	0.130588	-0.0504556	-0.47426	0.0381546	-0.0948201	-0.99476	0.206441	0	0	0	1
-0.134733	-0.986853	0.088885	0.303511	-0.990135	0.130604	-0.0504522	-0.474261	0.0381501	-0.0948167	-0.994761	0.206437	0	0	0	1
-0.134741	-0.986851	0.0888845	0.303503	-0.990134	0.130612	-0.0504533	-0.474262	0.0381505	-0.0948167	-0.994761	0.206436	0	0	0	1
-0.134753	-0.986851	0.0888723	0.303493	-0.990132	0.130624	-0.0504591	-0.474264	0.0381566	-0.0948058	-0.994762	0.206434	0	0	0	1
-0.134768	-0.986849	0.0888707	0.303484	-0.990131	0.130639	-0.050455	-0.474266	0.0381514	-0.0948042	-0.994762	0.206432	0	0	0	1
-0.134781	-0.986847	0.0888704	0.303477	-0.990129	0.130653	-0.0504534	-0.474268	0.0381486	-0.0948042	-0.994762	0.20643	0	0	0	1
-0.134791	-0.986846	0.0888673	0.303469	-0.990127	0.130662	-0.0504574	-0.474269	0.038152	-0.0948021	-0.994762	0.20643	0	0	0	1
-0.134795	-0.986846	0.0888665	0.303467	-0.990127	0.130667	-0.0504607	-0.474268	0.0381551	-0.0948019	-0.994762	0.20643	0	0	0	1
-0.134804	-0.986845	0.0888581	0.303462	-0.990126	0.130676	-0.0504556	-0.474266	0.0381502	-0.0947932	-0.994763	0.206425	0	0	0	1
-0.13482	-0.986843	0.088856	0.303455	-0.990123	0.130692	-0.0504608	-0.474269	0.0381541	-0.0947924	-0.994763	0.206426	0	0	0	1
-0.134832	-0.986841	0.0888585	0.303449	-0.990122	0.130704	-0.0504612	-0.47427	0.038153	-0.0947954	-0.994763	0.206426	0	0	0	1
-0.134851	-0.986839	0.0888516	0.303441	-0.990119	0.130723	-0.0504631	-0.474275	0.038154	-0.0947896	-0.994763	0.206424	0	0	0	1
-0.134868	-0.986837	0.0888524	0.303433	-0.990117	0.13074	-0.0504606	-0.474277	0.0381498	-0.0947906	-0.994763	0.206424	0	0	0	1
-0.134883	-0.986835	0.0888553	0.30343	-0.990115	0.130755	-0.0504604	-0.47428	0.0381477	-0.0947941	-0.994763	0.206424	0	0	0	1
-0.134892	-0.986834	0.0888493	0.303422	-0.990114	0.130764	-0.0504572	-0.474281	0.0381445	-0.0947881	-0.994764	0.206419	0	0	0	1
-0.134907	-0.986832	0.0888462	0.303418	-0.990112	0.13078	-0.0504548	-0.474282	0.0381411	-0.0947853	-0.994764	0.20642	0	0	0	1
-0.134922	-0.98683	0.0888504	0.303413	-0.99011	0.130794	-0.0504576	-0.474284	0.0381419	-0.0947903	-0.994764	0.206421	0	0	0	1
-0.134935	-0.986829	0.0888439	0.303409	-0.990108	0.130807	-0.0504573	-0.474283	0.0381412	-0.0947844	-0.994764	0.206417	0	0	0	1
-0.13495	-0.986827	0.0888435	0.3034	-0.990106	0.130823	-0.0504568	-0.474288	0.0381393	-0.0947845	-0.994764	0.206417	0	0	0	1
-0.134962	-0.986825	0.0888418	0.303397	-0.990105	0.130835	-0.0504607	-0.474291	0.0381423	-0.0947838	-0.994764	0.206418	0	0	0	1
-0.134974	-0.986823	0.0888441	0.303394	-0.990103	0.130847	-0.0504559	-0.47429	0.038136	-0.0947859	-0.994764	0.206418	0	0	0	1
-0.134989	-0.986822	0.0888403	0.303389	-0.990101	0.130862	-0.0504546	-0.474292	0.0381338	-0.0947825	-0.994765	0.206416	0	0	0	1
-0.135002	-0.98682	0.0888371	0.303383	-0.990099	0.130875	-0.0504543	-0.474294	0.0381327	-0.0947799	-0.994765	0.206415	0	0	0	1
-0.135015	-0.986818	0.0888419	0.303382	-0.990098	0.130888	-0.0504514	-0.474294	0.0381279	-0.0947847	-0.994765	0.206414	0	0	0	1
-0.135038	-0.986815	0.0888357	0.303374	-0.990095	0.130912	-0.0504548	-0.474298	0.0381299	-0.09478	-0.994765	0.206414	0	0	0	1
-0.135047	-0.986814	0.0888373	0.303371	-0.990094	0.130921	-0.0504537	-0.4743	0.0381277	-0.0947817	-0.994765	0.206413	0	0	0	1
-0.135067	-0.986811	0.0888348	0.303365	-0.990091	0.130941	-0.0504529	-0.474303	0.0381254	-0.0947799	-0.994765	0.206412	0	0	0	1
-0.135083	-0.98681	0.0888299	0.303361	-0.990089	0.130957	-0.0504538	-0.474302	0.0381253	-0.0947758	-0.994766	0.206411	0	0	0	1
-0.135701	-0.986724	0.0888458	0.303343	-0.990007	0.131576	-0.0504554	-0.4743	0.0380655	-0.0948157	-0.994764	0.206409	0	0	0	1
-0.13587	-0.986701	0.0888425	0.30334	-0.989984	0.131746	-0.0504562	-0.474292	0.0380505	-0.094819	-0.994765	0.206405	0	0	0	1
-0.135894	-0.986697	0.0888467	0.303338	-0.989981	0.13177	-0.0504539	-0.474291	0.0380453	-0.0948238	-0.994764	0.206404	0	0	0	1
-0.135917	-0.986694	0.0888401	0.303336	-0.989978	0.131794	-0.0504554	-0.474291	0.0380455	-0.0948184	-0.994765	0.206403	0	0	0	1
-0.13593	-0.986692	0.0888425	0.303334	-0.989976	0.131806	-0.0504557	-0.47429	0.0380443	-0.0948212	-0.994765	0.206404	0	0	0	1
-0.135946	-0.98669	0.0888387	0.303332	-0.989974	0.131823	-0.0504572	-0.474288	0.0380446	-0.0948183	-0.994765	0.206403	0	0	0	1
-0.135979	-0.986686	0.0888389	0.303327	-0.989969	0.131856	-0.0504556	-0.47429	0.0380398	-0.0948196	-0.994765	0.2064	0	0	0	1
-0.135993	-0.986684	0.0888332	0.303323	-0.989967	0.13187	-0.0504582	-0.474288	0.0380419	-0.0948148	-0.994765	0.2064	0	0	0	1
-0.136011	-0.986682	0.088834	0.303321	-0.989965	0.131888	-0.0504553	-0.474286	0.0380372	-0.0948159	-0.994765	0.206397	0	0	0	1
-0.136038	-0.986678	0.0888326	0.303317	-0.989961	0.131915	-0.0504612	-0.474287	0.0380406	-0.0948163	-0.994765	0.206399	0	0	0	1
-0.136049	-0.986677	0.0888283	0.303314	-0.98996	0.131925	-0.0504624	-0.474287	0.0380413	-0.0948127	-0.994765	0.206398	0	0	0	1
-0.136088	-0.986672	0.0888292	0.303308	-0.989955	0.131965	-0.0504586	-0.474287	0.0380337	-0.0948145	-0.994766	0.206395	0	0	0	1
-0.136251	-0.986649	0.0888302	0.303302	-0.989933	0.132128	-0.050458	-0.474282	0.0380173	-0.0948218	-0.994766	0.206395	0	0	0	1
-0.136398	-0.986629	0.0888249	0.303296	-0.989913	0.132276	-0.0504637	-0.474278	0.0380096	-0.094823	-0.994766	0.206391	0	0	0	1
-0.136412	-0.986627	0.0888245	0.303296	-0.989911	0.13229	-0.0504613	-0.474266	0.0380059	-0.0948227	-0.994766	0.206388	0	0	0	1
-0.136424	-0.986626	0.088817	0.30329	-0.989909	0.132301	-0.05047	-0.474259	0.0380144	-0.094817	-0.994766	0.206386	0	0	0	1
-0.136455	-0.986623	0.0888102	0.303282	-0.989905	0.132333	-0.0504739	-0.474255	0.0380161	-0.0948119	-0.994767	0.206385	0	0	0	1
-0.136482	-0.986619	0.0888081	0.303276	-0.989901	0.13236	-0.0504743	-0.474254	0.0380142	-0.094811	-0.994767	0.206383	0	0	0	1
-0.13652	-0.986614	0.0888061	0.303269	-0.989896	0.132398	-0.0504761	-0.474255	0.0380126	-0.0948107	-0.994767	0.206381	0	0	0	1
-0.136577	-0.986606	0.0888089	0.303265	-0.989888	0.132454	-0.0504778	-0.474256	0.0380085	-0.0948158	-0.994766	0.206382	0	0	0	1
-0.136652	-0.986596	0.0888082	0.303264	-0.989878	0.13253	-0.0504795	-0.474252	0.0380031	-0.0948183	-0.994766	0.20638	0	0	0	1
-0.13672	-0.986586	0.0888128	0.303261	-0.989869	0.132598	-0.0504812	-0.474251	0.0379976	-0.0948257	-0.994766	0.206381	0	0	0	1
-0.136748	-0.986582	0.0888102	0.303258	-0.989865	0.132626	-0.0504813	-0.47425	0.0379954	-0.0948242	-0.994766	0.20638	0	0	0	1
-0.136756	-0.986582	0.0888041	0.303258	-0.989864	0.132635	-0.0504797	-0.474247	0.0379938	-0.0948183	-0.994767	0.206377	0	0	0	1
-0.136785	-0.986577	0.0888105	0.303253	-0.98986	0.132662	-0.0504829	-0.474253	0.0379934	-0.0948262	-0.994766	0.206379	0	0	0	1
-0.136803	-0.986575	0.0888045	0.30325	-0.989858	0.132681	-0.0504821	-0.474253	0.0379917	-0.0948208	-0.994767	0.206378	0	0	0	1
-0.136814	-0.986574	0.0888048	0.30325	-0.989856	0.132692	-0.0504824	-0.474252	0.0379909	-0.0948215	-0.994767	0.206378	0	0	0	1
-0.136826	-0.986571	0.0888098	0.303248	-0.989855	0.132703	-0.0504824	-0.474252	0.037989	-0.094827	-0.994766	0.206379	0	0	0	1
-0.136833	-0.986571	0.0888021	0.303244	-0.989854	0.132711	-0.0504814	-0.474252	0.0379884	-0.0948195	-0.994767	0.206376	0	0	0	1
-0.136838	-0.98657	0.0888085	0.303245	-0.989853	0.132716	-0.0504827	-0.474253	0.0379883	-0.0948262	-0.994766	0.206377	0	0	0	1
-0.136858	-0.986567	0.088806	0.303241	-0.98985	0.132736	-0.0504838	-0.474255	0.0379879	-0.0948247	-0.994766	0.206377	0	0	0	1
-0.13686	-0.986567	0.0888117	0.303243	-0.98985	0.132738	-0.0504833	-0.474255	0.0379865	-0.0948303	-0.994766	0.206378	0	0	0	1
-0.136874	-0.986565	0.088809	0.303241	-0.989848	0.132752	-0.0504833	-0.474255	0.0379855	-0.0948282	-0.994766	0.206378	0	0	0	1
-0.136887	-0.986563	0.0888086	0.303238	-0.989846	0.132765	-0.0504833	-0.474256	0.0379843	-0.0948282	-0.994766	0.206377	0	0	0	1
-0.136891	-0.986562	0.0888098	0.303238	-0.989846	0.13277	-0.0504821	-0.474255	0.0379825	-0.0948295	-0.994766	0.206376	0	0	0	1
-0.136907	-0.98656	0.088809	0.303235	-0.989844	0.132785	-0.050481	-0.474257	0.03798	-0.0948291	-0.994766	0.206377	0	0	0	1
-0.136926	-0.986558	0.0888042	0.30323	-0.989841	0.132805	-0.0504814	-0.474258	0.0379791	-0.0948251	-0.994767	0.206375	0	0	0	1
-0.136931	-0.986557	0.0888071	0.303229	-0.989841	0.13281	-0.0504782	-0.474258	0.0379751	-0.0948278	-0.994767	0.206375	0	0	0	1
-0.136959	-0.986553	0.0888056	0.303225	-0.989837	0.132838	-0.0504844	-0.474262	0.0379788	-0.0948282	-0.994766	0.206375	0	0	0	1
-0.137002	-0.986548	0.088804	0.303222	-0.989831	0.132881	-0.0504801	-0.474263	0.0379706	-0.0948277	-0.994767	0.206374	0	0	0	1
-0.137596	-0.986464	0.0888178	0.303207	-0.989751	0.133476	-0.0504832	-0.474256	0.0379148	-0.0948646	-0.994765	0.206372	0	0	0	1
-0.137679	-0.986452	0.0888138	0.303203	-0.989739	0.13356	-0.0504834	-0.474257	0.0379075	-0.0948639	-0.994766	0.20637	0	0	0	1
-0.137707	-0.986449	0.0888122	0.303202	-0.989735	0.133587	-0.0504889	-0.474257	0.0379105	-0.0948642	-0.994766	0.206371	0	0	0	1
-0.137727	-0.986446	0.0888094	0.3032	-0.989733	0.133607	-0.050485	-0.474256	0.0379051	-0.0948616	-0.994766	0.20637	0	0	0	1
-0.137752	-0.986442	0.0888133	0.3032	-0.989729	0.133632	-0.0504859	-0.474257	0.0379031	-0.0948665	-0.994766	0.20637	0	0	0	1
-0.137783	-0.986439	0.0888055	0.303195	-0.989725	0.133664	-0.0504832	-0.474258	0.0378984	-0.0948597	-0.994766	0.206367	0	0	0	1
-0.137807	-0.986435	0.0888039	0.30319	-0.989722	0.133689	-0.0504737	-0.474255	0.0378868	-0.0948577	-0.994767	0.206364	0	0	0	1
-0.137827	-0.986432	0.0888084	0.303195	-0.989719	0.133708	-0.050481	-0.474252	0.0378916	-0.094864	-0.994766	0.206365	0	0	0	1
-0.137873	-0.986427	0.0887901	0.303188	-0.989713	0.133755	-0.050483	-0.474255	0.0378917	-0.0948479	-0.994768	0.206362	0	0	0	1
-0.137923	-0.986419	0.0888011	0.303184	-0.989707	0.133805	-0.0504767	-0.474257	0.0378791	-0.0948598	-0.994767	0.206361	0	0	0	1
-0.137984	-0.986411	0.088806	0.30318	-0.989698	0.133866	-0.050477	-0.474258	0.0378729	-0.094867	-0.994767	0.206363	0	0	0	1
-0.138076	-0.986399	0.0887863	0.303174	-0.989686	0.133959	-0.0504783	-0.474255	0.037868	-0.0948512	-0.994768	0.206358	0	0	0	1
-0.13819	-0.986382	0.088801	0.303174	-0.98967	0.134073	-0.0504756	-0.474253	0.0378524	-0.0948698	-0.994767	0.206359	0	0	0	1
-0.138237	-0.986376	0.0887992	0.303168	-0.989664	0.13412	-0.0504805	-0.474257	0.0378529	-0.0948705	-0.994767	0.20636	0	0	0	1
-0.138258	-0.986373	0.0887935	0.303165	-0.989661	0.134142	-0.0504779	-0.474255	0.0378491	-0.0948654	-0.994768	0.206357	0	0	0	1
-0.138267	-0.986372	0.0887949	0.303168	-0.989659	0.13415	-0.0504844	-0.474253	0.0378545	-0.0948679	-0.994767	0.206358	0	0	0	1
-0.138282	-0.98637	0.0887908	0.303165	-0.989658	0.134166	-0.0504768	-0.474252	0.037846	-0.0948634	-0.994768	0.206356	0	0	0	1
-0.138302	-0.986367	0.0887991	0.303164	-0.989655	0.134186	-0.0504752	-0.474254	0.0378415	-0.0948722	-0.994767	0.206357	0	0	0	1
-0.13832	-0.986364	0.0888006	0.303159	-0.989652	0.134203	-0.0504798	-0.474258	0.037844	-0.0948749	-0.994767	0.206358	0	0	0	1
-0.138325	-0.986364	0.0887959	0.30316	-0.989652	0.134209	-0.0504738	-0.474253	0.0378383	-0.0948697	-0.994768	0.206354	0	0	0	1
-0.138332	-0.986363	0.0887939	0.303158	-0.989651	0.134216	-0.0504808	-0.474256	0.0378448	-0.0948689	-0.994768	0.206356	0	0	0	1
-0.138342	-0.986361	0.0887975	0.303155	-0.989649	0.134226	-0.0504827	-0.474258	0.0378452	-0.0948731	-0.994767	0.206358	0	0	0	1
-0.138353	-0.98636	0.0887971	0.303153	-0.989648	0.134236	-0.0504824	-0.474259	0.0378439	-0.0948731	-0.994767	0.206357	0	0	0	1
-0.138367	-0.986358	0.0887965	0.30315	-0.989646	0.134251	-0.050481	-0.47426	0.0378413	-0.0948729	-0.994767	0.206357	0	0	0	1
-0.138366	-0.986358	0.0887953	0.303149	-0.989646	0.134251	-0.0504742	-0.474257	0.0378347	-0.0948707	-0.994768	0.206353	0	0	0	1
-0.13838	-0.986356	0.0887924	0.303147	-0.989644	0.134264	-0.0504786	-0.474259	0.0378382	-0.094869	-0.994768	0.206354	0	0	0	1
-0.138384	-0.986355	0.0887982	0.303147	-0.989644	0.134268	-0.0504835	-0.474259	0.0378419	-0.0948755	-0.994767	0.206358	0	0	0	1
-0.138401	-0.986353	0.0887956	0.303142	-0.989641	0.134285	-0.0504845	-0.474264	0.0378416	-0.0948737	-0.994767	0.206357	0	0	0	1
-0.138409	-0.986352	0.0887965	0.303141	-0.98964	0.134293	-0.0504783	-0.474262	0.0378346	-0.0948742	-0.994767	0.206354	0	0	0	1
-0.13842	-0.98635	0.0887967	0.303139	-0.989639	0.134304	-0.0504799	-0.474264	0.0378351	-0.094875	-0.994767	0.206356	0	0	0	1
-0.138424	-0.98635	0.0887955	0.303138	-0.989638	0.134307	-0.0504798	-0.474264	0.0378348	-0.094874	-0.994768	0.206356	0	0	0	1
-0.138436	-0.986348	0.0887938	0.303135	-0.989637	0.13432	-0.0504803	-0.474266	0.0378343	-0.0948727	-0.994768	0.206354	0	0	0	1
-0.138455	-0.986346	0.0887885	0.303128	-0.989634	0.134339	-0.0504822	-0.474269	0.0378351	-0.0948685	-0.994768	0.206353	0	0	0	1
-0.138463	-0.986345	0.0887919	0.303129	-0.989633	0.134347	-0.0504825	-0.474268	0.0378341	-0.0948723	-0.994768	0.206355	0	0	0	1
-0.138469	-0.986344	0.0887938	0.303129	-0.989632	0.134353	-0.0504808	-0.474268	0.0378317	-0.0948741	-0.994768	0.206354	0	0	0	1
-0.138479	-0.986342	0.0887969	0.303126	-0.989631	0.134363	-0.0504791	-0.474271	0.0378285	-0.0948773	-0.994767	0.206353	0	0	0	1
-0.138497	-0.98634	0.0887933	0.303121	-0.989628	0.134381	-0.050482	-0.474273	0.0378302	-0.0948748	-0.994768	0.206354	0	0	0	1
-0.138501	-0.98634	0.0887882	0.303122	-0.989628	0.134385	-0.0504847	-0.474271	0.0378332	-0.0948703	-0.994768	0.206354	0	0	0	1
-0.138521	-0.986337	0.0887901	0.303118	-0.989625	0.134406	-0.0504815	-0.474273	0.0378278	-0.0948726	-0.994768	0.206353	0	0	0	1
-0.13854	-0.986334	0.0887912	0.303115	-0.989622	0.134424	-0.0504816	-0.474275	0.037826	-0.0948744	-0.994768	0.206352	0	0	0	1
-0.138574	-0.986329	0.0887915	0.303114	-0.989618	0.134459	-0.0504814	-0.474274	0.0378224	-0.0948759	-0.994768	0.206352	0	0	0	1
