# Supplementary material for: Axially rigid steerable needle with compliant active tip control
Source: PLoS One. 2021 Dec 16;16(12):e0261089. doi: 10.1371/journal.pone.0261089 (PMC8675730; doi:10.1371/journal.pone.0261089)
Supplement: S4 File — (ZIP) [file pone.0261089.s004.zip › Ins3/poseLog_Thu_Apr_29_14_38_56_2021_.csv]

-0.138249	-0.986317	0.0894281	0.303124	-0.989451	0.133599	-0.0557637	-0.474172	0.0430233	-0.0962047	-0.994429	0.205669	0	0	0	1
-0.138236	-0.986318	0.0894357	0.303129	-0.989452	0.133585	-0.0557699	-0.47417	0.0430297	-0.0962124	-0.994428	0.205672	0	0	0	1
-0.138238	-0.986317	0.0894487	0.303132	-0.989452	0.133586	-0.0557699	-0.474168	0.0430278	-0.0962254	-0.994426	0.205671	0	0	0	1
-0.138212	-0.986318	0.0894716	0.303144	-0.989455	0.133559	-0.0557785	-0.474162	0.0430357	-0.0962481	-0.994424	0.205674	0	0	0	1
-0.13813	-0.986303	0.0897645	0.303242	-0.989466	0.13346	-0.0558233	-0.474142	0.0430489	-0.0965405	-0.994395	0.205702	0	0	0	1
-0.138012	-0.986286	0.0901389	0.303364	-0.989482	0.133319	-0.0558823	-0.474112	0.0430687	-0.0969139	-0.994358	0.20573	0	0	0	1
-0.137892	-0.986267	0.0905231	0.303517	-0.989498	0.133178	-0.0559284	-0.47409	0.0430747	-0.0972952	-0.99432	0.205769	0	0	0	1
-0.137739	-0.986258	0.0908516	0.303668	-0.98952	0.133007	-0.0559495	-0.474056	0.0430667	-0.0976166	-0.994289	0.205794	0	0	0	1
-0.137592	-0.986247	0.091196	0.303825	-0.98954	0.132842	-0.0559832	-0.474026	0.0430686	-0.0979557	-0.994256	0.205824	0	0	0	1
-0.137358	-0.986249	0.0915278	0.304017	-0.989573	0.13259	-0.0560091	-0.47397	0.0430732	-0.0982774	-0.994224	0.205856	0	0	0	1
-0.137161	-0.986244	0.0918751	0.304197	-0.9896	0.132374	-0.0560389	-0.473924	0.0430762	-0.0986165	-0.99419	0.205887	0	0	0	1
-0.136992	-0.986226	0.0923198	0.304388	-0.989623	0.132182	-0.056081	-0.473893	0.0430755	-0.0990552	-0.994146	0.205927	0	0	0	1
-0.136791	-0.986212	0.0927669	0.304595	-0.989651	0.131956	-0.0561175	-0.473847	0.0430726	-0.0994938	-0.994103	0.205965	0	0	0	1
-0.136617	-0.986194	0.0932153	0.304788	-0.989675	0.131758	-0.0561653	-0.473815	0.043078	-0.0999367	-0.994058	0.206005	0	0	0	1
-0.136406	-0.986174	0.0937309	0.305022	-0.989704	0.131519	-0.0562065	-0.47377	0.043072	-0.100443	-0.994007	0.206048	0	0	0	1
-0.136172	-0.986151	0.0943098	0.305291	-0.989742	0.131267	-0.0561298	-0.473712	0.0429426	-0.100996	-0.993957	0.205998	0	0	0	1
-0.136017	-0.986118	0.0948753	0.305515	-0.989766	0.131086	-0.0561374	-0.473685	0.0428912	-0.101551	-0.993903	0.206012	0	0	0	1
-0.135835	-0.986072	0.0956127	0.305799	-0.989794	0.130871	-0.0561414	-0.473651	0.0428164	-0.102273	-0.993832	0.206021	0	0	0	1
-0.135667	-0.986029	0.096297	0.306064	-0.989822	0.130678	-0.0560952	-0.47362	0.0426974	-0.102938	-0.993768	0.205987	0	0	0	1
-0.135588	-0.98595	0.0972061	0.306346	-0.989837	0.130558	-0.0561093	-0.473624	0.0425998	-0.103837	-0.993679	0.205997	0	0	0	1
-0.13549	-0.985868	0.0981763	0.306652	-0.989857	0.13042	-0.0560842	-0.47362	0.0424572	-0.10479	-0.993585	0.205979	0	0	0	1
-0.135418	-0.985775	0.0992054	0.306969	-0.989874	0.130308	-0.0560452	-0.473625	0.0422904	-0.105801	-0.993485	0.205949	0	0	0	1
-0.135377	-0.985652	0.100472	0.307332	-0.989888	0.130217	-0.0560092	-0.473647	0.0420922	-0.107049	-0.99336	0.205914	0	0	0	1
-0.13535	-0.98552	0.101791	0.307715	-0.989903	0.130147	-0.0558955	-0.473668	0.0418082	-0.108339	-0.993232	0.205813	0	0	0	1
-0.135335	-0.985408	0.102892	0.308039	-0.989918	0.130101	-0.0557451	-0.473683	0.041515	-0.109409	-0.993127	0.205691	0	0	0	1
-0.135306	-0.985297	0.103984	0.30836	-0.989931	0.130036	-0.0556588	-0.4737	0.0412884	-0.110478	-0.993018	0.205609	0	0	0	1
-0.135262	-0.985202	0.104939	0.308645	-0.989945	0.129959	-0.0555907	-0.473709	0.0410998	-0.111414	-0.992921	0.205554	0	0	0	1
-0.135138	-0.985139	0.105684	0.30891	-0.989968	0.129811	-0.0555301	-0.473689	0.0409557	-0.112138	-0.992846	0.205508	0	0	0	1
-0.134902	-0.985096	0.106383	0.309215	-0.990004	0.129546	-0.0555168	-0.473638	0.0408775	-0.112819	-0.992772	0.205506	0	0	0	1
-0.134684	-0.985063	0.106964	0.309525	-0.990011	0.129236	-0.0561051	-0.473725	0.0414131	-0.113462	-0.992676	0.205535	0	0	0	1
-0.134196	-0.985088	0.107347	0.309902	-0.990063	0.128691	-0.0564427	-0.473678	0.041756	-0.113865	-0.992616	0.205507	0	0	0	1
-0.133826	-0.985095	0.107752	0.310271	-0.990098	0.12826	-0.0568022	-0.473688	0.0421049	-0.114297	-0.992551	0.205511	0	0	0	1
-0.133553	-0.985088	0.108148	0.310647	-0.990131	0.127954	-0.0569279	-0.473728	0.0422106	-0.114694	-0.992501	0.205511	0	0	0	1
-0.133298	-0.985084	0.108498	0.311006	-0.990169	0.127692	-0.056851	-0.473731	0.0421183	-0.11502	-0.992467	0.205478	0	0	0	1
-0.133144	-0.985053	0.108969	0.311365	-0.990192	0.127519	-0.0568357	-0.473787	0.0420601	-0.115478	-0.992417	0.20547	0	0	0	1
-0.132866	-0.985041	0.109411	0.311773	-0.990235	0.127233	-0.0567368	-0.473787	0.041937	-0.115892	-0.992374	0.205459	0	0	0	1
-0.132562	-0.98504	0.109792	0.312185	-0.990279	0.126918	-0.0566702	-0.473793	0.0418574	-0.116248	-0.992335	0.205456	0	0	0	1
-0.13227	-0.985042	0.110129	0.312587	-0.990314	0.1266	-0.0567609	-0.473834	0.0419391	-0.11658	-0.992293	0.20546	0	0	0	1
-0.131976	-0.985045	0.110453	0.313009	-0.990356	0.126296	-0.0567137	-0.473856	0.0418853	-0.116883	-0.992259	0.205448	0	0	0	1
-0.131715	-0.985047	0.110741	0.313435	-0.990393	0.126027	-0.0566653	-0.473907	0.0418312	-0.117151	-0.99223	0.205448	0	0	0	1
-0.131479	-0.985058	0.110923	0.313879	-0.99043	0.1258	-0.0565147	-0.473977	0.0416857	-0.117302	-0.992218	0.205433	0	0	0	1
-0.131302	-0.985061	0.111107	0.314343	-0.990464	0.125643	-0.0562743	-0.474073	0.0414433	-0.117447	-0.992211	0.205425	0	0	0	1
-0.131085	-0.985071	0.111273	0.3148	-0.990504	0.12545	-0.0559986	-0.474139	0.0411729	-0.117568	-0.992208	0.205415	0	0	0	1
-0.13087	-0.985082	0.11143	0.31532	-0.990547	0.12527	-0.0556411	-0.474231	0.0408218	-0.117668	-0.992211	0.205392	0	0	0	1
-0.130835	-0.98507	0.111581	0.315788	-0.990568	0.125276	-0.0552469	-0.474383	0.0404131	-0.117767	-0.992216	0.205368	0	0	0	1
-0.13069	-0.985076	0.111699	0.316201	-0.990601	0.125165	-0.0549035	-0.474457	0.0400726	-0.117835	-0.992222	0.205336	0	0	0	1
-0.130333	-0.985109	0.111823	0.316699	-0.99066	0.12484	-0.0545834	-0.474465	0.03978	-0.117903	-0.992226	0.205306	0	0	0	1
-0.130141	-0.985116	0.111985	0.317149	-0.990696	0.124671	-0.0543225	-0.474537	0.0395221	-0.118023	-0.992222	0.205315	0	0	0	1
-0.129952	-0.985117	0.112192	0.31758	-0.99073	0.124501	-0.0540843	-0.474603	0.0392808	-0.11819	-0.992211	0.205341	0	0	0	1
-0.129537	-0.985153	0.112362	0.318123	-0.990791	0.124099	-0.0538982	-0.474614	0.0391234	-0.11832	-0.992202	0.205364	0	0	0	1
-0.129411	-0.985153	0.112505	0.31864	-0.990811	0.123978	-0.0538004	-0.474789	0.0390229	-0.118444	-0.992191	0.205372	0	0	0	1
-0.12939	-0.985141	0.112631	0.319132	-0.990831	0.124004	-0.0533629	-0.474956	0.0385727	-0.118513	-0.992201	0.205323	0	0	0	1
-0.129193	-0.985152	0.112758	0.319741	-0.990877	0.123865	-0.0528286	-0.475065	0.0380467	-0.118565	-0.992215	0.205256	0	0	0	1
-0.129162	-0.985141	0.112897	0.320278	-0.990902	0.123889	-0.0523174	-0.475235	0.0375227	-0.118637	-0.992226	0.205198	0	0	0	1
-0.129163	-0.985129	0.112993	0.320745	-0.99092	0.123945	-0.0518345	-0.475392	0.0370281	-0.118672	-0.99224	0.205127	0	0	0	1
-0.128784	-0.98517	0.11307	0.321296	-0.990985	0.123615	-0.0513839	-0.475388	0.0366141	-0.118679	-0.992255	0.205052	0	0	0	1
-0.128545	-0.985188	0.113185	0.321717	-0.991025	0.123403	-0.0511099	-0.475416	0.0363548	-0.11875	-0.992256	0.205044	0	0	0	1
-0.128343	-0.985197	0.113342	0.322082	-0.991059	0.123218	-0.0509063	-0.475444	0.0361562	-0.118872	-0.992249	0.205071	0	0	0	1
-0.127928	-0.985233	0.113495	0.32253	-0.991118	0.122817	-0.0507285	-0.475404	0.0360097	-0.118986	-0.99224	0.205107	0	0	0	1
-0.127661	-0.985247	0.113676	0.322918	-0.991157	0.122558	-0.0505848	-0.475412	0.0358758	-0.119139	-0.992227	0.205158	0	0	0	1
-0.127473	-0.985248	0.113877	0.323317	-0.991185	0.122373	-0.0504916	-0.475474	0.0357805	-0.11932	-0.992209	0.205218	0	0	0	1
-0.127195	-0.985261	0.114074	0.323803	-0.991216	0.122073	-0.0506016	-0.475574	0.0358996	-0.119519	-0.99218	0.205295	0	0	0	1
-0.127057	-0.985249	0.114332	0.324302	-0.99124	0.121943	-0.0504528	-0.4757	0.0357358	-0.119751	-0.992158	0.205376	0	0	0	1
-0.126993	-0.985231	0.114558	0.32471	-0.991255	0.121894	-0.0502609	-0.475818	0.0355239	-0.11995	-0.992142	0.205444	0	0	0	1
-0.126719	-0.985241	0.114776	0.325208	-0.991299	0.121639	-0.0500224	-0.475857	0.0352921	-0.120126	-0.992129	0.205495	0	0	0	1
-0.126547	-0.98524	0.114976	0.325722	-0.991332	0.121497	-0.0497087	-0.475952	0.034975	-0.12028	-0.992121	0.205516	0	0	0	1
-0.126497	-0.985227	0.115136	0.32613	-0.991348	0.121472	-0.0494481	-0.476069	0.034701	-0.120405	-0.992116	0.205532	0	0	0	1
-0.126179	-0.98525	0.115286	0.326598	-0.991396	0.121174	-0.0492253	-0.476079	0.0344988	-0.120515	-0.99211	0.20555	0	0	0	1
-0.125925	-0.985262	0.115468	0.327112	-0.99143	0.120919	-0.0491687	-0.476172	0.0344509	-0.120681	-0.992091	0.205599	0	0	0	1
-0.125846	-0.985248	0.115673	0.32756	-0.991444	0.120848	-0.049043	-0.476308	0.0343097	-0.120866	-0.992073	0.205658	0	0	0	1
-0.125541	-0.985267	0.115837	0.328003	-0.991489	0.120557	-0.0488631	-0.476316	0.0341474	-0.120996	-0.992063	0.205693	0	0	0	1
-0.125221	-0.985288	0.116008	0.328495	-0.991533	0.120243	-0.0487479	-0.476346	0.0340507	-0.12114	-0.992049	0.205736	0	0	0	1
-0.12525	-0.985262	0.116197	0.328885	-0.991535	0.120284	-0.0485949	-0.476513	0.0338712	-0.12131	-0.992034	0.205781	0	0	0	1
-0.125208	-0.985247	0.116368	0.329255	-0.991549	0.120265	-0.0483599	-0.476616	0.0336206	-0.12145	-0.992026	0.205813	0	0	0	1
-0.124979	-0.985254	0.116556	0.329682	-0.991585	0.120056	-0.0481379	-0.476646	0.0334039	-0.121602	-0.992014	0.205856	0	0	0	1
-0.124867	-0.985238	0.116812	0.330166	-0.991609	0.119967	-0.0478715	-0.476754	0.0331204	-0.12182	-0.991997	0.205926	0	0	0	1
-0.124805	-0.985213	0.117087	0.330662	-0.991627	0.119931	-0.0475879	-0.476889	0.0328111	-0.122056	-0.991979	0.206002	0	0	0	1
-0.124495	-0.985226	0.117307	0.331218	-0.991676	0.11965	-0.0472757	-0.476915	0.0325106	-0.122226	-0.991967	0.206042	0	0	0	1
-0.124138	-0.98525	0.117484	0.331773	-0.99173	0.119323	-0.0469664	-0.476919	0.0322243	-0.122353	-0.991961	0.206059	0	0	0	1
-0.124079	-0.985237	0.117652	0.332172	-0.991746	0.11929	-0.046697	-0.477018	0.0319419	-0.122486	-0.991954	0.206079	0	0	0	1
-0.123889	-0.985238	0.117842	0.332599	-0.991777	0.119122	-0.0464664	-0.477065	0.0317119	-0.122641	-0.991942	0.206124	0	0	0	1
-0.123564	-0.985257	0.118031	0.333043	-0.991824	0.118813	-0.0462705	-0.477051	0.0315338	-0.122793	-0.991929	0.206174	0	0	0	1
-0.123449	-0.985251	0.118196	0.333371	-0.991843	0.11871	-0.0461244	-0.477105	0.0313821	-0.122936	-0.991916	0.206225	0	0	0	1
-0.123284	-0.985247	0.1184	0.333748	-0.991869	0.118559	-0.0459548	-0.477146	0.0312086	-0.123113	-0.9919	0.206285	0	0	0	1
-0.123054	-0.985249	0.118626	0.334175	-0.991902	0.11834	-0.045794	-0.477178	0.0310494	-0.123311	-0.99188	0.206353	0	0	0	1
-0.12295	-0.98524	0.118811	0.334608	-0.991908	0.1182	-0.0460276	-0.477348	0.0312737	-0.12352	-0.991847	0.206441	0	0	0	1
-0.122561	-0.985266	0.118992	0.335135	-0.991952	0.117788	-0.0461461	-0.477392	0.0314194	-0.1237	-0.99182	0.206516	0	0	0	1
-0.122194	-0.98529	0.119174	0.33569	-0.99199	0.117386	-0.0463564	-0.477468	0.0316542	-0.123894	-0.991788	0.206605	0	0	0	1
-0.121882	-0.985302	0.119396	0.336336	-0.992018	0.11703	-0.0466404	-0.477626	0.031951	-0.124138	-0.991748	0.206716	0	0	0	1
-0.121692	-0.985301	0.119593	0.33686	-0.992036	0.11681	-0.0468098	-0.477773	0.0321211	-0.124347	-0.991716	0.206807	0	0	0	1
-0.121389	-0.98532	0.11975	0.337332	-0.992073	0.116503	-0.0467903	-0.477803	0.0321213	-0.124491	-0.991698	0.206861	0	0	0	1
-0.121858	-0.985238	0.119942	0.337787	-0.992018	0.116966	-0.0468066	-0.477817	0.0320555	-0.124698	-0.991675	0.206922	0	0	0	1
-0.122058	-0.9852	0.120054	0.338126	-0.991988	0.117137	-0.0470244	-0.477876	0.0322346	-0.124842	-0.991651	0.206979	0	0	0	1
-0.121871	-0.985215	0.120121	0.33845	-0.992004	0.116926	-0.0471959	-0.477848	0.0324219	-0.124922	-0.991634	0.207016	0	0	0	1
-0.121568	-0.985243	0.120195	0.338807	-0.992032	0.116583	-0.0474645	-0.477854	0.0327204	-0.125018	-0.991613	0.207063	0	0	0	1
-0.121392	-0.985252	0.1203	0.339202	-0.992042	0.116362	-0.0477915	-0.477936	0.0330574	-0.125154	-0.991584	0.207129	0	0	0	1
-0.121245	-0.985258	0.120401	0.339651	-0.992046	0.116158	-0.0482065	-0.478014	0.0334794	-0.125298	-0.991552	0.207204	0	0	0	1
-0.120984	-0.985276	0.120516	0.340128	-0.992067	0.115854	-0.0485075	-0.478057	0.0338002	-0.125438	-0.991523	0.207271	0	0	0	1
-0.120818	-0.985278	0.120668	0.340664	-0.992075	0.115636	-0.0488652	-0.478163	0.0341613	-0.125625	-0.991487	0.207358	0	0	0	1
-0.120768	-0.985257	0.12089	0.341239	-0.992075	0.115555	-0.0490455	-0.478308	0.034322	-0.125866	-0.991451	0.207462	0	0	0	1
-0.120733	-0.98523	0.121144	0.341727	-0.992084	0.115522	-0.048953	-0.478438	0.0342042	-0.126105	-0.991425	0.207552	0	0	0	1
-0.12062	-0.985214	0.121382	0.342214	-0.992105	0.115424	-0.0487599	-0.478524	0.0339975	-0.126316	-0.991405	0.207628	0	0	0	1
-0.120599	-0.985182	0.121665	0.342699	-0.992117	0.115426	-0.0485093	-0.478652	0.0337162	-0.126566	-0.991383	0.207717	0	0	0	1
-0.120561	-0.985163	0.121858	0.343028	-0.992128	0.115403	-0.0483398	-0.478732	0.0335288	-0.126737	-0.991367	0.207776	0	0	0	1
-0.12025	-0.985183	0.121998	0.343392	-0.992169	0.115101	-0.0482099	-0.478688	0.0334224	-0.126851	-0.991356	0.207818	0	0	0	1
-0.119958	-0.9852	0.12215	0.343793	-0.992204	0.114804	-0.048196	-0.478686	0.0334285	-0.126989	-0.991338	0.207871	0	0	0	1
-0.119764	-0.985208	0.122277	0.344197	-0.992217	0.114566	-0.048489	-0.478795	0.033732	-0.127142	-0.991308	0.207947	0	0	0	1
-0.119435	-0.985237	0.122363	0.344621	-0.992242	0.114181	-0.0488902	-0.47886	0.0341659	-0.127263	-0.991278	0.208013	0	0	0	1
-0.118949	-0.985292	0.122392	0.345092	-0.992275	0.113605	-0.0495591	-0.478903	0.0348949	-0.127352	-0.991241	0.208082	0	0	0	1
-0.118741	-0.985316	0.122403	0.345596	-0.992264	0.113269	-0.0505404	-0.478991	0.0359028	-0.127468	-0.99119	0.208165	0	0	0	1
-0.118726	-0.98532	0.122388	0.346059	-0.99223	0.11313	-0.0515039	-0.479024	0.0368712	-0.127562	-0.991143	0.208237	0	0	0	1
-0.118535	-0.985348	0.122342	0.346464	-0.992218	0.112822	-0.0524163	-0.479023	0.0378146	-0.127613	-0.991101	0.208291	0	0	0	1
-0.11839	-0.985362	0.122373	0.346881	-0.992213	0.112602	-0.0529772	-0.479002	0.0383913	-0.127702	-0.991067	0.208343	0	0	0	1
-0.118236	-0.985369	0.122463	0.347265	-0.992217	0.112397	-0.053335	-0.479047	0.0387593	-0.127826	-0.991036	0.208408	0	0	0	1
-0.118132	-0.985366	0.12259	0.347607	-0.992225	0.112272	-0.0534612	-0.479112	0.0388847	-0.127962	-0.991014	0.208466	0	0	0	1
-0.118091	-0.985349	0.122768	0.347941	-0.992233	0.112234	-0.0533839	-0.479186	0.0387922	-0.128128	-0.990996	0.208524	0	0	0	1
-0.118058	-0.985321	0.12302	0.348348	-0.992246	0.112216	-0.0531851	-0.479288	0.0385687	-0.128355	-0.990976	0.208597	0	0	0	1
-0.11798	-0.985296	0.123294	0.348834	-0.992265	0.112158	-0.0529436	-0.479386	0.0383058	-0.128597	-0.990954	0.208683	0	0	0	1
-0.117938	-0.985266	0.123576	0.349323	-0.992281	0.112139	-0.0526859	-0.479505	0.038021	-0.128846	-0.990933	0.208774	0	0	0	1
-0.117858	-0.985241	0.12385	0.349827	-0.992302	0.112083	-0.0524173	-0.479604	0.0377313	-0.129085	-0.990913	0.20886	0	0	0	1
-0.117716	-0.985224	0.124123	0.350355	-0.992329	0.111964	-0.0521427	-0.479682	0.037444	-0.129319	-0.990893	0.208944	0	0	0	1
-0.117755	-0.985188	0.12437	0.350758	-0.992335	0.112024	-0.0519153	-0.479812	0.0371829	-0.12954	-0.990874	0.209024	0	0	0	1
-0.117678	-0.985169	0.124592	0.351166	-0.992352	0.111966	-0.0517035	-0.479886	0.0369557	-0.129734	-0.990858	0.209094	0	0	0	1
-0.117446	-0.98517	0.124803	0.351607	-0.992387	0.111751	-0.051503	-0.479896	0.0367614	-0.129912	-0.990841	0.20916	0	0	0	1
-0.117426	-0.985147	0.125006	0.351949	-0.992396	0.111745	-0.0513298	-0.479983	0.0365675	-0.130093	-0.990825	0.209228	0	0	0	1
-0.11744	-0.985119	0.125212	0.352287	-0.992402	0.111776	-0.0511469	-0.480082	0.036359	-0.130277	-0.990808	0.209295	0	0	0	1
-0.117317	-0.985103	0.125454	0.352712	-0.992425	0.111671	-0.0509383	-0.480136	0.0361389	-0.13049	-0.990788	0.209376	0	0	0	1
-0.117284	-0.98506	0.125824	0.353195	-0.992437	0.111649	-0.0507497	-0.480253	0.0359123	-0.130834	-0.990751	0.20953	0	0	0	1
-0.117333	-0.985005	0.126203	0.353709	-0.99244	0.111712	-0.0505456	-0.480424	0.0356583	-0.131189	-0.990714	0.209698	0	0	0	1
-0.117264	-0.984973	0.126519	0.354284	-0.992458	0.111662	-0.050308	-0.480553	0.0353937	-0.131474	-0.990685	0.209833	0	0	0	1
-0.11703	-0.98496	0.126834	0.354913	-0.992495	0.111449	-0.0500459	-0.480611	0.0351266	-0.131749	-0.990658	0.209959	0	0	0	1
-0.116984	-0.984926	0.127143	0.355369	-0.992507	0.111412	-0.0498999	-0.480719	0.0349514	-0.132038	-0.990626	0.210109	0	0	0	1
-0.116808	-0.984903	0.127481	0.355831	-0.992533	0.11124	-0.0497685	-0.480758	0.0348051	-0.132353	-0.990589	0.210261	0	0	0	1
-0.116534	-0.984891	0.127828	0.356298	-0.992569	0.110965	-0.0496668	-0.48075	0.0347009	-0.132676	-0.99055	0.21042	0	0	0	1
-0.116398	-0.98486	0.128184	0.356668	-0.992587	0.110821	-0.0496249	-0.480785	0.034637	-0.13302	-0.990506	0.210597	0	0	0	1
-0.116176	-0.984841	0.128536	0.357101	-0.992616	0.110597	-0.0495404	-0.480795	0.0345426	-0.133352	-0.990464	0.210763	0	0	0	1
-0.115961	-0.984814	0.128934	0.357594	-0.992645	0.110379	-0.0494434	-0.480821	0.0344299	-0.133729	-0.990417	0.210951	0	0	0	1
-0.115823	-0.984775	0.129358	0.358143	-0.992669	0.110251	-0.0492507	-0.480898	0.0342079	-0.134124	-0.990372	0.211124	0	0	0	1
-0.115643	-0.984751	0.129699	0.358719	-0.992699	0.110095	-0.0489829	-0.480958	0.0339255	-0.134427	-0.99034	0.211242	0	0	0	1
-0.115456	-0.984724	0.130071	0.35942	-0.992735	0.109944	-0.048606	-0.481036	0.0335317	-0.134748	-0.99031	0.21135	0	0	0	1
-0.115371	-0.984679	0.130485	0.360169	-0.99276	0.109902	-0.0481782	-0.481179	0.0330682	-0.135109	-0.990277	0.211472	0	0	0	1
-0.115263	-0.984649	0.130803	0.360806	-0.992786	0.109835	-0.0478026	-0.481278	0.0326708	-0.135379	-0.990253	0.211561	0	0	0	1
-0.115128	-0.984627	0.131093	0.361397	-0.992813	0.109735	-0.0474641	-0.481356	0.0323177	-0.135625	-0.990231	0.211647	0	0	0	1
-0.115109	-0.984599	0.131315	0.361812	-0.992824	0.109743	-0.0472103	-0.481442	0.032041	-0.135817	-0.990214	0.211708	0	0	0	1
-0.115003	-0.984586	0.131509	0.362198	-0.992844	0.109661	-0.0469834	-0.481483	0.0318064	-0.135982	-0.990199	0.211757	0	0	0	1
-0.114853	-0.984575	0.131719	0.362627	-0.992869	0.109535	-0.0467555	-0.481514	0.0315752	-0.13616	-0.990181	0.21182	0	0	0	1
-0.114799	-0.984553	0.131928	0.363023	-0.992883	0.109504	-0.04653	-0.481581	0.0313333	-0.136341	-0.990164	0.21188	0	0	0	1
-0.114652	-0.984538	0.13217	0.363518	-0.992909	0.109388	-0.0462459	-0.481625	0.0310418	-0.136545	-0.990145	0.211943	0	0	0	1
-0.114501	-0.984515	0.132474	0.364124	-0.992937	0.109273	-0.0459034	-0.481694	0.0306854	-0.136804	-0.990121	0.212029	0	0	0	1
-0.11451	-0.984483	0.132704	0.364636	-0.992947	0.109321	-0.0455751	-0.481819	0.0303292	-0.136997	-0.990105	0.212107	0	0	0	1
-0.114277	-0.984506	0.132729	0.365142	-0.992984	0.109132	-0.0452314	-0.481831	0.0300142	-0.136977	-0.990117	0.212143	0	0	0	1
-0.114067	-0.984514	0.132857	0.365654	-0.993016	0.108957	-0.0449341	-0.481852	0.0297311	-0.137065	-0.990114	0.212199	0	0	0	1
-0.113986	-0.984501	0.133023	0.365993	-0.993031	0.108896	-0.0447582	-0.481893	0.0295475	-0.137208	-0.990099	0.212244	0	0	0	1
-0.113749	-0.984515	0.133121	0.366279	-0.993057	0.108649	-0.0447881	-0.481871	0.0295996	-0.137302	-0.990085	0.212283	0	0	0	1
-0.113351	-0.984565	0.133088	0.366631	-0.993073	0.108123	-0.0456951	-0.481949	0.0305686	-0.137355	-0.990048	0.212335	0	0	0	1
-0.112872	-0.984618	0.133103	0.367021	-0.993106	0.107554	-0.0463072	-0.48194	0.0312478	-0.137422	-0.990017	0.212393	0	0	0	1
-0.112374	-0.984669	0.13315	0.367494	-0.993145	0.10698	-0.0468149	-0.481922	0.0318215	-0.137508	-0.989987	0.21245	0	0	0	1
-0.111953	-0.984698	0.133289	0.36807	-0.99318	0.106506	-0.0471412	-0.481929	0.0321925	-0.137667	-0.989953	0.212527	0	0	0	1
-0.11195	-0.984666	0.133523	0.368667	-0.99318	0.10649	-0.0471769	-0.482048	0.0322032	-0.137904	-0.98992	0.212612	0	0	0	1
-0.112082	-0.984607	0.13385	0.369282	-0.993178	0.10666	-0.0468395	-0.48219	0.0318108	-0.138196	-0.989892	0.212705	0	0	0	1
-0.112089	-0.984585	0.134006	0.369875	-0.993192	0.106726	-0.0463781	-0.482308	0.03133	-0.138302	-0.989892	0.212689	0	0	0	1
-0.112049	-0.984587	0.134022	0.370447	-0.993214	0.106764	-0.0458163	-0.482395	0.0307702	-0.138256	-0.989916	0.212568	0	0	0	1
-0.111993	-0.984589	0.134059	0.370892	-0.993234	0.106765	-0.0453912	-0.48245	0.0303475	-0.138246	-0.989931	0.212481	0	0	0	1
-0.111856	-0.98459	0.134164	0.371382	-0.99326	0.106674	-0.045032	-0.482486	0.0299948	-0.138307	-0.989933	0.212452	0	0	0	1
-0.111713	-0.984588	0.1343	0.371869	-0.993285	0.10657	-0.0447152	-0.482518	0.0296822	-0.138404	-0.989929	0.21245	0	0	0	1
-0.111632	-0.984586	0.134382	0.37227	-0.993303	0.106526	-0.0444251	-0.482564	0.0293938	-0.138451	-0.989931	0.212422	0	0	0	1
-0.111487	-0.984581	0.134535	0.372821	-0.993329	0.106421	-0.0440959	-0.482617	0.0290672	-0.138564	-0.989925	0.212415	0	0	0	1
-0.111551	-0.984551	0.134699	0.373432	-0.993332	0.106529	-0.0437563	-0.482798	0.0286995	-0.138692	-0.989918	0.212403	0	0	0	1
-0.111734	-0.984525	0.134744	0.373961	-0.993329	0.106789	-0.0432056	-0.482985	0.0281164	-0.138683	-0.989936	0.212304	0	0	0	1
-0.111625	-0.984545	0.134689	0.3746	-0.993358	0.106767	-0.0425863	-0.483054	0.0275163	-0.138558	-0.98997	0.212161	0	0	0	1
-0.111528	-0.984574	0.134551	0.375118	-0.993382	0.106747	-0.0420596	-0.483108	0.0270164	-0.138362	-0.990011	0.212024	0	0	0	1
-0.111428	-0.984586	0.134547	0.375578	-0.993404	0.106704	-0.0416484	-0.483151	0.0266182	-0.13831	-0.990029	0.211919	0	0	0	1
-0.111215	-0.984612	0.134535	0.376046	-0.993435	0.106529	-0.0413636	-0.483152	0.0263637	-0.138262	-0.990043	0.211832	0	0	0	1
-0.111047	-0.984634	0.13451	0.376435	-0.99345	0.106343	-0.0414873	-0.483222	0.026514	-0.138246	-0.990041	0.21179	0	0	0	1
-0.110792	-0.984667	0.134483	0.376883	-0.993474	0.10607	-0.0416118	-0.483268	0.0266777	-0.138226	-0.990039	0.211746	0	0	0	1
-0.110522	-0.9847	0.13446	0.377451	-0.993498	0.105773	-0.0417809	-0.483349	0.0268879	-0.138214	-0.990035	0.211696	0	0	0	1
-0.110324	-0.984728	0.134416	0.377973	-0.993517	0.105562	-0.0418748	-0.483444	0.0270145	-0.138175	-0.990037	0.211628	0	0	0	1
-0.110068	-0.984769	0.134327	0.378546	-0.993537	0.105271	-0.0421287	-0.483553	0.0273148	-0.138106	-0.990039	0.21155	0	0	0	1
-0.109993	-0.984785	0.134273	0.379095	-0.993543	0.105191	-0.0421726	-0.483709	0.0273752	-0.138055	-0.990044	0.211463	0	0	0	1
-0.109976	-0.984798	0.134188	0.379512	-0.993546	0.10518	-0.0421469	-0.483844	0.0273609	-0.137967	-0.990057	0.211359	0	0	0	1
-0.10966	-0.984847	0.134088	0.379995	-0.993577	0.104855	-0.0422104	-0.483861	0.0274796	-0.137866	-0.990068	0.21126	0	0	0	1
-0.109388	-0.984895	0.13396	0.380447	-0.99359	0.104506	-0.0427731	-0.483972	0.0280959	-0.137791	-0.990061	0.211208	0	0	0	1
-0.109038	-0.984958	0.133785	0.380863	-0.99361	0.104076	-0.0433577	-0.484039	0.0287503	-0.137667	-0.990059	0.211135	0	0	0	1
-0.108493	-0.985045	0.133586	0.38136	-0.993645	0.103432	-0.0440856	-0.484057	0.0295779	-0.13753	-0.990054	0.211064	0	0	0	1
-0.108016	-0.98513	0.133343	0.381887	-0.993659	0.102798	-0.0452388	-0.484188	0.0308273	-0.137394	-0.990034	0.211009	0	0	0	1
-0.107551	-0.985219	0.133058	0.382351	-0.993672	0.102188	-0.0463199	-0.48429	0.032007	-0.137208	-0.990023	0.210924	0	0	0	1
-0.107098	-0.985304	0.132793	0.382866	-0.993684	0.101595	-0.0473646	-0.484321	0.0331462	-0.137037	-0.990009	0.210845	0	0	0	1
-0.106935	-0.985347	0.13261	0.383364	-0.993665	0.101293	-0.0484054	-0.484387	0.0342324	-0.136956	-0.989983	0.210809	0	0	0	1
-0.106908	-0.985366	0.132487	0.383746	-0.993643	0.101172	-0.0491087	-0.484431	0.0349548	-0.136905	-0.989965	0.21078	0	0	0	1
-0.106869	-0.985379	0.132428	0.384112	-0.99363	0.101073	-0.0495552	-0.484422	0.0354145	-0.13689	-0.989951	0.21076	0	0	0	1
-0.106608	-0.985405	0.132442	0.384501	-0.993644	0.10076	-0.0499154	-0.484448	0.0358109	-0.136931	-0.989931	0.210776	0	0	0	1
-0.106517	-0.985403	0.132526	0.38491	-0.99365	0.10065	-0.0500289	-0.484531	0.0359287	-0.137023	-0.989914	0.210803	0	0	0	1
-0.106389	-0.985401	0.13265	0.385376	-0.993666	0.100528	-0.0499439	-0.484585	0.0358486	-0.137133	-0.989901	0.21082	0	0	0	1
-0.10626	-0.985399	0.132763	0.385909	-0.993687	0.10042	-0.0497572	-0.484647	0.0356675	-0.137222	-0.989896	0.210822	0	0	0	1
-0.106296	-0.985377	0.132902	0.386518	-0.993697	0.100501	-0.0493903	-0.484779	0.03528	-0.137324	-0.989895	0.210798	0	0	0	1
-0.106331	-0.985363	0.132973	0.387059	-0.993709	0.100595	-0.048956	-0.484886	0.0348318	-0.137352	-0.989907	0.210734	0	0	0	1
-0.106214	-0.98537	0.133019	0.38755	-0.993734	0.100526	-0.0485864	-0.484914	0.0344725	-0.137355	-0.98992	0.210668	0	0	0	1
-0.106158	-0.98537	0.133061	0.388037	-0.993746	0.100496	-0.0483911	-0.484997	0.0342798	-0.137376	-0.989923	0.210619	0	0	0	1
-0.106015	-0.985381	0.133096	0.388361	-0.993761	0.100351	-0.0483853	-0.48502	0.0342904	-0.137405	-0.989919	0.210607	0	0	0	1
-0.10567	-0.985411	0.133147	0.388715	-0.993788	0.0999662	-0.0486364	-0.484988	0.0345854	-0.137469	-0.9899	0.210639	0	0	0	1
-0.105361	-0.985438	0.13319	0.389085	-0.9938	0.0995771	-0.0491849	-0.485028	0.0351748	-0.137556	-0.989867	0.210693	0	0	0	1
-0.105037	-0.985463	0.133263	0.38952	-0.993816	0.0991837	-0.0496456	-0.485068	0.0356752	-0.137663	-0.989834	0.210754	0	0	0	1
-0.104777	-0.985472	0.133399	0.39003	-0.993835	0.0988838	-0.0498768	-0.48511	0.03593	-0.137812	-0.989804	0.210821	0	0	0	1
-0.104574	-0.98547	0.133574	0.390625	-0.993849	0.0986483	-0.0500579	-0.4852	0.0361224	-0.137997	-0.989771	0.210896	0	0	0	1
-0.104531	-0.985444	0.133798	0.391247	-0.993855	0.0985982	-0.0500435	-0.485342	0.0360916	-0.138217	-0.989742	0.210972	0	0	0	1
-0.104559	-0.985415	0.133987	0.391809	-0.993862	0.0986563	-0.0497833	-0.485467	0.0358074	-0.13838	-0.989729	0.211001	0	0	0	1
-0.104481	-0.985413	0.134068	0.392361	-0.993882	0.0986202	-0.0494559	-0.485523	0.0354815	-0.138425	-0.989735	0.21096	0	0	0	1
-0.104457	-0.985406	0.134134	0.392816	-0.99389	0.0986165	-0.0492947	-0.485616	0.0353163	-0.138473	-0.989734	0.210935	0	0	0	1
-0.104487	-0.985387	0.134252	0.393176	-0.993895	0.0986729	-0.0490782	-0.485688	0.0350828	-0.13857	-0.989729	0.210943	0	0	0	1
-0.104257	-0.985392	0.134391	0.393602	-0.993925	0.098459	-0.048913	-0.485657	0.0349352	-0.138684	-0.989718	0.210973	0	0	0	1
-0.104116	-0.985393	0.134495	0.393996	-0.993932	0.0982831	-0.0491268	-0.485723	0.0351594	-0.138803	-0.989693	0.211025	0	0	0	1
-0.103945	-0.985398	0.134593	0.394385	-0.993944	0.0980844	-0.0492834	-0.48577	0.0353311	-0.13891	-0.989672	0.211068	0	0	0	1
-0.103701	-0.985405	0.134726	0.394886	-0.99396	0.0978	-0.049525	-0.485815	0.0355948	-0.139058	-0.989642	0.211134	0	0	0	1
-0.103496	-0.985407	0.134873	0.39546	-0.993972	0.097556	-0.0497521	-0.4859	0.0358371	-0.139219	-0.989611	0.211203	0	0	0	1
-0.103491	-0.985378	0.135083	0.396012	-0.993972	0.0975393	-0.0497806	-0.486041	0.0358456	-0.13943	-0.989581	0.211278	0	0	0	1
-0.103442	-0.985358	0.13527	0.396565	-0.993987	0.0975193	-0.0495203	-0.486116	0.0355725	-0.139589	-0.989568	0.211313	0	0	0	1
-0.10339	-0.985358	0.135312	0.39711	-0.994004	0.0975102	-0.049203	-0.486185	0.035257	-0.139597	-0.989578	0.211255	0	0	0	1
-0.103395	-0.985353	0.135341	0.397454	-0.994008	0.0975328	-0.0490713	-0.486258	0.0351211	-0.139614	-0.989581	0.211218	0	0	0	1
-0.103166	-0.985367	0.135414	0.397812	-0.994032	0.0973037	-0.0490394	-0.486229	0.0351142	-0.139675	-0.989572	0.211229	0	0	0	1
-0.102883	-0.985386	0.135496	0.398216	-0.994052	0.0969797	-0.0492899	-0.486233	0.0353979	-0.139771	-0.989549	0.211279	0	0	0	1
-0.102679	-0.985394	0.13559	0.39858	-0.994066	0.096746	-0.0494655	-0.486248	0.035594	-0.139874	-0.989527	0.211323	0	0	0	1
-0.102359	-0.985416	0.135673	0.398985	-0.994088	0.0963856	-0.049713	-0.486233	0.0358798	-0.13997	-0.989503	0.21137	0	0	0	1
-0.102077	-0.985436	0.135736	0.399404	-0.9941	0.0960362	-0.0501551	-0.486269	0.0363579	-0.140064	-0.989472	0.211426	0	0	0	1
-0.101836	-0.985452	0.135801	0.399852	-0.994102	0.0957069	-0.0507428	-0.486364	0.0369763	-0.140177	-0.989433	0.211492	0	0	0	1
-0.101539	-0.98547	0.135891	0.400382	-0.99411	0.0953237	-0.0513064	-0.486439	0.0375761	-0.14031	-0.989392	0.211574	0	0	0	1
-0.101245	-0.98549	0.135969	0.400889	-0.994114	0.0949334	-0.0519469	-0.486528	0.0382539	-0.140438	-0.989348	0.211651	0	0	0	1
-0.100932	-0.985515	0.136023	0.40142	-0.994114	0.0945045	-0.052734	-0.486634	0.0390841	-0.140555	-0.989299	0.21173	0	0	0	1
-0.100609	-0.985544	0.136049	0.401897	-0.994107	0.0940442	-0.053671	-0.48675	0.0400694	-0.140656	-0.989245	0.211812	0	0	0	1
-0.100207	-0.985589	0.136017	0.402266	-0.994108	0.0935095	-0.0545889	-0.486794	0.0410522	-0.140696	-0.989199	0.21187	0	0	0	1
-0.0996501	-0.985654	0.13596	0.402638	-0.994118	0.0928078	-0.0555899	-0.486779	0.0421432	-0.140709	-0.989151	0.211925	0	0	0	1
-0.0992025	-0.985705	0.135916	0.402977	-0.994122	0.0922324	-0.056475	-0.486779	0.0431007	-0.140729	-0.989107	0.211971	0	0	0	1
-0.0988285	-0.985739	0.135944	0.40335	-0.994133	0.0917771	-0.0570154	-0.486763	0.0436947	-0.14079	-0.989072	0.212019	0	0	0	1
-0.0985679	-0.985753	0.136027	0.403752	-0.994141	0.0914576	-0.0573874	-0.486784	0.0440981	-0.140896	-0.989039	0.21208	0	0	0	1
-0.0984529	-0.985745	0.13617	0.404217	-0.994146	0.0913139	-0.0575365	-0.486857	0.0442511	-0.141047	-0.989011	0.212142	0	0	0	1
-0.0983938	-0.985722	0.136377	0.404733	-0.994157	0.0912627	-0.0574119	-0.486923	0.044115	-0.141239	-0.98899	0.212207	0	0	0	1
-0.0983923	-0.985692	0.136594	0.405243	-0.994167	0.0912791	-0.0572188	-0.487004	0.0439009	-0.141437	-0.988971	0.212276	0	0	0	1
-0.0983797	-0.985665	0.136798	0.405713	-0.994179	0.0912893	-0.0569946	-0.487064	0.0436583	-0.141619	-0.988956	0.212334	0	0	0	1
-0.0983657	-0.985639	0.136998	0.406159	-0.994189	0.0912933	-0.0568071	-0.487123	0.0434533	-0.141799	-0.988939	0.21239	0	0	0	1
-0.0983668	-0.985614	0.137176	0.406577	-0.994197	0.0913084	-0.0566542	-0.487188	0.0432827	-0.141963	-0.988923	0.212445	0	0	0	1
-0.0984429	-0.985584	0.137335	0.406911	-0.994197	0.0914002	-0.0565008	-0.487273	0.0431028	-0.142109	-0.98891	0.212496	0	0	0	1
-0.098423	-0.985561	0.137515	0.407304	-0.994209	0.091403	-0.0562869	-0.487313	0.0428738	-0.142268	-0.988897	0.212543	0	0	0	1
-0.0984155	-0.985536	0.137699	0.407731	-0.99422	0.0914181	-0.0560733	-0.487368	0.0426429	-0.142431	-0.988883	0.212597	0	0	0	1
-0.0984913	-0.985499	0.13791	0.408172	-0.994223	0.091519	-0.0558403	-0.487463	0.042378	-0.142623	-0.988867	0.212662	0	0	0	1
-0.0985506	-0.985464	0.13812	0.408629	-0.99423	0.0916074	-0.0555795	-0.487548	0.0420876	-0.14281	-0.988852	0.212725	0	0	0	1
-0.0984799	-0.98544	0.138341	0.409172	-0.99425	0.0915688	-0.0552878	-0.487581	0.041784	-0.143	-0.988838	0.21279	0	0	0	1
-0.0984277	-0.985418	0.138532	0.409636	-0.994266	0.0915437	-0.0550418	-0.487616	0.0415264	-0.143165	-0.988825	0.212848	0	0	0	1
-0.0983744	-0.985412	0.138618	0.40998	-0.994273	0.0914949	-0.0549819	-0.487652	0.0414658	-0.143242	-0.988816	0.212918	0	0	0	1
-0.0981521	-0.985427	0.138664	0.410298	-0.994286	0.0912393	-0.055185	-0.487639	0.041698	-0.143298	-0.988798	0.212988	0	0	0	1
-0.0978068	-0.985459	0.13868	0.410617	-0.994304	0.0908424	-0.0555146	-0.487593	0.0420781	-0.143329	-0.988778	0.21304	0	0	0	1
-0.0976335	-0.985484	0.138626	0.410797	-0.994299	0.0905993	-0.0560014	-0.487624	0.042598	-0.143313	-0.988758	0.213107	0	0	0	1
-0.0975659	-0.985504	0.138535	0.410831	-0.994293	0.0904952	-0.0562764	-0.487643	0.0428927	-0.143244	-0.988755	0.213148	0	0	0	1
-0.0975869	-0.98553	0.138329	0.410779	-0.994288	0.0905194	-0.0563176	-0.487653	0.0429501	-0.143044	-0.988781	0.213132	0	0	0	1
-0.097604	-0.985567	0.138052	0.410707	-0.994287	0.0905553	-0.0562729	-0.487652	0.0429283	-0.142766	-0.988823	0.213085	0	0	0	1
-0.0976296	-0.985641	0.13751	0.410568	-0.994285	0.0906113	-0.0562283	-0.487645	0.0429298	-0.142223	-0.988901	0.21302	0	0	0	1
-0.0976439	-0.985729	0.136868	0.41041	-0.994284	0.0906638	-0.0561587	-0.487628	0.0429172	-0.141579	-0.988994	0.212934	0	0	0	1
-0.0976661	-0.985807	0.136287	0.410261	-0.994282	0.0907204	-0.0560975	-0.487617	0.0429063	-0.140996	-0.989077	0.212855	0	0	0	1
-0.0977182	-0.985883	0.135695	0.410098	-0.994278	0.0908084	-0.0560306	-0.487621	0.0428863	-0.140404	-0.989163	0.212768	0	0	0	1
-0.0978195	-0.985962	0.135049	0.409909	-0.99427	0.0909524	-0.0559339	-0.487639	0.0428346	-0.139756	-0.989257	0.212618	0	0	0	1
-0.0979143	-0.98607	0.13419	0.409674	-0.994265	0.0911081	-0.0557731	-0.487645	0.0427393	-0.138891	-0.989382	0.212416	0	0	0	1
-0.0980062	-0.986164	0.13343	0.409456	-0.994258	0.0912492	-0.0556627	-0.487657	0.0426862	-0.138129	-0.989491	0.212261	0	0	0	1
-0.0981705	-0.986243	0.132724	0.409219	-0.994244	0.0914596	-0.0555622	-0.487698	0.0426279	-0.137425	-0.989592	0.21211	0	0	0	1
-0.0983344	-0.986322	0.132013	0.408982	-0.994231	0.0916711	-0.0554504	-0.48774	0.0425593	-0.136714	-0.989693	0.211944	0	0	0	1
-0.0985103	-0.986389	0.131377	0.408758	-0.994217	0.0918906	-0.0553441	-0.487789	0.0424876	-0.136079	-0.989784	0.211781	0	0	0	1
-0.098737	-0.986465	0.130636	0.408485	-0.994198	0.0921678	-0.0552226	-0.487855	0.0424038	-0.13534	-0.989889	0.211601	0	0	0	1
-0.0989674	-0.986529	0.129977	0.40823	-0.994178	0.0924426	-0.0551184	-0.487925	0.0423296	-0.134685	-0.989981	0.211437	0	0	0	1
-0.0991563	-0.986609	0.129226	0.407967	-0.994163	0.0926816	-0.0549975	-0.487976	0.0422533	-0.133934	-0.990086	0.211265	0	0	0	1
-0.099333	-0.986697	0.128414	0.407694	-0.994148	0.0929102	-0.0548814	-0.48802	0.0421895	-0.133123	-0.990199	0.2111	0	0	0	1
-0.099509	-0.986802	0.127469	0.40739	-0.994133	0.0931451	-0.0547545	-0.488054	0.0421279	-0.132179	-0.990328	0.21093	0	0	0	1
-0.0996292	-0.986909	0.126547	0.407113	-0.994123	0.093322	-0.0546317	-0.488071	0.0420761	-0.131256	-0.990453	0.210771	0	0	0	1
-0.0997711	-0.987009	0.12565	0.406829	-0.994111	0.0935184	-0.0545173	-0.488096	0.0420276	-0.13036	-0.990573	0.210621	0	0	0	1
-0.0999124	-0.987122	0.124644	0.406514	-0.994099	0.0937212	-0.0543827	-0.488116	0.0419698	-0.129352	-0.990708	0.210469	0	0	0	1
-0.100025	-0.987284	0.123263	0.406119	-0.99409	0.0939152	-0.0542165	-0.488108	0.0419201	-0.127967	-0.99089	0.210297	0	0	0	1
-0.100063	-0.987457	0.121837	0.405744	-0.994088	0.0940381	-0.0540302	-0.488069	0.0418645	-0.126533	-0.991076	0.210122	0	0	0	1
-0.100109	-0.987608	0.12057	0.405413	-0.994085	0.0941574	-0.0538822	-0.488038	0.0418312	-0.125261	-0.991239	0.209968	0	0	0	1
-0.100166	-0.987772	0.119169	0.405047	-0.99408	0.0942929	-0.0537303	-0.488005	0.0418058	-0.123856	-0.991417	0.209802	0	0	0	1
-0.100417	-0.987889	0.117989	0.404729	-0.994057	0.0946116	-0.0535968	-0.48798	0.0417539	-0.12268	-0.991565	0.209657	0	0	0	1
-0.100844	-0.987977	0.116881	0.404418	-0.994017	0.095104	-0.0534716	-0.487957	0.0416822	-0.121584	-0.991703	0.209523	0	0	0	1
-0.101106	-0.988057	0.115972	0.404132	-0.993992	0.0954171	-0.053379	-0.487969	0.0416452	-0.120682	-0.991815	0.209415	0	0	0	1
-0.10131	-0.988145	0.115042	0.403832	-0.993974	0.0956777	-0.0532484	-0.487969	0.0415797	-0.119753	-0.99193	0.209297	0	0	0	1
-0.10147	-0.988231	0.114158	0.403514	-0.993967	0.0959102	-0.0529641	-0.48795	0.0413613	-0.118854	-0.992047	0.209181	0	0	0	1
-0.101732	-0.98829	0.11341	0.40319	-0.993945	0.096223	-0.0528085	-0.488	0.0412469	-0.118105	-0.992141	0.209081	0	0	0	1
-0.101916	-0.98836	0.112636	0.402865	-0.993935	0.0964734	-0.0525296	-0.487994	0.0410212	-0.117317	-0.992244	0.208979	0	0	0	1
-0.10206	-0.988425	0.111936	0.402558	-0.993924	0.0966653	-0.0523775	-0.487995	0.0409204	-0.116612	-0.992332	0.208881	0	0	0	1
-0.10223	-0.988505	0.111063	0.402204	-0.993909	0.0968871	-0.0522524	-0.488006	0.0408607	-0.115738	-0.992436	0.208772	0	0	0	1
-0.102356	-0.988582	0.110259	0.401895	-0.993898	0.0970584	-0.0521537	-0.488007	0.0408263	-0.114935	-0.992531	0.20867	0	0	0	1
-0.102509	-0.988653	0.109481	0.401565	-0.993887	0.0972641	-0.0519841	-0.487998	0.0407152	-0.114151	-0.992626	0.208568	0	0	0	1
-0.102723	-0.988697	0.108878	0.401231	-0.993875	0.0975381	-0.0516902	-0.487994	0.0404558	-0.113531	-0.992708	0.208479	0	0	0	1
-0.102986	-0.988732	0.108312	0.400839	-0.99386	0.0978619	-0.0513691	-0.487999	0.0401603	-0.112947	-0.992787	0.208385	0	0	0	1
-0.103254	-0.988739	0.107992	0.400439	-0.993841	0.0981697	-0.0511436	-0.488014	0.0399357	-0.112618	-0.992833	0.208319	0	0	0	1
-0.103474	-0.98874	0.107779	0.400004	-0.993829	0.0984286	-0.0508902	-0.487987	0.0396781	-0.11239	-0.992869	0.208252	0	0	0	1
-0.103669	-0.988738	0.107603	0.399562	-0.993815	0.0986485	-0.0507386	-0.487961	0.0395219	-0.112208	-0.992896	0.20819	0	0	0	1
-0.103886	-0.988734	0.107437	0.399098	-0.993794	0.0988776	-0.0506998	-0.487962	0.0394749	-0.112048	-0.992916	0.208138	0	0	0	1
-0.104044	-0.988733	0.107286	0.398646	-0.993781	0.099052	-0.0506143	-0.487926	0.0393868	-0.111895	-0.992937	0.208078	0	0	0	1
-0.104086	-0.988747	0.107119	0.398258	-0.993775	0.0990978	-0.0506442	-0.487868	0.0394287	-0.111734	-0.992953	0.208027	0	0	0	1
-0.104173	-0.988767	0.106848	0.397876	-0.993763	0.0991905	-0.050691	-0.487839	0.0394928	-0.111473	-0.99298	0.207969	0	0	0	1
-0.104269	-0.988808	0.10638	0.397454	-0.993752	0.0993072	-0.0506746	-0.487803	0.0395127	-0.11101	-0.993031	0.207888	0	0	0	1
-0.104377	-0.988853	0.105848	0.397011	-0.993738	0.0994341	-0.0507071	-0.487781	0.0395866	-0.110488	-0.993086	0.207804	0	0	0	1
-0.104433	-0.988883	0.105513	0.396628	-0.993734	0.0995106	-0.0506382	-0.48772	0.0395452	-0.110151	-0.993125	0.207734	0	0	0	1
-0.104515	-0.988908	0.105199	0.396231	-0.99372	0.0995957	-0.0507316	-0.487694	0.0396611	-0.109852	-0.993154	0.207678	0	0	0	1
-0.104507	-0.988947	0.104841	0.395811	-0.993713	0.0995822	-0.0509105	-0.487635	0.0398771	-0.109513	-0.993183	0.207613	0	0	0	1
-0.104529	-0.988974	0.104563	0.395363	-0.993699	0.0995877	-0.0511606	-0.487581	0.0401529	-0.109263	-0.993199	0.207558	0	0	0	1
-0.104605	-0.988988	0.104356	0.394904	-0.993681	0.0996484	-0.0513873	-0.487549	0.0403921	-0.109083	-0.993209	0.207503	0	0	0	1
-0.104657	-0.989004	0.104152	0.394435	-0.993667	0.0996852	-0.0516041	-0.487495	0.0406239	-0.108904	-0.993219	0.20745	0	0	0	1
-0.104753	-0.989012	0.103979	0.393937	-0.993659	0.0997972	-0.0515246	-0.487411	0.0405513	-0.108727	-0.993242	0.207382	0	0	0	1
-0.104904	-0.989011	0.103836	0.393473	-0.993647	0.0999635	-0.0514461	-0.487358	0.0404706	-0.108583	-0.993261	0.207326	0	0	0	1
-0.105035	-0.989008	0.103727	0.393107	-0.99364	0.100117	-0.0512806	-0.487305	0.0403017	-0.108464	-0.993281	0.207277	0	0	0	1
-0.105184	-0.989004	0.103616	0.392744	-0.993632	0.100294	-0.0510816	-0.48726	0.0400975	-0.10834	-0.993302	0.207227	0	0	0	1
-0.105297	-0.98901	0.103448	0.392353	-0.993627	0.100433	-0.0509052	-0.487194	0.0399259	-0.108159	-0.993329	0.207168	0	0	0	1
-0.105352	-0.989021	0.103282	0.391978	-0.993627	0.100511	-0.0507581	-0.487108	0.0397895	-0.107982	-0.993354	0.207109	0	0	0	1
-0.105347	-0.989038	0.10313	0.391606	-0.993635	0.100534	-0.0505536	-0.486978	0.039601	-0.10781	-0.99338	0.207059	0	0	0	1
-0.105532	-0.989045	0.102872	0.391131	-0.993614	0.100727	-0.0505793	-0.486963	0.0396329	-0.107563	-0.993405	0.206992	0	0	0	1
-0.105598	-0.989058	0.102679	0.390601	-0.993605	0.100797	-0.0506133	-0.486872	0.0396794	-0.107378	-0.993424	0.206932	0	0	0	1
-0.105737	-0.989065	0.102471	0.390026	-0.993584	0.10093	-0.0507671	-0.486825	0.0398392	-0.107192	-0.993437	0.206869	0	0	0	1
-0.10593	-0.98906	0.102312	0.389511	-0.993564	0.101131	-0.0507532	-0.486791	0.0398208	-0.10704	-0.993454	0.206818	0	0	0	1
-0.106146	-0.989051	0.102179	0.388977	-0.993549	0.101374	-0.0505541	-0.48673	0.0396119	-0.106897	-0.993478	0.20676	0	0	0	1
-0.106334	-0.98904	0.102085	0.388533	-0.993546	0.101612	-0.0501337	-0.486637	0.0391808	-0.106768	-0.993509	0.206695	0	0	0	1
-0.106685	-0.989002	0.102094	0.388204	-0.993539	0.102043	-0.0494022	-0.486597	0.0384105	-0.106715	-0.993545	0.206644	0	0	0	1
-0.10724	-0.988936	0.102149	0.387828	-0.993522	0.102712	-0.0483545	-0.486596	0.0372972	-0.106683	-0.993591	0.206588	0	0	0	1
-0.107737	-0.988876	0.102208	0.387447	-0.993511	0.103327	-0.0472498	-0.48655	0.036133	-0.106646	-0.993638	0.206525	0	0	0	1
-0.108231	-0.988819	0.102237	0.387049	-0.993493	0.103924	-0.046301	-0.486526	0.0351281	-0.106593	-0.99368	0.206462	0	0	0	1
-0.108717	-0.988771	0.102188	0.386615	-0.993473	0.104511	-0.0453983	-0.4865	0.0341783	-0.106467	-0.993726	0.206398	0	0	0	1
-0.109162	-0.988733	0.102079	0.386177	-0.993449	0.105036	-0.0447035	-0.486492	0.0334473	-0.106301	-0.993769	0.206338	0	0	0	1
-0.10952	-0.988707	0.101952	0.385727	-0.993433	0.10547	-0.0440462	-0.486444	0.0327655	-0.106117	-0.993811	0.206268	0	0	0	1
-0.109846	-0.988678	0.101876	0.385252	-0.993416	0.10586	-0.0434843	-0.486388	0.0321768	-0.105993	-0.993844	0.206203	0	0	0	1
-0.110179	-0.988648	0.101807	0.384801	-0.993394	0.106243	-0.0430551	-0.48636	0.0317196	-0.105889	-0.99387	0.206149	0	0	0	1
-0.110455	-0.988625	0.101731	0.38435	-0.993377	0.106566	-0.0426505	-0.486312	0.0312938	-0.105779	-0.993895	0.206093	0	0	0	1
-0.110643	-0.988616	0.101614	0.383889	-0.993362	0.106778	-0.0424636	-0.48625	0.0310996	-0.105648	-0.993915	0.206038	0	0	0	1
-0.110667	-0.988632	0.101433	0.38346	-0.993356	0.106799	-0.042548	-0.486168	0.0312009	-0.105479	-0.99393	0.205986	0	0	0	1
-0.110716	-0.988646	0.101249	0.383045	-0.993343	0.106828	-0.0427863	-0.486126	0.0314538	-0.105323	-0.993938	0.205944	0	0	0	1
-0.110788	-0.988658	0.101046	0.382565	-0.993325	0.106878	-0.0430726	-0.486086	0.031754	-0.105154	-0.993947	0.2059	0	0	0	1
-0.110891	-0.988657	0.100947	0.382119	-0.993305	0.106954	-0.0433478	-0.486061	0.0320289	-0.105088	-0.993945	0.205909	0	0	0	1
-0.110995	-0.988655	0.100849	0.381701	-0.993288	0.107046	-0.0435031	-0.486027	0.0321837	-0.105011	-0.993948	0.205911	0	0	0	1
-0.111194	-0.988646	0.100718	0.381251	-0.993264	0.107245	-0.0435529	-0.486013	0.0322264	-0.104893	-0.993959	0.205881	0	0	0	1
-0.111304	-0.988649	0.100568	0.380787	-0.99325	0.107355	-0.043603	-0.48595	0.0322812	-0.104753	-0.993972	0.205837	0	0	0	1
-0.111394	-0.988652	0.100442	0.380346	-0.993237	0.107441	-0.0436902	-0.485886	0.0323723	-0.104641	-0.993981	0.205813	0	0	0	1
-0.111541	-0.988644	0.100355	0.379866	-0.993218	0.107582	-0.0437716	-0.485838	0.0324477	-0.104568	-0.993986	0.20582	0	0	0	1
-0.11157	-0.988652	0.10025	0.379347	-0.993211	0.107602	-0.043887	-0.485725	0.0325714	-0.104477	-0.993992	0.205816	0	0	0	1
-0.111489	-0.988672	0.100141	0.378859	-0.993208	0.107488	-0.0442393	-0.485604	0.0329438	-0.104403	-0.993987	0.205844	0	0	0	1
-0.111448	-0.988689	0.100019	0.378329	-0.993197	0.107404	-0.0446839	-0.485505	0.0334056	-0.104329	-0.993979	0.20588	0	0	0	1
-0.111486	-0.988695	0.0999159	0.377707	-0.993175	0.107392	-0.0451973	-0.48543	0.0339257	-0.104284	-0.993966	0.205936	0	0	0	1
-0.111503	-0.988697	0.099875	0.37724	-0.993158	0.107366	-0.0456204	-0.485368	0.0343512	-0.104289	-0.993951	0.206011	0	0	0	1
-0.111687	-0.988686	0.0997762	0.376763	-0.993127	0.107522	-0.0459308	-0.485375	0.0346526	-0.104231	-0.993947	0.206034	0	0	0	1
-0.111887	-0.988678	0.0996329	0.376283	-0.993097	0.107703	-0.0461686	-0.485378	0.0348848	-0.104121	-0.99395	0.206016	0	0	0	1
-0.111929	-0.988685	0.09952	0.375968	-0.993089	0.107742	-0.0462364	-0.485323	0.0349604	-0.104018	-0.993958	0.205994	0	0	0	1
-0.112142	-0.98867	0.0994252	0.375607	-0.993068	0.107967	-0.046161	-0.485312	0.0348729	-0.103923	-0.993971	0.20596	0	0	0	1
-0.11241	-0.98865	0.0993266	0.37518	-0.993044	0.108257	-0.0459975	-0.485296	0.0346922	-0.103817	-0.993989	0.205913	0	0	0	1
-0.112592	-0.988639	0.0992217	0.374752	-0.993031	0.108465	-0.0457897	-0.485223	0.0344771	-0.103697	-0.994009	0.205865	0	0	0	1
-0.112861	-0.988617	0.0991382	0.374342	-0.993008	0.108759	-0.0455859	-0.485202	0.0342545	-0.103601	-0.994027	0.20582	0	0	0	1
-0.113122	-0.988596	0.0990469	0.37394	-0.992987	0.109049	-0.0453502	-0.485176	0.0340016	-0.103493	-0.994046	0.205774	0	0	0	1
-0.113303	-0.988586	0.0989414	0.373533	-0.992972	0.109251	-0.0451924	-0.485118	0.0338367	-0.103377	-0.994064	0.20573	0	0	0	1
-0.113458	-0.988581	0.0988173	0.373114	-0.992956	0.109415	-0.0451588	-0.485066	0.0338007	-0.103256	-0.994078	0.205689	0	0	0	1
-0.113581	-0.988572	0.0987667	0.372698	-0.992938	0.109527	-0.0452836	-0.48502	0.0339181	-0.103223	-0.994077	0.205714	0	0	0	1
-0.113717	-0.988558	0.0987517	0.372234	-0.992914	0.109639	-0.0455297	-0.48498	0.0341514	-0.10324	-0.994068	0.205792	0	0	0	1
-0.113811	-0.988561	0.0986157	0.37167	-0.992895	0.109712	-0.0457734	-0.484896	0.0344001	-0.103135	-0.99407	0.205792	0	0	0	1
-0.113875	-0.98856	0.0985467	0.371188	-0.99288	0.109755	-0.0460027	-0.484817	0.03463	-0.103094	-0.994066	0.205824	0	0	0	1
-0.114097	-0.988535	0.0985393	0.370697	-0.99285	0.109966	-0.0461282	-0.484789	0.0347331	-0.103109	-0.994061	0.205881	0	0	0	1
-0.114228	-0.988527	0.0984679	0.370162	-0.992839	0.110108	-0.04604	-0.484672	0.0346394	-0.103033	-0.994072	0.205883	0	0	0	1
-0.114274	-0.98853	0.0983859	0.369729	-0.992832	0.110152	-0.0460856	-0.484567	0.0346892	-0.102958	-0.994078	0.205884	0	0	0	1
-0.114442	-0.988518	0.0983143	0.369262	-0.992808	0.110309	-0.0462297	-0.484528	0.0348236	-0.102909	-0.994079	0.205904	0	0	0	1
-0.114576	-0.988511	0.0982279	0.368769	-0.99279	0.110441	-0.0462845	-0.484446	0.0348739	-0.102834	-0.994085	0.205907	0	0	0	1
-0.114595	-0.988518	0.098133	0.368331	-0.992779	0.110437	-0.0465457	-0.484359	0.0351435	-0.102769	-0.994082	0.20593	0	0	0	1
-0.114708	-0.988514	0.098037	0.367815	-0.992753	0.110516	-0.046915	-0.484314	0.0355112	-0.102719	-0.994074	0.205967	0	0	0	1
-0.114877	-0.988504	0.0979462	0.367247	-0.992721	0.110652	-0.0472696	-0.484276	0.035858	-0.102674	-0.994066	0.206012	0	0	0	1
-0.114945	-0.9885	0.0979032	0.36676	-0.992701	0.110688	-0.0475931	-0.4842	0.0361788	-0.10267	-0.994055	0.206081	0	0	0	1
-0.115103	-0.988487	0.0978545	0.366208	-0.992675	0.110825	-0.0478188	-0.484135	0.0363933	-0.102653	-0.994049	0.206136	0	0	0	1
-0.115291	-0.988469	0.0978076	0.365704	-0.992654	0.111016	-0.0478182	-0.484061	0.0363783	-0.102613	-0.994053	0.206159	0	0	0	1
-0.11546	-0.988453	0.0977696	0.365317	-0.992643	0.111211	-0.0475899	-0.483977	0.0361371	-0.102556	-0.994068	0.206154	0	0	0	1
-0.115837	-0.988416	0.0976996	0.364846	-0.992614	0.111632	-0.0471971	-0.483946	0.0357137	-0.102456	-0.994094	0.206108	0	0	0	1
-0.116171	-0.988379	0.0976803	0.364392	-0.992607	0.112057	-0.0463324	-0.483818	0.0348179	-0.102351	-0.994136	0.206033	0	0	0	1
-0.116601	-0.988325	0.0977112	0.363966	-0.992593	0.112591	-0.0453263	-0.483721	0.0337654	-0.102283	-0.99418	0.205969	0	0	0	1
-0.117046	-0.988264	0.0977975	0.363493	-0.992585	0.113168	-0.044035	-0.483661	0.0324203	-0.102237	-0.994229	0.205897	0	0	0	1
-0.116382	-0.988336	0.097866	0.362945	-0.992709	0.112654	-0.0425312	-0.48365	0.0309797	-0.102113	-0.994288	0.205824	0	0	0	1
-0.116481	-0.988306	0.0980515	0.362375	-0.992764	0.11297	-0.040364	-0.483484	0.0287846	-0.102055	-0.99436	0.205722	0	0	0	1
-0.116781	-0.988253	0.0982216	0.361799	-0.992781	0.113453	-0.0385547	-0.483446	0.0269277	-0.102026	-0.994415	0.205648	0	0	0	1
-0.116963	-0.988221	0.0983328	0.36119	-0.992799	0.113784	-0.037082	-0.483492	0.025426	-0.101973	-0.99446	0.205577	0	0	0	1
-0.117043	-0.988209	0.0983581	0.360669	-0.992815	0.113965	-0.0360848	-0.48349	0.0244193	-0.101886	-0.994494	0.205514	0	0	0	1
-0.116991	-0.98822	0.0983051	0.360329	-0.99283	0.113955	-0.035688	-0.483466	0.0240347	-0.101787	-0.994514	0.205468	0	0	0	1
-0.117066	-0.988224	0.0981779	0.360017	-0.992821	0.114034	-0.0356816	-0.483439	0.0240352	-0.101661	-0.994527	0.205425	0	0	0	1
-0.117012	-0.988248	0.0979979	0.359703	-0.992823	0.113967	-0.0358407	-0.483342	0.0242203	-0.1015	-0.994539	0.205378	0	0	0	1
-0.117009	-0.98827	0.0977802	0.359277	-0.992816	0.113943	-0.0361112	-0.483248	0.0245157	-0.101314	-0.99455	0.205325	0	0	0	1
-0.117254	-0.98826	0.0975917	0.358782	-0.992782	0.114169	-0.036354	-0.483251	0.0247547	-0.101161	-0.99456	0.205278	0	0	0	1
-0.117524	-0.988244	0.0974276	0.358304	-0.992746	0.114429	-0.0365045	-0.483257	0.0248962	-0.101022	-0.994571	0.205237	0	0	0	1
-0.117695	-0.988236	0.0972992	0.357788	-0.992725	0.114598	-0.0365595	-0.483177	0.0249485	-0.100905	-0.994581	0.205212	0	0	0	1
-0.117798	-0.988227	0.097268	0.357368	-0.99271	0.11469	-0.0366791	-0.483094	0.0250611	-0.100891	-0.99458	0.205259	0	0	0	1
-0.117933	-0.988217	0.0972055	0.356965	-0.992689	0.114811	-0.0368501	-0.483053	0.0252252	-0.100852	-0.99458	0.205282	0	0	0	1
-0.118134	-0.988203	0.0971093	0.356462	-0.992663	0.115004	-0.0369534	-0.482992	0.0253189	-0.100773	-0.994585	0.205281	0	0	0	1
-0.118123	-0.988211	0.0970345	0.356011	-0.992658	0.114973	-0.0371738	-0.482861	0.0255487	-0.100724	-0.994584	0.205308	0	0	0	1
-0.118136	-0.988217	0.0969583	0.355618	-0.992649	0.114957	-0.0374724	-0.482774	0.0258543	-0.100683	-0.99458	0.205349	0	0	0	1
-0.118247	-0.988215	0.0968463	0.355117	-0.992626	0.115034	-0.0378386	-0.482717	0.0262215	-0.100618	-0.994577	0.205381	0	0	0	1
-0.118055	-0.988248	0.0967439	0.354625	-0.992635	0.114793	-0.0383432	-0.482521	0.0267565	-0.100569	-0.994568	0.205442	0	0	0	1
-0.11801	-0.988253	0.0967454	0.354143	-0.992625	0.114694	-0.0388772	-0.482398	0.0272939	-0.100631	-0.994547	0.205572	0	0	0	1
-0.118363	-0.988213	0.0967195	0.353492	-0.99257	0.114997	-0.0394008	-0.482426	0.0277835	-0.100676	-0.994529	0.205683	0	0	0	1
-0.118426	-0.988211	0.096672	0.352972	-0.99255	0.115017	-0.0398361	-0.482336	0.028217	-0.10068	-0.994516	0.205757	0	0	0	1
-0.118446	-0.988212	0.096637	0.352543	-0.992536	0.114998	-0.0402308	-0.48225	0.028613	-0.100692	-0.994504	0.205835	0	0	0	1
-0.118617	-0.988203	0.0965194	0.352054	-0.992507	0.115143	-0.0405334	-0.482209	0.0289112	-0.100615	-0.994503	0.205853	0	0	0	1
-0.118644	-0.98821	0.0964126	0.3517	-0.992501	0.115163	-0.0406357	-0.482109	0.029023	-0.100522	-0.994509	0.20584	0	0	0	1
-0.118824	-0.988195	0.0963367	0.351352	-0.992476	0.115333	-0.0407685	-0.482098	0.0291461	-0.100467	-0.994511	0.205849	0	0	0	1
-0.119146	-0.988165	0.096252	0.350904	-0.992439	0.115664	-0.0407099	-0.482087	0.0290647	-0.100386	-0.994522	0.205825	0	0	0	1
-0.119315	-0.988155	0.0961457	0.350506	-0.99242	0.11584	-0.040679	-0.482021	0.0290292	-0.100282	-0.994533	0.205796	0	0	0	1
-0.119476	-0.988144	0.096056	0.350107	-0.992397	0.115992	-0.0408007	-0.481975	0.0291448	-0.100211	-0.994537	0.205793	0	0	0	1
-0.119661	-0.988129	0.0959813	0.349608	-0.992367	0.116152	-0.0410797	-0.481927	0.0294132	-0.100175	-0.994533	0.205837	0	0	0	1
-0.119782	-0.988119	0.095936	0.349075	-0.992343	0.116241	-0.0414106	-0.481836	0.0297365	-0.100173	-0.994523	0.205905	0	0	0	1
-0.119845	-0.988114	0.0959078	0.348594	-0.992325	0.116268	-0.0417759	-0.481741	0.0300979	-0.100189	-0.994511	0.20599	0	0	0	1
-0.12004	-0.988093	0.0958826	0.348066	-0.992292	0.116434	-0.0420943	-0.481684	0.0303987	-0.100208	-0.9945	0.206071	0	0	0	1
-0.120098	-0.988086	0.0958749	0.347572	-0.992279	0.116471	-0.0422991	-0.481546	0.0305981	-0.100226	-0.994492	0.206147	0	0	0	1
-0.120082	-0.988091	0.0958506	0.347168	-0.992272	0.116427	-0.0425857	-0.481426	0.0308885	-0.100235	-0.994482	0.206221	0	0	0	1
-0.120252	-0.988078	0.095767	0.346666	-0.992241	0.116567	-0.0429191	-0.48137	0.0312138	-0.100196	-0.994476	0.206264	0	0	0	1
-0.120329	-0.988077	0.0956827	0.346172	-0.992219	0.116609	-0.0432942	-0.48128	0.0315901	-0.100159	-0.994468	0.206318	0	0	0	1
-0.120298	-0.988084	0.0956502	0.345731	-0.992209	0.116533	-0.0437418	-0.481157	0.0320437	-0.100178	-0.994451	0.206408	0	0	0	1
-0.120456	-0.98807	0.0955954	0.345136	-0.992172	0.116639	-0.0442902	-0.481089	0.0325814	-0.100193	-0.994432	0.206515	0	0	0	1
-0.120574	-0.98806	0.0955453	0.34455	-0.99214	0.116706	-0.0448252	-0.481003	0.033109	-0.10021	-0.994413	0.206617	0	0	0	1
-0.120597	-0.988059	0.0955356	0.344054	-0.99212	0.116675	-0.0453489	-0.480897	0.0336304	-0.100263	-0.99439	0.206743	0	0	0	1
-0.120865	-0.98803	0.0954926	0.343424	-0.992071	0.116896	-0.0458509	-0.48086	0.034109	-0.100288	-0.994371	0.206849	0	0	0	1
-0.120975	-0.988023	0.0954222	0.342944	-0.992055	0.117002	-0.0459166	-0.480734	0.0341718	-0.10023	-0.994375	0.206873	0	0	0	1
-0.121199	-0.988006	0.0953152	0.342506	-0.992027	0.117226	-0.0459606	-0.480685	0.0342056	-0.100136	-0.994383	0.206862	0	0	0	1
-0.121551	-0.987977	0.0951733	0.341996	-0.991987	0.11759	-0.0459002	-0.480661	0.0341266	-0.100001	-0.9944	0.206811	0	0	0	1
-0.121715	-0.987967	0.0950675	0.341616	-0.991972	0.117775	-0.0457398	-0.480567	0.0339626	-0.0998825	-0.994417	0.206765	0	0	0	1
-0.121945	-0.987946	0.0949919	0.341251	-0.991948	0.118018	-0.0456452	-0.480523	0.0338539	-0.0998041	-0.994429	0.206743	0	0	0	1
-0.122227	-0.987917	0.0949235	0.340794	-0.991917	0.118312	-0.0455567	-0.480469	0.0337453	-0.0997354	-0.994439	0.206731	0	0	0	1
-0.122339	-0.987908	0.0948749	0.340357	-0.991902	0.118423	-0.0455854	-0.480346	0.0337685	-0.0996943	-0.994443	0.206752	0	0	0	1
-0.122544	-0.987883	0.0948687	0.339879	-0.991869	0.118606	-0.0458266	-0.48029	0.0339891	-0.099724	-0.994432	0.206826	0	0	0	1
-0.122865	-0.987841	0.0948924	0.339363	-0.991832	0.118929	-0.0458	-0.480225	0.0339273	-0.0997553	-0.994431	0.206889	0	0	0	1
-0.123047	-0.987812	0.0949589	0.338886	-0.99182	0.11914	-0.0455078	-0.480058	0.0336094	-0.0997926	-0.994438	0.206939	0	0	0	1
-0.12333	-0.987767	0.0950573	0.338518	-0.991795	0.119446	-0.0452463	-0.479989	0.0333083	-0.0998685	-0.994441	0.207005	0	0	0	1
-0.123803	-0.987701	0.095134	0.338116	-0.991758	0.119981	-0.0446248	-0.479951	0.0326314	-0.0998855	-0.994461	0.207006	0	0	0	1
-0.124249	-0.987638	0.0952023	0.337727	-0.991731	0.12051	-0.0437887	-0.479879	0.0317441	-0.0998667	-0.994492	0.206967	0	0	0	1
-0.124693	-0.987578	0.0952476	0.337355	-0.991699	0.121026	-0.0430908	-0.479868	0.0309978	-0.0998411	-0.994518	0.206933	0	0	0	1
-0.124921	-0.987542	0.0953168	0.336962	-0.991699	0.121341	-0.0422102	-0.479865	0.0300881	-0.0998095	-0.994549	0.20689	0	0	0	1
-0.125251	-0.987494	0.0953852	0.336571	-0.991683	0.121752	-0.0413895	-0.479867	0.0292281	-0.0997869	-0.994577	0.206851	0	0	0	1
-0.125386	-0.987475	0.0954097	0.336136	-0.991689	0.121966	-0.0406045	-0.479835	0.0284287	-0.099719	-0.994607	0.206803	0	0	0	1
-0.125602	-0.98744	0.0954841	0.335664	-0.991689	0.122276	-0.0396549	-0.479771	0.027451	-0.0996824	-0.994638	0.206763	0	0	0	1
-0.125871	-0.987387	0.0956737	0.335213	-0.991678	0.122622	-0.0388417	-0.479747	0.0265896	-0.0997777	-0.994652	0.206805	0	0	0	1
-0.126041	-0.987347	0.0958679	0.33477	-0.991678	0.122866	-0.0380641	-0.479705	0.025773	-0.0998789	-0.994664	0.206864	0	0	0	1
-0.126404	-0.987292	0.0959518	0.334255	-0.991649	0.123291	-0.0374432	-0.479651	0.0251069	-0.0998946	-0.994679	0.206873	0	0	0	1
-0.126435	-0.987283	0.0960069	0.333848	-0.99165	0.123337	-0.0372732	-0.4796	0.0249274	-0.099929	-0.99468	0.206925	0	0	0	1
-0.126351	-0.98729	0.0960467	0.333447	-0.99166	0.12325	-0.0372845	-0.47956	0.0249422	-0.0999677	-0.994676	0.206998	0	0	0	1
-0.126525	-0.98727	0.0960251	0.333009	-0.991633	0.123405	-0.0374915	-0.479509	0.0251337	-0.0999764	-0.99467	0.207057	0	0	0	1
-0.126432	-0.987287	0.0959708	0.332603	-0.991635	0.123278	-0.0378479	-0.479343	0.0255051	-0.0999643	-0.994662	0.207118	0	0	0	1
-0.12638	-0.987293	0.0959739	0.332155	-0.991627	0.123168	-0.0384174	-0.4792	0.0260778	-0.100037	-0.99464	0.207262	0	0	0	1
-0.12661	-0.987254	0.096075	0.331607	-0.991582	0.123332	-0.03906	-0.479166	0.0266826	-0.100223	-0.994605	0.207469	0	0	0	1
-0.126766	-0.987223	0.0961845	0.331091	-0.991546	0.123423	-0.0396789	-0.479105	0.0272701	-0.100412	-0.99457	0.207675	0	0	0	1
-0.12691	-0.987194	0.096295	0.330618	-0.991513	0.123507	-0.0402485	-0.479042	0.0278095	-0.100597	-0.994536	0.20787	0	0	0	1
-0.12719	-0.98715	0.0963722	0.330134	-0.991464	0.123736	-0.0407339	-0.479039	0.0282552	-0.100742	-0.994509	0.208035	0	0	0	1
-0.127235	-0.987138	0.0964403	0.329788	-0.99145	0.123748	-0.0410513	-0.478944	0.0285585	-0.10085	-0.994489	0.208166	0	0	0	1
-0.127312	-0.987125	0.0964728	0.329446	-0.991433	0.123798	-0.0413074	-0.478864	0.0288019	-0.100916	-0.994476	0.208268	0	0	0	1
-0.127588	-0.987092	0.0964466	0.329006	-0.991391	0.124053	-0.0415378	-0.478844	0.0290067	-0.100927	-0.994469	0.208325	0	0	0	1
-0.127822	-0.987061	0.0964539	0.328575	-0.991359	0.12428	-0.0416186	-0.478777	0.0290624	-0.100951	-0.994465	0.208381	0	0	0	1
-0.128003	-0.987029	0.0965384	0.32817	-0.991333	0.124446	-0.0417434	-0.478692	0.0291577	-0.101056	-0.994451	0.208501	0	0	0	1
-0.128201	-0.987	0.0965687	0.327658	-0.991302	0.124623	-0.0419482	-0.478584	0.0293377	-0.101118	-0.99444	0.208613	0	0	0	1
-0.128298	-0.986989	0.0965528	0.327071	-0.991278	0.124681	-0.0423447	-0.478422	0.029725	-0.101154	-0.994424	0.208727	0	0	0	1
-0.12829	-0.986984	0.0966206	0.326533	-0.991263	0.124614	-0.0428989	-0.478242	0.0302698	-0.101291	-0.994394	0.208923	0	0	0	1
-0.128362	-0.986974	0.0966222	0.325887	-0.991236	0.124629	-0.0434706	-0.478062	0.030832	-0.101366	-0.994369	0.209101	0	0	0	1
-0.12831	-0.986995	0.0964785	0.325235	-0.991225	0.124525	-0.0440072	-0.477822	0.0313904	-0.101289	-0.994359	0.209185	0	0	0	1
-0.12829	-0.987026	0.0961939	0.324469	-0.991207	0.12445	-0.0446428	-0.477578	0.0320619	-0.101086	-0.994359	0.20921	0	0	0	1
-0.128271	-0.987061	0.0958536	0.323693	-0.991187	0.124378	-0.0452732	-0.477346	0.032735	-0.100827	-0.994363	0.209214	0	0	0	1
-0.128086	-0.987156	0.0951158	0.322657	-0.991186	0.124152	-0.0459182	-0.476985	0.0334894	-0.10017	-0.994404	0.20903	0	0	0	1
-0.127762	-0.987276	0.0943086	0.321493	-0.991204	0.123798	-0.0464833	-0.476685	0.0341863	-0.0994288	-0.994455	0.208753	0	0	0	1
-0.127587	-0.987316	0.0941304	0.32065	-0.991213	0.123595	-0.046817	-0.476528	0.0345589	-0.0992874	-0.994456	0.208589	0	0	0	1
-0.127736	-0.987241	0.0947094	0.320145	-0.991189	0.123701	-0.0470486	-0.476524	0.0347024	-0.0998956	-0.99439	0.208524	0	0	0	1
-0.127646	-0.987263	0.0945989	0.319732	-0.9912	0.123614	-0.0470545	-0.476487	0.0347312	-0.0997836	-0.9944	0.208401	0	0	0	1
-0.127701	-0.987272	0.0944373	0.319537	-0.991194	0.123678	-0.0470155	-0.476444	0.034707	-0.0996204	-0.994418	0.208294	0	0	0	1
-0.127856	-0.987278	0.0941587	0.319302	-0.991174	0.123848	-0.0469752	-0.476437	0.0346859	-0.0993446	-0.994446	0.208152	0	0	0	1
-0.128076	-0.987279	0.0938499	0.318987	-0.991146	0.124081	-0.0469577	-0.476432	0.0346851	-0.099044	-0.994476	0.207997	0	0	0	1
-0.128339	-0.987274	0.093537	0.318594	-0.991109	0.124349	-0.0470342	-0.476424	0.0347743	-0.0987525	-0.994502	0.207873	0	0	0	1
-0.128647	-0.987267	0.0931877	0.318162	-0.991065	0.12466	-0.0471402	-0.476436	0.034893	-0.0984304	-0.99453	0.207786	0	0	0	1
-0.128849	-0.98726	0.0929824	0.317779	-0.991032	0.124851	-0.0473253	-0.476411	0.0350832	-0.0982572	-0.99454	0.20773	0	0	0	1
-0.128925	-0.987276	0.0927149	0.317354	-0.991013	0.124915	-0.0475459	-0.476302	0.0353292	-0.0980224	-0.994554	0.207644	0	0	0	1
-0.128981	-0.98729	0.0924799	0.316963	-0.990997	0.124959	-0.0477617	-0.476194	0.0355683	-0.0978185	-0.994566	0.207572	0	0	0	1
-0.129181	-0.987281	0.0923016	0.316613	-0.990965	0.125149	-0.047932	-0.476169	0.0357407	-0.0976705	-0.994574	0.207522	0	0	0	1
-0.129408	-0.987268	0.0921172	0.316245	-0.990929	0.125367	-0.0480982	-0.476152	0.0359072	-0.0975168	-0.994583	0.207469	0	0	0	1
-0.129567	-0.987266	0.0919251	0.31589	-0.990902	0.125518	-0.0482631	-0.476104	0.03608	-0.097353	-0.994593	0.20741	0	0	0	1
-0.129705	-0.987264	0.0917477	0.315566	-0.990878	0.125647	-0.0484262	-0.476061	0.0362514	-0.0972028	-0.994602	0.20736	0	0	0	1
-0.12986	-0.987262	0.0915528	0.3152	-0.990851	0.125791	-0.048612	-0.476006	0.0364461	-0.0970388	-0.994611	0.207307	0	0	0	1
-0.129976	-0.987269	0.09131	0.314784	-0.990826	0.125895	-0.0488362	-0.475915	0.0366889	-0.0968307	-0.994622	0.207234	0	0	0	1
-0.130078	-0.98728	0.0910399	0.3143	-0.990802	0.125981	-0.0491135	-0.475795	0.0369894	-0.0966019	-0.994633	0.207156	0	0	0	1
-0.130097	-0.987306	0.0907368	0.31379	-0.990786	0.12598	-0.0494359	-0.475625	0.0373472	-0.0963431	-0.994645	0.20707	0	0	0	1
-0.130199	-0.987323	0.0904072	0.313227	-0.990759	0.126062	-0.0497612	-0.475476	0.0377034	-0.0960615	-0.994659	0.206977	0	0	0	1
-0.130403	-0.987326	0.0900739	0.312661	-0.990721	0.126254	-0.0500331	-0.47537	0.0379967	-0.0957735	-0.994675	0.20687	0	0	0	1
-0.130651	-0.987317	0.0898127	0.312175	-0.990679	0.126491	-0.0502553	-0.475317	0.0382274	-0.0955523	-0.994688	0.206794	0	0	0	1
-0.130992	-0.987296	0.0895497	0.311696	-0.990627	0.126826	-0.0504412	-0.475312	0.0384131	-0.0953286	-0.994702	0.206713	0	0	0	1
-0.131238	-0.987284	0.0893217	0.311281	-0.990587	0.127065	-0.0506195	-0.475282	0.0385961	-0.095135	-0.994713	0.206644	0	0	0	1
-0.131314	-0.987299	0.0890428	0.310875	-0.990569	0.127133	-0.0508138	-0.475174	0.038818	-0.0948864	-0.994728	0.206559	0	0	0	1
-0.131508	-0.987296	0.0887915	0.310457	-0.990535	0.127321	-0.050997	-0.475116	0.0390142	-0.0946685	-0.994741	0.206483	0	0	0	1
-0.131729	-0.987291	0.0885164	0.309968	-0.990496	0.127532	-0.0512217	-0.475045	0.0392521	-0.0944335	-0.994754	0.206398	0	0	0	1
-0.131928	-0.987292	0.0882059	0.309432	-0.990458	0.127717	-0.0514958	-0.474944	0.039546	-0.0941689	-0.994768	0.206306	0	0	0	1
-0.132079	-0.987303	0.0878604	0.308839	-0.990424	0.127853	-0.0518093	-0.474799	0.0398883	-0.0938728	-0.994782	0.206197	0	0	0	1
-0.13211	-0.987321	0.0876073	0.308293	-0.990405	0.127862	-0.0521581	-0.474607	0.0402652	-0.0936682	-0.994786	0.206093	0	0	0	1
-0.132222	-0.987309	0.0875742	0.307875	-0.990379	0.127948	-0.0524481	-0.474492	0.0405476	-0.0936773	-0.994774	0.206027	0	0	0	1
-0.132548	-0.987281	0.0873976	0.307438	-0.990328	0.128265	-0.0526289	-0.474485	0.0407195	-0.093539	-0.99478	0.205963	0	0	0	1
-0.132856	-0.987251	0.0872713	0.307083	-0.990281	0.128565	-0.0527773	-0.474497	0.0408545	-0.0934457	-0.994783	0.205919	0	0	0	1
-0.133006	-0.987241	0.0871504	0.306847	-0.990257	0.128711	-0.0528753	-0.474481	0.0409535	-0.0933449	-0.994789	0.205881	0	0	0	1
-0.133221	-0.987222	0.0870467	0.306623	-0.990225	0.128923	-0.0529599	-0.474501	0.0410309	-0.093262	-0.994793	0.205855	0	0	0	1
-0.133468	-0.987199	0.086929	0.306352	-0.990188	0.129167	-0.0530624	-0.474518	0.0411249	-0.093169	-0.994798	0.205822	0	0	0	1
-0.13362	-0.987191	0.0867823	0.306069	-0.990162	0.129313	-0.0531886	-0.474485	0.0412553	-0.0930464	-0.994804	0.205777	0	0	0	1
-0.133856	-0.987173	0.086624	0.305701	-0.990123	0.129541	-0.0533603	-0.474456	0.0414246	-0.0929219	-0.994809	0.205731	0	0	0	1
-0.134015	-0.987169	0.0864277	0.305293	-0.990092	0.129687	-0.053585	-0.474379	0.041659	-0.0927633	-0.994814	0.205675	0	0	0	1
-0.134091	-0.987172	0.0862653	0.304925	-0.990071	0.129749	-0.0538191	-0.47427	0.041906	-0.0926363	-0.994815	0.205622	0	0	0	1
-0.134266	-0.987137	0.0863999	0.304638	-0.990038	0.129897	-0.0540566	-0.47423	0.0421083	-0.092808	-0.994791	0.205607	0	0	0	1
-0.134481	-0.987086	0.0866466	0.304395	-0.990002	0.130081	-0.0542755	-0.474213	0.0422736	-0.0930902	-0.994757	0.205601	0	0	0	1
-0.134516	-0.987056	0.0869356	0.304231	-0.98999	0.130082	-0.0545008	-0.474142	0.0424567	-0.0934073	-0.99472	0.205599	0	0	0	1
-0.134555	-0.987038	0.0870807	0.304098	-0.989978	0.1301	-0.0546639	-0.474098	0.0425963	-0.093574	-0.994698	0.2056	0	0	0	1
-0.134636	-0.987023	0.0871201	0.303987	-0.989964	0.130171	-0.0547556	-0.474086	0.0426746	-0.0936286	-0.994689	0.205598	0	0	0	1
-0.134593	-0.987029	0.0871206	0.303978	-0.989969	0.130126	-0.0547756	-0.474063	0.0426985	-0.0936299	-0.994688	0.205596	0	0	0	1
-0.134611	-0.987028	0.0871023	0.303965	-0.989966	0.130145	-0.0547769	-0.474064	0.0427005	-0.0936127	-0.99469	0.205594	0	0	0	1
-0.134662	-0.987022	0.0870914	0.303932	-0.989959	0.130196	-0.0547794	-0.474077	0.0426997	-0.0936044	-0.994691	0.20559	0	0	0	1
-0.134695	-0.987019	0.087073	0.303901	-0.989954	0.13023	-0.054789	-0.474083	0.0427084	-0.0935889	-0.994692	0.205586	0	0	0	1
-0.134733	-0.987015	0.087061	0.303866	-0.989949	0.130266	-0.0548047	-0.474085	0.042722	-0.0935807	-0.994692	0.205583	0	0	0	1
-0.134759	-0.987013	0.0870499	0.303838	-0.989945	0.130292	-0.0548136	-0.474086	0.0427299	-0.093572	-0.994692	0.205581	0	0	0	1
-0.134771	-0.987012	0.0870372	0.303823	-0.989943	0.130304	-0.0548168	-0.474084	0.0427337	-0.0935604	-0.994693	0.205576	0	0	0	1
-0.134793	-0.98701	0.0870287	0.303802	-0.98994	0.130326	-0.054826	-0.474087	0.0427418	-0.0935541	-0.994694	0.205573	0	0	0	1
-0.13481	-0.987008	0.0870183	0.303784	-0.989937	0.130343	-0.0548256	-0.474087	0.0427412	-0.0935445	-0.994695	0.205569	0	0	0	1
-0.134811	-0.987009	0.0870045	0.303772	-0.989937	0.130345	-0.0548311	-0.474084	0.0427484	-0.0935316	-0.994695	0.205566	0	0	0	1
-0.134824	-0.987008	0.0869986	0.303762	-0.989935	0.130357	-0.054834	-0.474084	0.0427509	-0.0935266	-0.994696	0.205564	0	0	0	1
-0.134842	-0.987007	0.0869885	0.303746	-0.989932	0.130375	-0.0548412	-0.474088	0.0427576	-0.0935184	-0.994696	0.205561	0	0	0	1
-0.13486	-0.987005	0.0869848	0.303733	-0.98993	0.130393	-0.0548397	-0.47409	0.0427549	-0.0935153	-0.994697	0.20556	0	0	0	1
-0.134871	-0.987004	0.0869778	0.303723	-0.989928	0.130405	-0.0548408	-0.474088	0.0427559	-0.093509	-0.994697	0.205556	0	0	0	1
-0.134878	-0.987004	0.0869673	0.303715	-0.989927	0.130412	-0.0548518	-0.474091	0.0427675	-0.0935004	-0.994698	0.205556	0	0	0	1
-0.134891	-0.987002	0.0869662	0.303707	-0.989925	0.130425	-0.0548489	-0.474091	0.0427636	-0.0934994	-0.994698	0.205553	0	0	0	1
-0.134898	-0.987001	0.0869643	0.303698	-0.989924	0.130432	-0.0548472	-0.474092	0.0427614	-0.0934976	-0.994698	0.205552	0	0	0	1
-0.134922	-0.986998	0.0869596	0.303686	-0.989921	0.130455	-0.0548557	-0.474096	0.0427683	-0.0934951	-0.994698	0.205552	0	0	0	1
-0.134935	-0.986997	0.0869515	0.303673	-0.989919	0.130469	-0.0548579	-0.474099	0.0427702	-0.093488	-0.994699	0.205551	0	0	0	1
-0.134957	-0.986995	0.0869427	0.303661	-0.989916	0.130491	-0.054855	-0.474102	0.0427665	-0.0934798	-0.9947	0.205546	0	0	0	1
-0.134961	-0.986994	0.086943	0.303657	-0.989916	0.130495	-0.0548544	-0.474101	0.0427655	-0.0934802	-0.9947	0.205545	0	0	0	1
-0.134953	-0.986996	0.086937	0.303652	-0.989917	0.130487	-0.0548602	-0.474098	0.0427728	-0.0934747	-0.9947	0.205545	0	0	0	1
-0.134979	-0.986993	0.0869355	0.303641	-0.989913	0.130513	-0.0548606	-0.474103	0.0427709	-0.0934744	-0.9947	0.205543	0	0	0	1
-0.134996	-0.986991	0.0869317	0.303632	-0.989911	0.13053	-0.0548635	-0.474107	0.0427727	-0.0934717	-0.9947	0.205542	0	0	0	1
-0.135014	-0.986988	0.0869312	0.303623	-0.989908	0.130549	-0.0548642	-0.474109	0.0427717	-0.0934721	-0.9947	0.205542	0	0	0	1
-0.135008	-0.986989	0.0869293	0.303621	-0.989909	0.130542	-0.0548662	-0.474105	0.0427745	-0.0934702	-0.9947	0.20554	0	0	0	1
-0.135028	-0.986987	0.0869183	0.303611	-0.989906	0.130563	-0.0548685	-0.474108	0.0427764	-0.0934605	-0.994701	0.205539	0	0	0	1
-0.135042	-0.986986	0.0869157	0.303606	-0.989904	0.130576	-0.0548701	-0.47411	0.042777	-0.0934588	-0.994701	0.205538	0	0	0	1
-0.135061	-0.986983	0.0869122	0.303597	-0.989902	0.130596	-0.054868	-0.474113	0.0427735	-0.0934558	-0.994701	0.205536	0	0	0	1
-0.135075	-0.986981	0.0869149	0.303591	-0.9899	0.13061	-0.054868	-0.474117	0.0427719	-0.0934591	-0.994701	0.205536	0	0	0	1
-0.135077	-0.986982	0.0869077	0.303586	-0.989899	0.130612	-0.0548742	-0.474117	0.0427789	-0.0934529	-0.994702	0.205536	0	0	0	1
-0.135098	-0.986979	0.0869061	0.30358	-0.989897	0.130633	-0.0548709	-0.474118	0.0427738	-0.0934518	-0.994702	0.205534	0	0	0	1
-0.135113	-0.986977	0.0869095	0.303574	-0.989895	0.130648	-0.0548729	-0.474122	0.0427739	-0.093456	-0.994701	0.205534	0	0	0	1
-0.135131	-0.986975	0.0868988	0.303564	-0.989892	0.130666	-0.0548735	-0.474126	0.0427741	-0.0934463	-0.994702	0.205532	0	0	0	1
-0.135145	-0.986973	0.0868995	0.303561	-0.98989	0.130679	-0.0548748	-0.474126	0.0427741	-0.0934478	-0.994702	0.205532	0	0	0	1
-0.135151	-0.986973	0.0868945	0.303556	-0.98989	0.130686	-0.0548703	-0.474126	0.0427697	-0.0934425	-0.994703	0.205529	0	0	0	1
-0.135175	-0.986969	0.0868973	0.303551	-0.989886	0.13071	-0.0548758	-0.47413	0.0427725	-0.0934471	-0.994702	0.20553	0	0	0	1
-0.135193	-0.986967	0.0868953	0.303544	-0.989884	0.130729	-0.054869	-0.474131	0.0427643	-0.0934449	-0.994703	0.205528	0	0	0	1
-0.135216	-0.986964	0.0868958	0.303538	-0.989881	0.130751	-0.0548697	-0.474134	0.0427627	-0.0934466	-0.994703	0.205528	0	0	0	1
-0.135249	-0.98696	0.0868896	0.303533	-0.989876	0.130784	-0.054876	-0.474136	0.0427667	-0.0934427	-0.994703	0.205527	0	0	0	1
-0.135594	-0.986912	0.0868958	0.303521	-0.989831	0.13113	-0.0548724	-0.474133	0.0427297	-0.0934632	-0.994703	0.205524	0	0	0	1
-0.135824	-0.98688	0.0868957	0.303514	-0.9898	0.131361	-0.0548731	-0.474128	0.0427086	-0.0934733	-0.994703	0.205521	0	0	0	1
-0.135843	-0.986878	0.0868918	0.303511	-0.989798	0.13138	-0.0548741	-0.474128	0.0427083	-0.0934703	-0.994703	0.20552	0	0	0	1
-0.135857	-0.986876	0.0868924	0.30351	-0.989796	0.131394	-0.0548732	-0.474126	0.0427059	-0.0934714	-0.994703	0.205519	0	0	0	1
-0.135871	-0.986874	0.0868906	0.303506	-0.989794	0.131409	-0.0548707	-0.474125	0.0427024	-0.0934699	-0.994703	0.205518	0	0	0	1
-0.135884	-0.986872	0.0868938	0.303504	-0.989792	0.131422	-0.054872	-0.474127	0.0427021	-0.0934738	-0.994703	0.205518	0	0	0	1
-0.135903	-0.98687	0.0868861	0.303499	-0.98979	0.131441	-0.0548739	-0.474127	0.0427031	-0.0934673	-0.994703	0.205515	0	0	0	1
-0.135924	-0.986867	0.0868883	0.303494	-0.989787	0.131462	-0.0548781	-0.474131	0.042705	-0.0934709	-0.994703	0.205519	0	0	0	1
-0.135934	-0.986866	0.0868843	0.303489	-0.989785	0.131472	-0.0548767	-0.474133	0.0427033	-0.0934672	-0.994703	0.205517	0	0	0	1
-0.135956	-0.986863	0.0868866	0.303483	-0.989782	0.131494	-0.0548766	-0.474137	0.0427007	-0.0934704	-0.994703	0.205517	0	0	0	1
-0.135972	-0.986861	0.0868801	0.303477	-0.98978	0.13151	-0.054874	-0.474139	0.0426976	-0.0934643	-0.994704	0.205513	0	0	0	1
-0.135982	-0.98686	0.0868841	0.303475	-0.989779	0.131519	-0.0548759	-0.47414	0.042698	-0.093469	-0.994703	0.205514	0	0	0	1
-0.135997	-0.986858	0.086883	0.303468	-0.989777	0.131535	-0.0548744	-0.474143	0.0426952	-0.0934683	-0.994704	0.205513	0	0	0	1
-0.136007	-0.986857	0.0868757	0.303463	-0.989776	0.131546	-0.0548678	-0.47414	0.0426886	-0.0934607	-0.994705	0.20551	0	0	0	1
-0.13601	-0.986856	0.0868766	0.303462	-0.989776	0.131548	-0.054868	-0.474138	0.0426885	-0.0934616	-0.994705	0.205509	0	0	0	1
-0.136009	-0.986857	0.0868696	0.303459	-0.989775	0.131549	-0.05487	-0.474136	0.0426914	-0.0934551	-0.994705	0.205508	0	0	0	1
-0.136039	-0.986853	0.0868666	0.303449	-0.989771	0.131578	-0.0548764	-0.474142	0.0426954	-0.0934542	-0.994705	0.205508	0	0	0	1
-0.136065	-0.986849	0.0868686	0.303436	-0.989768	0.131604	-0.0548763	-0.47415	0.0426925	-0.0934573	-0.994705	0.205508	0	0	0	1
-0.136076	-0.986848	0.0868716	0.303431	-0.989766	0.131614	-0.0548797	-0.474152	0.0426945	-0.0934612	-0.994704	0.205509	0	0	0	1
-0.136076	-0.986848	0.0868663	0.303431	-0.989766	0.131615	-0.0548783	-0.474148	0.0426938	-0.0934558	-0.994705	0.205507	0	0	0	1
-0.13608	-0.986848	0.0868658	0.30343	-0.989766	0.131619	-0.0548789	-0.474143	0.042694	-0.0934555	-0.994705	0.205506	0	0	0	1
-0.136081	-0.986848	0.0868605	0.303429	-0.989766	0.13162	-0.0548774	-0.474143	0.0426932	-0.0934501	-0.994705	0.205503	0	0	0	1
-0.136105	-0.986844	0.0868689	0.303424	-0.989762	0.131643	-0.054881	-0.474148	0.0426934	-0.0934599	-0.994705	0.205506	0	0	0	1
-0.136112	-0.986843	0.0868646	0.303417	-0.989761	0.13165	-0.0548859	-0.474148	0.0426981	-0.0934566	-0.994705	0.205507	0	0	0	1
-0.136123	-0.986842	0.086861	0.303414	-0.98976	0.131662	-0.0548843	-0.47415	0.042696	-0.0934533	-0.994705	0.205504	0	0	0	1
-0.136137	-0.98684	0.0868632	0.303411	-0.989758	0.131675	-0.0548835	-0.474151	0.0426936	-0.093456	-0.994705	0.205503	0	0	0	1
-0.136153	-0.986838	0.0868569	0.303406	-0.989756	0.131692	-0.0548836	-0.474152	0.0426931	-0.0934504	-0.994705	0.205502	0	0	0	1
-0.136177	-0.986835	0.0868563	0.303403	-0.989752	0.131715	-0.0548848	-0.474151	0.0426921	-0.093451	-0.994705	0.205503	0	0	0	1
-0.136197	-0.986832	0.0868577	0.303401	-0.98975	0.131736	-0.0548792	-0.474147	0.0426844	-0.0934525	-0.994706	0.2055	0	0	0	1
-0.136879	-0.986738	0.0868584	0.30338	-0.989658	0.13242	-0.0548866	-0.474137	0.042627	-0.0934838	-0.994705	0.205495	0	0	0	1
-0.137009	-0.98672	0.0868573	0.30338	-0.989641	0.13255	-0.0548891	-0.474122	0.0426173	-0.0934887	-0.994705	0.205489	0	0	0	1
-0.137053	-0.986714	0.0868548	0.303373	-0.989635	0.132593	-0.0548955	-0.47412	0.0426199	-0.0934889	-0.994705	0.20549	0	0	0	1
-0.13707	-0.986712	0.0868521	0.303369	-0.989632	0.132611	-0.0548942	-0.474115	0.0426173	-0.0934868	-0.994705	0.205488	0	0	0	1
-0.137104	-0.986707	0.0868503	0.303363	-0.989628	0.132645	-0.0548957	-0.474117	0.0426159	-0.0934867	-0.994705	0.205487	0	0	0	1
-0.137124	-0.986704	0.086852	0.303357	-0.989625	0.132665	-0.0548971	-0.474119	0.0426152	-0.0934894	-0.994705	0.205488	0	0	0	1
-0.137138	-0.986702	0.0868525	0.303356	-0.989623	0.132678	-0.0549019	-0.474118	0.0426185	-0.0934912	-0.994705	0.205489	0	0	0	1
-0.137147	-0.986701	0.0868551	0.303353	-0.989622	0.132688	-0.0548979	-0.474119	0.0426133	-0.0934936	-0.994705	0.205487	0	0	0	1
-0.137164	-0.986699	0.0868508	0.303348	-0.989619	0.132704	-0.0549015	-0.474121	0.0426159	-0.0934905	-0.994705	0.205487	0	0	0	1
-0.137186	-0.986696	0.0868517	0.303342	-0.989616	0.132726	-0.0549061	-0.474126	0.0426182	-0.093493	-0.994705	0.205488	0	0	0	1
-0.137202	-0.986694	0.0868503	0.303338	-0.989614	0.132742	-0.0549071	-0.474127	0.0426179	-0.0934924	-0.994705	0.205488	0	0	0	1
-0.137206	-0.986693	0.0868485	0.303337	-0.989614	0.132746	-0.0549038	-0.474126	0.0426145	-0.0934904	-0.994705	0.205487	0	0	0	1
-0.137211	-0.986692	0.0868502	0.303336	-0.989613	0.132751	-0.0549046	-0.474125	0.0426147	-0.0934923	-0.994705	0.205487	0	0	0	1
-0.137235	-0.986689	0.0868472	0.303332	-0.98961	0.132776	-0.0549002	-0.474127	0.0426083	-0.0934899	-0.994705	0.205485	0	0	0	1
-0.137246	-0.986688	0.0868499	0.30333	-0.989608	0.132787	-0.0549013	-0.474128	0.042608	-0.0934931	-0.994705	0.205484	0	0	0	1
-0.137249	-0.986688	0.0868418	0.303327	-0.989608	0.13279	-0.0549024	-0.474129	0.04261	-0.0934854	-0.994706	0.205483	0	0	0	1
-0.137261	-0.986686	0.0868429	0.303325	-0.989606	0.132802	-0.054904	-0.474129	0.0426102	-0.0934872	-0.994706	0.205484	0	0	0	1
-0.137276	-0.986684	0.0868425	0.303322	-0.989604	0.132817	-0.0549006	-0.47413	0.0426056	-0.093487	-0.994706	0.205483	0	0	0	1
-0.137284	-0.986683	0.0868438	0.30332	-0.989603	0.132825	-0.0549042	-0.474132	0.0426081	-0.0934892	-0.994705	0.205484	0	0	0	1
-0.137294	-0.986682	0.0868407	0.303318	-0.989602	0.132835	-0.0549031	-0.474133	0.0426065	-0.0934864	-0.994706	0.205483	0	0	0	1
-0.1373	-0.986681	0.0868383	0.303317	-0.989601	0.132841	-0.0549028	-0.474132	0.042606	-0.0934842	-0.994706	0.205482	0	0	0	1
-0.137305	-0.98668	0.0868399	0.303314	-0.9896	0.132846	-0.0549053	-0.474133	0.0426077	-0.0934863	-0.994706	0.205482	0	0	0	1
-0.137322	-0.986678	0.0868414	0.303311	-0.989598	0.132863	-0.054905	-0.474136	0.0426057	-0.0934885	-0.994706	0.205483	0	0	0	1
-0.137332	-0.986677	0.0868366	0.30331	-0.989597	0.132873	-0.0549035	-0.474135	0.0426038	-0.093484	-0.994706	0.20548	0	0	0	1
-0.137345	-0.986675	0.0868383	0.303307	-0.989595	0.132886	-0.0549012	-0.474137	0.0426002	-0.093486	-0.994706	0.20548	0	0	0	1
-0.137352	-0.986673	0.0868435	0.303307	-0.989594	0.132893	-0.0549028	-0.474137	0.0426004	-0.0934915	-0.994706	0.205483	0	0	0	1
-0.137379	-0.98667	0.0868403	0.303303	-0.98959	0.13292	-0.054902	-0.474138	0.0425974	-0.0934895	-0.994706	0.20548	0	0	0	1
-0.137407	-0.986666	0.0868429	0.3033	-0.989587	0.132949	-0.0549019	-0.47414	0.0425943	-0.0934933	-0.994706	0.20548	0	0	0	1
-0.137731	-0.98662	0.0868479	0.303292	-0.989543	0.133273	-0.0549022	-0.474137	0.0425633	-0.0935122	-0.994705	0.205478	0	0	0	1
-0.137743	-0.986619	0.0868461	0.30329	-0.989541	0.133285	-0.0549009	-0.474137	0.0425611	-0.0935108	-0.994705	0.205477	0	0	0	1
-0.137756	-0.986616	0.0868495	0.303291	-0.98954	0.133298	-0.0549016	-0.474136	0.0425601	-0.0935149	-0.994705	0.205478	0	0	0	1
-0.137823	-0.986607	0.086848	0.303287	-0.989531	0.133365	-0.0549014	-0.474138	0.0425538	-0.0935162	-0.994705	0.205477	0	0	0	1
-0.138176	-0.986557	0.0868556	0.303277	-0.989483	0.133719	-0.0549043	-0.474134	0.0425221	-0.0935394	-0.994704	0.205476	0	0	0	1
-0.138237	-0.986549	0.0868509	0.303274	-0.989474	0.13378	-0.0549025	-0.474133	0.0425152	-0.0935371	-0.994705	0.205475	0	0	0	1
