# Supplementary material for: Axially rigid steerable needle with compliant active tip control
Source: PLoS One. 2021 Dec 16;16(12):e0261089. doi: 10.1371/journal.pone.0261089 (PMC8675730; doi:10.1371/journal.pone.0261089)
Supplement: S4 File — (ZIP) [file pone.0261089.s004.zip › Ins4/poseLog_Thu_Apr_29_14_48_41_2021_.csv]

0.0126628	-0.999285	-0.0345585	0.335912	-0.994023	-0.0163516	0.10781	-0.392649	-0.108328	0.0329687	-0.993568	0.206699	0	0	0	1
0.0127467	-0.999281	-0.0346491	0.335887	-0.994027	-0.016443	0.107755	-0.392655	-0.108278	0.0330506	-0.993571	0.206695	0	0	0	1
0.012777	-0.99928	-0.0346834	0.335876	-0.994028	-0.0164764	0.107739	-0.39266	-0.108264	0.0330816	-0.993572	0.206692	0	0	0	1
0.0128143	-0.999279	-0.0346826	0.335881	-0.994028	-0.0165135	0.10774	-0.392654	-0.108265	0.0330769	-0.993572	0.206692	0	0	0	1
0.0129248	-0.999279	-0.0346509	0.335918	-0.994029	-0.0166191	0.107714	-0.392634	-0.108243	0.0330338	-0.993575	0.206704	0	0	0	1
0.0132736	-0.999278	-0.0345415	0.336058	-0.994036	-0.0169501	0.107592	-0.392572	-0.10813	0.0328894	-0.993593	0.206738	0	0	0	1
0.0137575	-0.999276	-0.034418	0.336268	-0.994051	-0.017411	0.107379	-0.392487	-0.107931	0.032718	-0.99362	0.206762	0	0	0	1
0.0141675	-0.999275	-0.0342815	0.33647	-0.99407	-0.0177964	0.107141	-0.39242	-0.107704	0.0325423	-0.99365	0.206783	0	0	0	1
0.0145801	-0.999274	-0.0341329	0.33668	-0.99409	-0.0181827	0.106896	-0.392352	-0.10747	0.0323546	-0.993682	0.206808	0	0	0	1
0.0150731	-0.999273	-0.0339517	0.336934	-0.994114	-0.0186438	0.106591	-0.392273	-0.107177	0.0321273	-0.993721	0.206831	0	0	0	1
0.0155815	-0.999272	-0.0337296	0.337204	-0.994143	-0.0191145	0.10624	-0.392203	-0.106838	0.0318587	-0.993766	0.206862	0	0	0	1
0.0161262	-0.999271	-0.0335053	0.337491	-0.994171	-0.019621	0.105883	-0.39212	-0.106493	0.0315846	-0.993812	0.20689	0	0	0	1
0.016629	-0.999273	-0.0332092	0.337773	-0.994207	-0.0200763	0.105456	-0.392078	-0.106076	0.0312452	-0.993867	0.206934	0	0	0	1
0.0170077	-0.999275	-0.0329422	0.337999	-0.99424	-0.0204131	0.105084	-0.392058	-0.105711	0.0309473	-0.993915	0.206965	0	0	0	1
0.0174202	-0.999278	-0.0326567	0.338248	-0.994276	-0.0207805	0.104671	-0.392036	-0.105304	0.0306285	-0.993968	0.206994	0	0	0	1
0.0180082	-0.999275	-0.032408	0.33857	-0.994313	-0.0213251	0.104204	-0.391969	-0.10485	0.0303293	-0.994025	0.207002	0	0	0	1
0.0185032	-0.999274	-0.0321778	0.338859	-0.994355	-0.0217785	0.10371	-0.391943	-0.104366	0.0300593	-0.994085	0.206986	0	0	0	1
0.0189984	-0.999276	-0.0318211	0.339187	-0.994414	-0.0222144	0.103054	-0.391966	-0.103717	0.0296676	-0.994164	0.206976	0	0	0	1
0.0195803	-0.999274	-0.0315099	0.339557	-0.994474	-0.0227404	0.102352	-0.391968	-0.103025	0.0293139	-0.994247	0.206936	0	0	0	1
0.0202163	-0.999273	-0.0311556	0.339962	-0.994539	-0.0233146	0.101588	-0.391973	-0.102271	0.028914	-0.994336	0.206896	0	0	0	1
0.0209342	-0.999265	-0.0309128	0.340395	-0.994598	-0.023983	0.100853	-0.391932	-0.10155	0.0286168	-0.994419	0.206819	0	0	0	1
0.0216991	-0.999255	-0.0307081	0.340849	-0.994658	-0.0247018	0.100092	-0.391885	-0.100806	0.0283544	-0.994502	0.206717	0	0	0	1
0.0219549	-0.999262	-0.0303158	0.34132	-0.994761	-0.0248867	0.0990169	-0.391964	-0.0997286	0.0279654	-0.994621	0.206594	0	0	0	1
0.0221891	-0.999266	-0.0299987	0.341842	-0.994876	-0.0250547	0.0978123	-0.392046	-0.0985224	0.027657	-0.99475	0.20639	0	0	0	1
0.0226135	-0.999257	-0.0299884	0.342293	-0.994954	-0.0254512	0.0969137	-0.392049	-0.0976353	0.0276279	-0.994839	0.206139	0	0	0	1
0.0230125	-0.999247	-0.0300166	0.342793	-0.995031	-0.0258262	0.0960113	-0.392007	-0.0967445	0.0276404	-0.994925	0.205873	0	0	0	1
0.0233923	-0.999234	-0.0301442	0.343314	-0.9951	-0.026194	0.0951951	-0.391894	-0.095942	0.0277521	-0.995	0.205599	0	0	0	1
0.0236405	-0.999224	-0.030305	0.343743	-0.995159	-0.0264375	0.0945123	-0.391804	-0.0952703	0.0279064	-0.99506	0.205338	0	0	0	1
0.0238518	-0.999218	-0.0303147	0.344142	-0.995212	-0.0266316	0.0938995	-0.39173	-0.0946636	0.0279123	-0.995118	0.205135	0	0	0	1
0.0241136	-0.99922	-0.0300613	0.34455	-0.995253	-0.0268543	0.0933937	-0.391647	-0.0941583	0.027649	-0.995173	0.205026	0	0	0	1
0.0243701	-0.999223	-0.0297421	0.344931	-0.995299	-0.0270646	0.0928439	-0.391579	-0.093607	0.0273222	-0.995234	0.204997	0	0	0	1
0.024692	-0.999224	-0.0294298	0.345321	-0.995338	-0.0273425	0.0923493	-0.391466	-0.0931126	0.0269948	-0.995289	0.205009	0	0	0	1
0.0249731	-0.999229	-0.0290312	0.345762	-0.995395	-0.027567	0.0916617	-0.391394	-0.0924215	0.026591	-0.995365	0.205012	0	0	0	1
0.0251712	-0.999238	-0.0285424	0.346219	-0.995474	-0.0276956	0.0907627	-0.39141	-0.0915142	0.0261112	-0.995461	0.204982	0	0	0	1
0.0254071	-0.999242	-0.0282062	0.346644	-0.995537	-0.0278804	0.0900121	-0.391386	-0.0907605	0.025776	-0.995539	0.204912	0	0	0	1
0.0255773	-0.999251	-0.0277286	0.347131	-0.995595	-0.0279892	0.0893282	-0.391315	-0.0900675	0.0253044	-0.995614	0.204855	0	0	0	1
0.0257571	-0.999259	-0.027247	0.347641	-0.995667	-0.0281041	0.0884932	-0.391257	-0.0892236	0.0248323	-0.995702	0.204825	0	0	0	1
0.0259286	-0.999269	-0.0267156	0.348198	-0.995746	-0.0282048	0.0875647	-0.391188	-0.0882844	0.0243142	-0.995798	0.204822	0	0	0	1
0.0260404	-0.999282	-0.026122	0.348753	-0.995834	-0.0282396	0.0865471	-0.391162	-0.0872528	0.0237422	-0.995903	0.204814	0	0	0	1
0.0261242	-0.999294	-0.0255709	0.349247	-0.995923	-0.0282509	0.0855161	-0.391199	-0.0862083	0.0232154	-0.996006	0.204776	0	0	0	1
0.0262327	-0.999304	-0.0250608	0.349724	-0.996009	-0.0282917	0.084493	-0.39125	-0.0851734	0.0227271	-0.996106	0.204712	0	0	0	1
0.0263041	-0.99931	-0.024742	0.350168	-0.996072	-0.0283187	0.0837371	-0.391193	-0.0844101	0.0224251	-0.996178	0.204647	0	0	0	1
0.0265639	-0.999314	-0.0243218	0.350694	-0.996134	-0.0285242	0.0829221	-0.391094	-0.0835891	0.0220079	-0.996257	0.204621	0	0	0	1
0.0266646	-0.999321	-0.023913	0.351194	-0.996197	-0.0285737	0.0821531	-0.390993	-0.0828107	0.0216144	-0.99633	0.204604	0	0	0	1
0.0267156	-0.999328	-0.0235424	0.351614	-0.996253	-0.0285791	0.081462	-0.390929	-0.0821102	0.0212609	-0.996396	0.204583	0	0	0	1
0.0266109	-0.999339	-0.0231969	0.351963	-0.996309	-0.0284332	0.0808364	-0.390901	-0.0814727	0.0209431	-0.996455	0.204565	0	0	0	1
0.0267584	-0.999344	-0.0227985	0.352347	-0.996357	-0.0285348	0.0802042	-0.390853	-0.0808322	0.0205523	-0.996515	0.204568	0	0	0	1
0.0268991	-0.999349	-0.0224026	0.352754	-0.996405	-0.0286302	0.0795738	-0.390778	-0.0801935	0.0201646	-0.996575	0.204575	0	0	0	1
0.0269057	-0.99936	-0.0219259	0.353231	-0.996465	-0.0285838	0.0788245	-0.390693	-0.0794309	0.0197107	-0.996645	0.204588	0	0	0	1
0.0265609	-0.999378	-0.021498	0.353752	-0.996537	-0.0281913	0.078064	-0.390556	-0.0786516	0.0193332	-0.996714	0.204576	0	0	0	1
0.0259882	-0.999402	-0.0210905	0.35426	-0.996614	-0.0275734	0.0772897	-0.39043	-0.0778551	0.0189936	-0.996783	0.204544	0	0	0	1
0.0259199	-0.999414	-0.0206181	0.354804	-0.996694	-0.0274501	0.0762996	-0.390386	-0.0768509	0.0185554	-0.996869	0.204479	0	0	0	1
0.0258367	-0.999427	-0.0200928	0.355354	-0.996786	-0.0273056	0.0751331	-0.390423	-0.0756687	0.0180703	-0.996969	0.204377	0	0	0	1
0.0255449	-0.999443	-0.0196506	0.355937	-0.996886	-0.0269598	0.0739243	-0.390437	-0.0744429	0.0176843	-0.997068	0.204222	0	0	0	1
0.0253768	-0.999456	-0.0192188	0.356588	-0.996988	-0.0267374	0.0726267	-0.390423	-0.073131	0.0173012	-0.997172	0.204038	0	0	0	1
0.0253603	-0.999464	-0.0188037	0.357234	-0.997091	-0.0266667	0.0712165	-0.390475	-0.0717097	0.0169263	-0.997281	0.203812	0	0	0	1
0.0254335	-0.999462	-0.0188128	0.357752	-0.997164	-0.0267226	0.0701702	-0.390451	-0.0706651	0.0169582	-0.997355	0.203495	0	0	0	1
0.0255933	-0.999458	-0.0187985	0.358247	-0.99722	-0.0268665	0.0693145	-0.390367	-0.0698119	0.0169557	-0.997415	0.20325	0	0	0	1
0.025702	-0.999457	-0.0186853	0.358731	-0.997268	-0.0269548	0.0685923	-0.390234	-0.0690887	0.0168547	-0.997467	0.203099	0	0	0	1
0.0257601	-0.999459	-0.0185082	0.359166	-0.99731	-0.02699	0.0679656	-0.39011	-0.0684583	0.016691	-0.997514	0.203008	0	0	0	1
0.0258918	-0.999462	-0.0181531	0.359543	-0.997352	-0.0270864	0.0673066	-0.390069	-0.067792	0.0163458	-0.997565	0.202979	0	0	0	1
0.0259417	-0.999469	-0.0177147	0.359891	-0.997391	-0.027097	0.0667151	-0.390031	-0.0671896	0.0159213	-0.997612	0.203011	0	0	0	1
0.0261417	-0.999472	-0.0172559	0.360252	-0.997426	-0.0272567	0.0661344	-0.38998	-0.0665997	0.0154662	-0.997659	0.20306	0	0	0	1
0.0264344	-0.999471	-0.0168333	0.36067	-0.997458	-0.0275118	0.0655442	-0.389876	-0.0660026	0.0150414	-0.997705	0.203093	0	0	0	1
0.0264086	-0.99948	-0.0163343	0.361167	-0.997509	-0.0274421	0.0647902	-0.389768	-0.0652347	0.0145661	-0.997763	0.203109	0	0	0	1
0.0262344	-0.999493	-0.0158365	0.361697	-0.997569	-0.0272239	0.0639453	-0.389665	-0.0643739	0.0141041	-0.997825	0.203094	0	0	0	1
0.0262757	-0.999497	-0.0154684	0.36217	-0.997617	-0.0272311	0.0631938	-0.389576	-0.0636131	0.0137547	-0.997879	0.203051	0	0	0	1
0.0262722	-0.999505	-0.0149352	0.362656	-0.997675	-0.0271817	0.0622984	-0.389555	-0.0627034	0.0132474	-0.997943	0.203043	0	0	0	1
0.0264598	-0.99951	-0.0143194	0.363172	-0.99773	-0.0273184	0.0613522	-0.389534	-0.0617431	0.0126472	-0.998011	0.203054	0	0	0	1
0.0263996	-0.99952	-0.0136571	0.363713	-0.997789	-0.0272063	0.0604311	-0.389468	-0.0608036	0.0120153	-0.998077	0.203087	0	0	0	1
0.0262734	-0.999534	-0.0128506	0.364322	-0.997861	-0.0270187	0.0593137	-0.389432	-0.0596631	0.0112485	-0.998154	0.203125	0	0	0	1
0.0256544	-0.999561	-0.0119997	0.364896	-0.997951	-0.0263372	0.058088	-0.389475	-0.0584083	0.0104688	-0.998237	0.203139	0	0	0	1
0.0251507	-0.999581	-0.0114292	0.365379	-0.998023	-0.0257912	0.0571009	-0.389479	-0.0574015	0.00995433	-0.998301	0.203095	0	0	0	1
0.0249424	-0.99959	-0.0110874	0.365832	-0.998069	-0.0255568	0.0563855	-0.389375	-0.0566756	0.00964358	-0.998345	0.203037	0	0	0	1
0.0249188	-0.999596	-0.0105708	0.36634	-0.998113	-0.025497	0.0556322	-0.389253	-0.055909	0.00914854	-0.998393	0.203053	0	0	0	1
0.0248252	-0.999603	-0.0100907	0.366828	-0.998152	-0.025371	0.0549819	-0.389095	-0.0552459	0.00869115	-0.998434	0.203084	0	0	0	1
0.0247802	-0.999609	-0.00955386	0.367258	-0.998192	-0.0252908	0.0542922	-0.389022	-0.0545424	0.00817525	-0.998477	0.203126	0	0	0	1
0.0247988	-0.999614	-0.00901128	0.367646	-0.99823	-0.0252745	0.0536013	-0.388995	-0.0538381	0.00765014	-0.998519	0.203168	0	0	0	1
0.0249307	-0.999614	-0.00860045	0.368015	-0.998256	-0.0253801	0.0530572	-0.388914	-0.0532848	0.00724679	-0.998552	0.203201	0	0	0	1
0.0250993	-0.999614	-0.00809899	0.36843	-0.998287	-0.0255174	0.0524131	-0.388847	-0.0526293	0.00675369	-0.99859	0.203256	0	0	0	1
0.0252453	-0.999615	-0.00756148	0.368957	-0.998324	-0.0256302	0.051656	-0.388753	-0.0518597	0.00622888	-0.998634	0.203336	0	0	0	1
0.0253742	-0.999615	-0.00713815	0.36948	-0.998357	-0.0257329	0.0509602	-0.388638	-0.051154	0.00581752	-0.998673	0.203399	0	0	0	1
0.0254674	-0.999615	-0.00677782	0.369962	-0.998393	-0.0258034	0.0502004	-0.388614	-0.0503857	0.00547267	-0.998714	0.203443	0	0	0	1
0.0257117	-0.99961	-0.00650282	0.370455	-0.998428	-0.0260294	0.0493904	-0.388613	-0.0495701	0.00520692	-0.998756	0.203454	0	0	0	1
0.0258873	-0.999608	-0.00617163	0.370966	-0.998467	-0.026184	0.0485059	-0.388635	-0.0486782	0.00489075	-0.998801	0.203467	0	0	0	1
0.0261498	-0.999603	-0.00581965	0.371555	-0.998507	-0.0264247	0.0475533	-0.388604	-0.0477179	0.00455176	-0.998849	0.203458	0	0	0	1
0.0262744	-0.999602	-0.00550627	0.372172	-0.998552	-0.02653	0.0465357	-0.388554	-0.0466929	0.00425994	-0.998899	0.203395	0	0	0	1
0.0261445	-0.999606	-0.00540595	0.372711	-0.998599	-0.0263915	0.0455909	-0.388539	-0.0457453	0.00419079	-0.998943	0.203264	0	0	0	1
0.026183	-0.999605	-0.00533242	0.37327	-0.998651	-0.0264218	0.044435	-0.388636	-0.044588	0.00414618	-0.998996	0.203095	0	0	0	1
0.0262962	-0.999602	-0.00525742	0.373828	-0.9987	-0.0265267	0.0432457	-0.388738	-0.0433976	0.00409782	-0.999048	0.202898	0	0	0	1
0.0263848	-0.9996	-0.00522429	0.374414	-0.998742	-0.0266096	0.0422054	-0.388716	-0.0423571	0.0040886	-0.999093	0.202704	0	0	0	1
0.0261298	-0.999608	-0.00511969	0.374975	-0.998786	-0.0263469	0.0413302	-0.388639	-0.0414784	0.00401802	-0.99913	0.202595	0	0	0	1
0.0257296	-0.999618	-0.00501124	0.375445	-0.998825	-0.0259397	0.0406284	-0.38859	-0.0407724	0.00394451	-0.999159	0.202565	0	0	0	1
0.0255069	-0.999625	-0.00482369	0.375833	-0.998855	-0.0257074	0.040052	-0.388575	-0.0401905	0.00378109	-0.999184	0.202614	0	0	0	1
0.0253731	-0.99963	-0.00454735	0.376221	-0.998879	-0.0255608	0.0395289	-0.388529	-0.03966	0.00352384	-0.999206	0.2027	0	0	0	1
0.0253673	-0.999632	-0.00412419	0.376697	-0.998904	-0.0255363	0.0389098	-0.388437	-0.0390303	0.00311721	-0.999232	0.202805	0	0	0	1
0.0253041	-0.999635	-0.00375344	0.377199	-0.99893	-0.0254569	0.0382925	-0.388313	-0.0384035	0.00276507	-0.999257	0.202889	0	0	0	1
0.0252382	-0.999638	-0.00342562	0.377693	-0.998956	-0.0253769	0.0376672	-0.388209	-0.03777	0.00245602	-0.999282	0.202963	0	0	0	1
0.0251839	-0.99964	-0.00318579	0.378141	-0.99898	-0.0253124	0.0370754	-0.388155	-0.0371722	0.00223349	-0.999305	0.203041	0	0	0	1
0.0249539	-0.999646	-0.00304303	0.378573	-0.999008	-0.025076	0.0364811	-0.388158	-0.036574	0.00211433	-0.999327	0.20314	0	0	0	1
0.0249978	-0.999645	-0.00298224	0.379031	-0.999027	-0.0251165	0.0359262	-0.388143	-0.0360178	0.00206595	-0.999348	0.203258	0	0	0	1
0.0250662	-0.999644	-0.00294434	0.379592	-0.999046	-0.0251822	0.0353512	-0.388054	-0.0354422	0.00204012	-0.999368	0.203394	0	0	0	1
0.0250452	-0.999644	-0.00295058	0.380192	-0.999067	-0.0251603	0.0347441	-0.387949	-0.0348355	0.00206238	-0.99939	0.203523	0	0	0	1
0.0249947	-0.999645	-0.00306466	0.380703	-0.999088	-0.0251125	0.0341789	-0.3879	-0.0342732	0.0021923	-0.999409	0.203599	0	0	0	1
0.0251156	-0.999641	-0.00327752	0.381134	-0.999105	-0.0252393	0.0335956	-0.387912	-0.0336957	0.00241555	-0.999428	0.203587	0	0	0	1
0.0253048	-0.999636	-0.00355101	0.381546	-0.999119	-0.0254359	0.0330149	-0.387905	-0.0331226	0.0026972	-0.999446	0.203502	0	0	0	1
0.0254547	-0.999631	-0.00372	0.382006	-0.999136	-0.0255896	0.0323709	-0.387875	-0.0324835	0.00287757	-0.999467	0.203434	0	0	0	1
0.0256731	-0.999625	-0.00386274	0.382532	-0.999154	-0.0258102	0.0316334	-0.387865	-0.0317506	0.00303214	-0.99949	0.2034	0	0	0	1
0.0258335	-0.99962	-0.00418668	0.383016	-0.999169	-0.0259788	0.0310365	-0.387844	-0.0311628	0.00336621	-0.999507	0.203372	0	0	0	1
0.0259525	-0.999615	-0.00447476	0.38345	-0.999183	-0.0261047	0.0304714	-0.387869	-0.0306058	0.0036651	-0.999523	0.203375	0	0	0	1
0.0260866	-0.999611	-0.00469687	0.383872	-0.999195	-0.0262435	0.0299486	-0.387874	-0.0300895	0.00389664	-0.999538	0.203399	0	0	0	1
0.0261314	-0.999609	-0.00474894	0.384317	-0.999209	-0.0262877	0.0294362	-0.387843	-0.0295788	0.0039608	-0.999553	0.203476	0	0	0	1
0.0262545	-0.999607	-0.00464431	0.384808	-0.999221	-0.0264057	0.0289164	-0.387761	-0.0290569	0.00386635	-0.999569	0.203602	0	0	0	1
0.0263001	-0.999606	-0.00446127	0.385308	-0.999234	-0.0264442	0.0284368	-0.387633	-0.0285728	0.00369483	-0.999583	0.203745	0	0	0	1
0.0263696	-0.999606	-0.00419148	0.385756	-0.999247	-0.0265043	0.0279292	-0.387575	-0.0280585	0.00343672	-0.999599	0.20391	0	0	0	1
0.0263663	-0.999607	-0.00391175	0.386188	-0.999261	-0.0264915	0.0274164	-0.387535	-0.0275384	0.00317089	-0.999614	0.204076	0	0	0	1
0.0264706	-0.999605	-0.00357505	0.386613	-0.999273	-0.026585	0.0268847	-0.387498	-0.0269983	0.00284573	-0.99963	0.204235	0	0	0	1
0.0265313	-0.999605	-0.00315586	0.387072	-0.999288	-0.0266328	0.0262836	-0.387461	-0.0263864	0.00244123	-0.999647	0.204404	0	0	0	1
0.0267264	-0.999601	-0.00273019	0.387586	-0.9993	-0.0268154	0.0256483	-0.387392	-0.0257404	0.00202777	-0.999665	0.204574	0	0	0	1
0.0266363	-0.999604	-0.0023689	0.388076	-0.999318	-0.026715	0.0250463	-0.387337	-0.0251289	0.00168515	-0.999681	0.20475	0	0	0	1
0.0261827	-0.999617	-0.0020678	0.388588	-0.999345	-0.0262532	0.0244482	-0.387308	-0.0245223	0.00141135	-0.999697	0.204983	0	0	0	1
0.0256135	-0.999632	-0.00180681	0.389089	-0.999374	-0.0256771	0.0238716	-0.387283	-0.0239384	0.00117929	-0.999711	0.205216	0	0	0	1
0.025259	-0.999642	-0.00159888	0.389572	-0.999395	-0.0253171	0.0233533	-0.387226	-0.0234145	0.000993105	-0.999724	0.205417	0	0	0	1
0.0252201	-0.999643	-0.00140696	0.390077	-0.999408	-0.0252734	0.0228394	-0.387146	-0.0228959	0.000815204	-0.999736	0.205603	0	0	0	1
0.0251982	-0.999644	-0.00119954	0.3906	-0.999421	-0.0252464	0.0223121	-0.387057	-0.0223636	0.000621731	-0.999748	0.205795	0	0	0	1
0.0252833	-0.999642	-0.000937087	0.39115	-0.999431	-0.0253255	0.021746	-0.386975	-0.021791	0.000371872	-0.999761	0.206016	0	0	0	1
0.0252352	-0.999643	-0.000662933	0.391641	-0.999446	-0.0252713	0.021138	-0.386994	-0.0211763	0.000114297	-0.999774	0.206259	0	0	0	1
0.0252481	-0.999643	-0.000461359	0.392111	-0.999458	-0.02528	0.0205486	-0.387025	-0.020582	-7.25303e-05	-0.999786	0.206471	0	0	0	1
0.0253214	-0.999641	-0.000362658	0.392575	-0.999467	-0.0253513	0.0199773	-0.387042	-0.0200084	-0.000158195	-0.999798	0.20664	0	0	0	1
0.025377	-0.99964	-0.000403597	0.393061	-0.999478	-0.0254078	0.0193767	-0.387059	-0.0194091	-0.00010313	-0.99981	0.20676	0	0	0	1
0.0254967	-0.999637	-0.000567255	0.39366	-0.999489	-0.0255306	0.0186109	-0.3871	-0.0186476	7.76751e-05	-0.999824	0.206872	0	0	0	1
0.0257995	-0.999629	-0.000926482	0.39425	-0.999495	-0.0258397	0.0178381	-0.38715	-0.0178844	0.000451038	-0.999838	0.206907	0	0	0	1
0.0259434	-0.999624	-0.00146053	0.394824	-0.999506	-0.0259923	0.0170189	-0.387246	-0.0170794	0.00100353	-0.999852	0.206884	0	0	0	1
0.0262034	-0.999617	-0.00193983	0.395378	-0.999512	-0.0262593	0.016242	-0.387336	-0.0163157	0.00149854	-0.999864	0.206877	0	0	0	1
0.0262759	-0.999614	-0.0022244	0.395859	-0.999518	-0.0263354	0.0156967	-0.387306	-0.0157782	0.00179615	-0.999872	0.206904	0	0	0	1
0.0264156	-0.999611	-0.00217164	0.396317	-0.999521	-0.0264736	0.015323	-0.387148	-0.0154035	0.00175112	-0.999878	0.207007	0	0	0	1
0.026643	-0.999605	-0.00183692	0.396765	-0.99952	-0.0266955	0.0150108	-0.386955	-0.0150828	0.0014214	-0.999883	0.207209	0	0	0	1
0.0266812	-0.999605	-0.00140842	0.397225	-0.999524	-0.0267268	0.0146188	-0.386824	-0.0146796	0.00100302	-0.99989	0.207465	0	0	0	1
0.0265532	-0.999609	-0.000938249	0.397664	-0.999534	-0.0265917	0.0141875	-0.386751	-0.0142359	0.000546427	-0.999897	0.207748	0	0	0	1
0.0265069	-0.999611	-0.000466424	0.398128	-0.999543	-0.0265386	0.0136951	-0.386708	-0.013731	8.85619e-05	-0.999904	0.208046	0	0	0	1
0.0266191	-0.999608	-4.89279e-05	0.398591	-0.999546	-0.0266452	0.0131993	-0.386672	-0.0132244	-0.000317061	-0.999911	0.208325	0	0	0	1
0.0267092	-0.999605	0.000340033	0.399051	-0.99955	-0.0267305	0.0127267	-0.386607	-0.0127415	-0.00069439	-0.999917	0.208574	0	0	0	1
0.026757	-0.999604	0.000859874	0.399619	-0.999557	-0.0267724	0.012134	-0.386492	-0.012135	-0.00119872	-0.999924	0.208841	0	0	0	1
0.0265596	-0.999608	0.00132989	0.400181	-0.999568	-0.0265702	0.0115899	-0.386356	-0.011579	-0.00165167	-0.99993	0.209114	0	0	0	1
0.0263441	-0.999613	0.00178031	0.400734	-0.999582	-0.0263508	0.0109338	-0.386344	-0.0109116	-0.00208211	-0.999936	0.20942	0	0	0	1
0.0260829	-0.999619	0.00217051	0.40125	-0.999596	-0.026087	0.0102824	-0.386377	-0.0102508	-0.0024523	-0.999942	0.209723	0	0	0	1
0.0255556	-0.999632	0.00250232	0.401752	-0.999615	-0.0255581	0.00968298	-0.386371	-0.00964435	-0.00276326	-0.999948	0.209988	0	0	0	1
0.0250773	-0.999644	0.00283254	0.402271	-0.999633	-0.0250784	0.00910385	-0.386328	-0.00905845	-0.00307423	-0.999952	0.210246	0	0	0	1
0.0250541	-0.999643	0.00325635	0.402887	-0.999639	-0.0250537	0.0084262	-0.386283	-0.00837047	-0.00348068	-0.999957	0.21057	0	0	0	1
0.0247737	-0.999648	0.00372861	0.40356	-0.999652	-0.0247723	0.00767341	-0.38624	-0.0076072	-0.00393178	-0.999961	0.210926	0	0	0	1
0.0241399	-0.999662	0.00412981	0.404173	-0.999673	-0.0241384	0.0070087	-0.386167	-0.00693549	-0.00431199	-0.999965	0.211227	0	0	0	1
0.0239148	-0.999666	0.00442634	0.404809	-0.999683	-0.0239143	0.00633599	-0.386083	-0.00625686	-0.00459077	-0.999968	0.211486	0	0	0	1
0.0238482	-0.999667	0.00468653	0.405485	-0.999689	-0.02385	0.00553523	-0.386069	-0.00545043	-0.00483136	-0.999971	0.211755	0	0	0	1
0.0240426	-0.999661	0.00487706	0.406332	-0.999689	-0.0240484	0.00452626	-0.386048	-0.00443624	-0.00499862	-0.999975	0.212026	0	0	0	1
0.0239285	-0.999665	0.00465003	0.407175	-0.999696	-0.02394	0.00353547	-0.385975	-0.00345173	-0.00474744	-0.999981	0.212119	0	0	0	1
0.0237828	-0.999672	0.00369864	0.407969	-0.999703	-0.0238017	0.00246807	-0.385992	-0.00240794	-0.00377046	-0.999988	0.211935	0	0	0	1
0.0233594	-0.999686	0.0023734	0.408677	-0.999715	-0.0233842	0.0013461	-0.386119	-0.00131882	-0.00241839	-0.999994	0.21161	0	0	0	1
0.0232431	-0.999691	0.00132786	0.40939	-0.999718	-0.0232706	0.000345056	-0.386157	-0.000342634	-0.00134973	-0.999997	0.21138	0	0	0	1
0.0231272	-0.999694	0.000563147	0.41003	-0.999721	-0.0231555	-0.000486619	-0.386137	0.00047097	-0.00056595	-0.999997	0.211225	0	0	0	1
0.0230003	-0.999698	-0.000246406	0.41048	-0.999723	-0.0230281	-0.00107097	-0.386103	0.00103648	0.000256753	-0.999997	0.210997	0	0	0	1
0.0231973	-0.999692	-0.00107598	0.410885	-0.999718	-0.0232236	-0.00160419	-0.386088	0.00155024	0.00109867	-0.999996	0.210749	0	0	0	1
0.0231783	-0.999692	-0.00145139	0.41138	-0.999718	-0.0232036	-0.00196574	-0.386031	0.00190302	0.00148232	-0.999995	0.210604	0	0	0	1
0.0232205	-0.999691	-0.00169279	0.411968	-0.999716	-0.0232447	-0.00230894	-0.385971	0.00224045	0.00173171	-0.999994	0.210487	0	0	0	1
0.0233384	-0.999687	-0.00228203	0.41249	-0.999712	-0.02336	-0.0028464	-0.385953	0.00276381	0.00233359	-0.999991	0.210305	0	0	0	1
0.0230457	-0.999692	-0.00289498	0.412939	-0.999717	-0.0230641	-0.00337608	-0.385915	0.00327992	0.00295775	-0.999988	0.210107	0	0	0	1
0.0225801	-0.999702	-0.00334155	0.413445	-0.999726	-0.0225949	-0.00401695	-0.38583	0.00391192	0.00341713	-0.999984	0.20994	0	0	0	1
0.0220593	-0.999713	-0.00345804	0.413928	-0.999735	-0.0220714	-0.00464385	-0.385728	0.00453788	0.00354537	-0.999981	0.209873	0	0	0	1
0.0219745	-0.999715	-0.00332066	0.414438	-0.999733	-0.0219849	-0.00530115	-0.385609	0.00519834	0.00342209	-0.999978	0.209868	0	0	0	1
0.0220267	-0.999715	-0.00288417	0.414957	-0.999728	-0.022037	-0.00609983	-0.385538	0.00600626	0.00300361	-0.999975	0.209886	0	0	0	1
0.0220495	-0.999716	-0.00231779	0.41544	-0.999722	-0.0220611	-0.00696047	-0.385503	0.00687909	0.00245652	-0.999971	0.209877	0	0	0	1
0.022095	-0.999717	-0.00164602	0.415904	-0.999713	-0.0221095	-0.00794384	-0.385535	0.00787693	0.00180701	-0.999965	0.209833	0	0	0	1
0.0222337	-0.999715	-0.000933859	0.41637	-0.999701	-0.0222527	-0.00901419	-0.385606	0.00896258	0.00111999	-0.999957	0.209767	0	0	0	1
0.0222983	-0.999713	-0.000196735	0.416874	-0.999689	-0.0223234	-0.010144	-0.385663	0.0101085	0.000408907	-0.999946	0.209686	0	0	0	1
0.0223672	-0.999712	0.000396429	0.417394	-0.999676	-0.0223984	-0.011124	-0.38561	0.0111014	-0.000161406	-0.999936	0.209588	0	0	0	1
0.0224009	-0.999711	0.000881306	0.417906	-0.999666	-0.022438	-0.0119816	-0.385494	0.0119697	-0.000626495	-0.999925	0.20949	0	0	0	1
0.0225393	-0.999707	0.00131424	0.418355	-0.999653	-0.0225825	-0.0127515	-0.385418	0.0127492	-0.00104022	-0.999915	0.209419	0	0	0	1
0.0226727	-0.999704	0.00167226	0.418751	-0.99964	-0.0227214	-0.0134674	-0.385414	0.0134732	-0.00138014	-0.999906	0.209391	0	0	0	1
0.022762	-0.999701	0.00203856	0.419146	-0.999629	-0.0228167	-0.0141211	-0.385411	0.0141352	-0.00173018	-0.999896	0.209426	0	0	0	1
0.0229985	-0.999695	0.00234045	0.419574	-0.999616	-0.0230585	-0.0146584	-0.385353	0.0146797	-0.0020162	-0.999887	0.209498	0	0	0	1
0.0231957	-0.99969	0.00256896	0.420026	-0.999603	-0.0232603	-0.0152221	-0.385345	0.015249	-0.00222861	-0.999878	0.209609	0	0	0	1
0.0234553	-0.999684	0.00261187	0.42051	-0.999588	-0.0235218	-0.0157607	-0.38532	0.015789	-0.00225486	-0.99987	0.209697	0	0	0	1
0.0237328	-0.999677	0.00264788	0.421004	-0.999574	-0.023801	-0.016267	-0.385253	0.0162967	-0.00227441	-0.999862	0.209769	0	0	0	1
0.0238662	-0.999674	0.00272333	0.421448	-0.999562	-0.0239367	-0.0167608	-0.385204	0.0167923	-0.00233582	-0.999853	0.209834	0	0	0	1
0.0238822	-0.999673	0.00286105	0.421874	-0.999554	-0.0239563	-0.0172391	-0.38515	0.0172739	-0.00246175	-0.999845	0.2099	0	0	0	1
0.0239561	-0.99967	0.00318877	0.422349	-0.999543	-0.0240373	-0.0177555	-0.385067	0.0177981	-0.00277562	-0.999835	0.210016	0	0	0	1
0.0239851	-0.999668	0.00358115	0.422793	-0.999534	-0.0240747	-0.0182188	-0.384968	0.0182709	-0.00315615	-0.999825	0.21014	0	0	0	1
0.0240733	-0.999664	0.00397393	0.423257	-0.999521	-0.024172	-0.0187668	-0.384913	0.0188284	-0.00353387	-0.999814	0.210268	0	0	0	1
0.0240916	-0.999663	0.0042883	0.423694	-0.999511	-0.0241982	-0.0192863	-0.384866	0.0193555	-0.00383516	-0.999802	0.210376	0	0	0	1
0.0240834	-0.999661	0.00462897	0.424161	-0.999499	-0.024199	-0.0198641	-0.384835	0.0199413	-0.00416183	-0.99979	0.210493	0	0	0	1
0.0241062	-0.999659	0.00489156	0.424633	-0.999488	-0.0242294	-0.0204026	-0.384773	0.0204861	-0.00441078	-0.999778	0.210591	0	0	0	1
0.0239205	-0.999663	0.0050919	0.4251	-0.999481	-0.0240503	-0.0209509	-0.384737	0.0210382	-0.00460163	-0.999765	0.2107	0	0	0	1
0.0240081	-0.99966	0.00524326	0.425622	-0.999466	-0.024144	-0.0215549	-0.384718	0.0216461	-0.00473648	-0.999752	0.210838	0	0	0	1
0.0239659	-0.999661	0.00531658	0.426148	-0.999454	-0.0241062	-0.022128	-0.384679	0.0222206	-0.00479685	-0.999739	0.210958	0	0	0	1
0.0236403	-0.999669	0.00525554	0.4267	-0.999448	-0.0237822	-0.0227378	-0.384638	0.0228273	-0.00472858	-0.999725	0.211022	0	0	0	1
0.0229254	-0.999686	0.00505701	0.427288	-0.999448	-0.0230663	-0.0234732	-0.384655	0.0235545	-0.00452954	-0.999709	0.211047	0	0	0	1
0.0229095	-0.999689	0.00465003	0.427957	-0.999427	-0.0230445	-0.0243696	-0.384736	0.0244412	-0.00410251	-0.99969	0.211022	0	0	0	1
0.0229197	-0.999691	0.00400683	0.428549	-0.999407	-0.0230417	-0.0251629	-0.384789	0.0252196	-0.00344117	-0.999673	0.210872	0	0	0	1
0.0228163	-0.999696	0.00341822	0.429074	-0.999395	-0.0229252	-0.0257762	-0.38475	0.0258188	-0.00284147	-0.99966	0.210704	0	0	0	1
0.022721	-0.999699	0.00325423	0.429571	-0.999383	-0.0228272	-0.026309	-0.384695	0.0263474	-0.00266787	-0.999646	0.210709	0	0	0	1
0.0226197	-0.9997	0.00344031	0.429992	-0.999376	-0.0227318	-0.0266633	-0.384585	0.0267057	-0.00284845	-0.999636	0.210836	0	0	0	1
0.0226093	-0.999699	0.00380846	0.430378	-0.999369	-0.0227321	-0.0269249	-0.384437	0.0269756	-0.00321069	-0.999628	0.211022	0	0	0	1
0.0227071	-0.999696	0.00417015	0.43075	-0.999359	-0.0228406	-0.0271799	-0.38429	0.027239	-0.00356367	-0.999619	0.211204	0	0	0	1
0.0228476	-0.99969	0.00464482	0.43118	-0.999343	-0.0229957	-0.0276284	-0.384213	0.0276987	-0.00402388	-0.999605	0.211421	0	0	0	1
0.0229741	-0.999685	0.00504721	0.431652	-0.999325	-0.0231358	-0.0281802	-0.384156	0.0282602	-0.00440971	-0.999588	0.211608	0	0	0	1
0.0231587	-0.999679	0.00537039	0.432164	-0.999304	-0.0233321	-0.0287454	-0.384069	0.0288336	-0.00471425	-0.99957	0.211787	0	0	0	1
0.0232385	-0.999676	0.00567145	0.432694	-0.999285	-0.0234235	-0.0293419	-0.384014	0.0294374	-0.00499881	-0.999551	0.211993	0	0	0	1
0.023194	-0.999675	0.00592714	0.433206	-0.999268	-0.0233896	-0.0299255	-0.383969	0.0300265	-0.00524197	-0.999532	0.212191	0	0	0	1
0.0231636	-0.999675	0.00612824	0.433722	-0.99925	-0.0233686	-0.0305324	-0.383941	0.0306379	-0.00542964	-0.999513	0.212378	0	0	0	1
0.023245	-0.999672	0.00635576	0.43428	-0.999227	-0.0234608	-0.0312225	-0.383953	0.0313335	-0.00563828	-0.99949	0.212598	0	0	0	1
0.0233624	-0.999668	0.00648486	0.43491	-0.9992	-0.0235866	-0.0319748	-0.383929	0.0320894	-0.00574584	-0.999465	0.212783	0	0	0	1
0.0232016	-0.999672	0.00643152	0.435495	-0.999182	-0.023428	-0.0326585	-0.383866	0.0327707	-0.00568169	-0.999443	0.212868	0	0	0	1
0.0229658	-0.999679	0.00623778	0.436029	-0.999165	-0.0231897	-0.0333277	-0.383834	0.0334339	-0.00548032	-0.999423	0.21289	0	0	0	1
0.023072	-0.999678	0.00605168	0.43661	-0.999137	-0.0232937	-0.0341038	-0.383863	0.034206	-0.00527274	-0.999398	0.212937	0	0	0	1
0.0229478	-0.999681	0.00591403	0.437164	-0.999114	-0.0231687	-0.0348557	-0.383902	0.0349539	-0.00512204	-0.999372	0.213	0	0	0	1
0.023043	-0.99968	0.00580367	0.437715	-0.999089	-0.0232632	-0.03551	-0.383859	0.0356059	-0.00499323	-0.99935	0.213055	0	0	0	1
0.0230831	-0.999679	0.00578873	0.438289	-0.999065	-0.0233059	-0.0361344	-0.383761	0.0362301	-0.0049623	-0.999328	0.213145	0	0	0	1
0.0229361	-0.999681	0.00594574	0.43887	-0.999046	-0.0231679	-0.0367591	-0.383661	0.0368575	-0.00511001	-0.999304	0.213311	0	0	0	1
0.0220905	-0.999699	0.00613532	0.439337	-0.999045	-0.0223327	-0.0372801	-0.383581	0.0373782	-0.00531897	-0.999284	0.213465	0	0	0	1
0.0214766	-0.999711	0.00634441	0.439806	-0.999038	-0.02173	-0.0378155	-0.38352	0.0379148	-0.00553918	-0.999262	0.213635	0	0	0	1
0.0212873	-0.999714	0.00661953	0.44027	-0.999021	-0.0215546	-0.0383846	-0.383524	0.0384886	-0.00580894	-0.999239	0.213849	0	0	0	1
0.0214281	-0.999709	0.0068665	0.440779	-0.998994	-0.0217083	-0.0389786	-0.383511	0.0390888	-0.00603733	-0.999214	0.214056	0	0	0	1
0.0215124	-0.999706	0.0070506	0.441299	-0.998972	-0.021803	-0.0394966	-0.383415	0.0396111	-0.00620663	-0.999192	0.21421	0	0	0	1
0.0214656	-0.999706	0.00717855	0.44175	-0.998956	-0.021764	-0.0399196	-0.383288	0.0400366	-0.0063271	-0.999175	0.214322	0	0	0	1
0.0216199	-0.999701	0.00733396	0.442237	-0.998933	-0.0219275	-0.0404012	-0.383159	0.0405224	-0.00646558	-0.999154	0.214442	0	0	0	1
0.0215812	-0.9997	0.00760755	0.44272	-0.99891	-0.0219037	-0.0409684	-0.383077	0.0410952	-0.00672801	-0.999129	0.214566	0	0	0	1
0.0214803	-0.999701	0.00784432	0.443189	-0.998887	-0.021817	-0.0415841	-0.383044	0.0417153	-0.00695522	-0.999102	0.214677	0	0	0	1
0.0215085	-0.999698	0.00803055	0.443719	-0.998855	-0.0218581	-0.0423136	-0.383044	0.0424489	-0.0071241	-0.99907	0.214779	0	0	0	1
0.0215772	-0.999697	0.00802109	0.444236	-0.998824	-0.0219314	-0.0430196	-0.383058	0.0431549	-0.00709624	-0.99904	0.214843	0	0	0	1
0.0218088	-0.999694	0.00780523	0.444824	-0.998784	-0.0221588	-0.0438082	-0.383087	0.0439402	-0.00685315	-0.999007	0.214865	0	0	0	1
0.021684	-0.999696	0.00787462	0.445559	-0.998773	-0.0220395	-0.044134	-0.383035	0.0442666	-0.00692075	-0.998992	0.2148	0	0	0	1
0.0217492	-0.999695	0.00776796	0.44621	-0.998749	-0.0221032	-0.0446249	-0.383126	0.0447555	-0.00680047	-0.998971	0.214723	0	0	0	1
0.0216901	-0.999696	0.00781252	0.446825	-0.998735	-0.0220486	-0.044972	-0.383191	0.0451032	-0.00683997	-0.998955	0.214681	0	0	0	1
0.0216552	-0.999695	0.00806899	0.447394	-0.998723	-0.0220272	-0.0452408	-0.383226	0.0453773	-0.00709175	-0.998941	0.214742	0	0	0	1
0.0215638	-0.999693	0.00854751	0.447852	-0.998722	-0.0219581	-0.0453158	-0.383192	0.0454621	-0.00757216	-0.998934	0.21486	0	0	0	1
0.021655	-0.999687	0.00895318	0.448235	-0.998714	-0.0220685	-0.0454209	-0.383095	0.0455768	-0.00797082	-0.998925	0.214987	0	0	0	1
0.0216544	-0.999684	0.00936257	0.448604	-0.998707	-0.0220879	-0.0455734	-0.382954	0.0457383	-0.00837632	-0.998915	0.215145	0	0	0	1
0.0218311	-0.999676	0.0097536	0.448994	-0.99869	-0.0222848	-0.0458592	-0.382862	0.0460342	-0.00875237	-0.998898	0.215333	0	0	0	1
0.0220202	-0.999669	0.0100904	0.449442	-0.998667	-0.0224928	-0.046253	-0.382795	0.0464372	-0.00907111	-0.998876	0.215515	0	0	0	1
0.02226	-0.999661	0.0103342	0.449913	-0.99864	-0.0227478	-0.0467035	-0.382739	0.0468953	-0.00929322	-0.998853	0.215676	0	0	0	1
0.0223623	-0.999657	0.0104786	0.450387	-0.998614	-0.0228616	-0.0472122	-0.382687	0.0474081	-0.00942096	-0.998828	0.215808	0	0	0	1
0.0224198	-0.999655	0.0105584	0.450904	-0.998583	-0.0229286	-0.0478208	-0.382651	0.0480189	-0.00948389	-0.998798	0.215931	0	0	0	1
0.0225444	-0.999652	0.0105477	0.451441	-0.998545	-0.0230594	-0.0485474	-0.382705	0.0487464	-0.00945051	-0.998763	0.216039	0	0	0	1
0.0224836	-0.999655	0.01043	0.451975	-0.99851	-0.0229999	-0.04929	-0.382775	0.0494855	-0.0093188	-0.998728	0.216093	0	0	0	1
0.0224879	-0.999656	0.0102668	0.452494	-0.998482	-0.0230012	-0.0498468	-0.382796	0.0500384	-0.00914285	-0.998702	0.216068	0	0	0	1
0.0226872	-0.999653	0.0101567	0.45301	-0.998446	-0.0232005	-0.0504883	-0.382854	0.050679	-0.00900799	-0.998671	0.216098	0	0	0	1
0.0227526	-0.99965	0.0102567	0.453511	-0.99842	-0.0232753	-0.0509638	-0.382845	0.0511574	-0.00909352	-0.998645	0.21618	0	0	0	1
0.0227508	-0.999648	0.0105135	0.453947	-0.998407	-0.0232889	-0.0512093	-0.382716	0.0514088	-0.00934425	-0.99863	0.216282	0	0	0	1
0.022853	-0.999643	0.0107608	0.454335	-0.998391	-0.0234062	-0.0514704	-0.382546	0.0516766	-0.00957973	-0.998614	0.21641	0	0	0	1
0.0228915	-0.999638	0.011093	0.454684	-0.998376	-0.0234644	-0.0517267	-0.382406	0.0519409	-0.00990341	-0.998597	0.216581	0	0	0	1
0.0225303	-0.999645	0.011258	0.454827	-0.998378	-0.0231135	-0.0518511	-0.382358	0.0520656	-0.010084	-0.998589	0.216665	0	0	0	1
0.0221367	-0.999655	0.0111316	0.454792	-0.998387	-0.0227138	-0.0518467	-0.382372	0.0520544	-0.00997844	-0.998591	0.216598	0	0	0	1
0.0218508	-0.999664	0.0109243	0.454737	-0.998394	-0.0224174	-0.051843	-0.382402	0.0520432	-0.00978647	-0.998593	0.216501	0	0	0	1
0.0214611	-0.999675	0.0106914	0.454634	-0.998404	-0.0220159	-0.0518179	-0.382476	0.0520091	-0.00957482	-0.998597	0.216402	0	0	0	1
0.0211344	-0.999687	0.0101832	0.454451	-0.998422	-0.0216615	-0.0516327	-0.382528	0.0518098	-0.00908843	-0.998612	0.216251	0	0	0	1
0.020753	-0.9997	0.00970659	0.454261	-0.998439	-0.0212545	-0.0514701	-0.382599	0.0516336	-0.00863582	-0.998625	0.216098	0	0	0	1
0.0203334	-0.999713	0.00922304	0.454018	-0.998461	-0.0208085	-0.0512265	-0.382693	0.0513764	-0.00817979	-0.998642	0.215971	0	0	0	1
0.0199562	-0.999725	0.00866154	0.453755	-0.998484	-0.0204007	-0.0509309	-0.382772	0.0510664	-0.0076446	-0.998662	0.215813	0	0	0	1
0.0196047	-0.999737	0.00812136	0.453485	-0.998507	-0.0200199	-0.0506364	-0.382835	0.0507584	-0.00712912	-0.998682	0.215629	0	0	0	1
0.019211	-0.999749	0.00760628	0.453182	-0.998533	-0.0195983	-0.050288	-0.382891	0.0503971	-0.00664166	-0.998703	0.215438	0	0	0	1
0.0187612	-0.999761	0.00711168	0.452852	-0.998559	-0.019122	-0.0499537	-0.38298	0.0500504	-0.00617689	-0.998724	0.215246	0	0	0	1
0.0183239	-0.999773	0.00659368	0.452515	-0.998586	-0.0186573	-0.049583	-0.383052	0.0496675	-0.00568846	-0.998746	0.215053	0	0	0	1
0.0178565	-0.999784	0.0060725	0.45217	-0.998614	-0.0181626	-0.0492044	-0.383133	0.0492768	-0.00519816	-0.998768	0.214874	0	0	0	1
0.0174609	-0.999794	0.00558898	0.45186	-0.998638	-0.0177421	-0.0488741	-0.383199	0.0489359	-0.0047407	-0.998787	0.214717	0	0	0	1
0.0170403	-0.999805	0.00499112	0.4515	-0.998666	-0.0172911	-0.0484616	-0.383233	0.0485111	-0.0041714	-0.99881	0.214513	0	0	0	1
0.016663	-0.999814	0.00444411	0.451168	-0.99869	-0.0168863	-0.048091	-0.38327	0.0481298	-0.00364971	-0.998831	0.214321	0	0	0	1
0.0162148	-0.999823	0.00392282	0.450817	-0.998715	-0.0164125	-0.0477384	-0.383338	0.047767	-0.00315649	-0.99885	0.214136	0	0	0	1
0.0157522	-0.999833	0.00332071	0.450429	-0.998743	-0.0159206	-0.0473151	-0.383389	0.0473328	-0.00258402	-0.998872	0.213913	0	0	0	1
0.0152941	-0.999841	0.00280776	0.450066	-0.998767	-0.015438	-0.0469668	-0.383458	0.0469755	-0.00209882	-0.99889	0.213703	0	0	0	1
0.0148279	-0.99985	0.00222997	0.449683	-0.998794	-0.0149445	-0.0465602	-0.383515	0.0465592	-0.00154975	-0.998911	0.213486	0	0	0	1
0.0143755	-0.999858	0.00167763	0.449313	-0.998819	-0.0144665	-0.0461741	-0.383567	0.0461646	-0.00102476	-0.99893	0.213273	0	0	0	1
0.013895	-0.999865	0.00105501	0.44891	-0.998846	-0.0139576	-0.0457433	-0.383621	0.0457246	-0.000431098	-0.99895	0.213047	0	0	0	1
0.0134237	-0.999872	0.000450119	0.448522	-0.998871	-0.0134592	-0.0453287	-0.383679	0.0453017	0.000145935	-0.99897	0.21284	0	0	0	1
0.0129691	-0.999878	-0.000188115	0.448136	-0.998899	-0.0129765	-0.0448697	-0.383721	0.0448346	0.000756866	-0.99899	0.212641	0	0	0	1
0.0125384	-0.999884	-0.000779399	0.447781	-0.998923	-0.0125203	-0.0444434	-0.383773	0.0444012	0.00132282	-0.999009	0.212478	0	0	0	1
0.0120675	-0.999889	-0.0014439	0.447396	-0.998951	-0.0120214	-0.0439656	-0.383829	0.0439161	0.00195993	-0.99903	0.212312	0	0	0	1
0.0115977	-0.999893	-0.00218094	0.446985	-0.99898	-0.0115211	-0.0434189	-0.383861	0.0433619	0.00266923	-0.999052	0.212118	0	0	0	1
0.0111361	-0.999897	-0.0028188	0.446613	-0.999006	-0.0110339	-0.0429567	-0.383917	0.0428939	0.00328129	-0.999071	0.211962	0	0	0	1
0.0106222	-0.9999	-0.00348378	0.446212	-0.999033	-0.0104938	-0.0424687	-0.383993	0.0424006	0.00391841	-0.999089	0.211804	0	0	0	1
0.0101597	-0.999902	-0.00422861	0.445806	-0.999061	-0.0100027	-0.0419239	-0.384025	0.0418503	0.00463743	-0.999109	0.211629	0	0	0	1
0.00967827	-0.999903	-0.00497093	0.445401	-0.999088	-0.00949353	-0.0413795	-0.384072	0.0413011	0.00535371	-0.999129	0.211473	0	0	0	1
0.00918458	-0.999903	-0.00583672	0.444953	-0.999119	-0.00896845	-0.0407446	-0.384126	0.0406611	0.00619259	-0.99915	0.21133	0	0	0	1
0.00917083	-0.999897	-0.00693076	0.444482	-0.999153	-0.00891622	-0.0399225	-0.38413	0.0398293	0.00727775	-0.999176	0.211193	0	0	0	1
0.00891478	-0.999891	-0.00798727	0.444014	-0.999187	-0.00862503	-0.0391144	-0.384134	0.039014	0.00831617	-0.9992	0.211077	0	0	0	1
0.00866892	-0.999884	-0.00903671	0.44353	-0.99922	-0.00834568	-0.0383369	-0.384168	0.0382299	0.00934865	-0.999222	0.210965	0	0	0	1
0.0083707	-0.999877	-0.0100276	0.44307	-0.999251	-0.00801769	-0.0375736	-0.384189	0.0374614	0.0103212	-0.999241	0.210868	0	0	0	1
0.00812437	-0.99987	-0.0109225	0.44265	-0.999279	-0.00774567	-0.0368889	-0.384214	0.0367724	0.0112009	-0.999257	0.210779	0	0	0	1
0.00791382	-0.999863	-0.0117146	0.44226	-0.999302	-0.00751315	-0.0363035	-0.384269	0.0361834	0.0119802	-0.99927	0.210697	0	0	0	1
0.00770821	-0.999854	-0.0125906	0.441838	-0.999327	-0.00728436	-0.0356505	-0.384318	0.0355264	0.0128434	-0.999283	0.210601	0	0	0	1
0.00733701	-0.999846	-0.0134044	0.441425	-0.999352	-0.00689295	-0.035028	-0.384378	0.034903	0.0136392	-0.999294	0.210519	0	0	0	1
0.00705743	-0.999839	-0.01407	0.441052	-0.999372	-0.00659747	-0.0345257	-0.384473	0.0344001	0.0142913	-0.999302	0.210456	0	0	0	1
0.00681195	-0.999829	-0.0148998	0.440604	-0.999396	-0.00633356	-0.0338654	-0.38456	0.033738	0.0151078	-0.999313	0.210376	0	0	0	1
0.00676828	-0.999817	-0.015656	0.440183	-0.999418	-0.00627477	-0.0332114	-0.384642	0.0330799	0.015858	-0.999323	0.210316	0	0	0	1
0.0066881	-0.999809	-0.0161856	0.439827	-0.999435	-0.00618547	-0.0327014	-0.384737	0.0325679	0.0163815	-0.999332	0.210272	0	0	0	1
0.00642401	-0.999802	-0.0167302	0.439446	-0.999454	-0.00591272	-0.0321715	-0.384814	0.0320391	0.016914	-0.99934	0.210185	0	0	0	1
0.00623431	-0.999795	-0.0172149	0.439081	-0.999472	-0.00571657	-0.0316533	-0.384858	0.0315213	0.0173895	-0.999348	0.210084	0	0	0	1
0.0061025	-0.999789	-0.01764	0.438691	-0.999489	-0.00558072	-0.031131	-0.384893	0.0309988	0.0178072	-0.999357	0.209987	0	0	0	1
0.00589694	-0.999783	-0.0180186	0.438253	-0.999507	-0.00537324	-0.0305952	-0.384947	0.0304646	0.0181763	-0.999367	0.209899	0	0	0	1
0.00567891	-0.999779	-0.0183066	0.437799	-0.999523	-0.00515601	-0.0300803	-0.385019	0.0299521	0.0184549	-0.999377	0.209832	0	0	0	1
0.00564627	-0.999773	-0.0186271	0.437361	-0.999539	-0.0051235	-0.0295626	-0.385092	0.0294333	0.0187716	-0.999387	0.209772	0	0	0	1
0.00549615	-0.999766	-0.0190519	0.436893	-0.999558	-0.0049729	-0.028938	-0.385139	0.0288093	0.0191887	-0.999397	0.209709	0	0	0	1
0.00531571	-0.999759	-0.0194882	0.436465	-0.999576	-0.00479152	-0.0283481	-0.385178	0.0282207	0.0196167	-0.999406	0.209652	0	0	0	1
0.00519089	-0.999748	-0.0200582	0.436021	-0.999595	-0.00466409	-0.0276818	-0.385194	0.0275541	0.0201799	-0.999413	0.209574	0	0	0	1
0.00514172	-0.999739	-0.0205482	0.4356	-0.999611	-0.00461362	-0.0270922	-0.385248	0.0269632	0.0206656	-0.999419	0.209524	0	0	0	1
0.0049523	-0.999725	-0.0212617	0.435127	-0.999632	-0.00442107	-0.0263402	-0.385271	0.0262118	0.0213703	-0.999425	0.209467	0	0	0	1
0.00467054	-0.999705	-0.02222	0.434594	-0.999659	-0.00413597	-0.0253657	-0.385267	0.0252391	0.0223169	-0.999429	0.209449	0	0	0	1
0.00456951	-0.999683	-0.0232056	0.434064	-0.999685	-0.00403381	-0.0243471	-0.385251	0.0242186	0.0232954	-0.999432	0.20945	0	0	0	1
0.00473447	-0.999663	-0.0240466	0.433595	-0.999705	-0.00419965	-0.0234668	-0.385265	0.0233308	0.0241365	-0.999433	0.209448	0	0	0	1
0.0048688	-0.999639	-0.0249824	0.433094	-0.999725	-0.00433496	-0.022557	-0.385293	0.0224134	0.0250712	-0.999431	0.209404	0	0	0	1
0.00481858	-0.999619	-0.0257877	0.432609	-0.999744	-0.0042884	-0.0217177	-0.385354	0.0215717	0.0258716	-0.999429	0.209384	0	0	0	1
0.00477553	-0.999603	-0.0263992	0.432193	-0.999759	-0.00425038	-0.0210295	-0.385442	0.0208817	0.0264791	-0.999428	0.209377	0	0	0	1
0.00467594	-0.999586	-0.0270636	0.431715	-0.999774	-0.00415683	-0.0202955	-0.385576	0.0201474	0.0271381	-0.999425	0.209358	0	0	0	1
0.00466272	-0.999569	-0.0276933	0.431242	-0.999789	-0.00415078	-0.0195803	-0.385714	0.0194298	0.0277645	-0.999422	0.209342	0	0	0	1
0.00468119	-0.999555	-0.0281869	0.430831	-0.999801	-0.00417821	-0.0189246	-0.385799	0.0187712	0.0282556	-0.999421	0.209334	0	0	0	1
0.00470279	-0.999543	-0.0285903	0.430402	-0.999814	-0.00421199	-0.0182352	-0.385847	0.0180793	0.0286563	-0.999422	0.209307	0	0	0	1
0.00464455	-0.999534	-0.0289061	0.429947	-0.999827	-0.00416926	-0.0175026	-0.385863	0.0173467	0.028968	-0.999427	0.209278	0	0	0	1
0.0046711	-0.999531	-0.0290216	0.42948	-0.999839	-0.00421461	-0.0167881	-0.385885	0.0166307	0.0290809	-0.999435	0.209267	0	0	0	1
0.00494131	-0.999532	-0.0289361	0.428941	-0.99985	-0.00450804	-0.016039	-0.385947	0.0158738	0.0289966	-0.99945	0.209283	0	0	0	1
0.00551892	-0.999536	-0.0287054	0.428339	-0.99986	-0.00511244	-0.015241	-0.386022	0.0150599	0.028771	-0.999469	0.209298	0	0	0	1
0.00567547	-0.999542	-0.0284477	0.427679	-0.999872	-0.00529789	-0.0143659	-0.386055	0.0141813	0.0285111	-0.99949	0.209267	0	0	0	1
0.00566606	-0.99955	-0.0281908	0.427065	-0.999884	-0.0053166	-0.0134994	-0.386025	0.0133161	0.0282495	-0.999509	0.209231	0	0	0	1
0.00573171	-0.999556	-0.0279599	0.426545	-0.999893	-0.00540572	-0.0127729	-0.38601	0.0125888	0.0280156	-0.999525	0.209206	0	0	0	1
0.00560069	-0.999558	-0.027903	0.426086	-0.9999	-0.0052912	-0.0122072	-0.38605	0.0120268	0.0279541	-0.999534	0.209135	0	0	0	1
0.00551471	-0.999558	-0.0279365	0.425634	-0.999907	-0.00521855	-0.0117157	-0.386144	0.0115373	0.0279839	-0.999539	0.209038	0	0	0	1
0.00537791	-0.999556	-0.0280024	0.425208	-0.999912	-0.00509289	-0.0112901	-0.386263	0.0111151	0.0280461	-0.999542	0.208942	0	0	0	1
0.0054017	-0.999555	-0.0280587	0.424786	-0.999917	-0.00512854	-0.0108465	-0.386373	0.0106703	0.0281004	-0.999545	0.208854	0	0	0	1
0.00523822	-0.999552	-0.0281726	0.424332	-0.999924	-0.0049812	-0.0102296	-0.386401	0.0100572	0.0282094	-0.999548	0.208778	0	0	0	1
0.00500664	-0.999554	-0.0281591	0.423892	-0.999931	-0.00476658	-0.00963055	-0.386418	0.00946458	0.0281908	-0.999555	0.208739	0	0	0	1
0.00474991	-0.999556	-0.02814	0.423382	-0.999939	-0.00452971	-0.00892923	-0.386424	0.00877033	0.028166	-0.999562	0.208684	0	0	0	1
0.00457959	-0.999561	-0.0279743	0.422844	-0.999945	-0.00438127	-0.00819787	-0.386447	0.00804421	0.0279957	-0.999573	0.208682	0	0	0	1
0.00444119	-0.999568	-0.0277413	0.422238	-0.999952	-0.00426729	-0.00738455	-0.386509	0.00723545	0.0277581	-0.999585	0.208727	0	0	0	1
0.00440117	-0.999576	-0.0274684	0.421556	-0.999959	-0.00425528	-0.00643702	-0.386555	0.00628984	0.0274809	-0.9996	0.20878	0	0	0	1
0.00450475	-0.999584	-0.0271557	0.420834	-0.999964	-0.00438775	-0.00544796	-0.386566	0.00529894	0.0271646	-0.999614	0.208772	0	0	0	1
0.0047689	-0.99959	-0.0269037	0.420047	-0.999968	-0.00468179	-0.00439049	-0.386569	0.0042351	0.0269091	-0.999626	0.208697	0	0	0	1
0.00500989	-0.999591	-0.0267966	0.419337	-0.99997	-0.0049469	-0.0035107	-0.386628	0.00334904	0.0267986	-0.999632	0.208589	0	0	0	1
0.00568563	-0.999588	-0.0267842	0.418631	-0.999969	-0.00564527	-0.00267605	-0.386733	0.00249605	0.0267838	-0.999635	0.208454	0	0	0	1
0.00598667	-0.999586	-0.0268095	0.418154	-0.999969	-0.00596144	-0.00211304	-0.386794	0.00192464	0.0268065	-0.999636	0.208347	0	0	0	1
0.00622783	-0.99958	-0.0269479	0.417762	-0.999968	-0.00621463	-0.00165993	-0.386843	0.00146405	0.0269426	-0.999633	0.20821	0	0	0	1
0.00640244	-0.999572	-0.0272137	0.417432	-0.999967	-0.00639874	-0.00129875	-0.386889	0.00109634	0.0272063	-0.999626	0.208033	0	0	0	1
0.00641985	-0.999561	-0.0276016	0.417075	-0.999967	-0.00642676	-0.000899317	-0.386925	0.000693818	0.0275916	-0.999616	0.207805	0	0	0	1
0.00643671	-0.999552	-0.0279474	0.416691	-0.999968	-0.00645668	-0.000423511	-0.386964	0.000215154	0.0279343	-0.999607	0.207631	0	0	0	1
0.0063052	-0.999544	-0.0282392	0.416224	-0.999968	-0.0063414	0.000155433	-0.387046	-0.000362165	0.0282225	-0.999599	0.207513	0	0	0	1
0.00637703	-0.999535	-0.0285513	0.415696	-0.999967	-0.00643344	0.000858161	-0.387134	-0.00106918	0.0285299	-0.99959	0.207421	0	0	0	1
0.00656178	-0.999526	-0.0288171	0.415146	-0.999965	-0.00664202	0.00167305	-0.387171	-0.00189141	0.0287901	-0.999581	0.207356	0	0	0	1
0.00670568	-0.999522	-0.0289315	0.414599	-0.999962	-0.00681018	0.00250257	-0.387179	-0.00272618	0.0288986	-0.999576	0.207318	0	0	0	1
0.00702227	-0.999517	-0.0290155	0.41407	-0.999957	-0.00715163	0.00334798	-0.387138	-0.00358167	0.0289757	-0.999571	0.207267	0	0	0	1
0.0071306	-0.999519	-0.0289441	0.413474	-0.999953	-0.00728336	0.00416512	-0.387142	-0.00440175	0.028898	-0.99957	0.207194	0	0	0	1
0.00708617	-0.999525	-0.0287288	0.41281	-0.999949	-0.00726358	0.00505766	-0.387127	-0.00529178	0.0286764	-0.999572	0.207117	0	0	0	1
0.00689189	-0.999537	-0.0283733	0.412135	-0.999945	-0.00709338	0.00597643	-0.387103	-0.00620281	0.0283155	-0.999577	0.207088	0	0	0	1
0.0066661	-0.999548	-0.0280209	0.411494	-0.999941	-0.00688934	0.00683503	-0.387088	-0.00705291	0.0279586	-0.999582	0.207067	0	0	0	1
0.00657692	-0.999556	-0.0277587	0.410914	-0.999936	-0.00681914	0.0075881	-0.387097	-0.00780197	0.0276919	-0.999583	0.20703	0	0	0	1
0.00653014	-0.999558	-0.0276827	0.410497	-0.999933	-0.00678419	0.00803844	-0.387183	-0.00825066	0.0276132	-0.999582	0.206978	0	0	0	1
0.00631744	-0.999557	-0.0277965	0.410117	-0.999931	-0.00658227	0.00839535	-0.387293	-0.00860257	0.0277265	-0.999576	0.206864	0	0	0	1
0.00619351	-0.999551	-0.0280404	0.409779	-0.99993	-0.00646848	0.00868407	-0.387409	-0.00888951	0.0279695	-0.999567	0.206707	0	0	0	1
0.0060921	-0.999543	-0.0283159	0.40945	-0.999928	-0.00637796	0.00898415	-0.38751	-0.00918862	0.028244	-0.999556	0.206548	0	0	0	1
0.00600092	-0.999535	-0.0286276	0.409082	-0.999924	-0.00630346	0.0094688	-0.38755	-0.00967283	0.0285534	-0.999543	0.206426	0	0	0	1
0.00592854	-0.999524	-0.0290197	0.408655	-0.999917	-0.00625506	0.0101666	-0.387542	-0.0103713	0.0289419	-0.999525	0.206341	0	0	0	1
0.00597429	-0.999501	-0.0298126	0.40811	-0.999904	-0.00634262	0.0112951	-0.387469	-0.0115066	0.029727	-0.999489	0.206299	0	0	0	1
0.00587053	-0.999472	-0.030777	0.407512	-0.999889	-0.00628927	0.0125761	-0.387423	-0.012791	0.0306844	-0.999445	0.206315	0	0	0	1
0.00607269	-0.999442	-0.0317093	0.406897	-0.999871	-0.00654321	0.0138331	-0.387422	-0.0140609	0.0316059	-0.999399	0.206335	0	0	0	1
0.00614081	-0.99942	-0.0323826	0.406342	-0.999857	-0.00665185	0.0147936	-0.387517	-0.0150284	0.0322717	-0.999364	0.206362	0	0	0	1
0.00632111	-0.999399	-0.0329966	0.405842	-0.999842	-0.00687044	0.0156743	-0.387598	-0.0159196	0.0328769	-0.99933	0.206389	0	0	0	1
0.00654249	-0.999376	-0.0336289	0.405376	-0.999825	-0.00713162	0.0165581	-0.387639	-0.0168156	0.0334992	-0.999295	0.206411	0	0	0	1
0.00696307	-0.999354	-0.0342038	0.404964	-0.999809	-0.00758799	0.0173188	-0.387684	-0.0175952	0.0340611	-0.999262	0.20641	0	0	0	1
0.00715504	-0.999337	-0.0346551	0.404561	-0.999797	-0.00780864	0.0179169	-0.38778	-0.0182037	0.0345043	-0.999236	0.206368	0	0	0	1
0.00711246	-0.999322	-0.0350754	0.404101	-0.999785	-0.00779673	0.0185759	-0.387875	-0.0188649	0.0349202	-0.99921	0.206313	0	0	0	1
0.00701419	-0.999309	-0.0354858	0.403598	-0.999771	-0.007733	0.0193344	-0.387977	-0.0196235	0.0353264	-0.999181	0.206307	0	0	0	1
0.00701866	-0.9993	-0.0357324	0.403097	-0.999756	-0.00776879	0.020078	-0.388083	-0.0203696	0.0355672	-0.999157	0.206346	0	0	0	1
0.00711482	-0.999298	-0.035774	0.402607	-0.99974	-0.00789237	0.0208227	-0.38813	-0.0211185	0.0356009	-0.999141	0.206387	0	0	0	1
0.00704917	-0.999308	-0.0354984	0.402091	-0.999724	-0.00784721	0.0215678	-0.388116	-0.0218596	0.0353209	-0.999135	0.206418	0	0	0	1
0.00708966	-0.99932	-0.0351513	0.401528	-0.999706	-0.00790842	0.0223765	-0.388065	-0.0226674	0.0349666	-0.999129	0.206406	0	0	0	1
0.00702525	-0.999335	-0.0347464	0.40088	-0.999687	-0.00786376	0.0232136	-0.388083	-0.0234996	0.0345567	-0.999124	0.206404	0	0	0	1
0.00717161	-0.999351	-0.034241	0.40029	-0.999669	-0.00802252	0.0239253	-0.388157	-0.0242127	0.0340424	-0.999125	0.206472	0	0	0	1
0.00720581	-0.999364	-0.033845	0.399737	-0.999652	-0.00807066	0.0246239	-0.388188	-0.0249096	0.0336401	-0.999121	0.206496	0	0	0	1
0.00707252	-0.999374	-0.0335756	0.399229	-0.999637	-0.0079524	0.0252759	-0.388196	-0.0255554	0.0333689	-0.999114	0.206471	0	0	0	1
0.00692787	-0.999381	-0.0334047	0.398804	-0.999625	-0.00782029	0.0257862	-0.388228	-0.0260597	0.0331978	-0.999107	0.206435	0	0	0	1
0.00677774	-0.999385	-0.0333288	0.398404	-0.999614	-0.00768261	0.026222	-0.388295	-0.0264902	0.0331225	-0.999098	0.206378	0	0	0	1
0.00663266	-0.999385	-0.033338	0.397971	-0.999603	-0.00755329	0.0266908	-0.388384	-0.0269545	0.033132	-0.999085	0.206301	0	0	0	1
0.00638045	-0.999386	-0.0333735	0.397488	-0.999589	-0.00732124	0.0272702	-0.388462	-0.0275261	0.03317	-0.999068	0.206242	0	0	0	1
0.00628242	-0.999387	-0.0333557	0.397063	-0.999573	-0.00724229	0.0278606	-0.388489	-0.0281134	0.0331506	-0.999053	0.206238	0	0	0	1
0.00628369	-0.999388	-0.0333263	0.396602	-0.999553	-0.00726594	0.0285604	-0.388472	-0.0288134	0.0331161	-0.999034	0.20624	0	0	0	1
0.00639024	-0.999382	-0.0334792	0.396036	-0.999542	-0.00738873	0.0289155	-0.388519	-0.0291734	0.0332632	-0.999019	0.206288	0	0	0	1
0.00625258	-0.999391	-0.0332388	0.395511	-0.999525	-0.00726425	0.0295272	-0.38845	-0.0297791	0.0330225	-0.999009	0.206344	0	0	0	1
0.00611828	-0.999401	-0.0329636	0.394865	-0.999505	-0.00714467	0.0302267	-0.388421	-0.0304725	0.0327465	-0.998997	0.206342	0	0	0	1
0.00625148	-0.999412	-0.0325874	0.394198	-0.999479	-0.00729287	0.0310436	-0.388459	-0.0312915	0.0323605	-0.998984	0.206324	0	0	0	1
0.00690802	-0.99942	-0.0322326	0.393604	-0.999453	-0.00795928	0.031699	-0.388584	-0.0319657	0.0319801	-0.998975	0.206338	0	0	0	1
0.00720594	-0.999426	-0.0319542	0.393034	-0.999431	-0.00826823	0.0323278	-0.38869	-0.0326019	0.0316871	-0.998964	0.20632	0	0	0	1
0.00759766	-0.999429	-0.0317797	0.392535	-0.999409	-0.00867202	0.0328917	-0.388768	-0.0331771	0.0314951	-0.998951	0.206276	0	0	0	1
0.00802415	-0.999428	-0.0317115	0.39205	-0.999387	-0.00911303	0.0334265	-0.388856	-0.0337249	0.031408	-0.998936	0.206192	0	0	0	1
0.00815343	-0.999429	-0.0316519	0.391628	-0.999371	-0.00925438	0.0338757	-0.388942	-0.0341778	0.0313398	-0.998922	0.206127	0	0	0	1
0.00819751	-0.999429	-0.0316232	0.391185	-0.999351	-0.00931533	0.0344454	-0.388969	-0.0347489	0.0313044	-0.998904	0.206071	0	0	0	1
0.00814748	-0.99943	-0.0315968	0.390693	-0.999327	-0.00928574	0.0351272	-0.388975	-0.0354292	0.0312734	-0.998881	0.206027	0	0	0	1
0.00821884	-0.999432	-0.0315192	0.390213	-0.999302	-0.00937541	0.0358024	-0.388971	-0.0361062	0.031187	-0.998859	0.206001	0	0	0	1
0.00822872	-0.999438	-0.0313328	0.389653	-0.999275	-0.00940202	0.0365585	-0.388983	-0.0368612	0.0309932	-0.998838	0.206007	0	0	0	1
0.00835291	-0.999447	-0.0310166	0.389036	-0.999244	-0.00953937	0.0373677	-0.389035	-0.0376716	0.030665	-0.998818	0.20607	0	0	0	1
0.00860222	-0.999456	-0.0306516	0.388335	-0.999205	-0.00980338	0.038309	-0.389099	-0.0386174	0.0302817	-0.998793	0.206151	0	0	0	1
0.00850094	-0.99947	-0.0302373	0.387597	-0.999169	-0.00971482	0.0392685	-0.389148	-0.0395702	0.0298623	-0.998769	0.206206	0	0	0	1
0.00857876	-0.99948	-0.0298799	0.38689	-0.999132	-0.00980495	0.0401655	-0.38916	-0.0404664	0.0294934	-0.998744	0.206175	0	0	0	1
0.00853013	-0.999486	-0.0296642	0.386165	-0.999097	-0.00977317	0.0410375	-0.389189	-0.0413352	0.0292712	-0.998715	0.206068	0	0	0	1
0.00866944	-0.999486	-0.0296275	0.385537	-0.999065	-0.00993222	0.0417664	-0.389236	-0.042068	0.0292216	-0.998686	0.205922	0	0	0	1
0.00902286	-0.999479	-0.029771	0.384898	-0.999031	-0.0103125	0.0424816	-0.389306	-0.0427954	0.0293427	-0.998651	0.205708	0	0	0	1
0.00911244	-0.999472	-0.0299876	0.384291	-0.999003	-0.01043	0.0431124	-0.389411	-0.0434313	0.0295487	-0.998618	0.205486	0	0	0	1
0.00918746	-0.999463	-0.0302558	0.383735	-0.998976	-0.0105347	0.0437179	-0.389496	-0.044042	0.029807	-0.998583	0.205269	0	0	0	1
0.00933556	-0.999453	-0.0305405	0.383202	-0.998946	-0.0107145	0.0443551	-0.38954	-0.0446869	0.0300781	-0.998547	0.205055	0	0	0	1
0.00948317	-0.999445	-0.030757	0.382749	-0.998919	-0.0108889	0.0449211	-0.389558	-0.04526	0.0302816	-0.998515	0.204881	0	0	0	1
0.00960401	-0.999436	-0.0310173	0.382312	-0.99889	-0.0110399	0.0455231	-0.389548	-0.0458687	0.0305294	-0.998479	0.204714	0	0	0	1
0.00983997	-0.999425	-0.0312988	0.381872	-0.998859	-0.0113074	0.0461316	-0.389547	-0.0464879	0.0307929	-0.998443	0.204552	0	0	0	1
0.0101216	-0.999411	-0.0316529	0.381403	-0.998825	-0.0116257	0.0467872	-0.38956	-0.0471565	0.0311258	-0.998401	0.204392	0	0	0	1
0.0104549	-0.999395	-0.0320456	0.380884	-0.998785	-0.0120005	0.0475212	-0.389596	-0.0479059	0.0314936	-0.998354	0.204244	0	0	0	1
0.0104396	-0.999379	-0.0325317	0.380286	-0.998744	-0.012036	0.0483757	-0.389655	-0.0487662	0.0319695	-0.998297	0.204107	0	0	0	1
0.0104689	-0.999357	-0.0331854	0.379641	-0.998692	-0.0121312	0.0494198	-0.389668	-0.0498195	0.0326082	-0.998224	0.203966	0	0	0	1
0.0106314	-0.999335	-0.0337909	0.379083	-0.998638	-0.0123578	0.0504394	-0.389624	-0.0508524	0.0331922	-0.998153	0.203869	0	0	0	1
0.0106283	-0.99932	-0.0342566	0.378591	-0.998591	-0.0124088	0.0513427	-0.38957	-0.0517618	0.0336462	-0.998091	0.203796	0	0	0	1
0.010544	-0.999309	-0.0345997	0.378119	-0.998553	-0.0123675	0.0520801	-0.389551	-0.052501	0.033984	-0.998041	0.203678	0	0	0	1
0.0104246	-0.999302	-0.0348354	0.377613	-0.99852	-0.0122833	0.0527461	-0.389557	-0.0531661	0.0342175	-0.997998	0.20351	0	0	0	1
0.0103466	-0.9993	-0.0349157	0.377072	-0.998488	-0.0122308	0.0533595	-0.389613	-0.0537782	0.0342943	-0.997962	0.203351	0	0	0	1
0.0102156	-0.999301	-0.034919	0.376475	-0.99845	-0.0121248	0.0540789	-0.389622	-0.0544935	0.0342959	-0.997924	0.203181	0	0	0	1
0.0100915	-0.999304	-0.034867	0.375863	-0.998406	-0.0120263	0.0549044	-0.389548	-0.0553145	0.0342408	-0.99788	0.203002	0	0	0	1
0.00984302	-0.999308	-0.0348216	0.375308	-0.998368	-0.0118007	0.0556379	-0.389484	-0.0560394	0.0342005	-0.997841	0.202839	0	0	0	1
0.00979891	-0.999308	-0.0348249	0.374822	-0.998338	-0.0117753	0.0561762	-0.38953	-0.0565765	0.0341999	-0.997811	0.20271	0	0	0	1
0.00971704	-0.999303	-0.0349905	0.374357	-0.998314	-0.011718	0.0566163	-0.389639	-0.057016	0.0343647	-0.99778	0.202538	0	0	0	1
0.00956362	-0.999294	-0.0353096	0.37392	-0.998293	-0.0115969	0.0570159	-0.389746	-0.0574142	0.0346874	-0.997746	0.202313	0	0	0	1
0.00958935	-0.99928	-0.0356886	0.373504	-0.998268	-0.0116593	0.0574399	-0.38981	-0.0578438	0.0350593	-0.997708	0.202061	0	0	0	1
0.00953211	-0.999268	-0.0360343	0.373145	-0.998245	-0.0116362	0.0578381	-0.389834	-0.0582441	0.035403	-0.997673	0.201828	0	0	0	1
0.00953987	-0.999256	-0.0363748	0.372812	-0.998221	-0.0116782	0.0582377	-0.38983	-0.0586482	0.0357378	-0.997637	0.201605	0	0	0	1
0.00939868	-0.999245	-0.0367058	0.372471	-0.998198	-0.0115717	0.0586574	-0.389833	-0.059067	0.0360716	-0.997601	0.201409	0	0	0	1
0.00910315	-0.999229	-0.0372042	0.372044	-0.998166	-0.0113275	0.0592426	-0.389861	-0.0596474	0.0365799	-0.997548	0.201231	0	0	0	1
0.00903727	-0.999206	-0.0378328	0.371614	-0.998124	-0.0113257	0.0599524	-0.389885	-0.0603624	0.0372032	-0.997482	0.201109	0	0	0	1
0.0090575	-0.999177	-0.0385859	0.371142	-0.998069	-0.011425	0.0608365	-0.389898	-0.0612564	0.0379435	-0.997399	0.201034	0	0	0	1
0.00929714	-0.999153	-0.0391472	0.370674	-0.998018	-0.011729	0.0616171	-0.389982	-0.0620531	0.0384799	-0.997329	0.201007	0	0	0	1
0.00951158	-0.999133	-0.0396161	0.370255	-0.997972	-0.0119989	0.0622987	-0.390061	-0.0627491	0.0389263	-0.997269	0.200989	0	0	0	1
0.00948463	-0.999112	-0.0401362	0.369813	-0.997924	-0.0120349	0.0630635	-0.390099	-0.0635197	0.0394378	-0.9972	0.200951	0	0	0	1
0.00944611	-0.999098	-0.0405069	0.369418	-0.997886	-0.0120436	0.0636548	-0.390168	-0.0641143	0.039803	-0.997147	0.200909	0	0	0	1
0.00957427	-0.999081	-0.0408981	0.369034	-0.997849	-0.0122191	0.0642078	-0.390235	-0.0646776	0.0401784	-0.997096	0.200835	0	0	0	1
0.00964766	-0.999066	-0.0412415	0.368625	-0.99781	-0.0123377	0.0647759	-0.390314	-0.0652533	0.0405093	-0.997045	0.200767	0	0	0	1
0.00971269	-0.999052	-0.0415544	0.368161	-0.997768	-0.012449	0.0654091	-0.390411	-0.0658936	0.0408093	-0.996991	0.200712	0	0	0	1
0.00978431	-0.999044	-0.0417433	0.367692	-0.997727	-0.0125575	0.0660041	-0.390537	-0.0664943	0.0409855	-0.996943	0.200694	0	0	0	1
0.0100662	-0.999033	-0.0419396	0.367237	-0.997677	-0.0128805	0.0666933	-0.390585	-0.0671982	0.0411538	-0.996889	0.200678	0	0	0	1
0.010292	-0.999028	-0.0419936	0.366789	-0.99763	-0.0131368	0.0673522	-0.390633	-0.0678675	0.0411838	-0.996843	0.200695	0	0	0	1
0.0103284	-0.999027	-0.0420068	0.36631	-0.997582	-0.0132024	0.0680379	-0.390664	-0.0685555	0.0411854	-0.996796	0.200689	0	0	0	1
0.0103541	-0.999031	-0.0418948	0.365815	-0.997538	-0.0132464	0.0686713	-0.390708	-0.0691889	0.0410635	-0.996757	0.200668	0	0	0	1
0.0103769	-0.999045	-0.0415642	0.36532	-0.997496	-0.013271	0.0692769	-0.390748	-0.0697916	0.0407241	-0.996729	0.200693	0	0	0	1
0.0101736	-0.999067	-0.0410816	0.364797	-0.997447	-0.0130641	0.0700115	-0.390708	-0.0705121	0.0402473	-0.996698	0.200759	0	0	0	1
0.00996271	-0.9991	-0.0403271	0.364253	-0.997393	-0.0128322	0.0708178	-0.390586	-0.0713008	0.0394993	-0.996671	0.200862	0	0	0	1
0.00976503	-0.999141	-0.0393392	0.363597	-0.99733	-0.0126001	0.0717447	-0.390444	-0.0722081	0.0385165	-0.996645	0.201019	0	0	0	1
0.00981659	-0.999166	-0.0386939	0.362903	-0.99731	-0.0126156	0.0720256	-0.39053	-0.0724831	0.0378656	-0.99665	0.201279	0	0	0	1
0.00953565	-0.999205	-0.0377553	0.362258	-0.997269	-0.0122898	0.072637	-0.390602	-0.0730727	0.0369424	-0.996641	0.2015	0	0	0	1
0.00946	-0.999231	-0.0370594	0.361702	-0.997228	-0.0121844	0.073215	-0.390682	-0.0736398	0.0362469	-0.996625	0.20162	0	0	0	1
0.00987983	-0.999241	-0.0366876	0.361243	-0.997187	-0.0125934	0.0737004	-0.390751	-0.074136	0.0358391	-0.996603	0.201643	0	0	0	1
0.0102015	-0.999241	-0.0366087	0.360855	-0.997154	-0.0129228	0.0740986	-0.390812	-0.0745449	0.0357314	-0.996576	0.201575	0	0	0	1
0.010155	-0.999239	-0.0366587	0.360451	-0.997124	-0.0128947	0.0745029	-0.390878	-0.0749485	0.0357796	-0.996544	0.201462	0	0	0	1
0.0100463	-0.999238	-0.0367109	0.360043	-0.997092	-0.0128059	0.0749434	-0.390931	-0.0753859	0.035834	-0.996509	0.201356	0	0	0	1
0.00994362	-0.99924	-0.0366865	0.359569	-0.99705	-0.0127223	0.0755186	-0.390969	-0.0759575	0.0358101	-0.996467	0.20129	0	0	0	1
0.0100815	-0.99925	-0.0363946	0.359057	-0.996999	-0.0128605	0.076158	-0.391001	-0.0765985	0.0355004	-0.996429	0.201313	0	0	0	1
0.0101882	-0.999268	-0.0358511	0.358519	-0.996942	-0.012951	0.0768908	-0.390965	-0.0773284	0.0349409	-0.996392	0.201395	0	0	0	1
0.0104056	-0.999298	-0.0349552	0.357895	-0.996877	-0.0131259	0.0776954	-0.390911	-0.0781293	0.0340204	-0.996362	0.201537	0	0	0	1
0.0110391	-0.999317	-0.0341948	0.357198	-0.99682	-0.0137193	0.0783234	-0.390946	-0.0787687	0.0332042	-0.996339	0.201695	0	0	0	1
0.0112774	-0.999345	-0.033281	0.356572	-0.996768	-0.0139054	0.0789562	-0.391028	-0.079397	0.0322658	-0.99632	0.20188	0	0	0	1
0.0115709	-0.999365	-0.0325677	0.356044	-0.996721	-0.0141587	0.0794995	-0.391111	-0.07994	0.0315238	-0.9963	0.202007	0	0	0	1
0.0115954	-0.999381	-0.0320805	0.355524	-0.996674	-0.0141623	0.0800859	-0.39113	-0.0805204	0.0310279	-0.996269	0.202036	0	0	0	1
0.0115599	-0.999389	-0.0318433	0.355133	-0.996642	-0.0141204	0.0804897	-0.391162	-0.08092	0.0307887	-0.996244	0.202023	0	0	0	1
0.0116273	-0.99939	-0.0317973	0.354773	-0.996614	-0.0141941	0.080824	-0.391255	-0.0812558	0.0307326	-0.996219	0.201989	0	0	0	1
0.0113749	-0.999386	-0.0320156	0.354302	-0.99657	-0.013978	0.0813965	-0.391357	-0.0818239	0.0309627	-0.996165	0.201949	0	0	0	1
0.0113945	-0.999372	-0.0324261	0.353863	-0.996508	-0.0140547	0.0821447	-0.391399	-0.0825787	0.0313596	-0.99609	0.201955	0	0	0	1
0.011236	-0.999356	-0.0329746	0.353368	-0.996425	-0.0139742	0.0831504	-0.391374	-0.0835875	0.0319051	-0.995989	0.201998	0	0	0	1
0.0112075	-0.999332	-0.0337039	0.3528	-0.99632	-0.0140476	0.0843958	-0.391273	-0.0848428	0.0326166	-0.99586	0.202087	0	0	0	1
0.0112037	-0.999308	-0.0344085	0.352217	-0.996225	-0.0141403	0.0854893	-0.391191	-0.0859465	0.0333034	-0.995742	0.20228	0	0	0	1
0.0111775	-0.999287	-0.0350172	0.35161	-0.996137	-0.0142009	0.086498	-0.391137	-0.0869634	0.0338977	-0.995634	0.202559	0	0	0	1
0.01125	-0.999269	-0.0354973	0.350995	-0.996083	-0.0143357	0.0870972	-0.391242	-0.0875724	0.034361	-0.995565	0.202875	0	0	0	1
0.0112733	-0.999255	-0.0358918	0.350396	-0.996016	-0.0144194	0.0878421	-0.391312	-0.0883241	0.0347411	-0.995485	0.20314	0	0	0	1
0.0112692	-0.999248	-0.0360895	0.349889	-0.995946	-0.0144603	0.0886248	-0.391325	-0.0891099	0.0349269	-0.995409	0.203333	0	0	0	1
0.0112995	-0.999243	-0.0362187	0.349459	-0.995911	-0.0145158	0.0890147	-0.391425	-0.089503	0.0350473	-0.995369	0.203424	0	0	0	1
0.0111627	-0.999241	-0.0363178	0.34907	-0.995873	-0.0144039	0.0894546	-0.391499	-0.0899397	0.0351518	-0.995326	0.203409	0	0	0	1
0.0110914	-0.999234	-0.0365176	0.348701	-0.995832	-0.014367	0.0899109	-0.391584	-0.0903966	0.0353506	-0.995278	0.203361	0	0	0	1
0.0109166	-0.999226	-0.0368095	0.348336	-0.995786	-0.0142382	0.0904399	-0.391657	-0.0909239	0.0356495	-0.995219	0.203339	0	0	0	1
0.0108861	-0.999215	-0.0371075	0.347981	-0.995732	-0.0142564	0.0910331	-0.391705	-0.0915206	0.0359405	-0.995154	0.203357	0	0	0	1
0.0109322	-0.999206	-0.037329	0.347644	-0.995681	-0.0143422	0.0915726	-0.391757	-0.0920653	0.0361491	-0.995096	0.203389	0	0	0	1
0.011077	-0.999196	-0.0375474	0.347276	-0.995627	-0.0145272	0.0921342	-0.391815	-0.0926356	0.036345	-0.995036	0.203397	0	0	0	1
0.0112932	-0.999188	-0.0376972	0.346906	-0.995573	-0.0147762	0.0926736	-0.391888	-0.0931853	0.0364661	-0.99498	0.20342	0	0	0	1
0.0112558	-0.999183	-0.0378498	0.346463	-0.995512	-0.0147773	0.0933278	-0.39196	-0.0938408	0.0366117	-0.994913	0.203454	0	0	0	1
0.0113431	-0.999179	-0.0379298	0.346037	-0.995447	-0.0148965	0.0939991	-0.39202	-0.0945169	0.0366732	-0.994847	0.203537	0	0	0	1
0.0115751	-0.999173	-0.0380182	0.345578	-0.995371	-0.0151639	0.0947559	-0.392073	-0.095284	0.0367277	-0.994772	0.203639	0	0	0	1
0.0118217	-0.999168	-0.0380712	0.345071	-0.995292	-0.0154435	0.0955374	-0.392153	-0.0960759	0.0367447	-0.994695	0.203742	0	0	0	1
0.0120926	-0.99916	-0.0382012	0.344541	-0.995197	-0.0157603	0.0964661	-0.392167	-0.0970171	0.0368334	-0.994601	0.20384	0	0	0	1
0.0123478	-0.999142	-0.0385787	0.343882	-0.995063	-0.0161004	0.0977837	-0.39211	-0.098351	0.037163	-0.994457	0.203927	0	0	0	1
0.0125362	-0.999136	-0.0386857	0.343339	-0.994952	-0.0163392	0.0988695	-0.392113	-0.0994462	0.0372331	-0.994346	0.204149	0	0	0	1
0.0126301	-0.999134	-0.038689	0.342819	-0.994836	-0.0164757	0.100009	-0.392062	-0.10059	0.0372081	-0.994232	0.204426	0	0	0	1
0.012701	-0.999132	-0.0387364	0.342275	-0.994716	-0.0165949	0.10118	-0.392003	-0.101765	0.0372287	-0.994111	0.204667	0	0	0	1
0.012831	-0.99914	-0.0384894	0.341797	-0.994623	-0.0167319	0.10206	-0.392019	-0.102646	0.036955	-0.994031	0.204934	0	0	0	1
0.0126748	-0.999155	-0.0381443	0.341303	-0.994546	-0.0165697	0.102841	-0.392043	-0.103417	0.0366148	-0.993964	0.205128	0	0	0	1
0.0124915	-0.999173	-0.0377349	0.340853	-0.994487	-0.0163665	0.103435	-0.392084	-0.103998	0.0362169	-0.993918	0.205252	0	0	0	1
0.0123973	-0.999188	-0.0373641	0.340466	-0.994439	-0.0162514	0.103914	-0.392116	-0.104467	0.0358501	-0.993882	0.205325	0	0	0	1
0.0122374	-0.999198	-0.0371394	0.340106	-0.994396	-0.0160844	0.104349	-0.392151	-0.104893	0.0356364	-0.993845	0.205352	0	0	0	1
0.0121063	-0.999203	-0.0370473	0.339741	-0.994351	-0.0159602	0.104795	-0.392203	-0.105333	0.0355513	-0.993801	0.205361	0	0	0	1
0.0118978	-0.999202	-0.0371569	0.339333	-0.994304	-0.0157813	0.105268	-0.392282	-0.1058	0.0356748	-0.993747	0.205371	0	0	0	1
0.0120729	-0.999172	-0.037876	0.338884	-0.994306	-0.0160296	0.105211	-0.392452	-0.105762	0.0363721	-0.993726	0.205455	0	0	0	1
0.0119371	-0.999155	-0.0383749	0.338518	-0.994264	-0.0159627	0.105625	-0.392458	-0.106178	0.0368759	-0.993663	0.205526	0	0	0	1
0.0118663	-0.999138	-0.0388432	0.338184	-0.994241	-0.0159501	0.105842	-0.392512	-0.1064	0.0373455	-0.993622	0.205594	0	0	0	1
0.0117829	-0.999126	-0.0391796	0.337897	-0.994224	-0.0159092	0.106005	-0.39258	-0.106565	0.0376861	-0.993591	0.205658	0	0	0	1
0.0117513	-0.999119	-0.0393721	0.337659	-0.994211	-0.015903	0.106128	-0.39263	-0.106691	0.037879	-0.99357	0.205758	0	0	0	1
0.0116869	-0.999115	-0.0394853	0.337418	-0.994194	-0.0158575	0.106296	-0.392672	-0.106859	0.0379956	-0.993548	0.205855	0	0	0	1
0.0116323	-0.999112	-0.0395601	0.337179	-0.994184	-0.0158147	0.10639	-0.392735	-0.106951	0.0380744	-0.993535	0.205927	0	0	0	1
0.0116818	-0.99911	-0.0396184	0.33698	-0.994183	-0.0158703	0.106391	-0.392792	-0.106955	0.0381271	-0.993532	0.205982	0	0	0	1
0.0119272	-0.999104	-0.0396872	0.336815	-0.994189	-0.0161184	0.106302	-0.392815	-0.106877	0.0381706	-0.993539	0.20604	0	0	0	1
0.0121165	-0.999102	-0.0396877	0.336682	-0.994191	-0.0163051	0.106258	-0.392792	-0.10684	0.0381516	-0.993544	0.206092	0	0	0	1
0.0123478	-0.999099	-0.0396799	0.336561	-0.994197	-0.016531	0.106167	-0.392769	-0.106758	0.0381206	-0.993554	0.206163	0	0	0	1
0.0126246	-0.999094	-0.0397326	0.336453	-0.994212	-0.0168048	0.10598	-0.392776	-0.106581	0.0381466	-0.993572	0.206246	0	0	0	1
0.0129622	-0.999086	-0.0398152	0.336346	-0.994231	-0.0171407	0.105751	-0.39278	-0.106367	0.0381967	-0.993593	0.206337	0	0	0	1
0.0131929	-0.999085	-0.0397608	0.336264	-0.994238	-0.0173604	0.105644	-0.392752	-0.106268	0.0381199	-0.993606	0.206425	0	0	0	1
0.0134534	-0.999081	-0.0397799	0.336169	-0.994245	-0.0176176	0.105538	-0.392718	-0.106172	0.0381131	-0.993617	0.206489	0	0	0	1
