# Supplementary material for: Axially rigid steerable needle with compliant active tip control
Source: PLoS One. 2021 Dec 16;16(12):e0261089. doi: 10.1371/journal.pone.0261089 (PMC8675730; doi:10.1371/journal.pone.0261089)
Supplement: S4 File — (ZIP) [file pone.0261089.s004.zip › Ins4/poseLog_Thu_Apr_29_14_57_01_2021_.csv]

0.0251166	-0.998625	-0.0451923	0.336072	-0.991034	-0.0308301	0.129889	-0.393948	-0.131135	0.041506	-0.990496	0.204045	0	0	0	1
0.0250257	-0.998628	-0.0451785	0.336039	-0.991037	-0.0307381	0.129892	-0.393976	-0.131134	0.0415041	-0.990496	0.204048	0	0	0	1
0.0249794	-0.99863	-0.04516	0.336026	-0.991037	-0.0306901	0.129901	-0.393989	-0.13114	0.0414916	-0.990496	0.20405	0	0	0	1
0.0249601	-0.998631	-0.0451602	0.336031	-0.991039	-0.0306706	0.129893	-0.393988	-0.131131	0.0414945	-0.990497	0.204052	0	0	0	1
0.0237727	-0.998661	-0.0451269	0.336026	-0.991077	-0.0294873	0.129877	-0.393973	-0.131064	0.0416179	-0.9905	0.204057	0	0	0	1
0.0237901	-0.998661	-0.0451222	0.336116	-0.991084	-0.0295015	0.129817	-0.393922	-0.131006	0.0416127	-0.990508	0.204076	0	0	0	1
0.0236861	-0.998667	-0.0450398	0.336219	-0.991104	-0.0293821	0.129692	-0.393918	-0.130873	0.0415484	-0.990529	0.204142	0	0	0	1
0.0236093	-0.998671	-0.0449937	0.336314	-0.99112	-0.0292956	0.129589	-0.393893	-0.130765	0.0415159	-0.990544	0.204181	0	0	0	1
0.0236524	-0.998683	-0.0447143	0.33653	-0.991177	-0.0292837	0.129157	-0.393911	-0.130327	0.0412462	-0.990613	0.204244	0	0	0	1
0.0236421	-0.998689	-0.0445743	0.336714	-0.99121	-0.0292452	0.128913	-0.393852	-0.130078	0.0411159	-0.990651	0.204266	0	0	0	1
0.0235824	-0.998701	-0.0443426	0.336927	-0.99126	-0.0291406	0.128548	-0.393824	-0.129704	0.0409048	-0.990709	0.204298	0	0	0	1
0.0235554	-0.998711	-0.0441149	0.337152	-0.991312	-0.0290686	0.128166	-0.39379	-0.129314	0.0406938	-0.990769	0.204331	0	0	0	1
0.0235496	-0.998725	-0.0438069	0.337432	-0.991378	-0.0290027	0.127672	-0.393758	-0.12881	0.0404038	-0.990846	0.204374	0	0	0	1
0.0234101	-0.998738	-0.0435789	0.337674	-0.991435	-0.0288185	0.12727	-0.393708	-0.128396	0.0402075	-0.990908	0.204402	0	0	0	1
0.0232243	-0.998752	-0.0433699	0.337944	-0.9915	-0.0285889	0.126816	-0.393644	-0.127928	0.0400373	-0.990975	0.204428	0	0	0	1
0.0228936	-0.998765	-0.0432513	0.338236	-0.991585	-0.0282219	0.126231	-0.393578	-0.127327	0.0399788	-0.991055	0.204441	0	0	0	1
0.0226815	-0.998773	-0.0431721	0.338532	-0.991673	-0.0279755	0.125595	-0.393518	-0.12668	0.0399453	-0.991139	0.204448	0	0	0	1
0.0225149	-0.998779	-0.043119	0.338816	-0.99176	-0.0277773	0.124949	-0.393471	-0.126025	0.0399318	-0.991223	0.204453	0	0	0	1
0.0224511	-0.998785	-0.043002	0.339129	-0.991858	-0.0276689	0.124192	-0.393446	-0.125262	0.0398449	-0.991324	0.204465	0	0	0	1
0.0222162	-0.998795	-0.0428944	0.33948	-0.991948	-0.0273957	0.123533	-0.393351	-0.12459	0.0397859	-0.991411	0.204474	0	0	0	1
0.022021	-0.998805	-0.0427615	0.339777	-0.992023	-0.0271628	0.122975	-0.393279	-0.12402	0.0396938	-0.991486	0.20449	0	0	0	1
0.0217028	-0.99882	-0.0425848	0.340116	-0.992102	-0.0268027	0.122419	-0.393173	-0.123446	0.039573	-0.991562	0.204513	0	0	0	1
0.0212121	-0.99884	-0.0423581	0.340518	-0.992199	-0.0262607	0.121749	-0.393053	-0.12275	0.0394266	-0.991654	0.204548	0	0	0	1
0.0205286	-0.998861	-0.0421951	0.340892	-0.992297	-0.0255359	0.1211	-0.392931	-0.12207	0.0393655	-0.991741	0.204568	0	0	0	1
0.0201925	-0.998876	-0.0420127	0.341305	-0.99241	-0.0251464	0.120258	-0.39285	-0.121209	0.039247	-0.991851	0.204595	0	0	0	1
0.0199396	-0.998884	-0.0419333	0.34173	-0.992519	-0.0248522	0.119416	-0.392739	-0.120355	0.03922	-0.991956	0.204609	0	0	0	1
0.0198035	-0.998888	-0.0419036	0.342178	-0.992622	-0.0246808	0.118588	-0.392594	-0.119521	0.0392276	-0.992057	0.204619	0	0	0	1
0.019581	-0.998901	-0.0416903	0.34274	-0.992759	-0.0243912	0.117499	-0.392465	-0.118418	0.0390692	-0.992195	0.204655	0	0	0	1
0.019181	-0.99892	-0.0414301	0.343303	-0.992922	-0.0239124	0.116211	-0.3924	-0.117106	0.0388895	-0.992358	0.204693	0	0	0	1
0.0191522	-0.998914	-0.0415931	0.343723	-0.993061	-0.0238565	0.115033	-0.392352	-0.11593	0.039083	-0.992488	0.204674	0	0	0	1
0.0192176	-0.998908	-0.0416982	0.34416	-0.993208	-0.023883	0.113746	-0.392336	-0.114648	0.0392108	-0.992632	0.204661	0	0	0	1
0.0194182	-0.998903	-0.041731	0.344682	-0.993345	-0.0240375	0.112517	-0.392243	-0.113427	0.0392501	-0.992771	0.204664	0	0	0	1
0.0194678	-0.998903	-0.0417174	0.345189	-0.993488	-0.0240349	0.111242	-0.392182	-0.112153	0.0392618	-0.992915	0.204668	0	0	0	1
0.019459	-0.998901	-0.0417579	0.345657	-0.993667	-0.0239676	0.109647	-0.392245	-0.110558	0.0393416	-0.993091	0.204655	0	0	0	1
0.0193925	-0.9989	-0.0418105	0.34619	-0.993886	-0.0238291	0.107678	-0.392362	-0.108586	0.0394486	-0.993304	0.204635	0	0	0	1
0.0192692	-0.99889	-0.0421159	0.346768	-0.994113	-0.0236564	0.105599	-0.392417	-0.106508	0.0398151	-0.993514	0.204584	0	0	0	1
0.0191253	-0.998852	-0.0430636	0.347323	-0.99431	-0.0235389	0.103762	-0.392275	-0.104687	0.0408159	-0.993667	0.204453	0	0	0	1
0.018658	-0.998824	-0.043902	0.347958	-0.994516	-0.023082	0.101865	-0.392086	-0.102789	0.0417426	-0.993827	0.204346	0	0	0	1
0.0175772	-0.998817	-0.0445094	0.348612	-0.994715	-0.021995	0.100148	-0.39185	-0.101039	0.0424959	-0.993974	0.204269	0	0	0	1
0.0168968	-0.998811	-0.044904	0.349261	-0.994885	-0.0212905	0.0986026	-0.391618	-0.0994713	0.0429903	-0.994111	0.204222	0	0	0	1
0.0162811	-0.998817	-0.0450137	0.349812	-0.995007	-0.0206405	0.0975022	-0.391402	-0.0983458	0.0431835	-0.994214	0.204215	0	0	0	1
0.0159443	-0.998827	-0.0449029	0.350222	-0.995099	-0.0202568	0.0966427	-0.391299	-0.0974687	0.043124	-0.994303	0.204234	0	0	0	1
0.0160123	-0.998839	-0.0446124	0.350558	-0.995167	-0.0202658	0.0959386	-0.391268	-0.0967612	0.0428427	-0.994385	0.204274	0	0	0	1
0.0162268	-0.998857	-0.0441253	0.350944	-0.995226	-0.0204051	0.0953003	-0.391217	-0.0961216	0.0423503	-0.994468	0.204344	0	0	0	1
0.0164377	-0.998876	-0.0436185	0.351351	-0.995288	-0.0205377	0.0946179	-0.391162	-0.0954372	0.0418398	-0.994555	0.204414	0	0	0	1
0.0165667	-0.998899	-0.0430378	0.351827	-0.995362	-0.0205779	0.0938241	-0.391091	-0.0946363	0.041266	-0.994656	0.204497	0	0	0	1
0.0166651	-0.998924	-0.042424	0.35235	-0.995445	-0.0205815	0.0929414	-0.391008	-0.0937444	0.0406641	-0.994765	0.204583	0	0	0	1
0.0166948	-0.998952	-0.0417405	0.352874	-0.995548	-0.020503	0.0918469	-0.391005	-0.0926363	0.0400036	-0.994896	0.204677	0	0	0	1
0.0167128	-0.998973	-0.0412226	0.35333	-0.995645	-0.0204318	0.0908099	-0.391014	-0.0915887	0.0395077	-0.995012	0.204743	0	0	0	1
0.0168317	-0.998992	-0.0407121	0.35382	-0.995733	-0.020465	0.0898304	-0.390972	-0.0906029	0.0390087	-0.995122	0.204802	0	0	0	1
0.0168128	-0.99902	-0.0400347	0.354415	-0.995854	-0.0203336	0.0885057	-0.390976	-0.0892628	0.0383631	-0.995268	0.204877	0	0	0	1
0.0166866	-0.999048	-0.0393741	0.355068	-0.995997	-0.0200895	0.0869405	-0.390994	-0.0876785	0.0377482	-0.995433	0.204942	0	0	0	1
0.0165479	-0.999055	-0.0392615	0.355613	-0.996116	-0.0198912	0.0856134	-0.390918	-0.0863432	0.0376748	-0.995552	0.204937	0	0	0	1
0.0165117	-0.999047	-0.0394637	0.356094	-0.996244	-0.0198162	0.0841329	-0.390884	-0.0848644	0.0379088	-0.99567	0.204888	0	0	0	1
0.0164657	-0.99903	-0.0399177	0.356571	-0.996391	-0.0197418	0.0823919	-0.390878	-0.0831297	0.0383995	-0.995798	0.204801	0	0	0	1
0.0163225	-0.999	-0.040717	0.357065	-0.996532	-0.019599	0.0807022	-0.390761	-0.0814491	0.0392411	-0.995904	0.204663	0	0	0	1
0.0155285	-0.998977	-0.0415846	0.357617	-0.996689	-0.0188066	0.0789397	-0.390577	-0.0796705	0.0402037	-0.996009	0.204513	0	0	0	1
0.015048	-0.99896	-0.0421681	0.358264	-0.99683	-0.0183044	0.0772478	-0.390352	-0.0779688	0.0408546	-0.996117	0.204399	0	0	0	1
0.0149862	-0.998941	-0.0426402	0.358866	-0.996945	-0.0182187	0.075778	-0.390136	-0.076504	0.041357	-0.99621	0.204305	0	0	0	1
0.0148989	-0.998932	-0.0428824	0.35935	-0.997045	-0.018096	0.0744846	-0.390023	-0.0752104	0.0416286	-0.996297	0.204241	0	0	0	1
0.0151011	-0.998938	-0.0426606	0.359824	-0.997138	-0.0182275	0.0731931	-0.39003	-0.0739223	0.0414159	-0.996403	0.20425	0	0	0	1
0.0153807	-0.998947	-0.0423645	0.360236	-0.997196	-0.0184493	0.072337	-0.389976	-0.0730717	0.0411159	-0.996478	0.204275	0	0	0	1
0.0157176	-0.998963	-0.041858	0.360671	-0.997239	-0.0187218	0.071681	-0.389888	-0.0724196	0.0405985	-0.996547	0.20433	0	0	0	1
0.0160483	-0.998984	-0.0412149	0.361149	-0.99729	-0.0189739	0.0709	-0.389827	-0.0716393	0.0399482	-0.996629	0.204401	0	0	0	1
0.0163016	-0.999008	-0.0405331	0.361644	-0.997346	-0.0191446	0.0700541	-0.389776	-0.0707899	0.0392664	-0.996717	0.204477	0	0	0	1
0.0164065	-0.999037	-0.0397585	0.362163	-0.997415	-0.0191563	0.0690675	-0.389761	-0.069792	0.0385055	-0.996817	0.204565	0	0	0	1
0.0165673	-0.999066	-0.0389713	0.362693	-0.997487	-0.0192214	0.0680012	-0.389764	-0.068716	0.0377297	-0.996921	0.204653	0	0	0	1
0.0166741	-0.999093	-0.0382169	0.363224	-0.997563	-0.0192344	0.0668757	-0.389777	-0.0675795	0.0369917	-0.997027	0.204737	0	0	0	1
0.0168913	-0.999113	-0.0375919	0.363757	-0.997634	-0.0193687	0.0657718	-0.389753	-0.0664709	0.0363751	-0.997124	0.2048	0	0	0	1
0.0170313	-0.999129	-0.0371086	0.364257	-0.9977	-0.0194391	0.0647366	-0.389705	-0.0654308	0.0359038	-0.99721	0.204846	0	0	0	1
0.0170474	-0.999141	-0.0367669	0.36475	-0.997768	-0.0193958	0.0637014	-0.389627	-0.064389	0.035582	-0.997289	0.204873	0	0	0	1
0.0171679	-0.999146	-0.0365737	0.365239	-0.997836	-0.0194643	0.0625935	-0.389542	-0.0632811	0.0354031	-0.997366	0.204885	0	0	0	1
0.017397	-0.999143	-0.0365455	0.365696	-0.997908	-0.0196485	0.0613851	-0.389481	-0.0620797	0.0353843	-0.997443	0.204872	0	0	0	1
0.0176558	-0.99913	-0.0367769	0.366146	-0.997984	-0.0198744	0.060068	-0.389404	-0.0607758	0.0356254	-0.997514	0.204831	0	0	0	1
0.0177758	-0.999111	-0.0372432	0.366596	-0.99807	-0.0199687	0.0585805	-0.389323	-0.0593012	0.0361132	-0.997585	0.204754	0	0	0	1
0.0179022	-0.999085	-0.0378751	0.367122	-0.998174	-0.020065	0.0567451	-0.389271	-0.0574822	0.0367734	-0.997668	0.204702	0	0	0	1
0.0177129	-0.999058	-0.0386535	0.367683	-0.998277	-0.0198545	0.0549895	-0.389166	-0.0557342	0.0375962	-0.997736	0.204703	0	0	0	1
0.0171297	-0.999043	-0.0393094	0.368376	-0.998381	-0.0192433	0.0532966	-0.388944	-0.0540309	0.0383161	-0.997802	0.204766	0	0	0	1
0.0167741	-0.999031	-0.0397607	0.369068	-0.998472	-0.0188507	0.0517083	-0.388749	-0.0524366	0.0388159	-0.997868	0.204877	0	0	0	1
0.016309	-0.999028	-0.0400248	0.369655	-0.998554	-0.0183436	0.050276	-0.388643	-0.0509902	0.0391305	-0.997931	0.204999	0	0	0	1
0.016424	-0.999021	-0.0401717	0.370158	-0.998611	-0.0184204	0.0491167	-0.388528	-0.0498374	0.0392926	-0.997982	0.205068	0	0	0	1
0.0167263	-0.999031	-0.0397907	0.370681	-0.998666	-0.0186555	0.0478848	-0.388488	-0.0486094	0.0389202	-0.998058	0.205135	0	0	0	1
0.0170178	-0.999054	-0.0390804	0.371187	-0.998725	-0.0188614	0.0465543	-0.388565	-0.0472761	0.0382219	-0.998149	0.205231	0	0	0	1
0.0172257	-0.999075	-0.0384556	0.371626	-0.998769	-0.0190017	0.0455483	-0.388586	-0.0462656	0.0376072	-0.998219	0.205309	0	0	0	1
0.0175501	-0.999101	-0.0376159	0.372151	-0.998814	-0.0192466	0.0444487	-0.388605	-0.0451614	0.0367749	-0.998301	0.205412	0	0	0	1
0.0178557	-0.999129	-0.0367289	0.37268	-0.998857	-0.0194735	0.0433773	-0.38862	-0.0440835	0.035896	-0.998381	0.205509	0	0	0	1
0.0180531	-0.999151	-0.036024	0.373181	-0.998894	-0.0196068	0.0424421	-0.388579	-0.0431411	0.0352017	-0.998447	0.20558	0	0	0	1
0.0183322	-0.999166	-0.0354621	0.373675	-0.998931	-0.0198274	0.04146	-0.388529	-0.0421572	0.0346479	-0.998508	0.205631	0	0	0	1
0.018623	-0.999175	-0.0350397	0.374141	-0.998966	-0.0200674	0.040501	-0.38847	-0.0411994	0.034233	-0.998563	0.205663	0	0	0	1
0.0187863	-0.999183	-0.034734	0.374619	-0.999001	-0.0201858	0.0395509	-0.388362	-0.0402484	0.0339401	-0.998611	0.205672	0	0	0	1
0.0190182	-0.999183	-0.0346055	0.37507	-0.999034	-0.0203805	0.0386077	-0.388242	-0.03931	0.0338217	-0.998653	0.205656	0	0	0	1
0.0190897	-0.999182	-0.0346008	0.375506	-0.99907	-0.0204192	0.0376453	-0.388109	-0.0383496	0.0338339	-0.99869	0.205621	0	0	0	1
0.019195	-0.999179	-0.0346167	0.375954	-0.999116	-0.0204819	0.036369	-0.388061	-0.0370767	0.0338719	-0.998736	0.205586	0	0	0	1
0.0195497	-0.999167	-0.0347708	0.376413	-0.999157	-0.0207971	0.0350451	-0.387993	-0.0357676	0.0340404	-0.998778	0.205528	0	0	0	1
0.0198924	-0.999152	-0.0349938	0.376892	-0.999192	-0.0211066	0.0338417	-0.387886	-0.0345801	0.0342763	-0.998812	0.205511	0	0	0	1
0.0200175	-0.999143	-0.0351772	0.377472	-0.999237	-0.0211894	0.0324335	-0.3878	-0.0331795	0.0344852	-0.998852	0.205575	0	0	0	1
0.0200623	-0.999139	-0.0352856	0.378006	-0.999278	-0.0211939	0.0311655	-0.38773	-0.0319149	0.0346189	-0.998889	0.205654	0	0	0	1
0.0203076	-0.999133	-0.0352973	0.378512	-0.999303	-0.0214056	0.0301848	-0.387602	-0.0309426	0.0346438	-0.998919	0.205717	0	0	0	1
0.020112	-0.999148	-0.0349883	0.379013	-0.999335	-0.0211691	0.029278	-0.387495	-0.0300221	0.0343603	-0.998956	0.2058	0	0	0	1
0.0198247	-0.99917	-0.0345334	0.379458	-0.999364	-0.020842	0.0285078	-0.387419	-0.0292323	0.0339304	-0.998994	0.205888	0	0	0	1
0.0198822	-0.999191	-0.0338762	0.379927	-0.999388	-0.0208517	0.0276513	-0.387378	-0.0283637	0.0332898	-0.999041	0.205974	0	0	0	1
0.0199257	-0.999217	-0.0330816	0.380408	-0.999414	-0.0208425	0.026722	-0.387367	-0.0274189	0.032514	-0.999093	0.206064	0	0	0	1
0.0201587	-0.999237	-0.0323064	0.380868	-0.999433	-0.0210259	0.0258308	-0.387365	-0.0265188	0.0317516	-0.999142	0.20615	0	0	0	1
0.0203218	-0.99926	-0.0315083	0.38136	-0.999455	-0.021138	0.0248676	-0.387354	-0.0255435	0.0309701	-0.999192	0.206235	0	0	0	1
0.0204875	-0.999282	-0.0306638	0.381908	-0.999479	-0.0212503	0.0238135	-0.387325	-0.0244764	0.0301443	-0.999244	0.206324	0	0	0	1
0.0206561	-0.999302	-0.0298942	0.382448	-0.999501	-0.0213694	0.0227669	-0.387283	-0.0234182	0.0293934	-0.999291	0.206399	0	0	0	1
0.0208372	-0.999312	-0.0294366	0.382896	-0.999517	-0.0215147	0.0219002	-0.387207	-0.0225467	0.0289505	-0.999324	0.206432	0	0	0	1
0.0210899	-0.999319	-0.0290174	0.383317	-0.999531	-0.0217336	0.0210485	-0.387148	-0.0216932	0.0285444	-0.999355	0.206463	0	0	0	1
0.0212742	-0.999326	-0.0286309	0.383708	-0.999544	-0.0218872	0.0202547	-0.38709	-0.020896	0.0281715	-0.999382	0.206488	0	0	0	1
0.0215349	-0.999334	-0.0281716	0.38413	-0.999552	-0.0221191	0.0195595	-0.386987	-0.0201979	0.0277223	-0.999409	0.206523	0	0	0	1
0.0218049	-0.999343	-0.0276183	0.384568	-0.999559	-0.0223604	0.0189146	-0.386878	-0.019548	0.0271783	-0.999437	0.206578	0	0	0	1
0.0220331	-0.999353	-0.0270827	0.38498	-0.999566	-0.0225616	0.0182946	-0.386786	-0.0189221	0.0266525	-0.999463	0.20664	0	0	0	1
0.0223586	-0.999359	-0.0265666	0.385404	-0.99957	-0.0228622	0.0177149	-0.386698	-0.0183392	0.0261438	-0.999488	0.206743	0	0	0	1
0.0227303	-0.999365	-0.0260413	0.385835	-0.999573	-0.0232086	0.0171028	-0.386649	-0.0177246	0.0256261	-0.999512	0.206895	0	0	0	1
0.0230904	-0.999368	-0.0255916	0.386272	-0.999575	-0.0235463	0.0165272	-0.386595	-0.0171477	0.0251837	-0.999533	0.20708	0	0	0	1
0.0234334	-0.999371	-0.0251524	0.38674	-0.999577	-0.023867	0.015928	-0.386539	-0.0165466	0.0247532	-0.999554	0.207299	0	0	0	1
0.0237831	-0.999373	-0.0247633	0.387249	-0.999578	-0.0241956	0.0153239	-0.386456	-0.0159417	0.0243732	-0.999574	0.207545	0	0	0	1
0.0239949	-0.999376	-0.0244458	0.387741	-0.999583	-0.0243872	0.0146913	-0.386391	-0.0153066	0.0240678	-0.999591	0.207797	0	0	0	1
0.0243515	-0.999374	-0.0241575	0.388251	-0.999585	-0.024722	0.0139636	-0.386334	-0.0145803	0.0237923	-0.999608	0.208042	0	0	0	1
0.024697	-0.999371	-0.0239122	0.388766	-0.999588	-0.0250459	0.0131948	-0.386274	-0.0138136	0.0235612	-0.999625	0.20828	0	0	0	1
0.0249795	-0.999369	-0.0237316	0.389256	-0.999591	-0.0253075	0.0124042	-0.386237	-0.0130252	0.0233969	-0.999639	0.208519	0	0	0	1
0.025359	-0.999361	-0.0236318	0.389781	-0.999593	-0.0256658	0.0115475	-0.386187	-0.0121749	0.0233143	-0.999652	0.208768	0	0	0	1
0.025593	-0.999355	-0.0236706	0.390325	-0.999598	-0.025877	0.0105505	-0.386151	-0.0111843	0.0233759	-0.999662	0.209033	0	0	0	1
0.0257871	-0.999342	-0.0239682	0.39085	-0.999605	-0.0260475	0.00941405	-0.386118	-0.0100603	0.0237009	-0.999666	0.209252	0	0	0	1
0.0260283	-0.999318	-0.0246963	0.391347	-0.999612	-0.0262625	0.0080385	-0.386082	-0.00870967	0.0244624	-0.99966	0.209383	0	0	0	1
0.0262901	-0.999285	-0.0257322	0.391809	-0.999618	-0.0264896	0.00632151	-0.386104	-0.00702662	0.0255412	-0.999647	0.20944	0	0	0	1
0.0266198	-0.999249	-0.0267778	0.392341	-0.99962	-0.0267793	0.0045389	-0.386071	-0.00528049	0.0266318	-0.999629	0.209482	0	0	0	1
0.0267361	-0.999225	-0.0275607	0.392977	-0.999623	-0.0268596	0.00307473	-0.385884	-0.00384046	0.0274531	-0.999613	0.209565	0	0	0	1
0.0266939	-0.999218	-0.0278588	0.393624	-0.999628	-0.0267866	0.00192458	-0.385698	-0.00269712	0.0277821	-0.999608	0.20974	0	0	0	1
0.0263454	-0.99923	-0.0277372	0.39416	-0.999639	-0.026415	0.00110531	-0.385588	-0.00186492	0.0276831	-0.999612	0.209963	0	0	0	1
0.026177	-0.999248	-0.0272592	0.394653	-0.999645	-0.0262288	0.000490564	-0.385511	-0.00123295	0.0272218	-0.999626	0.210203	0	0	0	1
0.0262281	-0.999265	-0.0265949	0.395103	-0.999644	-0.0262634	-0.000103938	-0.385504	-0.000622393	0.0265733	-0.999644	0.210451	0	0	0	1
0.0263657	-0.999279	-0.0259092	0.395536	-0.999641	-0.0263843	-0.000732962	-0.385526	2.10531e-05	0.0259044	-0.999662	0.210694	0	0	0	1
0.0266954	-0.99929	-0.0251386	0.396047	-0.999632	-0.0266959	-0.00145595	-0.385506	0.00075603	0.0251534	-0.999681	0.210921	0	0	0	1
0.0269763	-0.999301	-0.0243637	0.396587	-0.999623	-0.0269595	-0.00219387	-0.385433	0.00150772	0.024399	-0.999698	0.211111	0	0	0	1
0.0267876	-0.999328	-0.0234778	0.397092	-0.999627	-0.0267528	-0.00301147	-0.385413	0.00235356	0.023535	-0.999717	0.211286	0	0	0	1
0.0268842	-0.999345	-0.022635	0.397571	-0.999622	-0.0268331	-0.00381626	-0.385396	0.0031786	0.0227144	-0.999734	0.211433	0	0	0	1
0.0269813	-0.999361	-0.0217762	0.398079	-0.999616	-0.0269155	-0.00461971	-0.385345	0.00400285	0.0218779	-0.99975	0.211569	0	0	0	1
0.027125	-0.999377	-0.0208674	0.39859	-0.999608	-0.0270446	-0.00548644	-0.385305	0.00489087	0.0209935	-0.999765	0.211686	0	0	0	1
0.0272584	-0.999396	-0.0197152	0.399174	-0.999599	-0.0271618	-0.00659208	-0.38531	0.00602481	0.0198724	-0.999782	0.211824	0	0	0	1
0.0274645	-0.999408	-0.0188178	0.399681	-0.999587	-0.0273572	-0.00744099	-0.385259	0.00689399	0.0189999	-0.999793	0.211928	0	0	0	1
0.027654	-0.999417	-0.0180134	0.400125	-0.999576	-0.0275385	-0.00819659	-0.38522	0.00766796	0.018218	-0.999802	0.212018	0	0	0	1
0.0277798	-0.999429	-0.0171747	0.40056	-0.999566	-0.027657	-0.00898995	-0.385212	0.00848201	0.0174026	-0.99981	0.212121	0	0	0	1
0.0281016	-0.999432	-0.0164432	0.401003	-0.999551	-0.0279738	-0.00966461	-0.385148	0.00917135	0.0166931	-0.999816	0.21222	0	0	0	1
0.0283907	-0.999436	-0.0157109	0.4015	-0.999537	-0.028259	-0.0103313	-0.385063	0.00985375	0.0159826	-0.999821	0.212374	0	0	0	1
0.0285187	-0.999444	-0.0149442	0.402063	-0.999526	-0.0283843	-0.0110037	-0.38497	0.0105456	0.0152366	-0.999825	0.212614	0	0	0	1
0.0287171	-0.99945	-0.0141458	0.402709	-0.999513	-0.0285814	-0.0116762	-0.384852	0.0112377	0.01446	-0.999829	0.212933	0	0	0	1
0.0289557	-0.999455	-0.0132863	0.4034	-0.999497	-0.0288195	-0.0124168	-0.38476	0.0119993	0.013625	-0.999832	0.213315	0	0	0	1
0.0289803	-0.999465	-0.0124161	0.404108	-0.999486	-0.0288441	-0.0132411	-0.384686	0.012848	0.0127793	-0.999833	0.213718	0	0	0	1
0.028896	-0.999474	-0.0118771	0.40476	-0.999477	-0.0287562	-0.0140944	-0.384574	0.0137177	0.012264	-0.999828	0.214029	0	0	0	1
0.0287906	-0.999478	-0.0117734	0.405274	-0.999468	-0.0286421	-0.0149314	-0.384436	0.0145586	0.0121829	-0.999817	0.214175	0	0	0	1
0.0289778	-0.999472	-0.0118697	0.405717	-0.999445	-0.0288138	-0.0160809	-0.384391	0.0157027	0.012315	-0.999798	0.21422	0	0	0	1
0.0292769	-0.99946	-0.0120894	0.406186	-0.999412	-0.0290907	-0.0175711	-0.384391	0.0171822	0.0125826	-0.99977	0.21422	0	0	0	1
0.0297361	-0.999442	-0.0124539	0.406709	-0.999368	-0.0295218	-0.0192511	-0.384365	0.018845	0.0130045	-0.999735	0.214188	0	0	0	1
0.030042	-0.999426	-0.0129843	0.407293	-0.999324	-0.029793	-0.0210669	-0.384282	0.0206404	0.0135945	-0.999691	0.214129	0	0	0	1
0.0301405	-0.999413	-0.0137829	0.407918	-0.999279	-0.0298467	-0.0230285	-0.384175	0.0225761	0.0144531	-0.999637	0.214077	0	0	0	1
0.0296706	-0.999418	-0.0143864	0.408565	-0.999254	-0.029338	-0.0247005	-0.383995	0.0242366	0.0150947	-0.999589	0.214086	0	0	0	1
0.0288815	-0.999436	-0.0147591	0.409222	-0.999239	-0.0285163	-0.0262412	-0.383812	0.0257782	0.0154919	-0.999544	0.214142	0	0	0	1
0.0288723	-0.999431	-0.0151379	0.409807	-0.999204	-0.0284761	-0.0275758	-0.383649	0.0271017	0.0159082	-0.999503	0.214188	0	0	0	1
0.0292694	-0.999417	-0.015291	0.410317	-0.999153	-0.0288458	-0.0290131	-0.383633	0.0285279	0.0161134	-0.99946	0.214235	0	0	0	1
0.0295354	-0.999406	-0.0154557	0.410735	-0.999098	-0.029081	-0.0306058	-0.383721	0.030111	0.016332	-0.99941	0.214227	0	0	0	1
0.0300322	-0.999392	-0.0154388	0.411238	-0.999029	-0.0295489	-0.0323884	-0.383769	0.0318853	0.0163828	-0.999354	0.214157	0	0	0	1
0.0301627	-0.999396	-0.0149099	0.411891	-0.998968	-0.0296689	-0.0341074	-0.383764	0.0336173	0.0159096	-0.999305	0.214061	0	0	0	1
0.0305913	-0.999381	-0.0150078	0.412436	-0.998889	-0.0300633	-0.0360232	-0.383779	0.0355227	0.0160795	-0.999236	0.213887	0	0	0	1
0.0309547	-0.999365	-0.0153791	0.412955	-0.998813	-0.0303838	-0.0378088	-0.383694	0.0372905	0.0165176	-0.999164	0.213685	0	0	0	1
0.0313049	-0.99935	-0.0156004	0.413493	-0.998747	-0.0307009	-0.039276	-0.383515	0.0387446	0.0167968	-0.999104	0.213526	0	0	0	1
0.0317	-0.999338	-0.01557	0.414005	-0.998689	-0.0310773	-0.040438	-0.383337	0.0399004	0.016818	-0.999058	0.213437	0	0	0	1
0.0319178	-0.999335	-0.015315	0.414447	-0.998646	-0.0312906	-0.0413163	-0.383208	0.0407827	0.0165996	-0.999026	0.213427	0	0	0	1
0.0322941	-0.99933	-0.014881	0.414829	-0.99861	-0.0316749	-0.0419029	-0.383121	0.0413766	0.0162001	-0.999008	0.213499	0	0	0	1
0.0325408	-0.999331	-0.0142329	0.415196	-0.998578	-0.0319396	-0.0424508	-0.383105	0.041941	0.0155806	-0.998995	0.213641	0	0	0	1
0.0329067	-0.999327	-0.0136937	0.415534	-0.998548	-0.0323214	-0.04288	-0.383046	0.0423817	0.0150714	-0.998984	0.213745	0	0	0	1
0.0331836	-0.999327	-0.0129779	0.415932	-0.998512	-0.0326197	-0.0434902	-0.38302	0.0430107	0.0143884	-0.998967	0.213877	0	0	0	1
0.0335671	-0.999324	-0.0122137	0.416381	-0.99847	-0.0330268	-0.0441359	-0.382967	0.0436758	0.0136633	-0.998948	0.21402	0	0	0	1
0.0338631	-0.999323	-0.0114587	0.416813	-0.99843	-0.0333471	-0.0447932	-0.382923	0.0443539	0.0129443	-0.998928	0.214149	0	0	0	1
0.0341407	-0.999322	-0.0106525	0.417251	-0.998388	-0.0336516	-0.0455011	-0.382891	0.0450849	0.0121756	-0.998905	0.214273	0	0	0	1
0.0344955	-0.99932	-0.00968081	0.417742	-0.998336	-0.0340403	-0.0463459	-0.382868	0.0459579	0.0112503	-0.998876	0.214395	0	0	0	1
0.0348123	-0.999318	-0.00868661	0.418245	-0.99828	-0.0343929	-0.0472721	-0.382852	0.0469142	0.0103042	-0.998842	0.214506	0	0	0	1
0.035086	-0.999316	-0.00770475	0.418744	-0.998225	-0.0347038	-0.0481962	-0.382836	0.0478689	0.00936902	-0.998806	0.214616	0	0	0	1
0.0352279	-0.999319	-0.00666122	0.419262	-0.99817	-0.034887	-0.0492085	-0.382839	0.0489157	0.00836953	-0.998764	0.214735	0	0	0	1
0.0352874	-0.999323	-0.00569998	0.419766	-0.998118	-0.0349862	-0.0501865	-0.382819	0.0499262	0.00744724	-0.998721	0.214835	0	0	0	1
0.0353443	-0.999326	-0.00476761	0.420278	-0.998064	-0.0350831	-0.0511816	-0.382791	0.0509529	0.00655444	-0.998676	0.21493	0	0	0	1
0.0355236	-0.999323	-0.00400007	0.42073	-0.99801	-0.0352961	-0.0520708	-0.382757	0.0518674	0.00582898	-0.998633	0.215002	0	0	0	1
0.0357754	-0.999316	-0.00329959	0.421151	-0.997956	-0.0355796	-0.0529082	-0.382728	0.0527277	0.00517283	-0.998592	0.215065	0	0	0	1
0.0360443	-0.999308	-0.00269092	0.421536	-0.997907	-0.0358768	-0.0536387	-0.382686	0.0534782	0.00460586	-0.998554	0.215121	0	0	0	1
0.0363542	-0.999299	-0.00206168	0.421905	-0.99786	-0.0362174	-0.0542737	-0.382638	0.0541341	0.00401758	-0.998522	0.215184	0	0	0	1
0.0366158	-0.99929	-0.00146814	0.422257	-0.997819	-0.0365088	-0.0548288	-0.382574	0.0547094	0.00345981	-0.998492	0.215249	0	0	0	1
0.0369399	-0.999279	-0.000810811	0.422648	-0.997773	-0.0368667	-0.055428	-0.382505	0.0553313	0.00284381	-0.99846	0.215328	0	0	0	1
0.0371941	-0.99927	-1.0999e-05	0.423113	-0.997721	-0.0371633	-0.0561542	-0.382443	0.056086	0.00208692	-0.99842	0.21545	0	0	0	1
0.0374264	-0.999261	0.000623461	0.423574	-0.997674	-0.0374298	-0.0568034	-0.38235	0.0567579	0.00149131	-0.998383	0.215584	0	0	0	1
0.0375652	-0.999255	0.00117258	0.424044	-0.997626	-0.0375988	-0.0575353	-0.382299	0.0575097	0.000978939	-0.99834	0.21577	0	0	0	1
0.0378014	-0.999246	0.00162823	0.424549	-0.997575	-0.0378604	-0.0582507	-0.38221	0.0582415	0.000565108	-0.998298	0.215971	0	0	0	1
0.0378048	-0.999245	0.00193315	0.425074	-0.997526	-0.0378813	-0.0590602	-0.38213	0.059062	0.00029186	-0.99825	0.216203	0	0	0	1
0.0376351	-0.999251	0.00199668	0.425563	-0.997477	-0.0377155	-0.0599925	-0.382092	0.0599961	0.000253679	-0.998194	0.216425	0	0	0	1
0.0373787	-0.999261	0.00184403	0.426075	-0.997421	-0.03745	-0.0610753	-0.382044	0.0610725	0.00043117	-0.998129	0.216629	0	0	0	1
0.0372571	-0.999266	0.00143233	0.426644	-0.99734	-0.0373023	-0.0624817	-0.382025	0.0624626	0.000886921	-0.998043	0.216837	0	0	0	1
0.0374644	-0.999259	0.000821382	0.427271	-0.997232	-0.0374685	-0.0640808	-0.381986	0.0640375	0.00156923	-0.997942	0.217022	0	0	0	1
0.0374249	-0.999261	5.8402e-05	0.427875	-0.997127	-0.0373763	-0.0657486	-0.381939	0.0656756	0.00239002	-0.997834	0.217163	0	0	0	1
0.0374308	-0.999261	-0.000591114	0.428382	-0.997035	-0.0373352	-0.0671542	-0.381899	0.0670559	0.00309064	-0.99774	0.217276	0	0	0	1
0.0377336	-0.999249	-0.000951158	0.428886	-0.996944	-0.0376091	-0.0683433	-0.381836	0.0682297	0.00351476	-0.997659	0.2174	0	0	0	1
0.0380514	-0.999237	-0.000814782	0.429369	-0.996864	-0.037932	-0.06932	-0.3818	0.0692098	0.00343765	-0.997592	0.21756	0	0	0	1
0.038257	-0.99923	-0.000470845	0.429858	-0.996805	-0.0381587	-0.0700533	-0.381716	0.0699549	0.0031371	-0.997541	0.217757	0	0	0	1
0.0385024	-0.99922	-4.1599e-05	0.430321	-0.996746	-0.0384316	-0.0707277	-0.38165	0.0706445	0.0027524	-0.997493	0.217955	0	0	0	1
0.0387661	-0.99921	0.000469602	0.430748	-0.996694	-0.0387295	-0.0712963	-0.38159	0.0712317	0.00228361	-0.997453	0.218146	0	0	0	1
0.0391108	-0.999196	0.00109175	0.431197	-0.996639	-0.0391167	-0.071856	-0.381522	0.0718145	0.00171008	-0.997412	0.218344	0	0	0	1
0.0393363	-0.999186	0.00176474	0.43164	-0.996586	-0.0393892	-0.0724361	-0.381459	0.0724202	0.0010785	-0.997369	0.218526	0	0	0	1
0.0396598	-0.999171	0.00264391	0.432167	-0.99652	-0.0397754	-0.0731371	-0.381386	0.0731552	0.00025378	-0.997316	0.218731	0	0	0	1
0.0400112	-0.999154	0.00362779	0.432727	-0.996441	-0.0401985	-0.0739763	-0.381319	0.0740331	-0.00066706	-0.997251	0.218909	0	0	0	1
0.0401394	-0.999145	0.00451347	0.433202	-0.996373	-0.0403931	-0.0747867	-0.381283	0.0748787	-0.00150723	-0.997187	0.21904	0	0	0	1
0.040214	-0.999138	0.00546969	0.433718	-0.996303	-0.0405412	-0.0756355	-0.381225	0.0757657	-0.00241983	-0.997118	0.219177	0	0	0	1
0.0404074	-0.999123	0.00660052	0.434274	-0.996213	-0.0408233	-0.076655	-0.381204	0.0768308	-0.00349002	-0.997033	0.219315	0	0	0	1
0.0404398	-0.999114	0.00771496	0.434821	-0.996122	-0.0409464	-0.0777655	-0.381204	0.0779861	-0.00455208	-0.996939	0.219435	0	0	0	1
0.0404865	-0.999105	0.00852043	0.435292	-0.996044	-0.0410608	-0.0787002	-0.38116	0.0789533	-0.00531224	-0.99686	0.219508	0	0	0	1
0.0406047	-0.999094	0.0092075	0.435715	-0.995969	-0.041238	-0.0795537	-0.381131	0.079835	-0.0059519	-0.996786	0.219582	0	0	0	1
0.0405728	-0.999091	0.00973059	0.436134	-0.995911	-0.0412526	-0.0802714	-0.381055	0.0805734	-0.0064457	-0.996723	0.219676	0	0	0	1
0.0406883	-0.999081	0.0102088	0.436614	-0.995838	-0.0414119	-0.0810908	-0.380989	0.0814127	-0.00687857	-0.996652	0.21983	0	0	0	1
0.0409856	-0.999065	0.0105926	0.437118	-0.995746	-0.0417464	-0.0820367	-0.380932	0.0823758	-0.00719685	-0.996571	0.219975	0	0	0	1
0.0406771	-0.999073	0.0110028	0.437684	-0.995696	-0.0414784	-0.0827847	-0.380839	0.0831381	-0.00759968	-0.996504	0.220118	0	0	0	1
0.04085	-0.999068	0.0108409	0.438193	-0.995612	-0.0416441	-0.0837028	-0.380798	0.0840499	-0.00738571	-0.996429	0.220232	0	0	0	1
0.0411952	-0.999057	0.0104979	0.438766	-0.995505	-0.0419669	-0.0848034	-0.380729	0.0851378	-0.00696876	-0.99634	0.220326	0	0	0	1
0.0413377	-0.999052	0.0104117	0.4395	-0.995398	-0.0421098	-0.0859856	-0.380638	0.0863163	-0.00682089	-0.99624	0.220526	0	0	0	1
0.04155	-0.999043	0.0104369	0.440225	-0.995294	-0.0423309	-0.0870787	-0.380504	0.087411	-0.00678123	-0.996144	0.220761	0	0	0	1
0.0416099	-0.999041	0.0104093	0.440801	-0.995211	-0.0423943	-0.0879841	-0.380356	0.0883149	-0.00670995	-0.996065	0.220945	0	0	0	1
0.0414692	-0.999047	0.0104519	0.441279	-0.995163	-0.042262	-0.0885956	-0.380165	0.0889267	-0.00673886	-0.99601	0.221083	0	0	0	1
0.0412409	-0.999053	0.0107499	0.441729	-0.995143	-0.0420634	-0.0889129	-0.37994	0.0892547	-0.00704227	-0.995979	0.22123	0	0	0	1
0.0407377	-0.999068	0.0112369	0.442223	-0.995157	-0.0416061	-0.0889751	-0.3796	0.0893335	-0.00756929	-0.995968	0.221364	0	0	0	1
0.0404405	-0.999077	0.0115008	0.442692	-0.995163	-0.0413341	-0.089027	-0.379175	0.089394	-0.00785636	-0.99596	0.221402	0	0	0	1
0.040338	-0.999077	0.0118384	0.443124	-0.995137	-0.0412648	-0.0893495	-0.378884	0.0897294	-0.00818812	-0.995928	0.221432	0	0	0	1
0.0403523	-0.999072	0.0122362	0.443523	-0.995065	-0.0413214	-0.0901233	-0.378869	0.0905192	-0.00855048	-0.995853	0.221574	0	0	0	1
0.0407396	-0.999053	0.0125131	0.443917	-0.994989	-0.0417379	-0.0907708	-0.378801	0.091181	-0.00876376	-0.995791	0.2217	0	0	0	1
0.0411087	-0.999034	0.0128414	0.444382	-0.994904	-0.0421422	-0.0915164	-0.378726	0.091943	-0.00902522	-0.995718	0.221867	0	0	0	1
0.0414045	-0.999018	0.0130766	0.444891	-0.994813	-0.0424661	-0.0923504	-0.378631	0.0927889	-0.00919633	-0.995638	0.222045	0	0	0	1
0.041545	-0.99901	0.01325	0.445437	-0.994717	-0.0426309	-0.0932974	-0.378532	0.0937438	-0.00931527	-0.995548	0.222232	0	0	0	1
0.0415509	-0.999011	0.0131424	0.44596	-0.99462	-0.0426363	-0.0943284	-0.378444	0.0947695	-0.0091635	-0.995452	0.222404	0	0	0	1
0.0416277	-0.999011	0.0129214	0.446532	-0.994499	-0.0427029	-0.0955688	-0.378387	0.0960001	-0.00888323	-0.995337	0.2226	0	0	0	1
0.0418565	-0.999007	0.0125098	0.447126	-0.994351	-0.0429033	-0.0970081	-0.378353	0.0974225	-0.00838987	-0.995203	0.222782	0	0	0	1
0.0422312	-0.998996	0.0121175	0.447713	-0.994213	-0.043248	-0.0982556	-0.378248	0.0986551	-0.00790905	-0.995085	0.222914	0	0	0	1
0.0424868	-0.998986	0.0120408	0.448324	-0.994105	-0.0435024	-0.0992339	-0.378111	0.0996312	-0.00776486	-0.994989	0.22308	0	0	0	1
0.0426962	-0.998977	0.0120256	0.448873	-0.993999	-0.0437167	-0.100202	-0.378037	0.100599	-0.00768634	-0.994892	0.223288	0	0	0	1
0.0429486	-0.998967	0.011985	0.449276	-0.99392	-0.0439689	-0.100866	-0.377959	0.101263	-0.00759123	-0.994825	0.22342	0	0	0	1
0.0430809	-0.998965	0.0116724	0.449382	-0.993862	-0.0440727	-0.101399	-0.378029	0.101783	-0.00724349	-0.994775	0.223437	0	0	0	1
0.043287	-0.998955	0.0117437	0.449527	-0.993831	-0.0442865	-0.101603	-0.377991	0.101991	-0.00728429	-0.994753	0.22347	0	0	0	1
0.0434208	-0.998946	0.0120216	0.449679	-0.9938	-0.0444498	-0.101842	-0.37801	0.102243	-0.00753608	-0.994726	0.223564	0	0	0	1
0.0435965	-0.998934	0.0123952	0.449873	-0.993761	-0.0446651	-0.102128	-0.378032	0.102547	-0.00787649	-0.994692	0.223693	0	0	0	1
0.0437467	-0.998922	0.012786	0.450059	-0.99372	-0.0448571	-0.102438	-0.378069	0.102876	-0.00823538	-0.994655	0.223819	0	0	0	1
0.0439337	-0.998908	0.013263	0.450266	-0.993668	-0.0450957	-0.102838	-0.37811	0.103298	-0.00867195	-0.994607	0.223927	0	0	0	1
0.0441054	-0.998893	0.0137683	0.450469	-0.993613	-0.0453227	-0.103265	-0.378161	0.103749	-0.0091368	-0.994556	0.224024	0	0	0	1
0.044293	-0.998876	0.0144079	0.450707	-0.993546	-0.0455808	-0.1038	-0.378236	0.104315	-0.00972827	-0.994491	0.224138	0	0	0	1
0.044421	-0.998861	0.0150333	0.45092	-0.993482	-0.0457789	-0.104327	-0.378328	0.10487	-0.010312	-0.994427	0.224246	0	0	0	1
0.0446124	-0.998842	0.0157126	0.451158	-0.99341	-0.0460466	-0.104888	-0.37841	0.105465	-0.0109406	-0.994357	0.224352	0	0	0	1
0.0447817	-0.998826	0.0162394	0.451344	-0.993354	-0.0462756	-0.105319	-0.378475	0.105921	-0.011426	-0.994304	0.22444	0	0	0	1
0.044884	-0.998816	0.0165987	0.451461	-0.993315	-0.0464191	-0.105625	-0.37853	0.106245	-0.0117576	-0.994265	0.224495	0	0	0	1
0.0449265	-0.998809	0.0168679	0.451537	-0.993287	-0.0464927	-0.105852	-0.378585	0.106484	-0.01201	-0.994236	0.224544	0	0	0	1
0.0449302	-0.998805	0.0171232	0.451608	-0.993264	-0.046526	-0.106057	-0.378644	0.106701	-0.0122535	-0.99421	0.224601	0	0	0	1
0.044928	-0.998799	0.0174439	0.451717	-0.993235	-0.0465612	-0.10631	-0.378724	0.106969	-0.0125604	-0.994178	0.224716	0	0	0	1
0.0447183	-0.998772	0.0194406	0.452357	-0.993117	-0.0465824	-0.107396	-0.379037	0.108144	-0.0145149	-0.994024	0.225283	0	0	0	1
0.043928	-0.998689	0.0247775	0.454333	-0.993107	-0.0463783	-0.107583	-0.37851	0.108565	-0.0198914	-0.993885	0.225926	0	0	0	1
0.0435277	-0.998692	0.0253253	0.454889	-0.992986	-0.0460652	-0.10882	-0.378655	0.109818	-0.0204215	-0.993736	0.226222	0	0	0	1
0.0424596	-0.998762	0.0243951	0.454774	-0.992983	-0.0449113	-0.109334	-0.378764	0.110268	-0.0195922	-0.993703	0.225928	0	0	0	1
0.0418434	-0.9988	0.0238863	0.454818	-0.992963	-0.0442511	-0.109779	-0.378875	0.110679	-0.0191352	-0.993667	0.225794	0	0	0	1
0.0413924	-0.998835	0.0231876	0.454648	-0.992954	-0.0437308	-0.110069	-0.379019	0.110929	-0.0184787	-0.993651	0.225583	0	0	0	1
0.0409946	-0.998875	0.0221698	0.454423	-0.992925	-0.0432305	-0.110527	-0.379196	0.111336	-0.0174924	-0.993623	0.225307	0	0	0	1
0.0405784	-0.998915	0.0210854	0.454234	-0.992893	-0.0427043	-0.111023	-0.379331	0.111777	-0.0164409	-0.993592	0.224992	0	0	0	1
0.0401812	-0.998951	0.0201151	0.454006	-0.992869	-0.0422073	-0.111422	-0.379495	0.112129	-0.0155051	-0.993567	0.224751	0	0	0	1
0.0397843	-0.998984	0.0192872	0.453771	-0.992881	-0.0417212	-0.111504	-0.379596	0.11217	-0.0147244	-0.993574	0.224571	0	0	0	1
0.0392754	-0.999016	0.0186314	0.45355	-0.992916	-0.0411405	-0.111407	-0.379643	0.112038	-0.0141345	-0.993598	0.224418	0	0	0	1
0.0385529	-0.999057	0.0179501	0.453148	-0.992994	-0.0403406	-0.111002	-0.379735	0.111596	-0.0135555	-0.993656	0.22419	0	0	0	1
0.0378122	-0.999097	0.0172601	0.452648	-0.993075	-0.0395217	-0.110565	-0.379887	0.111122	-0.0129705	-0.993717	0.22389	0	0	0	1
0.0372653	-0.999128	0.016661	0.452215	-0.993144	-0.0389066	-0.110163	-0.379971	0.11069	-0.0124522	-0.993771	0.223578	0	0	0	1
0.0367313	-0.999156	0.01615	0.451829	-0.993206	-0.038315	-0.109814	-0.380072	0.110314	-0.0120174	-0.993819	0.223329	0	0	0	1
0.036215	-0.999186	0.0154864	0.451414	-0.993281	-0.0377231	-0.109338	-0.380144	0.109808	-0.0114334	-0.993882	0.223078	0	0	0	1
0.0357346	-0.999213	0.0148411	0.451017	-0.993352	-0.0371697	-0.10888	-0.380208	0.10932	-0.0108624	-0.993942	0.222835	0	0	0	1
0.0352923	-0.999239	0.0141306	0.450613	-0.993429	-0.036647	-0.108359	-0.380236	0.108769	-0.0102243	-0.994009	0.222573	0	0	0	1
0.034788	-0.999269	0.0131755	0.450121	-0.993529	-0.036035	-0.107637	-0.380243	0.108008	-0.00935664	-0.994101	0.222272	0	0	0	1
0.0343923	-0.999298	0.0119994	0.44962	-0.993648	-0.0355069	-0.10671	-0.380154	0.107035	-0.00826408	-0.994215	0.221956	0	0	0	1
0.034035	-0.999324	0.0108187	0.449151	-0.993768	-0.0350184	-0.105753	-0.38005	0.106034	-0.00716294	-0.994331	0.221687	0	0	0	1
0.033849	-0.999342	0.00962318	0.448748	-0.993884	-0.0347008	-0.104767	-0.379862	0.105006	-0.00602908	-0.994448	0.221426	0	0	0	1
0.0336345	-0.999359	0.00861926	0.448406	-0.99398	-0.0343778	-0.103953	-0.379737	0.104157	-0.00508204	-0.994543	0.22124	0	0	0	1
0.0333494	-0.999375	0.00779787	0.448102	-0.994053	-0.0340063	-0.103381	-0.379707	0.103556	-0.0043149	-0.994609	0.221101	0	0	0	1
0.0328145	-0.999398	0.00704165	0.447724	-0.994126	-0.0333942	-0.102876	-0.379806	0.103024	-0.00363558	-0.994667	0.220974	0	0	0	1
0.0321796	-0.999426	0.00605305	0.447233	-0.994225	-0.0326587	-0.102146	-0.379893	0.102259	-0.00274226	-0.994749	0.220795	0	0	0	1
0.031543	-0.99945	0.00525966	0.446783	-0.994312	-0.0319431	-0.101531	-0.380005	0.101617	-0.00203837	-0.994816	0.22063	0	0	0	1
0.0310371	-0.999469	0.00461135	0.446403	-0.99438	-0.0313733	-0.101041	-0.380089	0.101106	-0.00146065	-0.994869	0.220463	0	0	0	1
0.0305563	-0.999487	0.00403331	0.446051	-0.994441	-0.0308361	-0.1006	-0.380171	0.100647	-0.000948194	-0.994916	0.220304	0	0	0	1
0.0300823	-0.999504	0.00340155	0.445683	-0.994506	-0.0303008	-0.100122	-0.380242	0.10015	-0.000382259	-0.994967	0.22013	0	0	0	1
0.0295604	-0.999521	0.00276891	0.445296	-0.994572	-0.0297183	-0.0996372	-0.38033	0.0996462	0.000180113	-0.995018	0.219951	0	0	0	1
0.0289788	-0.99954	0.00210964	0.444882	-0.994641	-0.0290743	-0.0991391	-0.380439	0.0991291	0.000763246	-0.995069	0.219769	0	0	0	1
0.0283737	-0.999558	0.00136126	0.444434	-0.994718	-0.0283988	-0.0985585	-0.380535	0.098528	0.00143102	-0.995128	0.219569	0	0	0	1
0.0277829	-0.999576	0.000624781	0.443992	-0.994793	-0.0277395	-0.097985	-0.380629	0.0979352	0.00208936	-0.995185	0.219371	0	0	0	1
0.0272422	-0.999591	-4.61252e-05	0.443588	-0.994861	-0.0271372	-0.0974648	-0.380716	0.0973981	0.0026896	-0.995237	0.219189	0	0	0	1
0.0267768	-0.999603	-0.000630346	0.443233	-0.994919	-0.0266186	-0.0970129	-0.380781	0.096932	0.00321336	-0.995281	0.21901	0	0	0	1
0.0263232	-0.999615	-0.00120928	0.442886	-0.994976	-0.0261127	-0.0965671	-0.380847	0.0964727	0.00373366	-0.995323	0.218845	0	0	0	1
0.0258631	-0.999626	-0.00182263	0.442527	-0.995035	-0.0255977	-0.0960923	-0.380909	0.0959841	0.0042873	-0.995368	0.218676	0	0	0	1
0.0253535	-0.999637	-0.0025072	0.442127	-0.995101	-0.0250274	-0.0955558	-0.380969	0.0954328	0.00490604	-0.995419	0.218491	0	0	0	1
0.024829	-0.999649	-0.00318915	0.441718	-0.995165	-0.024443	-0.0950409	-0.381038	0.094904	0.00552191	-0.995466	0.218308	0	0	0	1
0.0242557	-0.99966	-0.00397523	0.441276	-0.995239	-0.0238016	-0.0944248	-0.381107	0.0942725	0.00623503	-0.995522	0.218133	0	0	0	1
0.0236955	-0.999669	-0.00493002	0.440819	-0.995328	-0.0231595	-0.0936428	-0.381135	0.0934721	0.00711424	-0.995591	0.217985	0	0	0	1
0.0231396	-0.999677	-0.00587599	0.440374	-0.995416	-0.022524	-0.0928551	-0.38117	0.0926672	0.00798597	-0.99566	0.217864	0	0	0	1
0.0226983	-0.999686	-0.00612493	0.440155	-0.995446	-0.0220633	-0.0926463	-0.381306	0.0924565	0.00818824	-0.995678	0.217844	0	0	0	1
0.022247	-0.999693	-0.00656717	0.439882	-0.99549	-0.0215761	-0.0922894	-0.381411	0.0920938	0.00857897	-0.995708	0.217789	0	0	0	1
0.0216777	-0.999702	-0.00707239	0.439549	-0.99554	-0.0209662	-0.091895	-0.38156	0.0916938	0.00902116	-0.995741	0.217725	0	0	0	1
0.0209788	-0.999712	-0.0077289	0.439128	-0.995603	-0.020215	-0.0913783	-0.381732	0.0911702	0.00960012	-0.995784	0.21764	0	0	0	1
0.0200648	-0.999723	-0.0086954	0.438548	-0.995692	-0.0192248	-0.0906187	-0.381929	0.0904008	0.0104644	-0.995845	0.21753	0	0	0	1
0.0191531	-0.99973	-0.00990696	0.437899	-0.995799	-0.0182186	-0.0896413	-0.382074	0.089411	0.0115704	-0.995922	0.217405	0	0	0	1
0.0183758	-0.999733	-0.010987	0.43732	-0.995897	-0.0173595	-0.0887193	-0.382172	0.0884793	0.0125602	-0.995994	0.217303	0	0	0	1
0.0177559	-0.999735	-0.0118118	0.43687	-0.99597	-0.0166783	-0.0880232	-0.382248	0.0877773	0.0133152	-0.996046	0.217228	0	0	0	1
0.0172455	-0.999735	-0.012571	0.436481	-0.996031	-0.0161114	-0.0874363	-0.382307	0.0871849	0.0140169	-0.996088	0.217152	0	0	0	1
0.0167491	-0.999734	-0.0132486	0.436118	-0.996087	-0.0155658	-0.0868989	-0.382375	0.086644	0.0146402	-0.996127	0.217084	0	0	0	1
0.0162405	-0.999732	-0.0140111	0.435725	-0.996149	-0.0150024	-0.0862875	-0.382436	0.0860286	0.0153464	-0.996169	0.217001	0	0	0	1
0.0160452	-0.999723	-0.0148504	0.435297	-0.99621	-0.0147464	-0.0856159	-0.382514	0.0853476	0.0161557	-0.996215	0.216896	0	0	0	1
0.0157321	-0.999717	-0.0156186	0.434875	-0.996269	-0.0143795	-0.0849878	-0.382618	0.0847135	0.0168852	-0.996257	0.216797	0	0	0	1
0.0154178	-0.99971	-0.0163617	0.434477	-0.996328	-0.0140144	-0.0843634	-0.382701	0.0840841	0.0175902	-0.996298	0.216681	0	0	0	1
0.0150115	-0.9997	-0.017287	0.434009	-0.9964	-0.0135462	-0.0835773	-0.382772	0.0832925	0.0184671	-0.996349	0.216543	0	0	0	1
0.0146634	-0.999691	-0.0181404	0.433575	-0.996467	-0.0131425	-0.0828418	-0.382837	0.0825522	0.0192788	-0.996395	0.216415	0	0	0	1
0.0142667	-0.999681	-0.0189829	0.433161	-0.996537	-0.0126932	-0.0820627	-0.382865	0.08177	0.0200756	-0.996444	0.216293	0	0	0	1
0.0138329	-0.999673	-0.0197053	0.432775	-0.996602	-0.0122165	-0.0813493	-0.382908	0.0810564	0.0207513	-0.996488	0.216192	0	0	0	1
0.0134703	-0.999661	-0.0205447	0.432351	-0.996678	-0.011806	-0.0804691	-0.382917	0.0801737	0.021548	-0.996543	0.216087	0	0	0	1
0.0129561	-0.999649	-0.0214548	0.43186	-0.996767	-0.0112434	-0.0794451	-0.38293	0.0791504	0.0224023	-0.996606	0.215982	0	0	0	1
0.0125733	-0.999629	-0.0225728	0.431296	-0.996861	-0.0107999	-0.0783111	-0.382939	0.0780126	0.0234741	-0.996671	0.21584	0	0	0	1
0.0122603	-0.999607	-0.0236833	0.430736	-0.996954	-0.010429	-0.0771755	-0.382959	0.0768726	0.0245448	-0.996734	0.215695	0	0	0	1
0.01189	-0.999586	-0.0247539	0.430182	-0.997043	-0.0100057	-0.0760727	-0.382989	0.0757679	0.0255726	-0.996793	0.215544	0	0	0	1
0.0117018	-0.999562	-0.0257939	0.429693	-0.997118	-0.0097647	-0.0751176	-0.382999	0.0748072	0.0265859	-0.996839	0.215387	0	0	0	1
0.0115643	-0.999543	-0.0265572	0.429337	-0.997174	-0.00959043	-0.0743861	-0.382996	0.0740718	0.0273296	-0.996873	0.215276	0	0	0	1
0.0112261	-0.999527	-0.0273154	0.428986	-0.997226	-0.0092151	-0.0737355	-0.383005	0.0734233	0.0280546	-0.996901	0.215161	0	0	0	1
0.010881	-0.99951	-0.0280682	0.428628	-0.997277	-0.00883434	-0.0730837	-0.383025	0.0727743	0.0287742	-0.996928	0.215053	0	0	0	1
0.0105613	-0.999491	-0.0288479	0.428249	-0.99733	-0.0084787	-0.0724042	-0.383048	0.0720971	0.0295227	-0.996956	0.214946	0	0	0	1
0.0102801	-0.999471	-0.0296187	0.427868	-0.99738	-0.0081624	-0.071749	-0.383075	0.0714437	0.0302658	-0.99698	0.214853	0	0	0	1
0.00992029	-0.99945	-0.0304595	0.42746	-0.997433	-0.0077651	-0.0710479	-0.383096	0.0707467	0.0310732	-0.997005	0.214755	0	0	0	1
0.00960198	-0.999427	-0.0313004	0.427026	-0.997487	-0.00741072	-0.0703336	-0.383123	0.0700358	0.0318842	-0.99703	0.214634	0	0	0	1
0.00953607	-0.9994	-0.0321655	0.426603	-0.997538	-0.00730804	-0.0696106	-0.383133	0.0693082	0.0327372	-0.997053	0.21451	0	0	0	1
0.00939482	-0.999372	-0.033055	0.426146	-0.997592	-0.00713107	-0.0688477	-0.383163	0.0685432	0.0336092	-0.997077	0.21439	0	0	0	1
0.00932673	-0.999338	-0.0341043	0.425637	-0.997655	-0.00702254	-0.0679428	-0.383178	0.0676327	0.034645	-0.997104	0.214259	0	0	0	1
0.00936731	-0.999297	-0.0352661	0.425098	-0.997726	-0.00702232	-0.0668864	-0.383171	0.0665662	0.0357994	-0.997135	0.214132	0	0	0	1
0.00933545	-0.999257	-0.0363849	0.424539	-0.997801	-0.00695723	-0.0657712	-0.38318	0.0654436	0.0369057	-0.997169	0.214019	0	0	0	1
0.00928111	-0.999218	-0.0374666	0.423978	-0.997877	-0.00687645	-0.0646064	-0.383186	0.0642726	0.0379735	-0.997205	0.21391	0	0	0	1
0.00918735	-0.99918	-0.0384866	0.423405	-0.997953	-0.00676287	-0.0634371	-0.383222	0.0630992	0.0389773	-0.997241	0.213805	0	0	0	1
0.00922282	-0.999148	-0.0392959	0.4229	-0.998011	-0.00678388	-0.0625168	-0.383326	0.0621713	0.0397809	-0.997268	0.213714	0	0	0	1
0.00915843	-0.999118	-0.040068	0.422408	-0.998064	-0.00670583	-0.061672	-0.38345	0.0613234	0.0405419	-0.99729	0.213617	0	0	0	1
0.00932119	-0.999083	-0.0408955	0.421952	-0.998114	-0.0068519	-0.0608449	-0.383527	0.0604833	0.0413721	-0.997307	0.213511	0	0	0	1
0.00947042	-0.999049	-0.0416944	0.421509	-0.998158	-0.00698413	-0.0600988	-0.383616	0.0597249	0.0421733	-0.997319	0.213407	0	0	0	1
0.00942694	-0.99902	-0.0423964	0.421093	-0.998195	-0.0069248	-0.0594915	-0.383727	0.059114	0.0428672	-0.997326	0.213314	0	0	0	1
0.00942584	-0.998987	-0.0431488	0.420667	-0.998234	-0.00690783	-0.0588356	-0.383804	0.0584524	0.0436136	-0.997332	0.213191	0	0	0	1
0.00944754	-0.998957	-0.0438335	0.420238	-0.99827	-0.00691645	-0.0582271	-0.383889	0.0578376	0.0442942	-0.997338	0.213049	0	0	0	1
0.00929783	-0.998934	-0.0443946	0.419794	-0.998302	-0.00675885	-0.0576818	-0.384011	0.0572947	0.0448419	-0.997345	0.212897	0	0	0	1
0.00926391	-0.998911	-0.0449195	0.419355	-0.998338	-0.00672252	-0.0570726	-0.384104	0.0566828	0.0453599	-0.997357	0.212716	0	0	0	1
0.0090523	-0.998893	-0.0453558	0.4189	-0.998378	-0.00651801	-0.056381	-0.384192	0.0559974	0.045779	-0.997376	0.212523	0	0	0	1
0.00894235	-0.998879	-0.0456891	0.418422	-0.998421	-0.00642427	-0.0556269	-0.384303	0.0552454	0.0461007	-0.997403	0.212328	0	0	0	1
0.00879765	-0.998866	-0.0459962	0.417923	-0.998468	-0.00630179	-0.0547852	-0.384393	0.0544076	0.0463941	-0.997436	0.212118	0	0	0	1
0.00867449	-0.998856	-0.0462302	0.417424	-0.998516	-0.00620603	-0.0539273	-0.384484	0.0535531	0.0466156	-0.997472	0.211906	0	0	0	1
0.00851899	-0.99885	-0.0464014	0.416924	-0.99857	-0.00608854	-0.0529221	-0.38451	0.052553	0.0467721	-0.997518	0.211684	0	0	0	1
0.0083811	-0.998852	-0.0463817	0.416449	-0.998623	-0.00599886	-0.0519161	-0.384536	0.0515526	0.0467392	-0.997571	0.211484	0	0	0	1
0.00820872	-0.998856	-0.0463165	0.415933	-0.998678	-0.00587877	-0.0508713	-0.384619	0.0505151	0.046659	-0.997628	0.211308	0	0	0	1
0.00797089	-0.998866	-0.0461408	0.415414	-0.998738	-0.00570465	-0.0496958	-0.384701	0.0493505	0.0464648	-0.997696	0.211157	0	0	0	1
0.00772827	-0.998885	-0.0457671	0.414893	-0.998808	-0.00554523	-0.0482953	-0.384731	0.0479618	0.0460718	-0.997782	0.211013	0	0	0	1
0.00735245	-0.998922	-0.0450306	0.414378	-0.998888	-0.00528015	-0.0466376	-0.384695	0.0463236	0.0453095	-0.997894	0.210881	0	0	0	1
0.00702816	-0.99896	-0.0442167	0.41379	-0.998965	-0.00506818	-0.044966	-0.384738	0.0446692	0.044473	-0.998007	0.21076	0	0	0	1
0.00662373	-0.998995	-0.0435021	0.413159	-0.999034	-0.00476177	-0.0434597	-0.384872	0.0431829	0.043734	-0.998105	0.210654	0	0	0	1
0.0064426	-0.999015	-0.043057	0.412551	-0.999089	-0.00465508	-0.0421872	-0.385017	0.0419192	0.0432755	-0.998179	0.210527	0	0	0	1
0.00641098	-0.999022	-0.0428896	0.411998	-0.999132	-0.0046755	-0.0411448	-0.385128	0.040878	0.0431021	-0.99823	0.21035	0	0	0	1
0.00642289	-0.999026	-0.0427952	0.411525	-0.99917	-0.00473226	-0.0401938	-0.385167	0.039926	0.0430037	-0.998273	0.210153	0	0	0	1
0.00628995	-0.99903	-0.0427417	0.411121	-0.999203	-0.00463658	-0.0393769	-0.385192	0.0391143	0.0429413	-0.998307	0.209983	0	0	0	1
0.00615872	-0.999026	-0.0428471	0.410681	-0.999234	-0.00453526	-0.0385871	-0.385249	0.038329	0.0430378	-0.998334	0.209819	0	0	0	1
0.00634617	-0.999017	-0.0430183	0.410202	-0.999267	-0.00475385	-0.0377164	-0.385334	0.0374486	0.043212	-0.99836	0.209672	0	0	0	1
0.00642195	-0.999014	-0.0430892	0.409728	-0.999303	-0.00486966	-0.0367322	-0.385398	0.0364599	0.0432809	-0.998393	0.209549	0	0	0	1
0.0063252	-0.999016	-0.0430594	0.409269	-0.999346	-0.00482522	-0.0355489	-0.385391	0.0352799	0.0432419	-0.998437	0.209448	0	0	0	1
0.00619391	-0.999027	-0.0428102	0.408739	-0.999395	-0.00476296	-0.0341492	-0.385406	0.0338857	0.0429816	-0.998497	0.209371	0	0	0	1
0.00651403	-0.999047	-0.0422993	0.408179	-0.999442	-0.00516374	-0.0326632	-0.385456	0.0323873	0.0424742	-0.998569	0.209309	0	0	0	1
0.00675675	-0.999071	-0.0416947	0.407574	-0.999486	-0.00548583	-0.0312399	-0.385581	0.0309557	0.0418701	-0.99864	0.209253	0	0	0	1
0.00686221	-0.999091	-0.0411949	0.406941	-0.999526	-0.00566256	-0.0298944	-0.385755	0.0296074	0.0413662	-0.998701	0.209207	0	0	0	1
0.00705669	-0.999097	-0.0410126	0.40632	-0.999563	-0.00591703	-0.0285726	-0.385879	0.0282776	0.041182	-0.998748	0.209134	0	0	0	1
0.0071026	-0.999087	-0.0412361	0.405774	-0.999597	-0.0060066	-0.0273672	-0.385927	0.027068	0.0413994	-0.998772	0.209061	0	0	0	1
0.00719166	-0.99906	-0.0418841	0.405287	-0.999625	-0.00612368	-0.0262853	-0.38593	0.0259775	0.042043	-0.998774	0.208998	0	0	0	1
0.00707744	-0.99902	-0.042852	0.404777	-0.999651	-0.00602732	-0.0252843	-0.385928	0.0249746	0.0430015	-0.998759	0.208909	0	0	0	1
0.00696286	-0.998985	-0.0436674	0.404355	-0.999671	-0.00592533	-0.0245304	-0.385948	0.0242202	0.0438092	-0.998743	0.208831	0	0	0	1
0.00677514	-0.998943	-0.0446387	0.40389	-0.999694	-0.00575492	-0.0236156	-0.385921	0.0233072	0.0447704	-0.998722	0.20873	0	0	0	1
0.00661439	-0.998909	-0.0454338	0.403452	-0.999712	-0.00560979	-0.0228639	-0.38596	0.0225575	0.0455573	-0.998703	0.208656	0	0	0	1
0.00646831	-0.998878	-0.0461266	0.403012	-0.999727	-0.00547814	-0.0222115	-0.38606	0.0219073	0.046243	-0.998686	0.208605	0	0	0	1
0.00629513	-0.998844	-0.0468725	0.402558	-0.999744	-0.00532183	-0.021502	-0.386143	0.0212011	0.0469811	-0.998667	0.208547	0	0	0	1
0.00610902	-0.998814	-0.0475423	0.402113	-0.999759	-0.0051531	-0.0208357	-0.386244	0.0205394	0.0476434	-0.99865	0.208501	0	0	0	1
0.00582574	-0.998787	-0.0481487	0.401682	-0.999773	-0.00488729	-0.0202104	-0.386357	0.019924	0.0482408	-0.998633	0.208466	0	0	0	1
0.00586882	-0.998757	-0.0487531	0.401286	-0.999786	-0.00495191	-0.0195242	-0.386424	0.019232	0.0488424	-0.998618	0.208429	0	0	0	1
0.00594786	-0.998728	-0.049342	0.400882	-0.999799	-0.00505365	-0.0188378	-0.386496	0.0185379	0.0494292	-0.998602	0.208385	0	0	0	1
0.00592151	-0.998702	-0.0498534	0.400486	-0.999811	-0.00505088	-0.0181757	-0.386571	0.0178737	0.0499367	-0.998589	0.20834	0	0	0	1
0.00579018	-0.99868	-0.0503072	0.400079	-0.999823	-0.0049424	-0.0175591	-0.386663	0.0172607	0.050385	-0.998577	0.208277	0	0	0	1
0.00564899	-0.998656	-0.0508093	0.399635	-0.999837	-0.00483306	-0.0167602	-0.386717	0.0164655	0.0508808	-0.998565	0.208202	0	0	0	1
0.00550378	-0.998638	-0.051164	0.399225	-0.999851	-0.00472371	-0.0159438	-0.386767	0.0156538	0.0512291	-0.998561	0.208161	0	0	0	1
0.00539864	-0.998618	-0.0515808	0.398751	-0.999866	-0.00466145	-0.014986	-0.386819	0.0146982	0.0516398	-0.998554	0.20811	0	0	0	1
0.00529862	-0.998597	-0.0519956	0.398245	-0.999883	-0.00461695	-0.0138012	-0.386846	0.0135151	0.0520476	-0.99855	0.208091	0	0	0	1
0.00536647	-0.998567	-0.0525568	0.397671	-0.999905	-0.00476891	-0.012062	-0.38676	0.0117674	0.0526014	-0.998543	0.2081	0	0	0	1
0.00554609	-0.998539	-0.0530632	0.397031	-0.999926	-0.0050553	-0.00994638	-0.386645	0.0096369	0.0530993	-0.998539	0.208153	0	0	0	1
0.00635034	-0.998521	-0.0533056	0.39637	-0.999941	-0.0059758	-0.00774691	-0.386604	0.00739015	0.0533364	-0.998546	0.208264	0	0	0	1
0.0069068	-0.998527	-0.0531301	0.395728	-0.999949	-0.00663264	-0.00589994	-0.386747	0.00551204	0.0531529	-0.998568	0.208438	0	0	0	1
0.00696237	-0.998541	-0.0528569	0.395047	-0.999957	-0.0067872	-0.00406046	-0.386895	0.00366891	0.0528676	-0.998591	0.208545	0	0	0	1
0.00702625	-0.998558	-0.0525247	0.394482	-0.999961	-0.00693694	-0.00245306	-0.386971	0.00205823	0.0525246	-0.998614	0.208592	0	0	0	1
0.00702904	-0.998569	-0.0523254	0.393983	-0.999963	-0.00699894	-0.00133074	-0.387083	0.000935639	0.0523175	-0.998627	0.208578	0	0	0	1
0.00689482	-0.998566	-0.0523979	0.393536	-0.999965	-0.00690325	-0.000591592	-0.387207	0.000202037	0.0523847	-0.998624	0.208514	0	0	0	1
0.00671724	-0.998544	-0.0528285	0.393111	-0.999966	-0.00675866	3.83127e-05	-0.387293	-0.000422302	0.052811	-0.998601	0.208424	0	0	0	1
0.00664589	-0.998514	-0.0534155	0.392753	-0.999966	-0.00671917	0.000631569	-0.387332	-0.00101653	0.053394	-0.99857	0.208361	0	0	0	1
0.00635112	-0.998482	-0.0540401	0.392368	-0.999967	-0.00645823	0.00125284	-0.387375	-0.00162694	0.0540148	-0.998536	0.208295	0	0	0	1
0.00615553	-0.998455	-0.0545587	0.391973	-0.999967	-0.00629135	0.00176826	-0.387477	-0.00213577	0.0545304	-0.998507	0.208231	0	0	0	1
0.00594309	-0.998428	-0.0550749	0.391533	-0.999967	-0.00610924	0.00230418	-0.387603	-0.00266402	0.0550438	-0.998477	0.208149	0	0	0	1
0.00583732	-0.998399	-0.0556006	0.391069	-0.999966	-0.00604075	0.00295166	-0.387719	-0.0033098	0.0555659	-0.998446	0.208068	0	0	0	1
0.00587612	-0.998372	-0.0560818	0.390625	-0.999963	-0.00612647	0.00375801	-0.387782	-0.00412248	0.056042	-0.998417	0.208009	0	0	0	1
0.0059762	-0.998343	-0.0565843	0.390159	-0.999958	-0.00628029	0.00466726	-0.387831	-0.00504191	0.0565383	-0.998385	0.207949	0	0	0	1
0.00594309	-0.998315	-0.0570824	0.389653	-0.999952	-0.00630565	0.00564782	-0.38789	-0.00602527	0.0570304	-0.998351	0.207889	0	0	0	1
0.00605558	-0.998287	-0.0575629	0.389126	-0.999945	-0.0064808	0.00668204	-0.387955	-0.00707069	0.0575035	-0.998317	0.207827	0	0	0	1
0.00626717	-0.998248	-0.0582179	0.388518	-0.999933	-0.00677792	0.00806433	-0.387968	-0.00847185	0.0581476	-0.998269	0.207771	0	0	0	1
0.00668186	-0.998193	-0.059111	0.387807	-0.999913	-0.00730563	0.00983514	-0.387943	-0.0102763	0.0590243	-0.998201	0.207737	0	0	0	1
0.00723046	-0.998149	-0.059784	0.387087	-0.999888	-0.00797198	0.0116726	-0.387956	-0.0121547	0.059677	-0.998141	0.207743	0	0	0	1
0.00799648	-0.998109	-0.0603468	0.386344	-0.999855	-0.00886697	0.0136745	-0.387965	-0.0142109	0.0602127	-0.998081	0.207772	0	0	0	1
0.00869076	-0.998101	-0.0603863	0.385624	-0.999822	-0.00966876	0.0154271	-0.388079	-0.0160088	0.0602254	-0.998053	0.207786	0	0	0	1
0.00943568	-0.998119	-0.0599694	0.384882	-0.999785	-0.0105137	0.0171877	-0.388163	-0.0178131	0.0597782	-0.99805	0.207649	0	0	0	1
0.00960292	-0.998161	-0.0592419	0.38414	-0.999748	-0.0107784	0.0190509	-0.388149	-0.0196818	0.0590279	-0.998059	0.207389	0	0	0	1
0.00925296	-0.998206	-0.0585269	0.38347	-0.999719	-0.0105099	0.0206952	-0.388155	-0.0213006	0.0583028	-0.998069	0.207175	0	0	0	1
0.0089956	-0.998243	-0.0579384	0.382859	-0.999693	-0.0103132	0.0219694	-0.388262	-0.0225558	0.0577068	-0.998076	0.207027	0	0	0	1
0.00900146	-0.998263	-0.0575979	0.382347	-0.99967	-0.0103701	0.0229912	-0.388333	-0.023576	0.0573557	-0.998073	0.206866	0	0	0	1
0.0087819	-0.998269	-0.0575262	0.381921	-0.999656	-0.0101878	0.0236755	-0.3884	-0.0242481	0.0572823	-0.998061	0.206704	0	0	0	1
0.00874152	-0.99826	-0.0576905	0.381539	-0.999644	-0.0101792	0.0241579	-0.388462	-0.0247307	0.0574425	-0.99804	0.206525	0	0	0	1
0.00880073	-0.998237	-0.0580715	0.381145	-0.999634	-0.0102697	0.0245345	-0.388532	-0.0251151	0.057818	-0.998009	0.206315	0	0	0	1
0.00890134	-0.998208	-0.0585529	0.38073	-0.999621	-0.0104097	0.0249975	-0.388564	-0.0255898	0.0582919	-0.997969	0.206077	0	0	0	1
0.0090092	-0.998178	-0.0590422	0.380256	-0.999607	-0.0105591	0.0254881	-0.388646	-0.0260926	0.0587731	-0.997928	0.205847	0	0	0	1
0.00900671	-0.998147	-0.0595607	0.379736	-0.999592	-0.0106034	0.0260464	-0.388747	-0.0266573	0.0592855	-0.997882	0.205622	0	0	0	1
0.00930338	-0.998115	-0.0600591	0.379266	-0.999573	-0.0109492	0.0266368	-0.388804	-0.0272717	0.0597693	-0.997837	0.205405	0	0	0	1
0.00942882	-0.99809	-0.0604552	0.378821	-0.999555	-0.0111207	0.0272181	-0.388853	-0.0278659	0.0601552	-0.997797	0.205199	0	0	0	1
0.00944924	-0.998058	-0.0609718	0.378313	-0.999537	-0.0111949	0.0278653	-0.388911	-0.0285213	0.0606638	-0.997748	0.204972	0	0	0	1
0.00976326	-0.998026	-0.0614458	0.377825	-0.999517	-0.0115581	0.0284375	-0.388988	-0.0291191	0.061122	-0.997703	0.204749	0	0	0	1
0.0101867	-0.997994	-0.0619037	0.377328	-0.999493	-0.0120341	0.0290637	-0.389053	-0.0297779	0.0615597	-0.997656	0.204515	0	0	0	1
0.0106109	-0.997963	-0.0623215	0.376819	-0.999468	-0.0125119	0.0297158	-0.389103	-0.0304626	0.0619565	-0.997611	0.204247	0	0	0	1
0.0106346	-0.997939	-0.0627001	0.376273	-0.999444	-0.012594	0.0304636	-0.389115	-0.0312181	0.0623248	-0.997565	0.203929	0	0	0	1
0.0106548	-0.997922	-0.0629629	0.37574	-0.999417	-0.0126752	0.0313038	-0.389094	-0.0320644	0.0625761	-0.997522	0.20361	0	0	0	1
0.0106985	-0.997918	-0.0630314	0.375237	-0.999389	-0.0127741	0.0321478	-0.389107	-0.0329136	0.0626324	-0.997491	0.203354	0	0	0	1
0.0106429	-0.997925	-0.0629275	0.374737	-0.999357	-0.0127762	0.0331245	-0.389099	-0.0338873	0.0625179	-0.997466	0.203116	0	0	0	1
0.0107339	-0.997945	-0.0625867	0.374227	-0.999314	-0.0129316	0.034341	-0.389054	-0.0351075	0.0621585	-0.997446	0.202883	0	0	0	1
0.010766	-0.997992	-0.061829	0.373743	-0.999261	-0.0130287	0.0358306	-0.38897	-0.0365919	0.0613809	-0.997441	0.202703	0	0	0	1
0.0105865	-0.99806	-0.0607467	0.373259	-0.999206	-0.0129026	0.037375	-0.388961	-0.0381141	0.0602861	-0.997451	0.202619	0	0	0	1
0.0102426	-0.998134	-0.0595915	0.37274	-0.999155	-0.0125984	0.0387947	-0.38907	-0.039501	0.0591271	-0.997466	0.202596	0	0	0	1
0.010045	-0.998194	-0.0585985	0.372201	-0.999104	-0.0124395	0.0401372	-0.389191	-0.0408216	0.0581261	-0.997472	0.202543	0	0	0	1
0.00997452	-0.998238	-0.0578666	0.371704	-0.999058	-0.0124051	0.0412871	-0.38929	-0.0419602	0.0573835	-0.997468	0.202458	0	0	0	1
0.0100011	-0.998272	-0.0572652	0.371338	-0.999017	-0.0124606	0.042241	-0.389329	-0.0429096	0.0567697	-0.997463	0.202383	0	0	0	1
0.00987258	-0.998297	-0.0568535	0.370984	-0.998986	-0.0123577	0.043009	-0.389388	-0.0436664	0.0563545	-0.997453	0.202304	0	0	0	1
0.00977691	-0.998311	-0.0566263	0.370587	-0.998956	-0.0122913	0.043707	-0.389487	-0.0443572	0.0561231	-0.997436	0.202215	0	0	0	1
0.00963376	-0.998321	-0.056473	0.370175	-0.998922	-0.0121865	0.0445122	-0.389551	-0.0451538	0.0559665	-0.997409	0.202124	0	0	0	1
0.00970059	-0.998329	-0.0563129	0.369746	-0.998879	-0.0122973	0.0454268	-0.389612	-0.0460715	0.0557923	-0.997377	0.202052	0	0	0	1
0.0101647	-0.998334	-0.056142	0.369312	-0.998831	-0.012804	0.0463305	-0.389671	-0.0470004	0.0555887	-0.997345	0.20202	0	0	0	1
0.0104005	-0.998362	-0.0556023	0.368864	-0.998762	-0.0130911	0.047719	-0.389634	-0.048397	0.0550203	-0.99731	0.201972	0	0	0	1
0.0103131	-0.998401	-0.0549095	0.368364	-0.998698	-0.0130436	0.0490677	-0.389659	-0.0497338	0.054315	-0.997283	0.20193	0	0	0	1
0.0103438	-0.99844	-0.0542004	0.367827	-0.998635	-0.0131053	0.0503042	-0.389775	-0.0509644	0.0535892	-0.99726	0.201894	0	0	0	1
0.010934	-0.998462	-0.0536718	0.367279	-0.998564	-0.0137341	0.0515362	-0.389922	-0.0522224	0.0530143	-0.997225	0.201854	0	0	0	1
0.0114786	-0.99847	-0.0534076	0.366745	-0.998499	-0.0143219	0.0526159	-0.390082	-0.0533287	0.0527066	-0.997183	0.201822	0	0	0	1
0.0117936	-0.998462	-0.0534973	0.36629	-0.998441	-0.0146947	0.0536156	-0.390142	-0.0543477	0.0527646	-0.997125	0.201778	0	0	0	1
0.0118491	-0.998445	-0.0537999	0.365887	-0.998392	-0.0148131	0.0544891	-0.390179	-0.0552298	0.0530507	-0.997062	0.201754	0	0	0	1
0.0119467	-0.998414	-0.0543534	0.365458	-0.998344	-0.0149851	0.0553022	-0.390218	-0.0560574	0.0535857	-0.996987	0.201707	0	0	0	1
0.0120575	-0.99838	-0.0549472	0.365055	-0.998301	-0.0151684	0.0560213	-0.390255	-0.0567925	0.0541614	-0.996914	0.201651	0	0	0	1
0.0121899	-0.998338	-0.0556762	0.364629	-0.998247	-0.0153922	0.0569277	-0.390226	-0.0577185	0.0548675	-0.996822	0.201579	0	0	0	1
0.0120744	-0.998303	-0.0563128	0.364185	-0.998195	-0.0153641	0.0578354	-0.390228	-0.0586309	0.0554957	-0.996734	0.201526	0	0	0	1
0.0118875	-0.998274	-0.0568755	0.363691	-0.998135	-0.0152693	0.0588841	-0.390249	-0.0596794	0.0560522	-0.996641	0.201492	0	0	0	1
0.0117916	-0.998246	-0.0573744	0.363195	-0.998065	-0.0152704	0.0600673	-0.390247	-0.0608666	0.0565378	-0.996542	0.201474	0	0	0	1
0.0116919	-0.998232	-0.0576481	0.362704	-0.997992	-0.0152559	0.0612684	-0.390281	-0.062068	0.0567987	-0.996453	0.20149	0	0	0	1
0.0116366	-0.998233	-0.0576406	0.362232	-0.99791	-0.0152751	0.0625851	-0.390319	-0.0633835	0.0567745	-0.996371	0.201549	0	0	0	1
0.0116506	-0.998243	-0.0574699	0.36174	-0.99781	-0.0153658	0.0641255	-0.39034	-0.0649245	0.0565796	-0.996283	0.201638	0	0	0	1
0.0117641	-0.998261	-0.0571228	0.361207	-0.997691	-0.0155577	0.0659162	-0.390358	-0.066719	0.0561981	-0.996186	0.201759	0	0	0	1
0.0120118	-0.998301	-0.0563713	0.360675	-0.997572	-0.0158497	0.067621	-0.39049	-0.0684283	0.0554047	-0.996115	0.201939	0	0	0	1
0.0123658	-0.998333	-0.0557168	0.360102	-0.997441	-0.0162584	0.0694378	-0.390602	-0.0702567	0.054698	-0.996027	0.202095	0	0	0	1
0.0128515	-0.998366	-0.0550085	0.359491	-0.997312	-0.0167857	0.0711362	-0.390767	-0.0719723	0.053929	-0.995946	0.202205	0	0	0	1
0.0139606	-0.998383	-0.0544259	0.358911	-0.997196	-0.0179231	0.0724767	-0.390961	-0.0733639	0.053244	-0.995882	0.202218	0	0	0	1
0.0148787	-0.998388	-0.0541039	0.358398	-0.997099	-0.0188738	0.0735591	-0.39111	-0.0744906	0.0528349	-0.99582	0.202179	0	0	0	1
0.0149878	-0.998399	-0.0538616	0.357993	-0.997026	-0.0190148	0.0745083	-0.391173	-0.0754422	0.0525672	-0.995762	0.202141	0	0	0	1
0.0147962	-0.998406	-0.053781	0.357604	-0.996958	-0.0188668	0.0754453	-0.391192	-0.0763688	0.0524835	-0.995696	0.202093	0	0	0	1
0.0147242	-0.998403	-0.0538524	0.357226	-0.996902	-0.0188395	0.0761877	-0.391258	-0.0771097	0.0525462	-0.995636	0.202054	0	0	0	1
0.0148386	-0.998388	-0.0541126	0.356806	-0.996836	-0.0190175	0.0770103	-0.391321	-0.0779443	0.052781	-0.995558	0.202019	0	0	0	1
0.0149235	-0.998373	-0.0543651	0.356366	-0.996761	-0.019171	0.0779306	-0.39139	-0.0788751	0.0530083	-0.995473	0.202012	0	0	0	1
0.0149609	-0.998359	-0.0546052	0.355926	-0.996674	-0.0192851	0.07901	-0.39141	-0.0799625	0.0532238	-0.995375	0.202013	0	0	0	1
0.0149933	-0.998347	-0.0548092	0.355451	-0.99656	-0.0194088	0.0804083	-0.39137	-0.0813683	0.0533973	-0.995252	0.202024	0	0	0	1
0.014812	-0.998343	-0.0549316	0.354889	-0.996411	-0.0193368	0.0822495	-0.391281	-0.0832046	0.0534983	-0.995094	0.202059	0	0	0	1
0.0149164	-0.998359	-0.0546181	0.354345	-0.996247	-0.0195175	0.0841709	-0.391248	-0.0851281	0.0531397	-0.994951	0.202161	0	0	0	1
0.0151902	-0.998368	-0.054386	0.353659	-0.996051	-0.0198881	0.0863748	-0.39123	-0.0873448	0.0528413	-0.994775	0.202297	0	0	0	1
0.015549	-0.998389	-0.0538971	0.353026	-0.995852	-0.0203168	0.0885375	-0.391235	-0.0895192	0.052279	-0.994611	0.202451	0	0	0	1
0.0163208	-0.998407	-0.0533314	0.352416	-0.995674	-0.0211291	0.0903345	-0.391372	-0.0913469	0.0516083	-0.99448	0.20259	0	0	0	1
0.0172425	-0.998413	-0.0529175	0.351844	-0.995522	-0.022084	0.0917683	-0.391554	-0.0928208	0.0510802	-0.994371	0.202684	0	0	0	1
0.0180843	-0.998413	-0.0526441	0.351365	-0.995399	-0.0229548	0.0928832	-0.391691	-0.0939737	0.0507041	-0.994282	0.202709	0	0	0	1
0.0187214	-0.9984	-0.0526618	0.350952	-0.995299	-0.0236371	0.093777	-0.391761	-0.0949013	0.0506406	-0.994197	0.202669	0	0	0	1
0.0189696	-0.998388	-0.0528035	0.350585	-0.995227	-0.0239329	0.0944621	-0.391825	-0.0956031	0.0507415	-0.994125	0.202619	0	0	0	1
0.0192651	-0.998365	-0.0531177	0.350234	-0.995165	-0.0242863	0.0950192	-0.391903	-0.0961835	0.0510122	-0.994055	0.202576	0	0	0	1
0.0196164	-0.998337	-0.0535279	0.349871	-0.995093	-0.0247095	0.0956672	-0.391951	-0.0968603	0.0513704	-0.993971	0.202531	0	0	0	1
0.0198971	-0.998312	-0.0538894	0.349506	-0.995025	-0.0250564	0.0962836	-0.392024	-0.0975009	0.0516874	-0.993892	0.202501	0	0	0	1
0.020028	-0.998292	-0.0542043	0.349111	-0.994952	-0.0252544	0.0969861	-0.3921	-0.098219	0.0519701	-0.993806	0.202476	0	0	0	1
0.0199679	-0.998283	-0.0543924	0.348722	-0.994883	-0.0252497	0.0976848	-0.392196	-0.0989201	0.0521453	-0.993728	0.202473	0	0	0	1
0.0198866	-0.998278	-0.0545156	0.348312	-0.994794	-0.0252287	0.0985926	-0.392256	-0.0998279	0.0522529	-0.993631	0.202481	0	0	0	1
0.0198264	-0.998273	-0.0546277	0.347882	-0.994676	-0.025242	0.0997719	-0.392251	-0.101008	0.0523405	-0.993507	0.202493	0	0	0	1
0.0198656	-0.998272	-0.0546229	0.347414	-0.994513	-0.0253641	0.101358	-0.392178	-0.102598	0.0522913	-0.993347	0.20253	0	0	0	1
0.0198867	-0.998282	-0.0544452	0.346882	-0.994305	-0.0254712	0.103349	-0.39207	-0.104588	0.0520615	-0.993152	0.202597	0	0	0	1
0.0202022	-0.998309	-0.0538305	0.346352	-0.994066	-0.0258343	0.105538	-0.391995	-0.10678	0.0513605	-0.992955	0.202733	0	0	0	1
0.0209416	-0.998341	-0.0529349	0.345777	-0.993823	-0.02658	0.107617	-0.392067	-0.108875	0.0503358	-0.99278	0.202906	0	0	0	1
0.0216328	-0.998374	-0.0520236	0.345232	-0.993601	-0.0272614	0.109484	-0.392179	-0.110754	0.0493038	-0.992624	0.203075	0	0	0	1
0.0225972	-0.998389	-0.0513365	0.344702	-0.993388	-0.0282262	0.111153	-0.392302	-0.112453	0.0484668	-0.992474	0.203209	0	0	0	1
0.0236798	-0.99839	-0.0508212	0.344194	-0.993186	-0.0293184	0.11267	-0.392418	-0.114008	0.0477884	-0.99233	0.203315	0	0	0	1
0.0242657	-0.998394	-0.0504675	0.343726	-0.993014	-0.029925	0.114016	-0.392499	-0.115374	0.0473297	-0.992194	0.203388	0	0	0	1
0.0246307	-0.998384	-0.0504737	0.34319	-0.992838	-0.0303559	0.115425	-0.392542	-0.116801	0.0472507	-0.992031	0.203412	0	0	0	1
0.0251533	-0.998396	-0.0499807	0.342802	-0.992683	-0.0308739	0.116615	-0.392629	-0.118002	0.0466632	-0.991916	0.203502	0	0	0	1
0.0253964	-0.99842	-0.049379	0.34245	-0.992517	-0.0311067	0.117958	-0.392642	-0.119338	0.0459952	-0.991788	0.203595	0	0	0	1
0.0253676	-0.998461	-0.0485559	0.342077	-0.992357	-0.0310412	0.119311	-0.392658	-0.120665	0.0451396	-0.991667	0.203636	0	0	0	1
0.0254078	-0.998507	-0.0475838	0.341706	-0.992189	-0.0310258	0.120706	-0.392657	-0.122032	0.0441267	-0.991545	0.203652	0	0	0	1
0.0254486	-0.998549	-0.0466717	0.341287	-0.992047	-0.0310056	0.121875	-0.392748	-0.123175	0.0431803	-0.991445	0.203698	0	0	0	1
0.0255772	-0.998582	-0.0458888	0.340902	-0.991911	-0.0310829	0.122954	-0.392843	-0.124236	0.0423541	-0.991349	0.203743	0	0	0	1
0.0256553	-0.998598	-0.045488	0.340536	-0.991786	-0.0311524	0.123942	-0.392925	-0.125216	0.041916	-0.991244	0.203789	0	0	0	1
0.0259608	-0.998594	-0.0454041	0.340213	-0.991668	-0.0314815	0.1248	-0.392965	-0.126085	0.0417672	-0.99114	0.203813	0	0	0	1
0.026156	-0.998581	-0.0455668	0.339893	-0.991577	-0.0317237	0.125461	-0.393011	-0.126759	0.0418828	-0.991049	0.203803	0	0	0	1
0.0264982	-0.998561	-0.0458225	0.339552	-0.991504	-0.0321161	0.125932	-0.393121	-0.127253	0.0420775	-0.990978	0.203777	0	0	0	1
0.0271292	-0.998533	-0.0460581	0.339269	-0.991432	-0.0327895	0.126328	-0.393215	-0.127683	0.0422175	-0.990916	0.203755	0	0	0	1
0.0276491	-0.99851	-0.0462355	0.339029	-0.991374	-0.0333416	0.126638	-0.393309	-0.128022	0.0423165	-0.990868	0.203741	0	0	0	1
0.0276582	-0.998504	-0.0463617	0.338803	-0.991334	-0.0333799	0.126942	-0.393389	-0.12833	0.0424302	-0.990824	0.203733	0	0	0	1
0.0277354	-0.998502	-0.0463682	0.338639	-0.991299	-0.0334679	0.127188	-0.393456	-0.12858	0.0424183	-0.990792	0.203735	0	0	0	1
0.0276594	-0.998506	-0.046317	0.338478	-0.991268	-0.0333971	0.127451	-0.393525	-0.128838	0.0423686	-0.99076	0.203747	0	0	0	1
0.0275904	-0.998511	-0.0462639	0.338323	-0.991227	-0.0333361	0.127788	-0.393563	-0.12917	0.0423135	-0.99072	0.203758	0	0	0	1
0.0275733	-0.998513	-0.0462321	0.338167	-0.991177	-0.0333313	0.128171	-0.393585	-0.129552	0.0422713	-0.990672	0.203768	0	0	0	1
0.0275267	-0.998515	-0.046209	0.338012	-0.991131	-0.0332978	0.128539	-0.39361	-0.129917	0.0422421	-0.990625	0.203778	0	0	0	1
0.0275147	-0.998518	-0.0461469	0.337868	-0.99109	-0.0332914	0.128858	-0.393649	-0.130234	0.0421715	-0.990586	0.203792	0	0	0	1
0.0275146	-0.998522	-0.0460626	0.337723	-0.99104	-0.0332963	0.129235	-0.393673	-0.130608	0.0420752	-0.990541	0.203807	0	0	0	1
0.0275069	-0.998528	-0.0459501	0.337591	-0.990993	-0.0332893	0.129598	-0.393698	-0.130968	0.0419525	-0.990499	0.203828	0	0	0	1
0.0275002	-0.998534	-0.0458061	0.337444	-0.990936	-0.0332822	0.130034	-0.393717	-0.131399	0.0417962	-0.990448	0.203851	0	0	0	1
0.0275699	-0.998541	-0.0456184	0.33731	-0.990876	-0.0333451	0.130475	-0.393736	-0.131836	0.0415862	-0.990399	0.203881	0	0	0	1
0.0277345	-0.998545	-0.0454271	0.337191	-0.990813	-0.0335015	0.130914	-0.393744	-0.132277	0.0413601	-0.99035	0.203911	0	0	0	1
0.0278393	-0.998554	-0.0451618	0.337077	-0.990744	-0.033591	0.13141	-0.393742	-0.132768	0.0410665	-0.990296	0.203949	0	0	0	1
0.0278295	-0.998568	-0.0448602	0.336961	-0.990674	-0.0335633	0.131949	-0.393734	-0.133296	0.0407509	-0.990239	0.203994	0	0	0	1
0.0278126	-0.998585	-0.0444985	0.336852	-0.990594	-0.0335228	0.132552	-0.393708	-0.133887	0.0403744	-0.990174	0.204043	0	0	0	1
0.0277612	-0.998606	-0.0440461	0.336761	-0.990517	-0.0334353	0.133151	-0.393687	-0.134469	0.0399131	-0.990114	0.204105	0	0	0	1
0.0277807	-0.998627	-0.0435715	0.336672	-0.990431	-0.0334165	0.133797	-0.393655	-0.1351	0.0394187	-0.990048	0.20417	0	0	0	1
0.0276559	-0.998649	-0.0431324	0.336555	-0.990358	-0.0332559	0.134372	-0.393659	-0.135656	0.0389814	-0.989989	0.204229	0	0	0	1
0.0276534	-0.998666	-0.0427339	0.336485	-0.990312	-0.033213	0.134724	-0.393689	-0.135994	0.0385754	-0.989959	0.204285	0	0	0	1
0.0275884	-0.998681	-0.0424369	0.336428	-0.990272	-0.0331201	0.135035	-0.393696	-0.136294	0.0382798	-0.989929	0.204322	0	0	0	1
0.0275535	-0.998689	-0.042272	0.33638	-0.990241	-0.0330724	0.135279	-0.393692	-0.136531	0.0381131	-0.989903	0.204344	0	0	0	1
0.0275329	-0.99869	-0.0422601	0.33633	-0.990225	-0.033055	0.135402	-0.393699	-0.136652	0.0381001	-0.989887	0.204347	0	0	0	1
0.0275269	-0.998689	-0.0422756	0.336297	-0.990215	-0.033054	0.135472	-0.393701	-0.136722	0.0381139	-0.989876	0.204345	0	0	0	1
0.0275278	-0.998688	-0.042317	0.336277	-0.990208	-0.0330622	0.135518	-0.393694	-0.13677	0.0381532	-0.989868	0.204339	0	0	0	1
0.0275033	-0.998687	-0.0423373	0.336258	-0.990204	-0.0330422	0.135556	-0.393694	-0.136808	0.0381754	-0.989862	0.204337	0	0	0	1
0.0274832	-0.998687	-0.0423621	0.33624	-0.9902	-0.033027	0.135589	-0.393694	-0.136841	0.0382017	-0.989857	0.204334	0	0	0	1
0.0274573	-0.998687	-0.0423802	0.336221	-0.990195	-0.0330053	0.135628	-0.393694	-0.13688	0.0382217	-0.989851	0.204331	0	0	0	1
0.0274189	-0.998687	-0.0423911	0.336202	-0.990193	-0.0329696	0.13565	-0.3937	-0.136901	0.0382371	-0.989847	0.204329	0	0	0	1
0.0273723	-0.998688	-0.0424062	0.336177	-0.990192	-0.0329263	0.135672	-0.39371	-0.136921	0.0382577	-0.989843	0.204328	0	0	0	1
0.027349	-0.998688	-0.0424151	0.336162	-0.99019	-0.0329052	0.135694	-0.393715	-0.136942	0.0382691	-0.98984	0.204328	0	0	0	1
0.0273167	-0.998689	-0.0424263	0.336145	-0.990187	-0.0328757	0.135717	-0.393718	-0.136965	0.0382837	-0.989836	0.204324	0	0	0	1
0.0272977	-0.998689	-0.0424358	0.336135	-0.990185	-0.032859	0.135739	-0.393717	-0.136987	0.038295	-0.989833	0.204323	0	0	0	1
0.0272779	-0.998689	-0.0424549	0.336121	-0.990183	-0.0328427	0.135757	-0.393719	-0.137004	0.0383161	-0.98983	0.204321	0	0	0	1
0.0272657	-0.998688	-0.0424667	0.336113	-0.990181	-0.0328328	0.135772	-0.393718	-0.13702	0.0383289	-0.989827	0.204319	0	0	0	1
