# Supplementary material for: Axially rigid steerable needle with compliant active tip control
Source: PLoS One. 2021 Dec 16;16(12):e0261089. doi: 10.1371/journal.pone.0261089 (PMC8675730; doi:10.1371/journal.pone.0261089)
Supplement: S5 File — (ZIP) [file pone.0261089.s005.zip]

Archive with 51 entries (45 files):
- Ins10/
- Ins10/frameLog_Thu_Apr_29_17_03_22_2021_.avi
- Ins10/frameLog_Thu_Apr_29_17_13_57_2021_.avi
- Ins10/frameLog_Thu_Apr_29_17_20_41_2021_.avi
- Ins10/poseLog_Thu_Apr_29_17_03_22_2021_.csv
- Ins10/poseLog_Thu_Apr_29_17_13_57_2021_.csv
- Ins10/poseLog_Thu_Apr_29_17_20_41_2021_.csv
- Ins11/
- Ins11/frameLog_Thu_Apr_29_17_31_33_2021_.avi
- Ins11/frameLog_Thu_Apr_29_17_38_53_2021_.avi
- Ins11/poseLog_Thu_Apr_29_17_31_33_2021_.csv
- Ins11/poseLog_Thu_Apr_29_17_38_53_2021_.csv
- Remainder/
- Remainder/FrameLog.avi
- Remainder/frameLog_Thu_Apr_29_13_15_21_2021_.avi
- Remainder/frameLog_Thu_Apr_29_13_17_03_2021_.avi
- Remainder/frameLog_Thu_Apr_29_13_34_09_2021_.avi
- Remainder/frameLog_Thu_Apr_29_13_34_44_2021_.avi
- Remainder/frameLog_Thu_Apr_29_15_02_20_2021_.avi
- Remainder/frameLog_Thu_Apr_29_15_43_08_2021_.avi
- Remainder/frameLog_Thu_Apr_29_16_58_57_2021_.avi
- Remainder/frameLog_Thu_Apr_29_17_24_54_2021_.avi
- Remainder/frameLog_Thu_Apr_29_17_27_51_2021_.avi
- Remainder/PoseLog.csv
- Remainder/poseLog_Thu_Apr_29_13_15_21_2021_.csv
- Remainder/poseLog_Thu_Apr_29_13_17_03_2021_.csv
- Remainder/poseLog_Thu_Apr_29_13_34_09_2021_.csv
- Remainder/poseLog_Thu_Apr_29_13_34_44_2021_.csv
- Remainder/poseLog_Thu_Apr_29_15_02_20_2021_.csv
- Remainder/poseLog_Thu_Apr_29_15_43_08_2021_.csv
- Remainder/poseLog_Thu_Apr_29_16_58_57_2021_.csv
- Remainder/poseLog_Thu_Apr_29_17_24_54_2021_.csv
- Remainder/poseLog_Thu_Apr_29_17_27_51_2021_.csv
- 20210628_M.deVries_Raw_data_exp.3.xlsx
- Ins7/
- Ins7/frameLog_Thu_Apr_29_15_58_21_2021_.avi
- Ins7/frameLog_Thu_Apr_29_16_02_04_2021_.avi
- Ins7/poseLog_Thu_Apr_29_15_58_21_2021_.csv
- Ins7/poseLog_Thu_Apr_29_16_02_04_2021_.csv
- Ins8/
- Ins8/frameLog_Thu_Apr_29_16_17_32_2021_.avi
- Ins8/frameLog_Thu_Apr_29_16_20_35_2021_.avi
- Ins8/frameLog_Thu_Apr_29_16_25_44_2021_.avi
- Ins8/poseLog_Thu_Apr_29_16_17_32_2021_.csv
- Ins8/poseLog_Thu_Apr_29_16_20_35_2021_.csv
- Ins8/poseLog_Thu_Apr_29_16_25_44_2021_.csv
- Ins9/
- Ins9/frameLog_Thu_Apr_29_16_32_57_2021_.avi
- Ins9/frameLog_Thu_Apr_29_16_43_14_2021_.avi
- Ins9/poseLog_Thu_Apr_29_16_32_57_2021_.csv
- Ins9/poseLog_Thu_Apr_29_16_43_14_2021_.csv
