# Supplementary material for: Axially rigid steerable needle with compliant active tip control
Source: PLoS One. 2021 Dec 16;16(12):e0261089. doi: 10.1371/journal.pone.0261089 (PMC8675730; doi:10.1371/journal.pone.0261089)
Supplement: S5 File — (ZIP) [file pone.0261089.s005.zip › Ins10/poseLog_Thu_Apr_29_17_03_22_2021_.csv]

-0.0861376	-0.996248	-0.00144715	0.296201	-0.995519	0.0859859	0.038967	-0.456689	-0.0387258	0.00478175	-0.999237	0.20258	0	0	0	1
-0.0860042	-0.996259	-0.00145008	0.296027	-0.995529	0.0858524	0.0390003	-0.456728	-0.0387594	0.00478233	-0.999236	0.20258	0	0	0	1
-0.0857342	-0.996282	-0.00145955	0.296033	-0.995552	0.0855822	0.0389974	-0.456726	-0.0387569	0.00478102	-0.999236	0.202584	0	0	0	1
-0.0855374	-0.996299	-0.00147134	0.29609	-0.995569	0.0853851	0.0390079	-0.456682	-0.0387673	0.004786	-0.999235	0.20258	0	0	0	1
-0.0852521	-0.996324	-0.00149584	0.296198	-0.995594	0.085099	0.0389978	-0.456614	-0.0387566	0.00479844	-0.999236	0.202579	0	0	0	1
-0.0849962	-0.996345	-0.00149913	0.296308	-0.995616	0.0848433	0.0389907	-0.456546	-0.0387505	0.00479116	-0.999236	0.20258	0	0	0	1
-0.0847908	-0.996363	-0.00150076	0.296398	-0.995634	0.084638	0.0389733	-0.456492	-0.038734	0.00478334	-0.999237	0.202582	0	0	0	1
-0.0844546	-0.996391	-0.00149289	0.296554	-0.99567	0.0843033	0.0387838	-0.456452	-0.0385475	0.00474646	-0.999244	0.202605	0	0	0	1
-0.0840347	-0.996427	-0.00148535	0.296753	-0.995714	0.0838851	0.038548	-0.456393	-0.0383151	0.00470292	-0.999253	0.202629	0	0	0	1
-0.0835743	-0.996466	-0.00147707	0.296971	-0.995762	0.0834265	0.0383074	-0.456329	-0.0380782	0.00465689	-0.999263	0.202658	0	0	0	1
-0.0830662	-0.996508	-0.00145671	0.297217	-0.995815	0.0829209	0.0380177	-0.456262	-0.0377936	0.00459318	-0.999274	0.202694	0	0	0	1
-0.0824682	-0.996558	-0.001448	0.297497	-0.995877	0.0823251	0.0377092	-0.45617	-0.0374896	0.00453643	-0.999285	0.202727	0	0	0	1
-0.0819491	-0.996601	-0.00142913	0.297746	-0.995934	0.0818088	0.0373247	-0.456119	-0.0371103	0.00446664	-0.9993	0.202765	0	0	0	1
-0.0814359	-0.996643	-0.00142272	0.297988	-0.995988	0.0812976	0.0370012	-0.456058	-0.0367908	0.00441486	-0.999312	0.202788	0	0	0	1
-0.0809115	-0.996685	-0.00142285	0.298241	-0.99604	0.0807748	0.0367213	-0.455995	-0.036514	0.00437301	-0.999322	0.202794	0	0	0	1
-0.0803935	-0.996727	-0.00140788	0.298499	-0.996093	0.080259	0.0364198	-0.455951	-0.036217	0.00431492	-0.999333	0.20282	0	0	0	1
-0.0798514	-0.996771	-0.00138338	0.298773	-0.996144	0.0797191	0.0362176	-0.455889	-0.0360198	0.00425471	-0.999341	0.202851	0	0	0	1
-0.079387	-0.996808	-0.00112386	0.299126	-0.996189	0.0792653	0.0359738	-0.455842	-0.0357993	0.00396008	-0.99935	0.202868	0	0	0	1
-0.0795514	-0.996796	-0.000228606	0.299458	-0.996173	0.0794616	0.035989	-0.455785	-0.0358849	0.00307537	-0.99935	0.202809	0	0	0	1
-0.0793227	-0.996814	-0.000107345	0.299635	-0.996201	0.0792382	0.0357109	-0.455814	-0.035618	0.0029243	-0.99936	0.202797	0	0	0	1
-0.0791646	-0.996826	0.000533873	0.300011	-0.996216	0.0791034	0.035588	-0.455783	-0.0355467	0.00227015	-0.999364	0.2028	0	0	0	1
-0.0788883	-0.996848	0.000858071	0.300304	-0.996242	0.0788391	0.0354402	-0.455766	-0.0354256	0.00192568	-0.999369	0.202807	0	0	0	1
-0.0785472	-0.996875	0.00121476	0.300642	-0.996275	0.0785111	0.0352545	-0.455746	-0.0352691	0.00154363	-0.999375	0.202819	0	0	0	1
-0.0781677	-0.996904	0.00153703	0.300988	-0.996313	0.0781436	0.0349809	-0.455746	-0.0350222	0.00118775	-0.999384	0.202836	0	0	0	1
-0.0778713	-0.996927	0.00192871	0.301325	-0.996343	0.0778613	0.0347475	-0.455741	-0.0348204	0.00076893	-0.999392	0.20284	0	0	0	1
-0.0775083	-0.996954	0.00232135	0.301696	-0.996382	0.0775123	0.0344211	-0.455756	-0.0345256	0.000339738	-0.999402	0.202862	0	0	0	1
-0.0770398	-0.996989	0.00267095	0.3021	-0.996429	0.0770561	0.0340881	-0.455765	-0.0342208	-5.04832e-05	-0.999413	0.20289	0	0	0	1
-0.0766295	-0.99702	0.00290509	0.30243	-0.996471	0.076654	0.0337614	-0.455777	-0.033913	-0.000322913	-0.999423	0.202893	0	0	0	1
-0.0763255	-0.997043	0.00326034	0.302752	-0.996505	0.0763619	0.0334033	-0.455797	-0.033583	-0.000714597	-0.999434	0.202884	0	0	0	1
-0.0760036	-0.997066	0.00362189	0.303089	-0.996542	0.0760519	0.0330085	-0.455812	-0.0332166	-0.00111576	-0.999446	0.202875	0	0	0	1
-0.0756388	-0.997093	0.00390244	0.303413	-0.996583	0.0756961	0.032585	-0.455832	-0.0328151	-0.00143956	-0.999459	0.202879	0	0	0	1
-0.0752274	-0.997122	0.00419946	0.303768	-0.996627	0.0752939	0.0321699	-0.455838	-0.032423	-0.00178037	-0.999471	0.202887	0	0	0	1
-0.0750529	-0.997134	0.00455102	0.304109	-0.996651	0.0751302	0.0318241	-0.455826	-0.0321043	-0.00216239	-0.999481	0.20289	0	0	0	1
-0.0749219	-0.997142	0.00490611	0.304446	-0.996674	0.0750095	0.0313916	-0.455833	-0.0316994	-0.00255296	-0.999493	0.202912	0	0	0	1
-0.0746131	-0.997164	0.00520042	0.304774	-0.996711	0.0747089	0.0309339	-0.455825	-0.0312642	-0.0028903	-0.999506	0.202926	0	0	0	1
-0.0743397	-0.997183	0.00544761	0.30509	-0.996745	0.0744419	0.0304681	-0.455806	-0.0308173	-0.00317993	-0.999519	0.20293	0	0	0	1
-0.0740896	-0.997199	0.00586879	0.305482	-0.996791	0.0742015	0.0295245	-0.455889	-0.0299067	-0.00367751	-0.999544	0.202971	0	0	0	1
-0.0736877	-0.997228	0.00602694	0.305866	-0.996849	0.0738008	0.028578	-0.455945	-0.028973	-0.00391707	-0.999571	0.202992	0	0	0	1
-0.073312	-0.997255	0.00616953	0.306292	-0.99691	0.0734246	0.0274011	-0.456031	-0.0278083	-0.00415656	-0.999603	0.20303	0	0	0	1
-0.0729924	-0.997278	0.00626901	0.306706	-0.996962	0.0731032	0.0263252	-0.456088	-0.0267412	-0.00434333	-0.999631	0.203057	0	0	0	1
-0.072735	-0.997296	0.00629937	0.307067	-0.996999	0.0728437	0.0256352	-0.456059	-0.0260541	-0.00443078	-0.999649	0.203053	0	0	0	1
-0.0725659	-0.997308	0.00637427	0.30739	-0.997027	0.0726739	0.0250312	-0.456032	-0.0254565	-0.00455376	-0.999664	0.203064	0	0	0	1
-0.0723988	-0.997319	0.00657914	0.307709	-0.997053	0.0725092	0.0244527	-0.456015	-0.0248936	-0.00480425	-0.999677	0.20309	0	0	0	1
-0.0722424	-0.997328	0.00686837	0.308035	-0.997076	0.0723578	0.0239864	-0.455969	-0.0244486	-0.00513026	-0.999686	0.203123	0	0	0	1
-0.0720861	-0.997337	0.00728705	0.308395	-0.997099	0.0722087	0.0234467	-0.455934	-0.0239398	-0.00559053	-0.999696	0.203184	0	0	0	1
-0.0718484	-0.997351	0.00767227	0.308774	-0.997131	0.0719765	0.0228094	-0.455907	-0.0233305	-0.00602621	-0.999708	0.203257	0	0	0	1
-0.0717779	-0.997353	0.00800896	0.309096	-0.997148	0.0719104	0.0222611	-0.455886	-0.0228075	-0.00640301	-0.999718	0.203319	0	0	0	1
-0.0717808	-0.99735	0.00835496	0.309387	-0.997157	0.0719182	0.0218269	-0.455857	-0.0223992	-0.00677918	-0.999724	0.203366	0	0	0	1
-0.0717326	-0.997348	0.00894765	0.309725	-0.997168	0.0718807	0.0214656	-0.455829	-0.0220812	-0.00739722	-0.999727	0.203407	0	0	0	1
-0.0717012	-0.997345	0.00956431	0.310046	-0.997175	0.0718608	0.0212014	-0.455839	-0.0218618	-0.00803181	-0.999727	0.203456	0	0	0	1
-0.0716534	-0.997342	0.0102194	0.31039	-0.99718	0.0718262	0.0210707	-0.455836	-0.0217781	-0.00869546	-0.999723	0.20351	0	0	0	1
-0.0716099	-0.997338	0.0109123	0.310746	-0.997184	0.0717969	0.0209675	-0.45583	-0.0217245	-0.00939477	-0.999718	0.203568	0	0	0	1
-0.0716118	-0.997329	0.0116744	0.311101	-0.997185	0.0718144	0.0208752	-0.455829	-0.0216873	-0.0101613	-0.999712	0.203633	0	0	0	1
-0.0715904	-0.997322	0.0124105	0.31145	-0.997188	0.0718079	0.0207718	-0.455831	-0.0216368	-0.0109032	-0.999705	0.203703	0	0	0	1
-0.0715361	-0.997317	0.0130721	0.311786	-0.997193	0.0717664	0.020647	-0.455834	-0.0215592	-0.011573	-0.999699	0.203767	0	0	0	1
-0.0714939	-0.99731	0.0137845	0.312138	-0.997198	0.0717381	0.0205233	-0.455833	-0.0214864	-0.0122931	-0.999692	0.203818	0	0	0	1
-0.0715467	-0.997295	0.0146046	0.312486	-0.997195	0.0718073	0.0204314	-0.455828	-0.0214544	-0.0131164	-0.999682	0.203863	0	0	0	1
-0.0715984	-0.997279	0.0153897	0.312818	-0.997192	0.0718747	0.0203473	-0.455826	-0.0214276	-0.0139042	-0.999672	0.203913	0	0	0	1
-0.0716085	-0.997267	0.0161226	0.31315	-0.997192	0.0718988	0.0202313	-0.455832	-0.0213647	-0.0146431	-0.999663	0.203971	0	0	0	1
-0.071545	-0.997261	0.0167771	0.313478	-0.9972	0.0718467	0.020058	-0.455845	-0.021238	-0.0153095	-0.999656	0.204028	0	0	0	1
-0.0713875	-0.997263	0.0172942	0.313799	-0.997213	0.071698	0.0199172	-0.455845	-0.0211322	-0.0158386	-0.99965	0.204078	0	0	0	1
-0.0711515	-0.997272	0.0177488	0.314132	-0.997233	0.0714686	0.0197335	-0.455851	-0.0209777	-0.0163101	-0.999645	0.204137	0	0	0	1
-0.0709149	-0.997281	0.0181765	0.314454	-0.997254	0.0712374	0.0195151	-0.455867	-0.0207865	-0.0167571	-0.999642	0.204199	0	0	0	1
-0.0706473	-0.997293	0.0185447	0.314769	-0.997277	0.0709742	0.0193226	-0.455868	-0.0206161	-0.0171435	-0.999639	0.204241	0	0	0	1
-0.0706349	-0.997287	0.0189241	0.31509	-0.997282	0.0709653	0.0190801	-0.455881	-0.0204009	-0.0175393	-0.999636	0.204292	0	0	0	1
-0.071008	-0.997255	0.0192242	0.315451	-0.99726	0.0713399	0.0188213	-0.455877	-0.0201707	-0.0178494	-0.999636	0.204339	0	0	0	1
-0.0710116	-0.997251	0.019395	0.315814	-0.997266	0.0713409	0.018485	-0.455888	-0.0198475	-0.0180437	-0.999639	0.204397	0	0	0	1
-0.0709766	-0.997251	0.0195525	0.316179	-0.997276	0.0713022	0.0181081	-0.455915	-0.0194821	-0.0182284	-0.999642	0.204477	0	0	0	1
-0.0708812	-0.997255	0.0197086	0.316555	-0.997289	0.0712039	0.0177867	-0.455932	-0.0191708	-0.0184087	-0.999645	0.204571	0	0	0	1
-0.0709185	-0.997249	0.0198763	0.316918	-0.997292	0.0712385	0.0174699	-0.455958	-0.0188674	-0.0185979	-0.999647	0.204686	0	0	0	1
-0.0709911	-0.99724	0.0200259	0.317254	-0.997291	0.0713095	0.0172338	-0.455963	-0.0186439	-0.0187626	-0.999649	0.204782	0	0	0	1
-0.0713428	-0.997212	0.020204	0.31762	-0.997271	0.0716588	0.0169257	-0.455982	-0.0183559	-0.0189557	-0.99965	0.204895	0	0	0	1
-0.0717425	-0.99718	0.0203634	0.318009	-0.997248	0.0720551	0.0166039	-0.455997	-0.0180539	-0.0191304	-0.999652	0.205012	0	0	0	1
-0.0719638	-0.997161	0.020509	0.318366	-0.997237	0.0722737	0.0163232	-0.456008	-0.0177887	-0.019292	-0.999654	0.205121	0	0	0	1
-0.07185	-0.997166	0.0206614	0.318746	-0.99725	0.0721569	0.0160297	-0.456026	-0.0175047	-0.0194671	-0.999656	0.205244	0	0	0	1
-0.071773	-0.997168	0.0208301	0.319107	-0.997261	0.072077	0.0157285	-0.456055	-0.0172149	-0.0196585	-0.999657	0.205385	0	0	0	1
-0.0718127	-0.997161	0.0210123	0.31947	-0.997263	0.0721136	0.0154175	-0.456092	-0.0169185	-0.0198619	-0.999658	0.205538	0	0	0	1
-0.0718274	-0.997156	0.0211901	0.319852	-0.997267	0.0721252	0.0151105	-0.456122	-0.0166255	-0.0200611	-0.999659	0.20569	0	0	0	1
-0.0717838	-0.997156	0.0213505	0.320198	-0.997274	0.0720786	0.0148329	-0.456146	-0.0163592	-0.0202418	-0.99966	0.205826	0	0	0	1
-0.0718103	-0.997151	0.0215263	0.320552	-0.997277	0.0721022	0.0145481	-0.456175	-0.0160883	-0.0204372	-0.99966	0.205971	0	0	0	1
-0.071937	-0.997137	0.0217207	0.32091	-0.997272	0.0722255	0.0142298	-0.456216	-0.0157874	-0.0206521	-0.99966	0.206135	0	0	0	1
-0.0719186	-0.997133	0.0219559	0.32131	-0.99728	0.0722024	0.0138332	-0.456281	-0.0154084	-0.0209155	-0.999661	0.206344	0	0	0	1
-0.0718939	-0.99713	0.0222055	0.321727	-0.997288	0.0721726	0.0134072	-0.456357	-0.0150009	-0.0211956	-0.999661	0.20657	0	0	0	1
-0.0718506	-0.997128	0.0224163	0.322094	-0.997296	0.0721249	0.0130562	-0.45641	-0.0146651	-0.0214318	-0.999661	0.206754	0	0	0	1
-0.0718054	-0.997127	0.0225931	0.322443	-0.997303	0.0720762	0.01277	-0.45644	-0.0143913	-0.0216294	-0.999661	0.206902	0	0	0	1
-0.0716453	-0.997135	0.0227441	0.322772	-0.997318	0.0719124	0.0125055	-0.456466	-0.0141348	-0.0218013	-0.999661	0.207037	0	0	0	1
-0.0715464	-0.997138	0.0229315	0.323113	-0.997329	0.0718096	0.0122082	-0.456503	-0.0138495	-0.0220109	-0.99966	0.207194	0	0	0	1
-0.0714261	-0.997142	0.0231348	0.323485	-0.997342	0.0716846	0.0118729	-0.456546	-0.0135269	-0.0222393	-0.999659	0.20737	0	0	0	1
-0.0713306	-0.997144	0.0233384	0.32385	-0.997354	0.0715842	0.0115303	-0.456595	-0.0131975	-0.0224683	-0.999659	0.207552	0	0	0	1
-0.0712945	-0.997141	0.0235774	0.324248	-0.997361	0.0715425	0.0111444	-0.456653	-0.0128288	-0.0227347	-0.999658	0.207759	0	0	0	1
-0.0713265	-0.997133	0.0238206	0.324632	-0.997364	0.0715686	0.0107528	-0.456709	-0.0124563	-0.0230049	-0.999656	0.20797	0	0	0	1
-0.0715389	-0.997111	0.0240839	0.325025	-0.997353	0.0717745	0.0103331	-0.45677	-0.0120614	-0.023295	-0.999654	0.208198	0	0	0	1
-0.0716134	-0.9971	0.0243485	0.325443	-0.997353	0.0718422	0.00990481	-0.456823	-0.0116549	-0.0235887	-0.999652	0.208431	0	0	0	1
-0.0715676	-0.997096	0.0246262	0.325868	-0.997361	0.0717888	0.00945268	-0.456893	-0.0112226	-0.0238987	-0.99965	0.20868	0	0	0	1
-0.0715642	-0.997089	0.0249286	0.326309	-0.997366	0.071777	0.00896736	-0.456963	-0.0107601	-0.0242352	-0.999647	0.20895	0	0	0	1
-0.0715612	-0.997082	0.0252302	0.326748	-0.997371	0.0717656	0.00849205	-0.457007	-0.0103074	-0.0245702	-0.999643	0.209217	0	0	0	1
-0.0716939	-0.997064	0.0255254	0.327199	-0.997366	0.0718899	0.00802999	-0.45702	-0.00987095	-0.0248964	-0.99964	0.209479	0	0	0	1
-0.0719027	-0.997041	0.0258575	0.327684	-0.997356	0.0720895	0.00753396	-0.457029	-0.00940523	-0.0252613	-0.999635	0.209764	0	0	0	1
-0.0727745	-0.996967	0.0262709	0.328264	-0.997297	0.0729502	0.00694321	-0.457017	-0.00886812	-0.0257085	-0.999628	0.210105	0	0	0	1
-0.073949	-0.996869	0.0266992	0.328961	-0.997216	0.0741131	0.00633852	-0.456925	-0.00832694	-0.02617	-0.999621	0.210456	0	0	0	1
-0.0745626	-0.996813	0.027073	0.329663	-0.997174	0.0747155	0.00579153	-0.456796	-0.00782535	-0.0265785	-0.999614	0.21077	0	0	0	1
-0.0748241	-0.996787	0.0273217	0.330141	-0.997157	0.0749691	0.00542241	-0.456706	-0.00748277	-0.0268522	-0.99961	0.210983	0	0	0	1
-0.0749902	-0.996769	0.0275071	0.330495	-0.997146	0.0751299	0.00517092	-0.456627	-0.00725031	-0.0270546	-0.999606	0.211131	0	0	0	1
-0.0750208	-0.996762	0.0276906	0.330824	-0.997146	0.0751544	0.00490294	-0.456578	-0.00699763	-0.0272576	-0.999602	0.211284	0	0	0	1
-0.0749952	-0.996758	0.0278944	0.331155	-0.99715	0.0751219	0.00459725	-0.456567	-0.00670733	-0.0274839	-0.999598	0.211459	0	0	0	1
-0.0749076	-0.996758	0.0281244	0.331601	-0.997158	0.0750263	0.00425692	-0.456541	-0.00638269	-0.0277393	-0.999593	0.211646	0	0	0	1
-0.0748519	-0.996755	0.0283722	0.332103	-0.997165	0.0749621	0.00389225	-0.456491	-0.00603596	-0.0280142	-0.999587	0.211848	0	0	0	1
-0.0749818	-0.996737	0.028665	0.332619	-0.997157	0.0750818	0.00347065	-0.456437	-0.00564104	-0.0283371	-0.999581	0.212089	0	0	0	1
-0.0750802	-0.996721	0.0289811	0.333219	-0.997152	0.0751693	0.0030274	-0.456326	-0.00522545	-0.028685	-0.999573	0.212344	0	0	0	1
-0.0754699	-0.996682	0.0292887	0.33384	-0.997125	0.075549	0.0026192	-0.456173	-0.00485273	-0.0290206	-0.999565	0.212579	0	0	0	1
-0.0758469	-0.996646	0.0295475	0.334466	-0.997097	0.0759173	0.00227381	-0.456013	-0.00453884	-0.0293029	-0.999558	0.212758	0	0	0	1
-0.0761871	-0.996615	0.0297358	0.335009	-0.997074	0.0762419	0.00171487	-0.455936	-0.00400565	-0.0295318	-0.999554	0.212863	0	0	0	1
-0.0764428	-0.996592	0.0298376	0.33543	-0.997057	0.0764755	0.000952864	-0.455947	-0.00326092	-0.0296905	-0.999552	0.212859	0	0	0	1
-0.0764514	-0.99659	0.0298782	0.33579	-0.997059	0.0764539	-6.64193e-05	-0.456043	-0.00224755	-0.029809	-0.999551	0.212772	0	0	0	1
-0.076406	-0.996592	0.0299216	0.336164	-0.997064	0.0763742	-0.00121528	-0.456168	-0.00110351	-0.0299402	-0.999549	0.212672	0	0	0	1
-0.0768814	-0.996555	0.029942	0.336614	-0.997028	0.076821	-0.00217547	-0.456195	-0.00016159	-0.0300338	-0.999547	0.212535	0	0	0	1
-0.0776383	-0.996493	0.0300628	0.337131	-0.996969	0.0775388	-0.00347889	-0.456278	0.0011063	-0.0302553	-0.99954	0.212469	0	0	0	1
-0.077975	-0.996461	0.0302319	0.337715	-0.99694	0.0778228	-0.00520783	-0.456409	0.00280735	-0.0305589	-0.999527	0.212439	0	0	0	1
-0.0785053	-0.996418	0.0303027	0.338252	-0.996895	0.078323	-0.00618999	-0.456332	0.00376512	-0.030708	-0.999519	0.212347	0	0	0	1
-0.0788432	-0.996388	0.0303917	0.338728	-0.996864	0.0786331	-0.00708641	-0.456267	0.00464175	-0.0308685	-0.999511	0.212307	0	0	0	1
-0.0788658	-0.996384	0.0304795	0.339147	-0.996859	0.0786315	-0.00785131	-0.456204	0.00539701	-0.0310163	-0.999502	0.212287	0	0	0	1
-0.0787674	-0.99639	0.030536	0.339481	-0.996864	0.0785175	-0.00834196	-0.456114	0.00588499	-0.0311107	-0.999496	0.212275	0	0	0	1
-0.0786559	-0.996396	0.0306136	0.339769	-0.99687	0.0783893	-0.00886153	-0.456063	0.00640058	-0.0312281	-0.99949	0.21229	0	0	0	1
-0.0785663	-0.996401	0.0306725	0.340066	-0.996874	0.0782851	-0.00931438	-0.455997	0.00685043	-0.0313217	-0.999484	0.212279	0	0	0	1
-0.0784289	-0.99641	0.0307393	0.340401	-0.996881	0.0781311	-0.00982636	-0.455947	0.00736018	-0.0314273	-0.999477	0.21227	0	0	0	1
-0.0781909	-0.996426	0.0308305	0.340787	-0.996895	0.0778753	-0.0103678	-0.455923	0.00790056	-0.0315587	-0.999468	0.212275	0	0	0	1
-0.0780591	-0.996435	0.0308882	0.341187	-0.996903	0.0777319	-0.0107172	-0.455867	0.00824883	-0.0316424	-0.999463	0.21225	0	0	0	1
-0.0780611	-0.996432	0.0309769	0.341601	-0.9969	0.0777218	-0.0110756	-0.455824	0.00859934	-0.0317587	-0.999456	0.212246	0	0	0	1
-0.078335	-0.996407	0.0310674	0.342	-0.996876	0.0779861	-0.0113554	-0.455764	0.00886262	-0.0318732	-0.99945	0.212243	0	0	0	1
-0.0785929	-0.996384	0.0311591	0.342407	-0.996853	0.0782328	-0.0116805	-0.455712	0.00917139	-0.0319923	-0.999444	0.212243	0	0	0	1
-0.078619	-0.996379	0.031253	0.342818	-0.996847	0.0782438	-0.0121258	-0.455687	0.0096074	-0.032121	-0.999436	0.21224	0	0	0	1
-0.0784933	-0.996386	0.0313527	0.343168	-0.996851	0.0780973	-0.0127409	-0.455722	0.0102172	-0.0322672	-0.999425	0.212239	0	0	0	1
-0.0784879	-0.996384	0.031433	0.343521	-0.996844	0.0780708	-0.0133641	-0.455748	0.0108327	-0.032396	-0.999414	0.212212	0	0	0	1
-0.0784442	-0.996385	0.0315123	0.343886	-0.996842	0.0780078	-0.01393	-0.455755	0.0113923	-0.0325187	-0.999404	0.21218	0	0	0	1
-0.0784636	-0.996379	0.0316438	0.34429	-0.996832	0.0780031	-0.014623	-0.455793	0.0120726	-0.0327041	-0.99939	0.21218	0	0	0	1
-0.0785436	-0.99637	0.0317458	0.344697	-0.996819	0.0780637	-0.0151762	-0.45579	0.0126138	-0.0328499	-0.999378	0.212171	0	0	0	1
-0.0791126	-0.99632	0.0318822	0.345112	-0.996767	0.0786122	-0.0157545	-0.455792	0.0131611	-0.0330386	-0.999365	0.212178	0	0	0	1
-0.0796327	-0.996273	0.0320529	0.345582	-0.996718	0.0791108	-0.0163382	-0.455787	0.0137125	-0.0332619	-0.99935	0.212211	0	0	0	1
-0.0799011	-0.996247	0.0322065	0.346024	-0.996691	0.0793624	-0.0167805	-0.455767	0.0141325	-0.0334537	-0.999338	0.212258	0	0	0	1
-0.0802036	-0.996217	0.0323789	0.346454	-0.996659	0.0796434	-0.0173483	-0.45578	0.0146749	-0.0336752	-0.999323	0.212308	0	0	0	1
-0.0804092	-0.996195	0.032536	0.346866	-0.996633	0.0798246	-0.0180063	-0.455813	0.0153116	-0.0338873	-0.999306	0.212333	0	0	0	1
-0.0804277	-0.996189	0.0326723	0.34726	-0.996618	0.0798114	-0.0188744	-0.455886	0.0161658	-0.0340927	-0.999286	0.212323	0	0	0	1
-0.0807465	-0.996159	0.0327999	0.347631	-0.996573	0.0800888	-0.0200254	-0.456012	0.0172926	-0.0343174	-0.999259	0.21227	0	0	0	1
-0.0809602	-0.996139	0.0329022	0.348007	-0.996536	0.080263	-0.0211205	-0.456111	0.0183691	-0.034511	-0.999233	0.212186	0	0	0	1
-0.0809764	-0.996136	0.0329372	0.348386	-0.996524	0.0802572	-0.0217361	-0.456092	0.0189797	-0.0345957	-0.999219	0.212084	0	0	0	1
-0.0808061	-0.996146	0.033056	0.348761	-0.996527	0.0800663	-0.0222639	-0.456099	0.0195024	-0.0347531	-0.999203	0.212093	0	0	0	1
-0.0807275	-0.996148	0.033185	0.349103	-0.996526	0.0799721	-0.0226375	-0.456092	0.0198675	-0.0349101	-0.99919	0.212132	0	0	0	1
-0.0806973	-0.996146	0.0333299	0.349484	-0.996523	0.0799283	-0.0229425	-0.456063	0.0201611	-0.0350782	-0.999179	0.212186	0	0	0	1
-0.0806721	-0.996143	0.0334826	0.349836	-0.996519	0.0798894	-0.0232458	-0.456048	0.0204523	-0.0352542	-0.999167	0.212254	0	0	0	1
-0.0804529	-0.996155	0.0336368	0.350223	-0.99653	0.0796558	-0.0235583	-0.456026	0.0207594	-0.0354282	-0.999154	0.212326	0	0	0	1
-0.0803122	-0.996161	0.0337969	0.350588	-0.996534	0.0794975	-0.0239578	-0.456031	0.0211501	-0.0356166	-0.999139	0.2124	0	0	0	1
-0.0802756	-0.996159	0.0339388	0.350948	-0.996531	0.0794478	-0.0242408	-0.456004	0.0214224	-0.0357798	-0.999128	0.212457	0	0	0	1
-0.0802675	-0.996154	0.0341019	0.351321	-0.996524	0.0794232	-0.0245995	-0.455996	0.0217675	-0.0359707	-0.999113	0.212527	0	0	0	1
-0.0802932	-0.996146	0.0342942	0.351717	-0.996513	0.07943	-0.0250072	-0.455998	0.0221579	-0.0361952	-0.999096	0.212621	0	0	0	1
-0.0802607	-0.996143	0.0344597	0.352121	-0.99651	0.0793836	-0.0252891	-0.455962	0.022427	-0.0363819	-0.999084	0.212698	0	0	0	1
-0.0803405	-0.99613	0.0346279	0.35249	-0.996496	0.0794466	-0.025645	-0.455952	0.0227658	-0.0365796	-0.999069	0.21277	0	0	0	1
-0.0802778	-0.99613	0.0347889	0.352877	-0.996493	0.0793672	-0.0259975	-0.455935	0.0231069	-0.0367666	-0.999054	0.212834	0	0	0	1
-0.0803029	-0.996122	0.0349559	0.353266	-0.996483	0.0793751	-0.0263589	-0.455917	0.0234531	-0.0369624	-0.999039	0.212901	0	0	0	1
-0.0804886	-0.9961	0.0351405	0.353651	-0.99646	0.0795439	-0.0266988	-0.455899	0.0237706	-0.0371777	-0.999023	0.21298	0	0	0	1
-0.0806048	-0.996084	0.0353471	0.354067	-0.996443	0.0796419	-0.0270532	-0.455886	0.0241032	-0.0374146	-0.999006	0.213091	0	0	0	1
-0.0808438	-0.996057	0.0355633	0.354461	-0.996417	0.0798647	-0.0273487	-0.45587	0.0243717	-0.0376595	-0.998991	0.213212	0	0	0	1
-0.0813582	-0.996007	0.0357919	0.354868	-0.996369	0.0803626	-0.0276402	-0.455846	0.0246246	-0.0379233	-0.998975	0.213333	0	0	0	1
-0.0817823	-0.995964	0.0360055	0.355295	-0.996328	0.08077	-0.0279434	-0.45581	0.0248936	-0.0381712	-0.998958	0.213432	0	0	0	1
-0.0820198	-0.995938	0.0362014	0.355708	-0.9963	0.0809898	-0.0282795	-0.455783	0.0252037	-0.0383995	-0.998942	0.213521	0	0	0	1
-0.0822046	-0.995914	0.0364173	0.356131	-0.996275	0.0811535	-0.0286842	-0.455775	0.0255828	-0.0386523	-0.998923	0.213625	0	0	0	1
-0.0824466	-0.995887	0.0366281	0.356547	-0.996247	0.081377	-0.0290224	-0.455753	0.0258934	-0.038896	-0.998905	0.213729	0	0	0	1
-0.0827175	-0.995856	0.0368444	0.356957	-0.996217	0.0816294	-0.0293553	-0.455735	0.0261972	-0.0391457	-0.998887	0.213841	0	0	0	1
-0.082869	-0.995836	0.0370522	0.357351	-0.996197	0.0817634	-0.0296614	-0.455717	0.0264795	-0.0393818	-0.998871	0.213958	0	0	0	1
-0.0829041	-0.995825	0.0372617	0.357745	-0.996187	0.0817818	-0.0299449	-0.455697	0.0267437	-0.0396147	-0.998854	0.214072	0	0	0	1
-0.0829116	-0.995818	0.0374499	0.358116	-0.996179	0.0817733	-0.0302173	-0.455675	0.0269997	-0.0398247	-0.998839	0.214171	0	0	0	1
-0.0829927	-0.995804	0.0376323	0.35846	-0.996164	0.0818361	-0.030552	-0.45567	0.0273153	-0.040036	-0.998822	0.21426	0	0	0	1
-0.0830455	-0.995793	0.0378058	0.358821	-0.99615	0.08187	-0.030905	-0.455658	0.0276509	-0.0402392	-0.998805	0.214332	0	0	0	1
-0.0831028	-0.995782	0.0379785	0.359172	-0.996135	0.0819067	-0.031294	-0.455656	0.0280224	-0.0404448	-0.998786	0.214398	0	0	0	1
-0.08299	-0.995785	0.038149	0.359547	-0.996133	0.0817716	-0.0317267	-0.455654	0.0284446	-0.0406469	-0.998766	0.214457	0	0	0	1
-0.0828578	-0.995789	0.0383195	0.359937	-0.996131	0.0816158	-0.0321832	-0.455649	0.0288913	-0.0408503	-0.998745	0.214508	0	0	0	1
-0.0827699	-0.995789	0.0385141	0.360315	-0.996124	0.0815021	-0.0326723	-0.455662	0.0293669	-0.0410815	-0.998721	0.214576	0	0	0	1
-0.0827926	-0.99578	0.038697	0.3607	-0.99611	0.0815013	-0.0331114	-0.455658	0.029789	-0.0413003	-0.9987	0.214638	0	0	0	1
-0.0829095	-0.995761	0.0389271	0.361123	-0.996086	0.0815904	-0.0336149	-0.455667	0.0302675	-0.0415741	-0.998674	0.214734	0	0	0	1
-0.083125	-0.995734	0.0391562	0.361531	-0.996053	0.0817784	-0.0341064	-0.455678	0.0307299	-0.0418491	-0.998648	0.214835	0	0	0	1
-0.083015	-0.995735	0.0393778	0.36196	-0.996048	0.0816406	-0.0346041	-0.455682	0.0312128	-0.0421072	-0.998623	0.21492	0	0	0	1
-0.0831292	-0.995717	0.0395874	0.36238	-0.996021	0.081725	-0.0351531	-0.455687	0.0317384	-0.0423645	-0.998595	0.214982	0	0	0	1
-0.0832053	-0.995702	0.0398036	0.362803	-0.995993	0.0817636	-0.0358711	-0.455725	0.0324336	-0.0426411	-0.998561	0.215025	0	0	0	1
-0.0833553	-0.99568	0.0400284	0.363231	-0.99595	0.0818662	-0.0368047	-0.455798	0.0333399	-0.0429464	-0.998518	0.215037	0	0	0	1
-0.0835402	-0.995657	0.0402073	0.363658	-0.995901	0.0820017	-0.0378123	-0.455866	0.0343223	-0.0432136	-0.998473	0.214992	0	0	0	1
-0.0840158	-0.995608	0.0404393	0.364091	-0.995818	0.0824131	-0.0391026	-0.455993	0.0355694	-0.0435675	-0.998414	0.214953	0	0	0	1
-0.0847305	-0.995538	0.0406786	0.364559	-0.995706	0.0830549	-0.0405699	-0.456129	0.0369816	-0.0439536	-0.998346	0.214871	0	0	0	1
-0.08525	-0.995489	0.0407908	0.364995	-0.995628	0.0835301	-0.0414804	-0.456123	0.0378574	-0.0441608	-0.998304	0.214726	0	0	0	1
-0.0855107	-0.99546	0.0409549	0.365415	-0.995575	0.0837477	-0.0423112	-0.456143	0.0386605	-0.0444038	-0.998262	0.214665	0	0	0	1
-0.0854719	-0.995456	0.0411238	0.365828	-0.995558	0.0836784	-0.0428472	-0.456124	0.0391827	-0.0446154	-0.998233	0.21467	0	0	0	1
-0.0855397	-0.995443	0.041305	0.366213	-0.995538	0.083722	-0.0432294	-0.456098	0.0395456	-0.0448306	-0.998209	0.214719	0	0	0	1
-0.0855882	-0.99543	0.0415074	0.366616	-0.995522	0.0837487	-0.0435335	-0.456057	0.0398297	-0.0450595	-0.998187	0.214792	0	0	0	1
-0.085556	-0.995424	0.0417255	0.367049	-0.995513	0.0836934	-0.0438512	-0.456014	0.0401297	-0.0453021	-0.998164	0.214881	0	0	0	1
-0.0856903	-0.995405	0.04191	0.367437	-0.995491	0.0838074	-0.0441348	-0.455968	0.0403909	-0.0455149	-0.998144	0.214949	0	0	0	1
-0.0856856	-0.995396	0.0421168	0.367837	-0.995478	0.0837779	-0.0444935	-0.455939	0.0407315	-0.0457508	-0.998119	0.215021	0	0	0	1
-0.08557	-0.995398	0.0423009	0.368211	-0.995474	0.0836394	-0.0448271	-0.45591	0.0410542	-0.0459573	-0.998096	0.215081	0	0	0	1
-0.085579	-0.995389	0.0425013	0.368597	-0.99546	0.083624	-0.0451773	-0.455885	0.0413862	-0.0461865	-0.998072	0.215157	0	0	0	1
-0.0856487	-0.995374	0.042719	0.369005	-0.995442	0.0836705	-0.0454811	-0.455848	0.0416677	-0.0464316	-0.998049	0.215255	0	0	0	1
-0.0856678	-0.995361	0.042974	0.369435	-0.995427	0.0836632	-0.0458165	-0.455825	0.04198	-0.0467144	-0.998023	0.215387	0	0	0	1
-0.0857762	-0.99534	0.04324	0.369861	-0.995406	0.0837458	-0.0461272	-0.455802	0.0422624	-0.0470099	-0.997997	0.215533	0	0	0	1
-0.0858404	-0.995325	0.0434744	0.370253	-0.995389	0.0837867	-0.0464109	-0.455778	0.0425227	-0.0472698	-0.997974	0.215661	0	0	0	1
-0.0857622	-0.995322	0.0436808	0.370643	-0.995383	0.0836847	-0.0467258	-0.455748	0.0428231	-0.0474983	-0.99795	0.21575	0	0	0	1
-0.0857783	-0.995312	0.0438782	0.371004	-0.995367	0.0836752	-0.0470841	-0.455733	0.0431632	-0.0477256	-0.997924	0.215822	0	0	0	1
-0.0856667	-0.995313	0.0440766	0.371373	-0.995359	0.0835354	-0.0474931	-0.455724	0.0435599	-0.0479525	-0.997896	0.215887	0	0	0	1
-0.0856432	-0.995306	0.0442712	0.371749	-0.995342	0.0834816	-0.0479441	-0.455715	0.0439946	-0.0481829	-0.997866	0.215943	0	0	0	1
-0.0856115	-0.995301	0.0444637	0.37212	-0.995327	0.0834206	-0.0483745	-0.455703	0.0444093	-0.0484091	-0.997837	0.215989	0	0	0	1
-0.0856225	-0.995291	0.0446449	0.372473	-0.995308	0.0834037	-0.0487796	-0.455692	0.0447978	-0.0486239	-0.997809	0.216037	0	0	0	1
-0.0856438	-0.99528	0.0448675	0.372855	-0.99529	0.0833959	-0.0491706	-0.455685	0.0451681	-0.0488791	-0.99778	0.216124	0	0	0	1
-0.0856238	-0.995271	0.0450984	0.37325	-0.995277	0.0833493	-0.0494996	-0.455667	0.045478	-0.0491355	-0.997753	0.21623	0	0	0	1
-0.0858887	-0.995237	0.0453356	0.373634	-0.995244	0.0835902	-0.0497635	-0.455641	0.0457082	-0.0494059	-0.997729	0.216347	0	0	0	1
-0.0862981	-0.99519	0.0456008	0.37406	-0.995197	0.0839728	-0.0500602	-0.455607	0.0459615	-0.0497136	-0.997702	0.216474	0	0	0	1
-0.0869103	-0.995124	0.0458624	0.374461	-0.995129	0.0845543	-0.0504309	-0.455592	0.0462785	-0.0500336	-0.997672	0.216591	0	0	0	1
-0.0872611	-0.995081	0.0461352	0.374897	-0.99508	0.0848702	-0.0508703	-0.45558	0.0466759	-0.0503589	-0.997637	0.216703	0	0	0	1
-0.0873233	-0.995065	0.0463758	0.375303	-0.995057	0.0849015	-0.0512602	-0.455568	0.0470412	-0.0506345	-0.997606	0.216807	0	0	0	1
-0.0877015	-0.995019	0.0466297	0.375695	-0.995007	0.0852477	-0.0516498	-0.455565	0.0473888	-0.0509383	-0.997574	0.216925	0	0	0	1
-0.0880934	-0.994972	0.0468989	0.376148	-0.994956	0.0856067	-0.0520414	-0.455536	0.0477363	-0.0512585	-0.997541	0.217049	0	0	0	1
-0.0883277	-0.994944	0.0470612	0.376567	-0.994914	0.0858086	-0.0525182	-0.455533	0.0481858	-0.0514722	-0.997508	0.217172	0	0	0	1
-0.0883209	-0.994937	0.0472077	0.376954	-0.994895	0.085774	-0.0529209	-0.45551	0.0485752	-0.0516524	-0.99748	0.217246	0	0	0	1
-0.0884095	-0.994921	0.0473797	0.377337	-0.994863	0.0858272	-0.0534398	-0.455514	0.0490734	-0.0518725	-0.997444	0.217319	0	0	0	1
-0.0883876	-0.994914	0.0475697	0.377706	-0.994844	0.085773	-0.0538799	-0.455505	0.0494971	-0.0520983	-0.997411	0.217378	0	0	0	1
-0.0883869	-0.994903	0.0477991	0.378086	-0.994823	0.0857377	-0.0543216	-0.45551	0.049918	-0.0523645	-0.997376	0.217463	0	0	0	1
-0.0883468	-0.994895	0.0480489	0.378479	-0.994805	0.0856615	-0.0547699	-0.455523	0.0503457	-0.0526495	-0.99734	0.217572	0	0	0	1
-0.0884275	-0.994876	0.048296	0.378899	-0.994778	0.0857076	-0.0551851	-0.455521	0.0507344	-0.0529352	-0.997305	0.217679	0	0	0	1
-0.0883917	-0.994867	0.0485368	0.379317	-0.994765	0.0856413	-0.0555282	-0.455518	0.0510579	-0.0532025	-0.997274	0.217773	0	0	0	1
-0.0883089	-0.994863	0.0487636	0.379717	-0.994756	0.0855292	-0.0558594	-0.455517	0.0513732	-0.0534522	-0.997245	0.217866	0	0	0	1
-0.0883967	-0.994845	0.0489752	0.380072	-0.994732	0.085588	-0.0561944	-0.455506	0.0516845	-0.053696	-0.997216	0.217948	0	0	0	1
-0.0884877	-0.994827	0.0491887	0.380425	-0.994703	0.0856455	-0.0566092	-0.455502	0.0520749	-0.0539489	-0.997182	0.218025	0	0	0	1
-0.0887	-0.994796	0.0494256	0.380788	-0.994659	0.0858174	-0.0571248	-0.455513	0.0525574	-0.0542401	-0.99714	0.218096	0	0	0	1
-0.0886861	-0.994786	0.0496484	0.381157	-0.99463	0.0857597	-0.0577123	-0.45553	0.0531251	-0.0545115	-0.997096	0.218147	0	0	0	1
-0.0887251	-0.99477	0.0499015	0.381536	-0.994589	0.0857452	-0.0584386	-0.455574	0.0538257	-0.0548279	-0.997041	0.218191	0	0	0	1
-0.0887459	-0.994757	0.0501312	0.3819	-0.994542	0.0857071	-0.0592804	-0.455634	0.0546444	-0.0551299	-0.996979	0.218193	0	0	0	1
-0.0889862	-0.994721	0.0504125	0.382312	-0.994457	0.0858652	-0.0604796	-0.455745	0.0558032	-0.0555262	-0.996893	0.218168	0	0	0	1
-0.0890525	-0.994699	0.0507302	0.382755	-0.994368	0.0858306	-0.0619616	-0.455905	0.0572505	-0.0559736	-0.996786	0.21813	0	0	0	1
-0.0892759	-0.994671	0.0508755	0.383139	-0.994305	0.0860016	-0.0627425	-0.455888	0.0580043	-0.0561983	-0.99673	0.218009	0	0	0	1
-0.0895679	-0.994638	0.0510229	0.383497	-0.99425	0.0862554	-0.0632645	-0.455846	0.0584958	-0.0564072	-0.996689	0.217941	0	0	0	1
-0.0898433	-0.994601	0.0512495	0.383868	-0.9942	0.0864913	-0.0637224	-0.455827	0.0589173	-0.0566884	-0.996648	0.217989	0	0	0	1
-0.0902704	-0.994549	0.0515137	0.38428	-0.994144	0.0868833	-0.0640603	-0.455786	0.059207	-0.057006	-0.996613	0.218084	0	0	0	1
-0.0906278	-0.994502	0.0517919	0.384681	-0.994094	0.0872048	-0.0643955	-0.455751	0.0594966	-0.0573333	-0.996577	0.218209	0	0	0	1
-0.091144	-0.99444	0.052064	0.385061	-0.994031	0.0876862	-0.0647124	-0.455723	0.0597589	-0.0576625	-0.996542	0.21833	0	0	0	1
-0.0912241	-0.99442	0.0523131	0.38545	-0.994006	0.0877322	-0.0650408	-0.455691	0.0600599	-0.057944	-0.996508	0.218437	0	0	0	1
-0.0913406	-0.994397	0.0525477	0.385794	-0.993977	0.0878152	-0.0653715	-0.455671	0.0603623	-0.0582133	-0.996474	0.21853	0	0	0	1
-0.0914217	-0.994377	0.0527817	0.386143	-0.99395	0.0878619	-0.0657159	-0.455656	0.0606805	-0.0584813	-0.996439	0.218626	0	0	0	1
-0.0915824	-0.994349	0.0530386	0.386522	-0.993914	0.087985	-0.0660879	-0.455637	0.0610194	-0.0587794	-0.996401	0.21873	0	0	0	1
-0.0917035	-0.994322	0.0533343	0.386943	-0.993883	0.0880661	-0.0664535	-0.455614	0.0613508	-0.0591131	-0.996361	0.218871	0	0	0	1
-0.0918327	-0.994293	0.0536373	0.387358	-0.993852	0.088156	-0.0668006	-0.455598	0.0616626	-0.059453	-0.996321	0.219039	0	0	0	1
-0.0919139	-0.994271	0.05392	0.387781	-0.993827	0.0882012	-0.0671085	-0.455571	0.0619397	-0.0597664	-0.996285	0.219207	0	0	0	1
-0.0919269	-0.994257	0.0541424	0.388168	-0.993808	0.0881823	-0.067408	-0.455545	0.0622181	-0.0600148	-0.996253	0.219353	0	0	0	1
-0.0919322	-0.994249	0.0542832	0.388504	-0.993789	0.0881599	-0.0677223	-0.455533	0.0625188	-0.060183	-0.996224	0.219482	0	0	0	1
-0.0918007	-0.994254	0.0544256	0.388869	-0.993781	0.0880002	-0.068041	-0.455508	0.0628321	-0.0603444	-0.996195	0.219601	0	0	0	1
-0.0917161	-0.994256	0.0545188	0.389179	-0.993766	0.0878877	-0.0684046	-0.455514	0.0631917	-0.0604637	-0.996165	0.21973	0	0	0	1
-0.0919358	-0.994245	0.0543471	0.389243	-0.993728	0.0881014	-0.0686823	-0.45555	0.0634707	-0.0603316	-0.996155	0.219766	0	0	0	1
-0.0921706	-0.994245	0.0539593	0.389161	-0.993694	0.0883497	-0.0688651	-0.4556	0.0636731	-0.0599774	-0.996163	0.219694	0	0	0	1
-0.0923485	-0.994249	0.0535708	0.389064	-0.993665	0.0885428	-0.0690248	-0.455662	0.0638561	-0.0596167	-0.996173	0.219614	0	0	0	1
-0.0925552	-0.99425	0.0531949	0.388946	-0.993637	0.0887667	-0.0691378	-0.455738	0.06399	-0.0592664	-0.996185	0.219521	0	0	0	1
-0.0927787	-0.994248	0.052838	0.388815	-0.99361	0.0890081	-0.0692197	-0.455819	0.0640903	-0.0589335	-0.996199	0.219424	0	0	0	1
-0.0929981	-0.994248	0.0524633	0.38867	-0.993584	0.0892473	-0.0692906	-0.455901	0.0641815	-0.0585816	-0.996214	0.21932	0	0	0	1
-0.0932956	-0.994245	0.0519918	0.38846	-0.99356	0.08958	-0.069205	-0.455964	0.064121	-0.0581245	-0.996244	0.219165	0	0	0	1
-0.0936166	-0.994237	0.0515634	0.388232	-0.993535	0.089934	-0.0691039	-0.456035	0.06404	-0.0577104	-0.996274	0.218998	0	0	0	1
-0.0939776	-0.994226	0.0511134	0.387966	-0.993511	0.0903344	-0.0689168	-0.45608	0.0638733	-0.0572694	-0.99631	0.218788	0	0	0	1
-0.0943669	-0.99421	0.0507048	0.387688	-0.993487	0.0907613	-0.0687123	-0.456112	0.0636841	-0.0568698	-0.996345	0.218578	0	0	0	1
-0.0947524	-0.99419	0.0503736	0.387409	-0.993465	0.0911816	-0.0684668	-0.456117	0.0634476	-0.0565428	-0.996378	0.21838	0	0	0	1
-0.0951183	-0.994171	0.0500667	0.387138	-0.993446	0.0915813	-0.0682094	-0.456104	0.0631984	-0.0562376	-0.996412	0.218182	0	0	0	1
-0.0955175	-0.994148	0.0497579	0.386855	-0.993422	0.0920125	-0.067982	-0.456114	0.0629776	-0.0559352	-0.996443	0.217996	0	0	0	1
-0.0959424	-0.994124	0.0494184	0.386548	-0.993397	0.0924733	-0.0677171	-0.456115	0.062721	-0.0556001	-0.996478	0.217788	0	0	0	1
-0.0963526	-0.994102	0.0490721	0.386241	-0.993372	0.0929186	-0.0674702	-0.456121	0.0624843	-0.0552589	-0.996511	0.217587	0	0	0	1
-0.0962247	-0.994163	0.0480657	0.385854	-0.993383	0.092858	-0.0673954	-0.456133	0.0625105	-0.0542439	-0.996565	0.217406	0	0	0	1
-0.0964125	-0.994163	0.0477018	0.385613	-0.993378	0.093081	-0.0671636	-0.456098	0.0623032	-0.0538725	-0.996599	0.217233	0	0	0	1
-0.0967617	-0.994146	0.0473388	0.385314	-0.993358	0.0934657	-0.0669184	-0.456096	0.0620739	-0.0535107	-0.996632	0.217042	0	0	0	1
-0.0971532	-0.994128	0.0469224	0.384969	-0.993338	0.0938989	-0.0666174	-0.456087	0.061792	-0.0530931	-0.996672	0.216819	0	0	0	1
-0.0975305	-0.994107	0.0465761	0.384656	-0.993318	0.0943132	-0.0663184	-0.456073	0.0615066	-0.0527442	-0.996708	0.216611	0	0	0	1
-0.0979026	-0.994088	0.0462069	0.384335	-0.993296	0.0947206	-0.0660715	-0.456094	0.0612759	-0.052377	-0.996742	0.216429	0	0	0	1
-0.0982562	-0.994069	0.0458513	0.384028	-0.993272	0.0951058	-0.0658801	-0.456139	0.0611004	-0.0520271	-0.996771	0.216274	0	0	0	1
-0.0985168	-0.994063	0.0454158	0.383724	-0.993256	0.0954025	-0.0656942	-0.456163	0.0609432	-0.0515927	-0.996803	0.216116	0	0	0	1
-0.0987874	-0.994053	0.0450614	0.383449	-0.99324	0.095705	-0.0654902	-0.456174	0.0607599	-0.0512377	-0.996833	0.21596	0	0	0	1
-0.0990698	-0.994044	0.0446258	0.383138	-0.993222	0.0960233	-0.0652996	-0.456204	0.0605974	-0.0508038	-0.996865	0.215799	0	0	0	1
-0.0994176	-0.994026	0.0442575	0.382822	-0.993199	0.0964044	-0.0650791	-0.456237	0.0603955	-0.0504379	-0.996896	0.215634	0	0	0	1
-0.0998019	-0.994003	0.04391	0.3825	-0.993174	0.0968212	-0.0648437	-0.456277	0.0601752	-0.0500931	-0.996927	0.215472	0	0	0	1
-0.100272	-0.993969	0.0436064	0.38216	-0.993143	0.0973225	-0.0645779	-0.456326	0.0599163	-0.0497941	-0.996957	0.215294	0	0	0	1
-0.100704	-0.993939	0.043299	0.38183	-0.993115	0.097787	-0.0642971	-0.456366	0.0596451	-0.0494872	-0.996989	0.215123	0	0	0	1
-0.100816	-0.993945	0.042893	0.381511	-0.993126	0.0979424	-0.0638879	-0.456383	0.0592718	-0.0490504	-0.997032	0.214969	0	0	0	1
-0.101081	-0.993935	0.0425106	0.381183	-0.993113	0.0982427	-0.0636331	-0.456451	0.0590426	-0.0486613	-0.997065	0.214839	0	0	0	1
-0.101253	-0.993933	0.0421348	0.380891	-0.993113	0.0984529	-0.0633054	-0.456466	0.0587448	-0.0482658	-0.997102	0.214692	0	0	0	1
-0.101454	-0.993929	0.0417538	0.380603	-0.993104	0.0986872	-0.0630733	-0.456498	0.0585416	-0.0478763	-0.997133	0.214556	0	0	0	1
-0.101641	-0.99393	0.0412645	0.380279	-0.993096	0.0989133	-0.0628456	-0.456542	0.0583544	-0.0473787	-0.997167	0.21442	0	0	0	1
-0.101751	-0.99394	0.0407483	0.379956	-0.993096	0.0990652	-0.062606	-0.456573	0.0581617	-0.0468487	-0.997204	0.214275	0	0	0	1
-0.101793	-0.993957	0.0402267	0.379648	-0.993104	0.099149	-0.0623512	-0.456594	0.0579578	-0.0463077	-0.997241	0.214135	0	0	0	1
-0.101934	-0.993962	0.0397336	0.379341	-0.993098	0.099327	-0.0621695	-0.456638	0.0578193	-0.045808	-0.997272	0.214014	0	0	0	1
-0.10198	-0.993985	0.0390411	0.379007	-0.9931	0.099421	-0.0619843	-0.45666	0.0577019	-0.0451043	-0.997311	0.213876	0	0	0	1
-0.101893	-0.994025	0.0382386	0.378681	-0.99311	0.0993857	-0.0618726	-0.456674	0.0576744	-0.044291	-0.997349	0.213747	0	0	0	1
-0.101671	-0.994083	0.0373143	0.37836	-0.993127	0.0992178	-0.0618677	-0.456702	0.0577713	-0.0433596	-0.997384	0.213643	0	0	0	1
-0.101435	-0.99414	0.0364214	0.378061	-0.993148	0.0990356	-0.0618337	-0.456709	0.0578363	-0.0424556	-0.997419	0.213539	0	0	0	1
-0.101179	-0.994203	0.0354219	0.377719	-0.993168	0.098838	-0.0618212	-0.456726	0.0579338	-0.0414465	-0.997456	0.213437	0	0	0	1
-0.100991	-0.994254	0.0344971	0.37738	-0.993184	0.0987058	-0.0617793	-0.456742	0.0579913	-0.0405128	-0.997491	0.213333	0	0	0	1
-0.100946	-0.99429	0.0335883	0.376984	-0.99319	0.0987186	-0.0616552	-0.456755	0.0579594	-0.0395951	-0.99753	0.213203	0	0	0	1
-0.101046	-0.994301	0.0329524	0.376649	-0.993186	0.0988613	-0.0615045	-0.456757	0.0578683	-0.0389543	-0.99756	0.21308	0	0	0	1
-0.101197	-0.9943	0.0325319	0.376381	-0.993173	0.0990396	-0.0614156	-0.456779	0.0578156	-0.0385366	-0.99758	0.213002	0	0	0	1
-0.101339	-0.994302	0.0320106	0.376077	-0.993163	0.0992166	-0.0612924	-0.456799	0.0577392	-0.0380147	-0.997604	0.212911	0	0	0	1
-0.101492	-0.994303	0.0315078	0.375776	-0.993156	0.0994048	-0.0611041	-0.456802	0.057596	-0.0375053	-0.997632	0.212807	0	0	0	1
-0.101757	-0.994288	0.0311018	0.375467	-0.993137	0.0997001	-0.0609355	-0.456819	0.0574587	-0.0371007	-0.997655	0.212705	0	0	0	1
-0.102098	-0.994265	0.0307275	0.375128	-0.993111	0.100069	-0.0607514	-0.456846	0.0573001	-0.0367301	-0.997677	0.212611	0	0	0	1
-0.102457	-0.994238	0.0304152	0.374813	-0.993086	0.100454	-0.0605171	-0.456846	0.0570852	-0.0364171	-0.997701	0.212494	0	0	0	1
-0.102811	-0.994212	0.030048	0.374463	-0.993059	0.100835	-0.0603241	-0.456868	0.0569172	-0.0360532	-0.997724	0.212387	0	0	0	1
-0.102598	-0.994245	0.0296978	0.374128	-0.993091	0.10065	-0.0601149	-0.456894	0.0567519	-0.0356721	-0.997747	0.212296	0	0	0	1
-0.102797	-0.994233	0.0293949	0.373762	-0.993087	0.100877	-0.0598017	-0.456904	0.0564636	-0.0353508	-0.997775	0.21219	0	0	0	1
-0.103155	-0.994203	0.0291558	0.373419	-0.993062	0.101256	-0.059575	-0.456929	0.0562495	-0.0351108	-0.997796	0.212097	0	0	0	1
-0.103358	-0.99419	0.0288968	0.373098	-0.993056	0.101484	-0.0592898	-0.456937	0.0559848	-0.034836	-0.99782	0.212008	0	0	0	1
-0.103513	-0.994184	0.0285411	0.37275	-0.99305	0.101665	-0.0590693	-0.456968	0.0557963	-0.034469	-0.997843	0.211947	0	0	0	1
-0.103695	-0.994173	0.0282487	0.372436	-0.993048	0.101874	-0.0587451	-0.456961	0.0554971	-0.0341556	-0.997871	0.211859	0	0	0	1
-0.103774	-0.994176	0.0278732	0.372102	-0.993054	0.101984	-0.0584558	-0.456965	0.0552448	-0.0337576	-0.997898	0.211779	0	0	0	1
-0.10396	-0.994168	0.0274466	0.371729	-0.993045	0.102202	-0.0582151	-0.456993	0.0550427	-0.0333196	-0.997924	0.211709	0	0	0	1
-0.104105	-0.994163	0.0270895	0.371404	-0.993046	0.102376	-0.0579026	-0.456988	0.0547634	-0.0329409	-0.997952	0.211624	0	0	0	1
-0.104193	-0.994167	0.0266039	0.371066	-0.99305	0.102501	-0.0576151	-0.456985	0.0545242	-0.032434	-0.997982	0.211546	0	0	0	1
-0.104281	-0.994169	0.0261561	0.370736	-0.993056	0.102624	-0.0572866	-0.456977	0.0542404	-0.0319603	-0.998013	0.211483	0	0	0	1
-0.104471	-0.99416	0.0257542	0.370399	-0.993056	0.102847	-0.0568843	-0.456961	0.0538754	-0.03153	-0.998046	0.211422	0	0	0	1
-0.104463	-0.994174	0.0252461	0.37005	-0.993087	0.102886	-0.0562725	-0.456897	0.0533193	-0.0309619	-0.998094	0.211358	0	0	0	1
-0.104511	-0.994182	0.0247271	0.369674	-0.993126	0.102989	-0.0553841	-0.456803	0.0524873	-0.0303574	-0.998157	0.211329	0	0	0	1
-0.104514	-0.994194	0.0242325	0.36925	-0.993185	0.103053	-0.0541997	-0.456699	0.0513599	-0.0297441	-0.998234	0.211313	0	0	0	1
-0.10427	-0.994228	0.0238685	0.368787	-0.99328	0.10287	-0.0527838	-0.456595	0.0499958	-0.029224	-0.998318	0.211294	0	0	0	1
-0.103912	-0.994272	0.0235958	0.368304	-0.993369	0.102558	-0.0516949	-0.45662	0.0489509	-0.0288232	-0.998382	0.211309	0	0	0	1
-0.103774	-0.994294	0.0232722	0.367794	-0.993446	0.102473	-0.050379	-0.456609	0.0476788	-0.0283599	-0.998457	0.21126	0	0	0	1
-0.103452	-0.994334	0.0230023	0.367395	-0.993523	0.102191	-0.0494131	-0.456627	0.0467545	-0.0279775	-0.998511	0.211204	0	0	0	1
-0.103118	-0.994374	0.0227649	0.367046	-0.993596	0.101892	-0.0485674	-0.456646	0.0459466	-0.0276396	-0.998558	0.211151	0	0	0	1
-0.10316	-0.994374	0.0225876	0.366735	-0.993619	0.10196	-0.0479398	-0.456689	0.045339	-0.0274013	-0.998592	0.211121	0	0	0	1
-0.10297	-0.994397	0.0224121	0.366443	-0.993666	0.101794	-0.0473214	-0.456724	0.0447469	-0.0271551	-0.998626	0.211096	0	0	0	1
-0.103002	-0.994398	0.0222263	0.366128	-0.993693	0.101853	-0.0466228	-0.456729	0.0440698	-0.0269007	-0.998663	0.211072	0	0	0	1
-0.102794	-0.994424	0.0220332	0.365757	-0.993741	0.101671	-0.0459866	-0.456743	0.043462	-0.0266348	-0.998697	0.211065	0	0	0	1
-0.102762	-0.994431	0.0218761	0.365338	-0.993763	0.101657	-0.0455421	-0.4568	0.0430366	-0.026432	-0.99872	0.211085	0	0	0	1
-0.102689	-0.994442	0.0217025	0.36494	-0.993788	0.101603	-0.0451126	-0.456839	0.0426287	-0.0262126	-0.998744	0.211076	0	0	0	1
-0.102734	-0.994441	0.0215232	0.364559	-0.993798	0.101666	-0.0447386	-0.456869	0.0422736	-0.0259984	-0.998764	0.211041	0	0	0	1
-0.102612	-0.994458	0.0213502	0.364217	-0.993823	0.101558	-0.0444457	-0.456901	0.042003	-0.0257914	-0.998781	0.210992	0	0	0	1
-0.10264	-0.994459	0.0211661	0.36388	-0.993832	0.101602	-0.0441209	-0.456916	0.0416978	-0.0255766	-0.9988	0.210922	0	0	0	1
-0.102652	-0.994461	0.0209947	0.363531	-0.993841	0.101628	-0.0438578	-0.456952	0.0414532	-0.02538	-0.998815	0.210866	0	0	0	1
-0.102766	-0.994454	0.0207988	0.363143	-0.993844	0.101759	-0.0434951	-0.456974	0.0411093	-0.025153	-0.998835	0.210799	0	0	0	1
-0.102701	-0.994464	0.0206192	0.362754	-0.993864	0.10171	-0.0431624	-0.457012	0.0407982	-0.024938	-0.998853	0.210758	0	0	0	1
-0.102693	-0.994468	0.0204454	0.362362	-0.993879	0.101719	-0.0427903	-0.457049	0.0404459	-0.024727	-0.998872	0.210727	0	0	0	1
-0.102723	-0.994469	0.020253	0.361951	-0.993894	0.101768	-0.0423163	-0.457063	0.0399931	-0.0244887	-0.998897	0.210692	0	0	0	1
-0.102852	-0.994459	0.0200912	0.361553	-0.993899	0.101915	-0.0418288	-0.457081	0.0395214	-0.0242833	-0.99892	0.210683	0	0	0	1
-0.10298	-0.994449	0.0199236	0.361185	-0.993907	0.102063	-0.0412974	-0.457078	0.0390066	-0.0240676	-0.998946	0.210675	0	0	0	1
-0.102956	-0.994455	0.0197551	0.360811	-0.993929	0.102058	-0.0407744	-0.457081	0.038504	-0.0238457	-0.998971	0.210664	0	0	0	1
-0.103023	-0.994452	0.0195843	0.360444	-0.99394	0.102144	-0.0402832	-0.457084	0.0380311	-0.0236283	-0.998994	0.210645	0	0	0	1
-0.103129	-0.994444	0.0194215	0.36008	-0.993946	0.102266	-0.0398138	-0.457088	0.0375783	-0.0234225	-0.999016	0.210621	0	0	0	1
-0.103344	-0.994425	0.0192413	0.359684	-0.993943	0.1025	-0.0392856	-0.457087	0.0370662	-0.0231973	-0.99904	0.210595	0	0	0	1
-0.103482	-0.994414	0.0190445	0.359293	-0.993955	0.102662	-0.0385516	-0.457044	0.036353	-0.0229314	-0.999073	0.210586	0	0	0	1
-0.103307	-0.994437	0.0188116	0.358896	-0.994012	0.102521	-0.0374389	-0.456929	0.0352739	-0.0225794	-0.999119	0.210603	0	0	0	1
-0.10336	-0.994435	0.0186103	0.358441	-0.994048	0.102609	-0.0362115	-0.456829	0.0340722	-0.0222551	-0.999168	0.210678	0	0	0	1
-0.103125	-0.994464	0.0183865	0.357942	-0.994117	0.102411	-0.0348621	-0.456727	0.0327579	-0.0218863	-0.999221	0.210771	0	0	0	1
-0.102278	-0.994555	0.0181961	0.357431	-0.99424	0.101595	-0.0337225	-0.456698	0.031662	-0.0215532	-0.999263	0.210906	0	0	0	1
-0.101818	-0.994604	0.0180838	0.356942	-0.994308	0.101154	-0.0330426	-0.45676	0.0310068	-0.021358	-0.999288	0.211029	0	0	0	1
-0.101248	-0.994665	0.0179082	0.356499	-0.994386	0.100604	-0.0323627	-0.456771	0.0303602	-0.0210972	-0.999313	0.211057	0	0	0	1
-0.100801	-0.994714	0.0177543	0.356121	-0.994443	0.10017	-0.0319642	-0.456808	0.0299885	-0.0208906	-0.999329	0.211053	0	0	0	1
-0.100551	-0.994742	0.0176013	0.355795	-0.994476	0.0999303	-0.0316825	-0.456837	0.0297287	-0.0207027	-0.999341	0.211012	0	0	0	1
-0.100548	-0.994744	0.0174575	0.355468	-0.994483	0.0999364	-0.0314481	-0.456869	0.0295099	-0.0205362	-0.999351	0.210963	0	0	0	1
-0.100692	-0.994732	0.0173237	0.355117	-0.994476	0.10009	-0.0311626	-0.456907	0.0292362	-0.0203787	-0.999362	0.21093	0	0	0	1
-0.10059	-0.994745	0.0172101	0.354771	-0.994496	0.0999977	-0.0308396	-0.456947	0.0289282	-0.0202304	-0.999374	0.210928	0	0	0	1
-0.100648	-0.994741	0.0170717	0.354386	-0.994502	0.100068	-0.0304151	-0.456975	0.0285186	-0.020052	-0.999389	0.210926	0	0	0	1
-0.100583	-0.99475	0.0169395	0.354005	-0.994519	0.100015	-0.0300226	-0.45701	0.0281424	-0.0198793	-0.999403	0.210929	0	0	0	1
-0.100441	-0.994767	0.0168042	0.353625	-0.994543	0.0998841	-0.0296412	-0.457047	0.0277793	-0.0197026	-0.999417	0.210922	0	0	0	1
-0.100436	-0.994769	0.0166611	0.353236	-0.994554	0.0998909	-0.0292496	-0.457076	0.027404	-0.0195211	-0.999431	0.210903	0	0	0	1
-0.100496	-0.994766	0.0165067	0.352861	-0.99456	0.0999637	-0.0288104	-0.457086	0.0269812	-0.0193253	-0.999446	0.210875	0	0	0	1
-0.100482	-0.99477	0.0163669	0.352491	-0.994572	0.099962	-0.0283919	-0.457105	0.026579	-0.0191439	-0.99946	0.210862	0	0	0	1
-0.100509	-0.994769	0.0162332	0.352132	-0.99458	0.0999993	-0.0279898	-0.457124	0.0261917	-0.0189715	-0.999474	0.210849	0	0	0	1
-0.100538	-0.994768	0.0161009	0.351731	-0.994586	0.100039	-0.0276299	-0.457166	0.0258463	-0.0188046	-0.999486	0.210835	0	0	0	1
-0.100667	-0.994757	0.0159709	0.351335	-0.994582	0.100178	-0.0272618	-0.457206	0.0254906	-0.0186418	-0.999498	0.210827	0	0	0	1
-0.100595	-0.994767	0.0158228	0.350948	-0.994601	0.100119	-0.0267627	-0.457211	0.0250101	-0.0184427	-0.999514	0.210816	0	0	0	1
-0.100546	-0.994774	0.0156963	0.350598	-0.994616	0.100081	-0.0263547	-0.457229	0.0246177	-0.0182748	-0.999527	0.210815	0	0	0	1
-0.100531	-0.994778	0.0155507	0.35024	-0.994629	0.100078	-0.0258834	-0.457227	0.0241636	-0.0180824	-0.999542	0.210791	0	0	0	1
-0.100448	-0.994788	0.0154103	0.349829	-0.994649	0.100007	-0.0253747	-0.457244	0.023673	-0.0178898	-0.999557	0.21079	0	0	0	1
-0.100235	-0.994812	0.0152477	0.349415	-0.994687	0.0998114	-0.0246286	-0.457214	0.0229506	-0.0176485	-0.999578	0.21081	0	0	0	1
-0.100142	-0.994824	0.0150743	0.34897	-0.99472	0.0997406	-0.0235685	-0.457128	0.0219146	-0.0173681	-0.999606	0.210855	0	0	0	1
-0.100027	-0.994839	0.0148798	0.348477	-0.994762	0.0996551	-0.0221148	-0.456983	0.0204894	-0.0170272	-0.999642	0.210938	0	0	0	1
-0.0996968	-0.994875	0.0147139	0.347955	-0.994822	0.0993519	-0.0207157	-0.456882	0.0191192	-0.0167163	-0.999675	0.211067	0	0	0	1
-0.0990148	-0.994945	0.0145694	0.347431	-0.994911	0.0986911	-0.0196038	-0.45685	0.0180384	-0.0164497	-0.999699	0.211187	0	0	0	1
-0.09824	-0.995024	0.0143858	0.3469	-0.995006	0.0979369	-0.0185425	-0.456811	0.0170128	-0.016149	-0.999722	0.211252	0	0	0	1
-0.0976354	-0.995086	0.0142044	0.346367	-0.99508	0.0973502	-0.0176164	-0.456804	0.0161185	-0.0158679	-0.999742	0.211306	0	0	0	1
-0.0973572	-0.995116	0.0140191	0.3459	-0.995119	0.0970869	-0.0168544	-0.456789	0.0153825	-0.015605	-0.999757	0.211295	0	0	0	1
-0.0973725	-0.995117	0.0138203	0.345455	-0.995124	0.0971126	-0.0163748	-0.456795	0.0149241	-0.0153608	-0.999768	0.211209	0	0	0	1
-0.097324	-0.995125	0.0136189	0.345041	-0.995133	0.0970715	-0.0160833	-0.456814	0.0146543	-0.0151314	-0.999776	0.211094	0	0	0	1
-0.0972139	-0.995138	0.0134251	0.34466	-0.995148	0.0969686	-0.015797	-0.456825	0.0143898	-0.0149092	-0.999783	0.210981	0	0	0	1
-0.0972761	-0.995135	0.0132463	0.344263	-0.995145	0.0970373	-0.0155288	-0.456848	0.0141393	-0.0147061	-0.999789	0.210881	0	0	0	1
-0.0972942	-0.995135	0.013073	0.343852	-0.995147	0.0970619	-0.0152477	-0.456876	0.0138761	-0.0145066	-0.999796	0.210791	0	0	0	1
-0.0974314	-0.995124	0.0129181	0.343456	-0.995137	0.0972053	-0.0149669	-0.456904	0.0136097	-0.0143271	-0.999802	0.210714	0	0	0	1
-0.0975355	-0.995116	0.0127573	0.343057	-0.995132	0.0973165	-0.014621	-0.456919	0.0132795	-0.0141348	-0.999809	0.210645	0	0	0	1
-0.0976902	-0.995102	0.0126044	0.342688	-0.995121	0.0974779	-0.0142897	-0.456928	0.0129625	-0.0139524	-0.999816	0.210571	0	0	0	1
-0.0977542	-0.995098	0.0124384	0.342311	-0.995118	0.0975485	-0.0139613	-0.456935	0.0126509	-0.013756	-0.999823	0.210487	0	0	0	1
-0.0978138	-0.995095	0.0122697	0.341866	-0.995116	0.0976146	-0.0136396	-0.456968	0.0123465	-0.0135574	-0.999829	0.21041	0	0	0	1
-0.0978118	-0.995097	0.0121095	0.341436	-0.995121	0.0976193	-0.0132891	-0.456996	0.0120133	-0.0133639	-0.999836	0.21035	0	0	0	1
-0.0976344	-0.995116	0.0119506	0.341017	-0.995143	0.0974494	-0.0128615	-0.457007	0.0116056	-0.0131619	-0.999843	0.210297	0	0	0	1
-0.0973917	-0.995142	0.0117881	0.340605	-0.995172	0.0972146	-0.0124011	-0.45701	0.0111663	-0.0129526	-0.999851	0.210241	0	0	0	1
-0.0971797	-0.995164	0.0116297	0.340185	-0.995197	0.0970096	-0.0119907	-0.457029	0.0107759	-0.0127528	-0.999858	0.210194	0	0	0	1
-0.0969628	-0.995187	0.0114559	0.339752	-0.995222	0.0967995	-0.0116046	-0.457046	0.0104113	-0.01254	-0.999865	0.210123	0	0	0	1
-0.0965706	-0.995228	0.0112622	0.339341	-0.995263	0.096413	-0.0113021	-0.457066	0.0101338	-0.012314	-0.99987	0.210019	0	0	0	1
-0.0965312	-0.995234	0.0110742	0.338916	-0.99527	0.0963793	-0.0109942	-0.457084	0.00984583	-0.0120968	-0.999876	0.209913	0	0	0	1
-0.0962828	-0.99526	0.0108821	0.338512	-0.995297	0.0961368	-0.010654	-0.457092	0.00952871	-0.0118705	-0.999882	0.209808	0	0	0	1
-0.0958287	-0.995306	0.0106907	0.338101	-0.995343	0.0956885	-0.0103172	-0.457104	0.00921723	-0.0116433	-0.999887	0.209706	0	0	0	1
-0.0952477	-0.995363	0.0105246	0.337699	-0.995402	0.0951124	-0.0100236	-0.457134	0.00894749	-0.0114446	-0.999892	0.209625	0	0	0	1
-0.0951001	-0.995379	0.0103699	0.337297	-0.995418	0.0949692	-0.00975536	-0.457168	0.00869686	-0.0112638	-0.999896	0.209555	0	0	0	1
-0.0949261	-0.995397	0.010202	0.336909	-0.995438	0.0948007	-0.00939187	-0.457168	0.00835286	-0.0110607	-0.999901	0.209466	0	0	0	1
-0.0947977	-0.995411	0.0100433	0.336551	-0.995452	0.0946768	-0.00909916	-0.457175	0.00807792	-0.010874	-0.999906	0.209379	0	0	0	1
-0.0947671	-0.995416	0.00987235	0.336174	-0.995458	0.0946514	-0.00874173	-0.457166	0.0077386	-0.0106697	-0.999911	0.209278	0	0	0	1
-0.0947375	-0.99542	0.00971763	0.335796	-0.995462	0.0946258	-0.00847267	-0.45718	0.0074857	-0.01049	-0.999915	0.20918	0	0	0	1
-0.094754	-0.99542	0.00957267	0.335396	-0.995462	0.0946459	-0.0082345	-0.45721	0.00726215	-0.0103233	-0.999918	0.209095	0	0	0	1
-0.0947958	-0.995417	0.00942701	0.335022	-0.99546	0.0946916	-0.00795065	-0.457225	0.00699293	-0.0101517	-0.999922	0.209015	0	0	0	1
-0.0947261	-0.995425	0.00929452	0.334704	-0.995469	0.0946256	-0.0076785	-0.45723	0.00673524	-0.00999358	-0.999925	0.208943	0	0	0	1
-0.0949061	-0.995409	0.00916642	0.334332	-0.995453	0.094809	-0.00741461	-0.45725	0.00648288	-0.00984226	-0.999928	0.20887	0	0	0	1
-0.0951191	-0.99539	0.00902492	0.333919	-0.995434	0.0950253	-0.00717332	-0.457281	0.00625402	-0.00967987	-0.999931	0.208787	0	0	0	1
-0.0951141	-0.995392	0.00887458	0.33353	-0.995436	0.0950235	-0.00694083	-0.457277	0.00603692	-0.0095081	-0.999934	0.208697	0	0	0	1
-0.0952164	-0.995384	0.00875391	0.333144	-0.995428	0.0951283	-0.00675193	-0.45724	0.00585937	-0.00937063	-0.999937	0.208641	0	0	0	1
-0.0952849	-0.995378	0.00864643	0.332733	-0.995422	0.0951995	-0.00651935	-0.457241	0.00563744	-0.00924191	-0.999939	0.208609	0	0	0	1
-0.095324	-0.995375	0.00854057	0.332352	-0.995421	0.0952427	-0.00613748	-0.457253	0.00526702	-0.00910039	-0.999942	0.208577	0	0	0	1
-0.095406	-0.995368	0.00845911	0.331989	-0.995415	0.0953288	-0.00573434	-0.45726	0.00487272	-0.0089813	-0.999945	0.208569	0	0	0	1
-0.0952503	-0.995384	0.0083696	0.331573	-0.995432	0.0951774	-0.00529103	-0.457282	0.00444134	-0.00884925	-0.999949	0.208579	0	0	0	1
-0.0950833	-0.995401	0.00825459	0.331147	-0.99545	0.0950152	-0.00480166	-0.457288	0.00396658	-0.00868751	-0.999952	0.208566	0	0	0	1
-0.0947442	-0.995434	0.00813443	0.330759	-0.995484	0.0946809	-0.00430359	-0.457279	0.00348508	-0.00851937	-0.999955	0.20854	0	0	0	1
-0.0945409	-0.995454	0.00802458	0.33035	-0.995505	0.0944819	-0.00382455	-0.457284	0.0030203	-0.00836405	-0.999958	0.208525	0	0	0	1
-0.0942455	-0.995483	0.00790974	0.329974	-0.995534	0.0941912	-0.00330924	-0.45727	0.00252056	-0.00820027	-0.999961	0.208507	0	0	0	1
-0.0941483	-0.995493	0.00778143	0.329601	-0.995545	0.0940996	-0.00263578	-0.45721	0.00186296	-0.00800892	-0.999964	0.208476	0	0	0	1
-0.0940097	-0.995507	0.00767451	0.329203	-0.995559	0.093967	-0.00191439	-0.457158	0.00115591	-0.00783443	-0.999966	0.208476	0	0	0	1
-0.0938319	-0.995525	0.00757032	0.32876	-0.995576	0.0937956	-0.00108959	-0.457103	0.000345905	-0.00765312	-0.999968	0.208498	0	0	0	1
-0.0933103	-0.995574	0.00746902	0.32831	-0.995625	0.0932811	-0.000139809	-0.457034	-0.000586295	-0.00746348	-0.99997	0.208548	0	0	0	1
-0.0929123	-0.995612	0.00738755	0.327847	-0.995661	0.09289	0.00080519	-0.456977	-0.00151667	-0.00729481	-0.99997	0.208612	0	0	0	1
-0.0927847	-0.995625	0.0072924	0.327362	-0.995671	0.0927705	0.00195159	-0.456873	-0.00264838	-0.0070939	-0.999969	0.208667	0	0	0	1
-0.0925667	-0.995646	0.00722216	0.326956	-0.995688	0.0925587	0.00286182	-0.456809	-0.00354666	-0.0069403	-0.999967	0.208732	0	0	0	1
-0.0927017	-0.995634	0.00715596	0.326567	-0.995673	0.0926979	0.00350926	-0.456801	-0.00418612	-0.00681389	-0.999966	0.20875	0	0	0	1
-0.0926007	-0.995644	0.00708062	0.32619	-0.995681	0.0925993	0.00391295	-0.456826	-0.00458042	-0.00670191	-0.999965	0.208743	0	0	0	1
-0.0924812	-0.995655	0.00698157	0.325841	-0.99569	0.092482	0.00432236	-0.456822	-0.00497812	-0.00656597	-0.999964	0.20872	0	0	0	1
-0.0923881	-0.995665	0.00690048	0.325474	-0.995697	0.092391	0.00471236	-0.45683	-0.00535834	-0.00644967	-0.999963	0.208707	0	0	0	1
-0.0925011	-0.995655	0.00682725	0.325086	-0.995684	0.0925059	0.0050726	-0.456849	-0.00571099	-0.00634282	-0.999961	0.208694	0	0	0	1
-0.0926862	-0.995638	0.0067495	0.324679	-0.995665	0.0926927	0.00541276	-0.456874	-0.00604366	-0.00623282	-0.99996	0.208674	0	0	0	1
-0.0928599	-0.995622	0.00667748	0.324288	-0.995647	0.092868	0.00573366	-0.456903	-0.00635758	-0.00613027	-0.999959	0.208662	0	0	0	1
-0.0928588	-0.995623	0.00659344	0.323898	-0.995645	0.0928688	0.00614115	-0.456909	-0.00675549	-0.00600876	-0.999957	0.208643	0	0	0	1
-0.0930023	-0.99561	0.00651654	0.323476	-0.995629	0.0930137	0.0064714	-0.456943	-0.00707802	-0.00590051	-0.999955	0.208633	0	0	0	1
-0.0930785	-0.995603	0.00643477	0.323038	-0.995619	0.0930914	0.0068319	-0.456974	-0.00742979	-0.00578499	-0.999954	0.208617	0	0	0	1
-0.093055	-0.995606	0.00636834	0.322588	-0.995619	0.0930693	0.00715732	-0.457024	-0.00774748	-0.00568874	-0.999952	0.208618	0	0	0	1
-0.0927466	-0.995635	0.00627202	0.322175	-0.995645	0.0927623	0.00753955	-0.457046	-0.00811737	-0.00555978	-0.99995	0.208599	0	0	0	1
-0.0925147	-0.995658	0.00616676	0.321775	-0.995664	0.0925314	0.00788888	-0.457059	-0.00845417	-0.00542454	-0.999947	0.208552	0	0	0	1
-0.0919967	-0.995706	0.0060471	0.321388	-0.995709	0.092014	0.0081913	-0.457078	-0.00874148	-0.00528195	-0.999946	0.208494	0	0	0	1
-0.0917985	-0.995725	0.00594179	0.320979	-0.995725	0.0918161	0.0084328	-0.45712	-0.00897123	-0.00515665	-0.999944	0.208448	0	0	0	1
-0.0918343	-0.995723	0.00583316	0.320556	-0.995719	0.0918529	0.00880095	-0.457128	-0.00932804	-0.00501435	-0.999942	0.208394	0	0	0	1
-0.0916035	-0.995744	0.0057358	0.320157	-0.995737	0.0916227	0.00911863	-0.457148	-0.00963429	-0.00489045	-0.99994	0.208349	0	0	0	1
-0.0909715	-0.995803	0.00560303	0.319704	-0.995791	0.0909914	0.00952379	-0.457162	-0.0100226	-0.00472747	-0.999937	0.208295	0	0	0	1
-0.0905871	-0.995839	0.00550519	0.319279	-0.995823	0.0906077	0.00988964	-0.457184	-0.0103763	-0.00460075	-0.999934	0.208263	0	0	0	1
-0.0903743	-0.995858	0.00541419	0.318877	-0.995838	0.0903958	0.0102904	-0.457191	-0.0107662	-0.00447611	-0.99993	0.208235	0	0	0	1
-0.090407	-0.995856	0.00530575	0.318464	-0.99583	0.0904292	0.0107326	-0.457181	-0.0111969	-0.00432778	-0.999926	0.20818	0	0	0	1
-0.0902397	-0.995872	0.00518919	0.318068	-0.995841	0.0902622	0.0110894	-0.45718	-0.011541	-0.00418138	-0.999923	0.208119	0	0	0	1
-0.0900322	-0.995891	0.00506618	0.317675	-0.995857	0.0900546	0.0114086	-0.457185	-0.0118469	-0.00403254	-0.99992	0.208043	0	0	0	1
-0.0898658	-0.995907	0.00493799	0.317236	-0.995868	0.0898879	0.0117487	-0.457196	-0.0121735	-0.00387628	-0.999916	0.207967	0	0	0	1
-0.0896465	-0.995927	0.00482343	0.316792	-0.995883	0.0896686	0.0120912	-0.457217	-0.0125034	-0.00373416	-0.999913	0.207913	0	0	0	1
-0.0896029	-0.995932	0.00471083	0.31636	-0.995882	0.0896251	0.0125335	-0.457207	-0.0129337	-0.00358292	-0.999908	0.207853	0	0	0	1
-0.0895844	-0.995934	0.00457761	0.315926	-0.995877	0.0896066	0.013006	-0.457183	-0.0133923	-0.00340815	-0.999903	0.207778	0	0	0	1
-0.0895311	-0.995939	0.00444392	0.315501	-0.995877	0.0895528	0.0134277	-0.457166	-0.0138001	-0.00323797	-0.999898	0.207695	0	0	0	1
-0.0895724	-0.995936	0.00430491	0.315069	-0.995868	0.0895934	0.0138201	-0.457152	-0.0141787	-0.00306379	-0.999893	0.207603	0	0	0	1
-0.0894476	-0.995948	0.00413719	0.314595	-0.995872	0.0894676	0.0142949	-0.457125	-0.0146362	-0.00285605	-0.999887	0.207494	0	0	0	1
-0.0891212	-0.995978	0.00391885	0.314057	-0.995893	0.0891395	0.0148578	-0.45708	-0.0151764	-0.00259323	-0.99988	0.207342	0	0	0	1
-0.0886199	-0.996024	0.00366391	0.313455	-0.995929	0.0886359	0.0154831	-0.457024	-0.0157753	-0.00229153	-0.999871	0.207155	0	0	0	1
-0.0881977	-0.996062	0.00342218	0.31287	-0.995958	0.0882111	0.0160365	-0.456977	-0.0163043	-0.00200863	-0.999863	0.206977	0	0	0	1
-0.0876962	-0.996107	0.00322929	0.312367	-0.995995	0.0877074	0.0164835	-0.456949	-0.0167316	-0.0017855	-0.999857	0.206844	0	0	0	1
-0.0872824	-0.996144	0.0030084	0.311873	-0.996023	0.0872907	0.01698	-0.456902	-0.0172062	-0.00152908	-0.999849	0.206682	0	0	0	1
-0.0866346	-0.996202	0.00277837	0.311374	-0.996073	0.0866395	0.0173917	-0.456875	-0.0175954	-0.00127545	-0.999843	0.206503	0	0	0	1
-0.086094	-0.996249	0.00257719	0.310865	-0.996114	0.0860959	0.0177415	-0.456872	-0.0179259	-0.00105447	-0.999837	0.206348	0	0	0	1
-0.0859602	-0.996261	0.00242086	0.31039	-0.99612	0.0859596	0.018041	-0.456877	-0.0182107	-0.000875394	-0.999832	0.206219	0	0	0	1
-0.0857815	-0.996277	0.00228085	0.310003	-0.996131	0.0857786	0.0183157	-0.456868	-0.0184722	-0.000715628	-0.999827	0.206105	0	0	0	1
-0.0857932	-0.996276	0.00214275	0.309672	-0.996125	0.0857878	0.0185828	-0.456843	-0.0187265	-0.000554932	-0.999823	0.205985	0	0	0	1
-0.0858688	-0.99627	0.00198712	0.309304	-0.996114	0.0858607	0.018865	-0.456819	-0.0189943	-0.000374257	-0.999818	0.205853	0	0	0	1
-0.0858955	-0.996268	0.00183124	0.30892	-0.996106	0.0858844	0.0191574	-0.456796	-0.0192722	-0.000193357	-0.999812	0.205716	0	0	0	1
-0.0859	-0.996268	0.00170278	0.308536	-0.996101	0.0858865	0.0194216	-0.456787	-0.0195244	-4.26212e-05	-0.999808	0.2056	0	0	0	1
-0.0858431	-0.996273	0.00156376	0.308136	-0.996101	0.0858268	0.0196772	-0.456786	-0.0197671	0.000116675	-0.999803	0.205488	0	0	0	1
-0.0858858	-0.996269	0.00140033	0.30775	-0.996091	0.0858662	0.0199809	-0.456759	-0.0200556	0.000306398	-0.999797	0.205347	0	0	0	1
-0.0858471	-0.996273	0.00122929	0.307379	-0.996089	0.0858239	0.0202948	-0.456723	-0.0203538	0.000502938	-0.999791	0.205196	0	0	0	1
-0.0858976	-0.996269	0.00106873	0.307011	-0.996079	0.085871	0.0205876	-0.456693	-0.0206317	0.000689041	-0.999785	0.205057	0	0	0	1
-0.0859382	-0.996265	0.000851778	0.306602	-0.996067	0.0859067	0.0210037	-0.456621	-0.0210275	0.000941732	-0.999777	0.204849	0	0	0	1
-0.0860028	-0.99626	0.000653245	0.306231	-0.996054	0.0859667	0.0213719	-0.456557	-0.0213773	0.0011725	-0.999769	0.204665	0	0	0	1
-0.0860158	-0.996259	0.000500756	0.305891	-0.996047	0.085976	0.0216468	-0.456526	-0.021638	0.0013483	-0.999763	0.204533	0	0	0	1
-0.0861004	-0.996252	0.000341708	0.305511	-0.996033	0.0860567	0.0219607	-0.456487	-0.0219369	0.00153557	-0.999756	0.204385	0	0	0	1
-0.0859699	-0.996263	0.000166707	0.305128	-0.996038	0.0859218	0.0222873	-0.456447	-0.0222475	0.00173508	-0.999749	0.204229	0	0	0	1
-0.0858376	-0.996274	-1.55878e-05	0.304722	-0.996041	0.0857849	0.0226372	-0.456401	-0.0225806	0.00194372	-0.999741	0.204061	0	0	0	1
-0.0856538	-0.99629	-0.000199016	0.304333	-0.99605	0.0855962	0.0229818	-0.456354	-0.0229087	0.00215177	-0.999733	0.203894	0	0	0	1
-0.0855337	-0.9963	-0.000353263	0.303975	-0.996054	0.0854719	0.0232785	-0.45632	-0.0231913	0.00232801	-0.999727	0.203755	0	0	0	1
-0.0852915	-0.996321	-0.000496499	0.303642	-0.996068	0.0852258	0.0235524	-0.45629	-0.0234525	0.0024884	-0.99972	0.203628	0	0	0	1
-0.0851746	-0.996331	-0.000650194	0.303274	-0.996072	0.0851045	0.0238471	-0.456256	-0.0237334	0.00266383	-0.999713	0.203487	0	0	0	1
-0.0851364	-0.996334	-0.000780825	0.302942	-0.996069	0.0850626	0.0241069	-0.45623	-0.0239813	0.00281515	-0.999707	0.203367	0	0	0	1
-0.0851591	-0.996332	-0.000881636	0.302638	-0.996062	0.0850822	0.0243158	-0.456219	-0.0241808	0.00293388	-0.999702	0.203274	0	0	0	1
-0.0851782	-0.996331	-0.000976511	0.302326	-0.996056	0.0850984	0.0245098	-0.456217	-0.0243658	0.00304535	-0.999697	0.203188	0	0	0	1
-0.0850031	-0.996345	-0.00107244	0.301981	-0.996066	0.0849204	0.0247019	-0.456225	-0.0245497	0.00315294	-0.999692	0.203108	0	0	0	1
-0.0844441	-0.996393	-0.00116655	0.30162	-0.99611	0.0843587	0.0248773	-0.45625	-0.0247183	0.00324773	-0.999687	0.203041	0	0	0	1
-0.0842318	-0.996411	-0.00124816	0.301215	-0.996123	0.0841439	0.0250624	-0.456282	-0.0248965	0.00333934	-0.999683	0.202975	0	0	0	1
-0.0841537	-0.996417	-0.00133182	0.300808	-0.996126	0.0840631	0.0252328	-0.456316	-0.0250596	0.00343507	-0.999678	0.202911	0	0	0	1
-0.0839906	-0.996431	-0.00142253	0.300444	-0.996135	0.0838972	0.0254101	-0.456335	-0.0252292	0.0035362	-0.999674	0.202842	0	0	0	1
-0.0838788	-0.99644	-0.00151227	0.300066	-0.99614	0.0837825	0.0256009	-0.456353	-0.0254122	0.00363876	-0.999669	0.202768	0	0	0	1
-0.0838015	-0.996446	-0.00160695	0.299648	-0.996142	0.0837021	0.0257993	-0.456378	-0.0256023	0.00374772	-0.999663	0.202691	0	0	0	1
-0.0838268	-0.996444	-0.00168685	0.299259	-0.996135	0.0837245	0.0259922	-0.456397	-0.0257876	0.0038441	-0.999658	0.202617	0	0	0	1
-0.0838358	-0.996443	-0.00176623	0.298912	-0.99613	0.0837308	0.0261637	-0.456414	-0.0259519	0.00393777	-0.999654	0.20255	0	0	0	1
-0.0837956	-0.996446	-0.00185515	0.29858	-0.996129	0.0836876	0.0263495	-0.456418	-0.0261297	0.00404086	-0.999649	0.202473	0	0	0	1
-0.0839435	-0.996434	-0.00194854	0.298203	-0.996111	0.0838321	0.0265585	-0.456421	-0.0263296	0.00415528	-0.999643	0.202386	0	0	0	1
-0.0841937	-0.996413	-0.00202998	0.297829	-0.996085	0.0840793	0.0267472	-0.456431	-0.0265097	0.00425888	-0.999638	0.20231	0	0	0	1
-0.0843966	-0.996395	-0.00208708	0.297461	-0.996064	0.0842799	0.0269103	-0.456456	-0.0266665	0.0043349	-0.999633	0.202254	0	0	0	1
-0.0846315	-0.996375	-0.00213724	0.297093	-0.99604	0.0845127	0.0270551	-0.456487	-0.0268055	0.00440338	-0.999629	0.202209	0	0	0	1
