# Supplementary material for: Axially rigid steerable needle with compliant active tip control
Source: PLoS One. 2021 Dec 16;16(12):e0261089. doi: 10.1371/journal.pone.0261089 (PMC8675730; doi:10.1371/journal.pone.0261089)
Supplement: S5 File — (ZIP) [file pone.0261089.s005.zip › Ins10/poseLog_Thu_Apr_29_17_13_57_2021_.csv]

-0.0842147	-0.996088	-0.0254759	0.255546	-0.9951	0.0827212	0.0538671	-0.427982	-0.051578	0.0298711	-0.998221	0.214608	0	0	0	1
-0.0841693	-0.996091	-0.0254941	0.255543	-0.995104	0.082675	0.0538653	-0.427981	-0.0515761	0.0298867	-0.99822	0.21461	0	0	0	1
-0.08382	-0.99612	-0.0255047	0.255572	-0.995133	0.0823254	0.0538704	-0.427967	-0.0515908	0.0298796	-0.99822	0.214609	0	0	0	1
-0.0834602	-0.99615	-0.025531	0.255684	-0.995163	0.0819648	0.0538612	-0.4279	-0.0515903	0.0298864	-0.99822	0.214609	0	0	0	1
-0.0830142	-0.996186	-0.0255651	0.255857	-0.9952	0.0815179	0.0538486	-0.427796	-0.0515883	0.0298962	-0.998219	0.214608	0	0	0	1
-0.0825486	-0.996224	-0.025601	0.25605	-0.99524	0.0810517	0.0538221	-0.427683	-0.0515729	0.0299057	-0.99822	0.21461	0	0	0	1
-0.0819803	-0.99627	-0.0256442	0.25629	-0.995289	0.0804833	0.0537702	-0.427547	-0.0515348	0.0299151	-0.998222	0.214615	0	0	0	1
-0.0815162	-0.996307	-0.0256699	0.256486	-0.995329	0.08002	0.0537143	-0.427446	-0.0514908	0.0299122	-0.998224	0.214624	0	0	0	1
-0.0810757	-0.996343	-0.0256842	0.256679	-0.995377	0.0795862	0.0534824	-0.427405	-0.0512717	0.0298852	-0.998236	0.21466	0	0	0	1
-0.0805913	-0.996382	-0.025696	0.256895	-0.995422	0.0791058	0.0533479	-0.427331	-0.0511512	0.0298614	-0.998243	0.214693	0	0	0	1
-0.0800481	-0.996425	-0.0257214	0.257134	-0.995477	0.0785688	0.0531133	-0.427275	-0.0509315	0.0298403	-0.998255	0.214733	0	0	0	1
-0.0794146	-0.996474	-0.0257643	0.25742	-0.99554	0.0779414	0.0528546	-0.427218	-0.0506892	0.0298305	-0.998267	0.214763	0	0	0	1
-0.078749	-0.996526	-0.0258144	0.257719	-0.995607	0.0772825	0.0525702	-0.427158	-0.0504216	0.0298245	-0.998281	0.214778	0	0	0	1
-0.0782147	-0.996572	-0.0256467	0.258047	-0.995663	0.0767662	0.0522649	-0.427105	-0.050146	0.029607	-0.998301	0.214765	0	0	0	1
-0.0776374	-0.996618	-0.0256083	0.258338	-0.995724	0.0762013	0.0519309	-0.427053	-0.0498329	0.0295142	-0.99832	0.21474	0	0	0	1
-0.0769657	-0.996672	-0.0255592	0.258681	-0.995802	0.075549	0.0513746	-0.427034	-0.0493017	0.0293897	-0.99835	0.214734	0	0	0	1
-0.0763121	-0.996726	-0.0254103	0.259052	-0.995881	0.0749212	0.0507653	-0.427028	-0.0487243	0.0291633	-0.998385	0.214717	0	0	0	1
-0.0756441	-0.996776	-0.0254342	0.259375	-0.995959	0.0742692	0.0501989	-0.427019	-0.0481771	0.0291124	-0.998413	0.214687	0	0	0	1
-0.0750332	-0.996827	-0.0252189	0.259756	-0.996029	0.0736847	0.0496614	-0.427	-0.0476746	0.0288287	-0.998445	0.214646	0	0	0	1
-0.0744879	-0.99687	-0.0251535	0.260063	-0.996089	0.073155	0.0492446	-0.426977	-0.0472793	0.0287071	-0.998468	0.214588	0	0	0	1
-0.074038	-0.996911	-0.0248648	0.260411	-0.996145	0.072734	0.0487189	-0.426994	-0.0467889	0.0283598	-0.998501	0.214524	0	0	0	1
-0.0735651	-0.996953	-0.0245881	0.260771	-0.996204	0.0722894	0.0481903	-0.427008	-0.046295	0.0280237	-0.998533	0.214451	0	0	0	1
-0.0729562	-0.997001	-0.0244524	0.261138	-0.996285	0.0717104	0.0473585	-0.42708	-0.0454919	0.0278005	-0.998576	0.214408	0	0	0	1
-0.0722249	-0.997057	-0.0243045	0.261563	-0.996383	0.0710146	0.0463375	-0.42717	-0.0445041	0.0275472	-0.998628	0.214388	0	0	0	1
-0.0712394	-0.997127	-0.0243649	0.262021	-0.996498	0.0700551	0.0453214	-0.427204	-0.0435132	0.0274922	-0.998673	0.214378	0	0	0	1
-0.0703293	-0.99719	-0.0244054	0.262485	-0.996597	0.0691664	0.0445008	-0.427176	-0.0427166	0.027436	-0.998709	0.214356	0	0	0	1
-0.0699596	-0.997216	-0.0244053	0.262875	-0.996654	0.0688174	0.0437591	-0.427178	-0.0419867	0.027369	-0.998742	0.21431	0	0	0	1
-0.0693936	-0.997259	-0.0242935	0.263272	-0.996713	0.0682696	0.0432732	-0.427141	-0.0415249	0.0272005	-0.998765	0.214202	0	0	0	1
-0.0690061	-0.997293	-0.0239861	0.263643	-0.996753	0.0679045	0.0429273	-0.427114	-0.0412112	0.0268544	-0.998788	0.214071	0	0	0	1
-0.0687466	-0.997323	-0.0234855	0.264035	-0.996786	0.0676763	0.0425288	-0.427133	-0.0408545	0.0263177	-0.998817	0.213906	0	0	0	1
-0.0684154	-0.997357	-0.0229945	0.264466	-0.99682	0.0673739	0.042196	-0.427135	-0.0405642	0.0257923	-0.998842	0.213731	0	0	0	1
-0.0680724	-0.997389	-0.0226221	0.264898	-0.996857	0.0670555	0.0418317	-0.427148	-0.0402344	0.0253826	-0.998866	0.213605	0	0	0	1
-0.0681221	-0.997391	-0.0224041	0.265333	-0.996865	0.0671216	0.0415289	-0.42715	-0.0399457	0.025147	-0.998884	0.21353	0	0	0	1
-0.0676596	-0.997425	-0.0222511	0.265823	-0.996908	0.0666732	0.0412217	-0.427154	-0.0396609	0.0249554	-0.9989	0.213485	0	0	0	1
-0.0673178	-0.997452	-0.022074	0.266344	-0.996942	0.0663454	0.0409423	-0.427151	-0.0394023	0.0247467	-0.998915	0.21345	0	0	0	1
-0.0669736	-0.997479	-0.0219145	0.266851	-0.996974	0.0660142	0.0406821	-0.427145	-0.0391618	0.0245569	-0.998929	0.213422	0	0	0	1
-0.0667256	-0.997499	-0.0217619	0.267324	-0.997001	0.065779	0.0404076	-0.427142	-0.038904	0.0243769	-0.998944	0.213376	0	0	0	1
-0.0663861	-0.997525	-0.0216136	0.267763	-0.997033	0.065452	0.0401385	-0.427143	-0.0386534	0.0241982	-0.998958	0.213329	0	0	0	1
-0.0661584	-0.997548	-0.0212518	0.268204	-0.997058	0.065245	0.0398623	-0.427157	-0.0384069	0.0238106	-0.998977	0.2133	0	0	0	1
-0.0659249	-0.997573	-0.02077	0.268677	-0.997084	0.0650373	0.0395523	-0.42718	-0.0381344	0.023301	-0.998999	0.213276	0	0	0	1
-0.06577	-0.997596	-0.0201606	0.269183	-0.997104	0.0649126	0.0392538	-0.427195	-0.0378797	0.0226681	-0.999023	0.213235	0	0	0	1
-0.0655328	-0.997626	-0.0194501	0.269721	-0.997127	0.0647083	0.0389901	-0.427194	-0.0376678	0.0219336	-0.999048	0.213168	0	0	0	1
-0.0653826	-0.997651	-0.0186365	0.270249	-0.997148	0.0645958	0.0386585	-0.427212	-0.0373928	0.0210952	-0.999076	0.213097	0	0	0	1
-0.0653638	-0.997665	-0.0179426	0.270723	-0.997164	0.0646124	0.0381996	-0.427264	-0.03698	0.0203729	-0.999107	0.213015	0	0	0	1
-0.065275	-0.997685	-0.0171304	0.271221	-0.997192	0.0645666	0.0375381	-0.42736	-0.0363741	0.0195169	-0.999146	0.212917	0	0	0	1
-0.0653041	-0.997699	-0.0162128	0.27171	-0.997211	0.0646405	0.0369227	-0.42744	-0.0358187	0.0185631	-0.999184	0.212777	0	0	0	1
-0.0651797	-0.99772	-0.015397	0.272197	-0.997241	0.0645577	0.0362331	-0.427529	-0.0351855	0.0177006	-0.999222	0.212614	0	0	0	1
-0.0650124	-0.997739	-0.0148182	0.272669	-0.997279	0.0644246	0.0354307	-0.427636	-0.034425	0.0170657	-0.99926	0.212436	0	0	0	1
-0.0647997	-0.997758	-0.0144869	0.273171	-0.997324	0.0642394	0.0344739	-0.427757	-0.033495	0.0166665	-0.999298	0.212223	0	0	0	1
-0.0647089	-0.997767	-0.0142868	0.273728	-0.997381	0.064181	0.0329131	-0.428005	-0.0319516	0.0163636	-0.999354	0.211989	0	0	0	1
-0.0648017	-0.99776	-0.0143452	0.274316	-0.997407	0.0642886	0.0318945	-0.428069	-0.0309297	0.0163594	-0.999386	0.211613	0	0	0	1
-0.064911	-0.99775	-0.0145553	0.274917	-0.997424	0.064404	0.031131	-0.42805	-0.0301525	0.0165231	-0.999407	0.21122	0	0	0	1
-0.0653887	-0.997715	-0.0147926	0.275469	-0.997414	0.0648861	0.0304322	-0.428062	-0.0294317	0.0167288	-0.999425	0.210994	0	0	0	1
-0.0657552	-0.997688	-0.0150065	0.276019	-0.997402	0.0652527	0.0300459	-0.428035	-0.029026	0.0169277	-0.999433	0.210893	0	0	0	1
-0.0660541	-0.997667	-0.0151017	0.276488	-0.997393	0.0655549	0.0296863	-0.42804	-0.0286559	0.0170078	-0.999443	0.210885	0	0	0	1
-0.0661953	-0.997657	-0.0151546	0.276899	-0.997391	0.0656989	0.0294268	-0.428032	-0.028391	0.0170475	-0.99945	0.210877	0	0	0	1
-0.066145	-0.997663	-0.0149532	0.277363	-0.997401	0.0656587	0.0291687	-0.428007	-0.0281475	0.0168282	-0.99946	0.210853	0	0	0	1
-0.0660609	-0.997674	-0.0145927	0.277823	-0.997414	0.0655893	0.0288953	-0.427991	-0.0278998	0.0164484	-0.999474	0.21081	0	0	0	1
-0.0659287	-0.997688	-0.0142404	0.278282	-0.997429	0.0654714	0.0286246	-0.427978	-0.0276549	0.0160756	-0.999486	0.210738	0	0	0	1
-0.0658404	-0.997701	-0.0137187	0.278802	-0.997444	0.065403	0.0282725	-0.427985	-0.0273391	0.0155298	-0.999504	0.210672	0	0	0	1
-0.0655788	-0.997723	-0.0133807	0.27932	-0.997469	0.0651558	0.0279375	-0.427976	-0.0270309	0.0151635	-0.999518	0.210582	0	0	0	1
-0.0652954	-0.997743	-0.0132631	0.279793	-0.997496	0.0648803	0.027628	-0.427965	-0.026734	0.0150185	-0.999528	0.210513	0	0	0	1
-0.0651545	-0.997753	-0.013163	0.280297	-0.997513	0.0647467	0.0273178	-0.427956	-0.026433	0.0148948	-0.999538	0.210483	0	0	0	1
-0.0650045	-0.997764	-0.0130867	0.280827	-0.99753	0.0646029	0.0270426	-0.427938	-0.0261656	0.014797	-0.999546	0.210473	0	0	0	1
-0.0648834	-0.997772	-0.0130733	0.281335	-0.997545	0.0644864	0.026758	-0.427919	-0.0258842	0.014762	-0.999554	0.210444	0	0	0	1
-0.0647318	-0.997782	-0.0130605	0.281844	-0.997564	0.0643404	0.0263968	-0.427917	-0.0255267	0.0147221	-0.999564	0.210421	0	0	0	1
-0.0647098	-0.997783	-0.013136	0.282355	-0.997577	0.0643229	0.0259664	-0.427928	-0.0250927	0.0147692	-0.999574	0.210392	0	0	0	1
-0.0648195	-0.997775	-0.0132035	0.28288	-0.997582	0.0644381	0.025486	-0.427947	-0.0246072	0.0148083	-0.999586	0.21037	0	0	0	1
-0.0646732	-0.997783	-0.0133024	0.283402	-0.997602	0.0642959	0.0250448	-0.427958	-0.0241628	0.0148749	-0.999595	0.210354	0	0	0	1
-0.0645597	-0.997789	-0.0133731	0.283927	-0.997621	0.0641877	0.0245759	-0.427977	-0.023692	0.0149127	-0.999606	0.210338	0	0	0	1
-0.064614	-0.997786	-0.0133692	0.28443	-0.997629	0.0642496	0.0240734	-0.428007	-0.0231899	0.0148777	-0.999618	0.210312	0	0	0	1
-0.0645401	-0.997789	-0.0134378	0.284921	-0.997647	0.0641823	0.0235259	-0.428041	-0.0226402	0.0149093	-0.999631	0.210264	0	0	0	1
-0.0645438	-0.997788	-0.0135527	0.285423	-0.997663	0.0641945	0.0227813	-0.428116	-0.0218896	0.0149762	-0.999646	0.210212	0	0	0	1
-0.0647931	-0.997771	-0.0136163	0.28597	-0.99766	0.0644515	0.0221798	-0.428146	-0.0212814	0.0150063	-0.999659	0.210145	0	0	0	1
-0.0652066	-0.997742	-0.0137295	0.286575	-0.997646	0.0648719	0.0215607	-0.428169	-0.02065	0.0150879	-0.999671	0.210093	0	0	0	1
-0.0657073	-0.997707	-0.0139045	0.287206	-0.997625	0.065377	0.0210216	-0.428163	-0.020093	0.0152376	-0.99968	0.210038	0	0	0	1
-0.0661968	-0.997672	-0.0141004	0.287812	-0.997609	0.0658754	0.020193	-0.428228	-0.0192457	0.0153882	-0.999694	0.209987	0	0	0	1
-0.0662957	-0.997662	-0.0143271	0.288334	-0.997619	0.0659835	0.0193186	-0.428315	-0.0183567	0.0155586	-0.999708	0.209904	0	0	0	1
-0.0662579	-0.99766	-0.0146363	0.28884	-0.997645	0.0659602	0.0180434	-0.428484	-0.0170644	0.0157822	-0.999728	0.209772	0	0	0	1
-0.0661156	-0.997664	-0.0150217	0.289345	-0.997676	0.065832	0.0167628	-0.428621	-0.0157632	0.01608	-0.999744	0.209555	0	0	0	1
-0.0659409	-0.99767	-0.0153908	0.289877	-0.9977	0.0656649	0.0159478	-0.428617	-0.0149285	0.016392	-0.999752	0.209329	0	0	0	1
-0.0656629	-0.997684	-0.0156591	0.290448	-0.997728	0.065394	0.0152814	-0.428593	-0.0142504	0.0166119	-0.999758	0.209183	0	0	0	1
-0.0654947	-0.997693	-0.0157679	0.290977	-0.997746	0.0652325	0.0147842	-0.428583	-0.0137499	0.0166857	-0.999764	0.209149	0	0	0	1
-0.0654325	-0.997698	-0.0157547	0.291436	-0.997756	0.0651771	0.0143885	-0.428589	-0.0133569	0.0166458	-0.99977	0.20919	0	0	0	1
-0.0653522	-0.997708	-0.0154244	0.291931	-0.997765	0.0651059	0.0141034	-0.428577	-0.0130953	0.0162966	-0.999779	0.209259	0	0	0	1
-0.0653345	-0.997714	-0.0151217	0.292352	-0.997769	0.0650965	0.0138317	-0.428577	-0.0128441	0.0159767	-0.999788	0.209323	0	0	0	1
-0.0652365	-0.997727	-0.0146363	0.292829	-0.997778	0.0650089	0.0135653	-0.428575	-0.0126114	0.0154737	-0.999798	0.209357	0	0	0	1
-0.0652341	-0.997736	-0.0140264	0.293361	-0.997781	0.0650178	0.0133175	-0.428554	-0.0124038	0.0148491	-0.999811	0.209331	0	0	0	1
-0.0652715	-0.99774	-0.0136172	0.293844	-0.997782	0.0650645	0.0130295	-0.42854	-0.0121425	0.0144226	-0.99982	0.209289	0	0	0	1
-0.0652439	-0.997745	-0.0133205	0.294406	-0.997788	0.065046	0.0126395	-0.428531	-0.011773	0.0141008	-0.999829	0.209248	0	0	0	1
-0.0653481	-0.997742	-0.0130588	0.294972	-0.997786	0.0651591	0.0122162	-0.428531	-0.0113662	0.0138133	-0.999838	0.209233	0	0	0	1
-0.0655704	-0.997728	-0.0129923	0.295493	-0.997775	0.0653869	0.0118789	-0.428513	-0.0110309	0.0137274	-0.999843	0.209233	0	0	0	1
-0.0657902	-0.997714	-0.0129377	0.296037	-0.997765	0.0656125	0.0114921	-0.428508	-0.0106454	0.0136499	-0.999848	0.209263	0	0	0	1
-0.0661578	-0.997691	-0.0128986	0.29658	-0.997745	0.0659858	0.011107	-0.428501	-0.0102587	0.0135895	-0.999853	0.209296	0	0	0	1
-0.0665469	-0.997665	-0.0128879	0.29712	-0.997723	0.0663801	0.0107291	-0.428493	-0.00987697	0.0135577	-0.999857	0.209333	0	0	0	1
-0.0666551	-0.997658	-0.0128785	0.297678	-0.997719	0.0664939	0.0103242	-0.428492	-0.00947207	0.0135225	-0.999861	0.209382	0	0	0	1
-0.0666936	-0.997656	-0.0128575	0.298231	-0.997721	0.0665384	0.00988784	-0.428505	-0.00903754	0.0134729	-0.999866	0.209456	0	0	0	1
-0.0667575	-0.997652	-0.0128231	0.298745	-0.99772	0.0666072	0.0095476	-0.428503	-0.00869945	0.0134165	-0.99987	0.209528	0	0	0	1
-0.0665603	-0.997665	-0.012818	0.29924	-0.997736	0.0664155	0.00914622	-0.428513	-0.00830193	0.013383	-0.999874	0.20957	0	0	0	1
-0.0665096	-0.997668	-0.0128301	0.299704	-0.997743	0.0663705	0.00871293	-0.428526	-0.00786944	0.0133659	-0.999877	0.209575	0	0	0	1
-0.0664792	-0.997673	-0.0125829	0.300216	-0.997749	0.0663485	0.008222	-0.428545	-0.00739638	0.0130864	-0.999885	0.20955	0	0	0	1
-0.0662994	-0.997689	-0.0122694	0.300751	-0.997764	0.0661774	0.00771564	-0.42856	-0.00691422	0.0127388	-0.999893	0.209489	0	0	0	1
-0.0662167	-0.997699	-0.0118823	0.301264	-0.997773	0.066105	0.00710029	-0.428607	-0.00632683	0.0123113	-0.999902	0.209432	0	0	0	1
-0.0663159	-0.9977	-0.0112396	0.301777	-0.99777	0.0662153	0.00649999	-0.428663	-0.00576917	0.011631	-0.999913	0.209378	0	0	0	1
-0.0663223	-0.997708	-0.0104902	0.302284	-0.997773	0.0662334	0.00582071	-0.428739	-0.00514094	0.0108383	-0.999926	0.209299	0	0	0	1
-0.0662763	-0.997719	-0.00973361	0.302753	-0.997779	0.066197	0.00524926	-0.42879	-0.00462133	0.0100453	-0.999936	0.209193	0	0	0	1
-0.0661886	-0.997732	-0.00892135	0.30326	-0.997787	0.0661195	0.00456187	-0.428866	-0.00399003	0.00918899	-0.999947	0.209088	0	0	0	1
-0.0662439	-0.997736	-0.00801146	0.303784	-0.997786	0.0661852	0.00374985	-0.428966	-0.00323951	0.0082276	-0.999958	0.208975	0	0	0	1
-0.0662632	-0.997743	-0.0069519	0.304363	-0.997788	0.0662156	0.00266081	-0.42912	-0.00222287	0.00709837	-0.99997	0.208822	0	0	0	1
-0.0661436	-0.997756	-0.00617636	0.304915	-0.997798	0.0661053	0.00145992	-0.429287	-0.00107674	0.00624491	-0.999977	0.208649	0	0	0	1
-0.0659921	-0.997768	-0.00586837	0.305414	-0.997808	0.065959	0.000640456	-0.429325	-0.00028033	0.00588338	-0.99998	0.20839	0	0	0	1
-0.0660226	-0.997767	-0.00566047	0.305877	-0.997806	0.0659939	-0.000112777	-0.429348	0.000457719	0.00562625	-0.999982	0.20813	0	0	0	1
-0.0659798	-0.997771	-0.00549771	0.306294	-0.997809	0.0659542	-0.000695862	-0.429357	0.00102856	0.00542542	-0.999982	0.207935	0	0	0	1
-0.0657324	-0.997788	-0.0053252	0.306732	-0.997824	0.0657091	-0.00118393	-0.42937	0.00150288	0.00522148	-0.999983	0.207856	0	0	0	1
-0.0657824	-0.997786	-0.00500389	0.307143	-0.997821	0.0657604	-0.00155234	-0.429389	0.00184962	0.00487656	-0.999984	0.207862	0	0	0	1
-0.0655822	-0.997801	-0.00466667	0.307575	-0.997833	0.0655609	-0.00183136	-0.42939	0.00210494	0.00452217	-0.999985	0.207884	0	0	0	1
-0.0653913	-0.997815	-0.00427146	0.308059	-0.997845	0.0653705	-0.00215646	-0.429393	0.00240263	0.00410697	-0.999986	0.207908	0	0	0	1
-0.0654091	-0.997816	-0.00389959	0.30853	-0.997843	0.0653889	-0.00254394	-0.429412	0.00276502	0.00371054	-0.999987	0.207946	0	0	0	1
-0.0653162	-0.997823	-0.00363401	0.309017	-0.997848	0.0652966	-0.00295804	-0.429433	0.00316054	0.00341875	-0.999987	0.207989	0	0	0	1
-0.0654122	-0.997817	-0.00339975	0.309525	-0.99784	0.0653933	-0.0033998	-0.429458	0.00358636	0.0031558	-0.999986	0.208062	0	0	0	1
-0.0660327	-0.997777	-0.00328039	0.310037	-0.997798	0.0660147	-0.00383511	-0.429474	0.0040148	0.00300572	-0.999985	0.208146	0	0	0	1
-0.0666618	-0.997735	-0.00321749	0.310629	-0.997754	0.066645	-0.00433803	-0.429482	0.0045143	0.0029069	-0.999983	0.208224	0	0	0	1
-0.067001	-0.997713	-0.00318052	0.311211	-0.997728	0.0669856	-0.00489002	-0.4295	0.00506357	0.00283149	-0.999981	0.208284	0	0	0	1
-0.0668086	-0.997725	-0.00320916	0.311761	-0.997739	0.0667947	-0.00536339	-0.429495	0.00553725	0.00282943	-0.999978	0.208299	0	0	0	1
-0.0665782	-0.997741	-0.00321209	0.312255	-0.997751	0.0665657	-0.00584047	-0.429512	0.0060128	0.00280188	-0.999975	0.208335	0	0	0	1
-0.0665668	-0.997742	-0.00315301	0.312724	-0.997749	0.0665551	-0.00628113	-0.429535	0.00644851	0.00271368	-0.999973	0.20841	0	0	0	1
-0.0666004	-0.99774	-0.00308407	0.313166	-0.997745	0.0665893	-0.00666169	-0.429553	0.00682373	0.00261933	-0.999971	0.20849	0	0	0	1
-0.066486	-0.997747	-0.00303603	0.313626	-0.997749	0.0664756	-0.00709392	-0.429572	0.0072515	0.00254346	-0.999968	0.208552	0	0	0	1
-0.0662546	-0.997763	-0.00301693	0.3141	-0.997761	0.0662453	-0.00758192	-0.429596	0.00773657	0.00249376	-0.999964	0.208595	0	0	0	1
-0.0661444	-0.99777	-0.0029967	0.314556	-0.997764	0.0661362	-0.00807634	-0.42962	0.00822829	0.00244174	-0.999961	0.208627	0	0	0	1
-0.0659077	-0.997786	-0.00297505	0.31505	-0.997775	0.0659008	-0.00868198	-0.429666	0.0088306	0.00238218	-0.999956	0.20867	0	0	0	1
-0.0656522	-0.997803	-0.00296333	0.31555	-0.997786	0.0656465	-0.00926884	-0.429705	0.00941481	0.00233423	-0.99995	0.208713	0	0	0	1
-0.065471	-0.997815	-0.0029147	0.316012	-0.997793	0.0654661	-0.00980032	-0.429744	0.00994153	0.00225262	-0.999945	0.208774	0	0	0	1
-0.0654807	-0.997814	-0.00286402	0.316484	-0.997788	0.0654765	-0.0102889	-0.429771	0.0104257	0.00216997	-0.999941	0.208835	0	0	0	1
-0.0654149	-0.997819	-0.00279879	0.316929	-0.997786	0.065411	-0.0108061	-0.429811	0.0109375	0.00207174	-0.999935	0.208903	0	0	0	1
-0.065247	-0.99783	-0.00274935	0.317409	-0.997792	0.0652436	-0.0113166	-0.42984	0.0114433	0.00199094	-0.99993	0.208959	0	0	0	1
-0.0651053	-0.997839	-0.00268622	0.317898	-0.997794	0.0651023	-0.0118958	-0.429887	0.0120168	0.00189188	-0.999923	0.209032	0	0	0	1
-0.0649971	-0.997847	-0.00261055	0.318414	-0.997794	0.0649942	-0.0124649	-0.429927	0.0125796	0.00178069	-0.999917	0.209116	0	0	0	1
-0.0649997	-0.997847	-0.0025176	0.318937	-0.997788	0.0649966	-0.0129947	-0.429959	0.0131022	0.00165348	-0.99991	0.209211	0	0	0	1
-0.0648686	-0.997856	-0.0024213	0.319415	-0.99779	0.0648649	-0.0134508	-0.429987	0.0135509	0.00152954	-0.999904	0.209316	0	0	0	1
-0.0650094	-0.997847	-0.00227829	0.3199	-0.997775	0.0650044	-0.013882	-0.430015	0.0139721	0.00135688	-0.999899	0.20944	0	0	0	1
-0.0654652	-0.997817	-0.00211479	0.320412	-0.997739	0.0654583	-0.0143277	-0.430041	0.0144067	0.0011582	-0.999893	0.209585	0	0	0	1
-0.065932	-0.997787	-0.00190939	0.320998	-0.997701	0.0659226	-0.0148583	-0.430081	0.0149232	0.000911529	-0.999885	0.209769	0	0	0	1
-0.0663349	-0.997761	-0.00172512	0.321599	-0.997667	0.0663231	-0.0153611	-0.430104	0.015413	0.000688303	-0.999878	0.209938	0	0	0	1
-0.0666246	-0.997742	-0.00160329	0.322105	-0.99764	0.0666111	-0.0158433	-0.430126	0.0158863	0.000530151	-0.999871	0.210041	0	0	0	1
-0.0666081	-0.997743	-0.00155763	0.322542	-0.997633	0.0665941	-0.0163485	-0.430154	0.0163872	0.000451221	-0.999863	0.210087	0	0	0	1
-0.0665291	-0.997748	-0.00152641	0.322943	-0.997629	0.0665149	-0.0169058	-0.430197	0.0169412	0.000384298	-0.999854	0.210117	0	0	0	1
-0.0662916	-0.997764	-0.0014941	0.323396	-0.997633	0.066277	-0.017573	-0.430257	0.0176047	0.000311881	-0.999842	0.210154	0	0	0	1
-0.065996	-0.997784	-0.00146129	0.323908	-0.997641	0.0659811	-0.0182546	-0.430305	0.0182825	0.000239395	-0.99983	0.210187	0	0	0	1
-0.0659201	-0.997789	-0.00142181	0.324435	-0.99763	0.0659047	-0.019096	-0.430385	0.0191195	0.000145935	-0.999814	0.210226	0	0	0	1
-0.0657913	-0.997797	-0.00141113	0.32496	-0.997624	0.0657758	-0.0198231	-0.43043	0.0198442	8.99189e-05	-0.9998	0.21024	0	0	0	1
-0.0656113	-0.997809	-0.00138871	0.325425	-0.99762	0.0655954	-0.020603	-0.430505	0.020621	1.99682e-05	-0.999784	0.210256	0	0	0	1
-0.0653921	-0.997823	-0.0013644	0.325883	-0.997621	0.0653758	-0.02127	-0.430552	0.021285	-4.33612e-05	-0.99977	0.210267	0	0	0	1
-0.0653677	-0.997825	-0.00126795	0.32636	-0.99761	0.0653491	-0.0218604	-0.430586	0.0218678	-0.000177648	-0.999758	0.210305	0	0	0	1
-0.0654431	-0.997821	-0.000735988	0.326905	-0.997595	0.0654126	-0.0223601	-0.430611	0.0223315	-0.000742674	-0.999747	0.210361	0	0	0	1
-0.0654252	-0.997822	-0.000389671	0.327383	-0.997586	0.0653864	-0.0228389	-0.430649	0.0227867	-0.00111907	-0.999737	0.210455	0	0	0	1
-0.0654617	-0.99782	-3.57269e-05	0.327865	-0.997575	0.0654143	-0.0232244	-0.430668	0.0231482	-0.00149821	-0.999728	0.210572	0	0	0	1
-0.065454	-0.99782	0.000263645	0.328336	-0.997567	0.0653989	-0.0236207	-0.430696	0.023524	-0.00182259	-0.999719	0.210709	0	0	0	1
-0.0653616	-0.997826	0.000741957	0.328845	-0.997565	0.0652944	-0.0239894	-0.430717	0.0238609	-0.00232164	-0.99971	0.210848	0	0	0	1
-0.065374	-0.997825	0.00112988	0.329324	-0.997557	0.0652967	-0.0243178	-0.430732	0.0241632	-0.00273035	-0.999701	0.21099	0	0	0	1
-0.0652903	-0.99783	0.00161243	0.329863	-0.997555	0.0652003	-0.0246503	-0.430745	0.0244637	-0.00323138	-0.999692	0.211158	0	0	0	1
-0.0653981	-0.997822	0.00201302	0.330401	-0.997538	0.0652969	-0.0250469	-0.430775	0.024833	-0.00365953	-0.999682	0.211363	0	0	0	1
-0.0656751	-0.997803	0.00232233	0.330958	-0.99751	0.0655644	-0.0254739	-0.430799	0.0252378	-0.00400297	-0.99967	0.211574	0	0	0	1
-0.0661944	-0.997768	0.00259698	0.331552	-0.997466	0.0660749	-0.0258656	-0.430794	0.0256084	-0.00431596	-0.99966	0.211767	0	0	0	1
-0.0667465	-0.997731	0.00278532	0.332196	-0.997422	0.0666206	-0.0261589	-0.430724	0.0258861	-0.00453755	-0.999652	0.211889	0	0	0	1
-0.067168	-0.997702	0.00285834	0.332783	-0.99739	0.0670394	-0.026323	-0.430611	0.026043	-0.00463233	-0.999647	0.211926	0	0	0	1
-0.0672344	-0.997698	0.00292309	0.333336	-0.997382	0.0671034	-0.0264587	-0.430506	0.0261737	-0.00470775	-0.999643	0.211954	0	0	0	1
-0.0674962	-0.997679	0.0030876	0.333863	-0.997357	0.0673594	-0.0267405	-0.43047	0.0264426	-0.00489769	-0.999635	0.212074	0	0	0	1
-0.0676548	-0.997668	0.00334802	0.334412	-0.997336	0.0675089	-0.0271551	-0.430488	0.0268378	-0.00518962	-0.999623	0.21228	0	0	0	1
-0.0675021	-0.997677	0.00363454	0.335011	-0.997334	0.0673461	-0.0276246	-0.430518	0.0272877	-0.0055029	-0.999609	0.212515	0	0	0	1
-0.0673343	-0.997687	0.00392086	0.335653	-0.997333	0.0671677	-0.0280983	-0.430532	0.027742	-0.00581569	-0.999595	0.212748	0	0	0	1
-0.0671248	-0.9977	0.00423068	0.336373	-0.997334	0.0669468	-0.0285755	-0.430525	0.0281987	-0.00615082	-0.99958	0.212978	0	0	0	1
-0.0670416	-0.997705	0.00453773	0.337182	-0.997327	0.0668519	-0.0290512	-0.430487	0.0286533	-0.0064865	-0.999565	0.213192	0	0	0	1
-0.0672969	-0.997686	0.00475212	0.33801	-0.997298	0.0670982	-0.0294582	-0.430403	0.0290433	-0.00673497	-0.999552	0.213335	0	0	0	1
-0.0676507	-0.997662	0.00484681	0.33871	-0.997261	0.0674458	-0.0299452	-0.430337	0.0295204	-0.00687257	-0.999537	0.213377	0	0	0	1
-0.0679442	-0.997642	0.00484684	0.339164	-0.997226	0.0677357	-0.0304397	-0.430315	0.0300117	-0.0069148	-0.999522	0.213333	0	0	0	1
-0.0678541	-0.997648	0.00479969	0.339513	-0.997213	0.0676428	-0.0310501	-0.430339	0.0306246	-0.00690639	-0.999504	0.213253	0	0	0	1
-0.067683	-0.99766	0.00478352	0.339888	-0.997203	0.0674674	-0.0317738	-0.430394	0.0313489	-0.00693386	-0.999481	0.213205	0	0	0	1
-0.0678224	-0.997651	0.00479008	0.340315	-0.997173	0.0676021	-0.0324016	-0.430422	0.0319738	-0.00698724	-0.999461	0.213193	0	0	0	1
-0.0679815	-0.99764	0.00483334	0.340609	-0.997134	0.0677536	-0.0332687	-0.430567	0.0328348	-0.00709428	-0.999432	0.213252	0	0	0	1
-0.067818	-0.99765	0.00493172	0.34085	-0.997127	0.0675829	-0.0338267	-0.430671	0.0333861	-0.00722472	-0.999413	0.213311	0	0	0	1
-0.067377	-0.997679	0.00505904	0.341221	-0.997139	0.0671339	-0.0343726	-0.430786	0.0339254	-0.00737358	-0.999394	0.213416	0	0	0	1
-0.066985	-0.997705	0.0052556	0.341616	-0.997146	0.0667312	-0.0349406	-0.430912	0.0344819	-0.00759416	-0.999373	0.213568	0	0	0	1
-0.0668634	-0.99771	0.00569781	0.342196	-0.997136	0.0665898	-0.0355111	-0.430991	0.0350226	-0.00806892	-0.999351	0.213742	0	0	0	1
-0.0674535	-0.997667	0.00629104	0.342852	-0.997075	0.0671531	-0.0361564	-0.431079	0.0356218	-0.00872452	-0.999324	0.2139	0	0	0	1
-0.0678287	-0.997641	0.00649094	0.343454	-0.99703	0.0675161	-0.0367022	-0.431138	0.0361496	-0.00897412	-0.999303	0.214003	0	0	0	1
-0.0679995	-0.997628	0.00664456	0.344053	-0.996996	0.0676754	-0.0373405	-0.431226	0.0367745	-0.0091767	-0.999278	0.214096	0	0	0	1
-0.0681932	-0.997614	0.00674412	0.344586	-0.996963	0.0678603	-0.0378745	-0.431295	0.0372988	-0.00931937	-0.999257	0.214144	0	0	0	1
-0.0680367	-0.997624	0.0068739	0.34507	-0.996957	0.0676947	-0.0383372	-0.431345	0.0377531	-0.00947424	-0.999239	0.21421	0	0	0	1
-0.0679197	-0.997631	0.00698891	0.345562	-0.996945	0.0675684	-0.0388639	-0.431396	0.0382719	-0.00962009	-0.999218	0.214267	0	0	0	1
-0.0677069	-0.997644	0.00712285	0.346133	-0.996933	0.067344	-0.0395374	-0.431476	0.0389369	-0.00979086	-0.99919	0.214344	0	0	0	1
-0.0676478	-0.997647	0.00728521	0.346669	-0.996908	0.067271	-0.0403008	-0.431571	0.0396882	-0.0100018	-0.999159	0.214435	0	0	0	1
-0.0676393	-0.997647	0.00743377	0.34717	-0.99688	0.0672494	-0.0410143	-0.431625	0.0403902	-0.0101976	-0.999129	0.214517	0	0	0	1
-0.0676471	-0.997645	0.00759022	0.347668	-0.99685	0.0672433	-0.0417425	-0.431678	0.0411061	-0.0104029	-0.999097	0.214596	0	0	0	1
-0.0676673	-0.997643	0.00773224	0.348143	-0.99682	0.0672501	-0.0424584	-0.431733	0.0418107	-0.0105935	-0.999066	0.214671	0	0	0	1
-0.0675526	-0.997649	0.00787282	0.348584	-0.996796	0.0671213	-0.0432213	-0.431807	0.0425636	-0.0107801	-0.999032	0.214738	0	0	0	1
-0.0673299	-0.997663	0.00802224	0.349047	-0.99678	0.0668847	-0.0439356	-0.431865	0.0432688	-0.0109673	-0.999	0.214811	0	0	0	1
-0.0671846	-0.997672	0.00817882	0.349551	-0.996759	0.0667246	-0.0446654	-0.431914	0.043988	-0.0111658	-0.998966	0.214878	0	0	0	1
-0.0670614	-0.997678	0.00835267	0.350085	-0.99673	0.0665843	-0.0455074	-0.431984	0.044818	-0.0113898	-0.998927	0.214959	0	0	0	1
-0.0672489	-0.997664	0.00853783	0.350652	-0.996674	0.066752	-0.0464767	-0.432062	0.0457706	-0.0116476	-0.998881	0.215039	0	0	0	1
-0.0681114	-0.997604	0.00871847	0.351194	-0.996577	0.0675952	-0.0473394	-0.432103	0.0466091	-0.0119256	-0.998838	0.215092	0	0	0	1
-0.0688521	-0.997552	0.00887179	0.351746	-0.996485	0.0683171	-0.0482227	-0.432114	0.0474711	-0.0121734	-0.998795	0.215136	0	0	0	1
-0.0691716	-0.997529	0.00903117	0.352281	-0.996422	0.068618	-0.0490894	-0.432169	0.0483209	-0.012407	-0.998751	0.215189	0	0	0	1
-0.0691192	-0.997531	0.00916376	0.352752	-0.996396	0.0685515	-0.0497079	-0.432195	0.0489295	-0.012579	-0.998719	0.215246	0	0	0	1
-0.0688732	-0.997547	0.00925829	0.353181	-0.996388	0.0682946	-0.0502188	-0.432203	0.0494358	-0.0126961	-0.998693	0.21528	0	0	0	1
-0.0686851	-0.997559	0.00936535	0.353576	-0.996379	0.0680958	-0.0506602	-0.43221	0.0498713	-0.0128235	-0.99867	0.215325	0	0	0	1
-0.0683995	-0.997578	0.00947728	0.354008	-0.996376	0.067799	-0.0511214	-0.432211	0.0503275	-0.0129521	-0.998645	0.215375	0	0	0	1
-0.0682708	-0.997585	0.00962056	0.354484	-0.996356	0.0676556	-0.0517061	-0.43223	0.0509029	-0.013128	-0.998614	0.21544	0	0	0	1
-0.0682232	-0.997587	0.00976323	0.354984	-0.99633	0.0675932	-0.0522759	-0.432236	0.0514623	-0.0133063	-0.998583	0.215499	0	0	0	1
-0.0681889	-0.997588	0.00990215	0.35549	-0.996303	0.0675441	-0.0528491	-0.432241	0.0520253	-0.0134817	-0.998551	0.215557	0	0	0	1
-0.0680162	-0.997598	0.0100423	0.355975	-0.996287	0.067357	-0.0533834	-0.432259	0.0525514	-0.0136483	-0.998521	0.215618	0	0	0	1
-0.0678833	-0.997606	0.0101713	0.356475	-0.996269	0.0672102	-0.0539137	-0.432275	0.0530736	-0.0138056	-0.998491	0.215663	0	0	0	1
-0.0677539	-0.997614	0.0102928	0.356947	-0.996252	0.0670676	-0.0544042	-0.432278	0.0535567	-0.0139527	-0.998464	0.215709	0	0	0	1
-0.0676729	-0.997618	0.0104242	0.35737	-0.996231	0.0669727	-0.0549068	-0.43229	0.0540505	-0.014113	-0.998435	0.215759	0	0	0	1
-0.0675337	-0.997626	0.0105613	0.35781	-0.996208	0.0668177	-0.0554997	-0.432311	0.0546349	-0.0142817	-0.9984	0.215795	0	0	0	1
-0.0674264	-0.997632	0.01069	0.35822	-0.996189	0.0666966	-0.0559806	-0.432314	0.0551076	-0.0144361	-0.998372	0.215833	0	0	0	1
-0.0673825	-0.997631	0.0109717	0.358675	-0.996166	0.0666299	-0.0564828	-0.432323	0.0555906	-0.0147479	-0.998341	0.215886	0	0	0	1
-0.067411	-0.997623	0.0115308	0.359158	-0.99614	0.0666202	-0.056947	-0.43233	0.0560161	-0.0153374	-0.998308	0.21592	0	0	0	1
-0.0673322	-0.997624	0.0119252	0.359584	-0.99612	0.0665119	-0.0574212	-0.432349	0.0564642	-0.0157575	-0.998276	0.215951	0	0	0	1
-0.0671652	-0.99763	0.012325	0.360029	-0.996101	0.0663136	-0.0579741	-0.432381	0.056992	-0.016183	-0.99824	0.215985	0	0	0	1
-0.0670722	-0.997631	0.0127799	0.360496	-0.996079	0.0661862	-0.0584928	-0.432394	0.057481	-0.0166652	-0.998204	0.216015	0	0	0	1
-0.067085	-0.997623	0.0133038	0.360979	-0.996045	0.0661582	-0.0591082	-0.432431	0.0580602	-0.0172286	-0.998161	0.216058	0	0	0	1
-0.0669961	-0.997622	0.0138196	0.361473	-0.996016	0.0660285	-0.0597274	-0.432464	0.0586456	-0.0177781	-0.998117	0.216092	0	0	0	1
-0.0670293	-0.997612	0.014356	0.361962	-0.99598	0.0660188	-0.0603501	-0.432502	0.0592308	-0.0183556	-0.998072	0.216144	0	0	0	1
-0.0670879	-0.997599	0.014962	0.362484	-0.995946	0.0660311	-0.0608908	-0.432516	0.0597293	-0.0189984	-0.99803	0.216188	0	0	0	1
-0.0671499	-0.997587	0.0155118	0.362937	-0.995911	0.0660495	-0.0614362	-0.43255	0.060236	-0.0195859	-0.997988	0.216236	0	0	0	1
-0.0673233	-0.997566	0.0161157	0.363426	-0.995873	0.0661765	-0.0619148	-0.432563	0.0606702	-0.0202295	-0.997949	0.216278	0	0	0	1
-0.0675968	-0.997539	0.0166114	0.363874	-0.995823	0.066408	-0.062469	-0.432603	0.0611848	-0.0207767	-0.997906	0.216339	0	0	0	1
-0.0679759	-0.997506	0.0170077	0.364351	-0.995759	0.0667483	-0.0631189	-0.432641	0.0617989	-0.021238	-0.997859	0.216411	0	0	0	1
-0.0681455	-0.997487	0.0174515	0.364957	-0.9957	0.0668729	-0.0639128	-0.432689	0.0625578	-0.0217438	-0.997801	0.216556	0	0	0	1
-0.0685094	-0.997456	0.0177806	0.36555	-0.995631	0.0671994	-0.0646422	-0.432723	0.0632556	-0.0221434	-0.997748	0.216715	0	0	0	1
-0.0690217	-0.997416	0.0180437	0.366128	-0.995543	0.0676747	-0.0655021	-0.432766	0.0640844	-0.0224962	-0.997687	0.216817	0	0	0	1
-0.0693339	-0.99739	0.0182838	0.366646	-0.995471	0.0679525	-0.0663104	-0.432819	0.0648676	-0.0228103	-0.997629	0.216913	0	0	0	1
-0.0692488	-0.997392	0.0185199	0.367181	-0.995433	0.0678365	-0.0669861	-0.432842	0.0655278	-0.0230858	-0.99758	0.217018	0	0	0	1
-0.0691548	-0.997393	0.0188009	0.367766	-0.995392	0.0677071	-0.0677218	-0.432873	0.066245	-0.0234094	-0.997525	0.217159	0	0	0	1
-0.0691564	-0.997388	0.0190898	0.368348	-0.995351	0.0676745	-0.0683542	-0.432881	0.0668565	-0.02374	-0.997476	0.217305	0	0	0	1
-0.069077	-0.997388	0.0193424	0.368892	-0.995323	0.0675658	-0.0688742	-0.432869	0.0673602	-0.0240213	-0.997435	0.217434	0	0	0	1
-0.0689236	-0.997394	0.0196045	0.36939	-0.995304	0.0673844	-0.0693178	-0.43286	0.0677888	-0.0243018	-0.9974	0.217577	0	0	0	1
-0.0688313	-0.997395	0.0198429	0.369863	-0.995288	0.0672675	-0.0696656	-0.432834	0.0681221	-0.0245562	-0.997371	0.217708	0	0	0	1
-0.068926	-0.997384	0.0201042	0.370351	-0.995257	0.0673348	-0.0700427	-0.432811	0.0684785	-0.0248483	-0.997339	0.217848	0	0	0	1
-0.069015	-0.997372	0.0203671	0.370864	-0.99523	0.0673974	-0.0703668	-0.432765	0.0687819	-0.025138	-0.997311	0.21799	0	0	0	1
-0.0690212	-0.997366	0.0206328	0.371398	-0.995207	0.0673767	-0.0707062	-0.432719	0.0691025	-0.0254258	-0.997281	0.218141	0	0	0	1
-0.0690812	-0.997356	0.0209109	0.371922	-0.995182	0.067409	-0.0710276	-0.432672	0.0694029	-0.0257284	-0.997253	0.218292	0	0	0	1
-0.0691375	-0.997346	0.021214	0.372498	-0.995162	0.0674377	-0.0712768	-0.432584	0.0696297	-0.0260509	-0.997229	0.218433	0	0	0	1
-0.0695405	-0.997313	0.0214643	0.373188	-0.995125	0.0678182	-0.0714327	-0.432403	0.0697578	-0.0263387	-0.997212	0.218506	0	0	0	1
-0.0706332	-0.997235	0.0215139	0.373838	-0.99506	0.0689085	-0.0713029	-0.432095	0.069596	-0.0264556	-0.99722	0.218386	0	0	0	1
-0.0712156	-0.997197	0.0213401	0.374264	-0.99499	0.0694909	-0.071712	-0.432012	0.0700008	-0.0263518	-0.997195	0.218359	0	0	0	1
-0.0712319	-0.997195	0.0213797	0.374401	-0.99498	0.069501	-0.0718383	-0.432005	0.0701236	-0.0264011	-0.997185	0.218374	0	0	0	1
-0.0709785	-0.997211	0.0214591	0.374624	-0.994994	0.069241	-0.0719002	-0.431964	0.0701866	-0.0264667	-0.997179	0.218402	0	0	0	1
-0.0711434	-0.997199	0.0214896	0.374673	-0.994979	0.069402	-0.0719486	-0.431966	0.0702284	-0.026512	-0.997174	0.218421	0	0	0	1
-0.0713897	-0.997182	0.0214763	0.374604	-0.994961	0.0696486	-0.0719523	-0.432027	0.0702265	-0.0265163	-0.997174	0.218413	0	0	0	1
-0.071679	-0.997161	0.0214746	0.374565	-0.994944	0.0699385	-0.0719121	-0.432051	0.0701788	-0.0265322	-0.997177	0.218392	0	0	0	1
-0.0720908	-0.997132	0.0214661	0.374491	-0.994919	0.0703512	-0.0718625	-0.432099	0.070119	-0.0265492	-0.997181	0.218381	0	0	0	1
-0.0725465	-0.997099	0.0214345	0.374369	-0.994891	0.0708098	-0.0717966	-0.432171	0.0700433	-0.0265451	-0.997187	0.218359	0	0	0	1
-0.0729708	-0.997071	0.021321	0.374217	-0.994873	0.071246	-0.0716164	-0.432187	0.0698603	-0.0264492	-0.997202	0.218276	0	0	0	1
-0.073544	-0.997033	0.0211241	0.37391	-0.99485	0.071839	-0.0713355	-0.432226	0.069579	-0.0262732	-0.997226	0.21812	0	0	0	1
-0.0742071	-0.99699	0.0208306	0.373517	-0.994829	0.0725315	-0.0709329	-0.432268	0.0691813	-0.0259982	-0.997261	0.2179	0	0	0	1
-0.0747052	-0.996957	0.0206186	0.373242	-0.994815	0.0730522	-0.0705898	-0.432311	0.0688415	-0.0257968	-0.99729	0.217703	0	0	0	1
-0.0749451	-0.996942	0.0204743	0.373117	-0.99481	0.0733063	-0.0704002	-0.432371	0.0686567	-0.0256558	-0.997306	0.217587	0	0	0	1
-0.0754353	-0.996909	0.0202743	0.372845	-0.994792	0.0738167	-0.0701076	-0.432433	0.0683671	-0.0254689	-0.997331	0.217448	0	0	0	1
-0.075978	-0.996873	0.0200209	0.372505	-0.994771	0.0743832	-0.0698054	-0.432467	0.0680706	-0.0252316	-0.997357	0.217266	0	0	0	1
-0.0765331	-0.996833	0.0198877	0.372215	-0.994745	0.0749519	-0.0695765	-0.432532	0.0678383	-0.0251198	-0.997376	0.217135	0	0	0	1
-0.0767506	-0.996818	0.0198278	0.372108	-0.994733	0.0751749	-0.0695024	-0.432585	0.0677634	-0.0250694	-0.997382	0.21711	0	0	0	1
-0.0771108	-0.996792	0.0197309	0.371926	-0.994715	0.0755443	-0.0693649	-0.432642	0.0676246	-0.0249871	-0.997394	0.217044	0	0	0	1
-0.0775125	-0.996763	0.0196082	0.371719	-0.994692	0.0759564	-0.069248	-0.432705	0.0675072	-0.0248834	-0.997404	0.216962	0	0	0	1
-0.0779848	-0.996731	0.0193695	0.371433	-0.994659	0.0764456	-0.0691756	-0.432827	0.0674414	-0.0246724	-0.997414	0.216886	0	0	0	1
-0.078766	-0.996684	0.0186026	0.37079	-0.994599	0.0772785	-0.0691078	-0.43311	0.0674138	-0.0239572	-0.997433	0.216764	0	0	0	1
-0.0801163	-0.996591	0.0178477	0.369903	-0.994519	0.0786871	-0.0686681	-0.433415	0.0670023	-0.023263	-0.997478	0.2165	0	0	0	1
-0.0816468	-0.996479	0.0171001	0.36893	-0.994458	0.0802866	-0.067692	-0.433527	0.0660535	-0.022544	-0.997557	0.216037	0	0	0	1
-0.0825335	-0.996415	0.0165753	0.368216	-0.99443	0.0812215	-0.0669918	-0.433593	0.0653781	-0.0220239	-0.997613	0.215661	0	0	0	1
-0.0827941	-0.996398	0.0163305	0.367903	-0.994425	0.0815036	-0.0667187	-0.433634	0.0651201	-0.0217752	-0.997636	0.215503	0	0	0	1
-0.0827875	-0.996407	0.0158182	0.367677	-0.994425	0.0815312	-0.0666789	-0.433659	0.0651224	-0.0212621	-0.997647	0.215431	0	0	0	1
-0.0826261	-0.996432	0.0150385	0.367416	-0.994433	0.0814205	-0.0667031	-0.433697	0.0652135	-0.020478	-0.997657	0.215379	0	0	0	1
-0.0825803	-0.99645	0.0140541	0.367024	-0.994442	0.0814421	-0.0665438	-0.433696	0.0651358	-0.019483	-0.997682	0.215225	0	0	0	1
-0.0831843	-0.996413	0.0130739	0.366346	-0.994429	0.0821209	-0.0658926	-0.433586	0.0645554	-0.0184943	-0.997739	0.214779	0	0	0	1
-0.0838047	-0.996368	0.0125898	0.365797	-0.994415	0.0827823	-0.0652843	-0.433524	0.0639777	-0.0180026	-0.997785	0.214412	0	0	0	1
-0.083944	-0.99636	0.0122596	0.365373	-0.994428	0.0829499	-0.0648627	-0.433539	0.0635824	-0.0176482	-0.997817	0.214169	0	0	0	1
-0.0840595	-0.996355	0.0118985	0.364994	-0.994441	0.0830947	-0.0644803	-0.433525	0.0632293	-0.0172646	-0.997846	0.213933	0	0	0	1
-0.0841924	-0.996349	0.0114049	0.364571	-0.994453	0.0832655	-0.0640706	-0.43349	0.0628599	-0.0167479	-0.997878	0.213676	0	0	0	1
-0.0843296	-0.996345	0.0107112	0.364015	-0.99447	0.0834543	-0.0635595	-0.433449	0.0624062	-0.0160239	-0.997918	0.213344	0	0	0	1
-0.0844908	-0.996336	0.0102707	0.363533	-0.994487	0.0836508	-0.0630377	-0.433405	0.0619204	-0.0155523	-0.997956	0.21303	0	0	0	1
-0.0845739	-0.996333	0.00995596	0.363136	-0.994503	0.0837593	-0.0626398	-0.433411	0.0615489	-0.015211	-0.997984	0.2128	0	0	0	1
-0.0846568	-0.996327	0.00983675	0.362906	-0.994504	0.0838515	-0.0625018	-0.433485	0.0614202	-0.015086	-0.997994	0.212743	0	0	0	1
-0.0848228	-0.996318	0.00929787	0.362572	-0.994503	0.0840542	-0.0622318	-0.433488	0.0611939	-0.0145376	-0.998016	0.212687	0	0	0	1
-0.0849595	-0.996312	0.00866887	0.362213	-0.994505	0.0842329	-0.0619689	-0.433486	0.060983	-0.0138982	-0.998038	0.212655	0	0	0	1
-0.0852254	-0.996294	0.00809877	0.361816	-0.994506	0.0845388	-0.061534	-0.433457	0.0605941	-0.0133107	-0.99807	0.212616	0	0	0	1
-0.0855322	-0.996272	0.00756948	0.361353	-0.994512	0.0848846	-0.0609473	-0.43342	0.0600504	-0.0127531	-0.99811	0.212578	0	0	0	1
-0.0855739	-0.996271	0.00719788	0.360876	-0.994543	0.0849562	-0.0603371	-0.433394	0.0594734	-0.0123341	-0.99815	0.212533	0	0	0	1
-0.0855211	-0.996277	0.00696054	0.360374	-0.994594	0.0849271	-0.0595465	-0.433345	0.0587065	-0.0120276	-0.998199	0.21248	0	0	0	1
-0.0854	-0.996289	0.00673378	0.359822	-0.99466	0.0848311	-0.0585657	-0.433282	0.0577499	-0.0117116	-0.998258	0.212415	0	0	0	1
-0.0852972	-0.9963	0.00648995	0.35928	-0.994735	0.084756	-0.057389	-0.433223	0.0565993	-0.0113632	-0.998328	0.212321	0	0	0	1
-0.085391	-0.996293	0.00623347	0.358761	-0.994796	0.0848781	-0.0561301	-0.433189	0.0553657	-0.0110064	-0.998402	0.212215	0	0	0	1
-0.0854892	-0.996286	0.00597458	0.358301	-0.994865	0.0850059	-0.0546927	-0.433131	0.0539545	-0.010632	-0.998483	0.212102	0	0	0	1
-0.0856846	-0.996271	0.00569912	0.357816	-0.994926	0.0852311	-0.0532178	-0.433081	0.0525063	-0.0102426	-0.998564	0.211984	0	0	0	1
-0.0856718	-0.996274	0.00542521	0.357338	-0.994997	0.0852463	-0.0518496	-0.433059	0.0511666	-0.00985264	-0.998638	0.211868	0	0	0	1
-0.0855948	-0.996282	0.00515107	0.356826	-0.995064	0.0851951	-0.0506274	-0.433083	0.049973	-0.00947167	-0.998702	0.211737	0	0	0	1
-0.0856693	-0.996277	0.00491157	0.356359	-0.995113	0.0852919	-0.0494839	-0.433087	0.0488533	-0.00913943	-0.99876	0.211623	0	0	0	1
-0.0859212	-0.996256	0.00470528	0.355911	-0.995141	0.0855629	-0.0484555	-0.433083	0.0478441	-0.00885842	-0.998812	0.211534	0	0	0	1
-0.0861234	-0.996239	0.00450711	0.355487	-0.995165	0.0857819	-0.0475606	-0.433072	0.0469677	-0.00859408	-0.998856	0.211448	0	0	0	1
-0.0863749	-0.996219	0.00431506	0.355053	-0.995176	0.0860483	-0.0468459	-0.433066	0.04627	-0.00835327	-0.99889	0.211374	0	0	0	1
-0.0865047	-0.99621	0.00377784	0.35451	-0.995186	0.0862067	-0.0463437	-0.433069	0.0458149	-0.00778134	-0.998916	0.211295	0	0	0	1
-0.0866493	-0.996199	0.00320979	0.353977	-0.995184	0.0863792	-0.0460512	-0.433091	0.0455714	-0.00719739	-0.998932	0.211163	0	0	0	1
-0.0867792	-0.996188	0.00298773	0.35359	-0.995183	0.0865208	-0.0458106	-0.43312	0.0453501	-0.00696152	-0.998943	0.21112	0	0	0	1
-0.0868721	-0.996181	0.00257295	0.353163	-0.995193	0.0866353	-0.0453763	-0.433107	0.0449527	-0.00651531	-0.998964	0.211075	0	0	0	1
-0.0869071	-0.99618	0.00198838	0.352685	-0.995208	0.0866992	-0.0449261	-0.433093	0.0445546	-0.00589605	-0.998986	0.211032	0	0	0	1
-0.0869204	-0.996179	0.00147273	0.352227	-0.995229	0.0867384	-0.0443847	-0.433056	0.04406	-0.00533648	-0.999011	0.210976	0	0	0	1
-0.0867471	-0.996195	0.000956186	0.351745	-0.995267	0.0865908	-0.0438029	-0.43302	0.043526	-0.00476431	-0.999037	0.210922	0	0	0	1
-0.0866487	-0.996204	0.000589132	0.351281	-0.995298	0.0865109	-0.0432598	-0.432996	0.0430172	-0.00434766	-0.999061	0.210879	0	0	0	1
-0.0866204	-0.996207	0.00024099	0.350775	-0.995326	0.0865	-0.0426431	-0.432961	0.0424331	-0.00394655	-0.999088	0.210806	0	0	0	1
-0.0863921	-0.996227	-1.0652e-05	0.350261	-0.995373	0.0862851	-0.0419669	-0.432923	0.041782	-0.00362795	-0.999117	0.210716	0	0	0	1
-0.0862308	-0.99624	-0.000245356	0.349702	-0.995413	0.0861359	-0.041315	-0.4329	0.0411533	-0.00333136	-0.999144	0.210617	0	0	0	1
-0.0858123	-0.996276	-0.00048353	0.349121	-0.995471	0.0857293	-0.0407693	-0.432909	0.0406315	-0.00303016	-0.999166	0.210507	0	0	0	1
-0.0850833	-0.996339	-0.000701258	0.348481	-0.995559	0.0850116	-0.0401058	-0.432913	0.0399911	-0.00272721	-0.999193	0.210406	0	0	0	1
-0.0849351	-0.996351	-0.000885156	0.347855	-0.995609	0.0848733	-0.0391435	-0.432848	0.0390483	-0.00245644	-0.999231	0.210331	0	0	0	1
-0.0847537	-0.996367	-0.00105682	0.347295	-0.995667	0.0847013	-0.0380246	-0.43273	0.0379485	-0.00218358	-0.999274	0.210271	0	0	0	1
-0.0846832	-0.996372	-0.00122921	0.34675	-0.995712	0.0846394	-0.0369726	-0.432621	0.036915	-0.00192015	-0.999313	0.210204	0	0	0	1
-0.084489	-0.996389	-0.00138107	0.346245	-0.99576	0.0844525	-0.0360903	-0.432563	0.0360491	-0.00168718	-0.999345	0.21014	0	0	0	1
-0.0844962	-0.996388	-0.00153402	0.345742	-0.995791	0.0844665	-0.0351869	-0.432501	0.0351618	-0.00145879	-0.999377	0.210074	0	0	0	1
-0.084704	-0.99637	-0.00166592	0.345214	-0.995805	0.08468	-0.0342699	-0.432447	0.034259	-0.00125709	-0.999409	0.210021	0	0	0	1
-0.084826	-0.996359	-0.00181489	0.344726	-0.995825	0.0848081	-0.033359	-0.43239	0.0333639	-0.00103565	-0.999439	0.209954	0	0	0	1
-0.0850556	-0.99634	-0.00195869	0.344238	-0.995834	0.0850431	-0.032497	-0.432354	0.032517	-0.000826805	-0.999468	0.209882	0	0	0	1
-0.0851864	-0.996328	-0.00209654	0.343779	-0.995847	0.0851787	-0.0317398	-0.43232	0.0317742	-0.000629271	-0.999492	0.209804	0	0	0	1
-0.085417	-0.996308	-0.00223276	0.343322	-0.995844	0.0854138	-0.0311888	-0.432299	0.0312367	-0.000453896	-0.999509	0.209729	0	0	0	1
-0.0853186	-0.996316	-0.0023623	0.342884	-0.995864	0.0853196	-0.0307959	-0.432308	0.0308563	-0.000288273	-0.999521	0.209661	0	0	0	1
-0.0851711	-0.996328	-0.00251765	0.342395	-0.99589	0.085177	-0.0303533	-0.432314	0.0304287	-9.12886e-05	-0.999534	0.209578	0	0	0	1
-0.0852146	-0.996324	-0.00272113	0.34187	-0.995899	0.0852266	-0.029908	-0.43231	0.0300023	0.000147993	-0.999547	0.209434	0	0	0	1
-0.0852874	-0.996317	-0.00306847	0.341289	-0.995907	0.0853096	-0.0293938	-0.432271	0.0295197	0.000535589	-0.999561	0.209171	0	0	0	1
-0.0851654	-0.996326	-0.00352636	0.3407	-0.995937	0.0852005	-0.0287058	-0.432173	0.0288731	0.00105385	-0.999579	0.20879	0	0	0	1
-0.0849161	-0.996346	-0.00387538	0.340205	-0.995972	0.0849606	-0.0281708	-0.432118	0.0283694	0.00145416	-0.999593	0.208503	0	0	0	1
-0.0846851	-0.996365	-0.00413354	0.339749	-0.996003	0.0847363	-0.027763	-0.432084	0.0279846	0.00175243	-0.999604	0.2083	0	0	0	1
-0.0844101	-0.996387	-0.00434963	0.339316	-0.996035	0.0844668	-0.0274233	-0.432067	0.0276639	0.0020041	-0.999612	0.208139	0	0	0	1
-0.0840903	-0.996414	-0.00460191	0.338814	-0.996074	0.0841443	-0.0269665	-0.432025	0.0272293	0.00230295	-0.999623	0.207935	0	0	0	1
-0.0837479	-0.99644	-0.00490908	0.338288	-0.996117	0.0838177	-0.0264238	-0.431959	0.0267135	0.00266355	-0.999636	0.207691	0	0	0	1
-0.0837122	-0.996442	-0.00513221	0.337777	-0.99613	0.0837868	-0.0260186	-0.431939	0.0263283	0.00292073	-0.999646	0.207523	0	0	0	1
-0.0837026	-0.996442	-0.00527573	0.33729	-0.996141	0.0837798	-0.0256224	-0.431935	0.0259455	0.00309714	-0.999655	0.207418	0	0	0	1
-0.0839154	-0.996424	-0.00535704	0.336858	-0.996133	0.0839933	-0.0252206	-0.431935	0.0255526	0.00320636	-0.999665	0.207371	0	0	0	1
-0.0840794	-0.99641	-0.00543757	0.336437	-0.996131	0.0841579	-0.0247844	-0.431925	0.0251253	0.00331908	-0.999676	0.207335	0	0	0	1
-0.0842574	-0.996394	-0.00551506	0.335977	-0.996127	0.0843362	-0.0243052	-0.431913	0.0246549	0.0034322	-0.999687	0.207295	0	0	0	1
-0.0844375	-0.996378	-0.00557853	0.335502	-0.996122	0.0845163	-0.0238777	-0.431919	0.024235	0.0035271	-0.999697	0.207267	0	0	0	1
-0.084631	-0.996362	-0.00562301	0.334988	-0.996116	0.0847093	-0.0234688	-0.431929	0.0238319	0.00360134	-0.999706	0.207256	0	0	0	1
-0.0847899	-0.996348	-0.00566075	0.33451	-0.996112	0.0848676	-0.0230482	-0.43194	0.0234167	0.00367084	-0.999716	0.207247	0	0	0	1
-0.0850584	-0.996325	-0.00572164	0.334065	-0.996101	0.0851354	-0.0225075	-0.431917	0.0228841	0.00377121	-0.999728	0.207217	0	0	0	1
-0.0852142	-0.996311	-0.0057878	0.333663	-0.996099	0.0852907	-0.0220045	-0.431893	0.0223891	0.00387644	-0.999739	0.207194	0	0	0	1
-0.085399	-0.996295	-0.00587199	0.333217	-0.996094	0.0854754	-0.0215118	-0.431876	0.0219062	0.00399827	-0.999749	0.207153	0	0	0	1
-0.0856325	-0.996274	-0.00594176	0.332743	-0.996082	0.0857088	-0.0211338	-0.431897	0.0215365	0.00409503	-0.999757	0.207115	0	0	0	1
-0.0857746	-0.996262	-0.00601968	0.332269	-0.996079	0.0858508	-0.0207072	-0.4319	0.0211187	0.0042062	-0.999765	0.207068	0	0	0	1
-0.0857782	-0.996261	-0.00608977	0.331781	-0.996088	0.0858539	-0.0202709	-0.431908	0.0206901	0.00431339	-0.999774	0.207034	0	0	0	1
-0.0856221	-0.996274	-0.00615959	0.331311	-0.99611	0.0856973	-0.0198168	-0.431907	0.020243	0.00442511	-0.999782	0.207002	0	0	0	1
-0.0855775	-0.996277	-0.00622986	0.330839	-0.996125	0.0856517	-0.0192847	-0.431889	0.0197187	0.0045416	-0.999792	0.206959	0	0	0	1
-0.0855358	-0.996281	-0.00630663	0.330368	-0.996138	0.0856092	-0.0187669	-0.431876	0.0192091	0.00466324	-0.999802	0.206922	0	0	0	1
-0.0854541	-0.996287	-0.00635396	0.32988	-0.996155	0.085526	-0.0182576	-0.431874	0.0187054	0.00475552	-0.999811	0.206902	0	0	0	1
-0.0854379	-0.996288	-0.00640479	0.329395	-0.996168	0.0855075	-0.0175875	-0.431831	0.018042	0.00486377	-0.999822	0.20688	0	0	0	1
-0.0852845	-0.996301	-0.00642538	0.328886	-0.996194	0.0853509	-0.0168594	-0.431791	0.0173176	0.00494922	-0.999835	0.206894	0	0	0	1
-0.08467	-0.996354	-0.00642401	0.328299	-0.996266	0.0847307	-0.0156897	-0.431685	0.0161489	0.00505769	-0.999854	0.206937	0	0	0	1
-0.0845036	-0.996368	-0.00633971	0.327688	-0.996304	0.0845551	-0.0141432	-0.431517	0.0146	0.00510718	-0.999878	0.207045	0	0	0	1
-0.084287	-0.996388	-0.00614843	0.327045	-0.996342	0.0843289	-0.0127684	-0.43143	0.0132128	0.00503576	-0.999897	0.207249	0	0	0	1
-0.0840175	-0.996411	-0.00603384	0.326443	-0.996382	0.0840511	-0.0114065	-0.431314	0.0118447	0.00503965	-0.999914	0.207382	0	0	0	1
-0.0839069	-0.996421	-0.0059126	0.325881	-0.996401	0.083935	-0.0105667	-0.431305	0.010997	0.00499066	-0.999924	0.207517	0	0	0	1
-0.0841701	-0.996399	-0.00588234	0.325328	-0.996388	0.0841933	-0.0096809	-0.431243	0.0101132	0.00503219	-0.999933	0.207554	0	0	0	1
-0.0844249	-0.996378	-0.0058696	0.324841	-0.996372	0.0844452	-0.00912971	-0.431233	0.00956418	0.00506345	-0.999939	0.207566	0	0	0	1
-0.0846762	-0.996357	-0.00587193	0.32437	-0.996355	0.0846943	-0.0086914	-0.431242	0.00912892	0.00510048	-0.999943	0.207572	0	0	0	1
-0.0848878	-0.996338	-0.00589963	0.323922	-0.99634	0.0849043	-0.0083214	-0.431258	0.00876369	0.00515755	-0.999946	0.207559	0	0	0	1
-0.0850637	-0.996323	-0.0059486	0.323455	-0.996328	0.0850788	-0.00797887	-0.431282	0.00842748	0.00523393	-0.999948	0.207544	0	0	0	1
-0.0848213	-0.99634	-0.00662034	0.322876	-0.996351	0.0848404	-0.00770451	-0.43133	0.00820984	0.00592853	-0.999946	0.207568	0	0	0	1
-0.0845374	-0.996361	-0.00699447	0.322426	-0.996378	0.0845568	-0.00724479	-0.431316	0.00778172	0.00634252	-0.999947	0.207593	0	0	0	1
-0.0844304	-0.996368	-0.0073195	0.321925	-0.996391	0.0844492	-0.00678754	-0.431312	0.00735288	0.00670582	-0.999948	0.207596	0	0	0	1
-0.0845118	-0.996359	-0.00760693	0.321382	-0.996387	0.0845296	-0.00634704	-0.431317	0.0069388	0.00702884	-0.999949	0.207578	0	0	0	1
-0.0843939	-0.996367	-0.00780141	0.320827	-0.996399	0.0844098	-0.00589603	-0.431324	0.00650498	0.00726151	-0.99995	0.20755	0	0	0	1
-0.0843112	-0.996374	-0.00788752	0.320229	-0.996409	0.0843249	-0.00551889	-0.431362	0.00613584	0.00737966	-0.999951	0.207515	0	0	0	1
-0.0839399	-0.996405	-0.00794318	0.319602	-0.996443	0.0839505	-0.00506231	-0.431393	0.00568278	0.00747574	-0.999953	0.207484	0	0	0	1
-0.0833771	-0.996452	-0.00797413	0.318984	-0.996493	0.083384	-0.00454015	-0.431408	0.00516078	0.00755336	-0.999956	0.207471	0	0	0	1
-0.0830079	-0.996482	-0.00798639	0.31833	-0.996526	0.0830112	-0.00405601	-0.431417	0.00467652	0.00760769	-0.999958	0.207466	0	0	0	1
-0.0829017	-0.99649	-0.00806377	0.317608	-0.996537	0.0829013	-0.00352342	-0.431408	0.00415135	0.00772945	-0.999959	0.207394	0	0	0	1
-0.0826278	-0.996512	-0.00823377	0.316919	-0.996562	0.0826241	-0.00301399	-0.431391	0.00365558	0.00794211	-0.999959	0.207244	0	0	0	1
-0.0824572	-0.996524	-0.00846108	0.316215	-0.996578	0.0824497	-0.0024624	-0.431354	0.00312324	0.00821474	-0.999959	0.207043	0	0	0	1
-0.0823305	-0.996532	-0.00871749	0.315519	-0.99659	0.082319	-0.0018958	-0.431302	0.00257862	0.00851731	-0.999958	0.206795	0	0	0	1
-0.0824294	-0.996522	-0.00891277	0.31497	-0.996583	0.0824146	-0.00145836	-0.431256	0.00215961	0.00874772	-0.999957	0.206597	0	0	0	1
-0.0825597	-0.99651	-0.00903826	0.31456	-0.996573	0.0825427	-0.00117593	-0.43124	0.00188964	0.00889581	-0.999956	0.206476	0	0	0	1
-0.0827456	-0.996494	-0.00915193	0.314208	-0.996558	0.0827265	-0.000924449	-0.431223	0.00165008	0.00902953	-0.999955	0.206374	0	0	0	1
-0.0830314	-0.996469	-0.0093178	0.313811	-0.996534	0.0830098	-0.000615667	-0.431192	0.00135873	0.00921998	-0.999954	0.206243	0	0	0	1
-0.0833975	-0.996435	-0.00963777	0.313315	-0.996504	0.0833731	-0.000281624	-0.431164	0.00105592	0.00956616	-0.999951	0.20609	0	0	0	1
-0.0835565	-0.996418	-0.00998129	0.312842	-0.996491	0.0835298	-1.30018e-05	-0.431158	0.000818463	0.00993074	-0.999948	0.205976	0	0	0	1
-0.0835029	-0.996421	-0.0102009	0.31233	-0.996496	0.0834727	0.000351845	-0.431134	0.000472677	0.01018	-0.999946	0.205833	0	0	0	1
-0.0835214	-0.996417	-0.0104082	0.311791	-0.996494	0.083487	0.000762826	-0.431104	8.06258e-05	0.010421	-0.999943	0.205666	0	0	0	1
-0.0835335	-0.996414	-0.0105933	0.31127	-0.996493	0.083495	0.00114882	-0.431072	-0.000288447	0.0106377	-0.999941	0.205503	0	0	0	1
-0.0830943	-0.996449	-0.0107784	0.310765	-0.99653	0.0830517	0.0015225	-0.431048	-0.000650163	0.010853	-0.999938	0.205342	0	0	0	1
-0.0827859	-0.996473	-0.0109455	0.310223	-0.996555	0.0827391	0.0018961	-0.43103	-0.00101204	0.0110503	-0.999936	0.205184	0	0	0	1
-0.0824718	-0.996497	-0.0111089	0.309643	-0.996581	0.0824203	0.00229793	-0.431011	-0.00140253	0.0112459	-0.999933	0.205018	0	0	0	1
-0.0818902	-0.996543	-0.0112306	0.309119	-0.996628	0.081835	0.00261039	-0.431022	-0.00171057	0.0113919	-0.999931	0.204901	0	0	0	1
-0.0817584	-0.996553	-0.0113489	0.308608	-0.996638	0.0816991	0.00294116	-0.431016	-0.00203209	0.0115366	-0.999929	0.204776	0	0	0	1
-0.0819188	-0.996538	-0.0114956	0.308161	-0.996624	0.0818551	0.00329711	-0.430974	-0.00237299	0.0117123	-0.999926	0.204618	0	0	0	1
-0.0820077	-0.996529	-0.0116736	0.307734	-0.996616	0.081939	0.00367667	-0.430919	-0.00273565	0.011921	-0.999923	0.204438	0	0	0	1
-0.0821009	-0.996519	-0.0118281	0.3073	-0.996608	0.0820275	0.00403207	-0.430875	-0.00307607	0.0121044	-0.99992	0.204277	0	0	0	1
-0.0822637	-0.996504	-0.0119738	0.306835	-0.996593	0.0821858	0.00436512	-0.430845	-0.00339406	0.0122774	-0.999916	0.20413	0	0	0	1
-0.0824449	-0.996488	-0.0120872	0.30634	-0.996577	0.0823626	0.00468466	-0.430831	-0.00370096	0.0124175	-0.999914	0.204001	0	0	0	1
-0.082405	-0.99649	-0.0121921	0.305859	-0.996579	0.0823188	0.00497373	-0.430827	-0.00398092	0.0125456	-0.999911	0.203886	0	0	0	1
-0.0823116	-0.996496	-0.012313	0.305372	-0.996586	0.0822206	0.00530366	-0.430808	-0.00430098	0.0126929	-0.999908	0.203749	0	0	0	1
-0.0824676	-0.996481	-0.0124542	0.304893	-0.996571	0.0823713	0.00567158	-0.430767	-0.00465405	0.0128646	-0.999904	0.203589	0	0	0	1
-0.0826757	-0.996463	-0.0125709	0.304462	-0.996552	0.0825748	0.00598768	-0.430736	-0.00495676	0.0130079	-0.999901	0.203452	0	0	0	1
-0.0829425	-0.996439	-0.0126619	0.304034	-0.996529	0.0828379	0.0062424	-0.430725	-0.00519959	0.0131211	-0.999898	0.203348	0	0	0	1
-0.0832842	-0.99641	-0.0127416	0.303598	-0.996499	0.0831756	0.00650923	-0.430714	-0.00545438	0.0132244	-0.999895	0.203244	0	0	0	1
-0.0833458	-0.996404	-0.0128285	0.303171	-0.996493	0.083233	0.00678551	-0.430688	-0.00572166	0.0133343	-0.999892	0.203134	0	0	0	1
-0.0836613	-0.996377	-0.0128664	0.302713	-0.996465	0.0835455	0.00700042	-0.430687	-0.00592844	0.0133919	-0.99989	0.203065	0	0	0	1
-0.0838461	-0.996361	-0.0128559	0.302286	-0.996448	0.0837283	0.00714926	-0.430679	-0.00607516	0.013395	-0.999889	0.203041	0	0	0	1
-0.0837421	-0.996371	-0.0128039	0.301865	-0.996457	0.0836233	0.00724725	-0.430684	-0.00617856	0.0133507	-0.999889	0.203062	0	0	0	1
-0.0837181	-0.996373	-0.0127431	0.301425	-0.996458	0.0835979	0.0073848	-0.430707	-0.00632106	0.0133014	-0.999889	0.203093	0	0	0	1
-0.0837303	-0.996373	-0.0126821	0.300975	-0.996454	0.0836047	0.0078157	-0.43068	-0.00675541	0.0132767	-0.999887	0.203105	0	0	0	1
-0.0839049	-0.996359	-0.012642	0.300544	-0.996437	0.0837749	0.00817427	-0.430681	-0.00711377	0.0132681	-0.999884	0.203111	0	0	0	1
-0.0840388	-0.996348	-0.0126314	0.300141	-0.996423	0.0839037	0.00856269	-0.430658	-0.00749996	0.013291	-0.999881	0.203094	0	0	0	1
-0.0841272	-0.99634	-0.0126791	0.29973	-0.996412	0.0839863	0.00896905	-0.430634	-0.00789971	0.0133734	-0.999877	0.203094	0	0	0	1
-0.0840793	-0.996336	-0.0132977	0.299198	-0.996414	0.0839287	0.00931982	-0.430648	-0.00819797	0.0140188	-0.999866	0.20318	0	0	0	1
-0.084079	-0.996328	-0.013875	0.298731	-0.996409	0.0839153	0.0098879	-0.430605	-0.00871562	0.0146417	-0.999852	0.203288	0	0	0	1
-0.0839189	-0.996329	-0.0147745	0.298245	-0.996418	0.0837379	0.0104961	-0.430542	-0.00924874	0.0155876	-0.999833	0.203401	0	0	0	1
-0.0836993	-0.996329	-0.0159622	0.297732	-0.996432	0.0834976	0.011081	-0.430481	-0.00973583	0.0168179	-0.999809	0.203527	0	0	0	1
-0.0836456	-0.996314	-0.0171112	0.29721	-0.996429	0.083418	0.0118993	-0.430367	-0.0104563	0.0180305	-0.99978	0.203655	0	0	0	1
-0.083724	-0.99629	-0.0181255	0.296683	-0.996415	0.0834712	0.0126671	-0.430281	-0.0111355	0.019106	-0.999753	0.203817	0	0	0	1
-0.0837807	-0.996265	-0.0191912	0.29614	-0.996404	0.0835037	0.0132793	-0.430239	-0.0116555	0.0202197	-0.999725	0.203999	0	0	0	1
-0.0837461	-0.996247	-0.0202588	0.295602	-0.996401	0.0834436	0.0138971	-0.430191	-0.0121827	0.0213347	-0.999696	0.204181	0	0	0	1
-0.0836486	-0.996235	-0.0212013	0.295126	-0.996403	0.0833217	0.0144741	-0.430143	-0.0126813	0.0223206	-0.999668	0.204338	0	0	0	1
-0.0835877	-0.996222	-0.0220663	0.294722	-0.996402	0.0832369	0.0150335	-0.430074	-0.0131682	0.0232283	-0.999641	0.204451	0	0	0	1
-0.0836186	-0.996203	-0.0227838	0.294355	-0.996394	0.0832479	0.0154674	-0.430036	-0.0135402	0.0239798	-0.999618	0.204553	0	0	0	1
-0.0838694	-0.996171	-0.0232615	0.293938	-0.996367	0.0834797	0.0159854	-0.429999	-0.0140105	0.0245025	-0.999599	0.204656	0	0	0	1
-0.0839249	-0.996157	-0.0236473	0.293493	-0.996356	0.0835184	0.0164417	-0.429985	-0.0144318	0.0249257	-0.999583	0.204763	0	0	0	1
-0.0839258	-0.996152	-0.0238627	0.293042	-0.996352	0.0835086	0.0167414	-0.430016	-0.0147124	0.0251655	-0.999573	0.204875	0	0	0	1
-0.083717	-0.996168	-0.0239126	0.29253	-0.996364	0.0832899	0.0171039	-0.43005	-0.0150749	0.0252423	-0.999565	0.204969	0	0	0	1
-0.0834665	-0.996191	-0.0238525	0.292029	-0.996378	0.0830299	0.0175115	-0.43007	-0.0154925	0.0252125	-0.99956	0.205033	0	0	0	1
-0.0834986	-0.996189	-0.0238173	0.291543	-0.996369	0.0830527	0.017906	-0.430078	-0.0158879	0.0252107	-0.999554	0.205067	0	0	0	1
-0.08351	-0.996186	-0.023892	0.291081	-0.996363	0.083054	0.0182574	-0.430086	-0.0162317	0.0253145	-0.999545	0.205114	0	0	0	1
-0.0837587	-0.996163	-0.0239672	0.290593	-0.996338	0.0832953	0.0185004	-0.430138	-0.0164613	0.0254137	-0.999539	0.205206	0	0	0	1
-0.0839978	-0.996141	-0.0240522	0.290058	-0.996313	0.0835254	0.0188019	-0.430187	-0.0167486	0.0255276	-0.999532	0.205323	0	0	0	1
-0.084098	-0.996129	-0.0241954	0.289569	-0.996298	0.0836122	0.0192299	-0.430188	-0.0171607	0.0257077	-0.99952	0.205413	0	0	0	1
-0.0842279	-0.996114	-0.0243867	0.289053	-0.996281	0.0837288	0.0196163	-0.4302	-0.0175264	0.0259329	-0.999508	0.205516	0	0	0	1
-0.0844536	-0.996091	-0.0245402	0.288517	-0.996255	0.0839419	0.0199979	-0.430204	-0.017888	0.0261218	-0.999496	0.205635	0	0	0	1
-0.0845784	-0.996076	-0.0247274	0.288028	-0.996238	0.0840531	0.0203899	-0.430203	-0.0182597	0.0263436	-0.999484	0.205731	0	0	0	1
-0.0846824	-0.99606	-0.0250195	0.28755	-0.996222	0.0841404	0.0208119	-0.430195	-0.018653	0.026672	-0.999468	0.205804	0	0	0	1
-0.0847952	-0.99604	-0.0254294	0.287088	-0.996206	0.0842366	0.0211465	-0.430195	-0.0189489	0.0271106	-0.999451	0.205883	0	0	0	1
-0.0849379	-0.996013	-0.0259726	0.286595	-0.996191	0.0843624	0.0213872	-0.430209	-0.0191391	0.0276749	-0.999431	0.206	0	0	0	1
-0.0849204	-0.995999	-0.0265859	0.286145	-0.996188	0.0843251	0.0216702	-0.430132	-0.0193699	0.0283094	-0.999409	0.206137	0	0	0	1
-0.0850951	-0.995971	-0.0270504	0.285672	-0.996167	0.0844811	0.0220069	-0.430045	-0.0196612	0.028804	-0.999389	0.206291	0	0	0	1
-0.085389	-0.995937	-0.0273998	0.285117	-0.99613	0.0847501	0.0226256	-0.429979	-0.0202398	0.0292102	-0.999366	0.206432	0	0	0	1
-0.0852814	-0.995941	-0.0275738	0.284609	-0.996116	0.0846049	0.0237819	-0.429813	-0.0213807	0.0294793	-0.999334	0.20656	0	0	0	1
-0.0850167	-0.995957	-0.0278226	0.284028	-0.99611	0.0842957	0.0250991	-0.429641	-0.0226805	0.0298326	-0.999295	0.20678	0	0	0	1
-0.084849	-0.995964	-0.0280808	0.283336	-0.996094	0.0840831	0.0263896	-0.429512	-0.0239502	0.0301946	-0.999255	0.207044	0	0	0	1
-0.0843839	-0.995999	-0.0282428	0.282674	-0.996096	0.0835673	0.0279286	-0.429325	-0.025485	0.0304736	-0.999208	0.2073	0	0	0	1
-0.0838876	-0.996042	-0.0281794	0.282039	-0.996112	0.0830431	0.0288956	-0.429297	-0.0264695	0.0304781	-0.999183	0.207625	0	0	0	1
-0.0833205	-0.996092	-0.0281047	0.281474	-0.996144	0.0824614	0.029438	-0.429324	-0.0270338	0.0304334	-0.999169	0.207841	0	0	0	1
-0.0827719	-0.99614	-0.0280383	0.281012	-0.99618	0.0819037	0.0297977	-0.42933	-0.0274147	0.0303818	-0.99916	0.207882	0	0	0	1
-0.0826519	-0.99615	-0.0280235	0.280551	-0.996183	0.0817769	0.030035	-0.429342	-0.0276561	0.0303832	-0.999154	0.207856	0	0	0	1
-0.0826519	-0.996148	-0.0281082	0.280153	-0.996176	0.0817672	0.0302765	-0.429341	-0.0278899	0.0304874	-0.999144	0.207844	0	0	0	1
-0.0826809	-0.996136	-0.0284408	0.279722	-0.996166	0.0817775	0.0305823	-0.429333	-0.0281667	0.0308446	-0.999125	0.20787	0	0	0	1
-0.0826614	-0.996123	-0.0289433	0.279228	-0.99616	0.0817342	0.0308892	-0.429338	-0.0284322	0.0313697	-0.999101	0.207954	0	0	0	1
-0.0825896	-0.996106	-0.0297157	0.278673	-0.996157	0.0816283	0.0312658	-0.429336	-0.0287468	0.032168	-0.999067	0.208069	0	0	0	1
-0.0825287	-0.996087	-0.0305249	0.278173	-0.996154	0.0815329	0.0316064	-0.42933	-0.0290223	0.0330002	-0.999032	0.208193	0	0	0	1
-0.0825285	-0.996062	-0.0313161	0.277713	-0.996147	0.0814997	0.0319038	-0.429326	-0.0292543	0.0338125	-0.998998	0.208292	0	0	0	1
-0.0824492	-0.996045	-0.0320539	0.277282	-0.996149	0.0813908	0.0321368	-0.429323	-0.0294292	0.0345642	-0.998967	0.208344	0	0	0	1
-0.082542	-0.996017	-0.0326942	0.276878	-0.996137	0.0814574	0.0323457	-0.429312	-0.0295821	0.0352219	-0.998939	0.20836	0	0	0	1
-0.082637	-0.995995	-0.0331334	0.276492	-0.996124	0.0815326	0.0325345	-0.429314	-0.0297311	0.0356777	-0.998919	0.208388	0	0	0	1
-0.0829114	-0.995963	-0.0333917	0.276045	-0.996095	0.0817902	0.0327896	-0.429316	-0.0299545	0.035964	-0.998902	0.208441	0	0	0	1
-0.0832011	-0.995936	-0.0334863	0.275561	-0.99606	0.0820638	0.0331569	-0.429302	-0.0303024	0.0360972	-0.998887	0.208505	0	0	0	1
-0.083146	-0.995941	-0.0334742	0.275065	-0.996051	0.0819928	0.033608	-0.429269	-0.0307553	0.0361204	-0.998872	0.208562	0	0	0	1
-0.0833445	-0.995929	-0.0333202	0.274595	-0.996022	0.0821817	0.0340056	-0.429259	-0.0311572	0.0360059	-0.998864	0.208641	0	0	0	1
-0.0836009	-0.995913	-0.0331597	0.274121	-0.99599	0.082431	0.0343405	-0.429264	-0.0314951	0.0358816	-0.998858	0.208749	0	0	0	1
-0.083823	-0.995897	-0.0330868	0.273667	-0.995962	0.0826453	0.0346226	-0.42922	-0.0317744	0.0358394	-0.99885	0.208852	0	0	0	1
-0.0838468	-0.995894	-0.0331019	0.273194	-0.995958	0.0826664	0.0346862	-0.429193	-0.0318358	0.0358605	-0.998848	0.208989	0	0	0	1
-0.0840052	-0.995879	-0.0331813	0.272719	-0.995945	0.082822	0.0346947	-0.429135	-0.031832	0.0359453	-0.998845	0.209128	0	0	0	1
-0.0840451	-0.995872	-0.0332648	0.272241	-0.995944	0.0828619	0.0346188	-0.429096	-0.0317479	0.0360234	-0.998844	0.20928	0	0	0	1
-0.0840219	-0.995872	-0.0333253	0.271773	-0.995947	0.0828379	0.0345888	-0.429073	-0.0317138	0.0360805	-0.998843	0.209402	0	0	0	1
-0.0838963	-0.995881	-0.0333759	0.271336	-0.995958	0.0827104	0.0345957	-0.429049	-0.031721	0.0361275	-0.998842	0.209498	0	0	0	1
-0.0838644	-0.995884	-0.0333676	0.270912	-0.99596	0.0826782	0.034612	-0.429033	-0.0317391	0.0361195	-0.998841	0.209626	0	0	0	1
-0.0839364	-0.995877	-0.0334138	0.2705	-0.995951	0.0827448	0.0347191	-0.42901	-0.0318395	0.0361767	-0.998836	0.209771	0	0	0	1
-0.084024	-0.995866	-0.0334958	0.270032	-0.995938	0.0828237	0.0348879	-0.428981	-0.0319978	0.0362752	-0.998827	0.20995	0	0	0	1
-0.0842313	-0.995847	-0.0335585	0.269592	-0.995915	0.0830226	0.0350634	-0.428951	-0.03216	0.0363589	-0.998819	0.210108	0	0	0	1
-0.0841475	-0.995854	-0.0335494	0.269133	-0.995917	0.0829333	0.0352227	-0.428912	-0.0323227	0.0363603	-0.998814	0.210305	0	0	0	1
-0.0841986	-0.995854	-0.0334123	0.268673	-0.995905	0.0829802	0.0354591	-0.428868	-0.0325679	0.0362451	-0.99881	0.210511	0	0	0	1
-0.0840932	-0.995868	-0.0332824	0.268207	-0.995891	0.0828545	0.0361396	-0.428768	-0.0332611	0.0361687	-0.99879	0.210677	0	0	0	1
-0.0837684	-0.995901	-0.0330977	0.26773	-0.995877	0.0824925	0.0373401	-0.428597	-0.0344852	0.0360731	-0.998752	0.21087	0	0	0	1
-0.0834179	-0.995938	-0.0328794	0.267181	-0.995858	0.0821016	0.0386747	-0.428436	-0.0358467	0.0359533	-0.998708	0.211168	0	0	0	1
-0.0831928	-0.995963	-0.032686	0.266566	-0.995825	0.0818332	0.0400762	-0.428285	-0.0372682	0.0358675	-0.998659	0.211491	0	0	0	1
-0.0831205	-0.995973	-0.0325553	0.265864	-0.995793	0.0817309	0.0410538	-0.428268	-0.0382563	0.0358146	-0.998624	0.211854	0	0	0	1
-0.0830686	-0.99598	-0.0324761	0.265137	-0.995778	0.0816646	0.0415404	-0.428344	-0.0387499	0.0357736	-0.998606	0.212196	0	0	0	1
-0.0831028	-0.995985	-0.0322422	0.264452	-0.995757	0.0816914	0.0420031	-0.428392	-0.0392291	0.0355798	-0.998595	0.212443	0	0	0	1
-0.0828904	-0.996008	-0.0320867	0.263867	-0.995755	0.0814685	0.0424706	-0.428396	-0.0397156	0.0354548	-0.99858	0.212576	0	0	0	1
-0.0829665	-0.996003	-0.0320302	0.263366	-0.995734	0.0815333	0.042853	-0.428388	-0.0400988	0.0354327	-0.998565	0.212636	0	0	0	1
-0.0831734	-0.995975	-0.0323834	0.262835	-0.995705	0.0817146	0.0431712	-0.428375	-0.0403799	0.0358188	-0.99854	0.212658	0	0	0	1
-0.0832412	-0.995944	-0.0331546	0.262257	-0.995691	0.0817417	0.0434283	-0.428371	-0.0405706	0.0366106	-0.998504	0.212674	0	0	0	1
-0.0832717	-0.995912	-0.0340135	0.261704	-0.995685	0.0817309	0.0436004	-0.42838	-0.0406707	0.0374811	-0.998467	0.212722	0	0	0	1
-0.0833556	-0.99588	-0.0347425	0.261256	-0.995673	0.0817786	0.0437725	-0.428389	-0.0407795	0.0382246	-0.998435	0.212799	0	0	0	1
-0.083423	-0.995849	-0.0354668	0.26084	-0.995659	0.0818058	0.0440436	-0.428361	-0.0409879	0.0389708	-0.998397	0.212881	0	0	0	1
-0.0834913	-0.995814	-0.0362746	0.260426	-0.995643	0.081828	0.0443676	-0.428317	-0.0412421	0.0398045	-0.998354	0.212945	0	0	0	1
-0.0834787	-0.995781	-0.0371889	0.260016	-0.99564	0.0817704	0.0445463	-0.428317	-0.0413459	0.040729	-0.998313	0.213038	0	0	0	1
-0.0834517	-0.995749	-0.0381027	0.259624	-0.99564	0.0817002	0.0446781	-0.428327	-0.0414036	0.0416486	-0.998272	0.213148	0	0	0	1
-0.0833206	-0.995716	-0.0392359	0.259198	-0.995649	0.0815165	0.0448092	-0.428333	-0.0414473	0.0427823	-0.998222	0.213261	0	0	0	1
-0.0832469	-0.995686	-0.0401353	0.258845	-0.995651	0.0813978	0.0449836	-0.428324	-0.0415511	0.0436891	-0.998179	0.213363	0	0	0	1
-0.0832475	-0.995653	-0.0409433	0.258495	-0.995643	0.0813539	0.0452291	-0.428298	-0.04173	0.0445137	-0.998135	0.213444	0	0	0	1
-0.0835192	-0.995614	-0.0413479	0.258166	-0.995611	0.081597	0.0454881	-0.428279	-0.0419431	0.0449491	-0.998106	0.213527	0	0	0	1
