# Supplementary material for: Axially rigid steerable needle with compliant active tip control
Source: PLoS One. 2021 Dec 16;16(12):e0261089. doi: 10.1371/journal.pone.0261089 (PMC8675730; doi:10.1371/journal.pone.0261089)
Supplement: S5 File — (ZIP) [file pone.0261089.s005.zip › Ins10/poseLog_Thu_Apr_29_17_20_41_2021_.csv]

-0.0812877	-0.995409	-0.0498529	0.256038	-0.995699	0.0788586	0.0483161	-0.42788	-0.0441911	0.0535492	-0.997585	0.208835	0	0	0	1
-0.080888	-0.995452	-0.0496416	0.255858	-0.995722	0.0784586	0.0484957	-0.427906	-0.0444085	0.0533353	-0.997587	0.208962	0	0	0	1
-0.0801521	-0.995516	-0.0495576	0.255822	-0.995771	0.0777161	0.0486875	-0.427879	-0.0446459	0.0532337	-0.997581	0.209013	0	0	0	1
-0.0795764	-0.99556	-0.0495915	0.255907	-0.995815	0.0771386	0.0486913	-0.427826	-0.0446779	0.0532419	-0.99758	0.20901	0	0	0	1
-0.0790273	-0.995602	-0.0496307	0.256113	-0.99586	0.0765897	0.0486524	-0.427706	-0.0446654	0.0532534	-0.99758	0.209013	0	0	0	1
-0.0784915	-0.995643	-0.0496618	0.256338	-0.995903	0.0760551	0.048599	-0.427576	-0.0446384	0.0532562	-0.997581	0.209017	0	0	0	1
-0.0780253	-0.995679	-0.0496814	0.256537	-0.995943	0.0755932	0.0485027	-0.427481	-0.0445657	0.0532476	-0.997584	0.209031	0	0	0	1
-0.0775773	-0.995715	-0.049662	0.256744	-0.995985	0.0751555	0.0483233	-0.42743	-0.0444121	0.0531947	-0.997594	0.209076	0	0	0	1
-0.077094	-0.995754	-0.0496218	0.256978	-0.996031	0.0746853	0.0481084	-0.427387	-0.0442263	0.053117	-0.997606	0.209135	0	0	0	1
-0.0766662	-0.995794	-0.049476	0.257229	-0.996071	0.0742743	0.0479114	-0.427341	-0.0440633	0.0529381	-0.997623	0.209187	0	0	0	1
-0.0763232	-0.99584	-0.0490848	0.257537	-0.996104	0.0739596	0.0477027	-0.427303	-0.0439021	0.0525178	-0.997652	0.209242	0	0	0	1
-0.0759436	-0.995883	-0.0488058	0.257815	-0.996141	0.0736038	0.0474799	-0.427263	-0.0437203	0.0522066	-0.997677	0.209293	0	0	0	1
-0.0754631	-0.99593	-0.0485905	0.258115	-0.996187	0.0731459	0.0472252	-0.427216	-0.043507	0.0519524	-0.997699	0.20935	0	0	0	1
-0.0748892	-0.995987	-0.0483122	0.258484	-0.996242	0.0726002	0.0469125	-0.427162	-0.0432449	0.0516273	-0.997728	0.209426	0	0	0	1
-0.0742074	-0.996044	-0.0481719	0.258845	-0.996307	0.0719428	0.0465543	-0.427097	-0.0429327	0.051432	-0.997751	0.209496	0	0	0	1
-0.0735837	-0.996104	-0.0478935	0.259232	-0.996368	0.0713517	0.0461491	-0.427044	-0.0425802	0.0510987	-0.997783	0.209558	0	0	0	1
-0.0729774	-0.996162	-0.0476238	0.259613	-0.996426	0.0707753	0.0457857	-0.426996	-0.0422676	0.0507783	-0.997813	0.209617	0	0	0	1
-0.072422	-0.996214	-0.0473679	0.259978	-0.996479	0.0702478	0.0454483	-0.426974	-0.041977	0.050476	-0.997841	0.209679	0	0	0	1
-0.0719028	-0.996264	-0.0471071	0.260341	-0.996525	0.069752	0.0451963	-0.426962	-0.0417699	0.0501766	-0.997864	0.209728	0	0	0	1
-0.0714263	-0.996316	-0.0467401	0.260745	-0.996565	0.0693006	0.0449997	-0.426947	-0.041623	0.0497771	-0.997891	0.209752	0	0	0	1
-0.0708902	-0.996371	-0.0463773	0.261188	-0.99661	0.0687898	0.0447932	-0.426942	-0.0414685	0.049379	-0.997917	0.209754	0	0	0	1
-0.0702883	-0.996429	-0.0460542	0.26167	-0.996657	0.0682091	0.0446332	-0.426924	-0.0413607	0.0490209	-0.997939	0.209724	0	0	0	1
-0.0697448	-0.996483	-0.0456924	0.262144	-0.996702	0.0676907	0.0444229	-0.426911	-0.0412019	0.0486234	-0.997965	0.209667	0	0	0	1
-0.0693988	-0.996527	-0.0452751	0.262597	-0.996734	0.0673734	0.0441849	-0.426917	-0.0410093	0.0481771	-0.997995	0.209629	0	0	0	1
-0.0692013	-0.996566	-0.0447086	0.263061	-0.996755	0.0672097	0.0439637	-0.426926	-0.0408362	0.0475894	-0.99803	0.209625	0	0	0	1
-0.0690082	-0.996616	-0.0438748	0.263568	-0.996772	0.0670584	0.0438028	-0.426928	-0.0407407	0.0467395	-0.998074	0.209632	0	0	0	1
-0.0688868	-0.996662	-0.0430244	0.264038	-0.996784	0.0669785	0.0436534	-0.426936	-0.0406543	0.0458767	-0.998117	0.209649	0	0	0	1
-0.0687657	-0.9967	-0.0423164	0.264444	-0.996796	0.0668923	0.0435205	-0.426942	-0.0405746	0.0451571	-0.998154	0.209661	0	0	0	1
-0.0685934	-0.996743	-0.0415875	0.26488	-0.996811	0.066756	0.0433776	-0.426946	-0.0404885	0.0444139	-0.99819	0.209666	0	0	0	1
-0.0684918	-0.996778	-0.0409066	0.265318	-0.996824	0.0666904	0.043187	-0.426957	-0.0403481	0.0437182	-0.998227	0.209669	0	0	0	1
-0.0682477	-0.996818	-0.040337	0.265777	-0.996849	0.0664801	0.0429366	-0.426977	-0.0401468	0.0431238	-0.998261	0.209671	0	0	0	1
-0.06799	-0.996856	-0.0398435	0.266251	-0.996875	0.0662531	0.0426836	-0.426993	-0.039938	0.0426046	-0.998291	0.209682	0	0	0	1
-0.0679226	-0.996885	-0.0392142	0.266757	-0.99689	0.0662245	0.0423586	-0.427023	-0.0396581	0.041953	-0.99833	0.209676	0	0	0	1
-0.0678179	-0.996922	-0.0384375	0.267256	-0.996907	0.0661629	0.0420631	-0.427042	-0.0394189	0.0411549	-0.998373	0.209639	0	0	0	1
-0.0677588	-0.996957	-0.0376235	0.267693	-0.996925	0.0661527	0.0416493	-0.427099	-0.0390621	0.0403137	-0.998421	0.209589	0	0	0	1
-0.0677273	-0.996992	-0.0367526	0.268102	-0.996947	0.0661779	0.0410752	-0.427199	-0.0385479	0.039406	-0.998478	0.209534	0	0	0	1
-0.0677676	-0.997031	-0.0355933	0.268578	-0.996961	0.066282	0.0405799	-0.427272	-0.0381287	0.0382189	-0.99854	0.20945	0	0	0	1
-0.0675593	-0.997081	-0.0345725	0.269138	-0.996998	0.0661379	0.0399019	-0.427359	-0.0375273	0.0371483	-0.998603	0.209351	0	0	0	1
-0.0671438	-0.997125	-0.0341159	0.269578	-0.997045	0.0657605	0.0393345	-0.427413	-0.0370064	0.0366401	-0.998641	0.209267	0	0	0	1
-0.0669495	-0.997151	-0.033749	0.270046	-0.997085	0.0656073	0.0385774	-0.427493	-0.0362818	0.0362172	-0.998683	0.209192	0	0	0	1
-0.0668493	-0.997164	-0.0335399	0.270566	-0.997133	0.0655569	0.0374065	-0.427623	-0.0351301	0.0359283	-0.998735	0.20912	0	0	0	1
-0.0664621	-0.997189	-0.0335745	0.271111	-0.997212	0.0652247	0.035843	-0.427785	-0.0335808	0.0358471	-0.998791	0.209022	0	0	0	1
-0.0661366	-0.997204	-0.033762	0.27169	-0.997276	0.0649397	0.0345448	-0.427806	-0.0322841	0.0359388	-0.99883	0.208931	0	0	0	1
-0.0657597	-0.997224	-0.0339095	0.272322	-0.997343	0.0646055	0.0332284	-0.427761	-0.0309738	0.0359885	-0.99887	0.20894	0	0	0	1
-0.065582	-0.997235	-0.0339497	0.272857	-0.99739	0.0644687	0.0320576	-0.427727	-0.0298086	0.0359475	-0.998907	0.209015	0	0	0	1
-0.0654005	-0.997247	-0.0339399	0.273264	-0.997427	0.0643179	0.0312124	-0.427688	-0.0289718	0.035878	-0.998934	0.209085	0	0	0	1
-0.0652027	-0.997264	-0.0338233	0.273625	-0.997462	0.0641523	0.030405	-0.427683	-0.0281802	0.0357041	-0.998963	0.209163	0	0	0	1
-0.0651845	-0.99728	-0.0333651	0.274059	-0.997482	0.0641717	0.0297041	-0.427654	-0.0275105	0.0352015	-0.998999	0.209236	0	0	0	1
-0.0650304	-0.997306	-0.0328916	0.274524	-0.997513	0.0640588	0.0288944	-0.42768	-0.0267379	0.0346731	-0.999039	0.209324	0	0	0	1
-0.0649348	-0.997325	-0.0324957	0.275004	-0.997534	0.0639933	0.0283237	-0.427683	-0.0261967	0.034239	-0.999068	0.209384	0	0	0	1
-0.0649331	-0.997338	-0.0321201	0.275465	-0.997546	0.0640174	0.0278529	-0.427696	-0.0257508	0.0338341	-0.999093	0.209438	0	0	0	1
-0.0647031	-0.997364	-0.0317788	0.275937	-0.997567	0.0638053	0.02758	-0.427699	-0.0255079	0.0334703	-0.999112	0.209484	0	0	0	1
-0.0646758	-0.997377	-0.031406	0.276451	-0.997574	0.0637959	0.0273302	-0.427707	-0.0252832	0.0330817	-0.999131	0.209536	0	0	0	1
-0.0644741	-0.997399	-0.0311206	0.277011	-0.997593	0.0636101	0.0270643	-0.427706	-0.0250426	0.0327749	-0.999147	0.209592	0	0	0	1
-0.0646558	-0.997397	-0.0308137	0.277538	-0.997588	0.0638089	0.0267766	-0.427714	-0.024769	0.032455	-0.999164	0.209649	0	0	0	1
-0.064644	-0.997404	-0.0306222	0.278011	-0.997596	0.0638107	0.0265006	-0.427722	-0.0245061	0.032246	-0.999177	0.209698	0	0	0	1
-0.0647136	-0.997407	-0.0303761	0.278513	-0.997598	0.0638952	0.0262219	-0.427725	-0.0242413	0.0319843	-0.999192	0.209734	0	0	0	1
-0.0647867	-0.99741	-0.0301205	0.27904	-0.9976	0.0639839	0.0259294	-0.427728	-0.0239633	0.0317124	-0.999208	0.20977	0	0	0	1
-0.0649052	-0.997408	-0.0299233	0.279577	-0.997599	0.0641172	0.0256069	-0.427733	-0.0236502	0.0314978	-0.999222	0.209811	0	0	0	1
-0.0652376	-0.997389	-0.0298179	0.280134	-0.997586	0.0644627	0.0252749	-0.427728	-0.023315	0.0313791	-0.999233	0.209837	0	0	0	1
-0.0656493	-0.997364	-0.0297653	0.280689	-0.997568	0.0648881	0.0248785	-0.427732	-0.0229097	0.0313106	-0.999245	0.209867	0	0	0	1
-0.065966	-0.997344	-0.0297395	0.281235	-0.997556	0.0652179	0.0244814	-0.427738	-0.022505	0.0312662	-0.999255	0.209893	0	0	0	1
-0.065917	-0.997349	-0.0296814	0.281808	-0.997567	0.0651801	0.0241625	-0.427724	-0.0221921	0.0311863	-0.999265	0.209908	0	0	0	1
-0.0659629	-0.997346	-0.0296801	0.282345	-0.997571	0.0652366	0.0238247	-0.427718	-0.0218535	0.0311639	-0.999273	0.209931	0	0	0	1
-0.0660649	-0.997338	-0.0297066	0.282916	-0.997572	0.0653487	0.0234813	-0.427713	-0.0215057	0.0311702	-0.99928	0.209976	0	0	0	1
-0.0658979	-0.997347	-0.0297726	0.283495	-0.997592	0.0651932	0.0230664	-0.427713	-0.0210924	0.0312054	-0.999288	0.210002	0	0	0	1
-0.0658596	-0.997347	-0.02986	0.283974	-0.997603	0.065166	0.0226543	-0.42772	-0.0206765	0.0312649	-0.999295	0.209994	0	0	0	1
-0.0656648	-0.997358	-0.0299206	0.28442	-0.997626	0.0649859	0.0221435	-0.427765	-0.0201688	0.0312881	-0.999305	0.209994	0	0	0	1
-0.0654136	-0.997381	-0.0297003	0.284919	-0.997652	0.0647543	0.0216545	-0.427804	-0.0197028	0.0310316	-0.999322	0.209973	0	0	0	1
-0.0651805	-0.997408	-0.0293287	0.285448	-0.99768	0.0645492	0.0209784	-0.427875	-0.0190591	0.0306125	-0.999347	0.209915	0	0	0	1
-0.0652011	-0.997422	-0.0287863	0.285939	-0.99769	0.0645992	0.0203461	-0.42794	-0.0184622	0.0300309	-0.999376	0.209827	0	0	0	1
-0.0652213	-0.997438	-0.028177	0.286385	-0.997698	0.0646482	0.0197514	-0.428017	-0.0179074	0.0293849	-0.999405	0.209766	0	0	0	1
-0.0652385	-0.99746	-0.0273621	0.286845	-0.997703	0.0646905	0.0193836	-0.428053	-0.0175925	0.0285484	-0.999435	0.209732	0	0	0	1
-0.0652643	-0.997487	-0.026267	0.287351	-0.997705	0.064743	0.0191157	-0.428071	-0.0173953	0.0274389	-0.99947	0.209712	0	0	0	1
-0.0653221	-0.997513	-0.0251112	0.287847	-0.997704	0.0648277	0.0188576	-0.428087	-0.0172111	0.0262701	-0.999504	0.209682	0	0	0	1
-0.0652591	-0.997538	-0.0242876	0.28826	-0.997713	0.0647873	0.018528	-0.428123	-0.0169371	0.0254259	-0.999531	0.209655	0	0	0	1
-0.0651558	-0.997563	-0.0235094	0.288687	-0.997726	0.0647076	0.018106	-0.428178	-0.0165689	0.0246204	-0.999557	0.209633	0	0	0	1
-0.065003	-0.997588	-0.0228661	0.289162	-0.997743	0.0645771	0.0176194	-0.428232	-0.0161286	0.0239445	-0.999581	0.209607	0	0	0	1
-0.0648115	-0.997611	-0.022409	0.289649	-0.997764	0.064407	0.0170231	-0.428295	-0.0155674	0.023447	-0.999602	0.209569	0	0	0	1
-0.0647082	-0.997626	-0.0220339	0.290149	-0.997781	0.0643255	0.0163271	-0.428371	-0.0148992	0.0230263	-0.999622	0.209516	0	0	0	1
-0.0647696	-0.997633	-0.0215226	0.290668	-0.997789	0.0644129	0.0155137	-0.428452	-0.0141189	0.0224646	-0.999646	0.209485	0	0	0	1
-0.0649134	-0.997632	-0.0211393	0.291126	-0.997787	0.0645752	0.0149187	-0.428445	-0.0135466	0.0220458	-0.999663	0.209459	0	0	0	1
-0.0649983	-0.997636	-0.0206962	0.291634	-0.997789	0.0646779	0.0143759	-0.428431	-0.0130316	0.0215698	-0.99968	0.209461	0	0	0	1
-0.0649222	-0.997645	-0.0204672	0.292149	-0.997801	0.0646177	0.0137735	-0.428454	-0.0124468	0.0213013	-0.999693	0.209483	0	0	0	1
-0.0648987	-0.997649	-0.0203469	0.292693	-0.997808	0.0646056	0.0133047	-0.428464	-0.0119872	0.0211507	-0.999702	0.209485	0	0	0	1
-0.065312	-0.997624	-0.0202776	0.293256	-0.997786	0.0650278	0.0129203	-0.428452	-0.0115992	0.0210615	-0.999709	0.209493	0	0	0	1
-0.0657657	-0.997594	-0.0202905	0.293832	-0.997761	0.0654907	0.0124787	-0.428451	-0.0111481	0.0210507	-0.999714	0.209531	0	0	0	1
-0.0661652	-0.997567	-0.0203078	0.294396	-0.99774	0.0659	0.0120107	-0.42846	-0.0106715	0.0210415	-0.999719	0.209578	0	0	0	1
-0.06642	-0.99755	-0.0203285	0.294975	-0.997728	0.0661645	0.01154	-0.428468	-0.0101949	0.0210338	-0.999724	0.209621	0	0	0	1
-0.0665572	-0.99754	-0.0203372	0.29554	-0.997723	0.066311	0.0110926	-0.428475	-0.00974496	0.0210142	-0.999729	0.209669	0	0	0	1
-0.0665086	-0.997543	-0.0203509	0.296088	-0.997731	0.0662719	0.0106372	-0.42849	-0.00929056	0.0209972	-0.999734	0.209728	0	0	0	1
-0.0663963	-0.997551	-0.0203537	0.296625	-0.997742	0.0661685	0.0102101	-0.428499	-0.00886647	0.0209707	-0.999738	0.209777	0	0	0	1
-0.0663805	-0.997552	-0.0203521	0.297115	-0.997747	0.0661616	0.00978688	-0.428512	-0.00844456	0.0209409	-0.999743	0.209815	0	0	0	1
-0.0663252	-0.997555	-0.0203555	0.297572	-0.997754	0.0661144	0.00939666	-0.428519	-0.00805606	0.020918	-0.999746	0.209831	0	0	0	1
-0.0662818	-0.997562	-0.0201585	0.298089	-0.99776	0.0660814	0.0089698	-0.428528	-0.00764398	0.020693	-0.999754	0.209832	0	0	0	1
-0.0663004	-0.99757	-0.0197046	0.29867	-0.997761	0.0661113	0.00858122	-0.428523	-0.00728582	0.0202145	-0.999767	0.209825	0	0	0	1
-0.0662568	-0.997579	-0.019397	0.299228	-0.997767	0.0660786	0.00815322	-0.428529	-0.00687991	0.019879	-0.999776	0.209825	0	0	0	1
-0.0661631	-0.997589	-0.0192142	0.299767	-0.997776	0.0659951	0.00769221	-0.428542	-0.00643377	0.0196655	-0.999783	0.209836	0	0	0	1
-0.066067	-0.997596	-0.0191928	0.300225	-0.997786	0.06591	0.00714005	-0.428585	-0.00588602	0.0196072	-0.999788	0.209846	0	0	0	1
-0.0659028	-0.997607	-0.0191575	0.300462	-0.997801	0.0657613	0.00635755	-0.428743	-0.00511063	0.0195195	-0.999794	0.209884	0	0	0	1
-0.0656509	-0.997631	-0.0187996	0.300806	-0.99782	0.0655207	0.00585804	-0.428817	-0.0046405	0.0191284	-0.999804	0.209884	0	0	0	1
-0.0653853	-0.997656	-0.0183564	0.301189	-0.99784	0.0652695	0.00519779	-0.428939	-0.0040156	0.0186418	-0.999816	0.209947	0	0	0	1
-0.0651955	-0.997678	-0.0178549	0.301705	-0.997855	0.0650931	0.0045661	-0.429034	-0.00342137	0.0180996	-0.999828	0.210035	0	0	0	1
-0.0651365	-0.997689	-0.0174498	0.302343	-0.997861	0.065047	0.00391547	-0.429103	-0.00279946	0.0176528	-0.999838	0.210131	0	0	0	1
-0.0652981	-0.99768	-0.0173718	0.30301	-0.997852	0.0652192	0.00332296	-0.429119	-0.00221036	0.0175368	-0.999841	0.210181	0	0	0	1
-0.0659803	-0.997634	-0.0173988	0.303669	-0.997808	0.0659185	0.00235107	-0.429214	-0.00122667	0.0175011	-0.999843	0.210214	0	0	0	1
-0.0669349	-0.99757	-0.0174407	0.304328	-0.997746	0.0668942	0.00115107	-0.429353	-9.62642e-06	0.0174638	-0.999845	0.21023	0	0	0	1
-0.0675353	-0.997527	-0.0175738	0.304949	-0.997704	0.0675156	-3.56154e-05	-0.429476	0.00119403	0.0175164	-0.999843	0.210175	0	0	0	1
-0.0673218	-0.997539	-0.0177361	0.305492	-0.997716	0.0673265	-0.00141266	-0.429663	0.00257534	0.0175859	-0.999839	0.210107	0	0	0	1
-0.0671678	-0.997545	-0.0179747	0.305943	-0.997724	0.0671902	-0.00237479	-0.429742	0.00354876	0.0177597	-0.999833	0.209947	0	0	0	1
-0.0670857	-0.997544	-0.0183287	0.306406	-0.997725	0.0671292	-0.00346807	-0.429813	0.00466205	0.0180398	-0.999824	0.20967	0	0	0	1
-0.0669376	-0.997547	-0.0187035	0.306981	-0.997729	0.0670031	-0.00457167	-0.429857	0.00578581	0.0183405	-0.999812	0.209394	0	0	0	1
-0.0669151	-0.997544	-0.0189556	0.307551	-0.997724	0.0669986	-0.0054663	-0.429882	0.00669506	0.0185322	-0.999803	0.209213	0	0	0	1
-0.0668641	-0.997544	-0.0191121	0.308121	-0.997723	0.0669608	-0.00611739	-0.429878	0.00735434	0.0186451	-0.999796	0.209113	0	0	0	1
-0.0668188	-0.997546	-0.0191929	0.30858	-0.997723	0.0669253	-0.00661142	-0.429878	0.00785191	0.018693	-0.999792	0.209063	0	0	0	1
-0.0666931	-0.997553	-0.0192289	0.308969	-0.997728	0.0668072	-0.00700489	-0.429884	0.00824461	0.0187036	-0.999788	0.209047	0	0	0	1
-0.0664975	-0.997567	-0.0192169	0.309361	-0.997737	0.0666196	-0.00743624	-0.429906	0.00867061	0.0186645	-0.999785	0.209063	0	0	0	1
-0.0663511	-0.997577	-0.0191793	0.309775	-0.997743	0.0664815	-0.00789994	-0.429936	0.00912812	0.0185974	-0.999782	0.209091	0	0	0	1
-0.0662389	-0.99759	-0.0188987	0.310293	-0.997747	0.0663743	-0.00831643	-0.429941	0.00952303	0.0182908	-0.999784	0.209114	0	0	0	1
-0.0661522	-0.9976	-0.0186534	0.310778	-0.997748	0.0662939	-0.00879627	-0.429968	0.00998403	0.0180151	-0.999785	0.209146	0	0	0	1
-0.0661657	-0.997603	-0.0184495	0.311266	-0.997742	0.0663135	-0.00924955	-0.429986	0.0104231	0.0177815	-0.999785	0.20917	0	0	0	1
-0.0661207	-0.99761	-0.0182396	0.311785	-0.997741	0.0662746	-0.00972425	-0.430001	0.0108821	0.0175411	-0.999784	0.209204	0	0	0	1
-0.0660183	-0.997621	-0.0179806	0.31231	-0.997742	0.0661774	-0.0101889	-0.430019	0.0113268	0.0172531	-0.999784	0.209247	0	0	0	1
-0.0661803	-0.997616	-0.0176613	0.31279	-0.997726	0.0663439	-0.010665	-0.430051	0.0117836	0.0169011	-0.999785	0.209301	0	0	0	1
-0.0664141	-0.997607	-0.0173022	0.313261	-0.997705	0.0665814	-0.0111435	-0.430089	0.0122411	0.0165081	-0.999786	0.209351	0	0	0	1
-0.0667319	-0.997591	-0.0170331	0.313726	-0.997679	0.0669029	-0.0115771	-0.430107	0.0126611	0.0162067	-0.999786	0.209392	0	0	0	1
-0.0669931	-0.997578	-0.0167378	0.314259	-0.997655	0.0671684	-0.0120787	-0.430134	0.013146	0.0158751	-0.999785	0.209467	0	0	0	1
-0.0674091	-0.997555	-0.0164675	0.314821	-0.99762	0.0675896	-0.0126394	-0.43017	0.0136938	0.0155621	-0.999782	0.209552	0	0	0	1
-0.0677526	-0.997533	-0.0163497	0.315388	-0.997588	0.0679406	-0.0132298	-0.430196	0.0142803	0.0153997	-0.999776	0.209611	0	0	0	1
-0.0678918	-0.997525	-0.0162662	0.315941	-0.997566	0.0680915	-0.0140696	-0.430286	0.0151147	0.0152573	-0.999766	0.20968	0	0	0	1
-0.067769	-0.997534	-0.0162204	0.316445	-0.997562	0.0679804	-0.0148925	-0.430374	0.0159308	0.0151574	-0.999755	0.209723	0	0	0	1
-0.0676143	-0.997545	-0.0161992	0.316964	-0.997563	0.0678344	-0.0154888	-0.430397	0.016522	0.0150983	-0.999746	0.209727	0	0	0	1
-0.0674034	-0.99756	-0.0161376	0.317481	-0.997567	0.0676316	-0.0160929	-0.43043	0.0171175	0.0149996	-0.999738	0.209748	0	0	0	1
-0.0674704	-0.997558	-0.0160175	0.318028	-0.997551	0.0677063	-0.0167539	-0.430508	0.0177698	0.0148338	-0.999729	0.209765	0	0	0	1
-0.0672408	-0.997575	-0.0159084	0.318578	-0.997552	0.0674866	-0.0175548	-0.430643	0.0185582	0.014675	-0.999717	0.209757	0	0	0	1
-0.0670884	-0.997587	-0.0157934	0.31905	-0.997549	0.067343	-0.0183041	-0.430704	0.019296	0.0145127	-0.999705	0.209727	0	0	0	1
-0.0670346	-0.997595	-0.0154857	0.319522	-0.997545	0.0672891	-0.0187202	-0.430693	0.0196897	0.0141788	-0.999702	0.209663	0	0	0	1
-0.067058	-0.997602	-0.0149443	0.320025	-0.99753	0.0673112	-0.0194099	-0.430747	0.0203417	0.0135918	-0.999698	0.209603	0	0	0	1
-0.0670835	-0.997612	-0.0141675	0.320549	-0.997512	0.0673318	-0.0202577	-0.430836	0.0211357	0.0127594	-0.999692	0.209513	0	0	0	1
-0.0673553	-0.997607	-0.0131406	0.321093	-0.997478	0.067591	-0.021035	-0.430905	0.0218453	0.0116768	-0.99969	0.209378	0	0	0	1
-0.0675592	-0.997606	-0.0121706	0.321555	-0.997453	0.0677799	-0.0216051	-0.430961	0.0223507	0.0106661	-0.99969	0.209309	0	0	0	1
-0.0675773	-0.997615	-0.0112606	0.321984	-0.997452	0.0677781	-0.0216521	-0.430922	0.022336	0.00975494	-0.9997	0.209317	0	0	0	1
-0.0676754	-0.997621	-0.0101312	0.322442	-0.997445	0.067852	-0.0217758	-0.430907	0.0223838	0.00861785	-0.999709	0.209312	0	0	0	1
-0.067943	-0.997614	-0.00889958	0.322848	-0.997423	0.0680938	-0.0220079	-0.430931	0.0225337	0.0073676	-0.999716	0.209309	0	0	0	1
-0.0681745	-0.997609	-0.00770657	0.323252	-0.997405	0.0682995	-0.0221899	-0.430946	0.0226355	0.00616005	-0.999722	0.20931	0	0	0	1
-0.0683004	-0.997607	-0.00670801	0.323629	-0.997391	0.0684044	-0.0224955	-0.430983	0.0228728	0.00514036	-0.999722	0.20931	0	0	0	1
-0.068226	-0.997617	-0.00594254	0.324004	-0.997391	0.0683137	-0.0227767	-0.431006	0.0231006	0.0043594	-0.999721	0.209319	0	0	0	1
-0.0679214	-0.997641	-0.00533755	0.32443	-0.997404	0.0679966	-0.0231345	-0.431033	0.023415	0.00373872	-0.999716	0.209344	0	0	0	1
-0.0674628	-0.997675	-0.00487532	0.324871	-0.997426	0.0675288	-0.0235804	-0.43107	0.023827	0.00325834	-0.999708	0.209378	0	0	0	1
-0.0669745	-0.997709	-0.004537	0.325289	-0.997449	0.0670337	-0.02399	-0.431092	0.0242114	0.0029051	-0.9997	0.209397	0	0	0	1
-0.0665773	-0.997737	-0.0041815	0.32568	-0.997467	0.0666291	-0.0243818	-0.43112	0.0245774	0.00253405	-0.999692	0.209422	0	0	0	1
-0.0664828	-0.997745	-0.00374157	0.32608	-0.997464	0.0665246	-0.0247655	-0.431141	0.0249308	0.00207203	-0.999684	0.209437	0	0	0	1
-0.0664057	-0.997752	-0.00328192	0.326484	-0.997461	0.0664366	-0.0251204	-0.431161	0.0252542	0.0015919	-0.999677	0.20947	0	0	0	1
-0.0664636	-0.99775	-0.00265822	0.326986	-0.99745	0.0664791	-0.0254368	-0.431159	0.0255285	0.000947291	-0.999671	0.209519	0	0	0	1
-0.066418	-0.997754	-0.00221371	0.32748	-0.997445	0.0664223	-0.0257861	-0.431163	0.0258475	0.000481888	-0.999663	0.209591	0	0	0	1
-0.0664746	-0.997751	-0.00194036	0.327956	-0.997432	0.0664719	-0.0261596	-0.431169	0.0262019	0.000182942	-0.999654	0.209679	0	0	0	1
-0.0664456	-0.997753	-0.00179575	0.32841	-0.997421	0.0664392	-0.0266844	-0.431215	0.026716	4.58315e-06	-0.99964	0.209787	0	0	0	1
-0.0664405	-0.997754	-0.00165246	0.328846	-0.99741	0.0664301	-0.0270816	-0.43123	0.0271027	-0.000164588	-0.999629	0.209874	0	0	0	1
-0.0664238	-0.997755	-0.00150593	0.329272	-0.997402	0.0664094	-0.0274359	-0.431238	0.0274465	-0.000333818	-0.99962	0.209967	0	0	0	1
-0.0666265	-0.997742	-0.00131931	0.32979	-0.997378	0.0666067	-0.027844	-0.431242	0.0278412	-0.000552719	-0.999609	0.210093	0	0	0	1
-0.0671415	-0.997708	-0.0011075	0.330315	-0.997331	0.0671152	-0.0282997	-0.431263	0.0282814	-0.000808948	-0.999596	0.210255	0	0	0	1
-0.0675675	-0.997679	-0.0008454	0.330887	-0.997289	0.0675331	-0.0287617	-0.431289	0.0287243	-0.00111363	-0.999584	0.210461	0	0	0	1
-0.0677276	-0.997668	-0.000616539	0.331395	-0.997268	0.067686	-0.0291481	-0.431306	0.0290941	-0.00137264	-0.999573	0.210648	0	0	0	1
-0.0677337	-0.997668	-0.000434793	0.331834	-0.99726	0.0676864	-0.0294269	-0.431302	0.0293599	-0.00157295	-0.999564	0.210783	0	0	0	1
-0.0677577	-0.997667	-0.000275442	0.332315	-0.99725	0.0677052	-0.0297086	-0.43128	0.0296302	-0.00175165	-0.999556	0.210908	0	0	0	1
-0.0678801	-0.997658	-8.93038e-05	0.332745	-0.997234	0.0678215	-0.0299728	-0.431273	0.0298809	-0.00195883	-0.999548	0.211034	0	0	0	1
-0.0682386	-0.997634	0.000355786	0.333364	-0.997202	0.0681659	-0.0302616	-0.431227	0.030138	-0.00243311	-0.99954	0.211204	0	0	0	1
-0.0681035	-0.997643	0.000482466	0.333842	-0.997203	0.0680263	-0.0305363	-0.431205	0.0304037	-0.00257405	-0.999531	0.21131	0	0	0	1
-0.0679638	-0.997652	0.000683109	0.334165	-0.997206	0.0678799	-0.0307726	-0.431224	0.0306263	-0.00278592	-0.999524	0.211449	0	0	0	1
-0.06767	-0.997672	0.000862019	0.334571	-0.99722	0.0675802	-0.0309666	-0.4312	0.0308085	-0.00296841	-0.999518	0.211543	0	0	0	1
-0.0673815	-0.997691	0.00107991	0.335039	-0.997231	0.0672842	-0.0312629	-0.431199	0.0310903	-0.00319673	-0.999508	0.211682	0	0	0	1
-0.0671778	-0.997705	0.00136411	0.33555	-0.997231	0.0670702	-0.0317125	-0.431244	0.0315205	-0.00350395	-0.999494	0.211913	0	0	0	1
-0.0670533	-0.997713	0.00168056	0.336088	-0.997225	0.0669339	-0.0321965	-0.431295	0.0319826	-0.003848	-0.999478	0.212169	0	0	0	1
-0.0669726	-0.997718	0.00192939	0.336556	-0.997218	0.0668437	-0.0325917	-0.431296	0.0323606	-0.00411998	-0.999465	0.212379	0	0	0	1
-0.0670673	-0.997711	0.00217342	0.336984	-0.997201	0.0669289	-0.0329505	-0.431307	0.0327019	-0.00439043	-0.999452	0.212567	0	0	0	1
-0.0669823	-0.997716	0.00243632	0.337479	-0.997195	0.0668336	-0.0333171	-0.43132	0.0330504	-0.00467432	-0.999439	0.212763	0	0	0	1
-0.0669711	-0.997716	0.00267355	0.338011	-0.997184	0.0668129	-0.0336695	-0.431316	0.0333862	-0.00493407	-0.999427	0.212947	0	0	0	1
-0.0671279	-0.997705	0.0028987	0.338489	-0.997163	0.0669603	-0.0340152	-0.431323	0.0337153	-0.00518699	-0.999415	0.213129	0	0	0	1
-0.0672452	-0.997696	0.00312073	0.338984	-0.997144	0.0670681	-0.0343624	-0.431319	0.0340462	-0.00543565	-0.999402	0.213306	0	0	0	1
-0.0672308	-0.997697	0.00334108	0.339449	-0.997134	0.0670444	-0.0346824	-0.431305	0.0343508	-0.00567635	-0.99939	0.213474	0	0	0	1
-0.0673196	-0.99769	0.00357873	0.339874	-0.997118	0.0671232	-0.0349971	-0.431289	0.0346483	-0.0059375	-0.999379	0.213639	0	0	0	1
-0.0677016	-0.997663	0.00386005	0.340372	-0.997078	0.0674925	-0.0354171	-0.431302	0.0350461	-0.00625965	-0.999363	0.21386	0	0	0	1
-0.0679265	-0.997647	0.00397945	0.340659	-0.997049	0.0677105	-0.0358174	-0.431372	0.035436	-0.00641372	-0.999348	0.214041	0	0	0	1
-0.0678114	-0.997654	0.00412323	0.34077	-0.997053	0.0675896	-0.0359443	-0.43141	0.0355536	-0.00656157	-0.999343	0.214125	0	0	0	1
-0.0674087	-0.997681	0.00429849	0.341036	-0.997069	0.0671788	-0.0362594	-0.431471	0.0358588	-0.00674313	-0.999331	0.214291	0	0	0	1
-0.066964	-0.997708	0.0049112	0.341531	-0.997079	0.0667081	-0.0368536	-0.431605	0.0364138	-0.00737774	-0.999306	0.214626	0	0	0	1
-0.0669333	-0.997704	0.00604833	0.342305	-0.997055	0.0666293	-0.0376381	-0.43177	0.037121	-0.00856273	-0.999271	0.215119	0	0	0	1
-0.0678096	-0.997637	0.0071548	0.343243	-0.996967	0.0674557	-0.0384835	-0.431883	0.0378822	-0.00975556	-0.999231	0.215646	0	0	0	1
-0.0689002	-0.997557	0.00791571	0.344338	-0.996857	0.0685064	-0.0394599	-0.431953	0.0387935	-0.0106225	-0.999187	0.216196	0	0	0	1
-0.0694706	-0.997509	0.00886732	0.345788	-0.996769	0.0690243	-0.0407597	-0.432022	0.0400183	-0.0116831	-0.999127	0.216894	0	0	0	1
-0.0702946	-0.997447	0.00933739	0.347084	-0.996679	0.0698185	-0.0416086	-0.43194	0.0408228	-0.012244	-0.999088	0.217269	0	0	0	1
-0.0709851	-0.9974	0.00921199	0.347536	-0.996615	0.0705092	-0.0419622	-0.431912	0.0411759	-0.0121723	-0.999074	0.217323	0	0	0	1
-0.070863	-0.997408	0.00918327	0.347666	-0.996622	0.070388	-0.0420066	-0.431925	0.0412236	-0.0121417	-0.999073	0.217312	0	0	0	1
-0.0705909	-0.997428	0.00919412	0.347815	-0.996641	0.0701155	-0.0420214	-0.43189	0.041241	-0.0121423	-0.999072	0.217291	0	0	0	1
-0.0701513	-0.997458	0.00930059	0.348095	-0.996663	0.0696693	-0.0422264	-0.431884	0.0414434	-0.0122445	-0.999062	0.217335	0	0	0	1
-0.0695221	-0.9975	0.00950493	0.348616	-0.996698	0.0690293	-0.0424533	-0.43183	0.0416633	-0.0124377	-0.999051	0.217413	0	0	0	1
-0.0695522	-0.997496	0.00963081	0.349205	-0.996684	0.0690503	-0.0427585	-0.431836	0.0419588	-0.0125856	-0.999037	0.217449	0	0	0	1
-0.0696188	-0.997491	0.00975123	0.349744	-0.996666	0.0691079	-0.0430695	-0.431905	0.0422598	-0.0127299	-0.999022	0.217514	0	0	0	1
-0.0697298	-0.997481	0.00991808	0.350257	-0.996646	0.0692078	-0.0433767	-0.431938	0.0425533	-0.0129222	-0.999007	0.217626	0	0	0	1
-0.0701538	-0.99745	0.0100593	0.350762	-0.9966	0.0696202	-0.0437699	-0.431928	0.0429303	-0.0131084	-0.998989	0.217701	0	0	0	1
-0.0706994	-0.99741	0.0102123	0.351292	-0.996544	0.0701531	-0.0441918	-0.431942	0.0433332	-0.013314	-0.998968	0.217776	0	0	0	1
-0.071191	-0.997373	0.0103839	0.351832	-0.99649	0.0706305	-0.0446594	-0.431994	0.043781	-0.0135395	-0.998946	0.21787	0	0	0	1
-0.0713137	-0.997363	0.0105613	0.352345	-0.996462	0.0707394	-0.0450963	-0.432012	0.0442026	-0.0137526	-0.998924	0.217983	0	0	0	1
-0.0712501	-0.997365	0.0107394	0.352802	-0.996447	0.0706615	-0.0455528	-0.432032	0.0446463	-0.0139595	-0.998902	0.218102	0	0	0	1
-0.0711152	-0.997373	0.0108791	0.353206	-0.996442	0.0705157	-0.0458887	-0.432032	0.0449733	-0.0141164	-0.998885	0.218191	0	0	0	1
-0.0710002	-0.99738	0.0110211	0.353619	-0.99643	0.070388	-0.046344	-0.432048	0.0454191	-0.0142848	-0.998862	0.218269	0	0	0	1
-0.0709349	-0.997383	0.0111722	0.354053	-0.996411	0.0703082	-0.0468801	-0.432071	0.0459443	-0.0144701	-0.998836	0.218345	0	0	0	1
-0.0708908	-0.997384	0.0113292	0.354504	-0.996387	0.0702484	-0.047464	-0.432097	0.0465163	-0.0146655	-0.998806	0.218418	0	0	0	1
-0.0708701	-0.997384	0.0114841	0.354982	-0.996364	0.0702124	-0.0480073	-0.432108	0.0470478	-0.0148571	-0.998779	0.218492	0	0	0	1
-0.0707174	-0.997393	0.0116648	0.355474	-0.996345	0.0700419	-0.0486332	-0.432139	0.0476618	-0.0150739	-0.998746	0.218587	0	0	0	1
-0.07065	-0.997395	0.0118604	0.355971	-0.996323	0.0699566	-0.0492006	-0.432159	0.0482151	-0.0153053	-0.998716	0.218699	0	0	0	1
-0.0705967	-0.997396	0.0120742	0.356439	-0.996301	0.0698842	-0.0497638	-0.432191	0.0487629	-0.0155551	-0.998686	0.21883	0	0	0	1
-0.0704679	-0.997404	0.0122338	0.356886	-0.996285	0.0697397	-0.0502784	-0.432203	0.0492671	-0.0157438	-0.998658	0.218903	0	0	0	1
-0.0703567	-0.997409	0.0124307	0.357338	-0.996265	0.0696097	-0.0508601	-0.43223	0.0498354	-0.0159751	-0.998626	0.218959	0	0	0	1
-0.0703532	-0.997403	0.0128924	0.357845	-0.996229	0.069571	-0.0515938	-0.432287	0.0505353	-0.016486	-0.998583	0.219012	0	0	0	1
-0.0702	-0.997411	0.0131141	0.358299	-0.996201	0.0693937	-0.0523794	-0.43236	0.0513062	-0.0167537	-0.998539	0.219071	0	0	0	1
-0.0701944	-0.997408	0.0134147	0.358803	-0.996159	0.0693582	-0.0532223	-0.432433	0.0521264	-0.0171114	-0.99849	0.219143	0	0	0	1
-0.070286	-0.997398	0.0136852	0.359322	-0.996116	0.0694233	-0.0539285	-0.432467	0.0528106	-0.0174347	-0.998449	0.219218	0	0	0	1
-0.0703172	-0.997392	0.0139177	0.359798	-0.996078	0.0694299	-0.0546222	-0.432516	0.053486	-0.0177163	-0.998408	0.2193	0	0	0	1
-0.0702128	-0.997396	0.0141399	0.36025	-0.996047	0.0693008	-0.055338	-0.432567	0.0541865	-0.0179817	-0.998365	0.219363	0	0	0	1
-0.0702034	-0.997393	0.014426	0.360719	-0.996006	0.0692616	-0.0561226	-0.432628	0.0549497	-0.0183206	-0.998317	0.21941	0	0	0	1
-0.0702226	-0.997386	0.0147774	0.361184	-0.995966	0.0692477	-0.0568575	-0.432679	0.0556582	-0.0187227	-0.998271	0.219467	0	0	0	1
-0.070419	-0.997368	0.0150926	0.361612	-0.995916	0.0694137	-0.0575197	-0.432717	0.0562932	-0.0190936	-0.998228	0.219546	0	0	0	1
-0.0707825	-0.997338	0.0153542	0.362105	-0.995858	0.0697503	-0.0581168	-0.432731	0.0568637	-0.0194164	-0.998189	0.219634	0	0	0	1
-0.071135	-0.997309	0.015603	0.362661	-0.995801	0.0700768	-0.0586893	-0.43273	0.0574105	-0.0197244	-0.998152	0.219757	0	0	0	1
-0.0713775	-0.997288	0.0158647	0.36316	-0.995752	0.0702922	-0.05927	-0.432758	0.0579666	-0.02004	-0.998114	0.219917	0	0	0	1
-0.0717496	-0.997257	0.0160966	0.363613	-0.995701	0.0706416	-0.0596991	-0.432757	0.0583709	-0.0203229	-0.998084	0.220056	0	0	0	1
-0.0719306	-0.99724	0.0163361	0.364049	-0.995661	0.0707981	-0.060192	-0.432777	0.0588419	-0.0206069	-0.998051	0.220186	0	0	0	1
-0.0719387	-0.997236	0.0165754	0.364513	-0.995635	0.0707829	-0.0606343	-0.432781	0.059266	-0.020877	-0.99802	0.22033	0	0	0	1
-0.0718663	-0.997237	0.016843	0.36502	-0.995618	0.0706865	-0.0610233	-0.432763	0.0596367	-0.0211667	-0.997992	0.220494	0	0	0	1
-0.0717381	-0.997242	0.0170921	0.365536	-0.995608	0.0705363	-0.0613653	-0.432732	0.059963	-0.0214313	-0.997967	0.220649	0	0	0	1
-0.0718452	-0.99723	0.0173434	0.366001	-0.995583	0.0706218	-0.0616607	-0.432703	0.0602377	-0.0217088	-0.997944	0.2208	0	0	0	1
-0.071748	-0.997232	0.0175906	0.366499	-0.995573	0.0705029	-0.0619711	-0.432665	0.060532	-0.021971	-0.997921	0.220947	0	0	0	1
-0.0715923	-0.997238	0.0178812	0.367066	-0.995563	0.0703221	-0.062325	-0.432625	0.060868	-0.0222758	-0.997893	0.221122	0	0	0	1
-0.0714796	-0.997241	0.0181524	0.367613	-0.995552	0.0701854	-0.0626629	-0.432582	0.0611886	-0.0225627	-0.997867	0.221295	0	0	0	1
-0.0716168	-0.997226	0.0184444	0.368127	-0.995523	0.070297	-0.0629914	-0.432551	0.0614926	-0.022885	-0.997841	0.221475	0	0	0	1
-0.0720122	-0.997193	0.018714	0.368649	-0.995477	0.0706678	-0.0633041	-0.432503	0.0617765	-0.0232	-0.997816	0.221635	0	0	0	1
-0.0721129	-0.99718	0.0189775	0.369159	-0.995452	0.0707447	-0.0636141	-0.432462	0.0620648	-0.0234905	-0.997792	0.221799	0	0	0	1
-0.0720012	-0.997184	0.0191982	0.369632	-0.995444	0.0706132	-0.0638837	-0.432418	0.0623207	-0.0237223	-0.99777	0.221934	0	0	0	1
-0.0719943	-0.99718	0.0194435	0.370134	-0.995426	0.0705836	-0.0641903	-0.432374	0.0626095	-0.0239878	-0.997746	0.222093	0	0	0	1
-0.0721785	-0.997162	0.0197057	0.370653	-0.995396	0.070744	-0.0644775	-0.432319	0.062873	-0.0242807	-0.997722	0.222247	0	0	0	1
-0.0723052	-0.997148	0.0199251	0.371136	-0.995375	0.0708514	-0.0646961	-0.432247	0.0630724	-0.0245226	-0.997704	0.222359	0	0	0	1
-0.07284	-0.997106	0.020101	0.371602	-0.995327	0.0713701	-0.0648557	-0.43215	0.063206	-0.024743	-0.99769	0.222418	0	0	0	1
-0.0734768	-0.997055	0.0202701	0.372171	-0.995275	0.0719922	-0.0649733	-0.431988	0.0632953	-0.0249602	-0.997679	0.22245	0	0	0	1
-0.0740868	-0.997009	0.0203232	0.372742	-0.995235	0.0725994	-0.064905	-0.431743	0.063208	-0.0250468	-0.997682	0.222377	0	0	0	1
-0.0743402	-0.996992	0.0202625	0.373183	-0.995225	0.0728598	-0.0647587	-0.431492	0.0630601	-0.0249917	-0.997693	0.222237	0	0	0	1
-0.0742535	-0.996996	0.0203644	0.373603	-0.995214	0.0727595	-0.06505	-0.431421	0.0633455	-0.0251089	-0.997672	0.22225	0	0	0	1
-0.0742094	-0.996995	0.0205706	0.374042	-0.9952	0.0726953	-0.0653307	-0.431382	0.0636115	-0.0253318	-0.997649	0.222356	0	0	0	1
-0.0740723	-0.997001	0.0207971	0.374429	-0.995193	0.0725367	-0.0656179	-0.431373	0.0638851	-0.0255694	-0.997626	0.222499	0	0	0	1
-0.0743659	-0.996976	0.0209426	0.374663	-0.995159	0.0728152	-0.0658211	-0.431362	0.0640697	-0.0257478	-0.997609	0.2226	0	0	0	1
-0.0746009	-0.996958	0.0209372	0.374697	-0.995143	0.0730507	-0.0657993	-0.431334	0.0640423	-0.025756	-0.997611	0.222577	0	0	0	1
-0.0747734	-0.996945	0.0209473	0.374677	-0.995132	0.0732226	-0.0657827	-0.431349	0.0640205	-0.0257759	-0.997612	0.222571	0	0	0	1
-0.0750577	-0.996924	0.0209183	0.374576	-0.995113	0.0735093	-0.065743	-0.431413	0.0639757	-0.0257624	-0.997615	0.222547	0	0	0	1
-0.0754808	-0.996894	0.0208349	0.374384	-0.995087	0.0739391	-0.0656559	-0.431503	0.063884	-0.0257001	-0.997622	0.222489	0	0	0	1
-0.0758868	-0.996866	0.0206919	0.374159	-0.995068	0.0743585	-0.0654621	-0.431539	0.0636909	-0.0255694	-0.997638	0.222372	0	0	0	1
-0.0762771	-0.99684	0.0205193	0.373921	-0.995054	0.0747654	-0.0652147	-0.431537	0.063447	-0.025404	-0.997658	0.222223	0	0	0	1
-0.0766885	-0.996812	0.0203431	0.373671	-0.995037	0.075193	-0.0649861	-0.431557	0.0632218	-0.0252377	-0.997676	0.222082	0	0	0	1
-0.0771243	-0.996782	0.0201777	0.373418	-0.995017	0.0756439	-0.0647692	-0.431593	0.063007	-0.0250842	-0.997694	0.221952	0	0	0	1
-0.0776611	-0.996744	0.0199912	0.373112	-0.99499	0.0761975	-0.0645284	-0.431655	0.0627676	-0.0249143	-0.997713	0.221808	0	0	0	1
-0.0782854	-0.996699	0.0197963	0.372768	-0.994958	0.0768393	-0.0642704	-0.431743	0.0625097	-0.0247398	-0.997734	0.221661	0	0	0	1
-0.0788997	-0.996655	0.0195569	0.372413	-0.994938	0.0774788	-0.0638063	-0.431773	0.0620502	-0.0245041	-0.997768	0.221483	0	0	0	1
-0.0793407	-0.996622	0.0194912	0.372199	-0.99491	0.0779257	-0.0637016	-0.431868	0.0619401	-0.024458	-0.997776	0.221418	0	0	0	1
-0.0796613	-0.996598	0.0194203	0.372039	-0.994889	0.078252	-0.0636275	-0.431946	0.0618639	-0.0244015	-0.997782	0.221375	0	0	0	1
-0.0801224	-0.996563	0.0192819	0.371786	-0.99486	0.0787243	-0.0634867	-0.432029	0.0617231	-0.0242814	-0.997794	0.221285	0	0	0	1
-0.0807027	-0.996521	0.0190621	0.371447	-0.994826	0.0793221	-0.0632785	-0.432124	0.0615189	-0.0240821	-0.997811	0.221161	0	0	0	1
-0.0810724	-0.9965	0.0185806	0.371091	-0.994803	0.0797243	-0.0631321	-0.432234	0.0614023	-0.0236142	-0.99783	0.22107	0	0	0	1
-0.0813048	-0.996483	0.0184811	0.37096	-0.994791	0.0799651	-0.0630179	-0.432292	0.061291	-0.0235204	-0.997839	0.221044	0	0	0	1
-0.0815728	-0.996464	0.0183173	0.370783	-0.994775	0.080245	-0.0629221	-0.432361	0.0612023	-0.0233662	-0.997848	0.221	0	0	0	1
-0.0818537	-0.996443	0.0181924	0.370616	-0.994755	0.0805344	-0.0628586	-0.432436	0.0611425	-0.0232541	-0.997854	0.22096	0	0	0	1
-0.0822919	-0.996416	0.0177108	0.370235	-0.994715	0.0810005	-0.0628967	-0.432624	0.0612093	-0.022805	-0.99786	0.220919	0	0	0	1
-0.08308	-0.996361	0.0170986	0.369651	-0.994651	0.0818257	-0.0628491	-0.432921	0.0611939	-0.0222406	-0.997874	0.220848	0	0	0	1
-0.0840772	-0.996293	0.0161714	0.368849	-0.994595	0.0828891	-0.0623288	-0.43317	0.0607299	-0.0213364	-0.997922	0.220637	0	0	0	1
-0.0850538	-0.99622	0.0155439	0.368105	-0.99457	0.0839228	-0.0613304	-0.433285	0.0597666	-0.0206879	-0.997994	0.220353	0	0	0	1
-0.0853666	-0.9962	0.0151431	0.36754	-0.994586	0.0842741	-0.0605885	-0.433379	0.0590546	-0.0202454	-0.998046	0.220118	0	0	0	1
-0.0855117	-0.996192	0.0148324	0.367161	-0.994597	0.0844459	-0.0601656	-0.433435	0.0586565	-0.0199092	-0.998076	0.219944	0	0	0	1
-0.0855357	-0.996198	0.0142794	0.366801	-0.994606	0.0845069	-0.0599286	-0.433445	0.0584666	-0.0193405	-0.998098	0.219772	0	0	0	1
-0.0857165	-0.996191	0.0136275	0.366413	-0.994597	0.0847284	-0.0597707	-0.433489	0.0583611	-0.0186893	-0.998117	0.219631	0	0	0	1
-0.0859399	-0.996181	0.0129445	0.365985	-0.994587	0.0849951	-0.0595596	-0.433529	0.0582045	-0.0180051	-0.998138	0.219459	0	0	0	1
-0.0860722	-0.996177	0.0124066	0.365524	-0.994587	0.0851629	-0.0593139	-0.433568	0.0580031	-0.0174569	-0.99816	0.219296	0	0	0	1
-0.0862356	-0.996168	0.0119409	0.365045	-0.99459	0.0853588	-0.0589789	-0.43357	0.0577062	-0.0169745	-0.998185	0.21909	0	0	0	1
-0.086194	-0.996176	0.011622	0.36459	-0.994609	0.0853405	-0.058685	-0.4336	0.0574414	-0.0166298	-0.998207	0.218936	0	0	0	1
-0.086389	-0.996163	0.011271	0.364097	-0.99461	0.0855607	-0.0583596	-0.43362	0.057144	-0.0162641	-0.99823	0.218769	0	0	0	1
-0.0864068	-0.996166	0.0108678	0.363582	-0.994624	0.0856065	-0.0580414	-0.43364	0.0568611	-0.0158368	-0.998253	0.218596	0	0	0	1
-0.0865046	-0.996161	0.0105208	0.36308	-0.994635	0.0857297	-0.0576728	-0.433642	0.0565221	-0.0154656	-0.998278	0.218408	0	0	0	1
-0.0862204	-0.996189	0.0102105	0.362581	-0.99468	0.0854693	-0.0572873	-0.433652	0.056169	-0.0151077	-0.998303	0.218224	0	0	0	1
-0.0860589	-0.996206	0.00993406	0.362092	-0.994712	0.0853287	-0.0569407	-0.43367	0.0558496	-0.014794	-0.998326	0.218042	0	0	0	1
-0.0860429	-0.996209	0.00969236	0.361662	-0.99473	0.085331	-0.0566154	-0.433677	0.0555464	-0.0145249	-0.998347	0.217892	0	0	0	1
-0.0859636	-0.996219	0.00941737	0.361196	-0.994756	0.0852723	-0.0562523	-0.433682	0.0552092	-0.0142159	-0.99837	0.217722	0	0	0	1
-0.0857532	-0.99624	0.00912699	0.360687	-0.994796	0.0850843	-0.0558128	-0.433681	0.054799	-0.013878	-0.998397	0.217542	0	0	0	1
-0.0856703	-0.996249	0.0088639	0.360182	-0.994825	0.0850217	-0.0553954	-0.433686	0.0544067	-0.0135761	-0.998423	0.217366	0	0	0	1
-0.0855658	-0.99626	0.00862641	0.359702	-0.994856	0.0849358	-0.0549729	-0.433688	0.0540072	-0.0132982	-0.998448	0.217217	0	0	0	1
-0.0856973	-0.996251	0.00839487	0.359236	-0.994867	0.0850853	-0.0545429	-0.433682	0.0535967	-0.0130383	-0.998474	0.217079	0	0	0	1
-0.0857952	-0.996245	0.00816191	0.358756	-0.994884	0.085202	-0.0540465	-0.433664	0.0531207	-0.0127695	-0.998503	0.216937	0	0	0	1
-0.0859561	-0.996233	0.00789494	0.358217	-0.994894	0.0853827	-0.0535701	-0.433659	0.0526668	-0.0124717	-0.998531	0.216762	0	0	0	1
-0.0857414	-0.996254	0.00758048	0.357668	-0.994934	0.0851903	-0.0531283	-0.433655	0.0522561	-0.0121098	-0.998557	0.216548	0	0	0	1
-0.0856461	-0.996264	0.00732602	0.357158	-0.99496	0.0851126	-0.0527727	-0.433673	0.0519246	-0.0118213	-0.998577	0.216377	0	0	0	1
-0.0858544	-0.996248	0.00708343	0.356679	-0.994961	0.0853378	-0.0523837	-0.433671	0.0515553	-0.0115576	-0.9986	0.216215	0	0	0	1
-0.0860522	-0.996232	0.00686165	0.356198	-0.994962	0.0855508	-0.0520202	-0.433679	0.0512098	-0.011316	-0.99862	0.216065	0	0	0	1
-0.0863203	-0.99621	0.00664157	0.355749	-0.994957	0.085834	-0.0516425	-0.433672	0.0508494	-0.0110784	-0.998641	0.21591	0	0	0	1
-0.0864798	-0.996198	0.00645305	0.355326	-0.994962	0.0860072	-0.0512505	-0.433668	0.0504732	-0.0108652	-0.998663	0.2158	0	0	0	1
-0.0866418	-0.996185	0.00624547	0.354834	-0.99497	0.0861841	-0.0508132	-0.43367	0.0500537	-0.0106291	-0.998686	0.215681	0	0	0	1
-0.0868714	-0.996166	0.006056	0.35434	-0.994974	0.0864281	-0.0503185	-0.433665	0.0495747	-0.0104094	-0.998712	0.215575	0	0	0	1
-0.0869463	-0.996161	0.00589719	0.353898	-0.994999	0.0865175	-0.0496651	-0.433618	0.0489368	-0.0101985	-0.998746	0.215502	0	0	0	1
-0.0870348	-0.996154	0.00571273	0.353372	-0.995032	0.0866236	-0.0487968	-0.433547	0.0480868	-0.00994398	-0.99879	0.215428	0	0	0	1
-0.086971	-0.996161	0.00554663	0.352876	-0.995076	0.0865758	-0.0479811	-0.433487	0.0472893	-0.00970493	-0.99883	0.215369	0	0	0	1
-0.0867489	-0.996181	0.0053573	0.352344	-0.995136	0.0863712	-0.0471064	-0.433421	0.0464363	-0.00943035	-0.998873	0.215297	0	0	0	1
-0.0864146	-0.996211	0.00516062	0.351802	-0.995205	0.0860545	-0.0462209	-0.433382	0.0455741	-0.00914273	-0.998916	0.215226	0	0	0	1
-0.0862687	-0.996225	0.00493531	0.35125	-0.995263	0.0859283	-0.045179	-0.433338	0.0445568	-0.0088222	-0.998964	0.215139	0	0	0	1
-0.0858708	-0.996261	0.00456327	0.350679	-0.995354	0.0855584	-0.0438672	-0.433281	0.0432852	-0.00832178	-0.999025	0.215036	0	0	0	1
-0.0851527	-0.996325	0.00395839	0.350073	-0.995484	0.0848799	-0.0422087	-0.433216	0.04169	-0.00754755	-0.999099	0.214916	0	0	0	1
-0.0848524	-0.996352	0.00367874	0.34956	-0.995569	0.0846021	-0.04072	-0.4332	0.0402326	-0.00713053	-0.999161	0.214781	0	0	0	1
-0.0847909	-0.996358	0.0034296	0.349089	-0.995625	0.0845597	-0.039416	-0.433173	0.0389549	-0.00676967	-0.999215	0.21467	0	0	0	1
-0.0848203	-0.996356	0.00318805	0.348601	-0.995659	0.0846047	-0.0384603	-0.433176	0.0380228	-0.00644942	-0.999253	0.214551	0	0	0	1
-0.0845971	-0.996376	0.00282739	0.348124	-0.995702	0.0843995	-0.0377748	-0.43318	0.0373717	-0.0060239	-0.99928	0.214399	0	0	0	1
-0.0845362	-0.996383	0.00246069	0.347651	-0.995723	0.0843549	-0.0373159	-0.433185	0.0369457	-0.00561775	-0.999298	0.214234	0	0	0	1
-0.0846256	-0.996376	0.00214388	0.347206	-0.995728	0.084458	-0.0369471	-0.433182	0.0366045	-0.00527446	-0.999313	0.214097	0	0	0	1
-0.0848245	-0.996359	0.00181128	0.34675	-0.995725	0.0846709	-0.0365429	-0.433176	0.0362289	-0.00491636	-0.999328	0.214	0	0	0	1
-0.0848565	-0.996357	0.00142701	0.346289	-0.995735	0.0847185	-0.0361745	-0.433173	0.0358942	-0.00450367	-0.999342	0.21391	0	0	0	1
-0.0850072	-0.996345	0.00104083	0.345801	-0.995736	0.0848847	-0.0357364	-0.433158	0.0354898	-0.00408736	-0.999358	0.213812	0	0	0	1
-0.0851157	-0.996336	0.000678032	0.345282	-0.995745	0.085008	-0.0351997	-0.433125	0.0349854	-0.00368434	-0.999378	0.213684	0	0	0	1
-0.0851844	-0.99633	0.000396901	0.344755	-0.995754	0.0850881	-0.0347431	-0.433114	0.0345541	-0.00336795	-0.999394	0.213549	0	0	0	1
-0.0852901	-0.996321	0.000123555	0.3442	-0.995763	0.0852048	-0.0342107	-0.43309	0.0340467	-0.00305406	-0.999412	0.213389	0	0	0	1
-0.0852273	-0.996327	-0.000117192	0.343659	-0.995782	0.0851514	-0.0337645	-0.433081	0.0336227	-0.00277416	-0.999427	0.213223	0	0	0	1
-0.0850282	-0.996344	-0.000363464	0.343134	-0.995815	0.084962	-0.0332782	-0.43306	0.0331598	-0.00248087	-0.999444	0.213049	0	0	0	1
-0.0848159	-0.996362	-0.000612635	0.342621	-0.995851	0.0847593	-0.032721	-0.433019	0.0326262	-0.00217842	-0.999462	0.212881	0	0	0	1
-0.0847583	-0.996366	-0.000840874	0.342142	-0.99587	0.0847101	-0.0322461	-0.43299	0.0321725	-0.001909	-0.999477	0.212727	0	0	0	1
-0.0845646	-0.996383	-0.00112396	0.341601	-0.995905	0.0845266	-0.0316451	-0.432937	0.0315979	-0.00156998	-0.999496	0.212541	0	0	0	1
-0.0843573	-0.9964	-0.00142819	0.341057	-0.995941	0.0843297	-0.0310426	-0.432885	0.0310236	-0.0012096	-0.999515	0.212364	0	0	0	1
-0.0837922	-0.996447	-0.00192012	0.34046	-0.996011	0.0837807	-0.0302721	-0.4328	0.0302977	-0.000637458	-0.999537	0.212178	0	0	0	1
-0.0831773	-0.996498	-0.00218043	0.339934	-0.996084	0.0831742	-0.0295353	-0.432722	0.0295855	-0.000298157	-0.999559	0.212015	0	0	0	1
-0.0827422	-0.996533	-0.00244796	0.339388	-0.996146	0.0827472	-0.028638	-0.432605	0.0287136	5.55414e-05	-0.999584	0.211836	0	0	0	1
-0.0826571	-0.99654	-0.00273273	0.338796	-0.996182	0.0826699	-0.0275539	-0.432444	0.0276567	0.000431325	-0.999614	0.211629	0	0	0	1
-0.0825368	-0.996548	-0.00310064	0.338165	-0.996231	0.0825587	-0.0261046	-0.43218	0.0262427	0.000920856	-0.999652	0.211336	0	0	0	1
-0.0824471	-0.996555	-0.00342593	0.337619	-0.996267	0.082476	-0.0249515	-0.431972	0.0251203	0.00134241	-0.99968	0.211082	0	0	0	1
-0.0826121	-0.996541	-0.00356044	0.337167	-0.996261	0.0826438	-0.0246194	-0.431981	0.0248006	0.00149972	-0.999688	0.210981	0	0	0	1
-0.0827668	-0.996527	-0.00377879	0.336676	-0.996259	0.0828031	-0.0241612	-0.43195	0.0243624	0.00175132	-0.999699	0.210815	0	0	0	1
-0.0828506	-0.996519	-0.00401146	0.336133	-0.996262	0.0828917	-0.023753	-0.43194	0.023975	0.00201491	-0.999707	0.210632	0	0	0	1
-0.083022	-0.996504	-0.00425629	0.335531	-0.996257	0.083068	-0.0233296	-0.431935	0.0235738	0.00228987	-0.999716	0.210435	0	0	0	1
-0.0832369	-0.996485	-0.00444051	0.334976	-0.996247	0.0832863	-0.0229842	-0.431952	0.0232454	0.00249709	-0.999724	0.210289	0	0	0	1
-0.0832426	-0.996484	-0.00461656	0.334486	-0.996256	0.0832949	-0.0225552	-0.431938	0.0228326	0.00270807	-0.999733	0.210159	0	0	0	1
-0.0833853	-0.996471	-0.00478591	0.33399	-0.996254	0.0834401	-0.0220955	-0.43192	0.022389	0.00291188	-0.999742	0.21004	0	0	0	1
-0.0835545	-0.996456	-0.00496909	0.333448	-0.996252	0.0836116	-0.0215305	-0.431887	0.0218419	0.00313781	-0.999753	0.20991	0	0	0	1
-0.0834031	-0.996468	-0.00511151	0.332914	-0.996276	0.0834616	-0.0210045	-0.431874	0.021329	0.00332693	-0.999764	0.209812	0	0	0	1
-0.0830832	-0.996494	-0.00529796	0.332361	-0.996316	0.0831435	-0.0203702	-0.431832	0.0207114	0.00357229	-0.999776	0.209684	0	0	0	1
-0.0827059	-0.996524	-0.00543143	0.331824	-0.996358	0.0827671	-0.0198114	-0.431815	0.0201643	0.00375938	-0.999787	0.209599	0	0	0	1
-0.0825505	-0.996537	-0.00557621	0.3313	-0.996383	0.0826122	-0.0192114	-0.431777	0.0195777	0.00395635	-0.999798	0.209489	0	0	0	1
-0.0825054	-0.996539	-0.00574881	0.330764	-0.996397	0.0825683	-0.0186804	-0.431746	0.0190626	0.00417307	-0.999807	0.20935	0	0	0	1
-0.0824799	-0.996541	-0.00577696	0.3304	-0.996402	0.0825425	-0.0184904	-0.431778	0.0188754	0.00421729	-0.99981	0.20929	0	0	0	1
-0.0825475	-0.996536	-0.00577282	0.330306	-0.996397	0.08261	-0.0184755	-0.431794	0.0188605	0.00421312	-0.99981	0.209302	0	0	0	1
-0.0828124	-0.996514	-0.00576958	0.330169	-0.996377	0.0828743	-0.018375	-0.431795	0.0187612	0.00421321	-0.999812	0.20929	0	0	0	1
-0.0831408	-0.996487	-0.00573242	0.330013	-0.996351	0.0832017	-0.018305	-0.431812	0.0186898	0.0041758	-0.999814	0.209286	0	0	0	1
-0.0834004	-0.996465	-0.0057127	0.329884	-0.99633	0.0834607	-0.0182509	-0.431823	0.0186353	0.0041558	-0.999815	0.209282	0	0	0	1
-0.0836244	-0.996442	-0.00637852	0.329495	-0.996311	0.0836969	-0.0182163	-0.43187	0.0186575	0.00481785	-0.999811	0.209265	0	0	0	1
-0.083592	-0.996414	-0.0101012	0.327738	-0.996324	0.083727	-0.0173378	-0.431843	0.0180936	0.00860087	-0.999796	0.208884	0	0	0	1
-0.0825247	-0.996499	-0.0105205	0.326752	-0.996425	0.0826611	-0.0166364	-0.43191	0.01742	0.009096	-0.999804	0.208685	0	0	0	1
-0.0814487	-0.996589	-0.0103729	0.326135	-0.996533	0.0815722	-0.0154735	-0.431808	0.0162391	0.00906267	-0.999824	0.208614	0	0	0	1
-0.0812981	-0.9966	-0.0104455	0.325665	-0.996556	0.081417	-0.0148474	-0.431771	0.0156196	0.0091884	-0.999833	0.208574	0	0	0	1
-0.0812521	-0.996604	-0.0104953	0.325407	-0.996568	0.0813669	-0.0143178	-0.431708	0.0150953	0.0092819	-0.99984	0.208552	0	0	0	1
-0.0817305	-0.996564	-0.010588	0.325027	-0.996536	0.0818419	-0.0138153	-0.431702	0.0146065	0.00940812	-0.999846	0.208466	0	0	0	1
-0.0821341	-0.996529	-0.0106994	0.324535	-0.996511	0.0822414	-0.0132091	-0.43172	0.0140153	0.00956308	-0.999853	0.208378	0	0	0	1
-0.0824077	-0.996506	-0.0107914	0.324025	-0.996499	0.0825088	-0.0124454	-0.431668	0.0132644	0.00971393	-0.999862	0.208303	0	0	0	1
-0.0826703	-0.996483	-0.0108603	0.323515	-0.996486	0.0827652	-0.0117234	-0.431627	0.0125532	0.00983885	-0.99987	0.20824	0	0	0	1
-0.0828314	-0.996469	-0.0109636	0.323007	-0.996483	0.0829195	-0.0109115	-0.431597	0.0117541	0.0100071	-0.999878	0.20815	0	0	0	1
-0.0830735	-0.996447	-0.0110659	0.32256	-0.996469	0.0831569	-0.0103317	-0.431625	0.0111872	0.0101544	-0.999883	0.208063	0	0	0	1
-0.0830438	-0.996448	-0.0111956	0.322166	-0.996476	0.083124	-0.00987207	-0.431636	0.0107397	0.0103222	-0.999886	0.207969	0	0	0	1
-0.0829662	-0.996454	-0.0112919	0.321764	-0.996486	0.0830438	-0.00952602	-0.431655	0.010402	0.0104477	-0.999888	0.207905	0	0	0	1
-0.0831033	-0.996441	-0.0114034	0.32132	-0.99648	0.083177	-0.00904219	-0.431637	0.00993056	0.0105976	-0.999892	0.20784	0	0	0	1
-0.0831028	-0.996439	-0.0115877	0.320841	-0.996484	0.0831737	-0.00862353	-0.431637	0.00952866	0.0108161	-0.999893	0.207785	0	0	0	1
-0.083227	-0.996427	-0.0116858	0.320373	-0.996478	0.0832937	-0.00814762	-0.431613	0.0090639	0.0109523	-0.999896	0.20772	0	0	0	1
-0.0832005	-0.996429	-0.0117852	0.319865	-0.996484	0.0832631	-0.00769773	-0.431604	0.00862353	0.0110891	-0.999899	0.207662	0	0	0	1
-0.0831275	-0.996434	-0.0118579	0.31936	-0.996494	0.0831854	-0.00722175	-0.431596	0.00815441	0.0112017	-0.999901	0.207613	0	0	0	1
-0.0830051	-0.996443	-0.0119187	0.318839	-0.996508	0.083058	-0.00673858	-0.431591	0.00767657	0.0113035	-0.999904	0.207561	0	0	0	1
-0.0826096	-0.996475	-0.0119962	0.318314	-0.996544	0.0826578	-0.00626312	-0.431585	0.00720461	0.011423	-0.999906	0.207503	0	0	0	1
-0.082247	-0.996504	-0.0120931	0.317736	-0.996577	0.0822913	-0.00586708	-0.431606	0.00681371	0.0115549	-0.999907	0.207428	0	0	0	1
-0.0819514	-0.996526	-0.012293	0.317102	-0.996604	0.0819922	-0.00545762	-0.431608	0.00641857	0.0117896	-0.999907	0.20725	0	0	0	1
-0.0819001	-0.996527	-0.0125081	0.316473	-0.996611	0.0819368	-0.005002	-0.431588	0.00598148	0.0120417	-0.999907	0.207047	0	0	0	1
-0.0818019	-0.996531	-0.01286	0.315911	-0.996622	0.0818333	-0.00440748	-0.431483	0.00541654	0.0124417	-0.999905	0.206722	0	0	0	1
-0.0817731	-0.996531	-0.0130653	0.315503	-0.996626	0.0818016	-0.00409196	-0.431476	0.0051185	0.0126722	-0.999904	0.206533	0	0	0	1
-0.0818802	-0.99652	-0.0131926	0.315175	-0.996618	0.0819063	-0.00385032	-0.431487	0.00488945	0.0128183	-0.999903	0.206418	0	0	0	1
-0.0821846	-0.996493	-0.0133517	0.314762	-0.996595	0.0822075	-0.00355082	-0.431467	0.00460795	0.013	-0.999902	0.206278	0	0	0	1
-0.0823977	-0.996474	-0.0134689	0.314304	-0.996578	0.0824176	-0.00327509	-0.431472	0.00434558	0.0131386	-0.999902	0.206168	0	0	0	1
-0.0825899	-0.996456	-0.0135894	0.313836	-0.996564	0.0826066	-0.00299418	-0.431477	0.0040781	0.013281	-0.999901	0.20606	0	0	0	1
-0.0828094	-0.996436	-0.0137388	0.313402	-0.996546	0.082823	-0.00271855	-0.431467	0.00381871	0.0134518	-0.9999	0.205942	0	0	0	1
-0.0828648	-0.996425	-0.0141837	0.31294	-0.996542	0.0828775	-0.00252246	-0.431478	0.00366092	0.0139111	-0.999894	0.205864	0	0	0	1
-0.0830069	-0.996405	-0.0147478	0.312483	-0.996531	0.0830184	-0.00230116	-0.431467	0.00348921	0.0144911	-0.999886	0.205761	0	0	0	1
-0.0830907	-0.996388	-0.0154582	0.312018	-0.996525	0.0831009	-0.00205142	-0.431433	0.00330059	0.0152195	-0.999876	0.205623	0	0	0	1
-0.0830775	-0.996375	-0.0163104	0.311542	-0.996526	0.0830879	-0.00188918	-0.431431	0.00320955	0.0160823	-0.999863	0.205538	0	0	0	1
-0.0831459	-0.996356	-0.0171154	0.311095	-0.996521	0.0831559	-0.00171039	-0.431419	0.00309944	0.0168991	-0.99985	0.205445	0	0	0	1
-0.0831497	-0.99634	-0.0180034	0.310649	-0.996521	0.0831592	-0.00152501	-0.431406	0.00298865	0.0177994	-0.999834	0.205379	0	0	0	1
-0.0831314	-0.996323	-0.0190161	0.31018	-0.996523	0.0831405	-0.00134349	-0.431391	0.00289165	0.0188236	-0.999816	0.205311	0	0	0	1
-0.083011	-0.996307	-0.0203214	0.309664	-0.996533	0.0830206	-0.00117724	-0.431377	0.00283211	0.0201386	-0.99979	0.20525	0	0	0	1
-0.0828161	-0.996297	-0.0215838	0.309219	-0.996549	0.0828258	-0.00101481	-0.43136	0.0027709	0.0214106	-0.999764	0.205217	0	0	0	1
-0.0826105	-0.996286	-0.0228364	0.308779	-0.996566	0.0826202	-0.000857856	-0.431346	0.00271362	0.0226725	-0.999736	0.205199	0	0	0	1
-0.0826156	-0.996263	-0.0238092	0.308356	-0.996566	0.0826225	-0.00062687	-0.43132	0.00256392	0.0236609	-0.999714	0.205163	0	0	0	1
-0.0828796	-0.996225	-0.0244593	0.307937	-0.996545	0.0828822	-0.000378427	-0.431299	0.00237647	0.0243287	-0.999698	0.205111	0	0	0	1
-0.0834035	-0.99617	-0.0249124	0.307461	-0.996502	0.0833986	-2.74502e-05	-0.431269	0.00207724	0.0248082	-0.999687	0.205029	0	0	0	1
-0.0837639	-0.996132	-0.0252243	0.306951	-0.996472	0.0837508	0.000330507	-0.431254	0.00175557	0.0251483	-0.999679	0.204957	0	0	0	1
-0.0838954	-0.996114	-0.0254837	0.306421	-0.996462	0.0838698	0.000842473	-0.431213	0.00127035	0.0254494	-0.999673	0.204895	0	0	0	1
-0.0837729	-0.996118	-0.0257381	0.305855	-0.996473	0.0837321	0.00144523	-0.431166	0.000687714	0.0257536	-0.999665	0.204855	0	0	0	1
-0.0834963	-0.996138	-0.0258604	0.305278	-0.996496	0.0834384	0.00210638	-0.431117	3.17249e-05	0.0259308	-0.999661	0.204838	0	0	0	1
-0.083016	-0.996177	-0.0259278	0.304709	-0.996536	0.0829397	0.00280257	-0.431062	-0.00066921	0.0260558	-0.999658	0.204817	0	0	0	1
-0.0826303	-0.996209	-0.025915	0.304168	-0.996568	0.0825384	0.00340026	-0.431027	-0.0012762	0.0260921	-0.999656	0.204809	0	0	0	1
-0.0822921	-0.996238	-0.025885	0.303654	-0.996595	0.0821822	0.00408587	-0.430964	-0.00197105	0.0261182	-0.999654	0.204808	0	0	0	1
-0.0817893	-0.99628	-0.0258621	0.303174	-0.996634	0.0816608	0.00479478	-0.4309	-0.00269288	0.0261523	-0.999652	0.204811	0	0	0	1
-0.0817572	-0.996283	-0.0258373	0.302649	-0.996634	0.0816072	0.00561726	-0.430814	-0.00351574	0.0261947	-0.999648	0.204802	0	0	0	1
-0.0819045	-0.996272	-0.0257815	0.302138	-0.996618	0.0817288	0.00660786	-0.430692	-0.00450403	0.0262206	-0.999643	0.204816	0	0	0	1
-0.0818102	-0.996283	-0.0256807	0.301604	-0.99662	0.0816052	0.0077448	-0.430553	-0.00564826	0.0262125	-0.999638	0.204868	0	0	0	1
-0.0818359	-0.996284	-0.0255287	0.301028	-0.996611	0.0816016	0.0088978	-0.430427	-0.00680952	0.0261553	-0.999632	0.204948	0	0	0	1
-0.0815958	-0.996307	-0.0254041	0.300437	-0.996621	0.08133	0.0101352	-0.430275	-0.00805967	0.0261302	-0.999624	0.204997	0	0	0	1
-0.0815789	-0.996311	-0.0253194	0.299839	-0.996613	0.0812852	0.0112303	-0.430142	-0.00915884	0.0261347	-0.999614	0.205004	0	0	0	1
-0.081769	-0.996297	-0.0252543	0.29929	-0.99659	0.0814555	0.0120142	-0.430067	-0.00994071	0.0261354	-0.999606	0.205002	0	0	0	1
-0.0819392	-0.996284	-0.0252213	0.298814	-0.99657	0.0816114	0.012575	-0.430025	-0.010498	0.0261501	-0.9996	0.204986	0	0	0	1
-0.0820945	-0.996271	-0.0252391	0.298351	-0.996552	0.0817537	0.0130651	-0.429985	-0.0109811	0.0262095	-0.999594	0.204946	0	0	0	1
-0.0824459	-0.996241	-0.0252621	0.297875	-0.996519	0.0820934	0.0135042	-0.429961	-0.0114077	0.0262723	-0.999587	0.204907	0	0	0	1
-0.0823402	-0.996243	-0.0255109	0.297313	-0.996522	0.0819733	0.0139365	-0.429945	-0.011821	0.0265545	-0.999575	0.204869	0	0	0	1
-0.0821932	-0.996254	-0.0255758	0.296816	-0.99653	0.0818144	0.0143561	-0.429931	-0.0122379	0.0266518	-0.999567	0.204839	0	0	0	1
-0.0821854	-0.996254	-0.0255862	0.296268	-0.996524	0.0817937	0.0148351	-0.429915	-0.0127148	0.0267013	-0.99956	0.204813	0	0	0	1
-0.0821713	-0.996255	-0.0255922	0.295703	-0.996518	0.0817652	0.0153708	-0.429896	-0.0132488	0.0267509	-0.999552	0.204803	0	0	0	1
-0.0819707	-0.996273	-0.0255221	0.295183	-0.996528	0.0815524	0.0158603	-0.429893	-0.013748	0.0267183	-0.999546	0.204833	0	0	0	1
-0.081618	-0.996304	-0.0254612	0.294717	-0.99655	0.081188	0.016327	-0.429887	-0.0142277	0.0266907	-0.99954	0.204871	0	0	0	1
-0.0811893	-0.996339	-0.0254605	0.294279	-0.996579	0.0807468	0.016791	-0.42986	-0.0147018	0.0267214	-0.999532	0.204865	0	0	0	1
-0.0809015	-0.996359	-0.0255973	0.293802	-0.996596	0.0804454	0.0172223	-0.429839	-0.0151286	0.0268881	-0.999522	0.204845	0	0	0	1
-0.0808542	-0.996358	-0.0257873	0.293297	-0.996595	0.0803865	0.0175423	-0.429853	-0.0154336	0.0271025	-0.999511	0.204856	0	0	0	1
-0.0808485	-0.996353	-0.0260046	0.292799	-0.996589	0.0803665	0.0179419	-0.429843	-0.0158148	0.0273512	-0.999498	0.20487	0	0	0	1
-0.0808461	-0.996345	-0.0263223	0.292313	-0.996584	0.0803487	0.018319	-0.429838	-0.0161652	0.0276981	-0.999483	0.204905	0	0	0	1
-0.0808411	-0.996338	-0.0266005	0.291868	-0.996577	0.0803263	0.0187782	-0.429803	-0.0166009	0.0280121	-0.999467	0.204922	0	0	0	1
-0.0809128	-0.996319	-0.0270801	0.291396	-0.996566	0.0803804	0.0191176	-0.429791	-0.0168987	0.0285185	-0.999448	0.204934	0	0	0	1
-0.0809179	-0.996301	-0.0277166	0.290952	-0.996563	0.0803688	0.0193198	-0.429795	-0.017049	0.0291693	-0.999427	0.204945	0	0	0	1
-0.0810352	-0.996272	-0.0284151	0.290527	-0.996551	0.0804685	0.0195143	-0.429796	-0.0171831	0.029883	-0.999403	0.204954	0	0	0	1
-0.0810819	-0.996244	-0.0292438	0.290103	-0.996546	0.0804953	0.0196989	-0.429791	-0.017299	0.0307246	-0.999376	0.204966	0	0	0	1
-0.0811436	-0.996215	-0.0300459	0.289696	-0.996538	0.0805366	0.019905	-0.429781	-0.017438	0.0315416	-0.999348	0.204981	0	0	0	1
-0.0813688	-0.996179	-0.0306416	0.28929	-0.996516	0.0807427	0.0201772	-0.429763	-0.0176541	0.0321612	-0.999324	0.205	0	0	0	1
-0.0816185	-0.996143	-0.0311403	0.288831	-0.996491	0.0809744	0.0204636	-0.429758	-0.0178911	0.0326858	-0.999303	0.205039	0	0	0	1
-0.0817923	-0.996117	-0.0315153	0.288331	-0.996471	0.0811296	0.0208224	-0.429739	-0.0182128	0.0330917	-0.999284	0.205105	0	0	0	1
-0.0819901	-0.996093	-0.0317649	0.287829	-0.996449	0.0813104	0.0211973	-0.42971	-0.0185597	0.0333745	-0.999268	0.205169	0	0	0	1
-0.0821251	-0.996076	-0.0319184	0.287337	-0.996431	0.0814297	0.0215808	-0.429692	-0.0189251	0.0335613	-0.999255	0.20524	0	0	0	1
-0.0821798	-0.996063	-0.0321982	0.2868	-0.996418	0.0814634	0.0220466	-0.42965	-0.0193649	0.0338791	-0.999236	0.205338	0	0	0	1
-0.0821872	-0.996049	-0.0326058	0.286255	-0.996403	0.0814373	0.0227903	-0.429552	-0.020073	0.034346	-0.999206	0.205437	0	0	0	1
-0.0821946	-0.996028	-0.0332218	0.285717	-0.996377	0.0813878	0.0240634	-0.429342	-0.0212921	0.0350637	-0.999156	0.205551	0	0	0	1
-0.082344	-0.995993	-0.0339003	0.28518	-0.996343	0.0814841	0.025143	-0.429195	-0.022308	0.035831	-0.999107	0.205749	0	0	0	1
-0.0822357	-0.995969	-0.0348643	0.284606	-0.996338	0.0813301	0.0258006	-0.429155	-0.0228892	0.0368426	-0.999057	0.205961	0	0	0	1
-0.0820997	-0.995944	-0.035869	0.284069	-0.996335	0.0811445	0.0265008	-0.429083	-0.0235108	0.0378974	-0.999003	0.206147	0	0	0	1
-0.0820896	-0.995913	-0.0367473	0.283537	-0.996318	0.0810817	0.0273229	-0.428986	-0.0242597	0.0388391	-0.998949	0.206321	0	0	0	1
-0.082133	-0.995884	-0.0374437	0.283051	-0.996302	0.0810864	0.0278744	-0.428955	-0.0247516	0.0395788	-0.998908	0.206501	0	0	0	1
-0.0822364	-0.995854	-0.0380104	0.282546	-0.996284	0.0811589	0.0282968	-0.428944	-0.0251226	0.0401803	-0.998874	0.206608	0	0	0	1
-0.0823706	-0.99583	-0.0383234	0.282048	-0.996265	0.08127	0.0286726	-0.428938	-0.0254666	0.0405261	-0.998852	0.206658	0	0	0	1
-0.082379	-0.995822	-0.0385245	0.281501	-0.996257	0.081261	0.0289746	-0.428964	-0.0257511	0.0407513	-0.998835	0.206711	0	0	0	1
-0.0824402	-0.995816	-0.0385471	0.280961	-0.996244	0.0813088	0.0292871	-0.428992	-0.0260584	0.0408008	-0.998825	0.206757	0	0	0	1
-0.0821101	-0.995845	-0.0384969	0.280437	-0.996262	0.0809672	0.0295995	-0.429027	-0.0263876	0.0407675	-0.998818	0.20681	0	0	0	1
-0.0817213	-0.995882	-0.0383746	0.279917	-0.996284	0.0805675	0.0299438	-0.429058	-0.0267568	0.0406631	-0.998812	0.206884	0	0	0	1
-0.0815455	-0.995903	-0.038206	0.279359	-0.996287	0.0803795	0.0303539	-0.429089	-0.0271866	0.0405234	-0.998806	0.20698	0	0	0	1
-0.0812098	-0.995936	-0.0380576	0.278776	-0.996299	0.0800256	0.0308999	-0.429084	-0.0277569	0.0404101	-0.998795	0.20706	0	0	0	1
-0.0807729	-0.995978	-0.0378902	0.278145	-0.996317	0.0795702	0.0314716	-0.429083	-0.0283582	0.0402768	-0.998784	0.207134	0	0	0	1
-0.0804886	-0.996006	-0.0377474	0.277534	-0.996325	0.0792688	0.0319957	-0.429079	-0.0289039	0.0401679	-0.998773	0.207172	0	0	0	1
-0.0801721	-0.996036	-0.0376391	0.276972	-0.996337	0.0789377	0.0324354	-0.429076	-0.0293639	0.0400856	-0.998762	0.207184	0	0	0	1
-0.0799809	-0.996054	-0.037569	0.276479	-0.996342	0.0787353	0.0327673	-0.429081	-0.0297082	0.0400364	-0.998754	0.207189	0	0	0	1
-0.080023	-0.996052	-0.0375384	0.276005	-0.996329	0.0787662	0.0330688	-0.429083	-0.0300097	0.0400309	-0.998745	0.207175	0	0	0	1
-0.0802885	-0.996023	-0.0377295	0.275473	-0.996301	0.0790158	0.0333232	-0.429091	-0.0302376	0.0402494	-0.99873	0.207154	0	0	0	1
-0.0806069	-0.995995	-0.0378059	0.274987	-0.996268	0.079321	0.0335927	-0.429089	-0.0304876	0.0403565	-0.998718	0.20712	0	0	0	1
-0.0808565	-0.995968	-0.0379599	0.274496	-0.99624	0.0795556	0.033849	-0.429084	-0.0307208	0.0405381	-0.998703	0.20708	0	0	0	1
-0.0811281	-0.99594	-0.0381193	0.274026	-0.996213	0.0798139	0.0340574	-0.429092	-0.0309049	0.0407219	-0.99869	0.20705	0	0	0	1
-0.0811627	-0.995927	-0.0383831	0.273596	-0.996204	0.0798319	0.0342616	-0.429095	-0.0310861	0.0410022	-0.998673	0.207039	0	0	0	1
-0.0812563	-0.995907	-0.0387081	0.273096	-0.996189	0.0799037	0.0345463	-0.429094	-0.0313402	0.0413516	-0.998651	0.207055	0	0	0	1
-0.0815099	-0.995875	-0.0390043	0.272581	-0.99616	0.0801359	0.0348354	-0.429097	-0.0315943	0.0416778	-0.998629	0.207098	0	0	0	1
-0.0814815	-0.995866	-0.0392811	0.272043	-0.996151	0.0800828	0.0352174	-0.429083	-0.0319543	0.0419834	-0.998605	0.207127	0	0	0	1
-0.0813051	-0.995877	-0.0393797	0.271535	-0.996155	0.0798893	0.0355446	-0.429084	-0.0322802	0.0421021	-0.99859	0.207143	0	0	0	1
-0.0810442	-0.995895	-0.0394594	0.270934	-0.996162	0.0796075	0.0359781	-0.429065	-0.0327173	0.0422077	-0.998571	0.207148	0	0	0	1
-0.0807509	-0.995918	-0.0394673	0.270295	-0.996172	0.0792966	0.036386	-0.429064	-0.0331361	0.0422382	-0.998556	0.207173	0	0	0	1
-0.0799831	-0.995977	-0.0395523	0.269568	-0.996214	0.0785021	0.0369448	-0.42904	-0.0337195	0.0423413	-0.998532	0.207197	0	0	0	1
-0.0791907	-0.996046	-0.0394139	0.268826	-0.996252	0.0776851	0.0376338	-0.428989	-0.0344513	0.0422303	-0.998512	0.207183	0	0	0	1
-0.0784697	-0.996109	-0.03926	0.268166	-0.996291	0.0769489	0.0381214	-0.428971	-0.0349803	0.0420896	-0.998499	0.207183	0	0	0	1
-0.0782903	-0.99613	-0.0390862	0.267663	-0.996287	0.0767553	0.0386005	-0.428921	-0.0354794	0.041947	-0.998488	0.207205	0	0	0	1
-0.0784005	-0.996126	-0.0389538	0.267287	-0.996264	0.0768535	0.0389999	-0.428873	-0.0358834	0.0418496	-0.998477	0.207228	0	0	0	1
-0.0785908	-0.996113	-0.0389113	0.26694	-0.996237	0.0770308	0.0393495	-0.428832	-0.0362275	0.0418412	-0.998465	0.207212	0	0	0	1
-0.0787397	-0.996099	-0.0389626	0.266566	-0.996214	0.0771645	0.0396653	-0.428791	-0.0365323	0.0419221	-0.998451	0.207167	0	0	0	1
-0.0789069	-0.996077	-0.0391867	0.266141	-0.996191	0.077312	0.0399385	-0.42877	-0.0367805	0.0421726	-0.998431	0.20714	0	0	0	1
-0.0791557	-0.99605	-0.03938	0.265713	-0.996161	0.0775403	0.0402544	-0.428743	-0.0370701	0.0423989	-0.998411	0.20714	0	0	0	1
-0.0793117	-0.996026	-0.0396592	0.265255	-0.996137	0.0776709	0.0406065	-0.428714	-0.0373931	0.0427102	-0.998385	0.207163	0	0	0	1
-0.07942	-0.996006	-0.0399582	0.264775	-0.996108	0.0777444	0.0411541	-0.428644	-0.0379115	0.0430548	-0.998351	0.207196	0	0	0	1
-0.0796056	-0.995981	-0.0402149	0.264298	-0.996065	0.077887	0.0419209	-0.428526	-0.0386485	0.0433774	-0.998309	0.207254	0	0	0	1
-0.079806	-0.995953	-0.0405069	0.263812	-0.996016	0.0780373	0.042807	-0.428392	-0.039501	0.0437454	-0.998259	0.207357	0	0	0	1
-0.0798582	-0.995932	-0.0409198	0.263313	-0.995979	0.0780357	0.0436536	-0.428272	-0.0403112	0.044225	-0.998206	0.207487	0	0	0	1
-0.0799589	-0.995901	-0.0414641	0.262768	-0.995942	0.0780805	0.0444098	-0.428174	-0.0410186	0.0448304	-0.99815	0.207618	0	0	0	1
-0.0799645	-0.99587	-0.0421867	0.262238	-0.995917	0.0780262	0.0450717	-0.428094	-0.0416222	0.0456021	-0.99809	0.207763	0	0	0	1
-0.0799298	-0.995843	-0.0428907	0.261766	-0.995897	0.0779344	0.045669	-0.428021	-0.0421648	0.0463485	-0.998033	0.207902	0	0	0	1
-0.0799514	-0.995811	-0.0435847	0.261322	-0.995874	0.0779008	0.0462185	-0.427947	-0.0426579	0.0470835	-0.997978	0.208002	0	0	0	1
-0.0799368	-0.995775	-0.0444375	0.260879	-0.995866	0.0778362	0.0465016	-0.42793	-0.0428746	0.0479544	-0.997927	0.208089	0	0	0	1
-0.0799098	-0.995729	-0.0454919	0.260412	-0.995864	0.0777552	0.0466787	-0.427926	-0.0429704	0.0490173	-0.997871	0.208153	0	0	0	1
-0.0798293	-0.995679	-0.0467232	0.259919	-0.995869	0.0776153	0.0468066	-0.427935	-0.0430061	0.0502501	-0.997808	0.208225	0	0	0	1
-0.0796886	-0.995636	-0.0478584	0.259506	-0.995877	0.0774176	0.0469629	-0.427933	-0.0430811	0.0513868	-0.997747	0.20831	0	0	0	1
-0.0796361	-0.995592	-0.0488654	0.259098	-0.995877	0.0773133	0.0471218	-0.427931	-0.0431643	0.0523999	-0.997691	0.208383	0	0	0	1
-0.0798989	-0.995544	-0.0494004	0.258725	-0.995849	0.0775409	0.0473497	-0.427913	-0.0433363	0.0529619	-0.997654	0.208422	0	0	0	1
-0.0803365	-0.995486	-0.0498507	0.258268	-0.995807	0.0779477	0.0475625	-0.427909	-0.0434902	0.053446	-0.997621	0.208457	0	0	0	1
-0.0806742	-0.995444	-0.050157	0.257795	-0.995773	0.0782621	0.0477496	-0.427925	-0.0436348	0.0537804	-0.997597	0.208506	0	0	0	1
-0.0808387	-0.995426	-0.0502369	0.257331	-0.995751	0.0784109	0.0479758	-0.427935	-0.0438454	0.053885	-0.997582	0.208547	0	0	0	1
-0.0810336	-0.995413	-0.0501798	0.256884	-0.99572	0.0785904	0.0483088	-0.427915	-0.0441718	0.0538629	-0.997569	0.208553	0	0	0	1
-0.081028	-0.995415	-0.0501634	0.256433	-0.99571	0.0785725	0.0485495	-0.427917	-0.0444136	0.0538654	-0.997558	0.208566	0	0	0	1
