# Supplementary material for: Axially rigid steerable needle with compliant active tip control
Source: PLoS One. 2021 Dec 16;16(12):e0261089. doi: 10.1371/journal.pone.0261089 (PMC8675730; doi:10.1371/journal.pone.0261089)
Supplement: S5 File — (ZIP) [file pone.0261089.s005.zip › Ins11/poseLog_Thu_Apr_29_17_31_33_2021_.csv]

-0.0813364	-0.995445	-0.0490531	0.26496	-0.996673	0.0813157	0.00176804	-0.480991	0.00220177	0.0490184	-0.998792	0.207307	0	0	0	1
-0.0813333	-0.995445	-0.0490541	0.26496	-0.996673	0.0813125	0.00176998	-0.480991	0.00219976	0.0490196	-0.998792	0.207307	0	0	0	1
-0.0813319	-0.995445	-0.0490517	0.264962	-0.996673	0.081311	0.00177329	-0.480988	0.00219619	0.0490174	-0.998792	0.207305	0	0	0	1
-0.0812991	-0.995448	-0.0490522	0.264976	-0.996676	0.0812779	0.00177812	-0.480982	0.0021898	0.0490184	-0.998792	0.207299	0	0	0	1
-0.081089	-0.995465	-0.0490482	0.265077	-0.996693	0.0810669	0.0017916	-0.480933	0.00216568	0.049016	-0.998792	0.207283	0	0	0	1
-0.0805758	-0.995503	-0.0491213	0.265322	-0.996734	0.0805541	0.0017722	-0.480917	0.00216566	0.0490884	-0.998789	0.207258	0	0	0	1
-0.0800604	-0.995541	-0.0492091	0.265579	-0.996776	0.080039	0.00175925	-0.480916	0.00216021	0.049176	-0.998785	0.207225	0	0	0	1
-0.0795756	-0.995576	-0.0492809	0.265815	-0.996815	0.079553	0.00177597	-0.480909	0.00212529	0.04925	-0.998781	0.207182	0	0	0	1
-0.0791073	-0.995609	-0.049357	0.266049	-0.996852	0.0790838	0.00178568	-0.480907	0.00209847	0.0493276	-0.998777	0.207139	0	0	0	1
-0.0785825	-0.995648	-0.0494135	0.266315	-0.996894	0.0785589	0.00177569	-0.480905	0.00208688	0.0493842	-0.998774	0.207106	0	0	0	1
-0.0780482	-0.995687	-0.0494805	0.266581	-0.996936	0.0780242	0.00177481	-0.4809	0.00206649	0.0494521	-0.998771	0.207061	0	0	0	1
-0.0775079	-0.995726	-0.0495338	0.266861	-0.996978	0.077482	0.00180356	-0.480885	0.0020151	0.0495086	-0.998768	0.206992	0	0	0	1
-0.0770286	-0.995769	-0.0494259	0.267164	-0.997015	0.0770015	0.00180871	-0.480878	0.00197778	0.0494024	-0.998774	0.20692	0	0	0	1
-0.0766007	-0.995811	-0.0492486	0.267464	-0.997048	0.0765799	0.00166418	-0.480909	0.00208721	0.0492154	-0.998783	0.206872	0	0	0	1
-0.0761801	-0.995853	-0.0490362	0.267772	-0.99708	0.0761617	0.00159669	-0.48092	0.00211758	0.0489993	-0.998793	0.206805	0	0	0	1
-0.075757	-0.995895	-0.0488453	0.268078	-0.997112	0.0757386	0.00157894	-0.480915	0.00209997	0.0488086	-0.998803	0.206724	0	0	0	1
-0.0753164	-0.995943	-0.0485373	0.268427	-0.997146	0.0753016	0.00148025	-0.480933	0.00215363	0.0484949	-0.998818	0.206654	0	0	0	1
-0.0748926	-0.99599	-0.0482379	0.26877	-0.997177	0.0748807	0.00139852	-0.480944	0.00219211	0.0481912	-0.998833	0.206585	0	0	0	1
-0.0745408	-0.996039	-0.0477595	0.26914	-0.997204	0.0745324	0.00129262	-0.480962	0.00224505	0.047707	-0.998856	0.206509	0	0	0	1
-0.0742396	-0.996086	-0.0472602	0.269487	-0.997226	0.0742349	0.0011837	-0.48098	0.0023022	0.0472017	-0.99888	0.206419	0	0	0	1
-0.074022	-0.996137	-0.0465061	0.269881	-0.997242	0.0740193	0.00109828	-0.48099	0.0023212	0.0464439	-0.998915	0.206308	0	0	0	1
-0.0737127	-0.996181	-0.0460562	0.270218	-0.997265	0.0737159	0.000941966	-0.481017	0.00242959	0.0459845	-0.998936	0.206216	0	0	0	1
-0.0731955	-0.996235	-0.0457059	0.270626	-0.997303	0.0732032	0.000812869	-0.481036	0.00250888	0.0456269	-0.998952	0.206138	0	0	0	1
-0.0725588	-0.996287	-0.0455983	0.27102	-0.997349	0.0725693	0.000732749	-0.481047	0.00255188	0.0455154	-0.998957	0.20608	0	0	0	1
-0.0719251	-0.996334	-0.0455651	0.271387	-0.997395	0.0719405	0.000609115	-0.481067	0.00264397	0.045475	-0.998959	0.206026	0	0	0	1
-0.0713715	-0.996376	-0.0455188	0.271723	-0.997434	0.07139	0.000522772	-0.481078	0.00270158	0.0454242	-0.998961	0.205957	0	0	0	1
-0.0715537	-0.996371	-0.0453451	0.272116	-0.997421	0.0715761	0.000431943	-0.481088	0.00278811	0.0452439	-0.998969	0.205877	0	0	0	1
-0.0711645	-0.996398	-0.0453617	0.272524	-0.997449	0.0711928	0.000293934	-0.481104	0.00290942	0.0452517	-0.998968	0.205803	0	0	0	1
-0.0708321	-0.996418	-0.0454503	0.272965	-0.997472	0.070867	0.0001461	-0.481124	0.00304823	0.0453306	-0.998964	0.205729	0	0	0	1
-0.0704374	-0.996441	-0.0455542	0.273426	-0.997499	0.0704775	3.04185e-05	-0.481133	0.00315312	0.0454273	-0.998959	0.205662	0	0	0	1
-0.0700312	-0.996466	-0.0456279	0.273854	-0.997528	0.0700782	-0.000122813	-0.481158	0.00329279	0.0454913	-0.998956	0.205608	0	0	0	1
-0.0698111	-0.99648	-0.0456585	0.274252	-0.997542	0.0698672	-0.000326453	-0.481196	0.00348823	0.0455083	-0.998955	0.205573	0	0	0	1
-0.0694965	-0.996505	-0.0455944	0.274694	-0.997564	0.069557	-0.000434945	-0.481207	0.00357773	0.0454379	-0.998958	0.205523	0	0	0	1
-0.0693068	-0.996523	-0.045487	0.275122	-0.997577	0.0693749	-0.000616892	-0.481236	0.0037433	0.0453188	-0.998962	0.205476	0	0	0	1
-0.069258	-0.996526	-0.0455094	0.275543	-0.997579	0.0693364	-0.000841222	-0.481275	0.00396666	0.0453258	-0.998961	0.205423	0	0	0	1
-0.0690525	-0.996537	-0.0455719	0.275967	-0.997593	0.069136	-0.000953746	-0.481284	0.00407401	0.0453812	-0.998958	0.205359	0	0	0	1
-0.0688783	-0.996547	-0.0456142	0.276389	-0.997604	0.0689683	-0.00109765	-0.481301	0.00421271	0.0454141	-0.998956	0.205307	0	0	0	1
-0.0686342	-0.99657	-0.0454801	0.276813	-0.997621	0.0687304	-0.00124982	-0.481319	0.00434431	0.0452709	-0.998962	0.205263	0	0	0	1
-0.068586	-0.99658	-0.0453438	0.277184	-0.997624	0.0686866	-0.00136234	-0.48133	0.0044451	0.0451275	-0.998968	0.205198	0	0	0	1
-0.0684182	-0.9966	-0.0451608	0.277546	-0.997634	0.068526	-0.00154405	-0.481358	0.0046064	0.0449331	-0.998976	0.205139	0	0	0	1
-0.0682803	-0.99663	-0.0447019	0.277955	-0.997643	0.068393	-0.00170391	-0.481379	0.00472836	0.044465	-0.998997	0.205079	0	0	0	1
-0.0681667	-0.996665	-0.0440818	0.278359	-0.99765	0.0682856	-0.00191594	-0.481418	0.00489259	0.0438325	-0.999024	0.205031	0	0	0	1
-0.068045	-0.996709	-0.0432671	0.278781	-0.997658	0.068166	-0.00205915	-0.481438	0.00497458	0.0430106	-0.999059	0.204964	0	0	0	1
-0.0680774	-0.996747	-0.0423261	0.279197	-0.997655	0.0682008	-0.00222605	-0.481462	0.00507832	0.0420603	-0.999099	0.20487	0	0	0	1
-0.0679536	-0.996786	-0.0416145	0.279571	-0.997663	0.0680836	-0.0024738	-0.481507	0.00527193	0.0413341	-0.999128	0.204778	0	0	0	1
-0.0678209	-0.996828	-0.040808	0.279997	-0.997671	0.067956	-0.0027099	-0.481542	0.00544725	0.0405142	-0.999161	0.204669	0	0	0	1
-0.0677399	-0.996865	-0.0400298	0.280413	-0.997675	0.0678808	-0.00296088	-0.481582	0.00564163	0.0397212	-0.999192	0.204567	0	0	0	1
-0.0677122	-0.996895	-0.0393167	0.280805	-0.997676	0.0678591	-0.00322041	-0.481622	0.00585117	0.0389923	-0.999219	0.204462	0	0	0	1
-0.0675979	-0.996931	-0.0385896	0.28122	-0.997682	0.0677524	-0.00352938	-0.481671	0.00610584	0.0382467	-0.999247	0.204353	0	0	0	1
-0.067432	-0.996963	-0.0380687	0.281619	-0.997692	0.0675907	-0.00372718	-0.481675	0.00626169	0.0377146	-0.999266	0.204243	0	0	0	1
-0.0672402	-0.996987	-0.0377715	0.282011	-0.997704	0.0674087	-0.00404224	-0.481695	0.00654893	0.0373981	-0.999276	0.204159	0	0	0	1
-0.0672185	-0.996999	-0.0374971	0.282436	-0.997703	0.0673997	-0.0044358	-0.481711	0.00692252	0.0370979	-0.999285	0.204099	0	0	0	1
-0.0671881	-0.997006	-0.0373535	0.28285	-0.997701	0.0673884	-0.00497835	-0.481734	0.00745339	0.0369183	-0.999287	0.204067	0	0	0	1
-0.067088	-0.997019	-0.0371941	0.283282	-0.997701	0.0673165	-0.0057792	-0.481787	0.00823851	0.036706	-0.999289	0.204045	0	0	0	1
-0.0670179	-0.997027	-0.0371028	0.28373	-0.997697	0.0672843	-0.00683861	-0.481857	0.0092875	0.0365442	-0.999286	0.204008	0	0	0	1
-0.0671059	-0.997022	-0.0370879	0.284204	-0.997683	0.0674034	-0.00769072	-0.481836	0.0101405	0.036471	-0.99928	0.203925	0	0	0	1
-0.0673161	-0.997008	-0.0370672	0.284651	-0.997659	0.0676452	-0.00855896	-0.481829	0.0110136	0.0363895	-0.999274	0.203877	0	0	0	1
-0.0673215	-0.997012	-0.036965	0.285088	-0.997652	0.0676716	-0.00916897	-0.481754	0.0116159	0.0362462	-0.999272	0.203851	0	0	0	1
-0.0673738	-0.997015	-0.0367838	0.285529	-0.99764	0.0677483	-0.00990469	-0.481707	0.01234	0.0360149	-0.999272	0.203876	0	0	0	1
-0.0676973	-0.997005	-0.0364649	0.285957	-0.997609	0.0680931	-0.0106044	-0.481666	0.0130286	0.0356451	-0.999276	0.20392	0	0	0	1
-0.0679045	-0.997	-0.0362099	0.286352	-0.997589	0.068314	-0.0110837	-0.481586	0.013497	0.0353553	-0.99928	0.203941	0	0	0	1
-0.0677511	-0.997023	-0.0358622	0.286783	-0.997593	0.0681733	-0.0115802	-0.481564	0.0139635	0.0349766	-0.999287	0.203959	0	0	0	1
-0.0676152	-0.997044	-0.0355246	0.287178	-0.997598	0.068043	-0.011882	-0.481548	0.014237	0.0346213	-0.999296	0.203972	0	0	0	1
-0.0675814	-0.997065	-0.0350107	0.287603	-0.997598	0.0680081	-0.012064	-0.481561	0.0143824	0.0340967	-0.999312	0.203969	0	0	0	1
-0.0676841	-0.997078	-0.034437	0.288016	-0.99759	0.0681069	-0.0121941	-0.481579	0.0144767	0.0335141	-0.99933	0.203959	0	0	0	1
-0.0676551	-0.997098	-0.0338854	0.288423	-0.997591	0.0680737	-0.0123065	-0.481593	0.0145503	0.0329566	-0.999348	0.203949	0	0	0	1
-0.0676947	-0.997112	-0.0334029	0.288834	-0.997587	0.0681104	-0.0124346	-0.48161	0.0146466	0.032466	-0.999362	0.20395	0	0	0	1
-0.0676359	-0.997128	-0.0330386	0.289247	-0.997589	0.0680505	-0.0125663	-0.481627	0.0147513	0.0320945	-0.999373	0.203959	0	0	0	1
-0.0676964	-0.997134	-0.0327459	0.289661	-0.997584	0.0681108	-0.012695	-0.481641	0.0148618	0.0317928	-0.999381	0.203972	0	0	0	1
-0.0677959	-0.997131	-0.0326079	0.290084	-0.997575	0.068212	-0.012813	-0.481649	0.0149733	0.0316457	-0.999384	0.203982	0	0	0	1
-0.0676706	-0.997143	-0.0325028	0.290518	-0.997582	0.0680884	-0.0129178	-0.481655	0.0150667	0.0315355	-0.999386	0.20398	0	0	0	1
-0.0675931	-0.99715	-0.0324564	0.290979	-0.997586	0.068014	-0.0130386	-0.481659	0.0151818	0.0314822	-0.999386	0.203984	0	0	0	1
-0.06744	-0.997162	-0.0324272	0.291442	-0.997594	0.0678657	-0.0132073	-0.481679	0.0153433	0.0314439	-0.999384	0.204017	0	0	0	1
-0.0673286	-0.99717	-0.0323974	0.291913	-0.997598	0.0677599	-0.0134028	-0.481707	0.015533	0.0314027	-0.999383	0.204074	0	0	0	1
-0.0672797	-0.997174	-0.0323845	0.292352	-0.997599	0.0677158	-0.0135632	-0.481724	0.0156906	0.0313797	-0.999381	0.204112	0	0	0	1
-0.0672008	-0.997179	-0.0323784	0.292746	-0.997603	0.06764	-0.013665	-0.481727	0.0157894	0.031368	-0.99938	0.204122	0	0	0	1
-0.0671569	-0.997182	-0.0323704	0.293151	-0.997604	0.0675989	-0.013759	-0.481727	0.0158813	0.0313544	-0.999379	0.204125	0	0	0	1
-0.0670347	-0.997191	-0.0323485	0.293552	-0.997611	0.0674801	-0.0138792	-0.481733	0.0159959	0.0313263	-0.999378	0.204141	0	0	0	1
-0.0670292	-0.997193	-0.0322988	0.293973	-0.997609	0.0674787	-0.0140374	-0.481751	0.0161503	0.0312662	-0.999377	0.204181	0	0	0	1
-0.0669748	-0.997203	-0.0321011	0.294455	-0.997609	0.0674271	-0.0142303	-0.481776	0.0163278	0.0310568	-0.999381	0.204227	0	0	0	1
-0.0669076	-0.997212	-0.0319858	0.294874	-0.997611	0.0673634	-0.0144028	-0.481799	0.0164901	0.0309313	-0.999382	0.204276	0	0	0	1
-0.0667219	-0.997228	-0.0318621	0.295282	-0.997622	0.0671799	-0.0145433	-0.481814	0.0166163	0.0308015	-0.999384	0.204306	0	0	0	1
-0.0666992	-0.997235	-0.0316986	0.295694	-0.997621	0.0671585	-0.0146747	-0.481823	0.0167358	0.0306299	-0.999387	0.20433	0	0	0	1
-0.0666335	-0.997243	-0.0315844	0.296128	-0.997623	0.0670962	-0.0148507	-0.481848	0.0169017	0.0305053	-0.999388	0.204377	0	0	0	1
-0.0666245	-0.997246	-0.0315024	0.296614	-0.997619	0.0670927	-0.0150764	-0.481878	0.0171213	0.0304085	-0.999388	0.20445	0	0	0	1
-0.0667713	-0.997238	-0.0314462	0.297084	-0.997606	0.0672452	-0.0152967	-0.481909	0.0173418	0.0303351	-0.999386	0.204523	0	0	0	1
-0.0674031	-0.997196	-0.0314129	0.297551	-0.99756	0.067882	-0.0154725	-0.481922	0.0175344	0.0302789	-0.999384	0.204566	0	0	0	1
-0.067941	-0.997161	-0.0313916	0.298031	-0.997521	0.0684242	-0.0156205	-0.481926	0.0176969	0.0302381	-0.999383	0.204592	0	0	0	1
-0.0681443	-0.997147	-0.0313783	0.298546	-0.997504	0.0686322	-0.0157814	-0.481928	0.0178628	0.0302101	-0.999381	0.204623	0	0	0	1
-0.0680811	-0.997152	-0.0313595	0.299055	-0.997505	0.0685742	-0.0159674	-0.481943	0.0180453	0.0301798	-0.999378	0.20467	0	0	0	1
-0.0679297	-0.997163	-0.0313423	0.299495	-0.997512	0.0684273	-0.0161241	-0.481955	0.0181959	0.0301546	-0.999376	0.20471	0	0	0	1
-0.0677517	-0.997175	-0.0313323	0.299883	-0.997522	0.0682531	-0.0162597	-0.481963	0.0183252	0.0301386	-0.999374	0.204743	0	0	0	1
-0.0678114	-0.997172	-0.0313168	0.300231	-0.997516	0.0683154	-0.016358	-0.481964	0.018424	0.0301154	-0.999373	0.204759	0	0	0	1
-0.0677797	-0.997174	-0.0313127	0.300628	-0.997516	0.068287	-0.0164697	-0.481964	0.0185343	0.0301042	-0.999372	0.204774	0	0	0	1
-0.0676719	-0.997182	-0.031298	0.301098	-0.997521	0.068183	-0.0166038	-0.481964	0.0186639	0.0300824	-0.99937	0.204795	0	0	0	1
-0.0674328	-0.997198	-0.0312993	0.301555	-0.997535	0.0679477	-0.0167316	-0.481963	0.0187843	0.0300795	-0.999368	0.204813	0	0	0	1
-0.0673086	-0.997206	-0.0313047	0.30199	-0.997541	0.0678272	-0.0168511	-0.481958	0.0189002	0.0300792	-0.999365	0.204822	0	0	0	1
-0.0672583	-0.99721	-0.0312963	0.302377	-0.997543	0.0677798	-0.0169543	-0.481955	0.0190012	0.0300647	-0.999364	0.204828	0	0	0	1
-0.0670564	-0.997224	-0.0312679	0.302769	-0.997554	0.067582	-0.0171122	-0.481969	0.0191507	0.0300295	-0.999362	0.204867	0	0	0	1
-0.0668288	-0.997241	-0.0312191	0.30319	-0.997565	0.0673594	-0.017311	-0.481994	0.019339	0.0299719	-0.99936	0.204932	0	0	0	1
-0.0666632	-0.997254	-0.0311657	0.303653	-0.997572	0.0671992	-0.0175277	-0.482019	0.0195467	0.0299073	-0.999358	0.205006	0	0	0	1
-0.0667844	-0.997248	-0.031105	0.304154	-0.997559	0.0673276	-0.0178045	-0.482055	0.0198226	0.0298257	-0.999355	0.205108	0	0	0	1
-0.0668453	-0.997245	-0.0310468	0.304618	-0.99755	0.067395	-0.0180635	-0.482091	0.020079	0.0297489	-0.999352	0.205204	0	0	0	1
-0.0668027	-0.997249	-0.0310127	0.305042	-0.997549	0.0673573	-0.0182514	-0.482109	0.020263	0.0297031	-0.99935	0.205263	0	0	0	1
-0.0666667	-0.99726	-0.0309776	0.305483	-0.997554	0.0672258	-0.0184312	-0.482123	0.0204361	0.0296588	-0.999348	0.205316	0	0	0	1
-0.0665478	-0.997269	-0.0309266	0.305939	-0.997558	0.0671125	-0.0186561	-0.482151	0.0206536	0.0295953	-0.999345	0.205396	0	0	0	1
-0.0664147	-0.997279	-0.0308875	0.3064	-0.997562	0.0669853	-0.0188815	-0.482175	0.0208721	0.0295439	-0.999342	0.205474	0	0	0	1
-0.0665059	-0.997275	-0.0308409	0.306808	-0.997552	0.0670809	-0.0190656	-0.482191	0.0210554	0.0294831	-0.99934	0.205533	0	0	0	1
-0.0667959	-0.997256	-0.030806	0.307202	-0.997529	0.0673751	-0.0192294	-0.482201	0.0212252	0.0294311	-0.999338	0.205582	0	0	0	1
-0.0671329	-0.997235	-0.0307577	0.307633	-0.997503	0.0677162	-0.0194027	-0.482208	0.0214048	0.0293641	-0.999336	0.205632	0	0	0	1
-0.0673578	-0.997221	-0.0307069	0.308097	-0.997483	0.0679466	-0.0196216	-0.482228	0.0216265	0.0292936	-0.999333	0.205703	0	0	0	1
-0.0673803	-0.997222	-0.030636	0.308585	-0.997475	0.0679753	-0.0198889	-0.48226	0.0218891	0.0292042	-0.99933	0.205806	0	0	0	1
-0.0675034	-0.997216	-0.0305703	0.309042	-0.997462	0.0681043	-0.0201411	-0.482287	0.02214	0.0291188	-0.999327	0.205899	0	0	0	1
-0.0677776	-0.997199	-0.0305159	0.309474	-0.997439	0.0683832	-0.0203386	-0.482299	0.0223414	0.029045	-0.999325	0.205964	0	0	0	1
-0.06796	-0.997188	-0.0304644	0.30991	-0.997421	0.0685704	-0.0205456	-0.482315	0.0225498	0.0289753	-0.999322	0.206033	0	0	0	1
-0.067816	-0.9972	-0.030399	0.310371	-0.997426	0.0684322	-0.0207955	-0.482345	0.0227905	0.0288962	-0.999319	0.206128	0	0	0	1
-0.0676056	-0.997216	-0.0303287	0.310848	-0.997434	0.0682281	-0.0210729	-0.482381	0.0230564	0.028812	-0.999315	0.206238	0	0	0	1
-0.0675732	-0.997221	-0.0302577	0.311298	-0.997431	0.0682012	-0.0213197	-0.482408	0.023297	0.028725	-0.999312	0.206333	0	0	0	1
-0.0674026	-0.997234	-0.0302072	0.31175	-0.997437	0.0680357	-0.0215397	-0.482426	0.0235082	0.0286637	-0.999309	0.206411	0	0	0	1
-0.0673241	-0.997241	-0.0301499	0.31222	-0.997437	0.0679626	-0.0217745	-0.482449	0.0237365	0.0285925	-0.999306	0.206492	0	0	0	1
-0.0670175	-0.997263	-0.0301095	0.312685	-0.997453	0.0676608	-0.0219792	-0.482462	0.0239292	0.0285456	-0.999303	0.20656	0	0	0	1
-0.0670445	-0.997262	-0.0300561	0.313129	-0.997446	0.0676924	-0.0221859	-0.482477	0.0241327	0.0284777	-0.9993	0.20663	0	0	0	1
-0.0671721	-0.997255	-0.0300058	0.31351	-0.997433	0.0678241	-0.022372	-0.482492	0.0243187	0.0284118	-0.999297	0.206694	0	0	0	1
-0.0671748	-0.997256	-0.0299684	0.313902	-0.997429	0.0678304	-0.0225307	-0.482495	0.0244747	0.0283637	-0.999295	0.206741	0	0	0	1
-0.0671125	-0.997261	-0.0299381	0.314265	-0.99743	0.067771	-0.0226586	-0.482487	0.0245985	0.0283263	-0.999293	0.206774	0	0	0	1
-0.0669957	-0.99727	-0.0298975	0.314641	-0.997435	0.0676576	-0.0228166	-0.482482	0.0247501	0.0282781	-0.99929	0.206821	0	0	0	1
-0.0667681	-0.997288	-0.0298232	0.315058	-0.997445	0.0674334	-0.0230004	-0.482486	0.0249221	0.0281972	-0.999288	0.206885	0	0	0	1
-0.0667216	-0.997293	-0.0297522	0.31547	-0.997444	0.0673907	-0.0232032	-0.4825	0.0251184	0.0281138	-0.999286	0.206957	0	0	0	1
-0.0665761	-0.997306	-0.0296429	0.315905	-0.997449	0.0672483	-0.0234085	-0.482512	0.0253119	0.0279947	-0.999284	0.207027	0	0	0	1
-0.0666638	-0.997313	-0.029209	0.316358	-0.997438	0.0673304	-0.023607	-0.482526	0.0254832	0.0275463	-0.999292	0.207088	0	0	0	1
-0.0665616	-0.997326	-0.0289963	0.316712	-0.997441	0.067228	-0.0237952	-0.482546	0.0256539	0.0273241	-0.999294	0.20716	0	0	0	1
-0.0664412	-0.997345	-0.0286303	0.31714	-0.997444	0.0671038	-0.0240007	-0.482565	0.0258312	0.0269484	-0.9993	0.207233	0	0	0	1
-0.0665544	-0.997345	-0.0283467	0.317547	-0.997432	0.0672152	-0.0242131	-0.482583	0.0260271	0.0266483	-0.999302	0.207313	0	0	0	1
-0.0667361	-0.997338	-0.0281715	0.317965	-0.997413	0.0673986	-0.0244497	-0.482605	0.0262563	0.0264529	-0.999302	0.207405	0	0	0	1
-0.0671014	-0.997317	-0.0280631	0.318396	-0.997382	0.0677677	-0.0247005	-0.482623	0.026509	0.0263181	-0.999299	0.207503	0	0	0	1
-0.067301	-0.997306	-0.0279749	0.318844	-0.997362	0.067972	-0.0249652	-0.482643	0.0267724	0.0262069	-0.999294	0.207608	0	0	0	1
-0.0675139	-0.997293	-0.0278953	0.31926	-0.997341	0.0681886	-0.0251906	-0.482651	0.0269976	0.0261063	-0.999291	0.207694	0	0	0	1
-0.0675395	-0.997294	-0.0278143	0.319708	-0.997333	0.0682187	-0.025444	-0.482672	0.0272456	0.0260076	-0.999287	0.207794	0	0	0	1
-0.067379	-0.997308	-0.0277129	0.3202	-0.997335	0.0680641	-0.0257816	-0.482717	0.0275714	0.0258879	-0.999281	0.207938	0	0	0	1
-0.067446	-0.997306	-0.0276022	0.32067	-0.997321	0.0681364	-0.0261046	-0.482758	0.0278879	0.0257536	-0.999276	0.208078	0	0	0	1
-0.0675182	-0.997304	-0.0275135	0.321118	-0.997309	0.0682132	-0.0263808	-0.482788	0.0281595	0.0256443	-0.999271	0.208191	0	0	0	1
-0.0674988	-0.997307	-0.0274516	0.321515	-0.997304	0.0681975	-0.0265918	-0.482798	0.0283654	0.0255687	-0.999267	0.20827	0	0	0	1
-0.067384	-0.997316	-0.027382	0.321867	-0.997307	0.0680854	-0.0267759	-0.482806	0.0285413	0.02549	-0.999264	0.208343	0	0	0	1
-0.0671672	-0.997333	-0.027314	0.322259	-0.997315	0.0678725	-0.0270082	-0.482817	0.0287631	0.0254126	-0.99926	0.208437	0	0	0	1
-0.0670028	-0.997347	-0.02722	0.322665	-0.997319	0.0677119	-0.0272633	-0.482832	0.0290071	0.0253063	-0.999255	0.208546	0	0	0	1
-0.0668784	-0.997358	-0.0271139	0.323098	-0.997319	0.0675922	-0.0275679	-0.482863	0.0293008	0.0251835	-0.99925	0.208684	0	0	0	1
-0.0666302	-0.997377	-0.0270178	0.323521	-0.997327	0.067349	-0.0278815	-0.482882	0.029601	0.0250738	-0.999244	0.208825	0	0	0	1
-0.0663729	-0.997397	-0.0269154	0.32391	-0.997336	0.0670958	-0.0281642	-0.482889	0.0298698	0.0249604	-0.999239	0.208955	0	0	0	1
-0.066144	-0.997415	-0.0268069	0.324311	-0.997343	0.0668711	-0.0284641	-0.482904	0.0301561	0.0248389	-0.999233	0.209096	0	0	0	1
-0.0659999	-0.997428	-0.0266776	0.324748	-0.997341	0.0667322	-0.028829	-0.482934	0.0305082	0.02469	-0.999226	0.209269	0	0	0	1
-0.0658992	-0.997439	-0.0265348	0.325201	-0.997336	0.0666367	-0.0292227	-0.482972	0.0308891	0.0245244	-0.999218	0.209459	0	0	0	1
-0.0658799	-0.997444	-0.0263929	0.325628	-0.997326	0.0666224	-0.029607	-0.483003	0.0312627	0.0243579	-0.999211	0.209646	0	0	0	1
-0.0658757	-0.997447	-0.0262584	0.326027	-0.997316	0.0666224	-0.0299502	-0.483018	0.0315962	0.024201	-0.999204	0.209815	0	0	0	1
-0.0656904	-0.997464	-0.0261088	0.326477	-0.997316	0.0664414	-0.0303254	-0.483015	0.0319563	0.0240328	-0.999197	0.21	0	0	0	1
-0.0657501	-0.997464	-0.0259497	0.326923	-0.9973	0.0665057	-0.0307312	-0.483018	0.0323522	0.0238452	-0.999188	0.210202	0	0	0	1
-0.0657512	-0.997468	-0.025776	0.3274	-0.997286	0.0665115	-0.0311665	-0.483026	0.032775	0.0236429	-0.999179	0.21042	0	0	0	1
-0.0657641	-0.997472	-0.025591	0.327904	-0.99727	0.0665291	-0.031628	-0.483031	0.0332236	0.0234274	-0.99917	0.210653	0	0	0	1
-0.0660953	-0.997455	-0.0254157	0.328363	-0.997235	0.0668641	-0.0320434	-0.483018	0.0336343	0.0232137	-0.999161	0.21086	0	0	0	1
-0.0665546	-0.997428	-0.0252473	0.328819	-0.997192	0.067326	-0.0324083	-0.482964	0.0339979	0.0230057	-0.999153	0.21104	0	0	0	1
-0.0666489	-0.997426	-0.025102	0.329264	-0.997174	0.0674231	-0.0327485	-0.482908	0.0343297	0.0228346	-0.999146	0.211207	0	0	0	1
-0.0667162	-0.997425	-0.0249454	0.329701	-0.997157	0.0674934	-0.0331144	-0.482882	0.0346859	0.0226514	-0.999138	0.21139	0	0	0	1
-0.0668799	-0.997419	-0.0247656	0.330161	-0.997131	0.0676607	-0.0335583	-0.482898	0.0351205	0.0224364	-0.999127	0.211612	0	0	0	1
-0.0670143	-0.997415	-0.0245719	0.330651	-0.997106	0.0677982	-0.0340096	-0.482909	0.0355607	0.0222079	-0.999117	0.211842	0	0	0	1
-0.0671271	-0.997411	-0.0243958	0.331131	-0.997084	0.0679143	-0.034442	-0.482901	0.0359828	0.021999	-0.999107	0.212056	0	0	0	1
-0.0671126	-0.997416	-0.0242241	0.331593	-0.997071	0.0679022	-0.0348373	-0.482883	0.0363653	0.0218014	-0.999097	0.212255	0	0	0	1
-0.0671469	-0.997419	-0.0240379	0.332082	-0.997053	0.0679389	-0.0352598	-0.482867	0.036775	0.0215858	-0.999087	0.212468	0	0	0	1
-0.0670747	-0.997428	-0.0238372	0.332617	-0.997041	0.0678696	-0.035736	-0.482864	0.0372351	0.021356	-0.999075	0.212707	0	0	0	1
-0.0670971	-0.997432	-0.0236	0.333231	-0.997019	0.0678951	-0.0363005	-0.482876	0.0377827	0.0210803	-0.99906	0.21299	0	0	0	1
-0.0671899	-0.997432	-0.0233681	0.333832	-0.996992	0.0679906	-0.0368564	-0.482884	0.0383238	0.0208079	-0.999045	0.21327	0	0	0	1
-0.0675053	-0.997415	-0.0231512	0.334385	-0.996954	0.0683066	-0.0372996	-0.48284	0.0387578	0.0205491	-0.999034	0.213494	0	0	0	1
-0.0676241	-0.997412	-0.0229491	0.334947	-0.99693	0.0684263	-0.0377283	-0.482771	0.0391741	0.0203137	-0.999022	0.213706	0	0	0	1
-0.0677835	-0.997406	-0.0227422	0.335507	-0.996903	0.068586	-0.0381517	-0.482702	0.0395857	0.0200722	-0.999011	0.213916	0	0	0	1
-0.0679941	-0.997397	-0.0225136	0.336135	-0.99687	0.0687966	-0.0386111	-0.482615	0.0400326	0.0198043	-0.998998	0.214145	0	0	0	1
-0.0686217	-0.997359	-0.0222957	0.336762	-0.996811	0.0694233	-0.0390292	-0.482486	0.0404472	0.0195328	-0.998987	0.214346	0	0	0	1
-0.0698001	-0.997282	-0.0220908	0.337362	-0.996714	0.0705995	-0.0393829	-0.482346	0.0408087	0.0192558	-0.998978	0.214509	0	0	0	1
-0.0706032	-0.997228	-0.0219491	0.337935	-0.996646	0.0714017	-0.039666	-0.482239	0.0410964	0.0190614	-0.99897	0.214624	0	0	0	1
-0.0707836	-0.997218	-0.0218517	0.338399	-0.996624	0.071582	-0.0398802	-0.482201	0.0413066	0.0189416	-0.998963	0.214704	0	0	0	1
-0.0706244	-0.99723	-0.0217922	0.338799	-0.99663	0.0714232	-0.0400223	-0.482184	0.0414411	0.0188787	-0.998959	0.214749	0	0	0	1
-0.0704113	-0.997246	-0.0217453	0.339195	-0.99664	0.071211	-0.0401644	-0.482168	0.0415755	0.0188307	-0.998954	0.21479	0	0	0	1
-0.0702086	-0.997262	-0.0216924	0.339615	-0.996648	0.0710091	-0.0403164	-0.482152	0.0417196	0.0187757	-0.998949	0.214834	0	0	0	1
-0.070253	-0.99726	-0.0216383	0.340051	-0.996639	0.0710539	-0.0404634	-0.482125	0.0418632	0.0187094	-0.998944	0.214872	0	0	0	1
-0.0702391	-0.997262	-0.0215608	0.340531	-0.996631	0.0710405	-0.0406654	-0.482106	0.042059	0.0186184	-0.998938	0.21494	0	0	0	1
-0.0700833	-0.997276	-0.0214554	0.341055	-0.996631	0.0708854	-0.0409353	-0.482103	0.0423178	0.0185008	-0.998929	0.215047	0	0	0	1
-0.070147	-0.997273	-0.0213559	0.341539	-0.996617	0.0709492	-0.0411705	-0.482097	0.0425466	0.0183823	-0.998921	0.215137	0	0	0	1
-0.0700535	-0.997282	-0.021265	0.342052	-0.996615	0.0708559	-0.0413892	-0.482081	0.0427567	0.0182802	-0.998914	0.215212	0	0	0	1
-0.0698175	-0.9973	-0.0211658	0.342613	-0.996622	0.0706201	-0.0416253	-0.482061	0.0429809	0.0181747	-0.998907	0.215291	0	0	0	1
-0.0698223	-0.997302	-0.0210633	0.343249	-0.996613	0.0706243	-0.0418334	-0.482016	0.0431813	0.0180576	-0.9989	0.215348	0	0	0	1
-0.0700293	-0.997289	-0.0209972	0.343953	-0.996592	0.0708308	-0.0419765	-0.481935	0.0433232	0.0179726	-0.998896	0.215344	0	0	0	1
-0.0703108	-0.997268	-0.0210484	0.344545	-0.996557	0.0711203	-0.0423097	-0.481909	0.0436644	0.0179878	-0.99888	0.215254	0	0	0	1
-0.0704859	-0.997252	-0.0212492	0.344997	-0.996535	0.0713079	-0.042521	-0.481862	0.0438926	0.0181651	-0.998867	0.215003	0	0	0	1
-0.070373	-0.997254	-0.0214955	0.345336	-0.996525	0.0712131	-0.0429093	-0.481879	0.0442955	0.0183878	-0.998845	0.214737	0	0	0	1
-0.0702683	-0.997257	-0.0216913	0.345643	-0.996509	0.0711268	-0.0434289	-0.481939	0.0448259	0.0185506	-0.998819	0.214509	0	0	0	1
-0.0703523	-0.997249	-0.0218287	0.346014	-0.996478	0.0712271	-0.0439748	-0.481997	0.0453819	0.0186447	-0.998792	0.214342	0	0	0	1
-0.070402	-0.997243	-0.0219017	0.34645	-0.996448	0.0712906	-0.0445362	-0.482057	0.0459481	0.0186751	-0.998765	0.214254	0	0	0	1
-0.0706563	-0.997225	-0.0219381	0.346922	-0.996412	0.0715534	-0.0449132	-0.482065	0.0463317	0.0186727	-0.998748	0.214183	0	0	0	1
-0.0708533	-0.99721	-0.0219698	0.347365	-0.996382	0.0717583	-0.0452653	-0.482069	0.0466888	0.0186698	-0.998731	0.214109	0	0	0	1
-0.0709736	-0.9972	-0.0220176	0.347791	-0.996349	0.0718901	-0.0457716	-0.482115	0.0471997	0.0186753	-0.998707	0.214037	0	0	0	1
-0.0710898	-0.997191	-0.022069	0.348166	-0.996315	0.0720186	-0.0463002	-0.482176	0.0477329	0.0186829	-0.998681	0.213969	0	0	0	1
-0.0711301	-0.997187	-0.0221038	0.34855	-0.996292	0.0720684	-0.0467252	-0.482211	0.0481602	0.018685	-0.998661	0.213915	0	0	0	1
-0.0710169	-0.997195	-0.0221174	0.34897	-0.996281	0.0719634	-0.0471167	-0.482237	0.0485495	0.0186758	-0.998642	0.213881	0	0	0	1
-0.0708193	-0.997209	-0.0221171	0.349393	-0.996278	0.0717727	-0.0474775	-0.482254	0.0489058	0.0186592	-0.998625	0.21386	0	0	0	1
-0.0705362	-0.997229	-0.0221165	0.349845	-0.996278	0.0714975	-0.0478893	-0.482281	0.0493113	0.018643	-0.998605	0.21384	0	0	0	1
-0.0703825	-0.99724	-0.022129	0.350247	-0.996269	0.0713519	-0.0482823	-0.482307	0.0497014	0.018635	-0.998586	0.213813	0	0	0	1
-0.0702003	-0.997252	-0.0221438	0.350632	-0.996258	0.0711798	-0.0487761	-0.482363	0.0501917	0.0186236	-0.998562	0.213791	0	0	0	1
-0.0701463	-0.997256	-0.0221532	0.351006	-0.99623	0.071138	-0.0493993	-0.48245	0.0508131	0.0185914	-0.998531	0.213767	0	0	0	1
-0.0698971	-0.997273	-0.0221862	0.35141	-0.996221	0.0709006	-0.0499243	-0.482507	0.0513346	0.0185996	-0.998504	0.213718	0	0	0	1
-0.069752	-0.997283	-0.022188	0.351826	-0.996205	0.070765	-0.0504237	-0.482554	0.0518303	0.0185735	-0.998479	0.213698	0	0	0	1
-0.0697237	-0.997286	-0.0221397	0.352292	-0.996186	0.0707418	-0.0508283	-0.482576	0.0522301	0.0184982	-0.99846	0.213722	0	0	0	1
-0.0698114	-0.997281	-0.0220585	0.352754	-0.996167	0.0708299	-0.0510905	-0.482565	0.0524875	0.0183941	-0.998448	0.213774	0	0	0	1
-0.0697913	-0.997285	-0.0219784	0.353183	-0.996155	0.0708104	-0.0513524	-0.482561	0.0527428	0.0182968	-0.998436	0.213826	0	0	0	1
-0.0697539	-0.997288	-0.0219357	0.353585	-0.996146	0.0707749	-0.0515719	-0.482546	0.0529581	0.0182407	-0.998426	0.213836	0	0	0	1
-0.069633	-0.997297	-0.0219056	0.353971	-0.996136	0.0706587	-0.0519119	-0.482564	0.053293	0.018193	-0.998409	0.213835	0	0	0	1
-0.0695953	-0.9973	-0.0218892	0.354372	-0.996119	0.070627	-0.0522894	-0.482585	0.0536677	0.018152	-0.99839	0.21382	0	0	0	1
-0.0693929	-0.997315	-0.0218832	0.354778	-0.996115	0.0704308	-0.0526292	-0.482595	0.0540027	0.018133	-0.998372	0.213796	0	0	0	1
-0.0695119	-0.997307	-0.0218475	0.355195	-0.996088	0.0705539	-0.0529732	-0.482606	0.0543455	0.0180667	-0.998355	0.213794	0	0	0	1
-0.0696759	-0.997297	-0.021794	0.355624	-0.996059	0.0707207	-0.0532991	-0.482609	0.0546698	0.0179814	-0.998338	0.213805	0	0	0	1
-0.0699914	-0.997276	-0.0217216	0.356057	-0.996016	0.0710385	-0.0536747	-0.482626	0.0550451	0.0178652	-0.99832	0.213843	0	0	0	1
-0.0702491	-0.99726	-0.0216399	0.356504	-0.99598	0.071297	-0.0539906	-0.482625	0.0553591	0.0177471	-0.998305	0.213885	0	0	0	1
-0.0704497	-0.997248	-0.0215439	0.356945	-0.995947	0.0714983	-0.0543461	-0.48264	0.0557104	0.0176149	-0.998287	0.213956	0	0	0	1
-0.0707214	-0.997231	-0.0214372	0.357366	-0.995912	0.0717686	-0.0546274	-0.482639	0.0559882	0.0174732	-0.998274	0.214031	0	0	0	1
-0.0707109	-0.997234	-0.0213358	0.357829	-0.995898	0.0717572	-0.0549	-0.48263	0.0562527	0.0173533	-0.998261	0.214103	0	0	0	1
-0.0707159	-0.997236	-0.0212385	0.358248	-0.995883	0.0717611	-0.055156	-0.482624	0.0565012	0.0172376	-0.998249	0.214176	0	0	0	1
-0.0706799	-0.99724	-0.0211328	0.358662	-0.995872	0.0717236	-0.0554104	-0.48262	0.0567468	0.0171162	-0.998238	0.214256	0	0	0	1
-0.0708849	-0.997228	-0.021024	0.359077	-0.995844	0.0719263	-0.0556562	-0.482613	0.0569877	0.0169784	-0.998226	0.21433	0	0	0	1
-0.0709237	-0.997228	-0.0209084	0.359514	-0.995825	0.0719632	-0.0559378	-0.48261	0.057261	0.0168408	-0.998213	0.214422	0	0	0	1
-0.0706767	-0.997248	-0.020781	0.359988	-0.995827	0.0717142	-0.0562306	-0.482608	0.0575397	0.0167071	-0.998199	0.214533	0	0	0	1
-0.0706644	-0.997251	-0.0206528	0.360413	-0.995812	0.0716991	-0.0565083	-0.482608	0.0578074	0.0165603	-0.998186	0.214641	0	0	0	1
-0.0706516	-0.997255	-0.0205367	0.360818	-0.9958	0.0716834	-0.0567389	-0.482598	0.0580289	0.0164288	-0.998175	0.214727	0	0	0	1
-0.0704344	-0.997272	-0.0204631	0.361185	-0.995806	0.0714651	-0.0569129	-0.482577	0.0581936	0.0163557	-0.998167	0.214774	0	0	0	1
-0.0701918	-0.99729	-0.0203923	0.36156	-0.995808	0.071223	-0.0571699	-0.482579	0.058441	0.016281	-0.998154	0.214824	0	0	0	1
-0.0699199	-0.997311	-0.0202952	0.361961	-0.995812	0.0709502	-0.0574402	-0.482581	0.0586993	0.0161811	-0.99814	0.214901	0	0	0	1
-0.0697798	-0.997324	-0.0201755	0.362367	-0.995807	0.0708076	-0.0577111	-0.482582	0.0589588	0.016051	-0.998127	0.215004	0	0	0	1
-0.0697341	-0.997329	-0.0200477	0.362789	-0.995795	0.0707587	-0.0579794	-0.482578	0.0592167	0.0159074	-0.998114	0.215108	0	0	0	1
-0.0697404	-0.997331	-0.0199256	0.363186	-0.99578	0.0707617	-0.0582229	-0.482571	0.0594512	0.0157682	-0.998102	0.215198	0	0	0	1
-0.0697051	-0.997336	-0.0198041	0.363637	-0.995769	0.0707229	-0.0584629	-0.482549	0.0596814	0.0156323	-0.998091	0.215279	0	0	0	1
-0.0697294	-0.997337	-0.0196767	0.364111	-0.995752	0.0707436	-0.0587231	-0.482527	0.0599323	0.0154855	-0.998078	0.215366	0	0	0	1
-0.069995	-0.997321	-0.0195268	0.364596	-0.995716	0.0710044	-0.0590177	-0.482516	0.0602197	0.0152994	-0.998064	0.215481	0	0	0	1
-0.0700637	-0.99732	-0.0193638	0.365089	-0.995693	0.071068	-0.0593385	-0.482512	0.0605292	0.0151101	-0.998048	0.215614	0	0	0	1
-0.0702055	-0.997312	-0.019222	0.365515	-0.995668	0.0712047	-0.0595947	-0.482502	0.0607769	0.014942	-0.998035	0.215722	0	0	0	1
-0.0704198	-0.9973	-0.019093	0.365938	-0.995638	0.0714144	-0.0598332	-0.482486	0.0610088	0.0147835	-0.998023	0.215816	0	0	0	1
-0.0706038	-0.99729	-0.0189318	0.366431	-0.995608	0.0715925	-0.060123	-0.482473	0.0612891	0.014591	-0.998009	0.215935	0	0	0	1
-0.0708884	-0.997273	-0.018757	0.36693	-0.995568	0.0718706	-0.0604474	-0.482466	0.0616043	0.0143761	-0.997993	0.21608	0	0	0	1
-0.0712558	-0.99725	-0.0185831	0.36739	-0.995524	0.072231	-0.0607541	-0.482461	0.0619029	0.0141581	-0.997977	0.216219	0	0	0	1
-0.0714477	-0.997239	-0.0184491	0.367822	-0.995496	0.0724175	-0.060989	-0.482441	0.0621303	0.0139957	-0.997966	0.216314	0	0	0	1
-0.0714851	-0.997238	-0.0183242	0.368244	-0.99548	0.0724501	-0.0612087	-0.482418	0.062341	0.0138531	-0.997954	0.216399	0	0	0	1
-0.0714171	-0.997246	-0.0182071	0.368665	-0.995471	0.0723781	-0.0614362	-0.482399	0.0625585	0.0137243	-0.997943	0.216481	0	0	0	1
-0.0713239	-0.997254	-0.0180863	0.369083	-0.995463	0.0722809	-0.0616879	-0.482387	0.0627995	0.0135916	-0.997929	0.216573	0	0	0	1
-0.0712864	-0.99726	-0.0179468	0.369505	-0.995443	0.0722397	-0.062054	-0.482403	0.0631541	0.0134287	-0.997909	0.216682	0	0	0	1
-0.0711851	-0.997269	-0.0178307	0.369908	-0.995437	0.0721342	-0.0622777	-0.482386	0.0633675	0.0133034	-0.997897	0.216769	0	0	0	1
-0.0713295	-0.99726	-0.0177601	0.370098	-0.995417	0.0722758	-0.0624196	-0.482378	0.0635059	0.0132137	-0.99789	0.216827	0	0	0	1
-0.0717201	-0.997232	-0.0177558	0.370094	-0.99539	0.0726651	-0.0624005	-0.482374	0.0634917	0.0131859	-0.997891	0.216809	0	0	0	1
-0.0720302	-0.99721	-0.0177517	0.370074	-0.995369	0.0729741	-0.0623839	-0.482383	0.0634789	0.0131633	-0.997892	0.216797	0	0	0	1
-0.0724049	-0.997182	-0.0177738	0.369984	-0.995343	0.0733491	-0.0623543	-0.482442	0.063456	0.0131636	-0.997893	0.216778	0	0	0	1
-0.0727462	-0.997156	-0.0178354	0.369846	-0.995322	0.0736926	-0.0622767	-0.482516	0.0633876	0.0132089	-0.997897	0.216728	0	0	0	1
-0.0731047	-0.997128	-0.0179383	0.369677	-0.995307	0.0740545	-0.0620901	-0.482567	0.0632138	0.0133023	-0.997907	0.216615	0	0	0	1
-0.0735322	-0.997095	-0.0180582	0.369448	-0.995288	0.0744859	-0.061873	-0.482601	0.063012	0.0134107	-0.997918	0.21649	0	0	0	1
-0.0739476	-0.997062	-0.0181819	0.369216	-0.995271	0.0749053	-0.0616476	-0.482635	0.062802	0.0135245	-0.99793	0.216359	0	0	0	1
-0.0744315	-0.997023	-0.0183295	0.368944	-0.995248	0.0753944	-0.0614187	-0.482663	0.0625914	0.0136582	-0.997941	0.21622	0	0	0	1
-0.0748868	-0.996986	-0.0184976	0.368678	-0.995226	0.0758565	-0.0612061	-0.482685	0.0623984	0.0138131	-0.997951	0.216085	0	0	0	1
-0.0754036	-0.996944	-0.0186572	0.368384	-0.995201	0.0763789	-0.0609677	-0.482706	0.06218	0.0139577	-0.997963	0.215941	0	0	0	1
-0.0759627	-0.996898	-0.0188317	0.368061	-0.995174	0.076944	-0.0606913	-0.482717	0.0619257	0.0141177	-0.997977	0.215779	0	0	0	1
-0.0765455	-0.99685	-0.0190077	0.367729	-0.995144	0.077533	-0.0604323	-0.482751	0.0616893	0.0142768	-0.997989	0.215625	0	0	0	1
-0.0771522	-0.9968	-0.019192	0.367384	-0.995113	0.0781459	-0.0601518	-0.482783	0.0614328	0.0144446	-0.998002	0.215459	0	0	0	1
-0.077698	-0.996754	-0.0193695	0.367072	-0.995087	0.0786976	-0.0598683	-0.48282	0.061172	0.0146099	-0.998016	0.215289	0	0	0	1
-0.0782645	-0.996704	-0.0196519	0.366718	-0.995057	0.0792762	-0.0595913	-0.482879	0.0609265	0.0148781	-0.998027	0.215117	0	0	0	1
-0.0785213	-0.996669	-0.0203916	0.366344	-0.995047	0.0795741	-0.0593611	-0.482921	0.0607597	0.0156167	-0.998026	0.214971	0	0	0	1
-0.07887	-0.996634	-0.0207613	0.366066	-0.995034	0.0799405	-0.0590948	-0.48296	0.0605293	0.0159845	-0.998034	0.214805	0	0	0	1
-0.0793675	-0.996588	-0.0210566	0.365733	-0.99501	0.0804501	-0.0587994	-0.483012	0.0602665	0.0162719	-0.998045	0.214631	0	0	0	1
-0.0799981	-0.996534	-0.0212547	0.365371	-0.994978	0.0810863	-0.0584765	-0.483062	0.059971	0.016457	-0.99806	0.214449	0	0	0	1
-0.0806544	-0.996477	-0.0214429	0.364988	-0.994944	0.0817471	-0.0581323	-0.48309	0.0596541	0.0166329	-0.998076	0.214264	0	0	0	1
-0.081317	-0.996419	-0.0216326	0.364599	-0.994908	0.0824144	-0.0578012	-0.483105	0.0593507	0.0168093	-0.998091	0.214088	0	0	0	1
-0.0817843	-0.996368	-0.0222242	0.364156	-0.994884	0.082911	-0.0575034	-0.483099	0.0591109	0.0173947	-0.998096	0.213921	0	0	0	1
-0.0822372	-0.996325	-0.0224546	0.36384	-0.994863	0.0833715	-0.0572033	-0.483065	0.0588388	0.0176221	-0.998108	0.213759	0	0	0	1
-0.0827335	-0.996277	-0.0227716	0.36347	-0.994837	0.0838803	-0.0568989	-0.483046	0.0585708	0.0179336	-0.998118	0.213594	0	0	0	1
-0.0830731	-0.996243	-0.0230243	0.363097	-0.994826	0.0842285	-0.0565884	-0.483048	0.0582887	0.0181912	-0.99813	0.21343	0	0	0	1
-0.0834642	-0.996205	-0.0232423	0.362712	-0.99481	0.0846258	-0.0562644	-0.483058	0.0579915	0.0184127	-0.998143	0.213261	0	0	0	1
-0.0838585	-0.996164	-0.0235875	0.36229	-0.994793	0.0850337	-0.0559555	-0.483076	0.0577203	0.0187594	-0.998152	0.213096	0	0	0	1
-0.084218	-0.996129	-0.0237944	0.361872	-0.994783	0.0853976	-0.0555797	-0.48307	0.0573702	0.0189765	-0.998168	0.2129	0	0	0	1
-0.0844565	-0.996104	-0.0240016	0.361462	-0.994784	0.0856401	-0.05519	-0.483048	0.0570042	0.0192022	-0.998185	0.212698	0	0	0	1
-0.0847665	-0.996073	-0.0242018	0.361052	-0.994777	0.0859538	-0.0548102	-0.483035	0.0566488	0.0194163	-0.998201	0.212498	0	0	0	1
-0.0850217	-0.996047	-0.0243677	0.360686	-0.994772	0.086212	-0.0545032	-0.483052	0.0563622	0.0195933	-0.998214	0.212339	0	0	0	1
-0.0853187	-0.996017	-0.024531	0.360348	-0.99476	0.0865126	-0.0542434	-0.483091	0.0561233	0.0197614	-0.998224	0.212207	0	0	0	1
-0.0855597	-0.995987	-0.0249123	0.359938	-0.994751	0.0867699	-0.0540062	-0.483157	0.0559248	0.0201477	-0.998227	0.212083	0	0	0	1
-0.0857979	-0.995959	-0.0252158	0.359571	-0.994741	0.0870203	-0.0537848	-0.483217	0.0557354	0.0204555	-0.998232	0.21197	0	0	0	1
-0.0860881	-0.995928	-0.0254397	0.359207	-0.994729	0.087317	-0.0535107	-0.48325	0.0554878	0.0206858	-0.998241	0.21183	0	0	0	1
-0.0863382	-0.995899	-0.0257499	0.358812	-0.994722	0.0875778	-0.0532176	-0.483268	0.0552282	0.0210061	-0.998249	0.211676	0	0	0	1
-0.0865341	-0.995874	-0.0260472	0.358425	-0.994719	0.0877838	-0.0529337	-0.483296	0.0549755	0.0213159	-0.998256	0.21153	0	0	0	1
-0.086582	-0.995862	-0.0263322	0.358049	-0.994727	0.087842	-0.0526901	-0.483357	0.0547588	0.0216182	-0.998261	0.211407	0	0	0	1
-0.0866889	-0.995847	-0.0265777	0.357665	-0.99473	0.0879568	-0.0524389	-0.483427	0.0545325	0.0218786	-0.998268	0.211282	0	0	0	1
-0.0866597	-0.995841	-0.0268733	0.357274	-0.994744	0.0879384	-0.052199	-0.483505	0.0543188	0.0221953	-0.998273	0.211163	0	0	0	1
-0.0865846	-0.995841	-0.0271179	0.3569	-0.994763	0.087871	-0.0519458	-0.483573	0.0540863	0.022465	-0.998279	0.211038	0	0	0	1
-0.0865026	-0.99584	-0.0274164	0.356498	-0.994785	0.0877986	-0.0516534	-0.483617	0.0538194	0.022792	-0.998286	0.210891	0	0	0	1
-0.0865098	-0.995832	-0.0276958	0.356094	-0.994799	0.0878138	-0.0513504	-0.483646	0.0535421	0.0230963	-0.998294	0.210739	0	0	0	1
-0.0865427	-0.995823	-0.0279062	0.355701	-0.994812	0.0878507	-0.0510372	-0.483663	0.0532493	0.0233313	-0.998304	0.210582	0	0	0	1
-0.086483	-0.995822	-0.0281111	0.355289	-0.994833	0.0877949	-0.050737	-0.48368	0.0529667	0.0235647	-0.998314	0.210437	0	0	0	1
-0.0864459	-0.995821	-0.0282781	0.354882	-0.99485	0.0877601	-0.0504619	-0.483698	0.0527064	0.023757	-0.998323	0.210309	0	0	0	1
-0.0863759	-0.995823	-0.0284285	0.354473	-0.994869	0.0876919	-0.050205	-0.483728	0.0524619	0.0239329	-0.998332	0.210194	0	0	0	1
-0.0863296	-0.995822	-0.0285842	0.354035	-0.994886	0.0876473	-0.0499339	-0.483748	0.0522043	0.024114	-0.998341	0.210076	0	0	0	1
-0.0864288	-0.99581	-0.0287221	0.353612	-0.994891	0.0877472	-0.0496686	-0.483754	0.0519544	0.0242693	-0.99835	0.20996	0	0	0	1
-0.0863643	-0.995811	-0.0288539	0.353193	-0.994909	0.0876835	-0.0494176	-0.483761	0.0517143	0.0244258	-0.998359	0.209854	0	0	0	1
-0.0862154	-0.995821	-0.0289803	0.352775	-0.994933	0.0875355	-0.0491849	-0.483768	0.0514898	0.0245797	-0.998367	0.209758	0	0	0	1
-0.0862886	-0.995811	-0.0291047	0.352336	-0.994939	0.0876091	-0.0489416	-0.483775	0.05126	0.0247209	-0.998375	0.20966	0	0	0	1
-0.0862195	-0.995813	-0.029247	0.351893	-0.994956	0.0875416	-0.0487108	-0.483798	0.0510408	0.0248864	-0.998382	0.209567	0	0	0	1
-0.0862435	-0.995807	-0.0293733	0.351428	-0.994966	0.0875659	-0.0484671	-0.483815	0.0508096	0.0250321	-0.99839	0.209469	0	0	0	1
-0.0861974	-0.995808	-0.0294773	0.350994	-0.99498	0.0875196	-0.0482499	-0.483831	0.0506011	0.025157	-0.998398	0.209389	0	0	0	1
-0.0864211	-0.995786	-0.0295592	0.350652	-0.994969	0.087743	-0.0480791	-0.483844	0.0504438	0.0252421	-0.998404	0.209325	0	0	0	1
-0.0866639	-0.995762	-0.0296513	0.350314	-0.994956	0.087986	-0.0479133	-0.483854	0.0502928	0.025336	-0.998409	0.20926	0	0	0	1
-0.0869521	-0.995734	-0.0297643	0.349933	-0.994939	0.0882749	-0.0477276	-0.483867	0.0501251	0.0254502	-0.998414	0.209186	0	0	0	1
-0.0871938	-0.995709	-0.0298894	0.349532	-0.994926	0.088518	-0.0475448	-0.483885	0.0499602	0.0255788	-0.998419	0.20912	0	0	0	1
-0.0872876	-0.995683	-0.0304619	0.349032	-0.994924	0.088636	-0.0473775	-0.483903	0.0498467	0.0261584	-0.99841	0.209064	0	0	0	1
-0.0873989	-0.995664	-0.0307678	0.348658	-0.99492	0.0887583	-0.0472188	-0.483909	0.0497186	0.0264712	-0.998408	0.209002	0	0	0	1
-0.0875234	-0.995642	-0.0311277	0.348251	-0.994916	0.0888958	-0.0470394	-0.483911	0.0495752	0.026839	-0.998406	0.208931	0	0	0	1
-0.0877132	-0.995616	-0.0314201	0.347819	-0.994907	0.0890948	-0.0468531	-0.483917	0.0494207	0.027137	-0.998405	0.208861	0	0	0	1
-0.0878902	-0.995594	-0.0316092	0.347391	-0.994899	0.0892763	-0.046675	-0.483935	0.049265	0.0273323	-0.998408	0.208798	0	0	0	1
-0.0878196	-0.995596	-0.0317464	0.346947	-0.994914	0.0892075	-0.0464982	-0.483955	0.0490991	0.0274881	-0.998411	0.208745	0	0	0	1
-0.0876113	-0.995611	-0.0318704	0.346515	-0.99494	0.0890007	-0.0463249	-0.483981	0.0489317	0.0276371	-0.998416	0.208693	0	0	0	1
-0.0875859	-0.99561	-0.0319708	0.346063	-0.994951	0.0889753	-0.0461474	-0.484003	0.0487631	0.027754	-0.998421	0.208642	0	0	0	1
-0.0875325	-0.995611	-0.032072	0.345614	-0.994966	0.088921	-0.0459379	-0.484016	0.0485619	0.027876	-0.998427	0.208576	0	0	0	1
-0.0873712	-0.995622	-0.0321607	0.345173	-0.995007	0.0887485	-0.0453783	-0.483944	0.0480076	0.0280219	-0.99845	0.20849	0	0	0	1
-0.0872665	-0.99563	-0.0322136	0.34473	-0.995023	0.0886421	-0.045226	-0.483977	0.0478575	0.028093	-0.998455	0.208492	0	0	0	1
-0.0870775	-0.995644	-0.0322914	0.344323	-0.995047	0.0884527	-0.045074	-0.484007	0.0477075	0.028193	-0.998459	0.208458	0	0	0	1
-0.0868408	-0.995661	-0.0323948	0.343903	-0.995077	0.0882153	-0.0448717	-0.484017	0.0475084	0.0283251	-0.998465	0.208389	0	0	0	1
-0.0868107	-0.995661	-0.0324816	0.343477	-0.995087	0.0881848	-0.04471	-0.484041	0.0473541	0.0284272	-0.998469	0.208347	0	0	0	1
-0.0867178	-0.995667	-0.0325576	0.343056	-0.995103	0.0880905	-0.0445343	-0.484059	0.047183	0.0285227	-0.998475	0.208303	0	0	0	1
-0.0865941	-0.995675	-0.0326378	0.342627	-0.995122	0.0879659	-0.0443682	-0.484085	0.047021	0.028623	-0.99848	0.208267	0	0	0	1
-0.086538	-0.995677	-0.0327072	0.342232	-0.995135	0.087908	-0.0441894	-0.484101	0.0468472	0.0287104	-0.998485	0.208237	0	0	0	1
-0.0865587	-0.995674	-0.0327696	0.341841	-0.995145	0.0879242	-0.0439336	-0.484094	0.0465984	0.0287941	-0.998494	0.208207	0	0	0	1
-0.0867984	-0.99565	-0.0328384	0.341437	-0.995131	0.0881621	-0.0437634	-0.48411	0.0464418	0.0288664	-0.9985	0.208169	0	0	0	1
-0.0868608	-0.995642	-0.0329231	0.341001	-0.995135	0.0882225	-0.0435596	-0.484121	0.0462479	0.0289657	-0.998506	0.208115	0	0	0	1
-0.0870015	-0.995627	-0.0330033	0.340562	-0.995131	0.0883609	-0.0433567	-0.484132	0.046057	0.029057	-0.998512	0.208061	0	0	0	1
-0.0870321	-0.995622	-0.0330874	0.340117	-0.995139	0.0883886	-0.0431264	-0.484137	0.0458358	0.0291596	-0.998519	0.208002	0	0	0	1
-0.0871887	-0.995605	-0.0331741	0.339669	-0.995135	0.0885427	-0.0429068	-0.484143	0.0456292	0.0292581	-0.998526	0.207939	0	0	0	1
-0.0872493	-0.995597	-0.0332655	0.339216	-0.99514	0.0886005	-0.0426705	-0.484145	0.0454036	0.0293673	-0.998533	0.207866	0	0	0	1
-0.0874581	-0.995576	-0.0333403	0.338774	-0.99513	0.0888068	-0.0424739	-0.484156	0.0452204	0.0294496	-0.998539	0.207806	0	0	0	1
-0.0876314	-0.995558	-0.0334184	0.338326	-0.995122	0.0889779	-0.0422853	-0.484167	0.0450446	0.0295363	-0.998544	0.207757	0	0	0	1
-0.087839	-0.995538	-0.0334833	0.337882	-0.995111	0.0891833	-0.0421118	-0.484185	0.0448837	0.0296069	-0.998549	0.207717	0	0	0	1
-0.0879933	-0.995522	-0.0335454	0.337454	-0.995107	0.0893337	-0.041893	-0.484189	0.0446757	0.0296813	-0.998556	0.207673	0	0	0	1
-0.0881533	-0.995506	-0.0335983	0.337043	-0.995103	0.0894888	-0.0416481	-0.484186	0.0444412	0.0297487	-0.998565	0.207649	0	0	0	1
-0.0882644	-0.995494	-0.0336509	0.336642	-0.995101	0.0895966	-0.0414619	-0.484195	0.0442637	0.0298128	-0.998571	0.207629	0	0	0	1
-0.0884058	-0.995479	-0.0337247	0.336209	-0.995099	0.0897341	-0.0412234	-0.484192	0.0440369	0.0299014	-0.998578	0.207574	0	0	0	1
-0.0883236	-0.995484	-0.0337965	0.335768	-0.995115	0.089649	-0.0410222	-0.484203	0.0438404	0.0299945	-0.998584	0.20753	0	0	0	1
-0.0881824	-0.995495	-0.0338577	0.335319	-0.995136	0.0895045	-0.0408216	-0.484218	0.0436417	0.0300796	-0.99859	0.207504	0	0	0	1
-0.0877574	-0.99553	-0.0339279	0.334867	-0.995184	0.0890756	-0.0405868	-0.484224	0.0434011	0.030189	-0.998597	0.207469	0	0	0	1
-0.0876	-0.995541	-0.0339962	0.334426	-0.995207	0.0889151	-0.0403836	-0.484234	0.0431999	0.030282	-0.998603	0.207426	0	0	0	1
-0.0875327	-0.995545	-0.0340683	0.333996	-0.995222	0.0888446	-0.0401748	-0.48424	0.0429962	0.0303752	-0.998609	0.207374	0	0	0	1
-0.0872175	-0.995569	-0.0341584	0.333556	-0.995259	0.0885263	-0.039944	-0.484237	0.0427645	0.030499	-0.998616	0.207306	0	0	0	1
-0.0869071	-0.995593	-0.0342544	0.333099	-0.995296	0.0882135	-0.0397284	-0.484242	0.0425486	0.0306268	-0.998621	0.207237	0	0	0	1
-0.0868642	-0.995595	-0.0343215	0.332622	-0.995307	0.088168	-0.0395494	-0.484262	0.0423748	0.0307113	-0.998626	0.207194	0	0	0	1
-0.0868738	-0.995592	-0.0343807	0.33217	-0.995313	0.0881748	-0.0393757	-0.484278	0.0422072	0.0307851	-0.99863	0.207156	0	0	0	1
-0.0868483	-0.995592	-0.0344485	0.331726	-0.995323	0.0881466	-0.0391957	-0.484288	0.042033	0.0308696	-0.998635	0.207107	0	0	0	1
-0.0869712	-0.995578	-0.0345253	0.331252	-0.99532	0.0882665	-0.0389929	-0.484288	0.0418415	0.0309587	-0.99864	0.207045	0	0	0	1
-0.0869208	-0.99558	-0.0345894	0.330804	-0.995331	0.0882137	-0.0388329	-0.484295	0.0416861	0.0310388	-0.998644	0.207006	0	0	0	1
-0.0867237	-0.995596	-0.034649	0.330358	-0.995354	0.088015	-0.0386972	-0.484296	0.0415499	0.0311183	-0.998648	0.206983	0	0	0	1
-0.0867149	-0.995596	-0.0346676	0.329941	-0.995358	0.0880046	-0.0386233	-0.484328	0.0414777	0.0311437	-0.99865	0.206999	0	0	0	1
-0.0869014	-0.995578	-0.034695	0.329545	-0.995346	0.0881881	-0.0384929	-0.484346	0.0413559	0.0311747	-0.998654	0.20699	0	0	0	1
-0.0872382	-0.995548	-0.0347369	0.329138	-0.995329	0.088517	-0.0381842	-0.484315	0.0410625	0.0312297	-0.998664	0.206948	0	0	0	1
-0.0873931	-0.995533	-0.0347564	0.328744	-0.995322	0.0886674	-0.0380176	-0.484326	0.0409031	0.0312576	-0.99867	0.206942	0	0	0	1
-0.0874026	-0.995531	-0.0347909	0.328338	-0.995328	0.0886733	-0.0378581	-0.48434	0.0407475	0.0313057	-0.998675	0.206934	0	0	0	1
-0.0875674	-0.995515	-0.0348295	0.327918	-0.995322	0.0888325	-0.0376302	-0.484336	0.040529	0.0313576	-0.998682	0.206905	0	0	0	1
-0.0876426	-0.995508	-0.0348542	0.327531	-0.995322	0.0889033	-0.0374599	-0.484343	0.0403638	0.0313943	-0.998688	0.206897	0	0	0	1
-0.0877108	-0.9955	-0.034907	0.327134	-0.995325	0.0889668	-0.0372408	-0.484338	0.0401523	0.0314636	-0.998694	0.206868	0	0	0	1
-0.0876412	-0.995498	-0.0351421	0.326675	-0.995338	0.0889007	-0.0370518	-0.484338	0.0399827	0.0317172	-0.998693	0.206841	0	0	0	1
-0.0875408	-0.995482	-0.0358328	0.326177	-0.995349	0.0888242	-0.0369404	-0.484362	0.0399299	0.0324185	-0.998672	0.206879	0	0	0	1
-0.0876778	-0.995456	-0.0362275	0.325767	-0.995344	0.0889695	-0.0367095	-0.48434	0.0397394	0.0328263	-0.998667	0.206888	0	0	0	1
-0.0876897	-0.99543	-0.0368963	0.325314	-0.995347	0.0890029	-0.0365594	-0.484343	0.0396497	0.0335048	-0.998648	0.206889	0	0	0	1
-0.0876629	-0.995408	-0.0375578	0.324915	-0.995352	0.0889977	-0.0364226	-0.484337	0.0395715	0.0341764	-0.998628	0.2069	0	0	0	1
-0.0877343	-0.995373	-0.0383181	0.32451	-0.995348	0.0890951	-0.0363044	-0.484337	0.0395239	0.0349408	-0.998604	0.206914	0	0	0	1
-0.0878	-0.995337	-0.0390754	0.32411	-0.995346	0.0891849	-0.0361379	-0.484321	0.039428	0.0357067	-0.99858	0.206918	0	0	0	1
-0.0879071	-0.995305	-0.0396568	0.323742	-0.99534	0.0893094	-0.0359859	-0.484308	0.0393323	0.0362947	-0.998563	0.206916	0	0	0	1
-0.0878916	-0.995285	-0.0402008	0.323351	-0.995347	0.0893082	-0.0357929	-0.484294	0.0391881	0.0368539	-0.998548	0.206915	0	0	0	1
-0.0879196	-0.995264	-0.0406514	0.322929	-0.99535	0.0893475	-0.0356192	-0.484289	0.0390562	0.0373168	-0.998536	0.206918	0	0	0	1
-0.0879215	-0.995254	-0.0408775	0.32251	-0.995357	0.0893504	-0.0354107	-0.484281	0.0388687	0.0375603	-0.998534	0.206912	0	0	0	1
-0.0877263	-0.995261	-0.0411342	0.322045	-0.995379	0.0891598	-0.0352694	-0.484296	0.0387434	0.0378361	-0.998529	0.206932	0	0	0	1
-0.0874451	-0.995284	-0.0411797	0.321586	-0.995413	0.0888718	-0.0350429	-0.484287	0.038511	0.0379125	-0.998535	0.206955	0	0	0	1
-0.0870136	-0.995322	-0.0411815	0.321125	-0.995461	0.0884306	-0.0347878	-0.484279	0.0382404	0.0379536	-0.998544	0.206989	0	0	0	1
-0.0867156	-0.995348	-0.0411607	0.320663	-0.9955	0.0881193	-0.0344592	-0.48426	0.0378996	0.0379733	-0.998556	0.207026	0	0	0	1
-0.0866419	-0.995356	-0.0411336	0.320208	-0.995523	0.0880287	-0.0340425	-0.484218	0.037479	0.0379859	-0.998571	0.207047	0	0	0	1
-0.0867124	-0.995351	-0.0411071	0.319768	-0.995533	0.0880816	-0.0336052	-0.48416	0.0370434	0.0379954	-0.998587	0.207061	0	0	0	1
-0.0867828	-0.995347	-0.0410608	0.31938	-0.995544	0.0881324	-0.0331337	-0.484093	0.0365719	0.0379884	-0.998605	0.207092	0	0	0	1
-0.0870285	-0.995328	-0.0409983	0.318971	-0.995541	0.0883568	-0.0326344	-0.48403	0.036078	0.0379613	-0.998624	0.207137	0	0	0	1
-0.0871839	-0.995317	-0.0409412	0.31855	-0.995544	0.0884917	-0.0321479	-0.48396	0.0355938	0.0379419	-0.998642	0.207187	0	0	0	1
-0.0872377	-0.995314	-0.0408875	0.318148	-0.99556	0.0885216	-0.0315672	-0.483862	0.0350123	0.037938	-0.998663	0.207227	0	0	0	1
-0.0874941	-0.995294	-0.0408339	0.317688	-0.995555	0.0887567	-0.0310552	-0.483799	0.0345069	0.0379212	-0.998681	0.20729	0	0	0	1
-0.0876462	-0.99528	-0.040839	0.317194	-0.995558	0.0888907	-0.0305736	-0.483754	0.034033	0.0379638	-0.998695	0.207355	0	0	0	1
-0.0876058	-0.995281	-0.040912	0.316771	-0.995576	0.088837	-0.0301579	-0.48371	0.0336236	0.0380748	-0.998705	0.207398	0	0	0	1
-0.0879496	-0.995247	-0.0409911	0.316326	-0.995554	0.0891736	-0.0298995	-0.483693	0.0333863	0.038165	-0.99871	0.207419	0	0	0	1
-0.0881272	-0.995229	-0.0410439	0.315901	-0.995545	0.0893439	-0.0296607	-0.483678	0.0331597	0.038233	-0.998715	0.207423	0	0	0	1
-0.0881441	-0.995225	-0.0411065	0.31554	-0.995549	0.0893563	-0.0294889	-0.483676	0.0329947	0.0383101	-0.998717	0.207428	0	0	0	1
-0.0882943	-0.995201	-0.0413786	0.315128	-0.995541	0.0895081	-0.0292975	-0.483667	0.0328341	0.0385931	-0.998712	0.207447	0	0	0	1
-0.0884253	-0.995172	-0.0417788	0.314691	-0.995538	0.0896407	-0.0289991	-0.483633	0.0325777	0.0390139	-0.998704	0.207486	0	0	0	1
-0.0886266	-0.995143	-0.0420427	0.314227	-0.995528	0.0898406	-0.0287427	-0.48362	0.0323537	0.0392931	-0.9987	0.207559	0	0	0	1
-0.0885321	-0.995137	-0.0423792	0.313766	-0.995544	0.0897457	-0.028461	-0.483598	0.0320995	0.0396564	-0.998694	0.207626	0	0	0	1
-0.0882592	-0.99515	-0.0426471	0.313371	-0.995578	0.0894687	-0.028145	-0.483544	0.0317976	0.0399603	-0.998691	0.207643	0	0	0	1
-0.0879742	-0.995158	-0.0430617	0.313005	-0.99561	0.0891874	-0.0279101	-0.483489	0.031589	0.040403	-0.99868	0.20768	0	0	0	1
-0.0880425	-0.995142	-0.04328	0.312521	-0.995612	0.0892511	-0.0276252	-0.483472	0.0313273	0.0406436	-0.998679	0.207732	0	0	0	1
-0.0877959	-0.995163	-0.0432938	0.312023	-0.995648	0.0889866	-0.0271793	-0.483435	0.0308739	0.0407049	-0.99869	0.207776	0	0	0	1
-0.0875746	-0.995185	-0.0432478	0.311554	-0.995681	0.0887466	-0.026757	-0.483434	0.0304397	0.0407034	-0.998704	0.207855	0	0	0	1
-0.0872625	-0.995214	-0.043212	0.311102	-0.995723	0.0884145	-0.0262972	-0.483402	0.0299654	0.0407181	-0.998717	0.207907	0	0	0	1
-0.0868282	-0.995254	-0.0431584	0.310564	-0.995771	0.087965	-0.0259694	-0.48338	0.0296161	0.0407067	-0.998728	0.207972	0	0	0	1
-0.0863941	-0.995294	-0.0431114	0.310087	-0.995817	0.0875196	-0.0257316	-0.483383	0.0293571	0.0406937	-0.998736	0.208037	0	0	0	1
-0.0861655	-0.995314	-0.0430952	0.309696	-0.995845	0.087279	-0.0254498	-0.483343	0.0290653	0.0407089	-0.998744	0.208039	0	0	0	1
-0.0861898	-0.995312	-0.0430972	0.309346	-0.995849	0.0872949	-0.0252421	-0.483328	0.0288594	0.0407283	-0.99875	0.208048	0	0	0	1
-0.0864075	-0.995294	-0.0430848	0.308896	-0.995836	0.0875033	-0.025023	-0.483332	0.0286487	0.0407289	-0.998756	0.208082	0	0	0	1
-0.0862993	-0.995303	-0.0430939	0.308469	-0.995854	0.0873841	-0.0247457	-0.483307	0.0283687	0.0407654	-0.998762	0.208103	0	0	0	1
-0.0861928	-0.995304	-0.0432839	0.308096	-0.995867	0.087276	-0.0245785	-0.483307	0.0282142	0.0409722	-0.998758	0.20811	0	0	0	1
-0.0863592	-0.995275	-0.0436096	0.307675	-0.995856	0.0874454	-0.0244242	-0.483315	0.0280958	0.0413052	-0.998748	0.208121	0	0	0	1
-0.0864914	-0.995248	-0.043961	0.307256	-0.995846	0.0875834	-0.0243256	-0.483315	0.0280337	0.0416601	-0.998735	0.208149	0	0	0	1
-0.0865942	-0.995216	-0.0444793	0.306873	-0.99584	0.0876946	-0.0241775	-0.483302	0.0279359	0.0421862	-0.998715	0.208158	0	0	0	1
-0.08672	-0.995171	-0.0452467	0.306462	-0.995831	0.0878356	-0.0240284	-0.483291	0.0278602	0.0429599	-0.998684	0.208199	0	0	0	1
-0.0867035	-0.995138	-0.0459928	0.306096	-0.995833	0.0878361	-0.0239399	-0.483293	0.0278369	0.043711	-0.998652	0.208254	0	0	0	1
-0.0868413	-0.995097	-0.0466147	0.305741	-0.995823	0.0879854	-0.0238056	-0.483274	0.0277638	0.0443382	-0.998627	0.208266	0	0	0	1
-0.0871093	-0.995054	-0.0470238	0.305394	-0.995802	0.0882595	-0.0236843	-0.483261	0.027691	0.0447488	-0.998611	0.208268	0	0	0	1
-0.0873622	-0.995021	-0.0472711	0.304994	-0.995782	0.0885152	-0.0235898	-0.483266	0.0276301	0.0449963	-0.998601	0.208295	0	0	0	1
-0.0875831	-0.995	-0.047297	0.304556	-0.995768	0.0887274	-0.0233769	-0.483256	0.0274302	0.0450349	-0.998605	0.208318	0	0	0	1
-0.087667	-0.994993	-0.0472939	0.304125	-0.995764	0.0888057	-0.0232543	-0.483269	0.0273113	0.0450404	-0.998608	0.208356	0	0	0	1
-0.0877508	-0.994986	-0.0472747	0.303701	-0.995761	0.0888819	-0.0230948	-0.483271	0.0271545	0.0450332	-0.998613	0.208376	0	0	0	1
-0.0877283	-0.994988	-0.0472855	0.303305	-0.995766	0.0888531	-0.0229513	-0.48327	0.0270113	0.0450574	-0.998615	0.208384	0	0	0	1
-0.0876077	-0.994997	-0.0473148	0.302928	-0.99578	0.0887282	-0.0228389	-0.483276	0.0268964	0.0450997	-0.998617	0.208402	0	0	0	1
-0.0874546	-0.995003	-0.0474606	0.302502	-0.995797	0.0885726	-0.0227009	-0.483282	0.0267647	0.0452613	-0.998613	0.208425	0	0	0	1
-0.0874164	-0.995001	-0.0475867	0.302069	-0.995804	0.0885307	-0.022545	-0.483281	0.0266188	0.0454018	-0.99861	0.208451	0	0	0	1
-0.0873769	-0.995003	-0.0476124	0.30163	-0.995811	0.0884865	-0.0224274	-0.483293	0.0265019	0.0454388	-0.998612	0.208496	0	0	0	1
-0.087202	-0.995019	-0.0476079	0.301151	-0.995831	0.0883045	-0.022275	-0.483305	0.0263416	0.0454525	-0.998615	0.208545	0	0	0	1
-0.0870499	-0.995033	-0.0475753	0.300634	-0.99585	0.0881418	-0.0220642	-0.483305	0.0261216	0.0454426	-0.998622	0.208586	0	0	0	1
-0.0866437	-0.99507	-0.0475499	0.300076	-0.995891	0.0877252	-0.0218583	-0.483305	0.0258953	0.0454461	-0.998627	0.208618	0	0	0	1
-0.0860176	-0.995124	-0.0475626	0.299552	-0.995952	0.087089	-0.0216396	-0.483299	0.0256497	0.0454941	-0.998631	0.208605	0	0	0	1
-0.0857826	-0.995143	-0.0475839	0.299035	-0.99598	0.0868411	-0.0213492	-0.483267	0.0253512	0.0455466	-0.998637	0.20856	0	0	0	1
-0.0858562	-0.995135	-0.047609	0.298523	-0.995979	0.0869039	-0.0210966	-0.483243	0.0251049	0.0455918	-0.998641	0.208505	0	0	0	1
-0.0859739	-0.995124	-0.047634	0.297975	-0.995975	0.0870123	-0.0208785	-0.483226	0.024895	0.0456326	-0.998644	0.20846	0	0	0	1
-0.0860273	-0.995119	-0.0476494	0.297369	-0.995974	0.0870584	-0.020708	-0.483227	0.0247287	0.0456615	-0.998647	0.208454	0	0	0	1
-0.0858877	-0.995127	-0.047734	0.296624	-0.995996	0.086903	-0.0203221	-0.483133	0.0243448	0.0457828	-0.998651	0.208338	0	0	0	1
-0.0857851	-0.995127	-0.047923	0.295742	-0.99602	0.0867754	-0.0196791	-0.483021	0.0237152	0.0460295	-0.998655	0.208076	0	0	0	1
-0.0858621	-0.995108	-0.0481705	0.294856	-0.996033	0.0868176	-0.0188	-0.482839	0.0228635	0.0463506	-0.99866	0.207676	0	0	0	1
-0.0856891	-0.995113	-0.0483783	0.294245	-0.996064	0.0866158	-0.0180841	-0.482673	0.0221595	0.0466236	-0.998663	0.207333	0	0	0	1
-0.0854815	-0.995125	-0.0485025	0.293942	-0.99609	0.0863936	-0.0177181	-0.482594	0.0217954	0.0467836	-0.998664	0.207153	0	0	0	1
-0.0855848	-0.995111	-0.048603	0.293698	-0.996086	0.0864868	-0.0174552	-0.482563	0.0215468	0.0469042	-0.998663	0.207026	0	0	0	1
-0.0857822	-0.99509	-0.0486892	0.29344	-0.996075	0.0866734	-0.0171801	-0.482512	0.0212893	0.0470096	-0.998664	0.206894	0	0	0	1
-0.0861628	-0.995052	-0.0487879	0.293031	-0.996049	0.087039	-0.016812	-0.482489	0.0209487	0.0471319	-0.998665	0.20672	0	0	0	1
-0.0859472	-0.995065	-0.0488968	0.29259	-0.996074	0.0868103	-0.0164893	-0.482548	0.0206261	0.0472729	-0.998665	0.206575	0	0	0	1
-0.0853735	-0.995109	-0.0490104	0.292241	-0.996131	0.0862219	-0.0161411	-0.482483	0.0202613	0.0474281	-0.998665	0.206417	0	0	0	1
-0.0853821	-0.995103	-0.0491083	0.2919	-0.996138	0.0862148	-0.0157703	-0.482381	0.0199004	0.0475574	-0.998667	0.206243	0	0	0	1
-0.0855822	-0.995084	-0.0491535	0.291525	-0.996125	0.0864039	-0.0155172	-0.482331	0.0196614	0.0476203	-0.998668	0.206144	0	0	0	1
-0.0856568	-0.995076	-0.0491784	0.291118	-0.996122	0.0864705	-0.0153391	-0.482325	0.0194895	0.0476591	-0.99867	0.206091	0	0	0	1
-0.0855963	-0.99508	-0.0492165	0.290667	-0.996131	0.0864018	-0.0151524	-0.48241	0.0193036	0.0477143	-0.998671	0.206032	0	0	0	1
-0.0853376	-0.995098	-0.0492946	0.290193	-0.996158	0.0861335	-0.0149253	-0.482557	0.0190715	0.0478168	-0.99867	0.205945	0	0	0	1
-0.0848975	-0.995132	-0.049374	0.289816	-0.9962	0.0856831	-0.0146886	-0.482595	0.018821	0.0479246	-0.99867	0.20585	0	0	0	1
-0.084934	-0.995127	-0.0494112	0.289449	-0.996202	0.0857085	-0.0144412	-0.482536	0.0185792	0.0479822	-0.998672	0.20576	0	0	0	1
-0.0851082	-0.995112	-0.0494116	0.289012	-0.996189	0.0858755	-0.0142877	-0.482527	0.0184345	0.0479926	-0.998674	0.205728	0	0	0	1
-0.0852088	-0.995104	-0.0494042	0.288575	-0.996183	0.0859702	-0.0141668	-0.482529	0.0183181	0.0479936	-0.998676	0.205719	0	0	0	1
-0.0852631	-0.9951	-0.0493863	0.288142	-0.99618	0.0860196	-0.0140693	-0.482541	0.018222	0.0479833	-0.998678	0.205721	0	0	0	1
-0.0851631	-0.99511	-0.0493561	0.287701	-0.99619	0.085915	-0.0139876	-0.482545	0.018133	0.047962	-0.998681	0.205739	0	0	0	1
-0.0850513	-0.99512	-0.0493424	0.287228	-0.996202	0.0857974	-0.0138742	-0.482544	0.0180134	0.0479602	-0.998683	0.205742	0	0	0	1
-0.085263	-0.995103	-0.0493146	0.286756	-0.996186	0.0860032	-0.0137566	-0.482543	0.0179038	0.0479387	-0.998686	0.205739	0	0	0	1
-0.0853082	-0.995101	-0.049295	0.286342	-0.996184	0.0860432	-0.0136549	-0.482546	0.0178029	0.0479271	-0.998689	0.205741	0	0	0	1
-0.08541	-0.995092	-0.0493008	0.285957	-0.996178	0.0861383	-0.0135112	-0.482528	0.0176649	0.0479436	-0.99869	0.205711	0	0	0	1
-0.0854545	-0.995086	-0.0493332	0.285598	-0.996177	0.0861742	-0.0133193	-0.482491	0.0174785	0.0479915	-0.998691	0.205647	0	0	0	1
-0.0857055	-0.995064	-0.0493452	0.285215	-0.996158	0.0864176	-0.0131503	-0.482463	0.017323	0.0480137	-0.998693	0.2056	0	0	0	1
-0.0860585	-0.995034	-0.0493391	0.284782	-0.99613	0.086764	-0.013007	-0.482447	0.0171967	0.048014	-0.998695	0.205577	0	0	0	1
-0.0861238	-0.995028	-0.0493319	0.284338	-0.996127	0.0868216	-0.0128489	-0.482428	0.0170415	0.0480194	-0.998697	0.205548	0	0	0	1
-0.0858797	-0.99505	-0.0493312	0.283917	-0.996151	0.0865695	-0.0126883	-0.482408	0.0168694	0.0480368	-0.998699	0.205518	0	0	0	1
-0.0857127	-0.995064	-0.0493292	0.283474	-0.996168	0.0863956	-0.0125501	-0.482396	0.0167233	0.0480496	-0.998701	0.205498	0	0	0	1
-0.0857903	-0.995059	-0.0492975	0.283018	-0.996163	0.086468	-0.0124497	-0.482393	0.0166241	0.0480254	-0.998704	0.205505	0	0	0	1
-0.0859527	-0.995046	-0.0492679	0.282608	-0.99615	0.0866255	-0.0123562	-0.48239	0.0165362	0.0480013	-0.998707	0.20551	0	0	0	1
-0.0858176	-0.995058	-0.0492613	0.282189	-0.996164	0.0864837	-0.0122213	-0.482372	0.0163945	0.0480087	-0.998709	0.20549	0	0	0	1
-0.0857266	-0.995067	-0.0492447	0.281787	-0.996174	0.0863863	-0.0120964	-0.482358	0.0162641	0.0480045	-0.998711	0.205476	0	0	0	1
-0.0856732	-0.995072	-0.049231	0.281331	-0.996181	0.0863269	-0.0119778	-0.482353	0.0161421	0.0480019	-0.998713	0.205471	0	0	0	1
-0.0852066	-0.995114	-0.0492063	0.280863	-0.996223	0.0858547	-0.0118805	-0.482357	0.0160204	0.0479933	-0.998716	0.205484	0	0	0	1
-0.0847052	-0.995158	-0.0491697	0.280334	-0.996267	0.0853506	-0.0118454	-0.482382	0.015958	0.0479679	-0.998718	0.205542	0	0	0	1
-0.0845388	-0.995174	-0.0491296	0.279672	-0.996283	0.0851761	-0.0116946	-0.482383	0.0157962	0.0479434	-0.998722	0.205548	0	0	0	1
-0.0844386	-0.995186	-0.0490687	0.279137	-0.996293	0.0850706	-0.0116061	-0.482403	0.0156979	0.0478919	-0.998726	0.205574	0	0	0	1
-0.0843287	-0.995197	-0.0490382	0.278789	-0.996303	0.0849587	-0.011577	-0.482398	0.0156609	0.0478658	-0.998727	0.205609	0	0	0	1
-0.084373	-0.995193	-0.0490394	0.278527	-0.996301	0.0849981	-0.0114732	-0.482352	0.0155596	0.0478751	-0.998729	0.205589	0	0	0	1
-0.0846997	-0.995165	-0.0490397	0.278141	-0.996276	0.0853175	-0.0113126	-0.482314	0.0154152	0.047884	-0.99873	0.20555	0	0	0	1
-0.0850579	-0.995137	-0.0489934	0.277634	-0.996246	0.0856703	-0.0112076	-0.482323	0.0153237	0.0478413	-0.998734	0.205561	0	0	0	1
-0.0852284	-0.995122	-0.048992	0.277119	-0.996234	0.0858345	-0.0110733	-0.482322	0.0151978	0.0478488	-0.998735	0.205552	0	0	0	1
-0.0853836	-0.995106	-0.0490507	0.276557	-0.996225	0.0859745	-0.0107348	-0.482259	0.0148726	0.047934	-0.998736	0.205429	0	0	0	1
-0.0854656	-0.995097	-0.0490972	0.276042	-0.996223	0.0860404	-0.0103834	-0.482178	0.0145301	0.0480095	-0.998738	0.205293	0	0	0	1
-0.0856148	-0.995083	-0.049123	0.27562	-0.996214	0.0861795	-0.010161	-0.482121	0.0143177	0.0480521	-0.998739	0.205224	0	0	0	1
-0.085863	-0.995059	-0.0491786	0.275131	-0.996197	0.0864112	-0.00979761	-0.482034	0.013972	0.0481354	-0.99874	0.205078	0	0	0	1
-0.0858984	-0.995053	-0.0492261	0.274704	-0.996199	0.0864317	-0.00947306	-0.481971	0.0136542	0.0482103	-0.99874	0.204946	0	0	0	1
-0.085856	-0.995056	-0.049243	0.274356	-0.996204	0.0863825	-0.00932826	-0.481988	0.0135091	0.0482402	-0.998741	0.204903	0	0	0	1
-0.0859113	-0.995051	-0.0492436	0.274062	-0.996201	0.0864333	-0.00923442	-0.482003	0.0134183	0.0482482	-0.998742	0.204885	0	0	0	1
-0.0859607	-0.995047	-0.0492344	0.273726	-0.996198	0.0864771	-0.00912086	-0.48198	0.0133066	0.0482482	-0.998743	0.204865	0	0	0	1
-0.0860255	-0.995043	-0.0492031	0.273329	-0.996193	0.0865374	-0.00903549	-0.481978	0.0132219	0.0482235	-0.998746	0.204872	0	0	0	1
-0.0858292	-0.995062	-0.0491749	0.272948	-0.996211	0.0863373	-0.00896818	-0.481982	0.0131428	0.0482039	-0.998748	0.204887	0	0	0	1
-0.0856668	-0.995077	-0.0491435	0.272548	-0.996226	0.0861709	-0.00889778	-0.481988	0.013062	0.0481808	-0.99875	0.204901	0	0	0	1
-0.0857296	-0.995074	-0.0490897	0.27217	-0.996222	0.086231	-0.00885497	-0.482	0.0130177	0.0481301	-0.998753	0.204931	0	0	0	1
-0.0858471	-0.995066	-0.0490494	0.271803	-0.996212	0.0863453	-0.00879684	-0.481997	0.0129619	0.0480935	-0.998755	0.20495	0	0	0	1
-0.0857363	-0.995078	-0.0490121	0.271445	-0.996223	0.0862316	-0.00874876	-0.481996	0.0129053	0.0480619	-0.998757	0.204973	0	0	0	1
-0.0856334	-0.995088	-0.0489781	0.271073	-0.996232	0.0861264	-0.00871186	-0.482001	0.0128606	0.0480325	-0.998759	0.205004	0	0	0	1
-0.0853104	-0.995118	-0.0489311	0.270703	-0.99626	0.0858015	-0.00869241	-0.482016	0.0128216	0.0479916	-0.998762	0.205049	0	0	0	1
-0.0851894	-0.995128	-0.0489408	0.270324	-0.996271	0.0856793	-0.00866639	-0.482024	0.0127906	0.048005	-0.998762	0.205092	0	0	0	1
-0.0851267	-0.995116	-0.0492937	0.269927	-0.996276	0.0856198	-0.00864054	-0.482032	0.0127921	0.0483596	-0.998745	0.205154	0	0	0	1
-0.0852056	-0.995102	-0.0494466	0.269585	-0.99627	0.0856997	-0.00861876	-0.482034	0.0127873	0.0485128	-0.998737	0.205199	0	0	0	1
-0.0852452	-0.995091	-0.0496053	0.269217	-0.996267	0.0857391	-0.00857482	-0.482034	0.0127591	0.0486742	-0.99873	0.205237	0	0	0	1
-0.085359	-0.995078	-0.0496647	0.268841	-0.996257	0.0858528	-0.00855339	-0.482039	0.0127484	0.0487338	-0.998727	0.205284	0	0	0	1
-0.0854189	-0.995071	-0.0496896	0.26843	-0.996251	0.0859145	-0.00858195	-0.482062	0.012782	0.0487552	-0.998725	0.205367	0	0	0	1
