# Supplementary material for: Axially rigid steerable needle with compliant active tip control
Source: PLoS One. 2021 Dec 16;16(12):e0261089. doi: 10.1371/journal.pone.0261089 (PMC8675730; doi:10.1371/journal.pone.0261089)
Supplement: S5 File — (ZIP) [file pone.0261089.s005.zip › Ins11/poseLog_Thu_Apr_29_17_38_53_2021_.csv]

-0.0842702	-0.995145	-0.0501805	0.267556	-0.996357	0.0847402	-0.00796148	-0.482223	0.0121484	0.0493118	-0.998706	0.204433	0	0	0	1
-0.0843687	-0.99513	-0.0503023	0.26724	-0.996349	0.0848379	-0.00791494	-0.48219	0.0121172	0.0494359	-0.9987	0.2045	0	0	0	1
-0.084021	-0.995162	-0.0502573	0.267236	-0.996378	0.0844936	-0.00800236	-0.482165	0.0121833	0.0493879	-0.998702	0.204576	0	0	0	1
-0.0837252	-0.995186	-0.0502735	0.267329	-0.996403	0.0841982	-0.00801383	-0.482107	0.0121814	0.0494067	-0.998701	0.204578	0	0	0	1
-0.083391	-0.995213	-0.0502887	0.267466	-0.996431	0.0838647	-0.00803206	-0.482029	0.0121843	0.0494243	-0.9987	0.204579	0	0	0	1
-0.0830897	-0.995238	-0.0502943	0.267604	-0.996456	0.0835638	-0.00804609	-0.481948	0.0121838	0.0494325	-0.9987	0.204577	0	0	0	1
-0.0827796	-0.995264	-0.0502981	0.267743	-0.996482	0.0832546	-0.00807027	-0.48187	0.0121929	0.0494381	-0.998699	0.204579	0	0	0	1
-0.0823783	-0.995297	-0.0503055	0.267931	-0.996515	0.0828548	-0.00810847	-0.481769	0.0122116	0.0494472	-0.998699	0.20458	0	0	0	1
-0.0819107	-0.995335	-0.050306	0.268153	-0.996553	0.0823888	-0.00815304	-0.48165	0.0122329	0.0494498	-0.998698	0.204584	0	0	0	1
-0.0814251	-0.995374	-0.0503205	0.268383	-0.996592	0.0819068	-0.00823206	-0.481534	0.0122888	0.0494637	-0.998697	0.20459	0	0	0	1
-0.0809361	-0.995413	-0.0503485	0.268605	-0.996629	0.0814317	-0.00851721	-0.481477	0.0125514	0.0494744	-0.998693	0.20462	0	0	0	1
-0.0804942	-0.995449	-0.0503467	0.26882	-0.996663	0.0809972	-0.00867823	-0.481403	0.0126899	0.0494651	-0.998692	0.204642	0	0	0	1
-0.080091	-0.995482	-0.0503228	0.269026	-0.996694	0.0805999	-0.00881234	-0.48136	0.0128018	0.0494356	-0.998692	0.204679	0	0	0	1
-0.0796192	-0.995523	-0.0502645	0.26928	-0.99673	0.0801342	-0.00896207	-0.481329	0.0129231	0.0493716	-0.998693	0.204738	0	0	0	1
-0.079247	-0.995568	-0.0499599	0.269574	-0.996758	0.0797656	-0.00912562	-0.48131	0.0130435	0.0490598	-0.998707	0.204784	0	0	0	1
-0.0789634	-0.995598	-0.049806	0.269768	-0.99678	0.0794835	-0.0092034	-0.481281	0.0130949	0.0489039	-0.998714	0.204799	0	0	0	1
-0.078593	-0.99564	-0.0495525	0.270044	-0.996808	0.0791142	-0.00930229	-0.481247	0.0131553	0.0486482	-0.998726	0.204814	0	0	0	1
-0.0780956	-0.995685	-0.0494332	0.270342	-0.996846	0.0786195	-0.00940232	-0.481219	0.0132214	0.0485281	-0.998731	0.204829	0	0	0	1
-0.0775576	-0.995732	-0.0493501	0.270655	-0.996888	0.078083	-0.00946847	-0.481198	0.0132547	0.0484472	-0.998734	0.20482	0	0	0	1
-0.0769817	-0.995777	-0.0493316	0.270968	-0.996933	0.0775081	-0.0095056	-0.481172	0.0132623	0.0484336	-0.998735	0.204792	0	0	0	1
-0.0764607	-0.99583	-0.049071	0.271339	-0.996972	0.0769858	-0.00956387	-0.481154	0.013275	0.0481763	-0.998747	0.20476	0	0	0	1
-0.0759496	-0.995874	-0.0489776	0.271648	-0.997012	0.0764745	-0.0095976	-0.481139	0.0132768	0.0480873	-0.998751	0.20473	0	0	0	1
-0.0754409	-0.995926	-0.0486949	0.272025	-0.99705	0.0759655	-0.00967974	-0.481149	0.0133127	0.0478061	-0.998764	0.204708	0	0	0	1
-0.0748723	-0.995975	-0.0485729	0.272376	-0.997092	0.0753987	-0.00976454	-0.481164	0.0133608	0.0476856	-0.99877	0.204703	0	0	0	1
-0.0742071	-0.996025	-0.0485673	0.272737	-0.997141	0.0747364	-0.00984241	-0.481176	0.0134063	0.0476831	-0.998769	0.204699	0	0	0	1
-0.0735179	-0.996079	-0.0485221	0.273132	-0.997191	0.07405	-0.00993037	-0.481188	0.0134577	0.0476408	-0.99877	0.204693	0	0	0	1
-0.0730112	-0.996132	-0.0481822	0.273542	-0.997229	0.0735408	-0.00998403	-0.481186	0.013462	0.0473048	-0.998786	0.204651	0	0	0	1
-0.0726314	-0.996173	-0.0479039	0.273904	-0.997257	0.0731573	-0.00999454	-0.481177	0.013434	0.0470316	-0.9988	0.204592	0	0	0	1
-0.072426	-0.996207	-0.0475117	0.274273	-0.997271	0.0729494	-0.0100566	-0.481182	0.0134577	0.0466387	-0.998818	0.20456	0	0	0	1
-0.0722366	-0.996239	-0.0471216	0.274642	-0.997285	0.0727579	-0.0101308	-0.48119	0.0134944	0.0462469	-0.998835	0.204532	0	0	0	1
-0.0719071	-0.996281	-0.0467406	0.275041	-0.997308	0.0724253	-0.0101806	-0.481187	0.0135012	0.0458678	-0.998853	0.204489	0	0	0	1
-0.0716404	-0.996322	-0.0462833	0.275471	-0.997327	0.0721543	-0.0102298	-0.481186	0.0135049	0.0454118	-0.998874	0.204436	0	0	0	1
-0.0713806	-0.996363	-0.0457872	0.275901	-0.997346	0.071891	-0.0103047	-0.481192	0.0135321	0.0449152	-0.998896	0.204396	0	0	0	1
-0.0710646	-0.996405	-0.045371	0.276305	-0.997368	0.0715724	-0.0103814	-0.481198	0.0135646	0.0444989	-0.998914	0.204366	0	0	0	1
-0.0709318	-0.996431	-0.0450004	0.2767	-0.997376	0.0714389	-0.0104801	-0.481214	0.0136306	0.0441241	-0.99893	0.204355	0	0	0	1
-0.0707125	-0.996467	-0.0445492	0.277112	-0.997391	0.071219	-0.0106115	-0.481235	0.0137199	0.0436677	-0.998948	0.204356	0	0	0	1
-0.0704956	-0.996499	-0.0441767	0.277499	-0.997406	0.0709997	-0.0106797	-0.48124	0.013752	0.0432944	-0.998964	0.204327	0	0	0	1
-0.070281	-0.996528	-0.0438584	0.277864	-0.997421	0.070782	-0.0107129	-0.481235	0.0137532	0.0429776	-0.998978	0.204282	0	0	0	1
-0.0700827	-0.99657	-0.0432195	0.278303	-0.997434	0.0705775	-0.01078	-0.481238	0.0137664	0.0423384	-0.999005	0.204234	0	0	0	1
-0.0700794	-0.996605	-0.0424148	0.278713	-0.997434	0.0705672	-0.0108766	-0.481252	0.0138059	0.0415289	-0.999039	0.204202	0	0	0	1
-0.0700311	-0.996638	-0.041708	0.279063	-0.997437	0.0705119	-0.010944	-0.481258	0.0138212	0.04082	-0.999068	0.204166	0	0	0	1
-0.069943	-0.996675	-0.0409649	0.279433	-0.997443	0.070417	-0.0110341	-0.481273	0.013855	0.0400737	-0.999097	0.204138	0	0	0	1
-0.069792	-0.996709	-0.040397	0.279803	-0.997453	0.0702619	-0.0111295	-0.481288	0.0139042	0.0395027	-0.999119	0.204124	0	0	0	1
-0.0695136	-0.996747	-0.0399198	0.280224	-0.997472	0.06998	-0.0112173	-0.481296	0.0139474	0.0390244	-0.999138	0.204102	0	0	0	1
-0.0693845	-0.99677	-0.0395842	0.280659	-0.99748	0.0698486	-0.0112802	-0.481298	0.0139816	0.038687	-0.99915	0.204066	0	0	0	1
-0.0692668	-0.996787	-0.0393562	0.281078	-0.997488	0.0697285	-0.0113036	-0.481284	0.0139845	0.0384597	-0.999159	0.204015	0	0	0	1
-0.0691497	-0.996807	-0.0390654	0.281543	-0.997496	0.0696102	-0.0113808	-0.481281	0.0140367	0.0381659	-0.999169	0.203977	0	0	0	1
-0.0692047	-0.996813	-0.0388067	0.282005	-0.997491	0.0696648	-0.0114636	-0.481282	0.0141035	0.0379013	-0.999179	0.20395	0	0	0	1
-0.0692716	-0.996813	-0.0386713	0.282449	-0.997485	0.0697328	-0.0115433	-0.481284	0.0141761	0.0377597	-0.999183	0.203928	0	0	0	1
-0.0692333	-0.996818	-0.0386333	0.282909	-0.997487	0.0696967	-0.0116128	-0.481292	0.0142414	0.0377175	-0.999184	0.2039	0	0	0	1
-0.0692311	-0.996817	-0.0386545	0.283369	-0.997486	0.0696991	-0.0117284	-0.481297	0.0143583	0.0377306	-0.999181	0.20386	0	0	0	1
-0.0693511	-0.996804	-0.0387712	0.283809	-0.997467	0.0698457	-0.0123843	-0.481425	0.0150257	0.0377995	-0.999169	0.203813	0	0	0	1
-0.0698205	-0.996777	-0.0386198	0.284271	-0.997435	0.070312	-0.0123549	-0.481381	0.0150035	0.0376435	-0.999175	0.203676	0	0	0	1
-0.070056	-0.996769	-0.038409	0.284673	-0.997417	0.0705482	-0.012457	-0.481384	0.0150994	0.0374224	-0.999182	0.203599	0	0	0	1
-0.0699924	-0.99678	-0.0382254	0.285046	-0.99742	0.0704856	-0.0125573	-0.481393	0.0151841	0.0372333	-0.999188	0.203558	0	0	0	1
-0.0698825	-0.996804	-0.0377995	0.285463	-0.997427	0.0703729	-0.0126572	-0.481397	0.0152498	0.0368031	-0.999203	0.203518	0	0	0	1
-0.0698433	-0.996824	-0.0373438	0.285833	-0.997429	0.07033	-0.012749	-0.481401	0.0153079	0.0363427	-0.999219	0.203472	0	0	0	1
-0.0698692	-0.996847	-0.0366837	0.286234	-0.997426	0.0703506	-0.0128819	-0.481417	0.015395	0.0356746	-0.999242	0.203428	0	0	0	1
-0.0697875	-0.996873	-0.0361306	0.286617	-0.99743	0.070264	-0.0129876	-0.48143	0.0154586	0.0351168	-0.99926	0.203391	0	0	0	1
-0.0697098	-0.996899	-0.0355407	0.28702	-0.997435	0.0701807	-0.0130891	-0.481441	0.0155157	0.0345225	-0.99928	0.203346	0	0	0	1
-0.06967	-0.99692	-0.0350399	0.287419	-0.997437	0.0701357	-0.0131662	-0.481442	0.0155561	0.0340183	-0.999297	0.203299	0	0	0	1
-0.0696595	-0.996933	-0.0346816	0.287797	-0.997437	0.0701226	-0.0132543	-0.481445	0.0156185	0.0336548	-0.999308	0.203273	0	0	0	1
-0.0697169	-0.996939	-0.0343868	0.288174	-0.997431	0.0701794	-0.0133743	-0.481458	0.0157195	0.0333515	-0.999317	0.203276	0	0	0	1
-0.0696473	-0.996951	-0.0341942	0.288557	-0.997435	0.0701106	-0.0134893	-0.481471	0.0158184	0.0331524	-0.999322	0.203277	0	0	0	1
-0.0696452	-0.996954	-0.0341	0.288987	-0.997433	0.0701104	-0.0135923	-0.481478	0.0159145	0.0330513	-0.999324	0.203274	0	0	0	1
-0.0696352	-0.996958	-0.0340092	0.289452	-0.997432	0.070103	-0.0137146	-0.481482	0.0160299	0.0329524	-0.999325	0.203273	0	0	0	1
-0.0696165	-0.996961	-0.033973	0.289915	-0.997431	0.0700886	-0.0138652	-0.481494	0.0161771	0.032906	-0.999324	0.203285	0	0	0	1
-0.0695345	-0.996967	-0.0339598	0.290354	-0.997434	0.0700122	-0.0140431	-0.481515	0.016351	0.0328816	-0.999322	0.203312	0	0	0	1
-0.069508	-0.996969	-0.033955	0.290771	-0.997434	0.0699897	-0.014167	-0.481525	0.0164734	0.0328686	-0.999321	0.20332	0	0	0	1
-0.0693232	-0.996981	-0.0339638	0.291181	-0.997445	0.0698081	-0.0142617	-0.481527	0.0165625	0.0328738	-0.999319	0.203314	0	0	0	1
-0.0691517	-0.996993	-0.0339741	0.291594	-0.997455	0.0696405	-0.014375	-0.481534	0.0166707	0.0328791	-0.999317	0.203318	0	0	0	1
-0.0689351	-0.997008	-0.0339656	0.292062	-0.997467	0.0694293	-0.0145495	-0.481554	0.0168371	0.0328621	-0.999315	0.203355	0	0	0	1
-0.0688983	-0.997012	-0.0339399	0.292566	-0.997466	0.0693998	-0.0147817	-0.481588	0.0170659	0.0328209	-0.999312	0.203424	0	0	0	1
-0.0690326	-0.997003	-0.0339178	0.293012	-0.997454	0.0695395	-0.0149571	-0.481607	0.0172438	0.0327844	-0.99931	0.203468	0	0	0	1
-0.0688988	-0.997012	-0.0339205	0.293422	-0.997461	0.0694096	-0.0150756	-0.481614	0.0173579	0.0327812	-0.999308	0.203485	0	0	0	1
-0.0686675	-0.997028	-0.0339107	0.293796	-0.997475	0.0691815	-0.0151824	-0.481619	0.0174562	0.0327681	-0.999307	0.203502	0	0	0	1
-0.0685712	-0.997036	-0.0338878	0.294177	-0.997479	0.0690893	-0.0153206	-0.481633	0.0175894	0.0327374	-0.999306	0.20353	0	0	0	1
-0.0684368	-0.997046	-0.0338626	0.294585	-0.997486	0.0689598	-0.0154882	-0.481654	0.0177505	0.032703	-0.999304	0.203573	0	0	0	1
-0.0683939	-0.99705	-0.0338301	0.295031	-0.997485	0.0689226	-0.0156769	-0.481678	0.0179352	0.0326583	-0.999302	0.203629	0	0	0	1
-0.0684793	-0.997045	-0.0337993	0.295499	-0.997476	0.0690134	-0.0158587	-0.481696	0.0181174	0.0326135	-0.9993	0.203678	0	0	0	1
-0.0688368	-0.997021	-0.0337869	0.295947	-0.997449	0.0693755	-0.0160041	-0.481704	0.0182733	0.0325846	-0.999299	0.203703	0	0	0	1
-0.069426	-0.996981	-0.033767	0.296435	-0.997405	0.0699694	-0.0161548	-0.481709	0.0184416	0.0325433	-0.999297	0.203726	0	0	0	1
-0.0697905	-0.996956	-0.0337463	0.296969	-0.997376	0.0703395	-0.0163316	-0.481717	0.0186285	0.0325035	-0.999295	0.203758	0	0	0	1
-0.0698676	-0.996951	-0.0337414	0.297511	-0.997367	0.0704226	-0.0165181	-0.481726	0.0188169	0.032484	-0.999292	0.20379	0	0	0	1
-0.0698038	-0.996956	-0.0337284	0.297972	-0.997368	0.0703639	-0.0166823	-0.481738	0.0189777	0.0324608	-0.999289	0.203823	0	0	0	1
-0.0696013	-0.99697	-0.0337145	0.29837	-0.99738	0.0701657	-0.0168293	-0.481751	0.0191169	0.0324404	-0.999287	0.203858	0	0	0	1
-0.0696298	-0.99697	-0.0336796	0.298758	-0.997374	0.0701996	-0.0170153	-0.481777	0.019301	0.0323919	-0.999285	0.203919	0	0	0	1
-0.069653	-0.996969	-0.033642	0.299217	-0.997369	0.0702288	-0.0172202	-0.4818	0.0195036	0.0323396	-0.999283	0.203982	0	0	0	1
-0.0695451	-0.996978	-0.0336164	0.299713	-0.997373	0.0701267	-0.0174158	-0.481819	0.0196936	0.0323024	-0.999281	0.204036	0	0	0	1
-0.0694674	-0.996983	-0.0336083	0.300174	-0.997375	0.0700535	-0.0175634	-0.481823	0.0198378	0.0322856	-0.999278	0.204063	0	0	0	1
-0.0694179	-0.996987	-0.0336131	0.300595	-0.997377	0.0700068	-0.0176474	-0.481809	0.0199204	0.0322854	-0.999277	0.204058	0	0	0	1
-0.0692407	-0.996999	-0.0336225	0.300993	-0.997387	0.0698337	-0.0177702	-0.481811	0.0200378	0.0322898	-0.999274	0.204067	0	0	0	1
-0.069079	-0.99701	-0.0336087	0.301388	-0.997394	0.0696791	-0.0179995	-0.481843	0.0202605	0.0322633	-0.999271	0.20411	0	0	0	1
-0.0689901	-0.997017	-0.0336032	0.301812	-0.997395	0.0695984	-0.0182589	-0.481879	0.0205161	0.0322416	-0.999266	0.204149	0	0	0	1
-0.0691105	-0.997009	-0.0335892	0.302255	-0.997383	0.0697238	-0.0184212	-0.481882	0.020681	0.0322138	-0.999264	0.204179	0	0	0	1
-0.0691343	-0.997008	-0.0335617	0.302683	-0.997378	0.0697522	-0.0185825	-0.481891	0.0208409	0.0321746	-0.999262	0.204217	0	0	0	1
-0.0690987	-0.997012	-0.033524	0.303091	-0.997377	0.0697206	-0.0187322	-0.481899	0.0209865	0.0321273	-0.99926	0.204252	0	0	0	1
-0.0690266	-0.997018	-0.0334736	0.303502	-0.997379	0.0696523	-0.0188819	-0.481909	0.0211301	0.0320682	-0.999259	0.204291	0	0	0	1
-0.0688753	-0.997032	-0.0333927	0.303977	-0.997385	0.0695061	-0.0190974	-0.481932	0.0213347	0.0319757	-0.999257	0.204354	0	0	0	1
-0.0688394	-0.997054	-0.0327982	0.30456	-0.997384	0.0694647	-0.0193269	-0.481954	0.0215212	0.0313676	-0.999273	0.204412	0	0	0	1
-0.0687617	-0.997062	-0.0327094	0.304944	-0.997386	0.0693907	-0.0195039	-0.481976	0.0216893	0.0312684	-0.999272	0.204469	0	0	0	1
-0.0688369	-0.997061	-0.0325807	0.30531	-0.997377	0.0694677	-0.0196528	-0.481988	0.0218313	0.0311281	-0.999273	0.204511	0	0	0	1
-0.06913	-0.997046	-0.0324245	0.305709	-0.997354	0.0697621	-0.019803	-0.482	0.0219795	0.0309554	-0.999276	0.204549	0	0	0	1
-0.0694382	-0.99703	-0.0322482	0.306171	-0.997328	0.070073	-0.0200118	-0.482018	0.0221851	0.0307581	-0.999277	0.204613	0	0	0	1
-0.0696605	-0.997017	-0.032173	0.306684	-0.997307	0.0703014	-0.0202645	-0.482045	0.0224388	0.0306604	-0.999274	0.204699	0	0	0	1
-0.0698556	-0.997006	-0.0321048	0.307162	-0.997287	0.0705026	-0.0205153	-0.482071	0.0226903	0.0305703	-0.999272	0.204789	0	0	0	1
-0.0701181	-0.996988	-0.0320677	0.307579	-0.997265	0.0707693	-0.0206767	-0.482078	0.0228569	0.0305159	-0.999269	0.204831	0	0	0	1
-0.0703163	-0.996976	-0.0320353	0.307981	-0.997248	0.0709708	-0.0208062	-0.482076	0.0229898	0.0304699	-0.999268	0.204858	0	0	0	1
-0.0704917	-0.996965	-0.0319788	0.308389	-0.997231	0.0711505	-0.0209886	-0.482091	0.0231732	0.0303965	-0.999266	0.204916	0	0	0	1
-0.0703797	-0.996975	-0.0319119	0.308817	-0.997234	0.0710438	-0.0212157	-0.482116	0.0233916	0.0303162	-0.999263	0.204998	0	0	0	1
-0.0701452	-0.996993	-0.0318623	0.309266	-0.997246	0.0708144	-0.0214217	-0.482135	0.0235866	0.0302576	-0.99926	0.205067	0	0	0	1
-0.0700367	-0.997002	-0.0318199	0.309699	-0.99725	0.0707105	-0.0216087	-0.482146	0.0237669	0.0302047	-0.999258	0.205127	0	0	0	1
-0.0697778	-0.997022	-0.0317753	0.31011	-0.997264	0.0704553	-0.0217707	-0.482155	0.0239176	0.030155	-0.999256	0.205172	0	0	0	1
-0.0696083	-0.997035	-0.0317237	0.310504	-0.997273	0.0702891	-0.0219193	-0.48216	0.0240571	0.0300971	-0.999254	0.205213	0	0	0	1
-0.0695437	-0.997042	-0.031661	0.310921	-0.997273	0.0702282	-0.0220978	-0.482173	0.0242289	0.0300236	-0.999252	0.205269	0	0	0	1
-0.0692785	-0.997064	-0.031535	0.311418	-0.997286	0.0699669	-0.0223306	-0.482193	0.0244445	0.0298882	-0.999251	0.205347	0	0	0	1
-0.0693389	-0.997068	-0.0312748	0.311908	-0.997277	0.0700275	-0.0225483	-0.482212	0.0246453	0.029612	-0.999254	0.205415	0	0	0	1
-0.0693543	-0.997069	-0.0311973	0.312351	-0.997271	0.0700465	-0.0227375	-0.482221	0.0248292	0.029521	-0.999252	0.205473	0	0	0	1
-0.0693934	-0.997069	-0.0311339	0.31282	-0.997264	0.0700895	-0.0229202	-0.482228	0.0250082	0.029444	-0.99925	0.205526	0	0	0	1
-0.0695001	-0.997063	-0.0310886	0.31328	-0.997252	0.0702	-0.0230907	-0.482229	0.0251783	0.0293842	-0.999247	0.205571	0	0	0	1
-0.0693714	-0.997073	-0.0310585	0.313735	-0.997257	0.0700753	-0.023253	-0.482229	0.0253344	0.029346	-0.999245	0.205611	0	0	0	1
-0.0693039	-0.997079	-0.0310141	0.314161	-0.997258	0.0700118	-0.0234255	-0.482235	0.0255014	0.0292914	-0.999242	0.205663	0	0	0	1
-0.0692922	-0.997081	-0.0309712	0.314532	-0.997255	0.0700037	-0.0235871	-0.482243	0.0256593	0.0292376	-0.99924	0.205714	0	0	0	1
-0.0693306	-0.99708	-0.0309079	0.314886	-0.997248	0.0700445	-0.023727	-0.482246	0.0257957	0.0291637	-0.999238	0.205755	0	0	0	1
-0.0691155	-0.997097	-0.0308362	0.315258	-0.997261	0.069831	-0.0238454	-0.482242	0.0259025	0.0290895	-0.999238	0.205779	0	0	0	1
-0.0691809	-0.997102	-0.0305469	0.315669	-0.997253	0.0698928	-0.0239801	-0.48224	0.0260186	0.0287899	-0.999243	0.205807	0	0	0	1
-0.0692948	-0.997101	-0.0303112	0.316084	-0.997241	0.0700055	-0.024152	-0.482254	0.026177	0.0285398	-0.999246	0.205854	0	0	0	1
-0.0695338	-0.99709	-0.0301093	0.316507	-0.997219	0.0702447	-0.0243444	-0.482267	0.0263616	0.0283187	-0.999248	0.205919	0	0	0	1
-0.0697966	-0.997078	-0.0299113	0.316939	-0.997196	0.0705081	-0.0245525	-0.482281	0.0265627	0.0280996	-0.999249	0.205988	0	0	0	1
-0.069964	-0.99707	-0.0298029	0.317358	-0.997179	0.0706775	-0.0247286	-0.482283	0.0267356	0.0279746	-0.999247	0.206043	0	0	0	1
-0.0702363	-0.997053	-0.0297273	0.31777	-0.997156	0.0709525	-0.0248946	-0.482286	0.0269035	0.0278802	-0.999246	0.20609	0	0	0	1
-0.070206	-0.997057	-0.0296479	0.318205	-0.997152	0.0709261	-0.0251129	-0.482303	0.0271148	0.0277863	-0.999243	0.206167	0	0	0	1
-0.070042	-0.997071	-0.0295741	0.318639	-0.997158	0.0707665	-0.0253427	-0.482326	0.0273344	0.0277009	-0.999239	0.206252	0	0	0	1
-0.0701044	-0.997069	-0.0294977	0.319073	-0.997148	0.0708328	-0.0255595	-0.482339	0.027547	0.0276076	-0.999236	0.20633	0	0	0	1
-0.0702326	-0.997062	-0.0294255	0.319529	-0.997132	0.0709653	-0.0257861	-0.482349	0.0277716	0.027516	-0.999232	0.20641	0	0	0	1
-0.0702786	-0.997061	-0.0293588	0.319939	-0.997123	0.0710155	-0.0260088	-0.482368	0.0279904	0.0274324	-0.999228	0.206494	0	0	0	1
-0.0700239	-0.997081	-0.0292881	0.320352	-0.997135	0.0707651	-0.0262375	-0.482392	0.0282066	0.0273529	-0.999224	0.206583	0	0	0	1
-0.0699259	-0.99709	-0.0291997	0.32078	-0.997135	0.0706715	-0.0264897	-0.482421	0.0284492	0.0272496	-0.99922	0.206684	0	0	0	1
-0.0697638	-0.997104	-0.0291095	0.321246	-0.997138	0.0705151	-0.0267948	-0.482456	0.0287429	0.0271428	-0.999215	0.206812	0	0	0	1
-0.0695626	-0.997121	-0.0290215	0.321681	-0.997144	0.070319	-0.0270768	-0.482487	0.0290127	0.027041	-0.99921	0.206931	0	0	0	1
-0.069439	-0.997132	-0.028941	0.322048	-0.997146	0.0701992	-0.0273047	-0.482515	0.0292311	0.0269483	-0.999206	0.207027	0	0	0	1
-0.069253	-0.997146	-0.028874	0.322403	-0.997154	0.0700164	-0.0274979	-0.482536	0.0294142	0.0268734	-0.999202	0.207101	0	0	0	1
-0.0690644	-0.997162	-0.0287981	0.322767	-0.997162	0.0698306	-0.0276832	-0.482547	0.0295886	0.0267905	-0.999199	0.20717	0	0	0	1
-0.0689865	-0.997169	-0.0287293	0.32316	-0.997161	0.0697561	-0.0278837	-0.482551	0.0297819	0.0267102	-0.999196	0.207243	0	0	0	1
-0.0689214	-0.997176	-0.0286417	0.32358	-0.997158	0.0696954	-0.0281507	-0.482575	0.0300404	0.0266061	-0.999191	0.207353	0	0	0	1
-0.0687342	-0.997192	-0.0285377	0.323989	-0.997162	0.0695131	-0.0284516	-0.482614	0.0303286	0.0264872	-0.999185	0.20749	0	0	0	1
-0.0686646	-0.9972	-0.0284397	0.324371	-0.997159	0.069448	-0.0287325	-0.482653	0.0306002	0.026372	-0.99918	0.207616	0	0	0	1
-0.0685241	-0.997212	-0.028357	0.324773	-0.997161	0.0693117	-0.0289898	-0.48268	0.0308476	0.026276	-0.999175	0.207721	0	0	0	1
-0.0685515	-0.997212	-0.0282614	0.325174	-0.997151	0.0693431	-0.0292571	-0.482706	0.0311084	0.0261614	-0.99917	0.207836	0	0	0	1
-0.0684545	-0.997222	-0.0281479	0.325604	-0.997147	0.0692513	-0.0295879	-0.482747	0.0314281	0.0260282	-0.999163	0.207985	0	0	0	1
-0.0684238	-0.997228	-0.0280204	0.326028	-0.997139	0.0692255	-0.0299326	-0.482795	0.0317625	0.0258782	-0.999157	0.208147	0	0	0	1
-0.0684907	-0.997227	-0.0279078	0.326425	-0.997125	0.0692968	-0.0302447	-0.482834	0.0320679	0.0257422	-0.99915	0.20829	0	0	0	1
-0.0687129	-0.997214	-0.0277969	0.326816	-0.9971	0.069523	-0.0305396	-0.482855	0.0323601	0.025604	-0.999145	0.208425	0	0	0	1
-0.0688663	-0.997208	-0.0276628	0.327248	-0.997078	0.0696808	-0.0308848	-0.482874	0.0326992	0.0254412	-0.999138	0.208586	0	0	0	1
-0.0690183	-0.997201	-0.0275156	0.327685	-0.997055	0.0698381	-0.0312861	-0.482917	0.0330933	0.0252613	-0.999129	0.208781	0	0	0	1
-0.0689956	-0.997207	-0.0273441	0.328149	-0.997042	0.0698206	-0.0317203	-0.482966	0.033514	0.0250608	-0.99912	0.208997	0	0	0	1
-0.0691209	-0.997203	-0.027198	0.328563	-0.997021	0.0699501	-0.0320821	-0.482972	0.033868	0.0248856	-0.999113	0.209175	0	0	0	1
-0.0691512	-0.997204	-0.0270694	0.328956	-0.997009	0.0699835	-0.032386	-0.482929	0.0341631	0.0247351	-0.999106	0.209323	0	0	0	1
-0.0692317	-0.997202	-0.0269475	0.329338	-0.996994	0.0700669	-0.0326743	-0.48287	0.0344442	0.0245905	-0.9991	0.209462	0	0	0	1
-0.0692373	-0.997205	-0.0268117	0.329741	-0.996983	0.0700757	-0.0329946	-0.482824	0.0347544	0.0244326	-0.999093	0.209619	0	0	0	1
-0.0691433	-0.997216	-0.0266597	0.330178	-0.996977	0.0699856	-0.0333743	-0.482813	0.0351204	0.0242577	-0.999085	0.209806	0	0	0	1
-0.0690261	-0.997228	-0.0265082	0.330584	-0.996971	0.0698729	-0.0337772	-0.482845	0.035509	0.0240826	-0.999075	0.210009	0	0	0	1
-0.0688503	-0.997244	-0.0263545	0.330997	-0.996969	0.0697014	-0.0341809	-0.482872	0.0358968	0.0239076	-0.999066	0.210212	0	0	0	1
-0.0687039	-0.997258	-0.0262094	0.331381	-0.996967	0.0695585	-0.0345461	-0.482892	0.0362476	0.0237427	-0.999057	0.210394	0	0	0	1
-0.0685344	-0.997273	-0.0260638	0.331772	-0.996966	0.0693921	-0.0349006	-0.482895	0.0365872	0.0235791	-0.999048	0.210574	0	0	0	1
-0.0683296	-0.997291	-0.0259102	0.332186	-0.996967	0.0691906	-0.0352789	-0.482902	0.0369493	0.0234073	-0.999039	0.210764	0	0	0	1
-0.0681865	-0.997306	-0.0257465	0.332628	-0.996961	0.0690515	-0.0357035	-0.482922	0.0373583	0.0232201	-0.999028	0.210977	0	0	0	1
-0.0681528	-0.997313	-0.025536	0.333131	-0.996945	0.0690217	-0.0362152	-0.482972	0.0378536	0.0229762	-0.999015	0.211237	0	0	0	1
-0.0681611	-0.997318	-0.0253107	0.333675	-0.996923	0.0690345	-0.0367875	-0.483041	0.0384094	0.0227117	-0.999	0.211527	0	0	0	1
-0.0682652	-0.997317	-0.0250983	0.334167	-0.996897	0.0691413	-0.0372772	-0.483079	0.0388857	0.022462	-0.998987	0.211778	0	0	0	1
-0.0682194	-0.997325	-0.0249089	0.334644	-0.996884	0.069098	-0.0377177	-0.483091	0.0393112	0.0222446	-0.998976	0.212001	0	0	0	1
-0.0682575	-0.997327	-0.0247079	0.335157	-0.996863	0.0691386	-0.0381928	-0.483106	0.0397722	0.0220099	-0.998962	0.212241	0	0	0	1
-0.0683167	-0.997329	-0.0244769	0.335702	-0.996839	0.0691996	-0.0386989	-0.483122	0.0402625	0.0217422	-0.998949	0.212501	0	0	0	1
-0.0685531	-0.997317	-0.0242798	0.336208	-0.996805	0.0694377	-0.0391474	-0.483106	0.0407016	0.021505	-0.998936	0.212725	0	0	0	1
-0.0689861	-0.997292	-0.0240959	0.336693	-0.99676	0.0698711	-0.0395313	-0.483043	0.0410811	0.0212772	-0.998925	0.212915	0	0	0	1
-0.0696676	-0.997249	-0.0238961	0.337185	-0.996696	0.0705522	-0.0399203	-0.482972	0.0414697	0.0210225	-0.998915	0.213108	0	0	0	1
-0.0701471	-0.997221	-0.0236719	0.337759	-0.996644	0.0710313	-0.0403663	-0.482895	0.0419088	0.0207474	-0.998902	0.21333	0	0	0	1
-0.0705934	-0.997196	-0.0234065	0.338431	-0.996592	0.0714764	-0.0408611	-0.482795	0.0423928	0.0204288	-0.998888	0.213577	0	0	0	1
-0.0709108	-0.997179	-0.0231429	0.339147	-0.996549	0.0717925	-0.0413638	-0.482681	0.0428819	0.0201164	-0.998874	0.213828	0	0	0	1
-0.0714765	-0.997144	-0.0229213	0.339801	-0.996491	0.0723565	-0.041777	-0.482523	0.0432895	0.0198414	-0.998862	0.214028	0	0	0	1
-0.0715795	-0.99714	-0.0227662	0.340322	-0.996471	0.0724587	-0.0420789	-0.482378	0.0435814	0.0196604	-0.998852	0.21417	0	0	0	1
-0.0716676	-0.997137	-0.0226307	0.340717	-0.996453	0.072546	-0.0423403	-0.482306	0.0438341	0.0195026	-0.998845	0.214297	0	0	0	1
-0.0715181	-0.99715	-0.0225173	0.341089	-0.996454	0.0723963	-0.0425843	-0.482307	0.0440664	0.0193785	-0.998837	0.214412	0	0	0	1
-0.0711508	-0.997178	-0.0224605	0.34151	-0.996473	0.07203	-0.0427538	-0.482295	0.0442242	0.0193259	-0.998831	0.214469	0	0	0	1
-0.0708283	-0.997202	-0.0224076	0.34198	-0.996489	0.0717085	-0.0429107	-0.482267	0.0443707	0.0192763	-0.998825	0.214511	0	0	0	1
-0.0707746	-0.997208	-0.0223219	0.342428	-0.996484	0.0716553	-0.0431336	-0.482261	0.044586	0.0191772	-0.998818	0.214596	0	0	0	1
-0.0709447	-0.997198	-0.0222096	0.342889	-0.99646	0.0718252	-0.0433901	-0.482264	0.044837	0.0190393	-0.998809	0.2147	0	0	0	1
-0.070872	-0.997206	-0.0220983	0.343371	-0.996454	0.0717525	-0.0436543	-0.482264	0.0450913	0.0189127	-0.9988	0.21481	0	0	0	1
-0.0708418	-0.99721	-0.0219963	0.343849	-0.996446	0.0717222	-0.0438924	-0.482258	0.0453209	0.0187953	-0.998792	0.214906	0	0	0	1
-0.0709247	-0.997206	-0.0219132	0.344306	-0.996431	0.0718051	-0.0440915	-0.482239	0.0455151	0.0186945	-0.998785	0.214974	0	0	0	1
-0.0709053	-0.997209	-0.0218432	0.344735	-0.996426	0.0717851	-0.0442347	-0.482209	0.0456525	0.0186153	-0.99878	0.215015	0	0	0	1
-0.070751	-0.997221	-0.0217754	0.345164	-0.99643	0.0716309	-0.0443978	-0.482184	0.0458076	0.0185432	-0.998774	0.215062	0	0	0	1
-0.0708107	-0.997219	-0.0216779	0.34564	-0.996418	0.0716894	-0.0445777	-0.482157	0.0459812	0.0184304	-0.998768	0.21512	0	0	0	1
-0.0712049	-0.997194	-0.0215575	0.346256	-0.99638	0.0720815	-0.0447868	-0.482114	0.0461883	0.0182771	-0.998762	0.215176	0	0	0	1
-0.0718952	-0.997146	-0.0214698	0.346954	-0.996323	0.0727698	-0.0449301	-0.482024	0.0463375	0.0181473	-0.998757	0.215172	0	0	0	1
-0.0727469	-0.997084	-0.0214898	0.347645	-0.996261	0.0736217	-0.0449313	-0.481887	0.0463557	0.0181275	-0.998757	0.21504	0	0	0	1
-0.0733034	-0.997041	-0.0216099	0.348176	-0.996185	0.0741966	-0.0456632	-0.48196	0.0471048	0.0181668	-0.998721	0.214884	0	0	0	1
-0.0732062	-0.997044	-0.0217823	0.348512	-0.996159	0.0741203	-0.0463566	-0.482064	0.0478074	0.0182917	-0.998685	0.214692	0	0	0	1
-0.0729513	-0.997059	-0.0219491	0.348772	-0.996146	0.0738855	-0.0469971	-0.482165	0.048454	0.0184227	-0.998651	0.214502	0	0	0	1
-0.0725302	-0.997087	-0.0220595	0.349094	-0.996147	0.0734814	-0.0476018	-0.482254	0.0490575	0.0185087	-0.99862	0.214388	0	0	0	1
-0.0721394	-0.997115	-0.0220808	0.349522	-0.996154	0.0731002	-0.0480456	-0.482292	0.0494945	0.0185167	-0.998599	0.214356	0	0	0	1
-0.0719153	-0.997132	-0.0220576	0.349965	-0.996154	0.0728814	-0.0483771	-0.482301	0.0498193	0.0184805	-0.998583	0.214365	0	0	0	1
-0.0718026	-0.997141	-0.0220158	0.350374	-0.996151	0.072771	-0.0486076	-0.482293	0.0500442	0.0184277	-0.998573	0.214383	0	0	0	1
-0.0716368	-0.997154	-0.0219873	0.350756	-0.996148	0.0726093	-0.0488994	-0.482301	0.0503302	0.0183864	-0.998559	0.214398	0	0	0	1
-0.0715	-0.997164	-0.0219491	0.351131	-0.996147	0.072475	-0.0491293	-0.4823	0.0505542	0.0183385	-0.998549	0.214415	0	0	0	1
-0.0714312	-0.997171	-0.0218818	0.351566	-0.996133	0.0724095	-0.049498	-0.482326	0.0509159	0.0182483	-0.998532	0.214474	0	0	0	1
-0.0713303	-0.99718	-0.0217966	0.352049	-0.996128	0.0723092	-0.0497621	-0.482314	0.0511713	0.0181495	-0.998521	0.214541	0	0	0	1
-0.0713836	-0.997178	-0.0216979	0.35248	-0.996112	0.0723617	-0.0499993	-0.482307	0.0514018	0.0180313	-0.998511	0.214622	0	0	0	1
-0.0713433	-0.997183	-0.0216173	0.352872	-0.996105	0.0723207	-0.0501896	-0.482293	0.051585	0.0179393	-0.998503	0.214685	0	0	0	1
-0.0712839	-0.997188	-0.0215511	0.35324	-0.996102	0.0722608	-0.0503476	-0.482274	0.0517368	0.017865	-0.998497	0.214729	0	0	0	1
-0.0711769	-0.997198	-0.0214743	0.353607	-0.9961	0.0721534	-0.0505425	-0.482266	0.0519237	0.0177799	-0.998489	0.214791	0	0	0	1
-0.0711526	-0.997201	-0.0213943	0.354001	-0.996077	0.0721333	-0.0510122	-0.482322	0.0523861	0.0176676	-0.998466	0.21487	0	0	0	1
-0.0710048	-0.997213	-0.0213438	0.354439	-0.996065	0.0719907	-0.0514476	-0.482354	0.0528142	0.0175937	-0.998445	0.214909	0	0	0	1
-0.0710355	-0.997212	-0.0212859	0.354905	-0.996048	0.0720233	-0.0517281	-0.482339	0.0530905	0.0175142	-0.998432	0.214932	0	0	0	1
-0.0714191	-0.997187	-0.0211883	0.355324	-0.995998	0.0724088	-0.0521624	-0.482382	0.0535233	0.017365	-0.998411	0.215005	0	0	0	1
-0.0716623	-0.997171	-0.0210966	0.355714	-0.995963	0.0726522	-0.0524811	-0.482401	0.0538389	0.0172374	-0.998397	0.215075	0	0	0	1
-0.0718354	-0.997161	-0.0209972	0.356157	-0.995928	0.0728269	-0.0528989	-0.482431	0.0542514	0.0170987	-0.998377	0.215156	0	0	0	1
-0.0720996	-0.997144	-0.0208945	0.356635	-0.995888	0.0730917	-0.0532814	-0.48244	0.0546299	0.0169539	-0.998359	0.215234	0	0	0	1
-0.0724518	-0.99712	-0.020787	0.35712	-0.995843	0.0734436	-0.0536396	-0.482446	0.0549854	0.0168013	-0.998342	0.215309	0	0	0	1
-0.0724944	-0.997119	-0.0206967	0.357551	-0.995815	0.0734889	-0.054103	-0.482493	0.0554417	0.0166749	-0.998318	0.215386	0	0	0	1
-0.0723429	-0.997132	-0.0206346	0.357949	-0.995801	0.0733419	-0.0545624	-0.48254	0.0558928	0.0165877	-0.998295	0.215432	0	0	0	1
-0.0724719	-0.997123	-0.0205894	0.358335	-0.995772	0.0734738	-0.0549039	-0.482556	0.0562323	0.0165103	-0.998277	0.21544	0	0	0	1
-0.0724293	-0.997128	-0.0205273	0.358798	-0.995748	0.0734359	-0.0553956	-0.482593	0.0567175	0.0164148	-0.998251	0.215478	0	0	0	1
-0.0724074	-0.99713	-0.0204592	0.359266	-0.995723	0.0734179	-0.0558675	-0.48263	0.0571829	0.0163135	-0.998226	0.215521	0	0	0	1
-0.0722797	-0.997141	-0.0204051	0.35967	-0.995713	0.0732927	-0.0562023	-0.482641	0.0575108	0.0162424	-0.998208	0.215551	0	0	0	1
-0.0722466	-0.997145	-0.020336	0.360053	-0.995702	0.0732597	-0.0564487	-0.482637	0.0577509	0.0161575	-0.998196	0.215593	0	0	0	1
-0.0720708	-0.997159	-0.0202745	0.360411	-0.9957	0.0730848	-0.05671	-0.48264	0.0580042	0.0160872	-0.998182	0.21563	0	0	0	1
-0.0717875	-0.99718	-0.0202128	0.360775	-0.995703	0.0728032	-0.0570133	-0.482654	0.0582977	0.0160202	-0.998166	0.215667	0	0	0	1
-0.0715272	-0.9972	-0.0201495	0.361142	-0.9957	0.0725458	-0.0574013	-0.482689	0.058676	0.0159442	-0.998145	0.215714	0	0	0	1
-0.0712886	-0.997219	-0.0200913	0.361537	-0.9957	0.0723088	-0.0576884	-0.482689	0.0589543	0.0158795	-0.99813	0.21575	0	0	0	1
-0.0711256	-0.997232	-0.0199907	0.361943	-0.995693	0.0721451	-0.0580106	-0.48271	0.0592659	0.0157657	-0.998113	0.215836	0	0	0	1
-0.0711509	-0.997232	-0.0198871	0.362301	-0.995672	0.0721696	-0.0583514	-0.482737	0.0595988	0.0156364	-0.998096	0.215924	0	0	0	1
-0.0709629	-0.997248	-0.0198031	0.362739	-0.99566	0.0719836	-0.0587793	-0.48271	0.0600166	0.0155331	-0.998072	0.215978	0	0	0	1
-0.0710366	-0.997245	-0.0196545	0.363202	-0.995615	0.0720585	-0.0594516	-0.482601	0.0606777	0.0153323	-0.998035	0.2161	0	0	0	1
-0.0711756	-0.997237	-0.0195508	0.363542	-0.995557	0.072203	-0.0602401	-0.482585	0.061459	0.0151635	-0.99799	0.216221	0	0	0	1
-0.0712277	-0.997235	-0.0194572	0.363849	-0.995531	0.0722549	-0.0606105	-0.482619	0.0618224	0.0150403	-0.997969	0.216295	0	0	0	1
-0.0710803	-0.997248	-0.0193449	0.364272	-0.995523	0.0721054	-0.0609201	-0.482612	0.0621211	0.0149152	-0.997953	0.216373	0	0	0	1
-0.0709058	-0.997264	-0.0191569	0.364793	-0.995508	0.0719261	-0.0613655	-0.482598	0.0625492	0.0147069	-0.997929	0.216537	0	0	0	1
-0.0711734	-0.997249	-0.0189413	0.365321	-0.995463	0.072186	-0.0617948	-0.48251	0.0629658	0.0144445	-0.997907	0.216733	0	0	0	1
-0.0718286	-0.997206	-0.0187301	0.365801	-0.995391	0.0728324	-0.0621937	-0.482463	0.0633578	0.0141638	-0.997886	0.216919	0	0	0	1
-0.0722751	-0.997177	-0.0185598	0.366217	-0.995339	0.0732715	-0.0625012	-0.482475	0.0636584	0.0139433	-0.99787	0.217062	0	0	0	1
-0.0725088	-0.997163	-0.0184244	0.36662	-0.995307	0.0734995	-0.0627444	-0.482459	0.0638943	0.0137757	-0.997857	0.217163	0	0	0	1
-0.0726314	-0.997157	-0.0182562	0.367095	-0.995279	0.0736154	-0.0630567	-0.482448	0.064195	0.0135774	-0.997841	0.217299	0	0	0	1
-0.0726608	-0.997158	-0.0180665	0.367608	-0.995254	0.0736374	-0.0634212	-0.482443	0.064545	0.0133599	-0.997821	0.217473	0	0	0	1
-0.072927	-0.997142	-0.0179103	0.367993	-0.995217	0.0738967	-0.0636971	-0.482447	0.0648123	0.0131667	-0.997806	0.217606	0	0	0	1
-0.0729024	-0.997145	-0.0178008	0.368325	-0.995207	0.0738675	-0.0638908	-0.482443	0.064997	0.013045	-0.997796	0.217692	0	0	0	1
-0.0726985	-0.997162	-0.0177043	0.368681	-0.995211	0.0736601	-0.06407	-0.482423	0.0651659	0.012949	-0.997786	0.217765	0	0	0	1
-0.0724786	-0.99718	-0.0175809	0.36908	-0.995212	0.0734357	-0.0643056	-0.4824	0.0653891	0.0128233	-0.997773	0.217869	0	0	0	1
-0.0723727	-0.99719	-0.0174354	0.369477	-0.995202	0.0733242	-0.0645942	-0.482398	0.0656649	0.0126643	-0.997757	0.218009	0	0	0	1
-0.0721762	-0.997207	-0.0172931	0.369849	-0.995199	0.0731221	-0.0648659	-0.482404	0.065923	0.0125157	-0.997742	0.218143	0	0	0	1
-0.0723144	-0.997198	-0.0172218	0.370017	-0.99518	0.0732571	-0.0650082	-0.482403	0.0660615	0.0124251	-0.997734	0.218211	0	0	0	1
-0.0726709	-0.997173	-0.0172077	0.370007	-0.995155	0.0736117	-0.0649915	-0.482402	0.0660482	0.0123887	-0.997735	0.218201	0	0	0	1
-0.0728358	-0.997161	-0.0172035	0.370009	-0.995143	0.0737759	-0.0649881	-0.4824	0.0660465	0.0123738	-0.997735	0.218197	0	0	0	1
-0.0730604	-0.997144	-0.0172302	0.369946	-0.995128	0.0740014	-0.064957	-0.482432	0.0660203	0.0123879	-0.997737	0.21818	0	0	0	1
-0.0734349	-0.997116	-0.0172597	0.369811	-0.995103	0.0743765	-0.0649086	-0.482501	0.0659788	0.012396	-0.99774	0.218156	0	0	0	1
-0.0738391	-0.997085	-0.0173218	0.36962	-0.995082	0.0747823	-0.0647684	-0.482553	0.0658487	0.0124415	-0.997748	0.218084	0	0	0	1
-0.074299	-0.997049	-0.0174037	0.369386	-0.995059	0.0752444	-0.0645922	-0.482605	0.0656849	0.0125059	-0.997758	0.217993	0	0	0	1
-0.0747409	-0.997015	-0.0175052	0.369149	-0.99504	0.0756891	-0.0643565	-0.482633	0.0654631	0.0125957	-0.997771	0.217867	0	0	0	1
-0.0751441	-0.996982	-0.0176304	0.368921	-0.995026	0.0760962	-0.0640881	-0.482644	0.06521	0.0127142	-0.997786	0.217714	0	0	0	1
-0.0756314	-0.996943	-0.0177422	0.368649	-0.995005	0.0765866	-0.0638371	-0.482668	0.0649745	0.0128128	-0.9978	0.217579	0	0	0	1
-0.0761814	-0.996899	-0.0178612	0.36835	-0.994978	0.0771401	-0.0635903	-0.482709	0.0647446	0.0129144	-0.997814	0.217447	0	0	0	1
-0.0766742	-0.996859	-0.0179761	0.368072	-0.994956	0.0776361	-0.063337	-0.482728	0.0645074	0.0130164	-0.997828	0.217312	0	0	0	1
-0.0771851	-0.996818	-0.0180962	0.367784	-0.994931	0.0781504	-0.0630836	-0.482742	0.0642707	0.0131227	-0.997842	0.217177	0	0	0	1
-0.0777703	-0.99677	-0.0182217	0.367459	-0.994901	0.078739	-0.0628214	-0.482773	0.0640269	0.0132304	-0.997856	0.21704	0	0	0	1
-0.0783535	-0.996722	-0.0183498	0.367134	-0.994872	0.0793256	-0.062548	-0.482801	0.0637722	0.0133421	-0.997871	0.216896	0	0	0	1
-0.0789168	-0.996675	-0.0184778	0.366816	-0.994844	0.0798924	-0.062279	-0.482819	0.0635219	0.013455	-0.997885	0.216755	0	0	0	1
-0.0794809	-0.996628	-0.0186162	0.366495	-0.994815	0.0804606	-0.0620097	-0.482831	0.0632721	0.0135784	-0.9979	0.216612	0	0	0	1
-0.0799979	-0.996583	-0.0187933	0.366178	-0.99479	0.0809838	-0.0617145	-0.482814	0.0629992	0.0137456	-0.997915	0.216457	0	0	0	1
-0.0802541	-0.996546	-0.0196449	0.36575	-0.994778	0.0812902	-0.0615079	-0.48281	0.0628661	0.0145933	-0.997911	0.216332	0	0	0	1
-0.0806102	-0.99651	-0.0200202	0.365441	-0.99476	0.0816662	-0.061303	-0.482806	0.0626978	0.0149609	-0.997916	0.216219	0	0	0	1
-0.0811245	-0.996464	-0.0202155	0.365121	-0.994734	0.0821876	-0.061023	-0.482794	0.0624425	0.0151459	-0.997929	0.216067	0	0	0	1
-0.081766	-0.996408	-0.0204015	0.364738	-0.994703	0.082834	-0.0606652	-0.48277	0.0621109	0.0153203	-0.997947	0.215878	0	0	0	1
-0.0823648	-0.996355	-0.0205737	0.364377	-0.994671	0.0834377	-0.0603605	-0.482772	0.0618308	0.0154797	-0.997962	0.215717	0	0	0	1
-0.0828371	-0.996306	-0.0210737	0.363965	-0.994644	0.0839362	-0.0601124	-0.482799	0.0616329	0.0159685	-0.997967	0.215582	0	0	0	1
-0.0832567	-0.996263	-0.0214282	0.36363	-0.994621	0.0843732	-0.0598829	-0.482806	0.0614408	0.0163144	-0.997973	0.215457	0	0	0	1
-0.0837151	-0.99622	-0.0216763	0.363286	-0.994598	0.0848413	-0.0595925	-0.482789	0.06118	0.0165576	-0.997985	0.215302	0	0	0	1
-0.084094	-0.996182	-0.0219171	0.362875	-0.994587	0.085228	-0.0592169	-0.48276	0.0608325	0.0168058	-0.998002	0.215104	0	0	0	1
-0.0845372	-0.99614	-0.0221175	0.362452	-0.994572	0.085676	-0.0588285	-0.482739	0.06047	0.0170113	-0.998021	0.214899	0	0	0	1
-0.0849583	-0.996101	-0.0222969	0.362057	-0.994554	0.0861017	-0.0585035	-0.482754	0.0601689	0.0171922	-0.998036	0.21473	0	0	0	1
-0.0851829	-0.996078	-0.0224598	0.361713	-0.994549	0.0863313	-0.0582544	-0.482805	0.0599386	0.0173622	-0.998047	0.214601	0	0	0	1
-0.0854526	-0.99605	-0.0226477	0.361382	-0.99454	0.0866075	-0.0580036	-0.482834	0.0597097	0.0175546	-0.998057	0.214475	0	0	0	1
-0.0856814	-0.996016	-0.0233016	0.360962	-0.994528	0.0868715	-0.0578068	-0.482872	0.0595744	0.0182082	-0.998053	0.214367	0	0	0	1
-0.0859988	-0.995981	-0.0236255	0.360647	-0.994511	0.087204	-0.0576078	-0.482894	0.0594102	0.0185286	-0.998057	0.214259	0	0	0	1
-0.086244	-0.99595	-0.0240069	0.360287	-0.994501	0.0874671	-0.057376	-0.482919	0.0592171	0.0189136	-0.998062	0.214136	0	0	0	1
-0.0864392	-0.995926	-0.0242979	0.359904	-0.994499	0.0876739	-0.0570995	-0.48294	0.0589709	0.0192156	-0.99807	0.213994	0	0	0	1
-0.0867231	-0.995894	-0.0246031	0.359486	-0.994487	0.0879704	-0.0568423	-0.482979	0.058747	0.0195249	-0.998078	0.213865	0	0	0	1
-0.0870037	-0.995865	-0.0247811	0.359097	-0.994476	0.0882563	-0.0566	-0.483046	0.0585268	0.0197068	-0.998087	0.213748	0	0	0	1
-0.0873046	-0.995835	-0.024965	0.358708	-0.994462	0.0885626	-0.0563556	-0.483133	0.0583056	0.0198937	-0.998096	0.213629	0	0	0	1
-0.0874694	-0.995815	-0.0251585	0.358341	-0.99446	0.0887338	-0.0561214	-0.483216	0.0580926	0.0200972	-0.998105	0.213512	0	0	0	1
-0.0875904	-0.995795	-0.0255165	0.357946	-0.994462	0.0888703	-0.0558713	-0.48328	0.0578777	0.0204683	-0.998109	0.213392	0	0	0	1
-0.0876245	-0.995785	-0.0258228	0.357555	-0.994473	0.0889165	-0.0556036	-0.483337	0.057639	0.0207948	-0.998117	0.213263	0	0	0	1
-0.0876395	-0.995777	-0.0260721	0.357157	-0.994489	0.088939	-0.0552743	-0.483372	0.0573334	0.0210712	-0.998128	0.21311	0	0	0	1
-0.0877019	-0.995765	-0.0263028	0.356732	-0.994508	0.0890047	-0.0548202	-0.48339	0.0569028	0.0213375	-0.998147	0.21294	0	0	0	1
-0.087622	-0.995766	-0.0265249	0.356303	-0.994531	0.0889313	-0.0545249	-0.48345	0.0566267	0.0215892	-0.998158	0.212803	0	0	0	1
-0.0875706	-0.995766	-0.0267085	0.355863	-0.99455	0.0888844	-0.0542563	-0.483481	0.0563743	0.0217986	-0.998167	0.212697	0	0	0	1
-0.0874952	-0.995766	-0.0269403	0.355442	-0.994572	0.088816	-0.0539744	-0.483494	0.0561123	0.0220585	-0.998176	0.212572	0	0	0	1
-0.0874449	-0.995765	-0.0271586	0.355029	-0.994589	0.0887723	-0.0537181	-0.483514	0.0558752	0.0223011	-0.998184	0.212453	0	0	0	1
-0.0874129	-0.995762	-0.0273484	0.354595	-0.994606	0.0887451	-0.0534622	-0.483519	0.0556364	0.0225145	-0.998193	0.212344	0	0	0	1
-0.0872442	-0.995773	-0.0275018	0.354153	-0.994634	0.0885794	-0.053206	-0.483527	0.0553909	0.0226992	-0.998202	0.212236	0	0	0	1
-0.0871489	-0.995778	-0.0276406	0.35367	-0.994657	0.0884856	-0.0529308	-0.483538	0.0551268	0.0228669	-0.998213	0.212122	0	0	0	1
-0.087135	-0.995775	-0.0277704	0.353255	-0.994672	0.088473	-0.0526728	-0.483539	0.0548809	0.0230196	-0.998223	0.212011	0	0	0	1
-0.0870666	-0.995778	-0.0278851	0.352889	-0.994689	0.088406	-0.0524578	-0.483556	0.0546753	0.0231565	-0.998231	0.211919	0	0	0	1
-0.0869658	-0.995783	-0.0280115	0.352513	-0.99471	0.088307	-0.052235	-0.48358	0.054462	0.0233075	-0.99824	0.211822	0	0	0	1
-0.0870112	-0.995775	-0.0281495	0.352079	-0.994719	0.088354	-0.0519845	-0.483598	0.0542257	0.0234644	-0.998249	0.211715	0	0	0	1
-0.087002	-0.995773	-0.0282688	0.351662	-0.994731	0.0883458	-0.0517556	-0.483622	0.0540079	0.0236038	-0.998257	0.211621	0	0	0	1
-0.0871534	-0.995756	-0.0283806	0.351255	-0.99473	0.0884976	-0.0515231	-0.483648	0.0537897	0.0237273	-0.998266	0.211527	0	0	0	1
-0.0871507	-0.995753	-0.0285111	0.350859	-0.994743	0.0884961	-0.0512805	-0.483669	0.0535595	0.0238788	-0.998275	0.211423	0	0	0	1
-0.0873168	-0.995735	-0.0286277	0.350452	-0.994739	0.0886628	-0.0510519	-0.483694	0.053346	0.0240062	-0.998283	0.211331	0	0	0	1
-0.087612	-0.995705	-0.0287546	0.350026	-0.994726	0.0889584	-0.0508035	-0.483707	0.0531169	0.0241387	-0.998292	0.211226	0	0	0	1
-0.0878875	-0.995678	-0.0288622	0.349594	-0.994713	0.0892335	-0.0505628	-0.48372	0.0528934	0.0242525	-0.998301	0.211129	0	0	0	1
-0.0881534	-0.995651	-0.0289842	0.349127	-0.994703	0.0894992	-0.050301	-0.483721	0.05265	0.0243831	-0.998311	0.211022	0	0	0	1
-0.0882356	-0.99564	-0.029111	0.348671	-0.994708	0.0895818	-0.0500456	-0.483723	0.0524089	0.0245278	-0.99832	0.210918	0	0	0	1
-0.0883346	-0.995628	-0.0292163	0.348247	-0.99471	0.0896807	-0.0498237	-0.483731	0.0521997	0.0246473	-0.998328	0.210831	0	0	0	1
-0.0884879	-0.995612	-0.0293131	0.347815	-0.994707	0.0898336	-0.0496107	-0.48374	0.0519999	0.0247547	-0.998336	0.210753	0	0	0	1
-0.0883875	-0.995617	-0.0294295	0.347385	-0.994727	0.0897339	-0.0493889	-0.483747	0.0517869	0.0248957	-0.998344	0.210666	0	0	0	1
-0.0882383	-0.995627	-0.0295517	0.346921	-0.994753	0.0895849	-0.0491394	-0.483752	0.0515456	0.0250473	-0.998352	0.210568	0	0	0	1
-0.088156	-0.995631	-0.0296717	0.346437	-0.994772	0.0895027	-0.0488976	-0.483763	0.0513133	0.0251927	-0.998361	0.210476	0	0	0	1
-0.0880739	-0.995635	-0.0297795	0.345974	-0.994791	0.0894206	-0.0486759	-0.483779	0.0511	0.0253239	-0.998368	0.210398	0	0	0	1
-0.0877476	-0.99566	-0.0298827	0.345584	-0.994829	0.0890951	-0.0484846	-0.48379	0.0509102	0.0254604	-0.998374	0.210327	0	0	0	1
-0.087782	-0.995654	-0.0299744	0.345181	-0.994835	0.0891294	-0.048303	-0.483803	0.0507383	0.0255661	-0.99838	0.210264	0	0	0	1
-0.0876845	-0.99566	-0.0300674	0.344735	-0.994853	0.089032	-0.0481193	-0.483822	0.0505611	0.0256799	-0.998387	0.210205	0	0	0	1
-0.0874067	-0.995682	-0.0301532	0.344296	-0.994886	0.0887543	-0.0479471	-0.483847	0.05039	0.0257947	-0.998392	0.210158	0	0	0	1
-0.0871338	-0.995703	-0.0302454	0.343856	-0.994919	0.0884816	-0.0477666	-0.483872	0.0502112	0.0259162	-0.998398	0.210107	0	0	0	1
-0.0870445	-0.995709	-0.0303251	0.343434	-0.994936	0.0883913	-0.04757	-0.483889	0.05002	0.0260174	-0.998405	0.210058	0	0	0	1
-0.0869007	-0.995719	-0.030389	0.343036	-0.994971	0.0882389	-0.0471157	-0.483835	0.0495691	0.0261284	-0.998425	0.210002	0	0	0	1
-0.0871346	-0.995697	-0.0304414	0.342599	-0.994958	0.0884711	-0.0469565	-0.48386	0.0494212	0.0261829	-0.998431	0.20998	0	0	0	1
-0.0871553	-0.995693	-0.0305345	0.342137	-0.994967	0.0884903	-0.0467248	-0.48387	0.0491992	0.0262951	-0.998439	0.209913	0	0	0	1
-0.0872464	-0.995682	-0.0306273	0.341693	-0.994969	0.0885804	-0.0465194	-0.483882	0.0490051	0.0264011	-0.998445	0.209846	0	0	0	1
-0.0872943	-0.995675	-0.0307243	0.341259	-0.994974	0.0886275	-0.0463123	-0.483888	0.0488086	0.0265136	-0.998452	0.209775	0	0	0	1
-0.0872826	-0.995672	-0.0308241	0.340849	-0.994987	0.0886144	-0.0460718	-0.483882	0.0485775	0.0266349	-0.99846	0.209686	0	0	0	1
-0.0873809	-0.995661	-0.0309164	0.340409	-0.994988	0.0887113	-0.0458561	-0.483888	0.0483734	0.026741	-0.998467	0.209607	0	0	0	1
-0.0874638	-0.99565	-0.0310232	0.339941	-0.994991	0.0887934	-0.0456351	-0.483895	0.0481648	0.026863	-0.998474	0.209527	0	0	0	1
-0.0876162	-0.995634	-0.0311142	0.339493	-0.994988	0.088944	-0.045413	-0.483898	0.0479558	0.0269659	-0.998481	0.209446	0	0	0	1
-0.0878299	-0.995612	-0.0312111	0.339043	-0.994979	0.089156	-0.0451857	-0.483901	0.0477437	0.0270723	-0.998489	0.209362	0	0	0	1
-0.0879237	-0.995601	-0.0312946	0.338646	-0.994978	0.089249	-0.0450109	-0.483912	0.0475795	0.0271665	-0.998494	0.209303	0	0	0	1
-0.0881167	-0.995582	-0.031373	0.338258	-0.994969	0.0894412	-0.0448485	-0.483922	0.04743	0.0272498	-0.998499	0.209252	0	0	0	1
-0.0882691	-0.995565	-0.031488	0.337859	-0.994964	0.0895934	-0.0446447	-0.48392	0.0472415	0.0273752	-0.998504	0.209175	0	0	0	1
-0.0885103	-0.995536	-0.0317336	0.337404	-0.994952	0.0898397	-0.0444149	-0.483913	0.0470412	0.0276288	-0.998507	0.209092	0	0	0	1
-0.0883555	-0.995522	-0.0325907	0.336896	-0.994968	0.089722	-0.044296	-0.483931	0.0469953	0.0284994	-0.998484	0.209065	0	0	0	1
-0.0882829	-0.995511	-0.0330985	0.336531	-0.994979	0.0896694	-0.0441601	-0.483925	0.0469034	0.0290202	-0.998474	0.209022	0	0	0	1
-0.088338	-0.995485	-0.0337258	0.336147	-0.994979	0.089749	-0.0439956	-0.483913	0.0467975	0.0296564	-0.99846	0.208959	0	0	0	1
-0.0885408	-0.995448	-0.0342794	0.335763	-0.994965	0.0899732	-0.0438477	-0.483909	0.046706	0.0302109	-0.998448	0.208903	0	0	0	1
-0.0885441	-0.995428	-0.0348667	0.335346	-0.99497	0.0899993	-0.0436944	-0.483906	0.0466063	0.0308088	-0.998434	0.208853	0	0	0	1
-0.0885144	-0.995416	-0.035265	0.334947	-0.994979	0.0899827	-0.043519	-0.483901	0.0464665	0.0312223	-0.998428	0.208788	0	0	0	1
-0.0883362	-0.995409	-0.0359111	0.33448	-0.995	0.0898294	-0.0433566	-0.483902	0.0463571	0.031888	-0.998412	0.208737	0	0	0	1
-0.0881302	-0.995409	-0.0364044	0.334042	-0.995024	0.0896408	-0.0431844	-0.483899	0.0462232	0.0324038	-0.998401	0.208681	0	0	0	1
-0.0879097	-0.995412	-0.0368786	0.333591	-0.995052	0.0894351	-0.0429648	-0.483891	0.0460396	0.0329054	-0.998393	0.208598	0	0	0	1
-0.0878262	-0.99541	-0.0371165	0.333168	-0.995069	0.0893551	-0.0427372	-0.483881	0.0458314	0.0331664	-0.998394	0.208512	0	0	0	1
-0.0876401	-0.995421	-0.0372532	0.332726	-0.995096	0.0891675	-0.0425037	-0.483875	0.0456046	0.0333318	-0.998399	0.208427	0	0	0	1
-0.0873709	-0.995441	-0.0373626	0.332279	-0.99513	0.0888962	-0.0422868	-0.483877	0.0453891	0.0334723	-0.998404	0.208353	0	0	0	1
-0.0870009	-0.995469	-0.0374702	0.331778	-0.995173	0.0885228	-0.0420385	-0.483878	0.0451387	0.0336182	-0.998411	0.20827	0	0	0	1
-0.0868648	-0.995477	-0.0375741	0.331229	-0.995196	0.0883829	-0.0417873	-0.483883	0.044893	0.03375	-0.998417	0.208188	0	0	0	1
-0.086837	-0.995477	-0.037644	0.330756	-0.995208	0.0883514	-0.041583	-0.483888	0.0446946	0.033839	-0.998423	0.20813	0	0	0	1
-0.0866871	-0.995487	-0.0377123	0.330384	-0.995228	0.0881992	-0.0414223	-0.483897	0.0445353	0.0339278	-0.998427	0.208085	0	0	0	1
-0.0867428	-0.99548	-0.0377895	0.330011	-0.995231	0.0882518	-0.0412327	-0.483893	0.044355	0.0340189	-0.998432	0.208022	0	0	0	1
-0.0868103	-0.995471	-0.0378721	0.329638	-0.995234	0.0883161	-0.0410327	-0.483885	0.0441653	0.0341157	-0.998437	0.207949	0	0	0	1
-0.0868346	-0.995466	-0.0379429	0.329239	-0.995239	0.0883374	-0.0408518	-0.483888	0.0439921	0.0342011	-0.998442	0.207893	0	0	0	1
-0.0868445	-0.995463	-0.0380012	0.328789	-0.995245	0.0883448	-0.0407054	-0.483909	0.0438516	0.0342717	-0.998446	0.207867	0	0	0	1
-0.0868605	-0.99546	-0.0380422	0.328347	-0.99525	0.0883568	-0.0405355	-0.483927	0.0436864	0.0343268	-0.998451	0.207848	0	0	0	1
-0.0870562	-0.995442	-0.0380599	0.32796	-0.995254	0.0885362	-0.0400403	-0.483852	0.0432011	0.0343797	-0.998471	0.207821	0	0	0	1
-0.0871865	-0.995429	-0.0380927	0.327594	-0.995251	0.0886616	-0.0398594	-0.483853	0.0430283	0.0344228	-0.998477	0.207823	0	0	0	1
-0.0874435	-0.995404	-0.0381724	0.327192	-0.995237	0.0889141	-0.0396298	-0.483839	0.0428154	0.0345114	-0.998483	0.207762	0	0	0	1
-0.0875969	-0.995387	-0.0382653	0.326752	-0.995231	0.0890648	-0.0394416	-0.483842	0.0426414	0.0346141	-0.998487	0.207712	0	0	0	1
-0.0876032	-0.995374	-0.0385834	0.326296	-0.995236	0.089079	-0.0392781	-0.483849	0.0425071	0.0349449	-0.998481	0.207689	0	0	0	1
-0.0876818	-0.995362	-0.0387063	0.325928	-0.995236	0.0891566	-0.039099	-0.483842	0.0423423	0.0350798	-0.998483	0.20766	0	0	0	1
-0.0878027	-0.995343	-0.0389238	0.325526	-0.995234	0.0892786	-0.0388704	-0.483831	0.0421382	0.0353116	-0.998483	0.207628	0	0	0	1
-0.0876394	-0.99535	-0.0391157	0.325122	-0.995256	0.0891173	-0.0386991	-0.483833	0.0419788	0.0355247	-0.998483	0.207635	0	0	0	1
-0.0875806	-0.995352	-0.0391967	0.324699	-0.995269	0.0890548	-0.0385001	-0.483834	0.0417855	0.0356255	-0.998487	0.207627	0	0	0	1
-0.0877415	-0.995336	-0.03924	0.324216	-0.995266	0.0892079	-0.0382322	-0.483821	0.0415281	0.0356858	-0.998496	0.207601	0	0	0	1
-0.0878191	-0.995329	-0.0392594	0.323754	-0.995268	0.0892784	-0.0380108	-0.483826	0.041312	0.0357216	-0.998503	0.207601	0	0	0	1
-0.0876443	-0.995343	-0.0392922	0.323312	-0.995293	0.0890969	-0.0377847	-0.483826	0.0410832	0.0357817	-0.998511	0.207592	0	0	0	1
-0.0873429	-0.995368	-0.0393317	0.322914	-0.995328	0.0887899	-0.0375831	-0.483826	0.0408749	0.0358514	-0.998517	0.207576	0	0	0	1
-0.0870868	-0.995388	-0.0393829	0.322513	-0.995358	0.0885295	-0.0374053	-0.48383	0.040693	0.0359287	-0.998521	0.207554	0	0	0	1
-0.0867335	-0.995416	-0.0394486	0.322068	-0.995399	0.08817	-0.0371579	-0.483817	0.0404394	0.0360304	-0.998528	0.207505	0	0	0	1
-0.0865895	-0.995427	-0.0394985	0.3216	-0.995421	0.0880194	-0.0369186	-0.483814	0.0402001	0.036107	-0.998535	0.20747	0	0	0	1
-0.0864201	-0.995441	-0.0395224	0.321174	-0.995447	0.0878407	-0.0366344	-0.483797	0.0399127	0.0361626	-0.998545	0.207463	0	0	0	1
-0.0862663	-0.995454	-0.0395189	0.320745	-0.995473	0.0876756	-0.0363268	-0.483772	0.0396001	0.0361923	-0.998556	0.207471	0	0	0	1
-0.0863864	-0.995444	-0.0395181	0.320299	-0.995474	0.0877853	-0.0360399	-0.483756	0.0393184	0.0362119	-0.998566	0.207475	0	0	0	1
-0.086475	-0.995435	-0.0395376	0.31985	-0.995479	0.0878626	-0.035709	-0.483722	0.0389935	0.036257	-0.998577	0.207447	0	0	0	1
-0.0866142	-0.995422	-0.0395553	0.319379	-0.995475	0.0879947	-0.0354933	-0.483722	0.0387851	0.0362881	-0.998584	0.20743	0	0	0	1
-0.0866506	-0.995418	-0.0395943	0.318916	-0.995481	0.088024	-0.0352576	-0.483707	0.0385549	0.0363463	-0.998591	0.207395	0	0	0	1
-0.086827	-0.995402	-0.0396122	0.318469	-0.995476	0.0881907	-0.0349704	-0.483667	0.0382767	0.0363827	-0.998601	0.20737	0	0	0	1
-0.0869764	-0.995388	-0.0396208	0.318044	-0.995469	0.088334	-0.034795	-0.483655	0.038108	0.036401	-0.998606	0.207363	0	0	0	1
-0.0870282	-0.995383	-0.0396494	0.317643	-0.995474	0.088378	-0.0345519	-0.483629	0.0378701	0.0364489	-0.998614	0.207334	0	0	0	1
-0.0871256	-0.995373	-0.0396753	0.317246	-0.995473	0.0884688	-0.0343451	-0.483607	0.0376698	0.0364893	-0.99862	0.207301	0	0	0	1
-0.0873856	-0.995349	-0.0397015	0.316816	-0.995455	0.0887244	-0.0341969	-0.483614	0.0375339	0.0365188	-0.998624	0.207281	0	0	0	1
-0.0875537	-0.995334	-0.0397197	0.316381	-0.995446	0.0888874	-0.0340353	-0.483615	0.0373807	0.0365449	-0.998629	0.207269	0	0	0	1
-0.0877076	-0.99532	-0.0397222	0.315982	-0.995439	0.0890354	-0.033872	-0.483593	0.0372238	0.0365561	-0.998634	0.207269	0	0	0	1
-0.0877167	-0.99532	-0.0397054	0.315584	-0.995447	0.0890354	-0.0336402	-0.483577	0.0369916	0.0365598	-0.998643	0.207288	0	0	0	1
-0.0877777	-0.995316	-0.0396762	0.315146	-0.995451	0.0890858	-0.0333826	-0.483564	0.0367344	0.0365514	-0.998652	0.207325	0	0	0	1
-0.0876283	-0.99533	-0.0396464	0.314706	-0.995476	0.0889239	-0.0330702	-0.483536	0.0364148	0.0365552	-0.998664	0.207351	0	0	0	1
-0.0873956	-0.995352	-0.039598	0.314263	-0.995515	0.0886712	-0.0325733	-0.483462	0.0359067	0.0365595	-0.998682	0.207373	0	0	0	1
-0.087182	-0.995374	-0.0395171	0.31381	-0.995551	0.0884375	-0.0321036	-0.483405	0.0354235	0.0365284	-0.998701	0.207433	0	0	0	1
-0.0871903	-0.995379	-0.0393922	0.313325	-0.995573	0.0884176	-0.0314507	-0.483307	0.0347619	0.0364615	-0.998726	0.207507	0	0	0	1
-0.086933	-0.995407	-0.0392493	0.312897	-0.995617	0.0881337	-0.030858	-0.483224	0.034149	0.0363806	-0.99875	0.20762	0	0	0	1
-0.086533	-0.995446	-0.0391415	0.312471	-0.995669	0.0877127	-0.0303841	-0.483168	0.0336524	0.0363286	-0.998769	0.207712	0	0	0	1
-0.086328	-0.995467	-0.0390587	0.311925	-0.995703	0.0874876	-0.0299079	-0.483116	0.0331629	0.0362949	-0.998787	0.207777	0	0	0	1
-0.0860454	-0.995494	-0.0389957	0.311369	-0.995739	0.0871908	-0.0295757	-0.483108	0.0328159	0.0362706	-0.998799	0.207839	0	0	0	1
-0.0856473	-0.995529	-0.0389622	0.310839	-0.995786	0.086778	-0.0292033	-0.483081	0.0324273	0.0362827	-0.998811	0.207869	0	0	0	1
-0.0855591	-0.995538	-0.0389474	0.310305	-0.995807	0.0866745	-0.0287962	-0.483047	0.0320168	0.0363062	-0.998824	0.207867	0	0	0	1
-0.0854165	-0.99555	-0.0389486	0.309734	-0.995831	0.0865181	-0.0284159	-0.483016	0.0316326	0.0363449	-0.998835	0.207864	0	0	0	1
-0.0856677	-0.995527	-0.0389779	0.30912	-0.99582	0.0867583	-0.028088	-0.483	0.0313174	0.0363946	-0.998843	0.207826	0	0	0	1
-0.0857472	-0.995516	-0.0390714	0.308465	-0.995824	0.0868269	-0.0277091	-0.482964	0.0309507	0.0365181	-0.99885	0.207717	0	0	0	1
-0.085634	-0.99552	-0.039237	0.307709	-0.99585	0.0866999	-0.0271956	-0.482897	0.030449	0.0367311	-0.998857	0.207516	0	0	0	1
-0.085321	-0.995538	-0.0394511	0.307009	-0.995895	0.0863709	-0.0265883	-0.482805	0.0298505	0.0370064	-0.998865	0.207245	0	0	0	1
-0.0847665	-0.995573	-0.0397554	0.306319	-0.995964	0.0857968	-0.0258258	-0.482683	0.0290957	0.0373916	-0.998873	0.20687	0	0	0	1
-0.0846393	-0.995573	-0.0400225	0.305636	-0.995997	0.0856481	-0.0250522	-0.482553	0.0283426	0.0377276	-0.998882	0.206491	0	0	0	1
-0.0841708	-0.995605	-0.0402361	0.305144	-0.996053	0.0851628	-0.0244539	-0.482449	0.0277464	0.0380047	-0.998889	0.206195	0	0	0	1
-0.083976	-0.995614	-0.0404056	0.304773	-0.996083	0.0849536	-0.0239553	-0.482346	0.0272562	0.0382213	-0.998894	0.205944	0	0	0	1
-0.0840298	-0.995603	-0.0405706	0.304425	-0.99609	0.0849946	-0.0235066	-0.482257	0.0268248	0.0384224	-0.998898	0.205712	0	0	0	1
-0.08396	-0.995603	-0.0407203	0.304078	-0.996107	0.0849128	-0.0230917	-0.482182	0.0264212	0.0386086	-0.998901	0.205499	0	0	0	1
-0.0840454	-0.99559	-0.0408539	0.303666	-0.996109	0.0849871	-0.0227127	-0.482153	0.0260579	0.0387717	-0.998905	0.205311	0	0	0	1
-0.0839665	-0.995592	-0.0409626	0.303261	-0.996124	0.0848989	-0.0224012	-0.482183	0.0257535	0.0389084	-0.998907	0.205164	0	0	0	1
-0.0838753	-0.995595	-0.0410721	0.30287	-0.996139	0.0847993	-0.022116	-0.482229	0.0254748	0.0390441	-0.998909	0.205032	0	0	0	1
-0.083876	-0.995591	-0.0411689	0.302469	-0.996146	0.0847913	-0.0218321	-0.482285	0.0252	0.0391646	-0.998911	0.204903	0	0	0	1
-0.0840848	-0.995569	-0.041275	0.302024	-0.996135	0.0849911	-0.0215338	-0.48236	0.0249198	0.0392904	-0.998913	0.204769	0	0	0	1
-0.0842469	-0.995552	-0.0413722	0.30159	-0.996129	0.0851438	-0.0212301	-0.482414	0.0246315	0.039409	-0.998916	0.204631	0	0	0	1
-0.0843243	-0.99554	-0.0414858	0.301193	-0.99613	0.0852108	-0.0208949	-0.482414	0.0243101	0.0395489	-0.998918	0.204476	0	0	0	1
-0.0842362	-0.995543	-0.0416002	0.3008	-0.996146	0.0851116	-0.020548	-0.482406	0.0239704	0.0396945	-0.998921	0.204313	0	0	0	1
-0.0842541	-0.995537	-0.0417182	0.300427	-0.996152	0.0851196	-0.0202263	-0.482393	0.0236604	0.0398391	-0.998922	0.204159	0	0	0	1
-0.084424	-0.995519	-0.0418035	0.300076	-0.996144	0.0852802	-0.0199421	-0.482397	0.023391	0.0399442	-0.998924	0.204029	0	0	0	1
-0.0846064	-0.995501	-0.0418639	0.299689	-0.996132	0.0854566	-0.0197518	-0.482458	0.0232138	0.0400164	-0.998926	0.203956	0	0	0	1
-0.0847189	-0.995489	-0.0419089	0.2993	-0.996127	0.0855629	-0.019573	-0.482519	0.0230438	0.0400738	-0.998927	0.203892	0	0	0	1
-0.0849567	-0.995466	-0.0419809	0.298934	-0.996112	0.0857925	-0.0193227	-0.482529	0.02281	0.0401616	-0.998929	0.203785	0	0	0	1
-0.0852052	-0.995442	-0.042039	0.298551	-0.996095	0.0860335	-0.0190995	-0.482522	0.0226025	0.040233	-0.998931	0.203696	0	0	0	1
-0.0854618	-0.995419	-0.042076	0.298135	-0.996077	0.0862833	-0.0189069	-0.482507	0.0224241	0.0402806	-0.998933	0.203634	0	0	0	1
-0.0856835	-0.995399	-0.0420882	0.297766	-0.996061	0.0864998	-0.0187675	-0.482498	0.0222951	0.0402998	-0.998935	0.203603	0	0	0	1
-0.0859032	-0.99538	-0.0421009	0.297387	-0.996045	0.0867151	-0.018647	-0.482516	0.0221849	0.040318	-0.998937	0.203579	0	0	0	1
-0.086098	-0.995362	-0.0421274	0.296991	-0.996031	0.0869049	-0.0185071	-0.482554	0.0220556	0.0403522	-0.998938	0.203543	0	0	0	1
-0.0861984	-0.995351	-0.0421691	0.296594	-0.996026	0.0869987	-0.0183203	-0.482546	0.0218771	0.0404078	-0.99894	0.203483	0	0	0	1
-0.0862017	-0.995349	-0.0422055	0.296156	-0.99603	0.0869948	-0.0181219	-0.482528	0.0216825	0.0404613	-0.998942	0.203423	0	0	0	1
-0.0860631	-0.99536	-0.0422367	0.295672	-0.996046	0.08685	-0.0179549	-0.482523	0.0215131	0.0405099	-0.998944	0.20339	0	0	0	1
-0.0856586	-0.995394	-0.042269	0.295167	-0.996085	0.0864384	-0.017767	-0.482511	0.0213121	0.0405671	-0.998946	0.203347	0	0	0	1
-0.0853752	-0.995417	-0.0423008	0.294664	-0.996113	0.0861484	-0.0175934	-0.482511	0.0211302	0.0406198	-0.998948	0.203311	0	0	0	1
-0.0851793	-0.995433	-0.0423148	0.294193	-0.996133	0.0859464	-0.0174397	-0.482509	0.0209701	0.0406511	-0.99895	0.203285	0	0	0	1
-0.0849034	-0.995455	-0.0423435	0.293717	-0.996161	0.0856638	-0.0172656	-0.482495	0.0207876	0.0407005	-0.998952	0.203246	0	0	0	1
-0.0846101	-0.995479	-0.0423684	0.293224	-0.99619	0.0853633	-0.01708	-0.482481	0.0205928	0.0407473	-0.998954	0.203204	0	0	0	1
-0.0843769	-0.995498	-0.0423914	0.292722	-0.996213	0.0851232	-0.0169029	-0.48247	0.0204085	0.0407901	-0.998956	0.203168	0	0	0	1
-0.0843626	-0.995499	-0.0423987	0.2923	-0.996217	0.0851035	-0.0167672	-0.482462	0.0202733	0.0408091	-0.998958	0.203144	0	0	0	1
-0.0844147	-0.995493	-0.0424206	0.291902	-0.996216	0.0851499	-0.0166146	-0.482445	0.0201251	0.040843	-0.998959	0.203107	0	0	0	1
-0.0844721	-0.995487	-0.0424591	0.291483	-0.996215	0.0851997	-0.0164128	-0.482418	0.0199294	0.0408974	-0.998961	0.203042	0	0	0	1
-0.0844647	-0.995486	-0.0424907	0.291014	-0.996219	0.0851846	-0.0162081	-0.482394	0.0197277	0.0409464	-0.998963	0.202982	0	0	0	1
-0.084366	-0.995495	-0.0424803	0.290555	-0.99623	0.0850813	-0.016101	-0.482396	0.0196159	0.0409472	-0.998965	0.202983	0	0	0	1
-0.084359	-0.995497	-0.0424522	0.290105	-0.996232	0.0850715	-0.0160486	-0.482416	0.019561	0.0409237	-0.998967	0.203014	0	0	0	1
-0.0844894	-0.995486	-0.0424435	0.289659	-0.996223	0.0851971	-0.0159316	-0.482416	0.019449	0.0409225	-0.998969	0.203006	0	0	0	1
-0.0845978	-0.995476	-0.0424632	0.289216	-0.996217	0.0852985	-0.0157481	-0.482391	0.0192721	0.0409557	-0.998972	0.202955	0	0	0	1
-0.0847287	-0.995463	-0.0425044	0.288767	-0.99621	0.0854205	-0.0155105	-0.482347	0.0190441	0.0410145	-0.998973	0.202875	0	0	0	1
-0.0849909	-0.995439	-0.0425454	0.288279	-0.996192	0.0856736	-0.0152677	-0.482304	0.0188163	0.0410712	-0.998975	0.202792	0	0	0	1
-0.0850477	-0.995433	-0.0425707	0.287799	-0.996191	0.0857225	-0.0150608	-0.482275	0.0186145	0.041113	-0.998978	0.202734	0	0	0	1
-0.0849268	-0.995443	-0.0425804	0.287362	-0.996205	0.0855951	-0.0149012	-0.482256	0.0184512	0.0411386	-0.99898	0.202699	0	0	0	1
-0.0846929	-0.995461	-0.0426156	0.286928	-0.996228	0.0853535	-0.0147049	-0.482231	0.0182487	0.0411948	-0.998981	0.202642	0	0	0	1
-0.0848484	-0.995447	-0.042647	0.286429	-0.996219	0.0855002	-0.0144744	-0.482196	0.018028	0.0412429	-0.998983	0.202567	0	0	0	1
-0.0849742	-0.995436	-0.0426576	0.28596	-0.996211	0.0856193	-0.0143064	-0.482175	0.0178666	0.0412656	-0.998985	0.202523	0	0	0	1
-0.0848386	-0.995448	-0.0426474	0.285515	-0.996225	0.0854795	-0.0142089	-0.482173	0.0177628	0.0412662	-0.998987	0.202521	0	0	0	1
-0.08468	-0.995462	-0.0426229	0.285119	-0.996239	0.0853176	-0.0141438	-0.482182	0.0176893	0.0412503	-0.998989	0.20254	0	0	0	1
-0.0846331	-0.995467	-0.0426041	0.284748	-0.996245	0.0852671	-0.0140664	-0.482182	0.0176085	0.041239	-0.998991	0.202544	0	0	0	1
-0.0843194	-0.995494	-0.0426012	0.284375	-0.996274	0.0849487	-0.0139584	-0.482174	0.0174876	0.0412508	-0.998992	0.202533	0	0	0	1
-0.0838425	-0.995534	-0.0425949	0.283976	-0.996316	0.0844677	-0.0138697	-0.482172	0.0173788	0.0412604	-0.998994	0.202536	0	0	0	1
-0.0837852	-0.995541	-0.042548	0.283537	-0.996321	0.0844082	-0.0138359	-0.482191	0.0173388	0.0412176	-0.998996	0.202576	0	0	0	1
-0.0837135	-0.99555	-0.0424905	0.283115	-0.996327	0.0843357	-0.0138449	-0.482222	0.0173399	0.0411607	-0.998999	0.20264	0	0	0	1
-0.0836432	-0.995557	-0.0424608	0.282752	-0.996334	0.0842634	-0.0138096	-0.482234	0.0172993	0.0411354	-0.999	0.202667	0	0	0	1
-0.0839253	-0.995534	-0.0424425	0.282373	-0.996311	0.0845422	-0.0137325	-0.482231	0.0172325	0.0411188	-0.999002	0.202671	0	0	0	1
-0.0841308	-0.995517	-0.042419	0.282007	-0.996295	0.0847438	-0.0136424	-0.482224	0.0171491	0.0410994	-0.999004	0.202668	0	0	0	1
-0.0842517	-0.995508	-0.0424061	0.281606	-0.996286	0.0848613	-0.0135631	-0.48222	0.017074	0.0410912	-0.999006	0.202674	0	0	0	1
-0.0844061	-0.995496	-0.0423786	0.2812	-0.996275	0.0850123	-0.0134893	-0.482222	0.0170044	0.0410675	-0.999008	0.202685	0	0	0	1
-0.0844825	-0.99549	-0.0423529	0.280794	-0.996269	0.0850852	-0.0134141	-0.482223	0.0169303	0.0410469	-0.99901	0.202695	0	0	0	1
-0.0846987	-0.995473	-0.0423234	0.280367	-0.996252	0.0852983	-0.0133464	-0.482225	0.0168692	0.0410196	-0.999012	0.202711	0	0	0	1
-0.0848641	-0.995461	-0.0422844	0.279911	-0.996239	0.0854599	-0.0132674	-0.482224	0.016794	0.0409848	-0.999015	0.202727	0	0	0	1
-0.0850347	-0.995448	-0.0422493	0.279479	-0.996226	0.0856276	-0.0132055	-0.482228	0.0167362	0.0409522	-0.999017	0.202748	0	0	0	1
-0.0851225	-0.995442	-0.0422048	0.27907	-0.996219	0.0857128	-0.0131622	-0.482235	0.0166928	0.0409101	-0.99902	0.202779	0	0	0	1
-0.0853453	-0.995425	-0.0421641	0.278636	-0.996201	0.0859329	-0.0131088	-0.482237	0.0166452	0.0408704	-0.999022	0.202806	0	0	0	1
-0.0854437	-0.995418	-0.0421209	0.278239	-0.996193	0.0860286	-0.0130572	-0.482241	0.0165941	0.0408301	-0.999025	0.202833	0	0	0	1
-0.0854166	-0.995422	-0.042083	0.277882	-0.996196	0.0860002	-0.0130391	-0.482256	0.0165717	0.0407945	-0.999027	0.202873	0	0	0	1
-0.0852443	-0.9954	-0.0429447	0.277321	-0.99621	0.08584	-0.01299	-0.482264	0.0165898	0.0416599	-0.998991	0.202967	0	0	0	1
-0.0850888	-0.995375	-0.0438373	0.276929	-0.99622	0.0857048	-0.0131207	-0.482325	0.0167902	0.0425405	-0.99895	0.203145	0	0	0	1
-0.0848527	-0.99534	-0.0450708	0.276549	-0.996239	0.0854882	-0.0130952	-0.482318	0.0168605	0.0437754	-0.998896	0.203238	0	0	0	1
-0.0843835	-0.995312	-0.0465302	0.276246	-0.996279	0.0850396	-0.0130139	-0.482217	0.0168831	0.0452441	-0.99883	0.203308	0	0	0	1
-0.084056	-0.995279	-0.0478097	0.275936	-0.996305	0.0847336	-0.0130148	-0.48218	0.0169778	0.0465242	-0.998769	0.203414	0	0	0	1
-0.0840711	-0.99522	-0.0490117	0.275493	-0.996302	0.0847688	-0.0130062	-0.482225	0.017072	0.0477221	-0.998711	0.203519	0	0	0	1
-0.0840496	-0.995177	-0.049908	0.275173	-0.996302	0.0847621	-0.0129954	-0.482245	0.0171364	0.0486164	-0.998667	0.203602	0	0	0	1
-0.0841253	-0.995131	-0.0506986	0.274837	-0.996296	0.0848492	-0.0129489	-0.482232	0.017161	0.0494066	-0.998628	0.20366	0	0	0	1
-0.0844778	-0.995078	-0.0511494	0.274475	-0.996265	0.0852099	-0.0129507	-0.482239	0.0172188	0.0498494	-0.998605	0.203737	0	0	0	1
-0.084991	-0.99502	-0.0514164	0.274087	-0.996221	0.0857252	-0.0128883	-0.48224	0.0172052	0.0501119	-0.998592	0.203806	0	0	0	1
-0.085456	-0.994975	-0.051523	0.273697	-0.996185	0.0861825	-0.0126874	-0.482211	0.0170374	0.0502273	-0.998589	0.203871	0	0	0	1
-0.0855677	-0.994964	-0.0515492	0.273278	-0.996176	0.0862901	-0.0125932	-0.482207	0.0169514	0.0502596	-0.998589	0.203944	0	0	0	1
-0.085438	-0.994973	-0.0515853	0.272893	-0.99619	0.0861539	-0.0124557	-0.482187	0.0168108	0.0503097	-0.998589	0.203987	0	0	0	1
-0.0851736	-0.994995	-0.0516125	0.272472	-0.996214	0.0858858	-0.01238	-0.482184	0.0167242	0.0503477	-0.998588	0.204039	0	0	0	1
-0.0850155	-0.995009	-0.0515986	0.272028	-0.99623	0.0857216	-0.0122657	-0.482181	0.016601	0.0503464	-0.99859	0.204104	0	0	0	1
-0.0850192	-0.995012	-0.0515238	0.271629	-0.996233	0.0857143	-0.0120739	-0.482151	0.0164034	0.0502883	-0.998596	0.20417	0	0	0	1
-0.0849037	-0.995025	-0.0514682	0.271215	-0.996246	0.0855885	-0.0118907	-0.482123	0.01621	0.0502504	-0.998601	0.204226	0	0	0	1
-0.0845605	-0.995058	-0.0514003	0.270752	-0.996278	0.0852354	-0.0117231	-0.482096	0.0160197	0.0502027	-0.998607	0.204291	0	0	0	1
-0.0840787	-0.995104	-0.0512939	0.270301	-0.996323	0.0847387	-0.0114699	-0.482053	0.0157337	0.050126	-0.998615	0.204349	0	0	0	1
-0.0838707	-0.995129	-0.0511495	0.26983	-0.996344	0.0845172	-0.0112528	-0.482025	0.0154944	0.0500038	-0.998625	0.204432	0	0	0	1
-0.0835486	-0.995163	-0.0510118	0.269343	-0.996376	0.0841794	-0.0109873	-0.48198	0.0152017	0.049894	-0.998635	0.204509	0	0	0	1
-0.0833625	-0.995185	-0.0508865	0.268874	-0.996395	0.0839802	-0.0107683	-0.481942	0.0149632	0.0497904	-0.998644	0.204568	0	0	0	1
-0.0833913	-0.995189	-0.0507657	0.268415	-0.996395	0.0840015	-0.0106522	-0.481932	0.0148386	0.0496794	-0.998651	0.204644	0	0	0	1
-0.0836585	-0.995173	-0.0506349	0.267965	-0.996373	0.0842629	-0.0105679	-0.481919	0.0147568	0.0495523	-0.998659	0.204731	0	0	0	1
