# Supplementary material for: Axially rigid steerable needle with compliant active tip control
Source: PLoS One. 2021 Dec 16;16(12):e0261089. doi: 10.1371/journal.pone.0261089 (PMC8675730; doi:10.1371/journal.pone.0261089)
Supplement: S5 File — (ZIP) [file pone.0261089.s005.zip › Remainder/PoseLog.csv]

-0.134786	-0.990397	-0.0296872	0.418587	-0.987809	0.131929	0.0824111	-0.46142	-0.0777325	0.0404158	-0.996154	0.212323	0	0	0	1
-0.134575	-0.990428	-0.029617	0.418329	-0.987823	0.131718	0.0825836	-0.461296	-0.0779215	0.0403527	-0.996142	0.212372	0	0	0	1
-0.134412	-0.990461	-0.029255	0.418193	-0.987841	0.131583	0.082582	-0.46123	-0.0779742	0.0399819	-0.996152	0.212559	0	0	0	1
-0.133953	-0.990536	-0.0288069	0.41819	-0.987904	0.131164	0.0824953	-0.461173	-0.0779656	0.0394916	-0.996173	0.21276	0	0	0	1
-0.133622	-0.990592	-0.0284179	0.418267	-0.987952	0.130868	0.082392	-0.461141	-0.0779274	0.0390675	-0.996192	0.212866	0	0	0	1
-0.133316	-0.990644	-0.028038	0.418392	-0.987997	0.130597	0.0822852	-0.46114	-0.0778832	0.038654	-0.996212	0.212889	0	0	0	1
-0.132902	-0.99071	-0.0276659	0.41853	-0.988055	0.130217	0.0821919	-0.461119	-0.0778553	0.0382416	-0.99623	0.212884	0	0	0	1
-0.132537	-0.990773	-0.0271626	0.418699	-0.988109	0.129897	0.0820483	-0.461111	-0.0777924	0.0376967	-0.996256	0.212892	0	0	0	1
-0.132213	-0.990832	-0.0265977	0.418879	-0.988158	0.129624	0.0818896	-0.461112	-0.0777206	0.0370923	-0.996284	0.21291	0	0	0	1
-0.131844	-0.990896	-0.026038	0.41906	-0.988214	0.129306	0.0817173	-0.461128	-0.077636	0.0364878	-0.996313	0.212956	0	0	0	1
-0.131443	-0.990965	-0.0254258	0.419291	-0.988276	0.128961	0.081516	-0.461119	-0.0775301	0.0358251	-0.996345	0.213001	0	0	0	1
-0.131194	-0.991012	-0.0248769	0.419516	-0.988315	0.128761	0.0813544	-0.461094	-0.0774496	0.0352422	-0.996372	0.213027	0	0	0	1
-0.130828	-0.991078	-0.0241688	0.419784	-0.988372	0.128459	0.0811333	-0.461082	-0.0773343	0.034485	-0.996408	0.213064	0	0	0	1
-0.13041	-0.991148	-0.0235227	0.420027	-0.988437	0.128099	0.080916	-0.461088	-0.0772162	0.0337858	-0.996441	0.21311	0	0	0	1
-0.130125	-0.991205	-0.0226861	0.420323	-0.988486	0.127889	0.0806486	-0.461105	-0.0770677	0.0329021	-0.996482	0.213168	0	0	0	1
-0.129846	-0.991259	-0.0219041	0.420616	-0.988534	0.127679	0.0803932	-0.461107	-0.0769234	0.0320745	-0.99652	0.213221	0	0	0	1
-0.129597	-0.991312	-0.0209659	0.420951	-0.988579	0.127513	0.0801012	-0.461118	-0.0767616	0.0310902	-0.996564	0.213285	0	0	0	1
-0.129342	-0.991365	-0.0200138	0.421298	-0.988626	0.12734	0.0797946	-0.461125	-0.0765867	0.0300899	-0.996608	0.213356	0	0	0	1
-0.129086	-0.991422	-0.018814	0.421701	-0.988676	0.127188	0.0794143	-0.461152	-0.0763699	0.0288352	-0.996662	0.213436	0	0	0	1
-0.128833	-0.991478	-0.0175192	0.422097	-0.988726	0.127045	0.079028	-0.461183	-0.0761586	0.027486	-0.996716	0.21348	0	0	0	1
-0.12857	-0.991532	-0.0164103	0.422434	-0.988772	0.126876	0.0787149	-0.461186	-0.0759961	0.0263294	-0.99676	0.21349	0	0	0	1
-0.127989	-0.991622	-0.0154706	0.422759	-0.988941	0.126403	0.0773447	-0.461426	-0.074771	0.0251819	-0.996882	0.213521	0	0	0	1
-0.127392	-0.991722	-0.013908	0.423284	-0.989052	0.125941	0.0766749	-0.461383	-0.0743184	0.0235067	-0.996957	0.21347	0	0	0	1
-0.1268	-0.991812	-0.0128589	0.423684	-0.989143	0.125436	0.0763291	-0.461233	-0.074121	0.022381	-0.996997	0.213372	0	0	0	1
-0.126466	-0.991865	-0.0120299	0.423964	-0.989213	0.125174	0.0758571	-0.461248	-0.073764	0.0214767	-0.997044	0.213362	0	0	0	1
-0.126289	-0.991898	-0.0111469	0.424255	-0.989251	0.12507	0.0755284	-0.46128	-0.0735522	0.0205487	-0.997079	0.213419	0	0	0	1
-0.12617	-0.991922	-0.0102771	0.424529	-0.989283	0.125022	0.075188	-0.461342	-0.0733257	0.0196366	-0.997114	0.213493	0	0	0	1
-0.126006	-0.991951	-0.0094664	0.424815	-0.989317	0.124923	0.0749107	-0.461364	-0.0731551	0.0187877	-0.997143	0.213555	0	0	0	1
-0.125624	-0.992007	-0.00866777	0.425202	-0.989379	0.124606	0.0746143	-0.461298	-0.0729678	0.0179324	-0.997172	0.213628	0	0	0	1
-0.12516	-0.99207	-0.00806375	0.42556	-0.989461	0.124194	0.0742147	-0.461235	-0.0726548	0.0172508	-0.997207	0.213692	0	0	0	1
-0.124634	-0.992142	-0.00743357	0.425938	-0.989565	0.123726	0.0736121	-0.461217	-0.0721439	0.0165139	-0.997257	0.213764	0	0	0	1
-0.124163	-0.992206	-0.00658397	0.426361	-0.989652	0.123326	0.0731034	-0.461187	-0.0717517	0.015576	-0.9973	0.213849	0	0	0	1
-0.123838	-0.992252	-0.00575526	0.426715	-0.98972	0.123067	0.0726267	-0.461208	-0.0713858	0.0146734	-0.99734	0.213928	0	0	0	1
-0.123608	-0.992287	-0.00461055	0.427114	-0.989772	0.122927	0.0721525	-0.461267	-0.0710593	0.0134655	-0.997381	0.214021	0	0	0	1
-0.123436	-0.992314	-0.00319318	0.427559	-0.989818	0.122862	0.0716287	-0.461366	-0.0707159	0.0119857	-0.997424	0.214142	0	0	0	1
-0.123309	-0.992333	-0.00181826	0.427978	-0.989853	0.122838	0.07118	-0.461458	-0.070441	0.0105605	-0.997459	0.214253	0	0	0	1
-0.123152	-0.992354	-0.000612481	0.428367	-0.989889	0.122769	0.070799	-0.461515	-0.0702126	0.00930887	-0.997488	0.21435	0	0	0	1
-0.122999	-0.992373	0.00098655	0.428864	-0.98993	0.122733	0.0702895	-0.461615	-0.0699046	0.0076525	-0.997524	0.214459	0	0	0	1
-0.122867	-0.992387	0.00236074	0.429289	-0.989964	0.122701	0.0698618	-0.461699	-0.0696498	0.00623034	-0.997552	0.214521	0	0	0	1
-0.122662	-0.992409	0.00343574	0.429666	-0.990003	0.122572	0.069544	-0.461715	-0.0694675	0.00511268	-0.997571	0.214552	0	0	0	1
-0.122456	-0.992431	0.00437493	0.430012	-0.99004	0.122433	0.0692517	-0.46172	-0.0692934	0.00413262	-0.997587	0.214599	0	0	0	1
-0.122242	-0.992452	0.00531848	0.430363	-0.990079	0.122287	0.0689538	-0.461726	-0.0691141	0.00314708	-0.997603	0.214665	0	0	0	1
-0.121985	-0.992479	0.00613237	0.430698	-0.990123	0.122087	0.0686777	-0.461703	-0.0689402	0.00228963	-0.997618	0.214738	0	0	0	1
-0.121703	-0.992509	0.0068534	0.431019	-0.990168	0.121856	0.0684421	-0.46166	-0.0687949	0.00152739	-0.997629	0.214803	0	0	0	1
-0.121402	-0.99254	0.00772819	0.43139	-0.990218	0.121616	0.0681364	-0.461627	-0.0685983	0.000603129	-0.997644	0.214885	0	0	0	1
-0.121111	-0.992569	0.00847574	0.431722	-0.990265	0.121377	0.0678827	-0.461583	-0.0684374	-0.000188042	-0.997655	0.214951	0	0	0	1
-0.120773	-0.992603	0.0092467	0.432074	-0.990328	0.121092	0.0674743	-0.461572	-0.0681253	-0.00102433	-0.997676	0.215026	0	0	0	1
-0.119985	-0.992696	0.00957096	0.432408	-0.99051	0.120326	0.0661593	-0.461706	-0.066858	-0.00155812	-0.997761	0.2151	0	0	0	1
-0.119239	-0.992782	0.00988865	0.432791	-0.990649	0.119601	0.0653915	-0.461646	-0.0661326	-0.00201505	-0.997808	0.215158	0	0	0	1
-0.118438	-0.992873	0.0103918	0.433236	-0.990804	0.118833	0.0644364	-0.461628	-0.0652424	-0.00268056	-0.997865	0.215231	0	0	0	1
-0.117933	-0.992928	0.010855	0.433652	-0.990929	0.118355	0.0633794	-0.461653	-0.0642463	-0.00329804	-0.997928	0.215286	0	0	0	1
-0.117658	-0.992957	0.0112165	0.434003	-0.99104	0.118099	0.0621109	-0.461751	-0.0630285	-0.00382415	-0.998004	0.215352	0	0	0	1
-0.117361	-0.992984	0.0119092	0.434413	-0.99114	0.117842	0.0609935	-0.461838	-0.0619993	-0.00466127	-0.998065	0.215453	0	0	0	1
-0.117067	-0.993007	0.0128592	0.434865	-0.991215	0.117603	0.0602314	-0.461863	-0.0613529	-0.005711	-0.998099	0.215556	0	0	0	1
-0.11678	-0.993028	0.0137652	0.435297	-0.991288	0.117367	0.0594836	-0.461895	-0.0607148	-0.00671455	-0.998132	0.215653	0	0	0	1
-0.116465	-0.993054	0.0145357	0.435673	-0.991358	0.117095	0.0588571	-0.461916	-0.0601808	-0.00757107	-0.998158	0.215722	0	0	0	1
-0.116198	-0.993075	0.0152532	0.436027	-0.991416	0.116867	0.0583306	-0.461927	-0.0597396	-0.00836014	-0.998178	0.215757	0	0	0	1
-0.115987	-0.993083	0.0162876	0.436472	-0.991473	0.116712	0.0576611	-0.461981	-0.0591937	-0.00947642	-0.998201	0.215799	0	0	0	1
-0.11588	-0.993077	0.0173547	0.43692	-0.991521	0.116661	0.0569509	-0.462061	-0.0586117	-0.0106237	-0.998224	0.215819	0	0	0	1
-0.115667	-0.993087	0.01823	0.437337	-0.991579	0.116492	0.0562848	-0.462119	-0.0580498	-0.0115818	-0.998246	0.215799	0	0	0	1
-0.115539	-0.993089	0.0189201	0.437696	-0.991615	0.116399	0.0558396	-0.462119	-0.0576864	-0.0123254	-0.998258	0.215762	0	0	0	1
-0.115278	-0.993107	0.0195523	0.438051	-0.99168	0.116166	0.0551592	-0.46217	-0.0570807	-0.0130465	-0.998284	0.215739	0	0	0	1
-0.115082	-0.993119	0.020068	0.438398	-0.991729	0.115993	0.0546345	-0.462151	-0.0566168	-0.0136301	-0.998302	0.215709	0	0	0	1
-0.114841	-0.993136	0.0205846	0.43878	-0.99179	0.115772	0.0539956	-0.462129	-0.0560386	-0.0142302	-0.998327	0.215686	0	0	0	1
-0.114347	-0.993186	0.020925	0.439202	-0.991901	0.115283	0.0529891	-0.462137	-0.0550708	-0.0147118	-0.998373	0.21564	0	0	0	1
-0.114237	-0.993199	0.0209264	0.439581	-0.991969	0.115158	0.0519807	-0.462103	-0.0540675	-0.0148356	-0.998426	0.215535	0	0	0	1
-0.113765	-0.993255	0.0208391	0.439993	-0.992102	0.11466	0.0505349	-0.462145	-0.0526138	-0.0149408	-0.998502	0.215429	0	0	0	1
-0.113558	-0.993281	0.0207391	0.440424	-0.992192	0.11443	0.049277	-0.462086	-0.0513494	-0.0149967	-0.998567	0.215332	0	0	0	1
-0.11317	-0.993325	0.0207387	0.440873	-0.992293	0.114026	0.0481711	-0.462028	-0.0502446	-0.0151426	-0.998621	0.215273	0	0	0	1
-0.112912	-0.993353	0.0208108	0.441315	-0.992374	0.113755	0.0471296	-0.462037	-0.049214	-0.0153458	-0.99867	0.215226	0	0	0	1
-0.1127	-0.993373	0.0209866	0.441687	-0.992433	0.113541	0.0464005	-0.462061	-0.0485061	-0.0156138	-0.9987	0.215192	0	0	0	1
-0.112491	-0.993387	0.0214459	0.442064	-0.992477	0.113347	0.0459226	-0.46208	-0.04808	-0.016134	-0.998712	0.215176	0	0	0	1
-0.11232	-0.993389	0.0222321	0.44245	-0.992514	0.113206	0.045458	-0.462146	-0.0477046	-0.016975	-0.998716	0.215189	0	0	0	1
-0.112184	-0.99338	0.0233165	0.442876	-0.992543	0.113115	0.0450599	-0.46222	-0.0474293	-0.0181028	-0.99871	0.215186	0	0	0	1
-0.112055	-0.993363	0.0246223	0.443343	-0.992569	0.113041	0.0446629	-0.462296	-0.0471802	-0.0194497	-0.998696	0.215152	0	0	0	1
-0.111969	-0.993341	0.0258436	0.443772	-0.992589	0.113005	0.044325	-0.46238	-0.0469807	-0.0207042	-0.99868	0.215058	0	0	0	1
-0.111946	-0.993297	0.0275886	0.444324	-0.992606	0.113053	0.0438165	-0.462548	-0.0466722	-0.0224946	-0.998656	0.214969	0	0	0	1
-0.111951	-0.993263	0.0287776	0.444718	-0.992614	0.113105	0.0434895	-0.462676	-0.0464819	-0.0237114	-0.998637	0.214809	0	0	0	1
-0.111847	-0.99325	0.0295973	0.445055	-0.992632	0.113035	0.0432692	-0.462717	-0.0463532	-0.0245546	-0.998623	0.214661	0	0	0	1
-0.111592	-0.993258	0.0302858	0.445411	-0.992666	0.112807	0.0430718	-0.462681	-0.0462284	-0.0252721	-0.99861	0.214556	0	0	0	1
-0.111256	-0.99328	0.030805	0.445761	-0.992709	0.11249	0.0429184	-0.462591	-0.0461258	-0.0258204	-0.998601	0.214463	0	0	0	1
-0.110853	-0.993308	0.0313328	0.446161	-0.992761	0.112107	0.0427223	-0.462484	-0.0459796	-0.026385	-0.998593	0.214393	0	0	0	1
-0.110529	-0.993331	0.0317579	0.446548	-0.992813	0.111792	0.0423341	-0.462488	-0.0456326	-0.0268654	-0.998596	0.214399	0	0	0	1
-0.110262	-0.993349	0.0321187	0.446909	-0.992865	0.111528	0.0418109	-0.462562	-0.0451455	-0.0272943	-0.998607	0.214498	0	0	0	1
-0.110018	-0.993364	0.032471	0.447276	-0.992911	0.111288	0.0413622	-0.462615	-0.0447319	-0.0277051	-0.998614	0.214671	0	0	0	1
-0.10984	-0.99337	0.0329105	0.447687	-0.99295	0.111115	0.0408791	-0.462702	-0.0442955	-0.0282032	-0.99862	0.214901	0	0	0	1
-0.110081	-0.99333	0.0332927	0.44813	-0.992941	0.111361	0.0404245	-0.462742	-0.0438929	-0.0286225	-0.998625	0.215114	0	0	0	1
-0.110116	-0.993317	0.0335759	0.448556	-0.992964	0.111389	0.0397864	-0.462763	-0.0432911	-0.0289734	-0.998642	0.215321	0	0	0	1
-0.109932	-0.99333	0.0337865	0.448956	-0.99302	0.111189	0.038924	-0.462805	-0.0424516	-0.0292865	-0.998668	0.215503	0	0	0	1
-0.109782	-0.993343	0.0339008	0.449368	-0.993081	0.111013	0.0378671	-0.462857	-0.0414089	-0.0295238	-0.998705	0.215678	0	0	0	1
-0.109769	-0.993339	0.0340592	0.449821	-0.993119	0.11098	0.0369508	-0.462874	-0.0405151	-0.0297834	-0.998734	0.215851	0	0	0	1
-0.109675	-0.993344	0.0341991	0.45028	-0.993163	0.110866	0.0361051	-0.462889	-0.0396868	-0.0300201	-0.99876	0.21602	0	0	0	1
-0.109419	-0.99337	0.0342755	0.450742	-0.993223	0.110588	0.0352877	-0.462894	-0.0388747	-0.0301967	-0.998787	0.216154	0	0	0	1
-0.109229	-0.993392	0.0342469	0.451181	-0.993277	0.110372	0.0344602	-0.462899	-0.0380428	-0.0302672	-0.998817	0.216225	0	0	0	1
-0.109132	-0.993407	0.0341263	0.451579	-0.993322	0.110243	0.0335433	-0.462965	-0.0371147	-0.0302523	-0.998852	0.216219	0	0	0	1
-0.108877	-0.993441	0.0339396	0.451977	-0.993394	0.109946	0.0323836	-0.463027	-0.0359331	-0.0302041	-0.998897	0.216168	0	0	0	1
-0.108568	-0.993487	0.0335729	0.452419	-0.993492	0.109571	0.0306073	-0.463137	-0.0341169	-0.0300459	-0.998965	0.21612	0	0	0	1
-0.108751	-0.993488	0.0329628	0.452835	-0.993551	0.109664	0.0282663	-0.463266	-0.0317273	-0.0296906	-0.999054	0.216117	0	0	0	1
-0.109518	-0.993425	0.032319	0.453268	-0.993549	0.110332	0.0255926	-0.4633	-0.0290203	-0.029322	-0.999148	0.216173	0	0	0	1
-0.109794	-0.993411	0.0318135	0.453843	-0.993578	0.110533	0.0235295	-0.463083	-0.026921	-0.0290401	-0.999214	0.216245	0	0	0	1
-0.10929	-0.993485	0.0312125	0.45433	-0.993697	0.109946	0.0211497	-0.463057	-0.0244736	-0.0287186	-0.999287	0.216334	0	0	0	1
-0.109115	-0.993513	0.03093	0.454765	-0.993749	0.109725	0.0197852	-0.462931	-0.0230806	-0.0285921	-0.999323	0.216408	0	0	0	1
-0.108873	-0.993542	0.0308466	0.455159	-0.993799	0.109452	0.0187789	-0.462913	-0.0220638	-0.028625	-0.999345	0.216507	0	0	0	1
-0.108845	-0.99354	0.0310181	0.455479	-0.993815	0.109409	0.0181668	-0.463013	-0.021473	-0.028863	-0.999351	0.21663	0	0	0	1
-0.108783	-0.993534	0.0314322	0.455807	-0.993826	0.109349	0.0179122	-0.46307	-0.0212634	-0.0293037	-0.999343	0.216745	0	0	0	1
-0.108679	-0.99353	0.0319011	0.456158	-0.993842	0.109248	0.0176509	-0.463107	-0.0210517	-0.0298005	-0.999333	0.216862	0	0	0	1
-0.108576	-0.993523	0.0324647	0.456544	-0.993858	0.109147	0.0173535	-0.463163	-0.0208145	-0.0303953	-0.99932	0.217	0	0	0	1
-0.108451	-0.993521	0.0329549	0.456976	-0.993878	0.109022	0.0170277	-0.463221	-0.0205402	-0.0309206	-0.999309	0.217134	0	0	0	1
-0.10843	-0.993513	0.0332489	0.457402	-0.993886	0.108997	0.0166841	-0.46334	-0.0202299	-0.0312507	-0.999305	0.217279	0	0	0	1
-0.10842	-0.993505	0.0335181	0.45781	-0.993893	0.108982	0.0163707	-0.463454	-0.0199472	-0.0315526	-0.999302	0.217422	0	0	0	1
-0.108318	-0.993507	0.0337833	0.458292	-0.993911	0.108874	0.0160106	-0.463539	-0.0196147	-0.0318574	-0.999299	0.217576	0	0	0	1
-0.108275	-0.993503	0.0340504	0.458786	-0.993923	0.108824	0.0156258	-0.463663	-0.0192598	-0.0321656	-0.999296	0.21773	0	0	0	1
-0.108101	-0.993516	0.0342143	0.459235	-0.993947	0.108643	0.0153419	-0.463692	-0.0189896	-0.0323627	-0.999294	0.217823	0	0	0	1
-0.107772	-0.993551	0.0342467	0.4597	-0.993987	0.108308	0.0151377	-0.463628	-0.0187792	-0.0324234	-0.999296	0.217837	0	0	0	1
-0.107726	-0.993554	0.0342946	0.460094	-0.993996	0.108255	0.0148757	-0.463716	-0.0185223	-0.0325002	-0.999299	0.217857	0	0	0	1
-0.1077	-0.99355	0.0345031	0.460478	-0.994004	0.108223	0.0145878	-0.463809	-0.0182577	-0.0327391	-0.999296	0.21797	0	0	0	1
-0.107447	-0.993567	0.03481	0.460936	-0.994036	0.107966	0.0142933	-0.463795	-0.0179896	-0.0330806	-0.999289	0.218147	0	0	0	1
-0.107355	-0.993563	0.0352019	0.461347	-0.994051	0.10787	0.0139633	-0.463861	-0.0177006	-0.0335074	-0.99928	0.218373	0	0	0	1
-0.107308	-0.993551	0.0356828	0.461741	-0.994061	0.10782	0.0136279	-0.463943	-0.0174173	-0.0340224	-0.999268	0.218644	0	0	0	1
-0.107116	-0.993552	0.03621	0.462196	-0.994087	0.107625	0.0132813	-0.46396	-0.0171228	-0.0345872	-0.999254	0.218947	0	0	0	1
-0.106977	-0.993548	0.0367465	0.462626	-0.994107	0.107483	0.012942	-0.464001	-0.0168381	-0.0351593	-0.999238	0.219249	0	0	0	1
-0.106913	-0.993536	0.037236	0.463077	-0.994119	0.107414	0.0125685	-0.464092	-0.016517	-0.0356872	-0.999225	0.219525	0	0	0	1
-0.106812	-0.993531	0.0376549	0.463554	-0.994136	0.107307	0.0121846	-0.464168	-0.0161764	-0.0361464	-0.999214	0.219771	0	0	0	1
-0.106668	-0.993536	0.0379365	0.463998	-0.994156	0.107156	0.0118728	-0.464207	-0.0158911	-0.0364622	-0.999207	0.219931	0	0	0	1
-0.106461	-0.993559	0.0379284	0.464445	-0.994182	0.106939	0.0116377	-0.4642	-0.0156488	-0.0364826	-0.99921	0.219924	0	0	0	1
-0.106292	-0.993584	0.0377295	0.464814	-0.994203	0.106762	0.0114774	-0.464201	-0.0154619	-0.0363047	-0.99922	0.219802	0	0	0	1
-0.106142	-0.993605	0.0376	0.465187	-0.994222	0.106603	0.0112994	-0.464213	-0.0152654	-0.0361972	-0.999227	0.219718	0	0	0	1
-0.106048	-0.993613	0.0376515	0.465651	-0.994237	0.106499	0.0109968	-0.464284	-0.0149664	-0.0362821	-0.999228	0.219741	0	0	0	1
-0.105999	-0.99361	0.0378659	0.466053	-0.994246	0.106442	0.0106919	-0.464366	-0.0146841	-0.0365285	-0.999223	0.219861	0	0	0	1
-0.105825	-0.993619	0.0381259	0.466525	-0.994269	0.10626	0.0103809	-0.464391	-0.0143959	-0.0368226	-0.999217	0.220004	0	0	0	1
-0.105761	-0.993616	0.0383644	0.466998	-0.99428	0.106187	0.010028	-0.46448	-0.0140677	-0.0370982	-0.999211	0.220138	0	0	0	1
-0.105708	-0.993614	0.0385675	0.467415	-0.99429	0.106124	0.009708	-0.464563	-0.0137689	-0.0373349	-0.999206	0.220256	0	0	0	1
-0.105486	-0.993632	0.0387225	0.46793	-0.994318	0.105892	0.00939791	-0.464573	-0.0134684	-0.0375249	-0.999203	0.220339	0	0	0	1
-0.105525	-0.993619	0.0389573	0.468454	-0.994319	0.105918	0.00896503	-0.464737	-0.0130641	-0.0378037	-0.999198	0.220472	0	0	0	1
-0.105473	-0.993614	0.039203	0.468969	-0.994329	0.105854	0.00857556	-0.464846	-0.0127006	-0.0380899	-0.999192	0.220611	0	0	0	1
-0.10514	-0.993642	0.0393884	0.46948	-0.994368	0.105514	0.00830975	-0.464775	-0.0124429	-0.0383066	-0.999187	0.220716	0	0	0	1
-0.104908	-0.993659	0.0395941	0.469838	-0.994395	0.105277	0.00811184	-0.464724	-0.0122587	-0.0385349	-0.999181	0.220831	0	0	0	1
-0.104843	-0.993654	0.0398895	0.470088	-0.994404	0.105207	0.00791958	-0.46474	-0.0120959	-0.0388496	-0.99917	0.220993	0	0	0	1
-0.104844	-0.993638	0.040269	0.470361	-0.994405	0.105205	0.00770354	-0.464753	-0.011921	-0.0392497	-0.999157	0.221198	0	0	0	1
-0.104977	-0.993604	0.0407689	0.470702	-0.994394	0.105333	0.00744443	-0.464774	-0.0117211	-0.0397725	-0.999138	0.221437	0	0	0	1
-0.104799	-0.993602	0.0412747	0.471128	-0.994416	0.105149	0.00714202	-0.46476	-0.0114663	-0.0403093	-0.99912	0.221677	0	0	0	1
-0.10462	-0.993601	0.0417512	0.471632	-0.994438	0.104961	0.0067777	-0.464759	-0.0111466	-0.0408235	-0.999103	0.221934	0	0	0	1
-0.104597	-0.993584	0.0421911	0.472154	-0.994444	0.104926	0.00636564	-0.464819	-0.0107817	-0.0413044	-0.999087	0.222181	0	0	0	1
-0.104558	-0.993576	0.0424772	0.472723	-0.994453	0.104871	0.00593009	-0.464905	-0.0103766	-0.0416351	-0.999077	0.222348	0	0	0	1
-0.104649	-0.993564	0.0425514	0.473233	-0.994447	0.104947	0.00554214	-0.465058	-0.0100021	-0.0417487	-0.999077	0.22238	0	0	0	1
-0.104717	-0.993562	0.042412	0.473777	-0.994444	0.104998	0.00515311	-0.465219	-0.00960308	-0.0416503	-0.999085	0.222291	0	0	0	1
-0.104572	-0.99359	0.0421225	0.474294	-0.994462	0.104839	0.00487682	-0.465246	-0.00929158	-0.0413928	-0.999098	0.22212	0	0	0	1
-0.104331	-0.993629	0.0417954	0.474787	-0.99449	0.104586	0.00468439	-0.46517	-0.00905572	-0.0410899	-0.999113	0.221926	0	0	0	1
-0.104259	-0.993646	0.0415705	0.47528	-0.9945	0.104502	0.00444923	-0.465123	-0.0087951	-0.0408915	-0.999123	0.221792	0	0	0	1
-0.104356	-0.993642	0.0414272	0.47576	-0.994492	0.104585	0.00412343	-0.465197	-0.00845979	-0.0407822	-0.999131	0.221708	0	0	0	1
-0.104446	-0.993634	0.0413968	0.476169	-0.994485	0.104662	0.00382025	-0.465316	-0.00815851	-0.0407831	-0.999133	0.221681	0	0	0	1
-0.104401	-0.993634	0.0415124	0.476643	-0.994493	0.104604	0.00347347	-0.465399	-0.00782364	-0.0409346	-0.99913	0.221743	0	0	0	1
-0.10439	-0.993628	0.0416825	0.477095	-0.994497	0.10458	0.00311005	-0.465497	-0.00747927	-0.041142	-0.999124	0.221843	0	0	0	1
-0.104336	-0.99363	0.0417716	0.477489	-0.994504	0.104514	0.00281205	-0.465562	-0.00718973	-0.0412621	-0.999121	0.221898	0	0	0	1
-0.104222	-0.99364	0.0417989	0.477957	-0.994519	0.104387	0.00249802	-0.465604	-0.00687528	-0.0413229	-0.999121	0.221911	0	0	0	1
-0.104119	-0.993651	0.0417973	0.478411	-0.994531	0.104271	0.00219565	-0.465652	-0.00656986	-0.0413536	-0.999121	0.221907	0	0	0	1
-0.103956	-0.993673	0.0416945	0.478903	-0.994551	0.104095	0.00189039	-0.465678	-0.00624848	-0.0412843	-0.999126	0.221848	0	0	0	1
-0.103887	-0.993686	0.0415481	0.479398	-0.99456	0.104011	0.00155552	-0.465752	-0.00589702	-0.0411739	-0.999133	0.221764	0	0	0	1
-0.103877	-0.993694	0.0413894	0.479887	-0.994563	0.103985	0.00118916	-0.465864	-0.0055154	-0.0410543	-0.99914	0.221674	0	0	0	1
-0.103781	-0.993708	0.0412958	0.480341	-0.994575	0.103876	0.000884217	-0.46592	-0.00519811	-0.0409935	-0.999144	0.221623	0	0	0	1
-0.103625	-0.993725	0.0412777	0.480854	-0.994593	0.103706	0.000548346	-0.465951	-0.00485548	-0.0410111	-0.999145	0.22161	0	0	0	1
-0.103567	-0.993728	0.0413391	0.481327	-0.994601	0.103633	0.000193582	-0.466026	-0.00450628	-0.0411092	-0.999143	0.22165	0	0	0	1
-0.103459	-0.993735	0.0414511	0.481768	-0.994613	0.103513	-0.000119942	-0.466064	-0.00420137	-0.0412537	-0.999138	0.221714	0	0	0	1
-0.103338	-0.993745	0.0415109	0.482262	-0.994627	0.103378	-0.000478675	-0.46611	-0.00384542	-0.0413507	-0.999136	0.221755	0	0	0	1
-0.103318	-0.99375	0.0414452	0.482652	-0.99463	0.103345	-0.000770709	-0.466188	-0.00354708	-0.0413156	-0.999138	0.221716	0	0	0	1
-0.103111	-0.993781	0.0412088	0.483049	-0.994653	0.103129	-0.000969897	-0.466161	-0.00331575	-0.0411018	-0.999148	0.221574	0	0	0	1
-0.102914	-0.993811	0.0409676	0.483394	-0.994674	0.102923	-0.00114208	-0.466118	-0.00311127	-0.0408803	-0.999157	0.221436	0	0	0	1
-0.102807	-0.993825	0.0409001	0.483709	-0.994685	0.102808	-0.00134935	-0.466126	-0.0028936	-0.0408348	-0.99916	0.221379	0	0	0	1
-0.102685	-0.993833	0.0410252	0.484127	-0.994699	0.102674	-0.00165302	-0.466156	-0.00259915	-0.0409908	-0.999154	0.221377	0	0	0	1
-0.102643	-0.99383	0.0411882	0.484526	-0.994704	0.102619	-0.00195933	-0.466226	-0.00230922	-0.0411846	-0.999147	0.221373	0	0	0	1
-0.102556	-0.993835	0.0412921	0.484949	-0.994713	0.10252	-0.0022579	-0.466275	-0.00201904	-0.0413187	-0.999142	0.221316	0	0	0	1
-0.102409	-0.99385	0.0412865	0.485447	-0.994729	0.102359	-0.00260913	-0.466315	-0.00166269	-0.0413494	-0.999142	0.221212	0	0	0	1
-0.102373	-0.993859	0.0411627	0.485898	-0.994734	0.102308	-0.00295564	-0.4664	-0.00130351	-0.0412618	-0.999146	0.221115	0	0	0	1
-0.102264	-0.993873	0.0410923	0.486399	-0.994745	0.102184	-0.00331242	-0.466451	-0.000936585	-0.0412284	-0.999147	0.221064	0	0	0	1
-0.102158	-0.993885	0.0410836	0.486869	-0.994756	0.102064	-0.00366442	-0.466497	-0.000580841	-0.0412558	-0.999147	0.22107	0	0	0	1
-0.102213	-0.993883	0.0409741	0.487318	-0.994751	0.102102	-0.00406953	-0.466636	-0.000168581	-0.0411882	-0.99915	0.221017	0	0	0	1
-0.102145	-0.993901	0.0407154	0.487744	-0.994758	0.102021	-0.00437605	-0.466696	0.000165834	-0.0409623	-0.999159	0.220874	0	0	0	1
-0.101944	-0.993934	0.0404163	0.488218	-0.994778	0.101808	-0.00467574	-0.466685	0.000503013	-0.0406951	-0.99917	0.220705	0	0	0	1
-0.1018	-0.993958	0.0401767	0.488699	-0.994793	0.10165	-0.00500558	-0.466707	0.000861706	-0.0404903	-0.999178	0.22057	0	0	0	1
-0.101756	-0.993973	0.0399325	0.489208	-0.994797	0.101591	-0.0054082	-0.466793	0.00128918	-0.0402883	-0.999185	0.220444	0	0	0	1
-0.1018	-0.993975	0.039767	0.489674	-0.994792	0.101618	-0.00582361	-0.466932	0.00171784	-0.040166	-0.99919	0.220359	0	0	0	1
-0.101696	-0.993987	0.0397235	0.490164	-0.994802	0.101499	-0.00619207	-0.466981	0.00209332	-0.0401599	-0.999189	0.220339	0	0	0	1
-0.101497	-0.994005	0.0397769	0.490631	-0.994821	0.101287	-0.00651561	-0.466957	0.00241805	-0.0402455	-0.999185	0.220382	0	0	0	1
-0.101443	-0.994007	0.039865	0.491038	-0.994826	0.10122	-0.00682554	-0.466991	0.0027199	-0.0403643	-0.999179	0.220434	0	0	0	1
-0.101585	-0.99399	0.039941	0.491434	-0.99481	0.101347	-0.00718508	-0.46708	0.00306439	-0.0404768	-0.999174	0.220487	0	0	0	1
-0.101503	-0.993999	0.0399148	0.491749	-0.994818	0.101257	-0.00740984	-0.467091	0.00329414	-0.0404733	-0.999173	0.220471	0	0	0	1
-0.101327	-0.994021	0.0398266	0.492095	-0.994835	0.101073	-0.00762428	-0.467058	0.00352374	-0.0404066	-0.999175	0.220385	0	0	0	1
-0.10127	-0.994021	0.0399579	0.49247	-0.99484	0.101003	-0.00792515	-0.467114	0.00381235	-0.0405675	-0.999168	0.220343	0	0	0	1
-0.101169	-0.994021	0.0402283	0.492833	-0.994849	0.100889	-0.00820386	-0.467142	0.00406663	-0.0408643	-0.999154	0.22036	0	0	0	1
-0.10093	-0.994028	0.0406421	0.493276	-0.994872	0.100635	-0.00850059	-0.467101	0.00433021	-0.0413048	-0.999135	0.220399	0	0	0	1
-0.100817	-0.99402	0.0411124	0.493695	-0.994883	0.100506	-0.00883614	-0.467143	0.00462166	-0.041806	-0.999113	0.22039	0	0	0	1
-0.100801	-0.993992	0.0418299	0.494107	-0.994883	0.100471	-0.00921575	-0.467248	0.00492811	-0.0425579	-0.99908	0.220344	0	0	0	1
-0.100646	-0.993969	0.0427384	0.494576	-0.994897	0.100295	-0.00959335	-0.467292	0.00521942	-0.0434989	-0.999038	0.22025	0	0	0	1
-0.100494	-0.993953	0.0434617	0.494945	-0.994911	0.100127	-0.00987026	-0.46731	0.00542927	-0.0442455	-0.999004	0.220131	0	0	0	1
-0.10041	-0.993919	0.0444274	0.495381	-0.994918	0.100021	-0.0102508	-0.467384	0.00571515	-0.0452439	-0.998958	0.220056	0	0	0	1
-0.100315	-0.993887	0.0453517	0.495846	-0.994926	0.099901	-0.0106645	-0.467465	0.006039	-0.0462044	-0.998912	0.219974	0	0	0	1
-0.100232	-0.993852	0.0462826	0.496299	-0.994932	0.0997937	-0.01105	-0.467546	0.0063337	-0.0471686	-0.998865	0.219879	0	0	0	1
-0.100111	-0.993833	0.0469539	0.496664	-0.994943	0.0996554	-0.0113303	-0.467579	0.00655156	-0.0478637	-0.99883	0.219824	0	0	0	1
-0.0999439	-0.99382	0.0475749	0.49705	-0.994958	0.09947	-0.0116167	-0.467576	0.00678295	-0.0485089	-0.998798	0.219858	0	0	0	1
-0.0998648	-0.993803	0.0481024	0.497417	-0.994964	0.099372	-0.0119288	-0.467619	0.00704514	-0.0490644	-0.998769	0.219946	0	0	0	1
-0.0998025	-0.99379	0.0484895	0.497776	-0.994969	0.0992915	-0.012239	-0.467667	0.0073187	-0.0494799	-0.998746	0.22005	0	0	0	1
-0.0997151	-0.993782	0.0488288	0.498149	-0.994975	0.0991858	-0.0125539	-0.467703	0.00760296	-0.0498481	-0.998726	0.22016	0	0	0	1
-0.0997282	-0.993765	0.0491518	0.498531	-0.994971	0.0991781	-0.0129198	-0.467799	0.00793475	-0.050206	-0.998705	0.220281	0	0	0	1
-0.0997467	-0.993753	0.0493474	0.498969	-0.994966	0.0991739	-0.0133381	-0.467911	0.00833109	-0.0504422	-0.99869	0.220366	0	0	0	1
-0.099614	-0.993763	0.0494128	0.499454	-0.994976	0.0990207	-0.0137303	-0.467945	0.00872206	-0.0505451	-0.998682	0.220404	0	0	0	1
-0.0993905	-0.993789	0.0493476	0.499952	-0.994995	0.0987789	-0.0140981	-0.467925	0.00910632	-0.0505146	-0.99868	0.220375	0	0	0	1
-0.0992923	-0.993806	0.0492049	0.500477	-0.995	0.0986588	-0.0145557	-0.467988	0.00958136	-0.0504169	-0.99868	0.220316	0	0	0	1
-0.0992746	-0.993816	0.0490304	0.500994	-0.994997	0.0986178	-0.0150519	-0.468105	0.0100939	-0.0502921	-0.998681	0.220244	0	0	0	1
-0.0993562	-0.993813	0.048931	0.501469	-0.994984	0.0986763	-0.0155331	-0.468262	0.010579	-0.0502416	-0.998679	0.220205	0	0	0	1
-0.0992311	-0.993826	0.0489146	0.501998	-0.994992	0.0985288	-0.015978	-0.468308	0.0110302	-0.0502678	-0.998673	0.220215	0	0	0	1
-0.0990617	-0.993838	0.0490126	0.502525	-0.995004	0.0983368	-0.0164013	-0.468321	0.0114509	-0.0504052	-0.998661	0.220288	0	0	0	1
-0.0990082	-0.993837	0.04915	0.502992	-0.995004	0.0982598	-0.0168332	-0.468391	0.0118703	-0.0505837	-0.998647	0.220386	0	0	0	1
-0.0989559	-0.993844	0.0491188	0.503454	-0.995004	0.0981856	-0.0172717	-0.468464	0.012313	-0.0505952	-0.998641	0.220395	0	0	0	1
-0.0988062	-0.993868	0.0489231	0.503791	-0.995015	0.0980255	-0.0175239	-0.468452	0.0125911	-0.0504234	-0.998646	0.220295	0	0	0	1
-0.0985971	-0.993898	0.0487382	0.504147	-0.995033	0.097807	-0.0177527	-0.468406	0.0128478	-0.0502592	-0.998651	0.220194	0	0	0	1
-0.0985114	-0.993908	0.0487025	0.504515	-0.995037	0.0977053	-0.0180765	-0.468439	0.0131783	-0.0502542	-0.998647	0.220184	0	0	0	1
-0.0984947	-0.993904	0.0488244	0.504882	-0.995034	0.0976687	-0.0184372	-0.468509	0.0135266	-0.0504106	-0.998635	0.220267	0	0	0	1
-0.0983382	-0.993915	0.0489193	0.505312	-0.995045	0.0974936	-0.0187774	-0.468508	0.0138643	-0.0505361	-0.998624	0.220326	0	0	0	1
-0.0982624	-0.993918	0.0490025	0.505736	-0.995047	0.0973977	-0.0191499	-0.468554	0.0142311	-0.0506542	-0.998613	0.220373	0	0	0	1
-0.0982432	-0.993915	0.049109	0.506175	-0.995043	0.0973553	-0.0195749	-0.468639	0.0146452	-0.0508013	-0.998599	0.220432	0	0	0	1
-0.0981243	-0.993925	0.0491466	0.506717	-0.995047	0.0972105	-0.0200711	-0.468685	0.0151421	-0.0508852	-0.998588	0.22048	0	0	0	1
-0.098113	-0.993924	0.0491927	0.507232	-0.995041	0.0971727	-0.0205758	-0.468791	0.0156411	-0.05098	-0.998575	0.220528	0	0	0	1
-0.0981412	-0.993915	0.049314	0.507773	-0.995029	0.0971708	-0.0211261	-0.468926	0.0161762	-0.0511548	-0.998557	0.22062	0	0	0	1
-0.0979685	-0.99393	0.0493423	0.508266	-0.995039	0.0969766	-0.0215342	-0.468925	0.0165889	-0.0512197	-0.998547	0.220655	0	0	0	1
-0.0978521	-0.993951	0.0491483	0.508641	-0.995045	0.0968456	-0.021879	-0.468942	0.0169574	-0.0510582	-0.998549	0.220572	0	0	0	1
-0.0978017	-0.993965	0.0489696	0.508992	-0.995044	0.0967815	-0.0222092	-0.468991	0.0173063	-0.0509115	-0.998551	0.220486	0	0	0	1
-0.0976448	-0.993981	0.0489645	0.509451	-0.995052	0.0966048	-0.0225941	-0.468993	0.0176984	-0.0509409	-0.998543	0.2205	0	0	0	1
-0.0976167	-0.99398	0.0490401	0.509947	-0.995046	0.0965503	-0.0230848	-0.469083	0.0181816	-0.0510631	-0.998528	0.220566	0	0	0	1
-0.0976462	-0.993975	0.0490821	0.51046	-0.995033	0.0965507	-0.0236367	-0.469211	0.0187259	-0.0511588	-0.998513	0.220623	0	0	0	1
-0.097639	-0.99398	0.0490023	0.510965	-0.995024	0.0965179	-0.0241668	-0.469314	0.0192623	-0.0511306	-0.998504	0.220616	0	0	0	1
-0.0975064	-0.993996	0.0489345	0.511447	-0.995028	0.0963649	-0.0245898	-0.46934	0.0196972	-0.0511013	-0.998497	0.220595	0	0	0	1
-0.0973864	-0.994007	0.0489444	0.511945	-0.995031	0.0962214	-0.0250417	-0.46937	0.0201528	-0.0511523	-0.998485	0.220626	0	0	0	1
-0.0971685	-0.994026	0.0489919	0.512376	-0.995045	0.095985	-0.0253796	-0.469327	0.0204961	-0.0512277	-0.998474	0.220671	0	0	0	1
-0.0969537	-0.994046	0.0490084	0.512736	-0.995061	0.0957565	-0.0256367	-0.469265	0.0207618	-0.0512643	-0.998467	0.220691	0	0	0	1
-0.0968467	-0.994055	0.0490497	0.513036	-0.995066	0.0956361	-0.0258791	-0.469258	0.0210049	-0.0513264	-0.998459	0.22072	0	0	0	1
-0.0968121	-0.994049	0.0492272	0.513332	-0.995064	0.0955844	-0.0261378	-0.469291	0.0212475	-0.0515271	-0.998443	0.220817	0	0	0	1
-0.0967135	-0.994045	0.0495037	0.513672	-0.995069	0.0954665	-0.0263939	-0.469293	0.0214814	-0.0518247	-0.998423	0.220927	0	0	0	1
-0.0965732	-0.994047	0.0497478	0.514066	-0.995076	0.0953043	-0.026709	-0.469289	0.0217794	-0.0520946	-0.998402	0.220984	0	0	0	1
-0.0965311	-0.994039	0.0499748	0.514457	-0.995072	0.0952373	-0.0270893	-0.46935	0.022139	-0.0523558	-0.998381	0.221014	0	0	0	1
-0.0964646	-0.994035	0.0501891	0.514843	-0.995071	0.0951471	-0.0274475	-0.469392	0.0224791	-0.0526018	-0.99836	0.221071	0	0	0	1
-0.0963952	-0.994032	0.0503881	0.515326	-0.995068	0.0950502	-0.0278819	-0.469446	0.0228968	-0.0528396	-0.998338	0.221158	0	0	0	1
-0.0964628	-0.994016	0.0505689	0.515805	-0.99505	0.0950864	-0.0283957	-0.46958	0.023388	-0.05307	-0.998314	0.221274	0	0	0	1
-0.0964569	-0.994008	0.0507284	0.516383	-0.995037	0.0950453	-0.0289838	-0.469691	0.0239593	-0.0532846	-0.998289	0.221387	0	0	0	1
-0.0963644	-0.994022	0.0506427	0.516985	-0.995031	0.094922	-0.0295986	-0.469762	0.0245852	-0.0532556	-0.998276	0.221383	0	0	0	1
-0.0962356	-0.994049	0.0503437	0.517507	-0.995029	0.0947725	-0.0301252	-0.469798	0.0251454	-0.0530048	-0.998275	0.221257	0	0	0	1
-0.0961542	-0.99407	0.0500973	0.517966	-0.995024	0.0946726	-0.0305933	-0.469848	0.0256398	-0.0528019	-0.998273	0.221151	0	0	0	1
-0.095973	-0.994092	0.049993	0.518425	-0.995031	0.094472	-0.0310066	-0.469836	0.0260712	-0.0527326	-0.998266	0.22112	0	0	0	1
-0.0959869	-0.994092	0.0499776	0.518833	-0.995017	0.0944618	-0.0314725	-0.469927	0.0265363	-0.0527617	-0.998252	0.221146	0	0	0	1
-0.0959893	-0.99409	0.0500045	0.51925	-0.995005	0.0944395	-0.031924	-0.470013	0.0269836	-0.0528313	-0.998236	0.221185	0	0	0	1
-0.0960997	-0.994091	0.0497758	0.519583	-0.994981	0.0945307	-0.0324074	-0.470157	0.0274813	-0.0526525	-0.998232	0.221118	0	0	0	1
-0.0963033	-0.994106	0.0490814	0.519654	-0.994952	0.0947404	-0.0326626	-0.47031	0.0277909	-0.0519913	-0.998258	0.220842	0	0	0	1
-0.0964567	-0.994135	0.0481751	0.519633	-0.994931	0.094912	-0.0328036	-0.470418	0.0280097	-0.0511073	-0.998298	0.220436	0	0	0	1
-0.0966475	-0.994154	0.0474015	0.519499	-0.99491	0.0951237	-0.0328224	-0.470518	0.0280924	-0.0503447	-0.998334	0.220094	0	0	0	1
-0.0968748	-0.994157	0.0468821	0.519307	-0.994889	0.0953691	-0.032757	-0.470616	0.0280653	-0.049828	-0.998361	0.219898	0	0	0	1
-0.097047	-0.994163	0.046389	0.519131	-0.994873	0.0955593	-0.0326758	-0.470677	0.028023	-0.0493346	-0.998386	0.219767	0	0	0	1
-0.0972187	-0.994172	0.0458428	0.518937	-0.994858	0.0957508	-0.0325869	-0.470734	0.0279784	-0.0487874	-0.998415	0.219642	0	0	0	1
-0.097421	-0.994181	0.0452004	0.518711	-0.99484	0.095977	-0.0324658	-0.470801	0.0279096	-0.0481423	-0.998448	0.219479	0	0	0	1
-0.0975873	-0.994199	0.0444383	0.518466	-0.994826	0.0961726	-0.0323034	-0.470833	0.0278132	-0.0473731	-0.998487	0.219328	0	0	0	1
-0.0981207	-0.994179	0.0437221	0.51823	-0.994777	0.0967333	-0.0321532	-0.470846	0.0277076	-0.046661	-0.998524	0.219206	0	0	0	1
-0.0989491	-0.994132	0.042918	0.51796	-0.994699	0.0975922	-0.031983	-0.470855	0.0275778	-0.0458675	-0.998564	0.21907	0	0	0	1
-0.0993062	-0.994139	0.0419187	0.517662	-0.994667	0.0979877	-0.0317494	-0.470836	0.0274267	-0.0448605	-0.998614	0.218922	0	0	0	1
-0.0995857	-0.99417	0.0404756	0.517264	-0.994645	0.0983226	-0.0313919	-0.470754	0.0272002	-0.0433975	-0.998685	0.218762	0	0	0	1
-0.0997881	-0.994208	0.0390344	0.516872	-0.994631	0.0985799	-0.0310227	-0.470662	0.026966	-0.0419331	-0.998754	0.218607	0	0	0	1
-0.0999328	-0.994237	0.0378965	0.516561	-0.994622	0.0987669	-0.0307414	-0.470593	0.0267924	-0.0407773	-0.998806	0.218488	0	0	0	1
-0.100078	-0.994268	0.0366935	0.516234	-0.994612	0.0989563	-0.0304422	-0.470521	0.0266077	-0.0395549	-0.99886	0.218362	0	0	0	1
-0.100247	-0.9943	0.0353381	0.515863	-0.994601	0.0991748	-0.030101	-0.47044	0.0263959	-0.0381774	-0.99892	0.218224	0	0	0	1
-0.100455	-0.994327	0.0339484	0.515476	-0.994585	0.099432	-0.0297626	-0.470368	0.0261894	-0.036767	-0.998978	0.218088	0	0	0	1
-0.100651	-0.994339	0.0330184	0.515194	-0.994569	0.0996608	-0.029533	-0.470343	0.0260463	-0.0358243	-0.999016	0.217994	0	0	0	1
-0.100812	-0.994356	0.0320111	0.514887	-0.994557	0.0998569	-0.0292765	-0.470319	0.0258859	-0.034801	-0.999056	0.217893	0	0	0	1
-0.100994	-0.994367	0.03106	0.514587	-0.994542	0.100071	-0.0290411	-0.470305	0.0257405	-0.0338362	-0.999093	0.217798	0	0	0	1
-0.101214	-0.994369	0.0302798	0.514319	-0.994523	0.100318	-0.0288482	-0.47032	0.0256194	-0.0330465	-0.999123	0.217717	0	0	0	1
-0.101431	-0.994376	0.0293251	0.514008	-0.994505	0.100567	-0.0286056	-0.470316	0.0254669	-0.0320782	-0.999158	0.217617	0	0	0	1
-0.101622	-0.994381	0.0284658	0.51372	-0.994489	0.100787	-0.0283952	-0.470322	0.0253379	-0.0312073	-0.999189	0.217534	0	0	0	1
-0.10184	-0.994383	0.027603	0.513424	-0.99447	0.101034	-0.0281831	-0.470337	0.0252073	-0.0303333	-0.999219	0.217448	0	0	0	1
-0.102034	-0.994385	0.0267968	0.513145	-0.994453	0.101254	-0.0279816	-0.470352	0.0250825	-0.029516	-0.999247	0.217369	0	0	0	1
-0.102258	-0.994383	0.0260072	0.512858	-0.994433	0.101503	-0.027778	-0.470379	0.0249536	-0.0287158	-0.999273	0.217291	0	0	0	1
-0.102488	-0.994381	0.0251862	0.512559	-0.994413	0.10176	-0.0275663	-0.47041	0.0248198	-0.0278836	-0.9993	0.217207	0	0	0	1
-0.102721	-0.994379	0.0243076	0.512244	-0.994392	0.102021	-0.0273357	-0.470433	0.0246735	-0.0269921	-0.999328	0.217121	0	0	0	1
-0.102926	-0.99438	0.0233812	0.511927	-0.994375	0.102255	-0.027084	-0.470441	0.0245124	-0.0260503	-0.999357	0.217028	0	0	0	1
-0.103202	-0.994373	0.0224372	0.511599	-0.994356	0.102567	-0.0265987	-0.470394	0.0241191	-0.0250686	-0.999392	0.216925	0	0	0	1
-0.103606	-0.99435	0.0215508	0.511231	-0.994327	0.103008	-0.0259595	-0.470367	0.0235643	-0.0241311	-0.999428	0.216818	0	0	0	1
-0.103945	-0.994338	0.020476	0.51082	-0.9943	0.103382	-0.0255114	-0.470384	0.0232216	-0.0230241	-0.999462	0.216706	0	0	0	1
-0.104211	-0.994335	0.0192285	0.510403	-0.994282	0.103689	-0.0249578	-0.470328	0.0227941	-0.0217325	-0.999501	0.216584	0	0	0	1
-0.104425	-0.994333	0.0181533	0.510036	-0.994266	0.103936	-0.0245734	-0.470311	0.0225188	-0.0206284	-0.999531	0.216482	0	0	0	1
-0.104578	-0.994336	0.0170324	0.509688	-0.994256	0.104121	-0.0242052	-0.470261	0.0222662	-0.019479	-0.99956	0.216387	0	0	0	1
-0.104666	-0.994349	0.015679	0.509294	-0.994251	0.104246	-0.0238493	-0.470186	0.0220516	-0.0180983	-0.99959	0.216301	0	0	0	1
-0.104815	-0.99435	0.0146133	0.508943	-0.994238	0.104423	-0.0236331	-0.470176	0.0219452	-0.0170194	-0.999612	0.216278	0	0	0	1
-0.10499	-0.994344	0.0137055	0.508627	-0.994221	0.10462	-0.0234725	-0.470191	0.0218775	-0.0161039	-0.999628	0.216251	0	0	0	1
-0.105181	-0.994336	0.0127966	0.508314	-0.994205	0.104836	-0.0231624	-0.470176	0.0216613	-0.0151719	-0.999647	0.216185	0	0	0	1
-0.105456	-0.994317	0.0119827	0.508001	-0.994184	0.105135	-0.0227016	-0.470156	0.0212844	-0.0143203	-0.999668	0.216103	0	0	0	1
-0.105725	-0.994298	0.0112242	0.507694	-0.994161	0.105424	-0.0223928	-0.47018	0.0210535	-0.0135394	-0.999684	0.216041	0	0	0	1
-0.106009	-0.994275	0.0104985	0.507386	-0.994136	0.105728	-0.0220603	-0.47021	0.0207957	-0.0127888	-0.999699	0.215979	0	0	0	1
-0.106316	-0.99425	0.00978627	0.507079	-0.994111	0.106055	-0.0216016	-0.470205	0.0204112	-0.0120386	-0.999716	0.215921	0	0	0	1
-0.106658	-0.99422	0.0090727	0.50676	-0.994082	0.106417	-0.0211643	-0.470214	0.0200482	-0.0112898	-0.999732	0.215872	0	0	0	1
-0.106945	-0.994196	0.00832202	0.506449	-0.994057	0.106722	-0.0207905	-0.470224	0.0197534	-0.0105094	-0.999747	0.21582	0	0	0	1
-0.107218	-0.994173	0.00750044	0.506119	-0.994033	0.107015	-0.0204249	-0.470234	0.019475	-0.00965907	-0.999761	0.215763	0	0	0	1
-0.107492	-0.99415	0.00664718	0.505778	-0.99401	0.107309	-0.0200069	-0.470223	0.0191483	-0.00877143	-0.999775	0.21573	0	0	0	1
-0.107714	-0.994131	0.00570015	0.505422	-0.993991	0.107552	-0.019623	-0.470202	0.0188666	-0.00779308	-0.999789	0.215709	0	0	0	1
-0.107957	-0.994112	0.00441059	0.504957	-0.993972	0.107823	-0.0191096	-0.470149	0.0184933	-0.00646057	-0.999805	0.215696	0	0	0	1
-0.108164	-0.994094	0.00319344	0.504495	-0.993955	0.108056	-0.0186409	-0.470099	0.0181575	-0.00520401	-0.999819	0.215753	0	0	0	1
-0.108362	-0.994075	0.00219372	0.504092	-0.993939	0.108273	-0.01826	-0.470076	0.0178862	-0.00417274	-0.999828	0.215825	0	0	0	1
-0.108596	-0.994051	0.000927456	0.50361	-0.993919	0.108531	-0.0178136	-0.470051	0.0175788	-0.00286998	-0.999839	0.215857	0	0	0	1
-0.108723	-0.994038	-0.000360931	0.503168	-0.99391	0.108682	-0.0173739	-0.469972	0.0172815	-0.00154393	-0.999847	0.215891	0	0	0	1
-0.108844	-0.994024	-0.0014119	0.502797	-0.993901	0.108821	-0.0170271	-0.469919	0.017051	-0.000463754	-0.999852	0.215934	0	0	0	1
-0.108985	-0.994007	-0.0023871	0.50245	-0.993889	0.108978	-0.016713	-0.469889	0.0168449	0.000537275	-0.999855	0.215936	0	0	0	1
-0.109139	-0.993988	-0.00311903	0.502171	-0.993874	0.109144	-0.0164882	-0.469894	0.0167014	0.00128663	-0.999857	0.215928	0	0	0	1
-0.10936	-0.993961	-0.0038911	0.501855	-0.993853	0.109378	-0.016232	-0.469923	0.0165316	0.00207823	-0.999858	0.215902	0	0	0	1
-0.109625	-0.993928	-0.00461592	0.501542	-0.993829	0.109653	-0.0158251	-0.469912	0.0162072	0.00283877	-0.999862	0.215898	0	0	0	1
-0.110008	-0.993883	-0.00529562	0.501212	-0.993796	0.110045	-0.0151524	-0.469864	0.0156144	0.003582	-0.999869	0.215881	0	0	0	1
-0.110432	-0.993833	-0.0058217	0.500875	-0.993755	0.110475	-0.0147399	-0.469932	0.0152641	0.0041437	-0.999872	0.215896	0	0	0	1
-0.110927	-0.993774	-0.0063452	0.500514	-0.993708	0.110976	-0.0141457	-0.469965	0.0147338	0.0047222	-0.999877	0.21592	0	0	0	1
-0.1114	-0.993718	-0.00692997	0.50014	-0.993663	0.111454	-0.0135233	-0.469983	0.0141827	0.00536561	-0.999882	0.215936	0	0	0	1
-0.111854	-0.993662	-0.00756546	0.499779	-0.99362	0.111913	-0.0128572	-0.469968	0.0135944	0.00606507	-0.999886	0.215925	0	0	0	1
-0.112272	-0.99361	-0.00813817	0.499464	-0.993581	0.112334	-0.0121531	-0.469926	0.0129616	0.00670745	-0.999891	0.215904	0	0	0	1
-0.112606	-0.993566	-0.00895416	0.499104	-0.993549	0.112674	-0.0116117	-0.469904	0.0125179	0.0075748	-0.99989	0.215879	0	0	0	1
-0.112807	-0.993534	-0.00993101	0.498741	-0.99353	0.112885	-0.0111968	-0.469862	0.0122175	0.00858959	-0.999886	0.21588	0	0	0	1
-0.112933	-0.993504	-0.0113414	0.498276	-0.99352	0.113023	-0.0107177	-0.469771	0.011902	0.0100434	-0.999876	0.215884	0	0	0	1
-0.113012	-0.99348	-0.0125799	0.497857	-0.993514	0.113112	-0.0102803	-0.469664	0.0116083	0.0113224	-0.999866	0.215963	0	0	0	1
-0.113177	-0.993445	-0.0138545	0.497384	-0.993499	0.113286	-0.00982339	-0.469599	0.0113007	0.0126385	-0.999853	0.216048	0	0	0	1
-0.113397	-0.993402	-0.0150688	0.496895	-0.993477	0.113513	-0.00937884	-0.469563	0.0109996	0.0138927	-0.99984	0.216157	0	0	0	1
-0.11363	-0.993361	-0.015971	0.496464	-0.993454	0.11375	-0.00898886	-0.469553	0.0107181	0.0148307	-0.99983	0.216324	0	0	0	1
-0.113829	-0.993324	-0.0168154	0.496061	-0.993434	0.113953	-0.00861149	-0.469535	0.0104424	0.0157105	-0.999819	0.216458	0	0	0	1
-0.114017	-0.993291	-0.0175198	0.49569	-0.993415	0.114143	-0.00828148	-0.46953	0.0101979	0.0164459	-0.99981	0.216487	0	0	0	1
-0.114195	-0.993258	-0.018205	0.495339	-0.993396	0.114322	-0.00798561	-0.469534	0.00998525	0.0171585	-0.9998	0.216451	0	0	0	1
-0.114337	-0.993231	-0.0187888	0.495027	-0.993382	0.114466	-0.00771188	-0.469527	0.00978261	0.0177684	-0.999791	0.216413	0	0	0	1
-0.114495	-0.9932	-0.0194289	0.494665	-0.993366	0.114624	-0.00739099	-0.46952	0.00954003	0.0184394	-0.999782	0.21637	0	0	0	1
-0.114719	-0.993164	-0.0199663	0.494263	-0.993343	0.114846	-0.00703168	-0.469536	0.00924894	0.0190123	-0.999774	0.21634	0	0	0	1
-0.114927	-0.99313	-0.0204477	0.49381	-0.993322	0.115051	-0.00659965	-0.469529	0.00887911	0.0195382	-0.999767	0.21632	0	0	0	1
-0.115189	-0.993096	-0.0206453	0.493375	-0.993299	0.115298	-0.00576964	-0.469403	0.00808243	0.0198279	-0.999768	0.216299	0	0	0	1
-0.115397	-0.99307	-0.0207053	0.492877	-0.993279	0.115496	-0.00523078	-0.469382	0.00755815	0.019948	-0.99977	0.216301	0	0	0	1
-0.115483	-0.99306	-0.0207018	0.492372	-0.993273	0.115571	-0.00469234	-0.469309	0.00702454	0.0200061	-0.999772	0.216281	0	0	0	1
-0.115708	-0.993035	-0.0206543	0.491821	-0.99325	0.115785	-0.00416893	-0.469307	0.00650357	0.020018	-0.999776	0.216274	0	0	0	1
-0.115911	-0.993014	-0.0205491	0.491269	-0.99323	0.115977	-0.00364494	-0.469298	0.00597491	0.019973	-0.99978	0.216297	0	0	0	1
-0.116025	-0.993001	-0.0204961	0.490751	-0.993219	0.116081	-0.00312483	-0.469247	0.00545435	0.01998	-0.999783	0.216291	0	0	0	1
-0.11608	-0.992997	-0.0204067	0.490286	-0.993216	0.116126	-0.00263713	-0.46917	0.00496058	0.0199476	-0.999786	0.216308	0	0	0	1
-0.116143	-0.992992	-0.0202768	0.489816	-0.993211	0.116178	-0.00215689	-0.469098	0.00446965	0.0198741	-0.99979	0.216345	0	0	0	1
-0.116096	-0.992996	-0.0203538	0.489292	-0.993218	0.11612	-0.00160245	-0.468957	0.00392686	0.0200152	-0.999789	0.216278	0	0	0	1
-0.116242	-0.992975	-0.0205395	0.488753	-0.993203	0.116257	-0.00112116	-0.468929	0.0034733	0.0202549	-0.999786	0.216154	0	0	0	1
-0.116333	-0.992962	-0.0206737	0.488212	-0.993194	0.116339	-0.000598369	-0.468862	0.00297145	0.0204488	-0.999784	0.21605	0	0	0	1
-0.11634	-0.992959	-0.02075	0.487772	-0.993194	0.116336	-0.000146568	-0.468769	0.00253165	0.0205771	-0.999782	0.215983	0	0	0	1
-0.116459	-0.992946	-0.0207331	0.487313	-0.993181	0.116446	0.000276036	-0.468736	0.00211233	0.0206093	-0.999783	0.215968	0	0	0	1
-0.116622	-0.992927	-0.0207072	0.486864	-0.993163	0.116602	0.000673235	-0.468728	0.00171812	0.0206294	-0.999783	0.215962	0	0	0	1
-0.116758	-0.992911	-0.0206897	0.486406	-0.993148	0.116728	0.00108699	-0.468706	0.00130789	0.0206601	-0.999783	0.215946	0	0	0	1
-0.116951	-0.992889	-0.0206687	0.485985	-0.993125	0.116914	0.00144123	-0.468719	0.000957574	0.0206805	-0.999783	0.215937	0	0	0	1
-0.117132	-0.992866	-0.0207584	0.485622	-0.993104	0.11709	0.00172922	-0.468745	0.000685794	0.0208031	-0.999781	0.215876	0	0	0	1
-0.117292	-0.992844	-0.020928	0.485247	-0.993086	0.117243	0.00204713	-0.468751	0.000393254	0.0210087	-0.999777	0.215768	0	0	0	1
-0.117269	-0.992843	-0.0210804	0.48494	-0.993088	0.117214	0.0023587	-0.468673	0.000101173	0.0211966	-0.999773	0.215678	0	0	0	1
-0.117301	-0.992836	-0.0212454	0.484615	-0.993085	0.117238	0.00267151	-0.468614	-0.000189514	0.0213972	-0.999768	0.215628	0	0	0	1
-0.11746	-0.992813	-0.0214195	0.484171	-0.993066	0.117389	0.00306319	-0.468595	-0.000554687	0.0216161	-0.999764	0.215612	0	0	0	1
-0.117482	-0.99281	-0.0214426	0.483675	-0.993063	0.117401	0.00354508	-0.468493	-0.00103015	0.0216956	-0.999761	0.215597	0	0	0	1
-0.117545	-0.992801	-0.0215082	0.483158	-0.993055	0.117453	0.00404999	-0.468411	-0.00152258	0.0218201	-0.999758	0.215529	0	0	0	1
-0.117757	-0.992777	-0.0214842	0.482618	-0.993029	0.117655	0.00450228	-0.468408	-0.00197	0.0218498	-0.999757	0.215518	0	0	0	1
-0.117944	-0.992756	-0.0213942	0.482167	-0.993006	0.117833	0.00488868	-0.468408	-0.0023603	0.0218063	-0.999757	0.215542	0	0	0	1
-0.118041	-0.992745	-0.0213938	0.481767	-0.992993	0.117923	0.00524429	-0.468371	-0.00271139	0.0218481	-0.999755	0.215527	0	0	0	1
-0.118159	-0.992729	-0.0214752	0.481412	-0.992978	0.118034	0.00555138	-0.468353	-0.0030042	0.0219656	-0.999752	0.21547	0	0	0	1
-0.118212	-0.992719	-0.0216513	0.481139	-0.992971	0.118081	0.00579478	-0.468324	-0.00322396	0.0221693	-0.999746	0.215383	0	0	0	1
-0.118295	-0.992704	-0.0218986	0.480782	-0.99296	0.118156	0.0061182	-0.468286	-0.00351409	0.0224534	-0.999739	0.215281	0	0	0	1
-0.11828	-0.992702	-0.0220681	0.480372	-0.992961	0.118132	0.00653	-0.468177	-0.0039034	0.0226702	-0.999733	0.215211	0	0	0	1
-0.118303	-0.992699	-0.0220843	0.479946	-0.992956	0.118145	0.00694062	-0.468085	-0.0043088	0.0227349	-0.99973	0.215198	0	0	0	1
-0.118429	-0.992686	-0.0219847	0.479381	-0.992939	0.11826	0.00744264	-0.468023	-0.00481631	0.022696	-0.999728	0.215227	0	0	0	1
-0.118397	-0.992695	-0.0217561	0.478817	-0.99294	0.118216	0.00800089	-0.46787	-0.00539855	0.0225349	-0.999729	0.215325	0	0	0	1
-0.118459	-0.992693	-0.0214871	0.478211	-0.992929	0.118268	0.00855819	-0.467756	-0.00598248	0.022334	-0.99973	0.215441	0	0	0	1
-0.11877	-0.992662	-0.0212286	0.477557	-0.992889	0.118568	0.00908502	-0.467776	-0.0065294	0.0221417	-0.999731	0.215537	0	0	0	1
-0.118906	-0.99265	-0.0209957	0.477076	-0.992869	0.118697	0.00948225	-0.467738	-0.00694852	0.0219586	-0.999732	0.215645	0	0	0	1
-0.118986	-0.992643	-0.0208618	0.476649	-0.992857	0.118771	0.00985167	-0.467681	-0.00732953	0.0218701	-0.999731	0.215703	0	0	0	1
-0.119053	-0.992634	-0.0209283	0.476272	-0.992847	0.11883	0.0101819	-0.467629	-0.00764806	0.0219758	-0.999727	0.215654	0	0	0	1
-0.119139	-0.99262	-0.0210924	0.475978	-0.992835	0.118909	0.0104218	-0.467611	-0.00786497	0.022168	-0.999721	0.21556	0	0	0	1
-0.119279	-0.992599	-0.0212851	0.475679	-0.992816	0.119043	0.0106452	-0.467621	-0.00806064	0.022387	-0.999714	0.215456	0	0	0	1
-0.119365	-0.992585	-0.0214886	0.475383	-0.992804	0.119121	0.0108934	-0.467601	-0.00828099	0.0226193	-0.999707	0.215341	0	0	0	1
-0.119474	-0.992567	-0.0217147	0.475047	-0.992789	0.119222	0.0111644	-0.467581	-0.0085207	0.022877	-0.999699	0.215249	0	0	0	1
-0.119641	-0.99254	-0.0220055	0.474645	-0.992767	0.119379	0.0114729	-0.467578	-0.00878844	0.0232039	-0.99969	0.215182	0	0	0	1
-0.119797	-0.992517	-0.0221807	0.474188	-0.992745	0.119526	0.0118479	-0.467553	-0.00913615	0.023424	-0.999681	0.215174	0	0	0	1
-0.119829	-0.992512	-0.0222491	0.473698	-0.992737	0.119546	0.0122931	-0.467442	-0.00956939	0.0235455	-0.999674	0.215259	0	0	0	1
-0.119928	-0.992499	-0.0222713	0.473172	-0.99272	0.119635	0.0127507	-0.467361	-0.0100188	0.0236232	-0.999668	0.215339	0	0	0	1
-0.120153	-0.992473	-0.0222392	0.472573	-0.992688	0.119848	0.0132233	-0.467343	-0.0104865	0.0236504	-0.999663	0.215344	0	0	0	1
-0.12043	-0.992441	-0.0221824	0.472024	-0.99265	0.120116	0.0136189	-0.467369	-0.0108796	0.0236443	-0.999659	0.215359	0	0	0	1
-0.120438	-0.992441	-0.022145	0.471543	-0.992645	0.120115	0.0140503	-0.467254	-0.0113123	0.0236592	-0.999654	0.215367	0	0	0	1
-0.120434	-0.99244	-0.0221973	0.471072	-0.99264	0.1201	0.0144855	-0.467135	-0.0117382	0.0237633	-0.999646	0.215323	0	0	0	1
-0.120402	-0.992443	-0.0222397	0.470581	-0.992639	0.120057	0.0149437	-0.466991	-0.0121889	0.0238601	-0.999639	0.215284	0	0	0	1
-0.120366	-0.992447	-0.0222465	0.470097	-0.992638	0.12001	0.0153749	-0.466852	-0.0126172	0.0239182	-0.999632	0.215274	0	0	0	1
-0.120422	-0.992443	-0.0221382	0.469584	-0.992625	0.120056	0.0158211	-0.466756	-0.0130719	0.023865	-0.999627	0.215312	0	0	0	1
-0.120694	-0.992415	-0.0218976	0.469069	-0.992587	0.120324	0.0161687	-0.466785	-0.0134394	0.0236716	-0.999627	0.215428	0	0	0	1
-0.120815	-0.992404	-0.0217358	0.468553	-0.992567	0.120438	0.0165673	-0.466725	-0.0138519	0.0235606	-0.999624	0.215507	0	0	0	1
-0.121034	-0.992377	-0.0217398	0.468077	-0.992535	0.120649	0.016909	-0.466731	-0.0141855	0.0236088	-0.999618	0.215495	0	0	0	1
-0.121243	-0.99235	-0.021828	0.467639	-0.992505	0.120849	0.017222	-0.466746	-0.0144806	0.0237372	-0.999611	0.215435	0	0	0	1
-0.121321	-0.992337	-0.0219781	0.467242	-0.992492	0.120917	0.0175443	-0.466689	-0.0147806	0.0239263	-0.999602	0.215352	0	0	0	1
-0.121349	-0.992329	-0.0221523	0.466891	-0.992484	0.120935	0.0178588	-0.466613	-0.0150711	0.0241377	-0.999593	0.215249	0	0	0	1
-0.121518	-0.992306	-0.0222754	0.466483	-0.992459	0.121095	0.0181563	-0.466608	-0.0153475	0.0242985	-0.999585	0.215175	0	0	0	1
-0.121591	-0.992294	-0.0223985	0.466075	-0.992445	0.121157	0.0184956	-0.466547	-0.0156676	0.024463	-0.999576	0.215103	0	0	0	1
-0.121594	-0.992291	-0.0225121	0.465671	-0.992439	0.12115	0.0188454	-0.466446	-0.0160011	0.0246181	-0.999567	0.215038	0	0	0	1
-0.121752	-0.992271	-0.0225651	0.465138	-0.992413	0.121297	0.0192628	-0.466398	-0.0164051	0.0247239	-0.999557	0.214996	0	0	0	1
-0.121839	-0.992259	-0.0226192	0.464662	-0.992396	0.121373	0.0196432	-0.466325	-0.016774	0.0248252	-0.999549	0.214959	0	0	0	1
-0.122018	-0.992235	-0.0226969	0.464158	-0.992368	0.121542	0.0200134	-0.466302	-0.0171276	0.0249504	-0.99954	0.214911	0	0	0	1
-0.122226	-0.992209	-0.0227258	0.463634	-0.992336	0.12174	0.0203919	-0.466288	-0.0174947	0.0250287	-0.999531	0.214885	0	0	0	1
-0.122237	-0.992208	-0.0227191	0.463195	-0.992328	0.121742	0.0207694	-0.466178	-0.01787	0.0250682	-0.999524	0.214885	0	0	0	1
-0.122139	-0.992217	-0.0228425	0.462674	-0.992332	0.12163	0.0212467	-0.465983	-0.0183314	0.025247	-0.999511	0.21482	0	0	0	1
-0.12228	-0.992193	-0.0231112	0.462075	-0.992306	0.121753	0.0217187	-0.465908	-0.0187636	0.0255738	-0.999495	0.214667	0	0	0	1
-0.122488	-0.992161	-0.0233751	0.461449	-0.992272	0.121944	0.0221974	-0.465866	-0.0192013	0.025898	-0.999478	0.214513	0	0	0	1
-0.12256	-0.992148	-0.0235653	0.460907	-0.992255	0.122001	0.0226383	-0.465764	-0.0196139	0.0261419	-0.999464	0.214401	0	0	0	1
-0.12262	-0.99214	-0.0235926	0.460406	-0.99224	0.122049	0.0230556	-0.465668	-0.0200233	0.0262212	-0.999453	0.214367	0	0	0	1
-0.122773	-0.992121	-0.0236033	0.459934	-0.992214	0.122194	0.0233891	-0.465633	-0.0203489	0.0262757	-0.999445	0.214357	0	0	0	1
-0.122905	-0.992103	-0.0236583	0.459475	-0.992191	0.122316	0.023723	-0.46559	-0.0206702	0.0263738	-0.999436	0.214321	0	0	0	1
-0.123087	-0.99208	-0.0236828	0.45905	-0.992163	0.122489	0.0240164	-0.46558	-0.0209536	0.0264379	-0.999429	0.214303	0	0	0	1
-0.123318	-0.992049	-0.0237809	0.4587	-0.99213	0.122712	0.0242399	-0.465621	-0.0211573	0.0265674	-0.999421	0.214241	0	0	0	1
-0.123521	-0.992018	-0.0240054	0.458336	-0.9921	0.122905	0.0244866	-0.465643	-0.0213692	0.0268249	-0.99941	0.214117	0	0	0	1
-0.123586	-0.992003	-0.0242929	0.458	-0.992087	0.122955	0.0247673	-0.465587	-0.0216107	0.027146	-0.999396	0.21396	0	0	0	1
-0.123672	-0.991986	-0.0245744	0.457672	-0.992071	0.123028	0.025027	-0.465548	-0.0218315	0.0274592	-0.999382	0.213812	0	0	0	1
-0.123849	-0.991956	-0.024888	0.457272	-0.992044	0.12319	0.0253165	-0.465546	-0.0220752	0.0278099	-0.999367	0.213655	0	0	0	1
-0.12402	-0.991927	-0.0251888	0.456819	-0.992015	0.123345	0.0256685	-0.465518	-0.0223827	0.0281556	-0.999351	0.213504	0	0	0	1
-0.124064	-0.991917	-0.025363	0.456333	-0.992001	0.123374	0.0260753	-0.465406	-0.0227637	0.0283796	-0.999336	0.213405	0	0	0	1
-0.124081	-0.991912	-0.0254568	0.455759	-0.991989	0.123375	0.0265427	-0.465259	-0.0232156	0.0285307	-0.999321	0.213351	0	0	0	1
-0.124209	-0.991894	-0.0255621	0.455138	-0.991962	0.123487	0.0270187	-0.465161	-0.0236714	0.028697	-0.999306	0.213282	0	0	0	1
-0.124498	-0.991852	-0.0257798	0.454524	-0.991916	0.123758	0.0274556	-0.465158	-0.0240698	0.028974	-0.999288	0.213144	0	0	0	1
-0.1247	-0.99182	-0.0260334	0.454013	-0.991882	0.123942	0.0278475	-0.465131	-0.0244214	0.029279	-0.999271	0.212984	0	0	0	1
-0.124747	-0.991806	-0.0263147	0.453675	-0.99187	0.123974	0.0281306	-0.465066	-0.0246661	0.0295944	-0.999255	0.21283	0	0	0	1
-0.124779	-0.991794	-0.0266333	0.453453	-0.991862	0.123993	0.0283275	-0.465021	-0.024821	0.0299356	-0.999241	0.21266	0	0	0	1
-0.124855	-0.991774	-0.0270228	0.453171	-0.991848	0.124052	0.0285624	-0.464987	-0.0250035	0.030353	-0.999224	0.21245	0	0	0	1
-0.124918	-0.991753	-0.0274894	0.452827	-0.991834	0.124094	0.0288693	-0.464924	-0.0252483	0.0308555	-0.999203	0.212195	0	0	0	1
-0.125083	-0.991721	-0.0279058	0.452363	-0.991805	0.124236	0.0292502	-0.464882	-0.0255694	0.0313201	-0.99918	0.211955	0	0	0	1
-0.125216	-0.991696	-0.0282021	0.451831	-0.991778	0.124348	0.029674	-0.464809	-0.025949	0.0316702	-0.999159	0.211778	0	0	0	1
-0.125184	-0.991694	-0.0284014	0.451293	-0.991771	0.124296	0.0301444	-0.464635	-0.0263922	0.0319255	-0.99914	0.211653	0	0	0	1
-0.125151	-0.991697	-0.0284245	0.450739	-0.991763	0.124248	0.0306021	-0.464455	-0.0268447	0.0320045	-0.999125	0.211607	0	0	0	1
-0.125352	-0.991676	-0.0283021	0.450276	-0.991729	0.124443	0.0308892	-0.464444	-0.0271384	0.0319243	-0.99912	0.211647	0	0	0	1
-0.125613	-0.991646	-0.0281861	0.449811	-0.991689	0.124698	0.0311638	-0.464462	-0.0274171	0.0318507	-0.999114	0.211679	0	0	0	1
-0.125812	-0.991619	-0.0282286	0.449424	-0.991657	0.124889	0.0314008	-0.46447	-0.0276406	0.031928	-0.999106	0.211653	0	0	0	1
-0.126001	-0.991592	-0.0283514	0.449093	-0.991628	0.125067	0.0316195	-0.464482	-0.0278362	0.0320824	-0.999095	0.211579	0	0	0	1
-0.126131	-0.99157	-0.0285497	0.448737	-0.991605	0.125184	0.0318722	-0.464456	-0.0280579	0.0323143	-0.999082	0.211475	0	0	0	1
-0.126147	-0.991562	-0.0287555	0.448399	-0.991595	0.125184	0.0321656	-0.464363	-0.0283228	0.0325556	-0.999066	0.211361	0	0	0	1
-0.126293	-0.991538	-0.0289348	0.447967	-0.991569	0.125315	0.0324772	-0.464323	-0.0286048	0.0327767	-0.999051	0.21126	0	0	0	1
-0.126508	-0.991507	-0.0290567	0.447425	-0.991532	0.125514	0.032838	-0.464289	-0.0289405	0.0329491	-0.999036	0.211193	0	0	0	1
-0.126628	-0.991486	-0.0292479	0.446936	-0.991506	0.125616	0.0332087	-0.464211	-0.0292803	0.0331888	-0.999018	0.211088	0	0	0	1
-0.126799	-0.991455	-0.0295438	0.446389	-0.991473	0.125764	0.0336305	-0.464146	-0.0296559	0.0335403	-0.998995	0.210908	0	0	0	1
-0.12691	-0.991438	-0.0296434	0.445961	-0.99145	0.125862	0.0339374	-0.464085	-0.0299442	0.033681	-0.998982	0.21085	0	0	0	1
-0.12696	-0.991431	-0.0296637	0.445708	-0.991439	0.125905	0.0341125	-0.464039	-0.0301138	0.0337248	-0.998975	0.210843	0	0	0	1
-0.127199	-0.991396	-0.0298047	0.44535	-0.991403	0.126133	0.0343212	-0.464074	-0.0302949	0.0338981	-0.998964	0.210768	0	0	0	1
-0.12742	-0.991363	-0.029963	0.444941	-0.991367	0.12634	0.034594	-0.46408	-0.0305381	0.0340964	-0.99895	0.210673	0	0	0	1
-0.127525	-0.991346	-0.0300714	0.444586	-0.991346	0.126434	0.034842	-0.464035	-0.0307668	0.0342385	-0.998938	0.210618	0	0	0	1
-0.1278	-0.991309	-0.0301344	0.444187	-0.991304	0.126699	0.0350747	-0.464074	-0.0309803	0.034339	-0.998928	0.210582	0	0	0	1
-0.127993	-0.991282	-0.0302041	0.443733	-0.991271	0.126879	0.0353694	-0.464049	-0.0312572	0.0344516	-0.998915	0.210544	0	0	0	1
-0.1279	-0.991291	-0.0303136	0.443293	-0.991271	0.12677	0.0357384	-0.463864	-0.0316127	0.034604	-0.998899	0.21049	0	0	0	1
-0.128048	-0.99127	-0.0303594	0.442799	-0.991242	0.126905	0.0360692	-0.463802	-0.0319299	0.0346961	-0.998886	0.21046	0	0	0	1
-0.128293	-0.99124	-0.0302999	0.44225	-0.9912	0.127141	0.0363859	-0.463784	-0.0322432	0.0346854	-0.998876	0.210493	0	0	0	1
-0.128373	-0.991235	-0.0301291	0.441755	-0.991179	0.127215	0.036703	-0.463683	-0.0325768	0.034559	-0.99887	0.210586	0	0	0	1
-0.128362	-0.991246	-0.0298326	0.441212	-0.991168	0.127203	0.0370436	-0.463519	-0.032953	0.0343082	-0.998866	0.210757	0	0	0	1
-0.128584	-0.991223	-0.0296192	0.440637	-0.991128	0.127421	0.0373495	-0.463477	-0.0332761	0.0341431	-0.998861	0.210875	0	0	0	1
-0.128938	-0.99118	-0.0295289	0.440099	-0.991073	0.127768	0.0376226	-0.463524	-0.0335464	0.0341003	-0.998853	0.210916	0	0	0	1
-0.129328	-0.991132	-0.0294403	0.439627	-0.991016	0.128155	0.0378285	-0.463615	-0.0337486	0.0340521	-0.998848	0.210963	0	0	0	1
-0.129474	-0.991112	-0.0294783	0.439278	-0.99099	0.128292	0.0380433	-0.463596	-0.0339518	0.0341223	-0.998839	0.210946	0	0	0	1
-0.129532	-0.991098	-0.0297013	0.439017	-0.990976	0.128335	0.0382462	-0.463548	-0.0341225	0.0343714	-0.998824	0.210829	0	0	0	1
-0.129697	-0.991067	-0.029989	0.438743	-0.99095	0.128484	0.0384352	-0.463557	-0.0342672	0.0346865	-0.998809	0.210681	0	0	0	1
-0.129853	-0.991037	-0.0302995	0.438423	-0.990923	0.128621	0.0386723	-0.463545	-0.034457	0.0350302	-0.99879	0.210523	0	0	0	1
-0.129964	-0.991015	-0.0305524	0.438035	-0.990899	0.128713	0.0389647	-0.463487	-0.0347106	0.0353223	-0.998771	0.210393	0	0	0	1
-0.130181	-0.990982	-0.0306912	0.437539	-0.990861	0.128913	0.0392819	-0.463458	-0.0349996	0.0355084	-0.998754	0.210321	0	0	0	1
-0.13036	-0.990956	-0.0307966	0.436942	-0.990824	0.129075	0.0396687	-0.463378	-0.0353633	0.0356692	-0.998736	0.210268	0	0	0	1
-0.130389	-0.990949	-0.0308737	0.436316	-0.990805	0.129086	0.0401175	-0.463201	-0.0357975	0.0358047	-0.998715	0.210234	0	0	0	1
-0.13057	-0.990928	-0.030806	0.435728	-0.990768	0.129256	0.0404832	-0.463127	-0.0361625	0.0357914	-0.998703	0.210266	0	0	0	1
-0.130674	-0.99092	-0.0306003	0.435164	-0.990741	0.129355	0.0408018	-0.46302	-0.0365015	0.0356326	-0.998696	0.210388	0	0	0	1
-0.130728	-0.990918	-0.0304363	0.434703	-0.990724	0.129406	0.0410619	-0.462915	-0.0367788	0.0355058	-0.998691	0.21049	0	0	0	1
-0.130875	-0.990898	-0.0304539	0.434255	-0.990695	0.129543	0.0413349	-0.462861	-0.0370421	0.0355641	-0.998679	0.210478	0	0	0	1
-0.130988	-0.990879	-0.0305993	0.433838	-0.99067	0.12964	0.0416213	-0.462797	-0.0373033	0.0357496	-0.998662	0.210388	0	0	0	1
-0.130997	-0.990874	-0.0307326	0.433453	-0.990658	0.129634	0.0419173	-0.462684	-0.0375793	0.0359204	-0.998646	0.210304	0	0	0	1
-0.131086	-0.990858	-0.0308562	0.433134	-0.990639	0.129711	0.0421317	-0.462636	-0.0377727	0.0360741	-0.998633	0.210236	0	0	0	1
-0.131245	-0.990832	-0.031024	0.432816	-0.990612	0.129855	0.0423333	-0.462626	-0.037945	0.0362726	-0.998619	0.210146	0	0	0	1
-0.131347	-0.990813	-0.0311911	0.432468	-0.99059	0.129943	0.0425719	-0.462573	-0.0381562	0.0364732	-0.998604	0.210054	0	0	0	1
-0.131363	-0.990808	-0.0312851	0.432116	-0.990579	0.129946	0.0428295	-0.462468	-0.0383989	0.0366003	-0.99859	0.210003	0	0	0	1
-0.131531	-0.990787	-0.03124	0.431758	-0.990549	0.130108	0.0430214	-0.462453	-0.038589	0.0365872	-0.998583	0.210029	0	0	0	1
-0.131878	-0.990744	-0.0311278	0.431316	-0.990496	0.130454	0.0431902	-0.462514	-0.0387582	0.0365117	-0.998579	0.210097	0	0	0	1
-0.131972	-0.990736	-0.0309981	0.430863	-0.990473	0.130543	0.0434463	-0.462429	-0.0390258	0.0364203	-0.998572	0.210171	0	0	0	1
-0.132013	-0.990738	-0.0307482	0.430469	-0.990459	0.130587	0.043645	-0.46233	-0.039254	0.0362004	-0.998571	0.210322	0	0	0	1
-0.132196	-0.990724	-0.0304075	0.430025	-0.990426	0.130777	0.0438095	-0.462305	-0.0394551	0.0358916	-0.998575	0.210522	0	0	0	1
-0.132327	-0.990715	-0.0301468	0.4296	-0.990401	0.130912	0.0439888	-0.462249	-0.0396624	0.0356621	-0.998575	0.21068	0	0	0	1
-0.132437	-0.990702	-0.030073	0.429114	-0.990375	0.131016	0.0442551	-0.462161	-0.0399321	0.0356284	-0.998565	0.210732	0	0	0	1
-0.132652	-0.990675	-0.0300139	0.428682	-0.990337	0.131225	0.0444799	-0.462147	-0.0401552	0.035608	-0.998557	0.210761	0	0	0	1
-0.132767	-0.990661	-0.0299648	0.428286	-0.990314	0.131335	0.0446789	-0.462097	-0.0403548	0.0355902	-0.99855	0.210802	0	0	0	1
-0.132783	-0.99066	-0.0299476	0.427919	-0.990302	0.131343	0.0449013	-0.461989	-0.0405771	0.0356031	-0.99854	0.210823	0	0	0	1
-0.132886	-0.990646	-0.0299381	0.427535	-0.99028	0.131438	0.0451227	-0.461926	-0.0407943	0.0356271	-0.99853	0.210833	0	0	0	1
-0.133073	-0.990624	-0.0298509	0.427105	-0.990247	0.131622	0.0453072	-0.46193	-0.0409819	0.0355727	-0.998525	0.210892	0	0	0	1
-0.132291	-0.990729	-0.0298224	0.426723	-0.990343	0.130835	0.0454951	-0.461936	-0.0412001	0.0355368	-0.998517	0.210931	0	0	0	1
-0.132442	-0.990711	-0.0297815	0.426332	-0.990314	0.130981	0.0456942	-0.461922	-0.0413976	0.0355286	-0.998509	0.210955	0	0	0	1
-0.132545	-0.990699	-0.0297104	0.425963	-0.990292	0.131081	0.0458787	-0.461877	-0.0415862	0.0354867	-0.998503	0.211	0	0	0	1
-0.132633	-0.990688	-0.0296792	0.42569	-0.990275	0.131165	0.0460103	-0.461844	-0.0417176	0.0354768	-0.998498	0.211037	0	0	0	1
-0.132814	-0.990663	-0.0297211	0.425345	-0.990244	0.131337	0.0461855	-0.46184	-0.0418794	0.035549	-0.998488	0.211036	0	0	0	1
-0.132889	-0.990653	-0.0296969	0.424942	-0.990224	0.131405	0.0464113	-0.461751	-0.0421039	0.0355578	-0.998479	0.211066	0	0	0	1
-0.132794	-0.99067	-0.0295667	0.424537	-0.990227	0.131308	0.0466359	-0.461568	-0.0423471	0.0354544	-0.998472	0.211164	0	0	0	1
-0.132964	-0.990654	-0.0293183	0.424009	-0.990193	0.131481	0.0468565	-0.461495	-0.0425925	0.0352448	-0.998469	0.211315	0	0	0	1
-0.133157	-0.990639	-0.028963	0.423518	-0.990159	0.131684	0.0470137	-0.461458	-0.0427883	0.034922	-0.998472	0.211525	0	0	0	1
-0.133261	-0.990637	-0.0285521	0.42302	-0.990136	0.1318	0.0471814	-0.46136	-0.0430052	0.0345417	-0.998476	0.211779	0	0	0	1
-0.133404	-0.99063	-0.02811	0.422505	-0.990108	0.131957	0.0473188	-0.461287	-0.0431949	0.0341282	-0.998482	0.212057	0	0	0	1
-0.133503	-0.990626	-0.0277973	0.422014	-0.990086	0.132063	0.0474795	-0.461194	-0.0433921	0.0338441	-0.998483	0.212264	0	0	0	1
-0.133821	-0.990592	-0.0274547	0.421477	-0.990035	0.132391	0.0476248	-0.461211	-0.0435707	0.0335381	-0.998486	0.212478	0	0	0	1
-0.13407	-0.990569	-0.0270801	0.421019	-0.989996	0.132654	0.0477132	-0.461222	-0.0436997	0.0331899	-0.998492	0.212717	0	0	0	1
-0.134321	-0.990541	-0.0268574	0.420519	-0.989954	0.132909	0.0478762	-0.461221	-0.0438826	0.0330021	-0.99849	0.212859	0	0	0	1
-0.134496	-0.990517	-0.0268726	0.420051	-0.98992	0.133075	0.048112	-0.461174	-0.0441084	0.0330563	-0.998478	0.212855	0	0	0	1
-0.134627	-0.990498	-0.0269308	0.419714	-0.989896	0.133199	0.0482741	-0.461145	-0.044257	0.0331414	-0.998469	0.212832	0	0	0	1
-0.13476	-0.990479	-0.0269306	0.419365	-0.989871	0.133326	0.0484323	-0.461112	-0.0444094	0.0331683	-0.998461	0.212846	0	0	0	1
-0.134799	-0.990474	-0.0269502	0.419058	-0.989858	0.133359	0.0486023	-0.461033	-0.044574	0.0332122	-0.998452	0.212844	0	0	0	1
-0.134939	-0.990454	-0.0269609	0.418719	-0.989832	0.133493	0.0487629	-0.460997	-0.0447271	0.0332505	-0.998444	0.212846	0	0	0	1
-0.135152	-0.990429	-0.0268412	0.418335	-0.989796	0.133706	0.048905	-0.460996	-0.0448769	0.0331607	-0.99844	0.212919	0	0	0	1
-0.135158	-0.990436	-0.0265413	0.418089	-0.989792	0.133725	0.0489298	-0.460937	-0.0449414	0.0328674	-0.998447	0.213117	0	0	0	1
