# Supplementary material for: Axially rigid steerable needle with compliant active tip control
Source: PLoS One. 2021 Dec 16;16(12):e0261089. doi: 10.1371/journal.pone.0261089 (PMC8675730; doi:10.1371/journal.pone.0261089)
Supplement: S5 File — (ZIP) [file pone.0261089.s005.zip › Remainder/poseLog_Thu_Apr_29_13_15_21_2021_.csv]

-0.05271	-0.997572	-0.0447453	0.41899	-0.996023	0.0492768	0.0740254	-0.457984	-0.0716698	0.0484518	-0.99625	0.2143	0	0	0	1
-0.0521779	-0.997599	-0.0447566	0.418571	-0.996035	0.0487349	0.0742283	-0.457785	-0.071898	0.0484348	-0.996234	0.214322	0	0	0	1
-0.0517841	-0.997644	-0.0442144	0.418497	-0.996059	0.0483858	0.0741244	-0.457605	-0.0718394	0.0478612	-0.996266	0.214609	0	0	0	1
-0.0514827	-0.997688	-0.0435665	0.418526	-0.996084	0.0481394	0.0739588	-0.457507	-0.0717197	0.0471861	-0.996307	0.214871	0	0	0	1
-0.0512179	-0.997727	-0.0429757	0.418679	-0.996104	0.047924	0.0738193	-0.457462	-0.0716211	0.0465718	-0.996343	0.214941	0	0	0	1
-0.050961	-0.997762	-0.0424703	0.418847	-0.996122	0.0477083	0.0737236	-0.457428	-0.0715615	0.0460453	-0.996372	0.214924	0	0	0	1
-0.0507036	-0.9978	-0.0418759	0.419045	-0.996142	0.0475	0.0735901	-0.457406	-0.0714682	0.0454284	-0.996407	0.214926	0	0	0	1
-0.0503462	-0.997844	-0.0412609	0.419289	-0.996167	0.047194	0.0734397	-0.457357	-0.0713633	0.0447829	-0.996443	0.214937	0	0	0	1
-0.0500711	-0.997883	-0.0406378	0.419517	-0.99619	0.0469716	0.0732679	-0.45733	-0.0712332	0.0441344	-0.996482	0.214958	0	0	0	1
-0.0497651	-0.997931	-0.0398356	0.419805	-0.996217	0.0467323	0.0730633	-0.457308	-0.0710797	0.0433037	-0.996529	0.214986	0	0	0	1
-0.0493877	-0.997977	-0.039153	0.420103	-0.996244	0.0464114	0.0728923	-0.457238	-0.0709569	0.0425888	-0.996569	0.215004	0	0	0	1
-0.0490345	-0.998018	-0.0385372	0.420403	-0.996272	0.0461105	0.0727062	-0.457169	-0.0708143	0.0419415	-0.996606	0.215037	0	0	0	1
-0.048495	-0.998062	-0.0380744	0.420704	-0.996354	0.0456396	0.0718699	-0.45724	-0.0700221	0.0414038	-0.996685	0.215084	0	0	0	1
-0.0479035	-0.998114	-0.0374545	0.421113	-0.996402	0.045106	0.0715414	-0.457127	-0.0697463	0.0407297	-0.996732	0.215098	0	0	0	1
-0.0472963	-0.998162	-0.0369529	0.421509	-0.996455	0.0445508	0.0711486	-0.457003	-0.0694007	0.0401699	-0.996779	0.215145	0	0	0	1
-0.0466889	-0.998212	-0.036373	0.421917	-0.996519	0.0440068	0.0705946	-0.456932	-0.0688969	0.0395253	-0.996839	0.215198	0	0	0	1
-0.046138	-0.998262	-0.0356958	0.422325	-0.996579	0.0435249	0.0700469	-0.456882	-0.0684007	0.0387885	-0.996902	0.21527	0	0	0	1
-0.0457674	-0.998311	-0.0347951	0.422716	-0.996622	0.0432332	0.0696122	-0.456873	-0.0680196	0.0378465	-0.996965	0.215345	0	0	0	1
-0.0455238	-0.998365	-0.0335341	0.423149	-0.996657	0.0430912	0.0691957	-0.456915	-0.0676669	0.036555	-0.997037	0.215443	0	0	0	1
-0.0453167	-0.998418	-0.0322105	0.423588	-0.996685	0.0429862	0.0688555	-0.456945	-0.0673913	0.035207	-0.997104	0.215541	0	0	0	1
-0.0451116	-0.998469	-0.0308745	0.424021	-0.99671	0.0428817	0.0685569	-0.456968	-0.0671573	0.0338487	-0.997167	0.215623	0	0	0	1
-0.0448097	-0.998524	-0.02953	0.42449	-0.99674	0.042681	0.0682443	-0.456953	-0.0669126	0.0324749	-0.997229	0.215697	0	0	0	1
-0.0444412	-0.998592	-0.0277168	0.425073	-0.99678	0.0424482	0.0678033	-0.45694	-0.0665607	0.030624	-0.997311	0.215772	0	0	0	1
-0.0441073	-0.998653	-0.0260004	0.425589	-0.996816	0.0422408	0.0674095	-0.456927	-0.0662499	0.0288741	-0.997384	0.215779	0	0	0	1
-0.0437931	-0.998697	-0.0247924	0.425966	-0.996842	0.0420142	0.0671606	-0.456874	-0.066061	0.0276385	-0.997432	0.215741	0	0	0	1
-0.0434996	-0.99874	-0.0235497	0.426351	-0.99687	0.0418108	0.0668827	-0.456838	-0.0658434	0.0263687	-0.997481	0.215744	0	0	0	1
-0.0432539	-0.998773	-0.0226028	0.426684	-0.996893	0.0416339	0.0666491	-0.456811	-0.0656558	0.0253988	-0.997518	0.215787	0	0	0	1
-0.0429096	-0.998807	-0.0217355	0.427069	-0.996921	0.0413533	0.066406	-0.456745	-0.0654575	0.0245014	-0.997554	0.21586	0	0	0	1
-0.0424774	-0.998845	-0.0208205	0.427507	-0.996956	0.040989	0.066103	-0.456661	-0.0652028	0.0235484	-0.997593	0.215943	0	0	0	1
-0.041816	-0.998885	-0.0201956	0.427931	-0.997033	0.040388	0.0653056	-0.456645	-0.0644468	0.0228499	-0.997659	0.216019	0	0	0	1
-0.0409739	-0.99893	-0.0196896	0.428413	-0.997113	0.0395967	0.0645606	-0.456536	-0.0637415	0.0222615	-0.997717	0.216081	0	0	0	1
-0.0400409	-0.998978	-0.019174	0.428923	-0.997213	0.0387207	0.0635365	-0.456475	-0.0627587	0.0216481	-0.997793	0.216159	0	0	0	1
-0.0390456	-0.999026	-0.0187433	0.429415	-0.997333	0.0377823	0.06221	-0.456491	-0.0614709	0.0211059	-0.997885	0.216236	0	0	0	1
-0.038615	-0.999052	-0.0182154	0.429925	-0.997416	0.0374077	0.0611023	-0.456443	-0.0603926	0.0205114	-0.997963	0.216302	0	0	0	1
-0.0382752	-0.999076	-0.0175943	0.430377	-0.997481	0.037124	0.0602006	-0.456418	-0.0595214	0.0198378	-0.998029	0.216376	0	0	0	1
-0.0378528	-0.999109	-0.0166062	0.4309	-0.997542	0.0367759	0.0594097	-0.456402	-0.0587757	0.0187978	-0.998093	0.216458	0	0	0	1
-0.0376563	-0.999137	-0.0153684	0.431463	-0.997581	0.0366631	0.058812	-0.456373	-0.0582274	0.0175296	-0.998148	0.21652	0	0	0	1
-0.0375932	-0.999156	-0.0142328	0.431942	-0.997613	0.0366754	0.0582559	-0.456394	-0.0577143	0.0163726	-0.998198	0.216544	0	0	0	1
-0.0374266	-0.999177	-0.0131694	0.43239	-0.997637	0.0365758	0.0579056	-0.456375	-0.0574059	0.0152892	-0.998233	0.216553	0	0	0	1
-0.0372189	-0.9992	-0.0119188	0.432891	-0.997665	0.0364459	0.0575038	-0.45637	-0.0570531	0.0140151	-0.998272	0.216584	0	0	0	1
-0.03705	-0.999222	-0.0105317	0.433396	-0.997696	0.0363626	0.0570234	-0.456407	-0.0566258	0.0126041	-0.998315	0.216646	0	0	0	1
-0.0369142	-0.999238	-0.00942272	0.433826	-0.997716	0.0362933	0.0567255	-0.456381	-0.0563701	0.0114791	-0.998343	0.216714	0	0	0	1
-0.0367957	-0.999252	-0.00835461	0.434239	-0.997734	0.0362381	0.0564395	-0.456348	-0.0561243	0.0103963	-0.998369	0.216795	0	0	0	1
-0.0366002	-0.999268	-0.00726438	0.43466	-0.997756	0.0361071	0.0561323	-0.456318	-0.0558586	0.0092865	-0.998395	0.21689	0	0	0	1
-0.0364708	-0.999279	-0.00630862	0.435073	-0.997782	0.0360347	0.0557223	-0.456282	-0.0554845	0.00831086	-0.998424	0.216984	0	0	0	1
-0.0362819	-0.99929	-0.0056329	0.435452	-0.997813	0.0358871	0.05526	-0.456216	-0.0550484	0.00760954	-0.998454	0.217057	0	0	0	1
-0.0360136	-0.999303	-0.00487808	0.435892	-0.997853	0.0356648	0.0546773	-0.456147	-0.054495	0.00682079	-0.99849	0.21714	0	0	0	1
-0.0355777	-0.999322	-0.00424602	0.436368	-0.997917	0.0352696	0.0537564	-0.456101	-0.0536	0.0061338	-0.998543	0.217227	0	0	0	1
-0.0354118	-0.999329	-0.00389493	0.436857	-0.998	0.0351312	0.0522862	-0.456097	-0.0521441	0.00572284	-0.998622	0.217309	0	0	0	1
-0.0353032	-0.999333	-0.0037489	0.437367	-0.998088	0.0350396	0.0506407	-0.456056	-0.0505054	0.00551372	-0.998708	0.217386	0	0	0	1
-0.0351473	-0.999339	-0.00363139	0.437917	-0.998179	0.034899	0.0489224	-0.455985	-0.0487931	0.00532852	-0.998794	0.217469	0	0	0	1
-0.0354647	-0.999328	-0.00364556	0.438483	-0.998241	0.0352234	0.0473976	-0.455796	-0.047267	0.00530439	-0.998867	0.217525	0	0	0	1
-0.0359279	-0.999311	-0.00368835	0.439023	-0.998308	0.0356937	0.0456023	-0.455689	-0.0454688	0.00530485	-0.99895	0.217594	0	0	0	1
-0.03609	-0.999306	-0.00363705	0.439544	-0.99838	0.0358671	0.0438575	-0.45562	-0.0437262	0.00519838	-0.999029	0.217666	0	0	0	1
-0.0357764	-0.999317	-0.00358823	0.44007	-0.998471	0.0355655	0.0419868	-0.455597	-0.04186	0.00506933	-0.999109	0.217744	0	0	0	1
-0.035553	-0.999326	-0.00340936	0.440588	-0.99854	0.035357	0.0405047	-0.455515	-0.0403864	0.00482895	-0.999171	0.21781	0	0	0	1
-0.0354626	-0.99933	-0.00305425	0.441105	-0.998606	0.0352881	0.0389104	-0.455523	-0.038806	0.00441441	-0.999236	0.217867	0	0	0	1
-0.0352208	-0.99934	-0.00242307	0.441628	-0.998677	0.0350773	0.0372296	-0.455629	-0.0371495	0.00371574	-0.999301	0.217935	0	0	0	1
-0.0348745	-0.999354	-0.0017771	0.442153	-0.998746	0.0347601	0.0356478	-0.455711	-0.0355924	0.00300275	-0.99936	0.218012	0	0	0	1
-0.0347453	-0.999359	-0.00108101	0.442642	-0.998791	0.0346584	0.0344641	-0.45573	-0.034434	0.0022619	-0.999403	0.218084	0	0	0	1
-0.0343882	-0.999372	7.87265e-05	0.443254	-0.998842	0.0343427	0.0332962	-0.455769	-0.0333074	0.00105115	-0.999443	0.218169	0	0	0	1
-0.0340924	-0.999382	0.000975768	0.443828	-0.998897	0.0340772	0.0318913	-0.45585	-0.0319343	9.74093e-05	-0.999488	0.21819	0	0	0	1
-0.0338743	-0.999389	0.0013988	0.444277	-0.998932	0.0338723	0.0309806	-0.455796	-0.0310384	-0.00036298	-0.999517	0.218152	0	0	0	1
-0.0336597	-0.999395	0.00202329	0.444784	-0.998959	0.0336766	0.0303174	-0.455681	-0.0303966	-0.0010158	-0.999536	0.218106	0	0	0	1
-0.0336761	-0.999393	0.00264921	0.445228	-0.998978	0.033711	0.0296512	-0.455626	-0.029752	-0.00166301	-0.999554	0.218055	0	0	0	1
-0.0335408	-0.999396	0.00330178	0.445692	-0.999002	0.0335935	0.028979	-0.455571	-0.0291018	-0.00234152	-0.999572	0.217995	0	0	0	1
-0.0334436	-0.999397	0.00373183	0.446106	-0.999019	0.0335075	0.0284713	-0.455463	-0.0286086	-0.00279097	-0.999585	0.217901	0	0	0	1
-0.0332913	-0.999401	0.00409824	0.446519	-0.99904	0.0333639	0.0278956	-0.455369	-0.028045	-0.00318059	-0.9996	0.217784	0	0	0	1
-0.0332301	-0.999401	0.0045933	0.446989	-0.999062	0.033314	0.027174	-0.455302	-0.0273402	-0.00370093	-0.999618	0.217656	0	0	0	1
-0.0331466	-0.999402	0.0050115	0.447425	-0.99909	0.0332379	0.026211	-0.455294	-0.0263913	-0.00415303	-0.999641	0.217561	0	0	0	1
-0.0331509	-0.9994	0.00538091	0.447903	-0.999116	0.0332474	0.0252051	-0.455228	-0.0253982	-0.00455544	-0.999665	0.217501	0	0	0	1
-0.033002	-0.999403	0.00560194	0.448365	-0.999144	0.0330997	0.0242698	-0.455133	-0.0244701	-0.00481102	-0.999687	0.217474	0	0	0	1
-0.0333176	-0.999391	0.00593756	0.448839	-0.999156	0.0334186	0.0233378	-0.455068	-0.0235513	-0.00516978	-0.999708	0.217492	0	0	0	1
-0.0338127	-0.999371	0.00637672	0.449342	-0.999159	0.0339189	0.022454	-0.454967	-0.0226855	-0.00562689	-0.999725	0.217553	0	0	0	1
-0.0340951	-0.999358	0.00691666	0.449824	-0.999169	0.0342079	0.0215508	-0.454909	-0.0218029	-0.00619086	-0.999741	0.217634	0	0	0	1
-0.0342196	-0.99935	0.00752564	0.450328	-0.999181	0.0343402	0.0207515	-0.45487	-0.0210258	-0.00682405	-0.999754	0.217718	0	0	0	1
-0.0342124	-0.999345	0.00809023	0.450814	-0.999194	0.0343404	0.0201331	-0.454814	-0.020427	-0.00740956	-0.999762	0.217788	0	0	0	1
-0.0342292	-0.999338	0.00885333	0.451319	-0.999208	0.0343667	0.0193964	-0.454805	-0.0197171	-0.00819701	-0.99977	0.217859	0	0	0	1
-0.0341737	-0.999331	0.00988426	0.451892	-0.999224	0.0343246	0.0186397	-0.454784	-0.0189959	-0.00925416	-0.999775	0.217881	0	0	0	1
-0.0343391	-0.999315	0.0108682	0.452389	-0.99923	0.0345018	0.0179705	-0.454793	-0.0183625	-0.0102573	-0.999777	0.217825	0	0	0	1
-0.0343152	-0.999306	0.0117414	0.452912	-0.999242	0.0344865	0.017296	-0.454778	-0.0177183	-0.0111535	-0.999779	0.217709	0	0	0	1
-0.0342842	-0.999295	0.0126855	0.453476	-0.999256	0.0344629	0.0165228	-0.45478	-0.0169776	-0.0121241	-0.999781	0.217571	0	0	0	1
-0.0342679	-0.999282	0.0137174	0.454033	-0.999273	0.0344506	0.0155018	-0.454874	-0.0159926	-0.0131906	-0.999783	0.21742	0	0	0	1
-0.0342246	-0.999278	0.0140915	0.454473	-0.999286	0.034403	0.0147393	-0.454833	-0.0152428	-0.0135913	-0.99979	0.217198	0	0	0	1
-0.0338973	-0.999284	0.0145079	0.454953	-0.99931	0.0340698	0.013863	-0.45478	-0.0143766	-0.0140423	-0.999796	0.217065	0	0	0	1
-0.0337441	-0.999285	0.0147814	0.455402	-0.99933	0.0339057	0.01283	-0.454758	-0.0133514	-0.0143528	-0.999806	0.217008	0	0	0	1
-0.0335354	-0.999287	0.015069	0.455855	-0.999351	0.0336842	0.0116953	-0.454725	-0.0122239	-0.0146812	-0.999816	0.217024	0	0	0	1
-0.0332591	-0.999294	0.0152724	0.456323	-0.999377	0.0333891	0.0102671	-0.454692	-0.010799	-0.0149356	-0.999828	0.217088	0	0	0	1
-0.0332495	-0.999292	0.0154036	0.456777	-0.999392	0.0333577	0.00873081	-0.454674	-0.00926768	-0.0151181	-0.999841	0.217177	0	0	0	1
-0.0334079	-0.999286	0.0154615	0.457272	-0.999399	0.0334954	0.00733267	-0.454567	-0.00787451	-0.0152213	-0.999851	0.217268	0	0	0	1
-0.0331976	-0.999293	0.0154115	0.457781	-0.999418	0.0332596	0.0056839	-0.454497	-0.0062216	-0.0152279	-0.999863	0.217377	0	0	0	1
-0.033308	-0.99929	0.0154147	0.458304	-0.999421	0.0333502	0.00438653	-0.454373	-0.0049266	-0.0152737	-0.999869	0.21748	0	0	0	1
-0.0334063	-0.999287	0.0153769	0.458822	-0.999423	0.0334306	0.00322506	-0.454314	-0.00376589	-0.0152743	-0.999874	0.217567	0	0	0	1
-0.0336777	-0.999277	0.0154244	0.459341	-0.999417	0.0336865	0.00219638	-0.454334	-0.00274344	-0.0153554	-0.999876	0.217685	0	0	0	1
-0.0338601	-0.999268	0.0156137	0.459882	-0.999412	0.0338609	0.00164822	-0.454255	-0.00220475	-0.0155626	-0.999874	0.217812	0	0	0	1
-0.0341635	-0.999255	0.0157834	0.460411	-0.999403	0.0341561	0.00110359	-0.454222	-0.0016709	-0.0157502	-0.999872	0.217928	0	0	0	1
-0.034396	-0.999245	0.0159385	0.460829	-0.999396	0.0343803	0.000558257	-0.454252	-0.00113482	-0.0159235	-0.99987	0.218045	0	0	0	1
-0.0342111	-0.999248	0.0161132	0.461222	-0.999403	0.0341872	4.77086e-05	-0.454228	-0.000627551	-0.0161158	-0.999868	0.218179	0	0	0	1
-0.034106	-0.999248	0.0163552	0.461677	-0.999407	0.0340729	-0.000523607	-0.454199	-6.30618e-05	-0.0163773	-0.999864	0.218349	0	0	0	1
-0.0341215	-0.999242	0.0166523	0.462127	-0.999406	0.034081	-0.000970394	-0.454173	0.000373133	-0.0166893	-0.999858	0.21853	0	0	0	1
-0.0339581	-0.999243	0.0169453	0.46262	-0.999411	0.0339094	-0.00144406	-0.454093	0.000839362	-0.0169982	-0.999853	0.218715	0	0	0	1
-0.033814	-0.999246	0.0170891	0.463107	-0.999415	0.0337529	-0.00216626	-0.454032	0.00155884	-0.0171662	-0.999849	0.218846	0	0	0	1
-0.0337429	-0.999248	0.0170908	0.463569	-0.999416	0.0336658	-0.00309069	-0.454014	0.00248403	-0.0171988	-0.999847	0.218926	0	0	0	1
-0.0337124	-0.999247	0.0171855	0.464011	-0.999415	0.0336244	-0.00370605	-0.45395	0.00309647	-0.0173141	-0.999843	0.218967	0	0	0	1
-0.0335488	-0.999251	0.01728	0.464492	-0.999418	0.0334486	-0.00439064	-0.453921	0.00378044	-0.017431	-0.999839	0.218996	0	0	0	1
-0.0333436	-0.999258	0.0172761	0.464992	-0.999422	0.0332306	-0.00512732	-0.453934	0.00452051	-0.0174508	-0.999835	0.219024	0	0	0	1
-0.0332034	-0.99926	0.0174198	0.46542	-0.999424	0.0330806	-0.00564455	-0.453912	0.00503522	-0.0176108	-0.99983	0.219079	0	0	0	1
-0.0329869	-0.999263	0.0176484	0.465878	-0.999429	0.0328549	-0.00609126	-0.453844	0.00547805	-0.0178529	-0.999823	0.219166	0	0	0	1
-0.0328963	-0.999262	0.0179177	0.466342	-0.999429	0.0327525	-0.00666181	-0.45385	0.00604116	-0.0181402	-0.999815	0.219305	0	0	0	1
-0.0329467	-0.999252	0.0183561	0.466875	-0.999424	0.0327897	-0.00722892	-0.453905	0.00659274	-0.0185973	-0.999803	0.219547	0	0	0	1
-0.0328483	-0.999246	0.0188444	0.467449	-0.999424	0.0326809	-0.00760082	-0.453887	0.00695035	-0.0190968	-0.999791	0.219809	0	0	0	1
-0.0329598	-0.999233	0.0193418	0.468083	-0.999418	0.0327808	-0.00801549	-0.453904	0.00734641	-0.0196083	-0.999778	0.220075	0	0	0	1
-0.0331253	-0.999218	0.019842	0.468691	-0.99941	0.0329349	-0.00840563	-0.454022	0.00771667	-0.0201223	-0.999765	0.220332	0	0	0	1
-0.0329914	-0.999216	0.0201584	0.469278	-0.999412	0.0327929	-0.00868068	-0.453989	0.00798393	-0.0204464	-0.999757	0.220487	0	0	0	1
-0.0329821	-0.999213	0.0203137	0.469811	-0.999411	0.0327779	-0.00889882	-0.453928	0.00819708	-0.0206087	-0.999752	0.220548	0	0	0	1
-0.033077	-0.999207	0.0204688	0.470229	-0.999406	0.0328674	-0.00909577	-0.453929	0.0083869	-0.020771	-0.999747	0.220607	0	0	0	1
-0.0329613	-0.999205	0.0207305	0.470702	-0.999408	0.0327452	-0.00930221	-0.453872	0.00858709	-0.0210384	-0.999739	0.220733	0	0	0	1
-0.0328496	-0.999201	0.0210863	0.471216	-0.999409	0.0326247	-0.00956892	-0.453836	0.00884445	-0.0214016	-0.999729	0.220913	0	0	0	1
-0.0329001	-0.999191	0.0214887	0.47167	-0.999406	0.032666	-0.00982481	-0.453846	0.00908601	-0.0218126	-0.999718	0.221119	0	0	0	1
-0.0327313	-0.999187	0.0219091	0.472231	-0.999409	0.0324872	-0.0101037	-0.453807	0.00935482	-0.0222403	-0.999707	0.221334	0	0	0	1
-0.0328502	-0.999174	0.0223403	0.472853	-0.999402	0.0325942	-0.0104516	-0.453848	0.00968591	-0.0226837	-0.999693	0.22155	0	0	0	1
-0.0329784	-0.999162	0.0227043	0.473394	-0.999394	0.0327115	-0.0107732	-0.453961	0.00999253	-0.0230592	-0.999682	0.221728	0	0	0	1
-0.0328759	-0.999158	0.0229887	0.474028	-0.999395	0.0325992	-0.0110692	-0.453949	0.0102816	-0.0233521	-0.999672	0.221863	0	0	0	1
-0.0329157	-0.999153	0.0231758	0.474509	-0.999392	0.0326325	-0.0112639	-0.453876	0.0104692	-0.0235458	-0.999666	0.221942	0	0	0	1
-0.0327504	-0.999156	0.0232881	0.474868	-0.999396	0.0324634	-0.0113707	-0.453744	0.0105761	-0.0236598	-0.999662	0.221984	0	0	0	1
-0.032574	-0.999157	0.0234631	0.4753	-0.999399	0.0322803	-0.0115755	-0.453606	0.0107794	-0.0238395	-0.999655	0.222068	0	0	0	1
-0.0324726	-0.999155	0.0237118	0.475713	-0.999394	0.0321561	-0.0124075	-0.453684	0.0116056	-0.0241136	-0.999639	0.222273	0	0	0	1
-0.0323182	-0.999151	0.0240856	0.476201	-0.99939	0.0319802	-0.0131068	-0.453658	0.0122965	-0.0245078	-0.999622	0.222522	0	0	0	1
-0.0321766	-0.999148	0.0243833	0.476777	-0.999384	0.0318129	-0.0139948	-0.453583	0.0131783	-0.0248319	-0.999602	0.222745	0	0	0	1
-0.0322305	-0.999143	0.0244994	0.477386	-0.999358	0.0318235	-0.0156673	-0.453679	0.0148454	-0.0250019	-0.999575	0.222968	0	0	0	1
-0.0321029	-0.99915	0.0244147	0.478062	-0.999322	0.031634	-0.0181943	-0.453784	0.0173777	-0.0249954	-0.999534	0.223196	0	0	0	1
-0.0325144	-0.999139	0.0242868	0.478829	-0.99927	0.0319963	-0.0202627	-0.453605	0.0194395	-0.024941	-0.999497	0.223319	0	0	0	1
-0.0329955	-0.99913	0.0240344	0.4795	-0.999217	0.0324368	-0.0221052	-0.453425	0.0212777	-0.024758	-0.999464	0.223364	0	0	0	1
-0.0336262	-0.999118	0.0236419	0.48007	-0.999153	0.0330283	-0.0240476	-0.453364	0.023217	-0.0244435	-0.999429	0.223341	0	0	0	1
-0.0342992	-0.999104	0.0232925	0.480616	-0.999094	0.0336727	-0.0255675	-0.453224	0.0247317	-0.0241613	-0.999399	0.223289	0	0	0	1
-0.0347349	-0.999093	0.0231033	0.481073	-0.999051	0.0340867	-0.0266691	-0.453162	0.0258289	-0.0240207	-0.999375	0.223276	0	0	0	1
-0.0349029	-0.999087	0.0231135	0.481592	-0.999027	0.0342372	-0.0273804	-0.453189	0.0265356	-0.0240595	-0.999355	0.223309	0	0	0	1
-0.0350994	-0.999077	0.0232575	0.482156	-0.999011	0.0344216	-0.0277234	-0.453269	0.0268688	-0.0242205	-0.999343	0.223358	0	0	0	1
-0.0352341	-0.999071	0.0232879	0.482692	-0.998999	0.0345488	-0.0279977	-0.453393	0.0271387	-0.024264	-0.999334	0.223339	0	0	0	1
-0.0350668	-0.99908	0.0231514	0.483171	-0.999	0.0343816	-0.0281471	-0.453359	0.0272967	-0.0241282	-0.999333	0.223221	0	0	0	1
-0.0348331	-0.999092	0.0230142	0.483747	-0.999003	0.0341474	-0.0283257	-0.453281	0.0274856	-0.0239908	-0.999331	0.223099	0	0	0	1
-0.0348495	-0.999092	0.0229609	0.484273	-0.998997	0.0341599	-0.0285499	-0.453276	0.0277112	-0.0239457	-0.999326	0.223037	0	0	0	1
-0.0347926	-0.999093	0.0230247	0.484874	-0.998991	0.0340949	-0.0288149	-0.453283	0.0279754	-0.0240169	-0.999317	0.223035	0	0	0	1
-0.0347868	-0.99909	0.0231655	0.485443	-0.998984	0.0340788	-0.0290802	-0.453297	0.0282359	-0.0241664	-0.999306	0.223081	0	0	0	1
-0.0349189	-0.999084	0.0231902	0.485956	-0.998973	0.0342042	-0.0293248	-0.453359	0.0284763	-0.0242032	-0.999299	0.223058	0	0	0	1
-0.0349893	-0.999086	0.0230326	0.4864	-0.998964	0.034274	-0.0295336	-0.453451	0.0286888	-0.0240549	-0.999296	0.222937	0	0	0	1
-0.0348596	-0.999095	0.0228297	0.486929	-0.998963	0.0341457	-0.0297225	-0.453437	0.0288877	-0.023855	-0.999295	0.222783	0	0	0	1
-0.0345821	-0.999108	0.0226823	0.487438	-0.998968	0.0338693	-0.0298569	-0.453302	0.0290337	-0.0237042	-0.999294	0.222661	0	0	0	1
-0.0345521	-0.999112	0.0225585	0.487955	-0.998965	0.0338391	-0.0300182	-0.45318	0.0291998	-0.0235851	-0.999292	0.222551	0	0	0	1
-0.0346763	-0.99911	0.0224609	0.488463	-0.998953	0.0339607	-0.0302476	-0.453201	0.0294296	-0.0234991	-0.999288	0.222436	0	0	0	1
-0.0346284	-0.999112	0.0224296	0.488919	-0.99895	0.0339096	-0.0304222	-0.45319	0.0296062	-0.0234724	-0.999283	0.222311	0	0	0	1
-0.0346227	-0.999111	0.0224881	0.489385	-0.998945	0.0338979	-0.0306042	-0.453202	0.0297863	-0.0235368	-0.999276	0.222196	0	0	0	1
-0.0346473	-0.999105	0.022704	0.489821	-0.998938	0.0339114	-0.0308025	-0.45324	0.0299766	-0.0237599	-0.999265	0.222161	0	0	0	1
-0.0345183	-0.999103	0.0229766	0.490325	-0.998938	0.0337705	-0.030956	-0.453203	0.0301239	-0.0240336	-0.999254	0.222187	0	0	0	1
-0.034409	-0.9991	0.0232768	0.490809	-0.998938	0.0336485	-0.0311103	-0.453157	0.0302707	-0.0243353	-0.999243	0.222282	0	0	0	1
-0.0343828	-0.999092	0.0236519	0.491263	-0.998933	0.0336063	-0.0312987	-0.453152	0.0304471	-0.0247156	-0.999228	0.222421	0	0	0	1
-0.0343302	-0.999086	0.0239786	0.491813	-0.99893	0.0335394	-0.0314708	-0.453138	0.0306095	-0.0250461	-0.999215	0.222515	0	0	0	1
-0.0343814	-0.999082	0.0240948	0.492259	-0.998923	0.0335825	-0.0316506	-0.453186	0.030784	-0.0251698	-0.999206	0.222524	0	0	0	1
-0.0342491	-0.999086	0.0241103	0.492731	-0.998922	0.0334457	-0.0318132	-0.453151	0.0309494	-0.0251866	-0.999201	0.222449	0	0	0	1
-0.034141	-0.999088	0.024168	0.493276	-0.998919	0.0333301	-0.0320395	-0.453141	0.0311764	-0.0252485	-0.999192	0.222356	0	0	0	1
-0.0341618	-0.999086	0.0242325	0.493722	-0.998912	0.0333435	-0.0322515	-0.453189	0.0313857	-0.0253206	-0.999184	0.222293	0	0	0	1
-0.0340329	-0.999085	0.0244436	0.494262	-0.998908	0.0332017	-0.0324962	-0.453167	0.0316265	-0.0255355	-0.999171	0.222253	0	0	0	1
-0.0340287	-0.999082	0.0245933	0.4948	-0.998901	0.0331865	-0.0327424	-0.453156	0.0318679	-0.0256932	-0.999159	0.22223	0	0	0	1
-0.0341425	-0.999075	0.0247078	0.49532	-0.998888	0.0332893	-0.0330252	-0.453221	0.0321438	-0.0258206	-0.999147	0.22224	0	0	0	1
-0.0341607	-0.999072	0.0247969	0.495915	-0.998877	0.0332964	-0.0333415	-0.453283	0.0324565	-0.0259207	-0.999134	0.22225	0	0	0	1
-0.0341584	-0.999073	0.0247743	0.496522	-0.998867	0.0332869	-0.0336514	-0.453332	0.0327672	-0.0259084	-0.999124	0.222202	0	0	0	1
-0.034108	-0.999078	0.0246328	0.497041	-0.998861	0.0332352	-0.0338797	-0.453326	0.0330015	-0.025773	-0.99912	0.222085	0	0	0	1
-0.0338937	-0.999089	0.0244912	0.497493	-0.998865	0.0330227	-0.0339969	-0.453157	0.0331288	-0.0256284	-0.999119	0.221973	0	0	0	1
-0.0339071	-0.999088	0.0244999	0.497948	-0.998857	0.0330307	-0.0341952	-0.45307	0.0333264	-0.025644	-0.999112	0.221947	0	0	0	1
-0.033988	-0.99908	0.024708	0.498329	-0.998848	0.0330988	-0.0344157	-0.453102	0.0335379	-0.0258619	-0.9991	0.221992	0	0	0	1
-0.033866	-0.999076	0.0250237	0.498836	-0.998844	0.03296	-0.0346583	-0.453072	0.0337732	-0.0261812	-0.999084	0.22199	0	0	0	1
-0.0338413	-0.999072	0.0252265	0.499348	-0.998836	0.0329215	-0.0349192	-0.4531	0.034028	-0.0263915	-0.999069	0.221939	0	0	0	1
-0.03384	-0.999068	0.02541	0.499861	-0.998827	0.0329067	-0.0351923	-0.453156	0.034295	-0.0265837	-0.999055	0.221897	0	0	0	1
-0.0337742	-0.999069	0.0254463	0.500462	-0.998818	0.0328309	-0.0355218	-0.453177	0.034625	-0.0266285	-0.999043	0.221858	0	0	0	1
-0.0338351	-0.999065	0.0254983	0.500998	-0.998804	0.0328812	-0.0358499	-0.453256	0.0349497	-0.0266935	-0.999029	0.221863	0	0	0	1
-0.0338403	-0.999063	0.0255689	0.501578	-0.998792	0.0328745	-0.0362047	-0.453312	0.0353019	-0.0267758	-0.999015	0.221884	0	0	0	1
-0.0336956	-0.999069	0.0255417	0.502159	-0.998787	0.0327238	-0.036466	-0.453226	0.035568	-0.026752	-0.999006	0.22184	0	0	0	1
-0.0336942	-0.999071	0.0254679	0.502658	-0.998779	0.0327185	-0.0367073	-0.453179	0.0358117	-0.0266862	-0.998999	0.221775	0	0	0	1
-0.0337042	-0.999069	0.0255299	0.503126	-0.99877	0.0327198	-0.0369487	-0.453167	0.0360507	-0.0267564	-0.998989	0.221783	0	0	0	1
-0.0336645	-0.999066	0.02572	0.503568	-0.998763	0.032667	-0.0371819	-0.453131	0.0362787	-0.0269525	-0.998975	0.22187	0	0	0	1
-0.0336612	-0.999059	0.025995	0.503999	-0.998754	0.032647	-0.0374284	-0.45313	0.0365163	-0.027235	-0.998959	0.222004	0	0	0	1
-0.0336519	-0.99905	0.0263419	0.504385	-0.998748	0.0326196	-0.0376241	-0.453123	0.0367008	-0.0275875	-0.998942	0.22216	0	0	0	1
-0.0335047	-0.999043	0.0267716	0.504845	-0.998748	0.0324528	-0.0377624	-0.45304	0.0368292	-0.0280158	-0.998926	0.222302	0	0	0	1
-0.0335322	-0.999031	0.0271997	0.505324	-0.998742	0.03246	-0.0379217	-0.453018	0.0369737	-0.0284496	-0.998908	0.222435	0	0	0	1
-0.0335945	-0.999018	0.0276044	0.505801	-0.998734	0.0325026	-0.0380821	-0.453054	0.0371191	-0.0288613	-0.998891	0.222554	0	0	0	1
-0.033527	-0.999011	0.0279125	0.506374	-0.998732	0.0324201	-0.0382049	-0.453037	0.0372339	-0.0291705	-0.998878	0.222604	0	0	0	1
-0.0334513	-0.999013	0.0279445	0.506917	-0.998727	0.0323371	-0.038418	-0.453023	0.0374482	-0.0292066	-0.998869	0.222558	0	0	0	1
-0.0333322	-0.999019	0.0278679	0.507408	-0.998722	0.0322144	-0.0386398	-0.452991	0.0376759	-0.0291327	-0.998862	0.222473	0	0	0	1
-0.0332844	-0.999022	0.0278104	0.507936	-0.998713	0.0321605	-0.0389231	-0.452979	0.0379623	-0.0290826	-0.998853	0.222398	0	0	0	1
-0.0333568	-0.999019	0.0278549	0.508392	-0.998701	0.0322237	-0.03918	-0.452993	0.0382157	-0.0291381	-0.998841	0.222354	0	0	0	1
-0.0333009	-0.999012	0.0281403	0.508864	-0.998693	0.032149	-0.0394478	-0.452987	0.0384759	-0.0294296	-0.998823	0.222358	0	0	0	1
-0.0332791	-0.999003	0.0284949	0.509393	-0.998682	0.0321046	-0.0397503	-0.453004	0.0387676	-0.0297926	-0.998801	0.222407	0	0	0	1
-0.0333018	-0.998994	0.0287768	0.509886	-0.99867	0.0321069	-0.0400645	-0.453047	0.039072	-0.0300851	-0.99878	0.222487	0	0	0	1
-0.0332401	-0.99899	0.0289995	0.510448	-0.998659	0.0320266	-0.0403903	-0.453044	0.0393925	-0.0303155	-0.998761	0.222572	0	0	0	1
-0.0332664	-0.998982	0.0292458	0.511054	-0.998644	0.032032	-0.0407566	-0.453083	0.0397501	-0.0305743	-0.998739	0.222679	0	0	0	1
-0.0332029	-0.998977	0.0294829	0.511637	-0.998635	0.0319501	-0.0410457	-0.453052	0.0400334	-0.0308179	-0.99872	0.222769	0	0	0	1
-0.0332017	-0.998973	0.0296279	0.512148	-0.998624	0.0319347	-0.0413153	-0.453	0.0402984	-0.0309713	-0.998704	0.222824	0	0	0	1
-0.0332393	-0.998967	0.0297627	0.512576	-0.998613	0.0319594	-0.0415568	-0.452981	0.0405345	-0.0311151	-0.99869	0.222877	0	0	0	1
-0.0333354	-0.998962	0.0298336	0.513033	-0.998599	0.0320439	-0.0418368	-0.452974	0.0408091	-0.0311988	-0.998677	0.222895	0	0	0	1
-0.0333795	-0.998958	0.0299341	0.513501	-0.998586	0.0320748	-0.0421231	-0.452996	0.0410908	-0.0313101	-0.998662	0.222911	0	0	0	1
-0.0333783	-0.998954	0.0300715	0.514101	-0.998572	0.032057	-0.042473	-0.452995	0.0414363	-0.0314586	-0.998643	0.222955	0	0	0	1
-0.0334925	-0.998945	0.0302138	0.514766	-0.998549	0.0321508	-0.0429265	-0.453073	0.0418816	-0.03162	-0.998619	0.223017	0	0	0	1
-0.0336165	-0.99894	0.0302705	0.515412	-0.998526	0.0322576	-0.0433933	-0.453173	0.0423426	-0.0316969	-0.998597	0.223039	0	0	0	1
-0.0335011	-0.998949	0.0300811	0.515987	-0.998515	0.0321396	-0.0437315	-0.453136	0.0426905	-0.0315138	-0.998588	0.22292	0	0	0	1
-0.0334369	-0.998959	0.0298171	0.516456	-0.998507	0.03208	-0.0439444	-0.453028	0.0429139	-0.0312542	-0.998587	0.222744	0	0	0	1
-0.0334889	-0.99896	0.0297502	0.516862	-0.998496	0.0321282	-0.0441603	-0.452969	0.0431303	-0.0311966	-0.998579	0.222683	0	0	0	1
-0.0334923	-0.998953	0.0299527	0.517327	-0.998485	0.0321146	-0.0444229	-0.452898	0.0433863	-0.0314074	-0.998561	0.222781	0	0	0	1
-0.0335663	-0.99894	0.0303097	0.517781	-0.998472	0.0321649	-0.0446786	-0.452832	0.0436281	-0.0317753	-0.998539	0.222963	0	0	0	1
-0.0336281	-0.998925	0.0307252	0.518218	-0.998461	0.0322012	-0.0449055	-0.452774	0.0438397	-0.0322002	-0.998516	0.223166	0	0	0	1
-0.0336669	-0.998913	0.0310905	0.518678	-0.998449	0.0322161	-0.0451462	-0.452707	0.0440673	-0.0325744	-0.998494	0.223342	0	0	0	1
-0.0337731	-0.998897	0.0314717	0.519148	-0.998436	0.0322976	-0.045384	-0.452688	0.0442892	-0.0329674	-0.998471	0.22351	0	0	0	1
-0.0338161	-0.998883	0.0318596	0.519592	-0.998426	0.0323166	-0.0455866	-0.452683	0.0444779	-0.0333631	-0.99845	0.223667	0	0	0	1
-0.0338088	-0.99887	0.0322793	0.520086	-0.99842	0.0322853	-0.0457447	-0.452653	0.0446226	-0.033787	-0.998429	0.223811	0	0	0	1
-0.0339315	-0.998853	0.0326684	0.520643	-0.998406	0.0323825	-0.0459823	-0.452706	0.0448434	-0.0341887	-0.998406	0.22394	0	0	0	1
-0.0339894	-0.998846	0.032818	0.521129	-0.99839	0.0324229	-0.0462915	-0.452755	0.0451459	-0.0343508	-0.998386	0.223993	0	0	0	1
-0.033788	-0.998854	0.032811	0.521649	-0.998385	0.0322132	-0.0465436	-0.452655	0.0454051	-0.0343428	-0.998375	0.223963	0	0	0	1
-0.0338694	-0.998851	0.032814	0.522198	-0.998366	0.0322819	-0.0469095	-0.452647	0.0457681	-0.0343613	-0.998358	0.223951	0	0	0	1
-0.0339314	-0.998846	0.0328828	0.522718	-0.998347	0.0323282	-0.0472712	-0.452684	0.0461255	-0.0344445	-0.998338	0.223978	0	0	0	1
-0.0339977	-0.998839	0.0330512	0.523287	-0.998327	0.0323727	-0.0476783	-0.452737	0.0465248	-0.0346289	-0.998313	0.224058	0	0	0	1
-0.0339929	-0.998831	0.0332678	0.523827	-0.998311	0.0323458	-0.0480209	-0.452738	0.0468605	-0.0348561	-0.99829	0.224154	0	0	0	1
-0.0340457	-0.998822	0.0334893	0.524391	-0.998294	0.0323765	-0.0483524	-0.452724	0.0471831	-0.0350904	-0.998266	0.224242	0	0	0	1
-0.034164	-0.998809	0.0337554	0.525029	-0.998273	0.0324688	-0.0487292	-0.452681	0.047547	-0.0353739	-0.998239	0.224354	0	0	0	1
-0.0342253	-0.998803	0.0338766	0.525658	-0.998254	0.0325114	-0.0490929	-0.45257	0.0479046	-0.0355096	-0.998217	0.224398	0	0	0	1
-0.0343117	-0.998798	0.0339312	0.526231	-0.998237	0.032585	-0.0493764	-0.452409	0.0481832	-0.0355776	-0.998201	0.224397	0	0	0	1
-0.0346699	-0.998786	0.0339185	0.526753	-0.998209	0.0329314	-0.0497175	-0.452364	0.048512	-0.0355934	-0.998185	0.224371	0	0	0	1
-0.0348306	-0.998784	0.0338294	0.527127	-0.998191	0.033087	-0.0499822	-0.452361	0.048774	-0.0355211	-0.998175	0.22431	0	0	0	1
-0.0348086	-0.998783	0.0338828	0.52755	-0.998178	0.0330527	-0.0502505	-0.452336	0.0490413	-0.0355822	-0.998159	0.224266	0	0	0	1
-0.0348904	-0.998773	0.0340821	0.528041	-0.998158	0.033112	-0.0506044	-0.45239	0.0493857	-0.0357969	-0.998135	0.224288	0	0	0	1
-0.034944	-0.998765	0.0342608	0.52856	-0.998138	0.0331429	-0.0509897	-0.452447	0.0497631	-0.0359907	-0.998109	0.224352	0	0	0	1
-0.0349671	-0.998759	0.0344194	0.529246	-0.998111	0.0331394	-0.0515067	-0.452494	0.050274	-0.0361673	-0.998077	0.224433	0	0	0	1
-0.0349727	-0.998758	0.0344326	0.529894	-0.998086	0.0331263	-0.0520018	-0.452534	0.0507685	-0.0361972	-0.998051	0.22444	0	0	0	1
-0.0349324	-0.998765	0.0342833	0.530459	-0.998066	0.0330788	-0.052412	-0.452541	0.0511851	-0.0360598	-0.998035	0.224348	0	0	0	1
-0.0348438	-0.998775	0.0340737	0.530987	-0.99805	0.032988	-0.0527753	-0.452485	0.0515586	-0.0358581	-0.998023	0.224227	0	0	0	1
-0.0348728	-0.998775	0.0340488	0.531449	-0.998034	0.0330077	-0.0530715	-0.45244	0.0518546	-0.0358446	-0.998008	0.224197	0	0	0	1
-0.0348299	-0.998769	0.0342552	0.531912	-0.998021	0.0329438	-0.0533544	-0.452379	0.0521322	-0.0360576	-0.997986	0.224297	0	0	0	1
-0.0348991	-0.998757	0.0345454	0.532413	-0.998001	0.0329849	-0.0537091	-0.452367	0.0524748	-0.0363626	-0.997957	0.224452	0	0	0	1
-0.035016	-0.998743	0.0348236	0.532888	-0.997979	0.0330742	-0.0540578	-0.452407	0.05281	-0.0366579	-0.997928	0.224594	0	0	0	1
-0.0350285	-0.998736	0.0350105	0.533385	-0.99796	0.0330642	-0.0544011	-0.452415	0.0531467	-0.0368565	-0.997903	0.224682	0	0	0	1
-0.035065	-0.998732	0.0350946	0.533905	-0.997939	0.0330821	-0.0547828	-0.452442	0.0535243	-0.0369551	-0.997879	0.224714	0	0	0	1
-0.0349179	-0.998737	0.0351027	0.534326	-0.99793	0.032925	-0.0550425	-0.452367	0.0537892	-0.0369638	-0.997864	0.224705	0	0	0	1
-0.034752	-0.998744	0.0350616	0.534782	-0.997921	0.032752	-0.0552979	-0.452227	0.0540521	-0.0369223	-0.997852	0.224671	0	0	0	1
-0.0348775	-0.998737	0.0351257	0.535221	-0.997901	0.0328627	-0.0556018	-0.452185	0.0543493	-0.0370031	-0.997833	0.224693	0	0	0	1
-0.0348858	-0.998733	0.0352482	0.535684	-0.997884	0.0328527	-0.0559159	-0.452166	0.0546591	-0.0371361	-0.997811	0.224739	0	0	0	1
-0.0348936	-0.998729	0.0353375	0.536227	-0.997862	0.0328406	-0.0563151	-0.452152	0.055055	-0.0372387	-0.997785	0.224778	0	0	0	1
-0.0349429	-0.998725	0.0354196	0.536765	-0.997837	0.0328698	-0.0567322	-0.452169	0.0554676	-0.0373372	-0.997759	0.224818	0	0	0	1
-0.0349697	-0.998721	0.0354879	0.537347	-0.99781	0.0328752	-0.0571997	-0.452197	0.0559319	-0.0374222	-0.997729	0.224856	0	0	0	1
-0.0349336	-0.998717	0.035633	0.537884	-0.99779	0.0328165	-0.057588	-0.452189	0.0563168	-0.0375777	-0.997702	0.224926	0	0	0	1
-0.0349443	-0.998708	0.0358895	0.538442	-0.997768	0.0327978	-0.0579815	-0.452192	0.0567015	-0.0378472	-0.99767	0.225052	0	0	0	1
