# Supplementary material for: Axially rigid steerable needle with compliant active tip control
Source: PLoS One. 2021 Dec 16;16(12):e0261089. doi: 10.1371/journal.pone.0261089 (PMC8675730; doi:10.1371/journal.pone.0261089)
Supplement: S5 File — (ZIP) [file pone.0261089.s005.zip › Remainder/poseLog_Thu_Apr_29_13_17_03_2021_.csv]

-0.0480569	-0.997867	-0.0433769	0.418664	-0.998733	0.0485903	-0.0120567	-0.456574	0.0141118	0.0427277	-0.998984	0.218534	0	0	0	1
-0.0475759	-0.997903	-0.0430808	0.418322	-0.998756	0.0481064	-0.0120958	-0.456559	0.014116	0.0424369	-0.998996	0.218758	0	0	0	1
-0.0466745	-0.997959	-0.0427694	0.418131	-0.998798	0.0472027	-0.0121642	-0.456477	0.0141313	0.0421355	-0.999009	0.21898	0	0	0	1
-0.0457895	-0.998018	-0.042342	0.418091	-0.998839	0.0463138	-0.0122308	-0.456328	0.0141407	0.041718	-0.999026	0.219117	0	0	0	1
-0.0452086	-0.998064	-0.0418834	0.418229	-0.998865	0.0457299	-0.0123268	-0.456188	0.0141913	0.0412639	-0.999044	0.219207	0	0	0	1
-0.0448801	-0.99809	-0.0416065	0.418359	-0.998879	0.0453997	-0.0123856	-0.456108	0.014224	0.0409892	-0.999055	0.219249	0	0	0	1
-0.044513	-0.998125	-0.0411665	0.418521	-0.998895	0.0450295	-0.0124697	-0.456063	0.014273	0.0405512	-0.999072	0.21928	0	0	0	1
-0.0440981	-0.998163	-0.04069	0.418724	-0.998913	0.0446106	-0.0125489	-0.456013	0.0143141	0.0400776	-0.999091	0.219306	0	0	0	1
-0.0437174	-0.998203	-0.0401062	0.418929	-0.998929	0.0442257	-0.0126609	-0.456	0.0143849	0.039495	-0.999113	0.219347	0	0	0	1
-0.043277	-0.998245	-0.0395335	0.419168	-0.998947	0.0437806	-0.0127575	-0.455945	0.0144389	0.0389251	-0.999134	0.219376	0	0	0	1
-0.0428228	-0.998286	-0.0389958	0.41947	-0.998966	0.0433226	-0.0128689	-0.455823	0.0145092	0.0383897	-0.999154	0.219406	0	0	0	1
-0.0424613	-0.99832	-0.0385149	0.419738	-0.99898	0.0429575	-0.0129642	-0.455723	0.0145699	0.0379105	-0.999172	0.219434	0	0	0	1
-0.0421296	-0.998355	-0.0379741	0.420015	-0.998993	0.0426217	-0.0130715	-0.455631	0.0146415	0.0373705	-0.999191	0.219468	0	0	0	1
-0.041756	-0.998401	-0.037159	0.420386	-0.999007	0.0422421	-0.0132373	-0.455534	0.0147588	0.0365547	-0.999219	0.219526	0	0	0	1
-0.0414578	-0.998443	-0.0363488	0.42072	-0.999018	0.0419373	-0.013395	-0.455472	0.0148714	0.0357431	-0.999247	0.219582	0	0	0	1
-0.0411776	-0.998491	-0.0353538	0.421095	-0.999027	0.0416486	-0.0135797	-0.455422	0.0150046	0.0347457	-0.99928	0.219652	0	0	0	1
-0.0408817	-0.998536	-0.0343932	0.421476	-0.999038	0.0413444	-0.0137622	-0.455361	0.0151369	0.0337829	-0.999311	0.219724	0	0	0	1
-0.0406116	-0.998589	-0.0331631	0.421915	-0.999046	0.0410625	-0.0139774	-0.455319	0.0152922	0.0325493	-0.99935	0.21981	0	0	0	1
-0.0403677	-0.998649	-0.0316321	0.422418	-0.999053	0.0408036	-0.0142507	-0.45531	0.0154949	0.0310123	-0.999396	0.219918	0	0	0	1
-0.0401448	-0.998698	-0.0303206	0.42284	-0.999059	0.0405672	-0.0144812	-0.455293	0.0156651	0.0296962	-0.999433	0.21999	0	0	0	1
-0.0399012	-0.99874	-0.0292292	0.423208	-0.999067	0.0403111	-0.0146441	-0.455249	0.0157766	0.0286032	-0.999463	0.220033	0	0	0	1
-0.0396592	-0.998787	-0.0279434	0.423628	-0.999075	0.0400546	-0.0148552	-0.455218	0.0159292	0.027314	-0.999497	0.220103	0	0	0	1
-0.0394021	-0.998836	-0.0264929	0.4241	-0.999082	0.0397806	-0.0150969	-0.45519	0.0161059	0.0258593	-0.999533	0.220169	0	0	0	1
-0.0391134	-0.998881	-0.0252294	0.424542	-0.999091	0.0394766	-0.0153029	-0.455139	0.0162544	0.0245936	-0.999562	0.220201	0	0	0	1
-0.0388266	-0.998919	-0.0241239	0.42496	-0.9991	0.039176	-0.0154827	-0.455081	0.0163836	0.0234868	-0.999587	0.220232	0	0	0	1
-0.0385273	-0.998953	-0.0231814	0.425344	-0.999109	0.0388652	-0.0156562	-0.455016	0.0165134	0.0225433	-0.999606	0.22028	0	0	0	1
-0.0381708	-0.998988	-0.0222478	0.425751	-0.999121	0.0384971	-0.0158375	-0.454924	0.0166505	0.0216095	-0.999625	0.220345	0	0	0	1
-0.0377966	-0.999019	-0.0214475	0.42613	-0.999133	0.038113	-0.0159996	-0.454814	0.0167739	0.02081	-0.99964	0.220404	0	0	0	1
-0.037428	-0.999053	-0.0205115	0.426542	-0.999144	0.0377326	-0.0161936	-0.454718	0.0169247	0.0198737	-0.999656	0.220474	0	0	0	1
-0.0370215	-0.999088	-0.0195287	0.426987	-0.999157	0.0373133	-0.0164012	-0.45461	0.0170875	0.0188908	-0.999672	0.22054	0	0	0	1
-0.0364263	-0.999126	-0.0186801	0.427417	-0.999164	0.0367196	-0.0172834	-0.454666	0.0179267	0.0180208	-0.999674	0.22061	0	0	0	1
-0.0358307	-0.999163	-0.0177968	0.427908	-0.999178	0.0361155	-0.0177136	-0.45456	0.018314	0.0171334	-0.999682	0.220647	0	0	0	1
-0.0352533	-0.999199	-0.0169075	0.428387	-0.999192	0.0355288	-0.0181399	-0.45446	0.0186986	0.0162402	-0.99969	0.220693	0	0	0	1
-0.034744	-0.999235	-0.0158329	0.428887	-0.9992	0.0350075	-0.0186714	-0.454423	0.0191839	0.0151575	-0.999698	0.22074	0	0	0	1
-0.0344036	-0.999269	-0.0143604	0.429446	-0.999207	0.0346434	-0.0190019	-0.454403	0.0194579	0.0136813	-0.999714	0.220758	0	0	0	1
-0.0343575	-0.999293	-0.0127282	0.429929	-0.999204	0.0345688	-0.0192636	-0.454491	0.0196623	0.0120423	-0.999731	0.220753	0	0	0	1
-0.0343561	-0.999317	-0.0106651	0.430523	-0.9992	0.0345299	-0.0195614	-0.454623	0.0198886	0.00997058	-0.999749	0.220719	0	0	0	1
-0.0344115	-0.99933	-0.0091247	0.430982	-0.999196	0.034556	-0.0197212	-0.454751	0.0199955	0.00842487	-0.999762	0.220547	0	0	0	1
-0.0343301	-0.999341	-0.00813843	0.431366	-0.999199	0.0344552	-0.0197573	-0.454786	0.019997	0.0074398	-0.999769	0.220293	0	0	0	1
-0.0338863	-0.999362	-0.00746983	0.431818	-0.999214	0.0339982	-0.0197627	-0.454646	0.0199762	0.00678045	-0.999774	0.220054	0	0	0	1
-0.0333058	-0.999384	-0.00702823	0.432265	-0.999234	0.0334091	-0.0197711	-0.454428	0.0199659	0.00635054	-0.999777	0.219859	0	0	0	1
-0.0327895	-0.999406	-0.00632127	0.432731	-0.999249	0.0328796	-0.0199238	-0.454276	0.020092	0.00564943	-0.999779	0.219755	0	0	0	1
-0.0324014	-0.999423	-0.00562383	0.433126	-0.999254	0.0324795	-0.0203058	-0.45425	0.0204489	0.00494793	-0.999776	0.219721	0	0	0	1
-0.0325244	-0.999423	-0.00483203	0.433464	-0.999247	0.0325869	-0.0204736	-0.454203	0.0205914	0.00414876	-0.999776	0.219719	0	0	0	1
-0.0324188	-0.999431	-0.00374925	0.433854	-0.999247	0.0324597	-0.020671	-0.454185	0.0207531	0.00306259	-0.999777	0.219774	0	0	0	1
-0.0321634	-0.999443	-0.00261344	0.434298	-0.999252	0.0321812	-0.0208817	-0.45414	0.0209262	0.00192618	-0.999776	0.219834	0	0	0	1
-0.0318526	-0.999455	-0.00153543	0.434769	-0.999258	0.0318481	-0.0210802	-0.454072	0.0210897	0.000849175	-0.999774	0.219868	0	0	0	1
-0.0315381	-0.999466	-0.000359686	0.435288	-0.999265	0.0315089	-0.0212869	-0.454011	0.0212589	-0.000325548	-0.999771	0.219874	0	0	0	1
-0.0313056	-0.999473	0.00094445	0.435838	-0.999268	0.0312483	-0.0215099	-0.453987	0.0214411	-0.00163072	-0.999766	0.219823	0	0	0	1
-0.0313025	-0.999472	0.00182796	0.436276	-0.999255	0.0312246	-0.0221662	-0.454071	0.0220695	-0.002534	-0.99975	0.2197	0	0	0	1
-0.03114	-0.999474	0.00297562	0.436798	-0.999253	0.0310357	-0.0224784	-0.454044	0.0223463	-0.00368689	-0.999741	0.21956	0	0	0	1
-0.0309873	-0.999473	0.00452957	0.437376	-0.999254	0.0308471	-0.0227279	-0.454061	0.0225481	-0.00524394	-0.999729	0.219435	0	0	0	1
-0.0308303	-0.999473	0.00554505	0.437825	-0.999257	0.0306666	-0.0228403	-0.454046	0.0226301	-0.00625854	-0.999721	0.21922	0	0	0	1
-0.030659	-0.999474	0.00620696	0.438256	-0.999261	0.03048	-0.0228965	-0.453994	0.0226672	-0.00691778	-0.999716	0.218982	0	0	0	1
-0.0305956	-0.999472	0.00679376	0.438694	-0.999261	0.0304023	-0.0230184	-0.453985	0.0227716	-0.00750641	-0.99971	0.218827	0	0	0	1
-0.0303294	-0.999477	0.00731651	0.439158	-0.999265	0.030123	-0.0231815	-0.453911	0.0229208	-0.00802762	-0.999702	0.218781	0	0	0	1
-0.0300439	-0.999482	0.00773805	0.439644	-0.999266	0.0298248	-0.0235553	-0.453831	0.0232842	-0.00845344	-0.99969	0.21882	0	0	0	1
-0.029928	-0.999483	0.00808081	0.440098	-0.999261	0.0296978	-0.0239167	-0.453774	0.0236363	-0.00880397	-0.999679	0.218903	0	0	0	1
-0.0298162	-0.999484	0.00840553	0.440558	-0.99925	0.0295728	-0.0245081	-0.45378	0.0242188	-0.0091433	-0.999662	0.219029	0	0	0	1
-0.0296763	-0.999485	0.00875881	0.441028	-0.999244	0.0294205	-0.0249339	-0.453708	0.0246352	-0.00950545	-0.999648	0.219138	0	0	0	1
-0.0294464	-0.999488	0.00914044	0.441499	-0.99924	0.0291769	-0.0253683	-0.453639	0.0250605	-0.0098938	-0.999634	0.219219	0	0	0	1
-0.0292825	-0.999489	0.00951733	0.441973	-0.999233	0.0289984	-0.0258744	-0.453634	0.0255571	-0.010281	-0.999618	0.219283	0	0	0	1
-0.029277	-0.999486	0.009894	0.442444	-0.999224	0.0289794	-0.0262419	-0.453624	0.0259136	-0.0106678	-0.999604	0.219314	0	0	0	1
-0.0292318	-0.999483	0.0102589	0.442965	-0.999216	0.0289207	-0.0266045	-0.453619	0.0262659	-0.0110418	-0.999591	0.219323	0	0	0	1
-0.0291444	-0.999484	0.0104849	0.443557	-0.999208	0.0288229	-0.027003	-0.453648	0.0266587	-0.0112768	-0.999578	0.219295	0	0	0	1
-0.029204	-0.999482	0.0104815	0.444095	-0.999201	0.0288803	-0.0272089	-0.453709	0.0268639	-0.011281	-0.999572	0.219233	0	0	0	1
-0.0292916	-0.999479	0.0105304	0.444697	-0.999194	0.0289646	-0.0273761	-0.453762	0.0270287	-0.011337	-0.999567	0.219192	0	0	0	1
-0.0292925	-0.999478	0.0105873	0.445323	-0.999189	0.0289619	-0.0275501	-0.453835	0.027201	-0.0113989	-0.999562	0.219164	0	0	0	1
-0.0292028	-0.999482	0.0105054	0.445895	-0.999189	0.0288734	-0.0276536	-0.453813	0.0273078	-0.0113176	-0.99956	0.219062	0	0	0	1
-0.0291894	-0.999483	0.0103785	0.446429	-0.999187	0.0288627	-0.0277174	-0.453727	0.0273754	-0.0111923	-0.99956	0.218933	0	0	0	1
-0.0292334	-0.999483	0.010313	0.446945	-0.999183	0.0289072	-0.027836	-0.453689	0.0274954	-0.0111315	-0.999557	0.218848	0	0	0	1
-0.0292588	-0.999481	0.0103914	0.447454	-0.999178	0.0289286	-0.0279988	-0.453712	0.0276556	-0.0112153	-0.999552	0.218849	0	0	0	1
-0.0292211	-0.99948	0.0106304	0.447973	-0.999174	0.0288821	-0.0281889	-0.453719	0.0278392	-0.0114585	-0.999544	0.218942	0	0	0	1
-0.0293122	-0.999474	0.0109186	0.448514	-0.999165	0.0289626	-0.0284112	-0.453739	0.0280519	-0.0117554	-0.999534	0.219066	0	0	0	1
-0.0293731	-0.999469	0.0112046	0.448982	-0.999158	0.0290131	-0.0286049	-0.453734	0.0282365	-0.0120486	-0.999526	0.219196	0	0	0	1
-0.0293874	-0.999466	0.0114874	0.44943	-0.999153	0.0290172	-0.0287804	-0.453677	0.0284036	-0.0123365	-0.999517	0.219326	0	0	0	1
-0.0295682	-0.999456	0.011834	0.449943	-0.999141	0.0291852	-0.0290037	-0.453635	0.0286145	-0.0126945	-0.999507	0.219486	0	0	0	1
-0.0297492	-0.999446	0.0121931	0.450477	-0.999129	0.0293528	-0.0292468	-0.453626	0.0288447	-0.0130656	-0.999495	0.219656	0	0	0	1
-0.0297981	-0.999443	0.01239	0.451033	-0.999123	0.0293937	-0.0294222	-0.453554	0.0290135	-0.013269	-0.999488	0.219722	0	0	0	1
-0.0300265	-0.999435	0.0124277	0.451589	-0.999112	0.029619	-0.0295642	-0.453457	0.0291514	-0.0133175	-0.999483	0.219687	0	0	0	1
-0.0301014	-0.999434	0.0123862	0.452062	-0.999101	0.0296912	-0.029858	-0.453462	0.0294452	-0.013287	-0.999475	0.21963	0	0	0	1
-0.0301124	-0.999434	0.0123459	0.452589	-0.999088	0.0296976	-0.0302915	-0.453491	0.0298797	-0.0132599	-0.999462	0.219558	0	0	0	1
-0.0300401	-0.999435	0.0124482	0.453075	-0.999085	0.0296197	-0.0304838	-0.453438	0.0300698	-0.0133656	-0.999455	0.219473	0	0	0	1
-0.0300511	-0.99943	0.0127528	0.453602	-0.999079	0.0296192	-0.0306523	-0.453401	0.030229	-0.0136752	-0.999446	0.219411	0	0	0	1
-0.0301442	-0.999424	0.0130282	0.454158	-0.999071	0.0297013	-0.0308418	-0.453448	0.030409	-0.0139589	-0.999437	0.219383	0	0	0	1
-0.0303097	-0.999416	0.0132395	0.454673	-0.999061	0.0298577	-0.0310303	-0.453523	0.0305888	-0.0141806	-0.999428	0.2194	0	0	0	1
-0.0303622	-0.999413	0.0133978	0.45531	-0.999053	0.0299022	-0.0312427	-0.453559	0.0307957	-0.0143467	-0.99942	0.219427	0	0	0	1
-0.0303841	-0.99941	0.0135115	0.455977	-0.999045	0.0299173	-0.0314668	-0.453604	0.031016	-0.0144677	-0.999411	0.219436	0	0	0	1
-0.0303643	-0.999411	0.0135386	0.456579	-0.999041	0.0298944	-0.0316288	-0.453577	0.0311774	-0.014499	-0.999406	0.219398	0	0	0	1
-0.0303017	-0.999413	0.0134962	0.4571	-0.99904	0.0298318	-0.0317269	-0.45344	0.0312776	-0.0144576	-0.999403	0.21933	0	0	0	1
-0.0305973	-0.999404	0.0134777	0.457549	-0.999027	0.0301262	-0.0318343	-0.4534	0.0313813	-0.0144517	-0.9994	0.219268	0	0	0	1
-0.0307983	-0.999398	0.0134952	0.457958	-0.999017	0.0303248	-0.0319595	-0.453436	0.031503	-0.0144793	-0.999396	0.219231	0	0	0	1
-0.0306668	-0.9994	0.0136106	0.458449	-0.999017	0.0301878	-0.0320901	-0.453426	0.0316319	-0.0145943	-0.99939	0.219196	0	0	0	1
-0.0306008	-0.999401	0.0137487	0.458996	-0.999013	0.0301146	-0.032282	-0.453452	0.0318205	-0.014736	-0.999382	0.219203	0	0	0	1
-0.0305492	-0.9994	0.0138817	0.45957	-0.999008	0.0300557	-0.0324934	-0.453504	0.0320286	-0.0148736	-0.999373	0.219233	0	0	0	1
-0.0305446	-0.999398	0.014028	0.460165	-0.999001	0.0300428	-0.0327281	-0.453567	0.0322589	-0.0150266	-0.999363	0.219274	0	0	0	1
-0.0305305	-0.999398	0.0140848	0.460688	-0.998996	0.0300242	-0.0329053	-0.453588	0.0324345	-0.0150883	-0.999357	0.219265	0	0	0	1
-0.0303878	-0.999403	0.0140352	0.461222	-0.998996	0.0298813	-0.0330371	-0.453561	0.0325699	-0.015038	-0.999353	0.21919	0	0	0	1
-0.0302054	-0.99941	0.0139041	0.46163	-0.998999	0.0297023	-0.0330961	-0.453465	0.0326356	-0.0149028	-0.999353	0.21908	0	0	0	1
-0.0301183	-0.999414	0.0138706	0.46204	-0.998999	0.0296153	-0.0331699	-0.45334	0.0327116	-0.0148687	-0.999351	0.219021	0	0	0	1
-0.0301486	-0.99941	0.0140434	0.462504	-0.998993	0.0296375	-0.033328	-0.453302	0.0328641	-0.015047	-0.999343	0.219065	0	0	0	1
-0.0301172	-0.999406	0.0143751	0.462927	-0.998988	0.029592	-0.033535	-0.453313	0.0330617	-0.0153835	-0.999332	0.219209	0	0	0	1
-0.0298947	-0.999407	0.014766	0.463414	-0.998988	0.0293534	-0.0337448	-0.453241	0.0332633	-0.0157727	-0.999319	0.219381	0	0	0	1
-0.0297744	-0.999405	0.0151732	0.463877	-0.998984	0.0292161	-0.03396	-0.453196	0.0334685	-0.0161818	-0.999306	0.219565	0	0	0	1
-0.0297478	-0.999398	0.0156817	0.464288	-0.998977	0.0291684	-0.0342056	-0.453199	0.0336996	-0.0166961	-0.999289	0.219792	0	0	0	1
-0.0296205	-0.999391	0.0163153	0.464731	-0.998974	0.0290157	-0.0344436	-0.453165	0.0339212	-0.0173316	-0.999271	0.220035	0	0	0	1
-0.0295254	-0.999381	0.0171161	0.465181	-0.998968	0.0288886	-0.0347065	-0.453153	0.0341625	-0.018136	-0.999249	0.220281	0	0	0	1
-0.0294227	-0.999368	0.0180375	0.465641	-0.998964	0.0287498	-0.0349581	-0.453147	0.0343893	-0.0190602	-0.999224	0.220507	0	0	0	1
-0.029274	-0.999355	0.0189698	0.46613	-0.99896	0.028564	-0.0352093	-0.453109	0.0346166	-0.0199936	-0.999198	0.220704	0	0	0	1
-0.0291394	-0.999341	0.0198995	0.466629	-0.998956	0.0283922	-0.0354549	-0.453068	0.0348384	-0.0209246	-0.999171	0.220892	0	0	0	1
-0.0290949	-0.999322	0.0208946	0.467117	-0.99895	0.0283074	-0.0357134	-0.453061	0.0350696	-0.0219245	-0.999141	0.221081	0	0	0	1
-0.0290798	-0.999304	0.0217541	0.467609	-0.998942	0.0282562	-0.0359751	-0.453076	0.0353072	-0.0227899	-0.999114	0.221279	0	0	0	1
-0.0290467	-0.999289	0.0224761	0.468103	-0.998934	0.0281912	-0.0362476	-0.453102	0.03556	-0.0235176	-0.999088	0.221503	0	0	0	1
-0.0289267	-0.999279	0.0230404	0.468623	-0.998928	0.0280448	-0.0365083	-0.453078	0.0358077	-0.0240844	-0.999065	0.221731	0	0	0	1
-0.0288342	-0.99927	0.0235343	0.469167	-0.998922	0.0279284	-0.0367634	-0.45301	0.0360511	-0.0245816	-0.999044	0.221951	0	0	0	1
-0.0288684	-0.999259	0.02397	0.469687	-0.998914	0.0279414	-0.0369834	-0.452937	0.036258	-0.0250242	-0.999026	0.222136	0	0	0	1
-0.0288531	-0.999249	0.024398	0.470234	-0.998905	0.0279038	-0.03725	-0.452916	0.0365131	-0.0254587	-0.999006	0.222325	0	0	0	1
-0.028882	-0.999238	0.0248057	0.470755	-0.998895	0.0279109	-0.0375153	-0.452965	0.0367661	-0.0258743	-0.998986	0.2225	0	0	0	1
-0.0288249	-0.999232	0.0251185	0.471244	-0.998888	0.0278364	-0.0377398	-0.45298	0.0369834	-0.026191	-0.998969	0.222619	0	0	0	1
-0.0288739	-0.999224	0.0253714	0.4718	-0.998879	0.0278702	-0.0379625	-0.452998	0.0371977	-0.0264516	-0.998955	0.222692	0	0	0	1
-0.0288849	-0.999217	0.0256308	0.472364	-0.998869	0.0278647	-0.0382159	-0.453039	0.0374435	-0.0267182	-0.998938	0.222791	0	0	0	1
-0.0288068	-0.999214	0.0258352	0.472971	-0.998863	0.0277727	-0.0384506	-0.453024	0.0376747	-0.026926	-0.998924	0.222863	0	0	0	1
-0.0290154	-0.999205	0.0259541	0.473632	-0.998848	0.0279698	-0.0387079	-0.453055	0.0379229	-0.0270599	-0.998911	0.222881	0	0	0	1
-0.0290421	-0.999205	0.025923	0.474185	-0.99884	0.0279929	-0.0388823	-0.45304	0.0380976	-0.0270346	-0.998905	0.222818	0	0	0	1
-0.0288799	-0.999213	0.0257894	0.474677	-0.99884	0.0278329	-0.0389895	-0.452971	0.0382128	-0.026898	-0.998904	0.222696	0	0	0	1
-0.0288447	-0.999215	0.0257497	0.4751	-0.998837	0.0277962	-0.0391052	-0.452933	0.0383306	-0.0268602	-0.998901	0.222633	0	0	0	1
-0.0287646	-0.999214	0.0258992	0.475552	-0.998833	0.0277059	-0.0392685	-0.452905	0.0384919	-0.027011	-0.998891	0.222658	0	0	0	1
-0.0286046	-0.999206	0.0263822	0.476062	-0.99883	0.0275217	-0.0394743	-0.452861	0.0386887	-0.027493	-0.99887	0.222754	0	0	0	1
-0.0284963	-0.999191	0.0270571	0.4766	-0.998825	0.0273806	-0.039713	-0.452837	0.0389118	-0.0281694	-0.998842	0.222895	0	0	0	1
-0.0285242	-0.999172	0.0277079	0.477187	-0.998813	0.0273747	-0.0400065	-0.452862	0.0391867	-0.0288286	-0.998813	0.223061	0	0	0	1
-0.0286816	-0.999153	0.0282316	0.477743	-0.998798	0.0275028	-0.0403018	-0.452922	0.039463	-0.029366	-0.998786	0.223249	0	0	0	1
-0.0287174	-0.999136	0.0287756	0.478348	-0.998786	0.0275085	-0.0405909	-0.45292	0.039736	-0.0299187	-0.998759	0.223434	0	0	0	1
-0.0289165	-0.999118	0.0291986	0.479	-0.998768	0.0276812	-0.0409044	-0.452959	0.0400319	-0.0303578	-0.998734	0.223587	0	0	0	1
-0.0289551	-0.999112	0.0293958	0.479525	-0.998759	0.0277053	-0.0411184	-0.452963	0.0402392	-0.0305622	-0.998719	0.223608	0	0	0	1
-0.0289331	-0.999108	0.0295237	0.480151	-0.998753	0.0276729	-0.0412903	-0.452894	0.0404082	-0.0306939	-0.998709	0.223471	0	0	0	1
-0.0291633	-0.999097	0.029672	0.480723	-0.99874	0.0278919	-0.0414535	-0.452893	0.0405602	-0.0308559	-0.998697	0.223284	0	0	0	1
-0.0294461	-0.999081	0.0299496	0.481334	-0.998723	0.0281563	-0.0416806	-0.452968	0.0407708	-0.031151	-0.99868	0.22312	0	0	0	1
-0.0295814	-0.99907	0.0301588	0.481953	-0.998711	0.0282765	-0.0418872	-0.453017	0.0409672	-0.0313714	-0.998665	0.222947	0	0	0	1
-0.0296707	-0.999063	0.0303097	0.482517	-0.998699	0.0283523	-0.0421161	-0.453107	0.0411891	-0.0315322	-0.99865	0.222832	0	0	0	1
-0.0296938	-0.99906	0.0304064	0.483028	-0.99869	0.0283647	-0.0423286	-0.453169	0.0413981	-0.0316358	-0.998639	0.222779	0	0	0	1
-0.0295514	-0.999059	0.0305587	0.483571	-0.998685	0.0282095	-0.0425363	-0.453142	0.041606	-0.0317878	-0.998625	0.222786	0	0	0	1
-0.0295728	-0.999053	0.0307337	0.484085	-0.998676	0.028217	-0.0427433	-0.453103	0.0418074	-0.0319693	-0.998611	0.222845	0	0	0	1
-0.0295681	-0.999049	0.0308807	0.484555	-0.998669	0.0282005	-0.042916	-0.453034	0.0419761	-0.0321208	-0.998599	0.222881	0	0	0	1
-0.0294722	-0.999047	0.0310235	0.485045	-0.998666	0.028094	-0.0430605	-0.452913	0.0421197	-0.0322635	-0.998588	0.222845	0	0	0	1
-0.0295127	-0.999034	0.0313969	0.485478	-0.998659	0.0281137	-0.0432138	-0.452883	0.0422611	-0.0326424	-0.99857	0.222781	0	0	0	1
-0.02945	-0.999013	0.0321152	0.485962	-0.998654	0.0280148	-0.0433883	-0.452882	0.0424176	-0.033362	-0.99854	0.222691	0	0	0	1
-0.029429	-0.998992	0.032801	0.48647	-0.998648	0.0279585	-0.0435693	-0.452904	0.04258	-0.0340511	-0.998509	0.222555	0	0	0	1
-0.0294859	-0.998973	0.0333171	0.486881	-0.99864	0.027988	-0.0437261	-0.452952	0.0427204	-0.0345733	-0.998485	0.222441	0	0	0	1
-0.0293067	-0.998958	0.0339164	0.487352	-0.998639	0.0277777	-0.043886	-0.452913	0.0428698	-0.0351686	-0.998458	0.222367	0	0	0	1
-0.0290906	-0.998952	0.0342657	0.487797	-0.99864	0.0275419	-0.0440184	-0.452832	0.0430002	-0.0355118	-0.998441	0.22229	0	0	0	1
-0.029027	-0.998944	0.0345533	0.488252	-0.998634	0.0274595	-0.0442003	-0.452835	0.0431765	-0.0358013	-0.998423	0.222239	0	0	0	1
-0.0290224	-0.998935	0.034818	0.488755	-0.998625	0.0274357	-0.0444112	-0.452853	0.0433804	-0.0360712	-0.998404	0.222207	0	0	0	1
-0.0289956	-0.998936	0.0348315	0.489329	-0.998617	0.0274007	-0.0446245	-0.452832	0.0435943	-0.0360894	-0.998394	0.222133	0	0	0	1
-0.0290555	-0.998938	0.0347149	0.489909	-0.998604	0.0274567	-0.0448755	-0.452913	0.0438464	-0.0359825	-0.998387	0.222017	0	0	0	1
-0.0290964	-0.99894	0.0346201	0.490552	-0.998589	0.0274909	-0.0451762	-0.453002	0.0441483	-0.0358979	-0.998377	0.221924	0	0	0	1
-0.0290322	-0.998947	0.0344721	0.491193	-0.99858	0.0274246	-0.0454157	-0.452974	0.0443942	-0.0357538	-0.998371	0.221795	0	0	0	1
-0.0291944	-0.998954	0.0341343	0.491687	-0.998569	0.0275965	-0.0455644	-0.452927	0.0445465	-0.0354278	-0.998376	0.22156	0	0	0	1
-0.0292891	-0.998965	0.0337163	0.492182	-0.99856	0.027705	-0.0457024	-0.452894	0.0446927	-0.0350185	-0.998384	0.221276	0	0	0	1
-0.029319	-0.998972	0.0334828	0.492715	-0.998549	0.0277378	-0.0459183	-0.452925	0.0449142	-0.0347926	-0.998382	0.221102	0	0	0	1
-0.0293658	-0.998973	0.0334217	0.493259	-0.998535	0.0277777	-0.0461942	-0.453012	0.0451901	-0.0347413	-0.998371	0.221038	0	0	0	1
-0.0294774	-0.998971	0.0333745	0.493812	-0.998518	0.0278811	-0.0464902	-0.453146	0.0454836	-0.0347075	-0.998359	0.220974	0	0	0	1
-0.0293384	-0.998978	0.0332864	0.494354	-0.998511	0.0277379	-0.0467299	-0.453143	0.0457307	-0.0346199	-0.99835	0.220898	0	0	0	1
-0.0291956	-0.998983	0.0332645	0.494922	-0.998504	0.0275877	-0.0469725	-0.453123	0.0459788	-0.0345982	-0.99834	0.220851	0	0	0	1
-0.0289698	-0.998989	0.0332783	0.495407	-0.998502	0.0273556	-0.0471409	-0.45301	0.0461547	-0.0346062	-0.998331	0.22083	0	0	0	1
-0.0289719	-0.998987	0.0333331	0.495883	-0.998495	0.0273496	-0.0473006	-0.45287	0.0463129	-0.0346654	-0.998322	0.220827	0	0	0	1
-0.0291171	-0.998979	0.0334728	0.496221	-0.998484	0.0274829	-0.0474545	-0.452836	0.0464579	-0.0348159	-0.99831	0.22088	0	0	0	1
-0.0290259	-0.99897	0.0338081	0.496632	-0.998477	0.0273687	-0.0476655	-0.452802	0.0466629	-0.0351522	-0.998289	0.221004	0	0	0	1
-0.028909	-0.998961	0.0341613	0.497055	-0.998472	0.0272287	-0.0478539	-0.452728	0.0468459	-0.0355046	-0.998268	0.221107	0	0	0	1
-0.0289247	-0.998948	0.0345373	0.497435	-0.998458	0.0272158	-0.0481583	-0.452713	0.0471395	-0.035889	-0.99824	0.221198	0	0	0	1
-0.0286335	-0.99894	0.035011	0.497897	-0.99843	0.0268749	-0.0489116	-0.452714	0.0478906	-0.0363685	-0.998187	0.221302	0	0	0	1
-0.0283951	-0.998926	0.0355913	0.498368	-0.998411	0.0265883	-0.0494672	-0.452661	0.0484396	-0.0369513	-0.998139	0.221394	0	0	0	1
-0.0284493	-0.998909	0.0360234	0.49882	-0.998373	0.0265934	-0.0502172	-0.452666	0.0491763	-0.0374054	-0.998086	0.221495	0	0	0	1
-0.0286747	-0.998892	0.0363235	0.49932	-0.998332	0.0267768	-0.0509345	-0.452646	0.0498772	-0.0377354	-0.998039	0.221594	0	0	0	1
-0.0289816	-0.998875	0.0365432	0.499863	-0.998291	0.0270479	-0.0515827	-0.452608	0.0505081	-0.0379876	-0.997998	0.221705	0	0	0	1
-0.0293206	-0.99886	0.0366803	0.500517	-0.998236	0.0273453	-0.0524814	-0.452611	0.0513904	-0.0381662	-0.997946	0.221813	0	0	0	1
-0.0297384	-0.998844	0.0367787	0.501185	-0.998186	0.0277289	-0.0532349	-0.452647	0.0521254	-0.0383069	-0.997902	0.221883	0	0	0	1
-0.0298105	-0.998845	0.0366887	0.501835	-0.998144	0.0277766	-0.053994	-0.45268	0.0528844	-0.038242	-0.997865	0.221855	0	0	0	1
-0.0298088	-0.998853	0.0364831	0.502359	-0.99811	0.0277615	-0.0546282	-0.452654	0.0535247	-0.0380543	-0.997838	0.221757	0	0	0	1
-0.0297764	-0.998862	0.0362438	0.502881	-0.998055	0.0277035	-0.0556422	-0.45269	0.0545468	-0.0378419	-0.99779	0.221689	0	0	0	1
-0.0297575	-0.99887	0.036054	0.50336	-0.997997	0.027655	-0.0567036	-0.452695	0.0556144	-0.0376808	-0.997737	0.221664	0	0	0	1
-0.0295762	-0.998882	0.0358622	0.503895	-0.997914	0.0274264	-0.0582486	-0.452697	0.057172	-0.0375218	-0.997655	0.221692	0	0	0	1
-0.0295163	-0.998889	0.035705	0.504457	-0.99782	0.0273141	-0.05989	-0.452661	0.0588204	-0.0374065	-0.997564	0.221746	0	0	0	1
-0.0296161	-0.998887	0.0356883	0.505016	-0.997747	0.0273704	-0.0610738	-0.452537	0.0600011	-0.0374283	-0.997493	0.221824	0	0	0	1
-0.0295774	-0.998885	0.0357847	0.505586	-0.997682	0.0272848	-0.0621683	-0.452481	0.0610948	-0.0375521	-0.997422	0.221951	0	0	0	1
-0.0296024	-0.998877	0.0359749	0.506068	-0.997639	0.0272721	-0.0628559	-0.452469	0.0617764	-0.0377622	-0.997372	0.222092	0	0	0	1
-0.0294302	-0.998874	0.0362174	0.506517	-0.997619	0.0270694	-0.063268	-0.452446	0.0621886	-0.0380047	-0.997337	0.222228	0	0	0	1
-0.0293908	-0.998865	0.0364972	0.507007	-0.9976	0.0270004	-0.0635855	-0.452464	0.0625001	-0.03829	-0.997306	0.222369	0	0	0	1
-0.0293689	-0.998858	0.036707	0.507457	-0.997585	0.0269554	-0.0638461	-0.452483	0.0627559	-0.0385049	-0.997282	0.222469	0	0	0	1
-0.0291383	-0.998863	0.0367433	0.507965	-0.997577	0.026714	-0.0640723	-0.452388	0.0629901	-0.0385328	-0.997266	0.222462	0	0	0	1
-0.0290908	-0.998867	0.0366564	0.50848	-0.997562	0.0266621	-0.0643314	-0.452316	0.0632534	-0.0384499	-0.997253	0.222385	0	0	0	1
-0.029137	-0.998867	0.0366198	0.508961	-0.997543	0.0266999	-0.0646069	-0.452307	0.0635282	-0.0384237	-0.997236	0.222338	0	0	0	1
-0.0291299	-0.998866	0.0366579	0.509503	-0.997524	0.0266787	-0.0649099	-0.452329	0.0638305	-0.0384695	-0.997215	0.222331	0	0	0	1
-0.0290646	-0.998865	0.0367482	0.509978	-0.997508	0.0265974	-0.065178	-0.452329	0.0640988	-0.0385625	-0.997194	0.222364	0	0	0	1
-0.0289738	-0.998863	0.0368753	0.510522	-0.997492	0.026487	-0.0654777	-0.452319	0.0643988	-0.0386914	-0.99717	0.222412	0	0	0	1
-0.0289223	-0.998857	0.0370735	0.511074	-0.997473	0.0264103	-0.0657955	-0.452326	0.0647134	-0.0388942	-0.997142	0.222503	0	0	0	1
-0.0289334	-0.998849	0.0372853	0.511656	-0.997452	0.026395	-0.0661202	-0.452325	0.0650321	-0.0391148	-0.997112	0.222595	0	0	0	1
-0.0290863	-0.998837	0.0374878	0.512297	-0.997421	0.0265183	-0.0665285	-0.452396	0.0654292	-0.0393377	-0.997078	0.222688	0	0	0	1
-0.0290973	-0.998832	0.0376126	0.512875	-0.997401	0.0265086	-0.0668455	-0.452386	0.0657426	-0.0394712	-0.997052	0.222731	0	0	0	1
-0.028967	-0.998832	0.0376933	0.513388	-0.997389	0.026364	-0.0670787	-0.452277	0.0659789	-0.0395494	-0.997033	0.22275	0	0	0	1
-0.0288429	-0.998831	0.0378306	0.513795	-0.99738	0.0262236	-0.0672657	-0.452189	0.0661673	-0.039683	-0.997015	0.222803	0	0	0	1
-0.0288144	-0.998824	0.0380461	0.514182	-0.997366	0.0261718	-0.0674907	-0.452172	0.0663879	-0.039902	-0.996992	0.222905	0	0	0	1
-0.0287756	-0.998813	0.0383511	0.514587	-0.997353	0.0261037	-0.0677143	-0.452158	0.0666051	-0.0402095	-0.996965	0.223053	0	0	0	1
-0.0286811	-0.998803	0.0386747	0.515055	-0.997338	0.0259773	-0.0679712	-0.452124	0.0668574	-0.0405326	-0.996935	0.22321	0	0	0	1
-0.028635	-0.998794	0.0389358	0.515627	-0.997318	0.0259003	-0.0683026	-0.452115	0.067184	-0.0407986	-0.996902	0.223333	0	0	0	1
-0.0287225	-0.998785	0.0391178	0.516199	-0.997291	0.0259605	-0.0686641	-0.45217	0.0675374	-0.0409954	-0.99687	0.223413	0	0	0	1
-0.0286925	-0.998782	0.0392037	0.516836	-0.997266	0.025909	-0.0690467	-0.452186	0.0679192	-0.0410889	-0.99684	0.223442	0	0	0	1
-0.0286974	-0.998785	0.0391332	0.517446	-0.997241	0.0259035	-0.0694159	-0.452213	0.0682901	-0.0410285	-0.996818	0.223378	0	0	0	1
-0.0286914	-0.998794	0.0389041	0.517963	-0.997223	0.0259025	-0.0696764	-0.452166	0.068557	-0.0408065	-0.996808	0.223218	0	0	0	1
-0.0286525	-0.998803	0.0387061	0.518523	-0.997203	0.025865	-0.0699767	-0.452112	0.0688641	-0.0406141	-0.996795	0.223081	0	0	0	1
-0.0286029	-0.998808	0.0386112	0.51907	-0.997183	0.0258097	-0.0702811	-0.452075	0.0691731	-0.040524	-0.996777	0.223007	0	0	0	1
-0.0286697	-0.998802	0.0387133	0.519611	-0.997159	0.0258561	-0.0706066	-0.452102	0.0694934	-0.0406389	-0.99675	0.223039	0	0	0	1
-0.0287092	-0.998792	0.038934	0.520162	-0.997133	0.0258656	-0.0709602	-0.452133	0.0698398	-0.0408708	-0.996717	0.223146	0	0	0	1
-0.0287612	-0.998782	0.0391513	0.520662	-0.997109	0.0258885	-0.0712945	-0.452178	0.0701665	-0.0410999	-0.996684	0.223257	0	0	0	1
-0.0287715	-0.998775	0.0393263	0.521139	-0.997086	0.0258734	-0.0716124	-0.452211	0.0704795	-0.0412834	-0.996655	0.223345	0	0	0	1
-0.0286579	-0.998776	0.0393843	0.521657	-0.997069	0.0257436	-0.071908	-0.452176	0.0707784	-0.0413408	-0.996631	0.223353	0	0	0	1
-0.0285197	-0.998779	0.0394078	0.522161	-0.997053	0.0255928	-0.0721791	-0.452116	0.0710548	-0.0413614	-0.99661	0.223346	0	0	0	1
-0.0285046	-0.998776	0.0394961	0.522735	-0.997029	0.0255574	-0.0725141	-0.452082	0.0713883	-0.041457	-0.996583	0.223371	0	0	0	1
-0.0286002	-0.998769	0.0396025	0.523324	-0.997001	0.02563	-0.0728816	-0.45208	0.0717493	-0.0415793	-0.996552	0.223408	0	0	0	1
-0.0286956	-0.998762	0.039715	0.523904	-0.99697	0.0257005	-0.0732755	-0.452127	0.0721365	-0.0417085	-0.996518	0.223452	0	0	0	1
-0.0287751	-0.998756	0.0398071	0.524485	-0.996941	0.0257578	-0.073645	-0.452153	0.0725004	-0.0418156	-0.996487	0.223478	0	0	0	1
-0.0289251	-0.998749	0.0398648	0.525134	-0.996907	0.0258856	-0.0740666	-0.452164	0.0729144	-0.041895	-0.996454	0.223491	0	0	0	1
-0.0289769	-0.998747	0.0398856	0.525753	-0.996877	0.0259193	-0.0744598	-0.45216	0.0733051	-0.0419297	-0.996424	0.223485	0	0	0	1
-0.0289761	-0.998748	0.0398509	0.526358	-0.996853	0.0259074	-0.0747843	-0.452037	0.0736307	-0.0419036	-0.996401	0.223444	0	0	0	1
-0.0289208	-0.998752	0.0397939	0.526829	-0.996839	0.025848	-0.0749823	-0.451856	0.0738326	-0.0418478	-0.996388	0.223383	0	0	0	1
-0.0290579	-0.998749	0.0397768	0.527195	-0.99682	0.0259771	-0.0751971	-0.45183	0.0740422	-0.0418465	-0.996373	0.223352	0	0	0	1
-0.0291381	-0.998743	0.0398639	0.527533	-0.996801	0.0260411	-0.0754251	-0.451859	0.0742646	-0.0419452	-0.996352	0.22338	0	0	0	1
-0.0290661	-0.998738	0.0400574	0.527867	-0.99679	0.025947	-0.0756095	-0.451813	0.0744471	-0.0421375	-0.99633	0.223451	0	0	0	1
-0.0288943	-0.998729	0.0404005	0.528299	-0.996779	0.025741	-0.075821	-0.451728	0.0746571	-0.0424722	-0.9963	0.223554	0	0	0	1
-0.0288632	-0.998712	0.040829	0.528786	-0.996758	0.0256652	-0.076115	-0.451716	0.0749415	-0.0429046	-0.99626	0.223695	0	0	0	1
-0.0287891	-0.998701	0.0411481	0.529304	-0.996737	0.0255536	-0.0764322	-0.451685	0.0752539	-0.0432252	-0.996223	0.223837	0	0	0	1
-0.028684	-0.998695	0.0413724	0.529906	-0.996713	0.0254161	-0.0767929	-0.451628	0.0756136	-0.0434502	-0.996186	0.223942	0	0	0	1
-0.0288893	-0.998682	0.0415389	0.530507	-0.996673	0.0255881	-0.0772551	-0.451723	0.0760628	-0.0436435	-0.996143	0.224026	0	0	0	1
-0.0289943	-0.998678	0.0415725	0.531136	-0.996633	0.0256691	-0.0777373	-0.451807	0.0765398	-0.0436975	-0.996104	0.224041	0	0	0	1
-0.0289245	-0.998685	0.0414409	0.531668	-0.996608	0.0255944	-0.0780843	-0.451784	0.0768935	-0.0435699	-0.996083	0.223953	0	0	0	1
-0.0288423	-0.998693	0.0413114	0.532182	-0.996585	0.0255087	-0.0783985	-0.451711	0.0772147	-0.0434425	-0.996063	0.223863	0	0	0	1
-0.0288313	-0.998693	0.0413081	0.532717	-0.99656	0.0254832	-0.0787348	-0.451667	0.0775518	-0.0434469	-0.996037	0.223842	0	0	0	1
-0.0288713	-0.998684	0.0415063	0.533271	-0.99653	0.0254915	-0.079106	-0.451658	0.0779163	-0.0436572	-0.995999	0.223942	0	0	0	1
-0.0289773	-0.998671	0.0417543	0.533853	-0.996495	0.0255593	-0.0795296	-0.451701	0.0783292	-0.0439234	-0.995955	0.224071	0	0	0	1
-0.0289902	-0.998668	0.0418008	0.534365	-0.996465	0.0255519	-0.079905	-0.451718	0.078703	-0.0439803	-0.995923	0.224093	0	0	0	1
-0.0290717	-0.99867	0.0417018	0.5349	-0.996429	0.0256226	-0.0803214	-0.451782	0.0791186	-0.0438989	-0.995894	0.224028	0	0	0	1
-0.0289497	-0.998681	0.0415286	0.535387	-0.996406	0.0255004	-0.0806472	-0.451739	0.0794544	-0.043725	-0.995875	0.223921	0	0	0	1
-0.0288099	-0.998691	0.0413724	0.535865	-0.996387	0.0253609	-0.0809308	-0.451642	0.0797482	-0.0435655	-0.995858	0.223816	0	0	0	1
-0.0287867	-0.998695	0.041303	0.536356	-0.996362	0.0253296	-0.0812446	-0.451573	0.0800649	-0.0435023	-0.995836	0.223762	0	0	0	1
-0.0287584	-0.998695	0.0413144	0.536864	-0.996334	0.0252848	-0.0816027	-0.451557	0.0804242	-0.0435206	-0.995806	0.223761	0	0	0	1
-0.0287629	-0.998691	0.0414084	0.53731	-0.996309	0.0252681	-0.0819146	-0.451555	0.0807337	-0.0436226	-0.995776	0.2238	0	0	0	1
-0.0287774	-0.998684	0.0415823	0.537817	-0.996278	0.025252	-0.0822885	-0.451575	0.0811027	-0.0438065	-0.995738	0.223894	0	0	0	1
-0.0288471	-0.99867	0.0418637	0.53831	-0.996246	0.025282	-0.0826666	-0.451627	0.0814709	-0.0441021	-0.995695	0.224046	0	0	0	1
-0.0287997	-0.998656	0.0422224	0.538788	-0.996223	0.0251916	-0.0829755	-0.451601	0.0817729	-0.0444634	-0.995654	0.224238	0	0	0	1
-0.0287479	-0.998644	0.042545	0.5393	-0.996196	0.0250975	-0.0833293	-0.451577	0.0821211	-0.0447895	-0.995611	0.224422	0	0	0	1
-0.0288804	-0.998653	0.0422284	0.539431	-0.996178	0.025248	-0.0835028	-0.451635	0.0822968	-0.0444893	-0.99561	0.224409	0	0	0	1
-0.0291032	-0.99867	0.0416712	0.539315	-0.996169	0.0255155	-0.0835185	-0.451735	0.0823168	-0.043953	-0.995632	0.224165	0	0	0	1
-0.0296326	-0.998679	0.0411003	0.539095	-0.996156	0.0260916	-0.0834967	-0.451908	0.0822866	-0.0434274	-0.995658	0.223868	0	0	0	1
-0.0300564	-0.998686	0.0406097	0.538869	-0.996145	0.0265553	-0.0834837	-0.452111	0.0822683	-0.0429732	-0.995679	0.223624	0	0	0	1
-0.0303727	-0.998703	0.0399534	0.538627	-0.996139	0.0269266	-0.0834415	-0.45226	0.0822301	-0.0423444	-0.995709	0.223376	0	0	0	1
-0.030645	-0.998721	0.0392806	0.538401	-0.996134	0.0272559	-0.0833879	-0.452359	0.0821833	-0.041695	-0.99574	0.223177	0	0	0	1
-0.0310327	-0.998738	0.03855	0.53816	-0.996128	0.0277056	-0.0833167	-0.452433	0.0821162	-0.0409972	-0.995775	0.223002	0	0	0	1
-0.0315051	-0.998756	0.0376986	0.53788	-0.99612	0.0282505	-0.0832253	-0.45251	0.0820294	-0.0401853	-0.995815	0.222812	0	0	0	1
-0.0319071	-0.998774	0.0368527	0.537594	-0.996113	0.0287241	-0.0831432	-0.452617	0.0819555	-0.0393732	-0.995854	0.222597	0	0	0	1
-0.0323349	-0.998795	0.0359051	0.537284	-0.996107	0.0292324	-0.0830434	-0.45271	0.0818665	-0.0384615	-0.995897	0.222367	0	0	0	1
-0.0327096	-0.998814	0.0350327	0.536995	-0.9961	0.0296807	-0.0829622	-0.452806	0.0817968	-0.0376207	-0.995934	0.222153	0	0	0	1
-0.0330722	-0.998834	0.0341193	0.536691	-0.996096	0.0301208	-0.08286	-0.452907	0.0817085	-0.0367375	-0.995975	0.221924	0	0	0	1
-0.0334114	-0.998856	0.0331068	0.536364	-0.996091	0.0305457	-0.0827542	-0.452998	0.0816211	-0.0357534	-0.996018	0.221696	0	0	0	1
-0.0337039	-0.998879	0.0321047	0.536047	-0.99609	0.0309237	-0.0826289	-0.453069	0.0815163	-0.0347751	-0.996061	0.221485	0	0	0	1
-0.0340386	-0.998904	0.030962	0.535696	-0.996091	0.0313565	-0.0824552	-0.453121	0.0813668	-0.0336587	-0.996111	0.221271	0	0	0	1
-0.0344543	-0.998923	0.0298799	0.535349	-0.99612	0.0318771	-0.0819081	-0.453096	0.0808403	-0.0325971	-0.996189	0.221035	0	0	0	1
-0.0347768	-0.998946	0.0286958	0.53497	-0.996123	0.032301	-0.0817027	-0.453166	0.0806626	-0.0314371	-0.996241	0.220812	0	0	0	1
-0.0350489	-0.99897	0.0275273	0.534599	-0.996126	0.0326724	-0.0815141	-0.453224	0.0805037	-0.0302888	-0.99629	0.220618	0	0	0	1
-0.0352793	-0.999004	0.0259607	0.53413	-0.996133	0.0330348	-0.0812875	-0.453244	0.0803219	-0.0287393	-0.99635	0.220436	0	0	0	1
-0.0354511	-0.999042	0.0241783	0.533622	-0.996142	0.0333563	-0.0810358	-0.453225	0.0801247	-0.0269692	-0.996416	0.220258	0	0	0	1
-0.0356064	-0.999065	0.0229858	0.533268	-0.996147	0.0336111	-0.0808704	-0.453229	0.0799953	-0.025788	-0.996457	0.220142	0	0	0	1
-0.035796	-0.99909	0.0215535	0.532845	-0.996153	0.0339197	-0.0806674	-0.453232	0.079836	-0.0243695	-0.996506	0.220002	0	0	0	1
-0.0359719	-0.999114	0.0201214	0.532424	-0.996159	0.034214	-0.0804705	-0.453231	0.0796839	-0.0229502	-0.996551	0.219863	0	0	0	1
-0.0362085	-0.999129	0.0189021	0.532035	-0.996161	0.0345508	-0.0803019	-0.453267	0.079552	-0.0217486	-0.996589	0.219749	0	0	0	1
-0.0364789	-0.999139	0.0178278	0.531665	-0.996161	0.034909	-0.0801538	-0.453332	0.0794356	-0.0206947	-0.996621	0.219645	0	0	0	1
-0.03676	-0.999146	0.0168222	0.531309	-0.99616	0.0352723	-0.0799952	-0.4534	0.0793068	-0.0197097	-0.996651	0.219548	0	0	0	1
-0.0370556	-0.999151	0.0158571	0.530949	-0.996161	0.0356467	-0.0798269	-0.453483	0.0791671	-0.0187657	-0.99668	0.219454	0	0	0	1
-0.0374379	-0.999151	0.0149503	0.530583	-0.99618	0.0361077	-0.0793812	-0.45352	0.0787472	-0.0178766	-0.99673	0.219348	0	0	0	1
-0.0378453	-0.999148	0.0140935	0.530218	-0.996195	0.0365885	-0.0789624	-0.453582	0.0783527	-0.0170398	-0.996776	0.21925	0	0	0	1
-0.0382001	-0.999146	0.013209	0.529847	-0.9962	0.0370157	-0.0787089	-0.453686	0.0781261	-0.016177	-0.996808	0.219161	0	0	0	1
-0.0385709	-0.999144	0.0122857	0.529466	-0.996209	0.0374625	-0.0783813	-0.453766	0.0778272	-0.015274	-0.996845	0.219062	0	0	0	1
-0.0389457	-0.999141	0.0113058	0.529069	-0.99622	0.0379177	-0.0780182	-0.453839	0.0774958	-0.0143132	-0.996885	0.218956	0	0	0	1
-0.0392994	-0.999137	0.0103662	0.528698	-0.996235	0.0383487	-0.0776086	-0.45388	0.0771174	-0.0133889	-0.996928	0.218856	0	0	0	1
-0.0396464	-0.999136	0.0091605	0.528247	-0.996242	0.0387914	-0.0773032	-0.45396	0.0768543	-0.0122026	-0.996963	0.218741	0	0	0	1
-0.0399344	-0.999137	0.00767553	0.527743	-0.99625	0.0391961	-0.0769944	-0.454011	0.0766004	-0.0107332	-0.997	0.218604	0	0	0	1
-0.0401694	-0.999137	0.00635197	0.527308	-0.996261	0.0395349	-0.0766727	-0.454025	0.0763287	-0.00941992	-0.997034	0.218486	0	0	0	1
-0.0404247	-0.999133	0.00508773	0.52688	-0.996273	0.0398887	-0.0763336	-0.454046	0.0760379	-0.00816636	-0.997067	0.218373	0	0	0	1
-0.0406447	-0.999131	0.00372086	0.526431	-0.99628	0.0402138	-0.0760708	-0.454072	0.0758285	-0.00681076	-0.997093	0.218272	0	0	0	1
-0.040847	-0.999127	0.00223684	0.525943	-0.996288	0.0405296	-0.0758074	-0.454087	0.075624	-0.00533695	-0.997118	0.21821	0	0	0	1
-0.0410172	-0.999122	0.00101979	0.525526	-0.996293	0.0407922	-0.0755925	-0.454101	0.075458	-0.00412855	-0.997136	0.218203	0	0	0	1
-0.0412278	-0.999114	-0.000145969	0.525116	-0.996296	0.0410908	-0.0753932	-0.454143	0.0753059	-0.00297484	-0.997151	0.218165	0	0	0	1
-0.0414908	-0.999102	-0.00109949	0.524748	-0.996296	0.0414252	-0.0752118	-0.454219	0.0751634	-0.00203718	-0.997165	0.21811	0	0	0	1
-0.0418069	-0.999088	-0.00199148	0.524384	-0.996298	0.0418078	-0.0749766	-0.454304	0.0749651	-0.00116246	-0.997181	0.218045	0	0	0	1
-0.0421892	-0.999069	-0.00294692	0.523999	-0.996316	0.0422607	-0.074475	-0.454324	0.0745038	-0.00021804	-0.997216	0.21796	0	0	0	1
-0.0425094	-0.999053	-0.00387692	0.523621	-0.996322	0.0426491	-0.0741711	-0.454387	0.0742398	0.000697606	-0.997236	0.217907	0	0	0	1
-0.0428343	-0.999035	-0.00468195	0.523273	-0.996327	0.0430325	-0.07388	-0.454456	0.0739839	0.00148804	-0.997254	0.217864	0	0	0	1
-0.0432557	-0.999013	-0.00547942	0.522909	-0.996341	0.0435106	-0.0734128	-0.454508	0.0735524	0.0022717	-0.997284	0.217797	0	0	0	1
-0.0436491	-0.998991	-0.00631305	0.52253	-0.996345	0.0439633	-0.073085	-0.454599	0.0732625	0.00308771	-0.997303	0.217741	0	0	0	1
-0.0440639	-0.998967	-0.00724238	0.52212	-0.996359	0.0444432	-0.0726105	-0.454648	0.072831	0.0040043	-0.997332	0.217694	0	0	0	1
-0.0445809	-0.998937	-0.00805718	0.5217	-0.996378	0.0450152	-0.0719935	-0.454693	0.0722534	0.00480622	-0.99737	0.217675	0	0	0	1
-0.0452609	-0.998899	-0.00893902	0.521205	-0.996414	0.0457516	-0.0710187	-0.454697	0.0713232	0.00568031	-0.997433	0.217631	0	0	0	1
-0.0459556	-0.99886	-0.00971891	0.520733	-0.996444	0.0464943	-0.0701039	-0.454732	0.0704496	0.00645035	-0.99749	0.217591	0	0	0	1
-0.0466251	-0.998819	-0.0107674	0.520204	-0.996479	0.0472287	-0.0691182	-0.454729	0.0695188	0.00749443	-0.997548	0.217556	0	0	0	1
-0.0471364	-0.998781	-0.0120084	0.519673	-0.996508	0.0478179	-0.0682908	-0.454694	0.0687554	0.00873506	-0.997591	0.217556	0	0	0	1
-0.0475034	-0.998745	-0.0134503	0.519128	-0.996528	0.0482769	-0.0676743	-0.454658	0.0682125	0.0101763	-0.997614	0.217561	0	0	0	1
-0.0476617	-0.998719	-0.0147787	0.51866	-0.996534	0.0485224	-0.067401	-0.45464	0.0680055	0.0115025	-0.997614	0.217642	0	0	0	1
-0.047875	-0.998692	-0.0158514	0.518245	-0.996536	0.0488053	-0.0671676	-0.454665	0.0678271	0.0125683	-0.997613	0.217701	0	0	0	1
-0.0482	-0.998661	-0.016789	0.517827	-0.996532	0.0491903	-0.0669532	-0.454755	0.0676632	0.013491	-0.997612	0.217745	0	0	0	1
-0.0485872	-0.998628	-0.0176394	0.517412	-0.99654	0.0496278	-0.0665061	-0.454804	0.067264	0.0143344	-0.997628	0.217741	0	0	0	1
-0.0490873	-0.998592	-0.0182851	0.516986	-0.996561	0.0501595	-0.0657868	-0.454819	0.0665851	0.0149802	-0.997664	0.217725	0	0	0	1
-0.0495585	-0.998558	-0.0188333	0.516562	-0.996572	0.0506577	-0.0652354	-0.454886	0.0660692	0.0155231	-0.99769	0.217729	0	0	0	1
-0.0499694	-0.998528	-0.019318	0.516141	-0.996589	0.05109	-0.0646287	-0.45492	0.0654943	0.01601	-0.99772	0.217716	0	0	0	1
-0.0497537	-0.998529	-0.019842	0.515634	-0.996648	0.0508966	-0.0638768	-0.454993	0.0647665	0.0165846	-0.997758	0.217713	0	0	0	1
-0.0500558	-0.998507	-0.0201606	0.515176	-0.996691	0.0512029	-0.0629452	-0.45497	0.0638573	0.0169304	-0.997811	0.217725	0	0	0	1
-0.0504387	-0.998483	-0.0204284	0.514729	-0.996732	0.0515855	-0.0619712	-0.454975	0.0629047	0.0172231	-0.997866	0.217705	0	0	0	1
-0.0509092	-0.998453	-0.0207391	0.514219	-0.996766	0.052058	-0.0610213	-0.455053	0.0619803	0.0175527	-0.997919	0.217634	0	0	0	1
-0.0511669	-0.998436	-0.0208973	0.513731	-0.996817	0.0523066	-0.0599802	-0.455082	0.0609532	0.0177489	-0.997978	0.217549	0	0	0	1
-0.0512036	-0.99843	-0.0210808	0.513284	-0.996861	0.0523406	-0.0592121	-0.455113	0.0601963	0.0179699	-0.99802	0.217479	0	0	0	1
-0.051571	-0.998406	-0.0213184	0.512789	-0.996887	0.0527077	-0.0584457	-0.455164	0.0594499	0.018225	-0.998061	0.217441	0	0	0	1
-0.0516931	-0.998398	-0.0214202	0.512237	-0.996934	0.052819	-0.0575357	-0.455169	0.0585486	0.0183674	-0.998111	0.217426	0	0	0	1
-0.0516187	-0.998402	-0.0214282	0.511683	-0.996972	0.0527343	-0.056944	-0.455119	0.0579567	0.018411	-0.998145	0.217414	0	0	0	1
-0.0516807	-0.998401	-0.0213159	0.511069	-0.996996	0.0527813	-0.0564855	-0.455115	0.0574939	0.0183197	-0.998173	0.21748	0	0	0	1
-0.0518753	-0.998395	-0.0210936	0.510471	-0.997009	0.0529556	-0.0560868	-0.455178	0.0570874	0.018108	-0.998201	0.217616	0	0	0	1
-0.0520143	-0.998392	-0.0209074	0.509858	-0.997026	0.053076	-0.0556597	-0.455251	0.0566535	0.0179371	-0.998228	0.217726	0	0	0	1
-0.0520686	-0.998392	-0.0207697	0.509347	-0.997046	0.0531154	-0.0552606	-0.455298	0.0562485	0.017818	-0.998254	0.217808	0	0	0	1
-0.0520693	-0.998395	-0.0206506	0.508842	-0.997077	0.0530999	-0.0547291	-0.455248	0.0557114	0.0177275	-0.998285	0.217873	0	0	0	1
-0.0520444	-0.998397	-0.0206104	0.508321	-0.9971	0.0530658	-0.0543369	-0.45523	0.055317	0.0177097	-0.998308	0.217916	0	0	0	1
-0.0521026	-0.998392	-0.0206691	0.507779	-0.997118	0.0531204	-0.0539558	-0.455238	0.0549405	0.0177852	-0.998327	0.217896	0	0	0	1
-0.0522025	-0.998387	-0.0206997	0.507274	-0.997131	0.0532156	-0.053604	-0.45526	0.0545926	0.017829	-0.998345	0.217885	0	0	0	1
-0.0523302	-0.99838	-0.0206715	0.506783	-0.997142	0.0533358	-0.0532812	-0.455298	0.054271	0.0178112	-0.998363	0.217921	0	0	0	1
-0.0523561	-0.998377	-0.0207777	0.506325	-0.997157	0.053362	-0.0529776	-0.455311	0.0539739	0.0179319	-0.998377	0.217945	0	0	0	1
-0.0524502	-0.998366	-0.0210804	0.505837	-0.997168	0.0534668	-0.0526746	-0.455363	0.0536891	0.0182448	-0.998387	0.217945	0	0	0	1
-0.0526173	-0.998349	-0.0214611	0.505293	-0.997176	0.0536477	-0.0523279	-0.455403	0.0533663	0.018634	-0.998397	0.21798	0	0	0	1
-0.052677	-0.998331	-0.0221439	0.504737	-0.99719	0.0537368	-0.051965	-0.455383	0.0530418	0.0193312	-0.998401	0.218038	0	0	0	1
-0.0526339	-0.998311	-0.0231085	0.504145	-0.997209	0.0537375	-0.0516016	-0.45537	0.0527298	0.0203148	-0.998398	0.218122	0	0	0	1
-0.0525736	-0.998292	-0.0240712	0.503524	-0.99723	0.05372	-0.05122	-0.455358	0.0523992	0.0212985	-0.998395	0.218209	0	0	0	1
-0.0523553	-0.998283	-0.0248976	0.503024	-0.997258	0.0535374	-0.0508664	-0.455266	0.0520856	0.0221529	-0.998393	0.218226	0	0	0	1
-0.0523429	-0.998259	-0.0258673	0.50244	-0.997275	0.0535669	-0.0504901	-0.455192	0.0517614	0.0231408	-0.998387	0.218256	0	0	0	1
-0.0524524	-0.99823	-0.0267614	0.501809	-0.997286	0.0537136	-0.0501138	-0.45518	0.0514361	0.0240469	-0.998383	0.218362	0	0	0	1
-0.0523228	-0.998215	-0.0275581	0.501276	-0.997308	0.053617	-0.0497904	-0.455151	0.0511528	0.0248654	-0.998377	0.218421	0	0	0	1
-0.0523383	-0.998192	-0.0283346	0.500733	-0.99732	0.0536645	-0.0494849	-0.455194	0.0508896	0.0256554	-0.99837	0.218388	0	0	0	1
-0.052296	-0.998184	-0.0286882	0.500258	-0.997335	0.0536332	-0.0492169	-0.455267	0.0506399	0.0260245	-0.998374	0.218343	0	0	0	1
-0.0522217	-0.998178	-0.029023	0.499799	-0.997354	0.0535677	-0.0489062	-0.455216	0.0503455	0.0263788	-0.998379	0.218275	0	0	0	1
-0.0523668	-0.998159	-0.0294173	0.499305	-0.99736	0.0537249	-0.0486177	-0.455242	0.0500823	0.0267802	-0.998382	0.218246	0	0	0	1
-0.0526503	-0.998132	-0.0298417	0.4987	-0.997359	0.0540208	-0.048305	-0.455343	0.0498005	0.0272062	-0.998384	0.218273	0	0	0	1
-0.0525759	-0.998126	-0.0301572	0.498193	-0.997379	0.0539531	-0.0479714	-0.455308	0.0494822	0.0275426	-0.998391	0.218293	0	0	0	1
-0.0525836	-0.99811	-0.030664	0.497628	-0.997393	0.0539763	-0.0476346	-0.455315	0.0491734	0.0280658	-0.998392	0.218302	0	0	0	1
-0.0527719	-0.998086	-0.0311361	0.497066	-0.997396	0.0541793	-0.0473381	-0.455414	0.0489082	0.0285434	-0.998391	0.218323	0	0	0	1
-0.0526801	-0.998076	-0.0315991	0.496641	-0.997413	0.0541027	-0.0470777	-0.455444	0.0486704	0.0290238	-0.998389	0.218277	0	0	0	1
-0.0527648	-0.998052	-0.0322005	0.496208	-0.997419	0.0542089	-0.0468168	-0.455484	0.0484449	0.0296336	-0.998382	0.218165	0	0	0	1
-0.0529381	-0.998025	-0.0327742	0.495779	-0.997422	0.0544015	-0.046537	-0.45553	0.0482017	0.0302126	-0.998376	0.218064	0	0	0	1
-0.0531456	-0.997995	-0.0333273	0.495334	-0.997436	0.0546182	-0.0459775	-0.455494	0.0476793	0.0307848	-0.998384	0.217962	0	0	0	1
-0.0532454	-0.997973	-0.0338316	0.494859	-0.997445	0.0547319	-0.0456547	-0.455549	0.0473876	0.0313007	-0.998382	0.217905	0	0	0	1
-0.053295	-0.997958	-0.0341921	0.494342	-0.997462	0.0547844	-0.0452044	-0.455578	0.046959	0.0316826	-0.99839	0.217861	0	0	0	1
-0.0532201	-0.997956	-0.0343569	0.493778	-0.997488	0.0547024	-0.0447411	-0.45551	0.0465028	0.0318759	-0.998405	0.217853	0	0	0	1
-0.0531184	-0.997959	-0.0344355	0.493184	-0.997512	0.0545912	-0.0443278	-0.455399	0.046091	0.0319816	-0.998421	0.217845	0	0	0	1
-0.0533037	-0.997945	-0.0345517	0.492492	-0.99752	0.0547691	-0.0439333	-0.455447	0.0457091	0.0321106	-0.998434	0.217809	0	0	0	1
-0.0535135	-0.997929	-0.0346904	0.491775	-0.997527	0.0549717	-0.0435173	-0.455546	0.0453079	0.0322622	-0.998448	0.217751	0	0	0	1
-0.0533075	-0.997937	-0.0347928	0.491192	-0.997556	0.0547578	-0.0431268	-0.455537	0.0449167	0.0323951	-0.998461	0.217713	0	0	0	1
-0.053226	-0.997937	-0.0348968	0.490678	-0.997575	0.0546703	-0.0427983	-0.455508	0.0445915	0.0325205	-0.998472	0.217673	0	0	0	1
-0.0531772	-0.997933	-0.0351028	0.490148	-0.997592	0.0546193	-0.042452	-0.45546	0.0442552	0.0327471	-0.998479	0.217576	0	0	0	1
-0.0531206	-0.997928	-0.0353177	0.489674	-0.997608	0.0545621	-0.0421422	-0.455393	0.0439555	0.0329809	-0.998485	0.217474	0	0	0	1
-0.0531824	-0.997919	-0.0354943	0.489159	-0.997618	0.0546215	-0.0418365	-0.455375	0.0436619	0.0331711	-0.998491	0.217396	0	0	0	1
-0.0532628	-0.997912	-0.0355654	0.488631	-0.997628	0.0546942	-0.041515	-0.455361	0.0433472	0.0332561	-0.998502	0.217371	0	0	0	1
-0.0534283	-0.997903	-0.0355784	0.488181	-0.997628	0.0548525	-0.0412825	-0.455407	0.0431211	0.0332746	-0.998511	0.217383	0	0	0	1
-0.0536722	-0.997888	-0.0356145	0.487646	-0.997627	0.0550886	-0.0410051	-0.455492	0.0428541	0.0333153	-0.998522	0.217381	0	0	0	1
-0.0537281	-0.997886	-0.0355915	0.487152	-0.997636	0.0551342	-0.0407262	-0.455489	0.042576	0.0333055	-0.998534	0.217413	0	0	0	1
-0.053737	-0.997888	-0.035511	0.486678	-0.997647	0.055131	-0.0404643	-0.455497	0.0423103	0.0332392	-0.998547	0.21748	0	0	0	1
-0.0538359	-0.997881	-0.0355571	0.486126	-0.997654	0.0552219	-0.0401674	-0.455531	0.0420195	0.0332975	-0.998558	0.217477	0	0	0	1
-0.0539588	-0.997868	-0.0357435	0.485579	-0.997658	0.0553429	-0.0398787	-0.455588	0.0417455	0.0334942	-0.998563	0.217398	0	0	0	1
-0.0539955	-0.99786	-0.0359095	0.485084	-0.997668	0.0553772	-0.0396029	-0.455619	0.0414804	0.0336735	-0.998568	0.217325	0	0	0	1
-0.0539753	-0.997856	-0.0360481	0.484638	-0.997678	0.0553547	-0.0393612	-0.455637	0.0412459	0.033826	-0.998572	0.217272	0	0	0	1
-0.053999	-0.99785	-0.0361983	0.484194	-0.997687	0.0553756	-0.0391006	-0.455623	0.0409946	0.0339894	-0.998577	0.217204	0	0	0	1
-0.0540916	-0.99784	-0.0363377	0.483688	-0.997693	0.0554646	-0.038825	-0.455624	0.0407302	0.0341399	-0.998583	0.217152	0	0	0	1
-0.0542457	-0.997828	-0.0364185	0.483213	-0.997694	0.0556135	-0.0385796	-0.455668	0.0404948	0.0342279	-0.998589	0.217129	0	0	0	1
-0.0544101	-0.997816	-0.036504	0.482666	-0.997697	0.0557716	-0.038296	-0.455719	0.0402218	0.0343224	-0.998597	0.21711	0	0	0	1
-0.0544504	-0.997811	-0.0365815	0.48219	-0.997704	0.0558065	-0.0380499	-0.455769	0.0399817	0.0344118	-0.998604	0.217098	0	0	0	1
-0.0545374	-0.997799	-0.0367711	0.481695	-0.997709	0.0558922	-0.0377922	-0.455819	0.0397378	0.0346119	-0.998606	0.217063	0	0	0	1
-0.0545267	-0.997791	-0.0370068	0.481196	-0.99772	0.0558812	-0.0375141	-0.45581	0.0394728	0.0348631	-0.998608	0.216984	0	0	0	1
-0.0544791	-0.997785	-0.037234	0.480743	-0.997734	0.0558324	-0.0372264	-0.455745	0.0391964	0.0351076	-0.998611	0.216881	0	0	0	1
-0.0545941	-0.997775	-0.0373422	0.480193	-0.997738	0.0559414	-0.0369353	-0.455759	0.0389157	0.0352273	-0.998617	0.216851	0	0	0	1
-0.0545668	-0.997779	-0.0372734	0.479632	-0.997752	0.0559002	-0.0366175	-0.455683	0.0385934	0.0351776	-0.998632	0.216913	0	0	0	1
-0.0544731	-0.99779	-0.0371209	0.478994	-0.997772	0.0557878	-0.0362506	-0.455554	0.038215	0.0350496	-0.998651	0.217029	0	0	0	1
-0.0547061	-0.997782	-0.0369965	0.478304	-0.997771	0.0560047	-0.0359292	-0.455601	0.037895	0.0349346	-0.998667	0.217127	0	0	0	1
-0.0546766	-0.997789	-0.0368409	0.477634	-0.997785	0.0559588	-0.0356258	-0.45568	0.0375821	0.0347974	-0.998684	0.217245	0	0	0	1
-0.0545785	-0.997803	-0.0366217	0.477115	-0.997799	0.0558449	-0.0354065	-0.455746	0.0373474	0.0345947	-0.998699	0.2174	0	0	0	1
-0.0543821	-0.997813	-0.036634	0.476625	-0.997819	0.0556403	-0.0351571	-0.455739	0.0370921	0.0346283	-0.998708	0.217423	0	0	0	1
-0.0543341	-0.99781	-0.0367948	0.476179	-0.99783	0.0555901	-0.0349243	-0.455738	0.0368667	0.0348034	-0.99871	0.217359	0	0	0	1
-0.0543358	-0.997805	-0.0369186	0.475741	-0.997838	0.0555883	-0.0346934	-0.455734	0.036643	0.0349397	-0.998713	0.217312	0	0	0	1
-0.0543366	-0.9978	-0.0370563	0.475311	-0.997846	0.0555861	-0.0344649	-0.455734	0.0364225	0.0350898	-0.998716	0.217259	0	0	0	1
-0.054375	-0.997791	-0.037248	0.474881	-0.997852	0.0556241	-0.0342534	-0.455767	0.0362232	0.0352915	-0.998716	0.217191	0	0	0	1
-0.0544625	-0.997779	-0.0374222	0.474379	-0.997855	0.0557093	-0.03401	-0.455826	0.0359928	0.0354756	-0.998718	0.21714	0	0	0	1
-0.0543872	-0.997776	-0.0376236	0.473928	-0.997867	0.0556334	-0.0337893	-0.455834	0.0357808	0.0356916	-0.998718	0.217141	0	0	0	1
-0.0544077	-0.997763	-0.0379324	0.473401	-0.997874	0.0556561	-0.0335445	-0.455855	0.0355542	0.0360126	-0.998715	0.217202	0	0	0	1
-0.0542527	-0.997767	-0.0380575	0.472818	-0.997892	0.0554954	-0.0332652	-0.455836	0.0352764	0.0361585	-0.998719	0.217293	0	0	0	1
-0.05411	-0.997769	-0.0382067	0.472276	-0.997909	0.055348	-0.0329939	-0.45582	0.0350085	0.0363274	-0.998723	0.217296	0	0	0	1
-0.05413	-0.997759	-0.0384325	0.471617	-0.997919	0.0553646	-0.0326804	-0.45589	0.0347085	0.0365694	-0.998724	0.217218	0	0	0	1
-0.0540044	-0.997757	-0.0386488	0.471008	-0.997936	0.0552348	-0.0323642	-0.455912	0.0343999	0.0368071	-0.998726	0.217129	0	0	0	1
-0.0537986	-0.997762	-0.0388258	0.470434	-0.997958	0.0550236	-0.0320554	-0.455857	0.0340935	0.0370079	-0.998729	0.217068	0	0	0	1
-0.053559	-0.997767	-0.0390207	0.469804	-0.997982	0.0547783	-0.0317242	-0.455796	0.0337643	0.0372288	-0.998732	0.216997	0	0	0	1
-0.0534392	-0.99777	-0.0391182	0.469131	-0.998	0.0546489	-0.0313797	-0.455712	0.033421	0.0373489	-0.998739	0.216986	0	0	0	1
-0.0533613	-0.997777	-0.0390425	0.468476	-0.998014	0.0545578	-0.0310945	-0.455714	0.0331289	0.0372916	-0.998751	0.217071	0	0	0	1
-0.0532287	-0.997782	-0.039076	0.467818	-0.99803	0.0544156	-0.0308088	-0.455783	0.0328403	0.037345	-0.998759	0.217097	0	0	0	1
-0.0531059	-0.997783	-0.0392162	0.467187	-0.998045	0.0542877	-0.0305499	-0.455953	0.0325846	0.037503	-0.998761	0.217058	0	0	0	1
-0.0526561	-0.997799	-0.0394255	0.466634	-0.998079	0.0538338	-0.0302637	-0.455971	0.032293	0.0377421	-0.998762	0.216978	0	0	0	1
-0.0524256	-0.997804	-0.0396171	0.466206	-0.998099	0.0536002	-0.030022	-0.455884	0.032053	0.0379537	-0.998761	0.216904	0	0	0	1
-0.0523496	-0.997801	-0.0397945	0.465722	-0.99811	0.0535206	-0.0297784	-0.455856	0.0318162	0.0381462	-0.998762	0.216841	0	0	0	1
-0.0523362	-0.997792	-0.0400361	0.465146	-0.99812	0.0535035	-0.0294803	-0.455821	0.0315307	0.0384038	-0.998761	0.216739	0	0	0	1
-0.0522576	-0.997783	-0.0403509	0.464531	-0.998134	0.0534219	-0.0291472	-0.455789	0.0312117	0.0387382	-0.998758	0.216595	0	0	0	1
-0.0522689	-0.997772	-0.0406002	0.46388	-0.998143	0.0534285	-0.0288302	-0.45584	0.0309087	0.0390036	-0.998757	0.216488	0	0	0	1
-0.0521379	-0.997771	-0.0408059	0.463313	-0.998158	0.0532937	-0.0285722	-0.45592	0.0306567	0.0392268	-0.998756	0.216407	0	0	0	1
-0.0519275	-0.997773	-0.0410132	0.462805	-0.998176	0.05308	-0.0283266	-0.455952	0.030414	0.0394532	-0.998755	0.216324	0	0	0	1
-0.0516858	-0.997776	-0.0412488	0.462374	-0.998195	0.0528365	-0.0281027	-0.455946	0.0301931	0.0397075	-0.998751	0.216223	0	0	0	1
-0.051677	-0.997765	-0.041534	0.461963	-0.998202	0.0528272	-0.0278773	-0.455943	0.0299826	0.0400044	-0.998746	0.216087	0	0	0	1
-0.051682	-0.997749	-0.0419059	0.461453	-0.998209	0.0528324	-0.0276042	-0.455948	0.0297295	0.0403899	-0.998738	0.215908	0	0	0	1
-0.0516337	-0.997735	-0.042297	0.460888	-0.998221	0.0527825	-0.0272804	-0.455903	0.0294246	0.0407988	-0.99873	0.215716	0	0	0	1
-0.0516148	-0.997724	-0.0425865	0.460302	-0.99823	0.0527596	-0.0269761	-0.455884	0.0291351	0.0411045	-0.998726	0.215585	0	0	0	1
-0.0514419	-0.997722	-0.0428317	0.459642	-0.998249	0.0525798	-0.0266379	-0.455814	0.0288028	0.041372	-0.998725	0.215488	0	0	0	1
-0.0514078	-0.997717	-0.0429864	0.459062	-0.998259	0.0525383	-0.026354	-0.455776	0.0285257	0.0415423	-0.998726	0.215432	0	0	0	1
-0.051347	-0.997713	-0.0431456	0.45847	-0.998269	0.052471	-0.0260902	-0.455807	0.0282679	0.0417169	-0.998726	0.215377	0	0	0	1
-0.0511292	-0.997715	-0.0433639	0.457961	-0.998287	0.0522492	-0.0258504	-0.455859	0.0280305	0.0419535	-0.998722	0.215285	0	0	0	1
-0.0510994	-0.997708	-0.0435737	0.457501	-0.998294	0.0522165	-0.0256403	-0.455934	0.0278303	0.0421747	-0.998719	0.215194	0	0	0	1
-0.0512253	-0.99769	-0.0438286	0.457023	-0.998293	0.0523401	-0.0254201	-0.456019	0.0276289	0.0424372	-0.998713	0.215078	0	0	0	1
-0.0511682	-0.997676	-0.0442139	0.456577	-0.998302	0.0522835	-0.0251819	-0.45606	0.0274085	0.0428359	-0.998702	0.214889	0	0	0	1
-0.0511905	-0.997653	-0.0446934	0.456063	-0.998309	0.0523059	-0.0248815	-0.45608	0.0271343	0.0433297	-0.998688	0.214639	0	0	0	1
-0.0510909	-0.997635	-0.0452041	0.455515	-0.998322	0.0522052	-0.0245423	-0.456039	0.0268177	0.0438598	-0.998674	0.214374	0	0	0	1
-0.0510204	-0.997618	-0.0456589	0.455029	-0.998333	0.0521339	-0.0242489	-0.455985	0.026545	0.0443311	-0.99866	0.214144	0	0	0	1
-0.0510216	-0.9976	-0.0460503	0.454501	-0.99834	0.052133	-0.0239696	-0.456015	0.0262863	0.0447364	-0.998649	0.213948	0	0	0	1
-0.0510989	-0.99758	-0.0463957	0.453989	-0.998343	0.052207	-0.0236948	-0.456016	0.0260331	0.0450935	-0.99864	0.213778	0	0	0	1
-0.0511578	-0.997563	-0.0466967	0.453578	-0.998345	0.0522636	-0.0234704	-0.456027	0.0258273	0.0454042	-0.998631	0.213625	0	0	0	1
-0.0513047	-0.99754	-0.0470282	0.453137	-0.998342	0.0524094	-0.0232565	-0.456125	0.0256375	0.0457426	-0.99862	0.213461	0	0	0	1
-0.0513189	-0.997522	-0.0473954	0.452681	-0.998347	0.0524223	-0.0230208	-0.456189	0.0254218	0.0461211	-0.998609	0.213276	0	0	0	1
-0.0513218	-0.997506	-0.0477393	0.452265	-0.998352	0.0524231	-0.0227889	-0.456201	0.0252083	0.0464765	-0.998597	0.213101	0	0	0	1
-0.0514621	-0.997486	-0.0479962	0.451849	-0.99835	0.0525604	-0.0225836	-0.456268	0.025023	0.0467402	-0.99859	0.212972	0	0	0	1
-0.0514487	-0.997476	-0.0482227	0.451439	-0.998355	0.0525438	-0.0223943	-0.456342	0.0248451	0.0469766	-0.998583	0.21287	0	0	0	1
-0.0513676	-0.99747	-0.048422	0.451044	-0.998364	0.0524586	-0.0222043	-0.456355	0.0246618	0.0471876	-0.998578	0.212782	0	0	0	1
-0.051454	-0.997458	-0.0485871	0.450622	-0.998364	0.0525394	-0.0220011	-0.456359	0.0244715	0.047361	-0.998574	0.212711	0	0	0	1
-0.0516109	-0.997441	-0.0487656	0.450139	-0.99836	0.0526909	-0.0217912	-0.456372	0.0242785	0.0475464	-0.99857	0.212643	0	0	0	1
-0.0517142	-0.997432	-0.0488505	0.4496	-0.99836	0.0527852	-0.0215575	-0.456346	0.0240543	0.0476409	-0.998571	0.212626	0	0	0	1
-0.0516699	-0.997433	-0.0488679	0.44904	-0.998369	0.0527296	-0.0213121	-0.456235	0.0238077	0.0476724	-0.998575	0.212649	0	0	0	1
-0.0517535	-0.997435	-0.0487353	0.448401	-0.99837	0.0527986	-0.0210708	-0.456173	0.0235634	0.0475507	-0.998587	0.212761	0	0	0	1
-0.0519039	-0.997445	-0.0483711	0.447765	-0.998366	0.0529335	-0.0209224	-0.456197	0.0234029	0.0471915	-0.998608	0.213011	0	0	0	1
-0.0517608	-0.997471	-0.047994	0.447211	-0.998377	0.0527758	-0.0208005	-0.456196	0.0232543	0.0468248	-0.998629	0.213271	0	0	0	1
-0.0517932	-0.997489	-0.0475697	0.446655	-0.998378	0.0527943	-0.0207134	-0.456298	0.0231463	0.0464051	-0.998651	0.213559	0	0	0	1
-0.0516352	-0.997507	-0.047373	0.446065	-0.99839	0.0526243	-0.0205566	-0.456338	0.0229718	0.0462207	-0.998663	0.213718	0	0	0	1
-0.0515273	-0.99751	-0.0474172	0.44555	-0.9984	0.0525087	-0.0203717	-0.456347	0.0227843	0.046277	-0.998665	0.213733	0	0	0	1
-0.051503	-0.997511	-0.0474338	0.445071	-0.998405	0.0524767	-0.0201966	-0.45635	0.022609	0.0463034	-0.998668	0.213758	0	0	0	1
-0.0514243	-0.997516	-0.0474129	0.444642	-0.998413	0.0523904	-0.0200444	-0.456324	0.022452	0.0462922	-0.998672	0.213804	0	0	0	1
-0.0513435	-0.99752	-0.0474073	0.444176	-0.998421	0.0523019	-0.0198807	-0.456291	0.0222843	0.046297	-0.998675	0.213846	0	0	0	1
-0.0513871	-0.99752	-0.0473737	0.443714	-0.998422	0.0523382	-0.0197401	-0.456332	0.022144	0.0462698	-0.99868	0.213901	0	0	0	1
-0.0514506	-0.997518	-0.0473324	0.443248	-0.998421	0.0523955	-0.0196246	-0.456438	0.0220294	0.0462333	-0.998684	0.213964	0	0	0	1
-0.0513935	-0.997521	-0.0473293	0.442763	-0.998427	0.0523307	-0.0194609	-0.456482	0.0218629	0.0462401	-0.998687	0.214001	0	0	0	1
-0.0514658	-0.997517	-0.0473495	0.442341	-0.998426	0.0523975	-0.0193313	-0.456513	0.0217377	0.0462654	-0.998689	0.214027	0	0	0	1
-0.0515826	-0.99751	-0.0473545	0.44184	-0.998424	0.0525074	-0.0191778	-0.456591	0.02159	0.046276	-0.998692	0.214063	0	0	0	1
-0.0513618	-0.997523	-0.0473317	0.441363	-0.998438	0.0522793	-0.0190351	-0.456602	0.0214358	0.0462655	-0.998695	0.214122	0	0	0	1
-0.0512392	-0.997532	-0.0472666	0.44085	-0.998448	0.0521474	-0.0188668	-0.456527	0.0212585	0.0462118	-0.998702	0.214215	0	0	0	1
-0.0511933	-0.997539	-0.0471672	0.440191	-0.998455	0.0520899	-0.0186625	-0.456423	0.0210469	0.0461243	-0.99871	0.214336	0	0	0	1
-0.0512073	-0.997541	-0.0471107	0.439409	-0.998459	0.0520919	-0.0184292	-0.456414	0.0208114	0.0460798	-0.998717	0.214427	0	0	0	1
-0.0512843	-0.997544	-0.0469725	0.438629	-0.99846	0.052157	-0.018229	-0.45646	0.0206075	0.0459506	-0.998727	0.21456	0	0	0	1
-0.0509947	-0.997575	-0.0466185	0.437994	-0.998478	0.0518543	-0.0181089	-0.456406	0.0204558	0.0456093	-0.998746	0.214812	0	0	0	1
-0.0507536	-0.997604	-0.0462675	0.437478	-0.998492	0.0516023	-0.0180319	-0.456357	0.0203496	0.0452679	-0.998764	0.215069	0	0	0	1
-0.0509802	-0.9976	-0.046108	0.436999	-0.998482	0.0518226	-0.0179595	-0.456454	0.0202792	0.0451078	-0.998773	0.215206	0	0	0	1
-0.0510179	-0.997591	-0.0462466	0.436511	-0.998483	0.0518556	-0.0177929	-0.456534	0.0201216	0.045254	-0.998769	0.215164	0	0	0	1
-0.0508963	-0.997587	-0.0464699	0.436127	-0.998493	0.0517302	-0.0176138	-0.456529	0.0199485	0.0454887	-0.998762	0.215066	0	0	0	1
-0.0510037	-0.997569	-0.0467332	0.4358	-0.99849	0.0518359	-0.0174585	-0.456574	0.0198118	0.0457575	-0.998752	0.214946	0	0	0	1
-0.0511861	-0.997546	-0.0470436	0.435423	-0.998484	0.0520173	-0.0172992	-0.45668	0.0196772	0.0460721	-0.998741	0.214811	0	0	0	1
-0.0511171	-0.997535	-0.0473467	0.435016	-0.998491	0.051945	-0.0171033	-0.45668	0.0194939	0.0463863	-0.99873	0.214698	0	0	0	1
-0.0511038	-0.99753	-0.0474694	0.434531	-0.998495	0.0519256	-0.0169181	-0.45662	0.0193145	0.0465186	-0.998727	0.214688	0	0	0	1
-0.0511126	-0.997535	-0.047353	0.433967	-0.998497	0.0519257	-0.0167809	-0.456549	0.0191718	0.0464094	-0.998735	0.214814	0	0	0	1
-0.0510706	-0.997546	-0.047159	0.433334	-0.998502	0.0518737	-0.0166465	-0.456463	0.0190253	0.0462235	-0.998746	0.214991	0	0	0	1
-0.0512735	-0.997542	-0.0470247	0.432654	-0.998495	0.0520672	-0.0164934	-0.456521	0.0188746	0.0460935	-0.998755	0.21512	0	0	0	1
-0.0511301	-0.997553	-0.046939	0.432014	-0.998505	0.0519147	-0.0163346	-0.456522	0.0187048	0.0460189	-0.998762	0.215228	0	0	0	1
-0.0507939	-0.997573	-0.0468927	0.431438	-0.998526	0.05157	-0.0161742	-0.456477	0.0185266	0.0459873	-0.998767	0.215311	0	0	0	1
-0.0505919	-0.997579	-0.0469796	0.430887	-0.998539	0.0513607	-0.0159862	-0.456419	0.0183337	0.0460874	-0.998766	0.215309	0	0	0	1
-0.0504934	-0.997581	-0.047036	0.430349	-0.998547	0.0512555	-0.015819	-0.456359	0.0181649	0.0461541	-0.998766	0.215321	0	0	0	1
-0.0503836	-0.997589	-0.0469871	0.429906	-0.998555	0.0511398	-0.0157136	-0.456274	0.018052	0.0461128	-0.99877	0.215396	0	0	0	1
-0.0504241	-0.997591	-0.0468947	0.429432	-0.998555	0.0511739	-0.0156088	-0.456215	0.0179443	0.0460251	-0.998775	0.215489	0	0	0	1
-0.0505513	-0.997592	-0.0467393	0.428979	-0.99855	0.0512948	-0.0155324	-0.456212	0.0178658	0.0458715	-0.998784	0.215618	0	0	0	1
-0.0506476	-0.997598	-0.0465063	0.428597	-0.998545	0.0513865	-0.0155205	-0.456284	0.0178464	0.0456378	-0.998795	0.21579	0	0	0	1
-0.0506134	-0.997609	-0.046307	0.428094	-0.998548	0.0513461	-0.0154628	-0.456329	0.0177768	0.0454424	-0.998805	0.215952	0	0	0	1
-0.0506344	-0.997615	-0.0461505	0.42763	-0.998549	0.0513616	-0.0154025	-0.456349	0.0177094	0.0452888	-0.998813	0.216087	0	0	0	1
-0.0506878	-0.997621	-0.0459802	0.427188	-0.998547	0.0514096	-0.0153477	-0.456429	0.0176482	0.0451206	-0.998822	0.216223	0	0	0	1
-0.0506375	-0.997629	-0.0458479	0.426758	-0.99855	0.0513548	-0.0153021	-0.456506	0.0175936	0.0449918	-0.998829	0.216343	0	0	0	1
-0.0505891	-0.997632	-0.045838	0.426359	-0.998554	0.0513022	-0.0152137	-0.456527	0.0175026	0.0449873	-0.998831	0.216391	0	0	0	1
-0.0505381	-0.997634	-0.0458534	0.425906	-0.998559	0.0512465	-0.0151059	-0.45654	0.0173932	0.0450091	-0.998832	0.216425	0	0	0	1
-0.0503852	-0.997642	-0.0458399	0.425528	-0.998568	0.0510902	-0.015038	-0.456584	0.0173177	0.0450018	-0.998833	0.216479	0	0	0	1
-0.050459	-0.997639	-0.04582	0.425081	-0.998565	0.0511605	-0.0149665	-0.456652	0.0172486	0.0449843	-0.998835	0.216565	0	0	0	1
-0.0503711	-0.997647	-0.0457598	0.424556	-0.998572	0.0510668	-0.0148627	-0.456632	0.0171378	0.0449311	-0.99884	0.216655	0	0	0	1
-0.0503371	-0.997655	-0.0456142	0.424067	-0.998575	0.0510275	-0.0148008	-0.456575	0.0170669	0.0447894	-0.998847	0.216794	0	0	0	1
-0.0504539	-0.997661	-0.0453527	0.423544	-0.998569	0.051139	-0.0147788	-0.4566	0.0170368	0.0445274	-0.998859	0.217005	0	0	0	1
-0.050428	-0.997675	-0.0450831	0.423003	-0.998571	0.0511078	-0.0147639	-0.456642	0.0170069	0.0442594	-0.998872	0.217242	0	0	0	1
-0.05018	-0.997694	-0.0449296	0.422424	-0.998585	0.050855	-0.0147186	-0.4566	0.0169428	0.0441127	-0.998879	0.21746	0	0	0	1
-0.0502009	-0.997696	-0.0448651	0.421838	-0.998585	0.0508712	-0.0146371	-0.456669	0.016859	0.044052	-0.998883	0.217584	0	0	0	1
-0.0499348	-0.99771	-0.0448547	0.421239	-0.998601	0.0505993	-0.0145128	-0.456663	0.0167224	0.0440525	-0.998886	0.217654	0	0	0	1
-0.0493115	-0.997746	-0.0447433	0.420687	-0.998634	0.0499699	-0.0144294	-0.456551	0.0166059	0.0439559	-0.998892	0.217793	0	0	0	1
-0.0490026	-0.997772	-0.0444854	0.420204	-0.998649	0.0496564	-0.0144281	-0.45647	0.0165782	0.0437036	-0.998903	0.218013	0	0	0	1
-0.0489724	-0.997785	-0.0442346	0.419606	-0.998651	0.0496209	-0.0144047	-0.456504	0.016541	0.0434547	-0.998915	0.218222	0	0	0	1
-0.0486512	-0.997813	-0.0439585	0.419073	-0.998668	0.0492951	-0.0144082	-0.456503	0.0165168	0.0431842	-0.998927	0.218452	0	0	0	1
