# Supplementary material for: Axially rigid steerable needle with compliant active tip control
Source: PLoS One. 2021 Dec 16;16(12):e0261089. doi: 10.1371/journal.pone.0261089 (PMC8675730; doi:10.1371/journal.pone.0261089)
Supplement: S5 File — (ZIP) [file pone.0261089.s005.zip › Remainder/poseLog_Thu_Apr_29_13_34_09_2021_.csv]

-0.0997053	-0.994975	-0.00403195	0.413118	-0.994798	0.099735	-0.0200494	-0.449235	0.0203229	0.00199825	-0.999788	0.213609	0	0	0	1
-0.0994174	-0.995004	-0.00380734	0.41284	-0.994825	0.0994428	-0.0201632	-0.449186	0.0204132	0.00176937	-0.999787	0.213786	0	0	0	1
-0.0989973	-0.995048	-0.0034238	0.412835	-0.994865	0.0990152	-0.0202962	-0.449171	0.0205068	0.00138326	-0.999786	0.213958	0	0	0	1
-0.0985591	-0.995092	-0.00317603	0.412902	-0.994908	0.0985721	-0.0203503	-0.449151	0.0205356	0.00114047	-0.999785	0.214008	0	0	0	1
-0.0980548	-0.995142	-0.00290469	0.413031	-0.994957	0.0980624	-0.0203711	-0.449087	0.0205291	0.000878884	-0.999786	0.214008	0	0	0	1
-0.0977384	-0.995175	-0.00243961	0.41322	-0.994989	0.0977365	-0.0204113	-0.449019	0.0205233	0.000418751	-0.999786	0.21402	0	0	0	1
-0.0975095	-0.995199	-0.00176824	0.413422	-0.995011	0.0974939	-0.0204926	-0.449008	0.0205386	-0.00025244	-0.999786	0.214065	0	0	0	1
-0.0972647	-0.995224	-0.00102319	0.413633	-0.995035	0.0972338	-0.0205738	-0.449007	0.0205471	-0.000996629	-0.999785	0.214105	0	0	0	1
-0.0968635	-0.995263	-0.000260705	0.413889	-0.995074	0.0968169	-0.0206377	-0.448949	0.0205372	-0.00175323	-0.999785	0.214133	0	0	0	1
-0.096517	-0.995297	0.000597937	0.414223	-0.99511	0.096453	-0.0206007	-0.448854	0.0204181	-0.00259693	-0.999785	0.214151	0	0	0	1
-0.0962254	-0.995324	0.00135067	0.414526	-0.995138	0.0961459	-0.0206966	-0.448783	0.0204419	-0.00334922	-0.999783	0.21421	0	0	0	1
-0.0959963	-0.995344	0.00235667	0.414872	-0.995159	0.0958957	-0.020829	-0.448745	0.020478	-0.00435833	-0.999778	0.214289	0	0	0	1
-0.0957766	-0.995362	0.00357271	0.415268	-0.99518	0.0956503	-0.0209885	-0.448713	0.0205213	-0.00557921	-0.999771	0.214386	0	0	0	1
-0.0955987	-0.995373	0.00490891	0.415673	-0.995196	0.095444	-0.0211469	-0.448695	0.0205524	-0.00692043	-0.999762	0.214478	0	0	0	1
-0.0954414	-0.995381	0.00616959	0.416045	-0.995211	0.0952597	-0.0212951	-0.448679	0.0205808	-0.00818594	-0.999752	0.214559	0	0	0	1
-0.0952308	-0.99539	0.0078019	0.416515	-0.99523	0.0950138	-0.0214883	-0.448657	0.0206197	-0.00982445	-0.999736	0.214653	0	0	0	1
-0.0950157	-0.995394	0.00964703	0.41703	-0.995251	0.094759	-0.021649	-0.448628	0.0206068	-0.0116716	-0.999717	0.214683	0	0	0	1
-0.0948626	-0.995396	0.0109399	0.417384	-0.995267	0.0945786	-0.0217101	-0.4486	0.0205472	-0.012961	-0.999702	0.214638	0	0	0	1
-0.0947349	-0.995393	0.0122445	0.417743	-0.995279	0.0944227	-0.0218066	-0.448586	0.0205216	-0.0142658	-0.999685	0.214628	0	0	0	1
-0.0945784	-0.995394	0.0133168	0.418057	-0.995294	0.0942427	-0.0219111	-0.448557	0.0205267	-0.0153397	-0.999669	0.214669	0	0	0	1
-0.094397	-0.995398	0.0142232	0.418363	-0.995311	0.094041	-0.0220258	-0.448519	0.0205585	-0.0162489	-0.999654	0.214744	0	0	0	1
-0.0941011	-0.995412	0.0151872	0.418743	-0.995338	0.0937231	-0.0221558	-0.448438	0.0206023	-0.0172145	-0.999637	0.21483	0	0	0	1
-0.0937704	-0.995429	0.0160805	0.419118	-0.995368	0.0933718	-0.022274	-0.44834	0.0206423	-0.0181079	-0.99962	0.214914	0	0	0	1
-0.0934357	-0.995447	0.016908	0.419482	-0.995399	0.093018	-0.0223878	-0.448238	0.0206846	-0.0189352	-0.999604	0.214987	0	0	0	1
-0.0931194	-0.995462	0.0177553	0.419841	-0.995427	0.0926818	-0.022507	-0.448144	0.0207307	-0.0197831	-0.999587	0.215069	0	0	0	1
-0.0928968	-0.99546	0.0189638	0.420251	-0.995447	0.092431	-0.0226633	-0.448102	0.020779	-0.0209959	-0.999561	0.215176	0	0	0	1
-0.0926866	-0.995457	0.0201355	0.420649	-0.995466	0.0921931	-0.0228156	-0.448065	0.0208271	-0.0221721	-0.999535	0.215281	0	0	0	1
-0.0924763	-0.995449	0.0214467	0.421083	-0.995484	0.0919516	-0.0229865	-0.448033	0.0208812	-0.0234886	-0.999503	0.215398	0	0	0	1
-0.0923101	-0.99543	0.0229785	0.421556	-0.995498	0.0917486	-0.0231784	-0.448029	0.0209356	-0.0250278	-0.999465	0.21552	0	0	0	1
-0.0921793	-0.995404	0.0245873	0.422052	-0.99551	0.0915803	-0.0233261	-0.448042	0.0209384	-0.0266401	-0.999423	0.21558	0	0	0	1
-0.0920551	-0.995383	0.0258602	0.422463	-0.995522	0.0914265	-0.0234367	-0.448043	0.0209354	-0.0279149	-0.999388	0.215597	0	0	0	1
-0.0918965	-0.995364	0.0271189	0.422877	-0.995537	0.0912385	-0.02354	-0.448028	0.0209279	-0.0291741	-0.999353	0.215631	0	0	0	1
-0.0917023	-0.995341	0.0286009	0.423372	-0.995555	0.0910093	-0.0236697	-0.448006	0.0209276	-0.0306573	-0.999308	0.21567	0	0	0	1
-0.0914833	-0.995325	0.02982	0.423805	-0.995575	0.0907614	-0.0237769	-0.44797	0.0209304	-0.0318761	-0.99927	0.21569	0	0	0	1
-0.0912751	-0.995313	0.0308483	0.424185	-0.995594	0.0905287	-0.0238657	-0.447926	0.0209323	-0.0329036	-0.999237	0.215703	0	0	0	1
-0.0906893	-0.99534	0.0316887	0.424591	-0.995622	0.0898832	-0.0251082	-0.448096	0.0221141	-0.0338398	-0.99918	0.215787	0	0	0	1
-0.0902385	-0.995358	0.0323935	0.424982	-0.995661	0.0894124	-0.0252325	-0.447949	0.0221901	-0.0345427	-0.999154	0.215822	0	0	0	1
-0.0897596	-0.995377	0.0331355	0.425377	-0.9957	0.0889077	-0.0254917	-0.447832	0.0223989	-0.0352939	-0.999123	0.215899	0	0	0	1
-0.0893158	-0.995389	0.0339566	0.425782	-0.995736	0.0884372	-0.0257204	-0.447716	0.0225699	-0.0361218	-0.99909	0.215985	0	0	0	1
-0.0890373	-0.995382	0.0348765	0.426149	-0.995759	0.0881323	-0.025868	-0.447644	0.0226459	-0.0370446	-0.999054	0.21608	0	0	0	1
-0.0889162	-0.995352	0.0360355	0.426506	-0.995769	0.0879793	-0.026019	-0.447643	0.0226987	-0.0382092	-0.999009	0.216187	0	0	0	1
-0.088753	-0.995321	0.0372747	0.4269	-0.995782	0.0877813	-0.0261839	-0.447625	0.0227603	-0.039454	-0.99896	0.21631	0	0	0	1
-0.0885523	-0.995291	0.0385255	0.42731	-0.995798	0.0875456	-0.0263444	-0.447593	0.0228186	-0.0407091	-0.998908	0.21643	0	0	0	1
-0.0883626	-0.99525	0.0399864	0.427776	-0.995813	0.087314	-0.0265455	-0.447574	0.0228989	-0.0421772	-0.998845	0.216571	0	0	0	1
-0.0881068	-0.995211	0.0415083	0.428281	-0.995829	0.0870054	-0.0269526	-0.4476	0.023183	-0.0437224	-0.998772	0.21669	0	0	0	1
-0.0882767	-0.995134	0.0429518	0.42877	-0.995813	0.0871341	-0.0271281	-0.447578	0.0232244	-0.0451792	-0.998706	0.216716	0	0	0	1
-0.0883889	-0.995041	0.0448393	0.429364	-0.995804	0.0871955	-0.0272776	-0.447604	0.0232034	-0.0470746	-0.998619	0.216684	0	0	0	1
-0.0883215	-0.994977	0.0463615	0.429861	-0.995809	0.0870839	-0.0274605	-0.447682	0.023256	-0.048605	-0.998545	0.216533	0	0	0	1
-0.0881999	-0.994939	0.0473927	0.430278	-0.995824	0.0869432	-0.0273591	-0.447665	0.0230709	-0.0496202	-0.998499	0.216252	0	0	0	1
-0.0880497	-0.99492	0.0480727	0.43062	-0.995841	0.0867831	-0.0272418	-0.447623	0.0229023	-0.0502838	-0.99847	0.215961	0	0	0	1
-0.0878303	-0.994907	0.048732	0.430987	-0.995862	0.0865505	-0.0271998	-0.447556	0.0228142	-0.0509317	-0.998439	0.215798	0	0	0	1
-0.087677	-0.994885	0.0494589	0.431446	-0.995875	0.0863761	-0.0272823	-0.447501	0.0228414	-0.0516593	-0.998401	0.215777	0	0	0	1
-0.087622	-0.994866	0.0499411	0.431882	-0.995874	0.0862939	-0.0275914	-0.447482	0.0231107	-0.052165	-0.998369	0.215844	0	0	0	1
-0.0874265	-0.994863	0.0503365	0.432392	-0.995887	0.0860777	-0.027808	-0.44742	0.023303	-0.0525729	-0.998343	0.215914	0	0	0	1
-0.0873386	-0.994859	0.0505581	0.432878	-0.995892	0.0859782	-0.0279273	-0.447386	0.0234075	-0.0528019	-0.998328	0.215961	0	0	0	1
-0.0871678	-0.994864	0.050754	0.43334	-0.995902	0.0857913	-0.0281419	-0.447384	0.0236138	-0.0530114	-0.998312	0.21599	0	0	0	1
-0.0872187	-0.994853	0.0508854	0.433914	-0.995896	0.0858343	-0.0282331	-0.447369	0.0236907	-0.0531513	-0.998303	0.215948	0	0	0	1
-0.0873526	-0.994838	0.0509586	0.434382	-0.995884	0.0859664	-0.0282355	-0.447432	0.0236797	-0.0532276	-0.998299	0.215904	0	0	0	1
-0.0873524	-0.994833	0.051061	0.434882	-0.995884	0.0859627	-0.0282552	-0.447505	0.0236905	-0.0533313	-0.998293	0.215878	0	0	0	1
-0.087251	-0.994837	0.0511405	0.435487	-0.995893	0.0858588	-0.0282646	-0.447547	0.0236984	-0.0534089	-0.998289	0.215846	0	0	0	1
-0.0872532	-0.994835	0.0511835	0.43607	-0.995892	0.0858596	-0.0282711	-0.447611	0.0237011	-0.0534523	-0.998287	0.215798	0	0	0	1
-0.0871572	-0.994849	0.0510683	0.436644	-0.995902	0.0857709	-0.0281865	-0.447577	0.0236318	-0.053328	-0.998295	0.215646	0	0	0	1
-0.0869503	-0.994877	0.0508867	0.437123	-0.995923	0.0855743	-0.0280688	-0.447444	0.0235411	-0.0531321	-0.998308	0.215472	0	0	0	1
-0.0869273	-0.994882	0.0508258	0.437537	-0.995925	0.0855545	-0.0280358	-0.447378	0.0235146	-0.0530681	-0.998312	0.215382	0	0	0	1
-0.0869476	-0.994875	0.0509319	0.437956	-0.995923	0.08557	-0.0280777	-0.447396	0.0235462	-0.0531778	-0.998305	0.215394	0	0	0	1
-0.0869005	-0.994866	0.0511744	0.438309	-0.995925	0.085513	-0.028157	-0.447422	0.0236071	-0.053425	-0.99829	0.215484	0	0	0	1
-0.0867945	-0.994854	0.0515831	0.438693	-0.995933	0.0853925	-0.0282439	-0.447403	0.0236644	-0.0538371	-0.998267	0.215591	0	0	0	1
-0.0867313	-0.994842	0.0519176	0.439121	-0.995937	0.0853161	-0.0283387	-0.4474	0.0237338	-0.0541768	-0.998247	0.215666	0	0	0	1
-0.0866989	-0.994827	0.0522662	0.439572	-0.995939	0.0852708	-0.0284217	-0.44743	0.0237885	-0.0545303	-0.998226	0.215739	0	0	0	1
-0.0865487	-0.994826	0.0525362	0.440032	-0.995951	0.0851106	-0.0284858	-0.447421	0.0238376	-0.0548012	-0.99821	0.215797	0	0	0	1
-0.0863777	-0.994832	0.0526982	0.440578	-0.995965	0.0849336	-0.0285201	-0.447401	0.0238675	-0.0549613	-0.998201	0.215813	0	0	0	1
-0.086536	-0.99481	0.052854	0.441119	-0.99595	0.0850843	-0.0285924	-0.44752	0.0239176	-0.0551265	-0.99819	0.215837	0	0	0	1
-0.0865709	-0.994798	0.0530292	0.441696	-0.995945	0.0851108	-0.0286707	-0.447621	0.0239788	-0.0553085	-0.998179	0.215877	0	0	0	1
-0.086429	-0.994805	0.0531252	0.442226	-0.995957	0.0849647	-0.0287004	-0.447607	0.0240081	-0.0554032	-0.998173	0.215878	0	0	0	1
-0.0863173	-0.994815	0.0531235	0.442588	-0.995967	0.0848536	-0.0286876	-0.447555	0.0240017	-0.0553978	-0.998173	0.215834	0	0	0	1
-0.0861312	-0.994827	0.0532034	0.442978	-0.995982	0.0846644	-0.0287069	-0.447494	0.0240245	-0.0554744	-0.998169	0.215838	0	0	0	1
-0.0860876	-0.994818	0.0534417	0.443414	-0.995984	0.0846101	-0.0287948	-0.447497	0.0240945	-0.0557182	-0.998153	0.215936	0	0	0	1
-0.0861294	-0.994796	0.053769	0.443809	-0.995978	0.0846364	-0.0289314	-0.447528	0.0242007	-0.0560568	-0.998132	0.216097	0	0	0	1
-0.0860306	-0.994786	0.0541217	0.444257	-0.995984	0.0845208	-0.0290729	-0.447535	0.0243175	-0.0564177	-0.998109	0.216268	0	0	0	1
-0.0859486	-0.994772	0.0545072	0.444836	-0.995988	0.0844205	-0.0292294	-0.447554	0.0244457	-0.056813	-0.998083	0.216445	0	0	0	1
-0.0860151	-0.994748	0.0548435	0.445368	-0.995979	0.08447	-0.0293838	-0.447628	0.0245674	-0.0571626	-0.99806	0.216603	0	0	0	1
-0.0859311	-0.99474	0.0551188	0.445892	-0.995984	0.0843731	-0.0294886	-0.447629	0.0246535	-0.0574436	-0.998042	0.216717	0	0	0	1
-0.0859264	-0.994727	0.0553527	0.446439	-0.995983	0.0843573	-0.0295794	-0.447648	0.0247245	-0.0576842	-0.998026	0.216804	0	0	0	1
-0.0860134	-0.994708	0.0555676	0.446853	-0.995973	0.0844333	-0.0296796	-0.447733	0.0248014	-0.0579089	-0.998011	0.216888	0	0	0	1
-0.0858591	-0.994709	0.0557725	0.447204	-0.995985	0.0842694	-0.0297521	-0.447673	0.0248653	-0.0581152	-0.997998	0.21698	0	0	0	1
-0.0856817	-0.994711	0.0560209	0.447587	-0.995999	0.0840814	-0.0298255	-0.447524	0.024928	-0.0583644	-0.997982	0.217097	0	0	0	1
-0.0856936	-0.994688	0.0564043	0.447968	-0.995995	0.0840758	-0.0299596	-0.447485	0.0250287	-0.0587579	-0.997956	0.217289	0	0	0	1
-0.0855981	-0.99467	0.0568669	0.44839	-0.996	0.0839575	-0.0301473	-0.447481	0.0251827	-0.0592321	-0.997924	0.217536	0	0	0	1
-0.0854152	-0.994656	0.0573857	0.448909	-0.996011	0.0837496	-0.0303406	-0.447422	0.025343	-0.0597604	-0.997889	0.217812	0	0	0	1
-0.0854517	-0.994624	0.0578732	0.449396	-0.996005	0.0837634	-0.0305132	-0.447362	0.0254721	-0.0602615	-0.997855	0.218061	0	0	0	1
-0.0854867	-0.994593	0.0583554	0.449893	-0.995998	0.0837744	-0.0307051	-0.44735	0.0256209	-0.0607588	-0.997821	0.218313	0	0	0	1
-0.0855188	-0.994557	0.0589189	0.45042	-0.995991	0.0837788	-0.03092	-0.447381	0.025786	-0.061339	-0.997781	0.218603	0	0	0	1
-0.0856177	-0.994511	0.059561	0.45097	-0.995977	0.0838451	-0.0311808	-0.44745	0.0259863	-0.0620031	-0.997735	0.218943	0	0	0	1
-0.0858407	-0.994452	0.0602175	0.451591	-0.995953	0.0840347	-0.0314467	-0.447531	0.0261823	-0.0626852	-0.997687	0.219281	0	0	0	1
-0.086052	-0.994398	0.0607966	0.45219	-0.99593	0.0842161	-0.0316808	-0.447604	0.0263537	-0.0632874	-0.997645	0.219576	0	0	0	1
-0.0860244	-0.994374	0.0612298	0.452756	-0.99593	0.0841673	-0.0318329	-0.44754	0.0264707	-0.0637309	-0.997614	0.219785	0	0	0	1
-0.0860434	-0.994354	0.061531	0.453293	-0.995926	0.0841725	-0.0319247	-0.447388	0.0265356	-0.0640392	-0.997592	0.219915	0	0	0	1
-0.0864116	-0.994304	0.0618273	0.45372	-0.995893	0.0845271	-0.0320216	-0.447358	0.0265835	-0.0643524	-0.997571	0.220041	0	0	0	1
-0.0866122	-0.994265	0.0621586	0.454117	-0.995873	0.084711	-0.0321485	-0.447375	0.026669	-0.0646985	-0.997546	0.220199	0	0	0	1
-0.0865865	-0.994242	0.062561	0.454625	-0.995873	0.084665	-0.0322932	-0.447356	0.026781	-0.0651109	-0.997516	0.220392	0	0	0	1
-0.0866563	-0.994213	0.0629313	0.455138	-0.995864	0.0847155	-0.0324381	-0.447377	0.0268895	-0.0654938	-0.997488	0.220563	0	0	0	1
-0.0866757	-0.994189	0.0632747	0.45565	-0.995859	0.0847162	-0.0325812	-0.44739	0.0270019	-0.0658486	-0.997462	0.220722	0	0	0	1
-0.0865647	-0.994179	0.0635837	0.456214	-0.995866	0.0845893	-0.0326924	-0.447365	0.027094	-0.0661627	-0.997439	0.220855	0	0	0	1
-0.0867551	-0.994145	0.0638546	0.456766	-0.995847	0.0847643	-0.0328176	-0.44743	0.0271832	-0.0664483	-0.997417	0.220971	0	0	0	1
-0.0869612	-0.994111	0.0641089	0.457257	-0.995827	0.0849559	-0.0329362	-0.447575	0.0272662	-0.0667174	-0.997397	0.221071	0	0	0	1
-0.0868601	-0.99411	0.0642566	0.457818	-0.995834	0.0848467	-0.0329941	-0.447577	0.0273182	-0.0668667	-0.997385	0.221098	0	0	0	1
-0.0868533	-0.994108	0.0643075	0.45834	-0.995835	0.0848385	-0.0329944	-0.447503	0.0273146	-0.0669171	-0.997382	0.221062	0	0	0	1
-0.0869701	-0.994092	0.0643864	0.458801	-0.995824	0.0849515	-0.0330193	-0.447402	0.0273249	-0.0670011	-0.997376	0.221052	0	0	0	1
-0.0870884	-0.99407	0.064579	0.459397	-0.995813	0.0850605	-0.0330826	-0.447303	0.0273636	-0.0672016	-0.997362	0.221098	0	0	0	1
-0.087463	-0.994018	0.0648626	0.459957	-0.995778	0.0854198	-0.033204	-0.447342	0.0274352	-0.0675048	-0.997339	0.221196	0	0	0	1
-0.08767	-0.993987	0.0650593	0.460489	-0.995759	0.0856165	-0.0332817	-0.447413	0.0274818	-0.067713	-0.997324	0.22124	0	0	0	1
-0.0878334	-0.993966	0.0651678	0.461039	-0.995743	0.0857729	-0.0333444	-0.447509	0.0275239	-0.067831	-0.997315	0.22123	0	0	0	1
-0.0879448	-0.993952	0.0652266	0.461545	-0.995733	0.0858805	-0.0333788	-0.447534	0.0275456	-0.0678956	-0.99731	0.221198	0	0	0	1
-0.0879379	-0.993948	0.0652903	0.462126	-0.995732	0.085869	-0.0334199	-0.44753	0.0275816	-0.0679624	-0.997304	0.221168	0	0	0	1
-0.088022	-0.993934	0.0653878	0.462679	-0.995723	0.085946	-0.0334862	-0.447583	0.0276337	-0.0680675	-0.997296	0.221161	0	0	0	1
-0.0880991	-0.993928	0.0653859	0.463287	-0.995716	0.0860208	-0.0335231	-0.447618	0.0276654	-0.068071	-0.997294	0.221087	0	0	0	1
-0.0882675	-0.993919	0.0652963	0.4638	-0.995702	0.0861935	-0.0335008	-0.447597	0.0276393	-0.0679845	-0.997301	0.220961	0	0	0	1
-0.0884506	-0.993903	0.0652856	0.46431	-0.995685	0.0863764	-0.0335127	-0.447575	0.0276397	-0.0679799	-0.997301	0.220887	0	0	0	1
-0.0885965	-0.993884	0.0653803	0.464744	-0.995672	0.0865172	-0.033552	-0.447555	0.0276606	-0.0680818	-0.997294	0.220891	0	0	0	1
-0.0887008	-0.993864	0.0655392	0.4651	-0.995661	0.0866124	-0.0336233	-0.447551	0.0277108	-0.0682491	-0.997281	0.220947	0	0	0	1
-0.0887294	-0.993846	0.0657682	0.465525	-0.995657	0.086629	-0.0337075	-0.44756	0.027773	-0.0684852	-0.997263	0.221031	0	0	0	1
-0.0888183	-0.993824	0.065983	0.465951	-0.995647	0.0867049	-0.0338109	-0.447619	0.0278514	-0.0687106	-0.997245	0.221109	0	0	0	1
-0.0888096	-0.993817	0.0661099	0.466447	-0.995646	0.086688	-0.0338789	-0.447648	0.0279088	-0.0688426	-0.997235	0.221122	0	0	0	1
-0.0887733	-0.993817	0.0661497	0.467099	-0.995648	0.0866473	-0.0339252	-0.447659	0.0279541	-0.0688852	-0.99723	0.221068	0	0	0	1
-0.0889913	-0.993804	0.0660584	0.467739	-0.995628	0.0868664	-0.0339516	-0.447714	0.0279733	-0.0688028	-0.997236	0.220932	0	0	0	1
-0.0891569	-0.993804	0.0658273	0.468318	-0.995614	0.0870414	-0.0339136	-0.447718	0.0279441	-0.068574	-0.997252	0.22071	0	0	0	1
-0.0893378	-0.993809	0.0655138	0.468848	-0.995599	0.087237	-0.0338323	-0.447658	0.0278779	-0.0682598	-0.997276	0.220445	0	0	0	1
-0.0896748	-0.993799	0.065201	0.469309	-0.995571	0.0875886	-0.0337537	-0.447604	0.0278039	-0.0679509	-0.997299	0.220185	0	0	0	1
-0.0899604	-0.993785	0.0650175	0.469744	-0.995547	0.0878824	-0.0337169	-0.447571	0.0277639	-0.067773	-0.997312	0.22	0	0	0	1
-0.0901711	-0.993767	0.0650043	0.470268	-0.995527	0.0880912	-0.0337559	-0.447604	0.0277895	-0.0677692	-0.997311	0.219919	0	0	0	1
-0.0903389	-0.993747	0.0650753	0.47079	-0.99551	0.0882515	-0.0338421	-0.447721	0.0278578	-0.0678522	-0.997304	0.219899	0	0	0	1
-0.0903917	-0.993738	0.0651409	0.471343	-0.995503	0.0882964	-0.0339318	-0.447799	0.027938	-0.0679269	-0.997297	0.219879	0	0	0	1
-0.0903302	-0.993746	0.0651068	0.471896	-0.995507	0.0882328	-0.0339744	-0.447815	0.0279878	-0.067895	-0.997297	0.219798	0	0	0	1
-0.0902383	-0.993765	0.064946	0.472323	-0.995515	0.0881467	-0.0339534	-0.447757	0.0279873	-0.0677304	-0.997309	0.219652	0	0	0	1
-0.0903725	-0.99376	0.0648354	0.472753	-0.995503	0.088285	-0.0339426	-0.447706	0.0279772	-0.0676232	-0.997316	0.219526	0	0	0	1
-0.0904209	-0.993754	0.0648594	0.473191	-0.995498	0.0883294	-0.0339933	-0.447715	0.0280224	-0.0676529	-0.997313	0.21949	0	0	0	1
-0.0904315	-0.993745	0.0649788	0.473682	-0.995495	0.0883311	-0.0340741	-0.447737	0.0280917	-0.0677793	-0.997302	0.219506	0	0	0	1
-0.090457	-0.993738	0.0650482	0.474197	-0.995491	0.0883499	-0.0341448	-0.447747	0.0281543	-0.0678553	-0.997295	0.219489	0	0	0	1
-0.0906215	-0.99372	0.0650988	0.474704	-0.995474	0.0885072	-0.0342325	-0.44784	0.0282262	-0.0679181	-0.997289	0.219459	0	0	0	1
-0.0907473	-0.993707	0.0651193	0.475261	-0.99546	0.088626	-0.0343311	-0.44795	0.0283142	-0.0679509	-0.997284	0.219411	0	0	0	1
-0.0907798	-0.993703	0.0651371	0.475805	-0.995455	0.0886526	-0.0344101	-0.448019	0.0283892	-0.0679766	-0.99728	0.21936	0	0	0	1
-0.0907102	-0.993713	0.0650824	0.476405	-0.995459	0.08858	-0.0344752	-0.448039	0.0284638	-0.0679259	-0.997282	0.219265	0	0	0	1
-0.0905315	-0.993739	0.0649357	0.47689	-0.995475	0.0884062	-0.0344608	-0.447947	0.0284747	-0.0677734	-0.997292	0.21912	0	0	0	1
-0.0906671	-0.993735	0.0647994	0.477364	-0.995463	0.088547	-0.0344458	-0.447834	0.0284626	-0.0676403	-0.997301	0.218982	0	0	0	1
-0.0908513	-0.993714	0.0648603	0.477828	-0.995444	0.0887252	-0.0345131	-0.447817	0.0285118	-0.0677122	-0.997295	0.218965	0	0	0	1
-0.0909248	-0.993694	0.0650663	0.478232	-0.995436	0.088786	-0.0346151	-0.447817	0.0285902	-0.0679285	-0.997278	0.219047	0	0	0	1
-0.091051	-0.993667	0.0653036	0.478655	-0.995422	0.0888981	-0.034724	-0.447791	0.0286691	-0.0681781	-0.997259	0.219147	0	0	0	1
-0.0913322	-0.993623	0.0655847	0.479053	-0.995394	0.0891633	-0.0348469	-0.447797	0.0287473	-0.068477	-0.997236	0.219267	0	0	0	1
-0.0913971	-0.993594	0.0659242	0.479439	-0.995385	0.0892096	-0.0349761	-0.447782	0.0288413	-0.0688285	-0.997209	0.219413	0	0	0	1
-0.091346	-0.993572	0.0663289	0.479856	-0.995387	0.0891387	-0.0350907	-0.447723	0.0289231	-0.0692402	-0.997178	0.219551	0	0	0	1
-0.0913548	-0.993541	0.0667802	0.48033	-0.995384	0.0891249	-0.0352276	-0.447705	0.0290187	-0.0697019	-0.997143	0.219666	0	0	0	1
-0.0914237	-0.99351	0.0671534	0.480802	-0.995375	0.0891734	-0.0353657	-0.447754	0.0291182	-0.0700878	-0.997113	0.219768	0	0	0	1
-0.0915517	-0.993482	0.0673909	0.481354	-0.995359	0.0892842	-0.0355133	-0.447827	0.0292352	-0.0703412	-0.997092	0.219827	0	0	0	1
-0.0916154	-0.993476	0.0673823	0.481968	-0.995351	0.0893417	-0.0356057	-0.447853	0.0293237	-0.0703428	-0.997089	0.219752	0	0	0	1
-0.0916887	-0.99348	0.0672327	0.482534	-0.995343	0.0894163	-0.0356521	-0.447876	0.0293783	-0.0702002	-0.997098	0.219599	0	0	0	1
-0.0917876	-0.993476	0.0671536	0.483135	-0.995331	0.0895119	-0.0357343	-0.447923	0.0294605	-0.0701317	-0.9971	0.219486	0	0	0	1
-0.0919455	-0.99346	0.0671737	0.483689	-0.995314	0.0896632	-0.0358247	-0.447953	0.0295378	-0.0701646	-0.997096	0.219436	0	0	0	1
-0.0921109	-0.99344	0.0672403	0.484234	-0.995296	0.0898186	-0.0359421	-0.448019	0.0296373	-0.0702464	-0.997087	0.219418	0	0	0	1
-0.0922225	-0.993427	0.0672858	0.484736	-0.995283	0.0899217	-0.0360466	-0.448069	0.0297296	-0.0703044	-0.99708	0.219394	0	0	0	1
-0.0923185	-0.993412	0.0673754	0.485291	-0.995271	0.0900071	-0.036161	-0.448104	0.0298289	-0.0704068	-0.99707	0.21939	0	0	0	1
-0.0923578	-0.993403	0.0674562	0.485842	-0.995264	0.0900354	-0.0362843	-0.448121	0.0299418	-0.0704995	-0.99706	0.219391	0	0	0	1
-0.0923198	-0.993404	0.0674937	0.486318	-0.995266	0.0899927	-0.0363342	-0.448038	0.0299909	-0.0705403	-0.997055	0.219362	0	0	0	1
-0.0923308	-0.993396	0.0675861	0.486782	-0.995263	0.0899958	-0.0364053	-0.447938	0.0300528	-0.070639	-0.997047	0.219374	0	0	0	1
-0.0925018	-0.993365	0.0678123	0.487172	-0.995245	0.0901521	-0.0365207	-0.447923	0.0301353	-0.0708798	-0.997027	0.219471	0	0	0	1
-0.0925143	-0.993344	0.0681065	0.487503	-0.995241	0.0901485	-0.0366214	-0.447874	0.0302083	-0.0711821	-0.997003	0.21961	0	0	0	1
-0.0924717	-0.993327	0.0684153	0.487856	-0.995243	0.09009	-0.0367114	-0.447768	0.0302732	-0.0714963	-0.996979	0.21975	0	0	0	1
-0.0926359	-0.993278	0.0688889	0.488269	-0.995225	0.0902295	-0.0368591	-0.447747	0.0303658	-0.0719861	-0.996941	0.219925	0	0	0	1
-0.0926959	-0.993237	0.0694065	0.488718	-0.995216	0.090261	-0.0370359	-0.447762	0.030491	-0.0725192	-0.996898	0.220126	0	0	0	1
-0.0926991	-0.993206	0.0698469	0.489244	-0.995211	0.0902381	-0.0372074	-0.447746	0.030622	-0.0729732	-0.996861	0.220328	0	0	0	1
-0.0927894	-0.99317	0.0702385	0.489832	-0.995199	0.0903028	-0.0373949	-0.447771	0.030767	-0.0733827	-0.996827	0.220503	0	0	0	1
-0.093005	-0.993128	0.0705428	0.490463	-0.995173	0.0904925	-0.0376233	-0.447897	0.0309514	-0.073713	-0.996797	0.220628	0	0	0	1
-0.0930684	-0.993117	0.070616	0.491067	-0.995162	0.0905425	-0.0377763	-0.447965	0.0310928	-0.0738017	-0.996786	0.220615	0	0	0	1
-0.0931035	-0.993124	0.0704644	0.491582	-0.995157	0.0905777	-0.0378385	-0.447985	0.0311661	-0.0736576	-0.996794	0.220469	0	0	0	1
-0.0932488	-0.99312	0.0703272	0.492052	-0.995141	0.0907238	-0.0378909	-0.447991	0.0312202	-0.0735304	-0.996802	0.220332	0	0	0	1
-0.093313	-0.993113	0.0703388	0.492596	-0.995132	0.0907784	-0.0380177	-0.44802	0.0313409	-0.0735555	-0.996796	0.22029	0	0	0	1
-0.0933701	-0.993097	0.070491	0.493102	-0.995123	0.0908219	-0.0381381	-0.44803	0.031443	-0.0737197	-0.996781	0.220327	0	0	0	1
-0.093416	-0.993078	0.0707038	0.49367	-0.995114	0.0908485	-0.0383082	-0.448059	0.03159	-0.0739485	-0.996759	0.220406	0	0	0	1
-0.0935951	-0.993049	0.0708779	0.494258	-0.995092	0.0910088	-0.038492	-0.448157	0.0317442	-0.0741443	-0.99674	0.220458	0	0	0	1
-0.093763	-0.993026	0.0709732	0.494825	-0.995072	0.0911617	-0.0386565	-0.448255	0.0318872	-0.0742596	-0.996727	0.220462	0	0	0	1
-0.0937464	-0.99303	0.070939	0.495339	-0.995071	0.0911397	-0.0387446	-0.448229	0.0319795	-0.0742331	-0.996726	0.220394	0	0	0	1
-0.093653	-0.993047	0.070822	0.495726	-0.995079	0.0910493	-0.0387515	-0.448112	0.0320041	-0.0741142	-0.996734	0.220279	0	0	0	1
-0.0937077	-0.993042	0.0708162	0.496127	-0.995072	0.0911002	-0.0388072	-0.448035	0.0320561	-0.0741153	-0.996732	0.220232	0	0	0	1
-0.0937518	-0.993019	0.0710832	0.496552	-0.995064	0.0911251	-0.03895	-0.44802	0.032171	-0.0743955	-0.996707	0.220354	0	0	0	1
-0.0937369	-0.992994	0.0714523	0.496958	-0.995062	0.0910878	-0.0390887	-0.447983	0.0322767	-0.074775	-0.996675	0.220537	0	0	0	1
-0.0937638	-0.992969	0.071769	0.49742	-0.995056	0.0910953	-0.0392106	-0.447908	0.0323674	-0.0751023	-0.996648	0.220679	0	0	0	1
-0.0939114	-0.992934	0.0720536	0.497905	-0.995038	0.0912211	-0.039381	-0.447921	0.0325002	-0.0754059	-0.996621	0.220807	0	0	0	1
-0.094031	-0.9929	0.0723628	0.498382	-0.995023	0.0913184	-0.0395452	-0.447949	0.0326267	-0.0757326	-0.996592	0.220945	0	0	0	1
-0.0940489	-0.992879	0.0726335	0.498948	-0.995016	0.0913147	-0.0397115	-0.447922	0.0327665	-0.0760178	-0.996565	0.221057	0	0	0	1
-0.0943244	-0.992841	0.0727932	0.499434	-0.994986	0.0915718	-0.0398916	-0.448043	0.0329105	-0.0762024	-0.996547	0.221105	0	0	0	1
-0.0945181	-0.992814	0.0729099	0.500018	-0.994962	0.0917472	-0.0400849	-0.448161	0.0330779	-0.0763428	-0.99653	0.221116	0	0	0	1
-0.094528	-0.992814	0.0728944	0.500643	-0.994957	0.0917485	-0.0402039	-0.448104	0.0331974	-0.0763387	-0.996527	0.221049	0	0	0	1
-0.0945622	-0.992814	0.0728544	0.501226	-0.99495	0.0917758	-0.0403128	-0.448052	0.0333071	-0.07631	-0.996525	0.220967	0	0	0	1
-0.0947553	-0.992798	0.0728165	0.501877	-0.994927	0.0919586	-0.0404694	-0.448085	0.0334522	-0.0762932	-0.996522	0.220881	0	0	0	1
-0.0949747	-0.992779	0.072789	0.502501	-0.9949	0.0921664	-0.0406402	-0.448145	0.0336084	-0.076289	-0.996517	0.22081	0	0	0	1
-0.0953096	-0.992749	0.0727604	0.503072	-0.994864	0.0924908	-0.0407975	-0.448272	0.0337423	-0.0762866	-0.996512	0.220727	0	0	0	1
-0.0954364	-0.992742	0.0727017	0.503582	-0.994847	0.09261	-0.0409277	-0.448327	0.0338681	-0.0762446	-0.996511	0.220645	0	0	0	1
-0.0954469	-0.992743	0.0726614	0.504118	-0.994842	0.0926117	-0.0410597	-0.448317	0.0340028	-0.076217	-0.996509	0.220578	0	0	0	1
-0.0954709	-0.992741	0.0726581	0.504569	-0.994837	0.09263	-0.0411372	-0.448222	0.0340786	-0.0762218	-0.996506	0.220535	0	0	0	1
-0.0954112	-0.992741	0.0727408	0.505002	-0.99484	0.0925621	-0.041205	-0.448085	0.0341432	-0.0763083	-0.996497	0.220543	0	0	0	1
-0.0955245	-0.992719	0.072894	0.505414	-0.994826	0.0926616	-0.0413196	-0.448048	0.0342346	-0.0764754	-0.996481	0.220594	0	0	0	1
-0.0956129	-0.992698	0.0730656	0.505751	-0.994815	0.0927363	-0.0414243	-0.448046	0.0343163	-0.0766589	-0.996464	0.220659	0	0	0	1
-0.0954932	-0.992695	0.0732569	0.506143	-0.994824	0.0926025	-0.0415174	-0.447952	0.0344007	-0.0768537	-0.996446	0.220733	0	0	0	1
-0.0955983	-0.992667	0.0734994	0.50655	-0.99481	0.0926889	-0.0416536	-0.447929	0.0345059	-0.0771114	-0.996423	0.220839	0	0	0	1
-0.0957822	-0.992625	0.0738254	0.506966	-0.994788	0.0928477	-0.0418362	-0.447983	0.0346435	-0.0774591	-0.996391	0.220993	0	0	0	1
-0.0958074	-0.992598	0.0741611	0.507457	-0.99478	0.0928473	-0.0420142	-0.447997	0.0347879	-0.0778107	-0.996358	0.221143	0	0	0	1
-0.095864	-0.992573	0.0744167	0.50803	-0.994768	0.092879	-0.0422192	-0.448026	0.0349642	-0.078086	-0.996331	0.221249	0	0	0	1
-0.0960577	-0.992542	0.0745781	0.508601	-0.994743	0.0930505	-0.0424365	-0.448142	0.0351508	-0.0782737	-0.996309	0.221293	0	0	0	1
-0.0960132	-0.992547	0.074578	0.509235	-0.994742	0.092993	-0.0426003	-0.448118	0.0353178	-0.0782874	-0.996302	0.22124	0	0	0	1
-0.0961524	-0.992546	0.0744022	0.509838	-0.994723	0.0931277	-0.042741	-0.448095	0.0354638	-0.0781306	-0.99631	0.221085	0	0	0	1
-0.096399	-0.992539	0.0741788	0.510355	-0.994693	0.0933702	-0.0429019	-0.448187	0.0356261	-0.0779322	-0.996319	0.220907	0	0	0	1
-0.0965056	-0.992541	0.07402	0.510869	-0.994678	0.0934717	-0.0430422	-0.448237	0.0357727	-0.0777912	-0.996325	0.220765	0	0	0	1
-0.096654	-0.992526	0.0740185	0.511405	-0.994658	0.0936083	-0.0431992	-0.448277	0.035918	-0.0778098	-0.996318	0.220711	0	0	0	1
-0.0968785	-0.992499	0.0740886	0.511951	-0.99463	0.0938144	-0.0434073	-0.448357	0.0361014	-0.0779073	-0.996304	0.220712	0	0	0	1
-0.0969646	-0.992486	0.0741528	0.512561	-0.994614	0.0938825	-0.0436102	-0.448385	0.0362912	-0.0779934	-0.99629	0.220709	0	0	0	1
-0.0969538	-0.992485	0.0741844	0.513131	-0.99461	0.0938588	-0.0437609	-0.448316	0.0364395	-0.0780386	-0.996282	0.220688	0	0	0	1
-0.0970221	-0.992481	0.0741434	0.513583	-0.9946	0.0939228	-0.0438357	-0.448208	0.0365127	-0.0780075	-0.996281	0.220618	0	0	0	1
-0.097133	-0.992475	0.0740825	0.513981	-0.994586	0.0940277	-0.0439449	-0.448186	0.0366188	-0.0779612	-0.996281	0.220546	0	0	0	1
-0.0972171	-0.992466	0.0740916	0.514316	-0.994574	0.0941029	-0.0440565	-0.448207	0.0367227	-0.077984	-0.996275	0.220516	0	0	0	1
-0.0971755	-0.992462	0.0741935	0.514683	-0.994574	0.0940495	-0.0441564	-0.448171	0.036816	-0.0780932	-0.996263	0.220532	0	0	0	1
-0.0971806	-0.99245	0.0743534	0.515158	-0.994568	0.0940363	-0.0443162	-0.448155	0.03696	-0.0782676	-0.996244	0.220583	0	0	0	1
-0.0972651	-0.992424	0.0745914	0.515667	-0.994553	0.0940952	-0.0445302	-0.4482	0.0371445	-0.0785277	-0.996217	0.220685	0	0	0	1
-0.0972109	-0.992411	0.0748308	0.516282	-0.994552	0.0940155	-0.0447375	-0.448166	0.037333	-0.0787834	-0.99619	0.220782	0	0	0	1
-0.0974322	-0.992375	0.0750233	0.516927	-0.994522	0.0942102	-0.0449878	-0.448234	0.0375472	-0.0790069	-0.996164	0.220847	0	0	0	1
-0.0976558	-0.992347	0.075102	0.517517	-0.994491	0.0944108	-0.0452471	-0.44834	0.0377807	-0.0791182	-0.996146	0.22086	0	0	0	1
-0.0977272	-0.992349	0.0749878	0.518065	-0.994477	0.094472	-0.045431	-0.448368	0.0379695	-0.0790248	-0.996147	0.220753	0	0	0	1
-0.0977232	-0.992358	0.0748695	0.518512	-0.994472	0.0944634	-0.0455461	-0.448336	0.0380959	-0.0789179	-0.99615	0.220642	0	0	0	1
-0.0977451	-0.992356	0.07487	0.518962	-0.994465	0.0944743	-0.0456857	-0.448318	0.0382335	-0.0789324	-0.996144	0.220607	0	0	0	1
-0.0977917	-0.992338	0.0750378	0.519398	-0.994455	0.0945015	-0.0458504	-0.448306	0.0383783	-0.0791168	-0.996124	0.220673	0	0	0	1
-0.097844	-0.992311	0.0753267	0.519891	-0.994444	0.0945275	-0.0460413	-0.448304	0.0385372	-0.0794243	-0.996093	0.220805	0	0	0	1
-0.0980147	-0.992269	0.0756683	0.520431	-0.99442	0.0946674	-0.0462654	-0.448334	0.0387148	-0.079792	-0.996057	0.220961	0	0	0	1
-0.0981388	-0.992232	0.0759854	0.52093	-0.994401	0.0947625	-0.0464751	-0.448363	0.0388839	-0.0801322	-0.996023	0.221109	0	0	0	1
-0.0981803	-0.992206	0.0762676	0.52149	-0.99439	0.0947761	-0.0466852	-0.44833	0.0390633	-0.0804344	-0.995991	0.221236	0	0	0	1
-0.0981793	-0.992191	0.0764675	0.521948	-0.994384	0.0947539	-0.0468502	-0.448295	0.0392091	-0.080649	-0.995968	0.221322	0	0	0	1
-0.0981726	-0.99218	0.0766176	0.522297	-0.994381	0.0947328	-0.0469547	-0.448217	0.0392997	-0.0808079	-0.995952	0.221381	0	0	0	1
-0.0982901	-0.992156	0.0767813	0.522683	-0.994367	0.094836	-0.0470534	-0.448125	0.0393731	-0.0809849	-0.995935	0.221437	0	0	0	1
-0.098422	-0.992123	0.0770318	0.523081	-0.994349	0.0949448	-0.0472183	-0.448122	0.039503	-0.0812549	-0.995908	0.22155	0	0	0	1
-0.0984393	-0.992101	0.077297	0.523459	-0.994342	0.0949395	-0.0473675	-0.448113	0.0396252	-0.0815336	-0.99588	0.221672	0	0	0	1
-0.0983443	-0.992093	0.0775222	0.523909	-0.994346	0.0948233	-0.047513	-0.448036	0.0397567	-0.0817676	-0.995855	0.221766	0	0	0	1
-0.0984678	-0.992063	0.0777484	0.52445	-0.994327	0.0949205	-0.0477251	-0.448029	0.0399368	-0.0820178	-0.995828	0.221856	0	0	0	1
-0.0987566	-0.992013	0.0780125	0.525022	-0.994288	0.0951742	-0.0480311	-0.448174	0.040193	-0.0823214	-0.995792	0.221978	0	0	0	1
-0.0989842	-0.991973	0.078232	0.525656	-0.994255	0.0953689	-0.0483268	-0.448289	0.0404484	-0.0825772	-0.995761	0.222069	0	0	0	1
-0.099151	-0.991951	0.0783022	0.526259	-0.994228	0.0955097	-0.0486084	-0.44838	0.0407089	-0.0826809	-0.995742	0.222082	0	0	0	1
-0.0990937	-0.991966	0.0781909	0.526727	-0.994226	0.0954441	-0.0487632	-0.448348	0.040879	-0.0825827	-0.995743	0.221988	0	0	0	1
-0.0989809	-0.991982	0.0781249	0.527196	-0.994231	0.0953221	-0.0489034	-0.448278	0.0410346	-0.0825258	-0.995741	0.221917	0	0	0	1
-0.0990449	-0.991967	0.0782316	0.527597	-0.994219	0.0953687	-0.0490619	-0.448286	0.0411774	-0.0826498	-0.995725	0.22195	0	0	0	1
-0.0990464	-0.991953	0.0784159	0.528016	-0.994213	0.0953495	-0.0492187	-0.448271	0.0413161	-0.0828481	-0.995703	0.222029	0	0	0	1
-0.0991333	-0.991926	0.078648	0.528454	-0.994197	0.0954099	-0.0494235	-0.448311	0.041491	-0.0831021	-0.995674	0.222139	0	0	0	1
-0.099219	-0.991895	0.0789217	0.528881	-0.994181	0.0954664	-0.0496382	-0.448353	0.0416719	-0.0833986	-0.995642	0.222282	0	0	0	1
