# Supplementary material for: Axially rigid steerable needle with compliant active tip control
Source: PLoS One. 2021 Dec 16;16(12):e0261089. doi: 10.1371/journal.pone.0261089 (PMC8675730; doi:10.1371/journal.pone.0261089)
Supplement: S5 File — (ZIP) [file pone.0261089.s005.zip › Remainder/poseLog_Thu_Apr_29_13_34_44_2021_.csv]

-0.103628	-0.994572	-0.00455231	0.413165	-0.99439	0.103668	-0.0203293	-0.449322	0.020663	0.00240638	-0.999781	0.213577	0	0	0	1
-0.103379	-0.994598	-0.00437505	0.412806	-0.994414	0.103416	-0.0204089	-0.449223	0.0207232	0.00222706	-0.99978	0.213729	0	0	0	1
-0.103091	-0.99463	-0.00392042	0.412786	-0.994442	0.103118	-0.0205693	-0.449193	0.0208352	0.00176444	-0.999778	0.213922	0	0	0	1
-0.102908	-0.99465	-0.00366532	0.412848	-0.99446	0.102931	-0.0206234	-0.44918	0.0208624	0.00150903	-0.999778	0.213982	0	0	0	1
-0.102494	-0.994694	-0.00341926	0.412961	-0.994503	0.102511	-0.0206323	-0.449124	0.0208455	0.00127211	-0.999779	0.213979	0	0	0	1
-0.102158	-0.99473	-0.00299125	0.413175	-0.994538	0.102166	-0.0206835	-0.449034	0.0208521	0.00084828	-0.999779	0.213997	0	0	0	1
-0.101947	-0.994753	-0.0025093	0.413358	-0.994559	0.101945	-0.0207378	-0.448997	0.0208568	0.000367849	-0.999779	0.21403	0	0	0	1
-0.101797	-0.994769	-0.00173578	0.413572	-0.994575	0.101779	-0.0208259	-0.449014	0.0208657	-0.000407274	-0.999779	0.214085	0	0	0	1
-0.10146	-0.994805	-0.00104633	0.413805	-0.994609	0.101429	-0.0208955	-0.448974	0.0208651	-0.001093	-0.999779	0.21412	0	0	0	1
-0.101138	-0.994839	-0.000310607	0.414101	-0.994642	0.101079	-0.0209605	-0.448898	0.0208557	-0.00182432	-0.999778	0.214159	0	0	0	1
-0.100839	-0.994868	0.00047165	0.414413	-0.994672	0.100776	-0.0210458	-0.448828	0.0208622	-0.00260495	-0.999776	0.214218	0	0	0	1
-0.100589	-0.994893	0.00129994	0.414725	-0.994697	0.100508	-0.0211438	-0.448771	0.0208772	-0.00343344	-0.999773	0.21428	0	0	0	1
-0.100354	-0.994914	0.00244178	0.415108	-0.994722	0.100249	-0.021229	-0.448723	0.0208482	-0.00457284	-0.999769	0.214358	0	0	0	1
-0.100206	-0.994925	0.00378599	0.415508	-0.994738	0.100072	-0.0213	-0.448713	0.0207849	-0.00591395	-0.999764	0.21443	0	0	0	1
-0.100095	-0.99493	0.00523289	0.415916	-0.994749	0.0999305	-0.0214545	-0.448728	0.0207946	-0.00736638	-0.999754	0.214535	0	0	0	1
-0.0999108	-0.994941	0.00650251	0.416296	-0.994767	0.0997189	-0.0215836	-0.448699	0.0207978	-0.00863837	-0.999744	0.214612	0	0	0	1
-0.0996779	-0.994953	0.00805276	0.416745	-0.99479	0.099452	-0.0217623	-0.44866	0.0208234	-0.0101934	-0.999728	0.214693	0	0	0	1
-0.0994222	-0.994961	0.00991626	0.417275	-0.994816	0.0991558	-0.0219258	-0.448609	0.0208038	-0.0120581	-0.999708	0.214728	0	0	0	1
-0.0992505	-0.994964	0.0112866	0.417652	-0.994835	0.0989547	-0.0219972	-0.448577	0.0207413	-0.0134248	-0.999692	0.214679	0	0	0	1
-0.0991688	-0.994957	0.0125518	0.417991	-0.994843	0.0988456	-0.0220853	-0.448582	0.0207049	-0.0146906	-0.999675	0.214663	0	0	0	1
-0.0990328	-0.994956	0.0136559	0.418309	-0.994857	0.098685	-0.0221937	-0.448565	0.0207057	-0.0157969	-0.999658	0.214711	0	0	0	1
-0.0988342	-0.994962	0.0145825	0.418629	-0.994876	0.0984655	-0.0223066	-0.44852	0.0207299	-0.0167257	-0.999642	0.214788	0	0	0	1
-0.098525	-0.994979	0.0155313	0.419012	-0.994906	0.0981344	-0.0224339	-0.448432	0.0207687	-0.0176757	-0.999625	0.214872	0	0	0	1
-0.0981551	-0.995002	0.0163678	0.419392	-0.994942	0.0977449	-0.022554	-0.448315	0.0208129	-0.018512	-0.999609	0.214951	0	0	0	1
-0.0977537	-0.995028	0.017188	0.419782	-0.994981	0.0973246	-0.0226569	-0.448182	0.0208429	-0.0193297	-0.999593	0.215023	0	0	0	1
-0.0973872	-0.99505	0.0179689	0.420145	-0.995016	0.0969396	-0.0227685	-0.448066	0.0208854	-0.0201099	-0.999577	0.215097	0	0	0	1
-0.0971361	-0.995054	0.0190733	0.420546	-0.995039	0.0966624	-0.0229155	-0.448007	0.0209299	-0.0212178	-0.999553	0.215196	0	0	0	1
-0.096907	-0.995051	0.020335	0.420974	-0.995061	0.0964035	-0.023073	-0.447965	0.0209699	-0.0224836	-0.999525	0.215306	0	0	0	1
-0.0967024	-0.995043	0.0216556	0.421407	-0.99508	0.0961671	-0.0232427	-0.447936	0.0210163	-0.0238097	-0.999493	0.215419	0	0	0	1
-0.0965428	-0.995025	0.023125	0.421866	-0.995095	0.0959727	-0.0234038	-0.447933	0.0210394	-0.0252841	-0.999456	0.215511	0	0	0	1
-0.0964604	-0.994992	0.0248358	0.422372	-0.995103	0.0958499	-0.0235712	-0.447967	0.0210439	-0.0270009	-0.999411	0.215577	0	0	0	1
-0.0963499	-0.994972	0.0260294	0.422748	-0.995114	0.0957119	-0.0236562	-0.447968	0.0210172	-0.0281945	-0.999379	0.2156	0	0	0	1
-0.0961893	-0.994949	0.0274613	0.42321	-0.995129	0.0955172	-0.0237939	-0.447962	0.0210219	-0.0296292	-0.999337	0.215647	0	0	0	1
-0.0960629	-0.994919	0.028961	0.42368	-0.995142	0.0953552	-0.023927	-0.447973	0.021015	-0.0311317	-0.999292	0.215683	0	0	0	1
-0.0959284	-0.994898	0.0301129	0.424066	-0.995155	0.095194	-0.0240025	-0.447959	0.0209846	-0.0322825	-0.999256	0.215681	0	0	0	1
-0.0957188	-0.994885	0.0311946	0.424457	-0.995176	0.0949589	-0.0240891	-0.447916	0.0209748	-0.0333628	-0.999221	0.215708	0	0	0	1
-0.0955033	-0.994871	0.0322835	0.424845	-0.995196	0.0947164	-0.0242068	-0.44787	0.0209959	-0.034453	-0.999183	0.215766	0	0	0	1
-0.0952505	-0.994862	0.0332645	0.425218	-0.99522	0.0944393	-0.0243109	-0.4478	0.0210156	-0.0354339	-0.999148	0.215841	0	0	0	1
-0.0949589	-0.994863	0.0340768	0.425556	-0.995246	0.0941252	-0.0244573	-0.447726	0.0210952	-0.03625	-0.999118	0.215921	0	0	0	1
-0.0943023	-0.994895	0.034937	0.425986	-0.995281	0.0934015	-0.0257677	-0.447877	0.0223441	-0.0372148	-0.999055	0.216061	0	0	0	1
-0.0938537	-0.994911	0.0356992	0.426385	-0.995322	0.0929315	-0.0258801	-0.447719	0.0224018	-0.0379738	-0.999025	0.216134	0	0	0	1
-0.0934202	-0.994921	0.0365505	0.426809	-0.995361	0.092473	-0.0260255	-0.447584	0.0224843	-0.0388249	-0.99899	0.216226	0	0	0	1
-0.0930052	-0.994925	0.0374628	0.427241	-0.995397	0.0920301	-0.0262076	-0.44747	0.0225979	-0.0397405	-0.998952	0.216329	0	0	0	1
-0.0925497	-0.994933	0.0383891	0.42768	-0.995426	0.0915264	-0.0268718	-0.447492	0.023193	-0.0407131	-0.998899	0.216461	0	0	0	1
-0.0922977	-0.994914	0.0394725	0.42812	-0.995447	0.0912411	-0.0270662	-0.447452	0.023298	-0.0418036	-0.998852	0.216547	0	0	0	1
-0.0922311	-0.994864	0.0408586	0.428629	-0.995453	0.0911362	-0.0272044	-0.447428	0.0233119	-0.0431945	-0.998792	0.216592	0	0	0	1
-0.0925273	-0.994772	0.0423891	0.429148	-0.995426	0.0913918	-0.0273183	-0.44741	0.0232723	-0.0447354	-0.998725	0.216569	0	0	0	1
-0.092505	-0.994693	0.0442488	0.429709	-0.99543	0.0913212	-0.0274283	-0.447471	0.0232127	-0.0465963	-0.998642	0.216503	0	0	0	1
-0.0926766	-0.99459	0.0461794	0.430227	-0.995418	0.0914472	-0.027448	-0.447618	0.0230473	-0.048524	-0.998554	0.216311	0	0	0	1
-0.0927804	-0.994526	0.0473257	0.430578	-0.995414	0.0915312	-0.0273176	-0.447705	0.022807	-0.0496556	-0.998504	0.215995	0	0	0	1
-0.0926698	-0.994498	0.0481233	0.430913	-0.995428	0.0914081	-0.0272011	-0.447685	0.0226233	-0.0504364	-0.998469	0.215751	0	0	0	1
-0.0923516	-0.994492	0.0488449	0.431309	-0.99546	0.0910761	-0.0271467	-0.447576	0.0225193	-0.0511426	-0.998435	0.215602	0	0	0	1
-0.0919769	-0.994494	0.0495151	0.431797	-0.995495	0.0906842	-0.0271802	-0.447453	0.022511	-0.0518043	-0.998401	0.215555	0	0	0	1
-0.0917509	-0.994494	0.0499387	0.432262	-0.995514	0.0904435	-0.027274	-0.447402	0.0225779	-0.0522295	-0.998377	0.21558	0	0	0	1
-0.091761	-0.994476	0.0502627	0.432781	-0.99551	0.090436	-0.0274682	-0.447408	0.0227415	-0.0525699	-0.998356	0.215636	0	0	0	1
-0.0916634	-0.994473	0.0505101	0.433249	-0.995517	0.0903278	-0.0275605	-0.447432	0.0228163	-0.0528223	-0.998341	0.215653	0	0	0	1
-0.0916339	-0.994469	0.0506395	0.433784	-0.995519	0.0902941	-0.0275837	-0.447477	0.0228293	-0.0529526	-0.998334	0.215629	0	0	0	1
-0.0915746	-0.994468	0.0507566	0.434266	-0.995525	0.0902312	-0.027601	-0.447523	0.0228391	-0.0530693	-0.998327	0.215612	0	0	0	1
-0.0914375	-0.994476	0.050861	0.434814	-0.995537	0.0900912	-0.0276088	-0.447529	0.0228447	-0.0531709	-0.998322	0.215595	0	0	0	1
-0.0914719	-0.994468	0.0509422	0.435408	-0.995533	0.0901224	-0.0276338	-0.447587	0.0228605	-0.0532547	-0.998317	0.215569	0	0	0	1
-0.0914694	-0.994468	0.0509463	0.435991	-0.995534	0.090121	-0.0276101	-0.447638	0.0228367	-0.0532566	-0.998317	0.215488	0	0	0	1
-0.0912678	-0.994493	0.0508323	0.436519	-0.995554	0.089926	-0.0275322	-0.447572	0.02278	-0.0531314	-0.998325	0.215351	0	0	0	1
-0.091096	-0.994514	0.0507177	0.436932	-0.995571	0.0897606	-0.0274569	-0.447445	0.0227244	-0.0530066	-0.998333	0.215228	0	0	0	1
-0.0910508	-0.994519	0.0507168	0.437354	-0.995575	0.0897154	-0.0274569	-0.447418	0.0227269	-0.0530047	-0.998333	0.215175	0	0	0	1
-0.0910566	-0.99451	0.0508674	0.437754	-0.995573	0.0897142	-0.0275251	-0.447468	0.0227811	-0.0531609	-0.998324	0.215215	0	0	0	1
-0.0909619	-0.994505	0.0511465	0.438118	-0.995581	0.0896098	-0.0275837	-0.447477	0.0228196	-0.0534419	-0.998308	0.215275	0	0	0	1
-0.0907603	-0.994503	0.0515268	0.43855	-0.995599	0.0893964	-0.027639	-0.447439	0.0228514	-0.0538209	-0.998287	0.215321	0	0	0	1
-0.0906652	-0.9945	0.0517658	0.438994	-0.995607	0.0892926	-0.0276957	-0.447465	0.0228917	-0.0540617	-0.998273	0.215342	0	0	0	1
-0.0905875	-0.994494	0.0520149	0.439451	-0.995613	0.0892054	-0.0277626	-0.447501	0.0229403	-0.0543139	-0.998258	0.215391	0	0	0	1
-0.0903614	-0.994503	0.0522365	0.439949	-0.995632	0.0889705	-0.027826	-0.447465	0.0229961	-0.054535	-0.998245	0.215454	0	0	0	1
-0.0904246	-0.994487	0.0524308	0.440521	-0.995625	0.0890251	-0.0279041	-0.447505	0.0230532	-0.0547369	-0.998232	0.215505	0	0	0	1
-0.0906676	-0.994454	0.0526353	0.441051	-0.995601	0.0892576	-0.0280118	-0.447651	0.0231289	-0.0549558	-0.998218	0.215568	0	0	0	1
-0.0904925	-0.994462	0.0527888	0.441609	-0.995616	0.0890759	-0.0280649	-0.447651	0.0231778	-0.0551093	-0.998209	0.215602	0	0	0	1
-0.0903018	-0.994477	0.0528354	0.442051	-0.995633	0.0888837	-0.0280678	-0.447591	0.0231871	-0.0551515	-0.998206	0.21558	0	0	0	1
-0.09025	-0.994479	0.0528799	0.442357	-0.995638	0.0888312	-0.0280615	-0.447565	0.0231798	-0.0551941	-0.998204	0.215562	0	0	0	1
-0.0901161	-0.994481	0.053065	0.442773	-0.995648	0.088689	-0.0281324	-0.447537	0.0232414	-0.0553815	-0.998192	0.215625	0	0	0	1
-0.0900464	-0.994469	0.0534079	0.443231	-0.995652	0.0886039	-0.0282632	-0.447539	0.0233453	-0.0557329	-0.99817	0.215789	0	0	0	1
-0.0900132	-0.994452	0.0537896	0.443655	-0.995652	0.0885528	-0.0284202	-0.447573	0.0234698	-0.0561262	-0.998145	0.215982	0	0	0	1
-0.0899159	-0.994442	0.0541265	0.444132	-0.995658	0.0884396	-0.0285603	-0.447578	0.0235852	-0.0564718	-0.998123	0.216144	0	0	0	1
-0.089959	-0.994419	0.0544682	0.444706	-0.995652	0.0884664	-0.0287046	-0.447588	0.0236964	-0.0568258	-0.9981	0.216298	0	0	0	1
-0.0900443	-0.994394	0.054796	0.445232	-0.995642	0.088536	-0.028845	-0.447659	0.0238024	-0.0571667	-0.998078	0.216444	0	0	0	1
-0.0899454	-0.994389	0.055047	0.445742	-0.995648	0.0884253	-0.0289452	-0.447677	0.0238858	-0.0574231	-0.998062	0.216546	0	0	0	1
-0.0899483	-0.994376	0.055275	0.446292	-0.995646	0.0884173	-0.0290392	-0.447709	0.0239591	-0.0576585	-0.998046	0.216628	0	0	0	1
-0.089976	-0.994363	0.0554611	0.446676	-0.995642	0.0884354	-0.0291273	-0.447753	0.0240289	-0.0578523	-0.998034	0.216702	0	0	0	1
-0.0898033	-0.994368	0.0556598	0.447006	-0.995657	0.0882544	-0.0291851	-0.447661	0.024079	-0.0580511	-0.998021	0.216789	0	0	0	1
-0.0896841	-0.994361	0.0559646	0.447404	-0.995666	0.0881223	-0.0292765	-0.447527	0.0241502	-0.0583598	-0.998001	0.216936	0	0	0	1
-0.0897261	-0.994334	0.0563813	0.447786	-0.995659	0.0881447	-0.0294384	-0.447515	0.0242724	-0.0587901	-0.997973	0.217153	0	0	0	1
-0.0896669	-0.994311	0.0568769	0.448234	-0.995661	0.088062	-0.029629	-0.447509	0.0244223	-0.0592989	-0.997939	0.217414	0	0	0	1
-0.0894296	-0.994304	0.057366	0.448748	-0.995678	0.0878016	-0.029811	-0.447429	0.0245749	-0.0597962	-0.997906	0.217673	0	0	0	1
-0.089443	-0.994275	0.0578526	0.449234	-0.995674	0.0877924	-0.0299859	-0.447375	0.0247057	-0.0602965	-0.997872	0.217925	0	0	0	1
-0.0895372	-0.994236	0.0583633	0.449732	-0.995661	0.0878616	-0.0301919	-0.447369	0.0248604	-0.0608254	-0.997836	0.218193	0	0	0	1
-0.0897019	-0.994186	0.0589646	0.450271	-0.995642	0.0879965	-0.0304363	-0.447406	0.0250411	-0.0614499	-0.997794	0.218511	0	0	0	1
-0.0898713	-0.994131	0.0596284	0.450823	-0.995622	0.088133	-0.0306997	-0.447472	0.0252347	-0.0621384	-0.997746	0.21886	0	0	0	1
-0.0899569	-0.994084	0.0602883	0.451443	-0.995609	0.0881859	-0.0309566	-0.447519	0.0254273	-0.0628203	-0.997698	0.2192	0	0	0	1
-0.0902128	-0.994024	0.0608887	0.452044	-0.995582	0.0884118	-0.0311923	-0.447586	0.0255931	-0.0634457	-0.997655	0.219504	0	0	0	1
-0.0903422	-0.993985	0.0613287	0.452562	-0.995567	0.08852	-0.0313505	-0.447527	0.0257035	-0.0639011	-0.997623	0.219722	0	0	0	1
-0.0905858	-0.993943	0.0616584	0.45309	-0.995544	0.0887487	-0.0314559	-0.44737	0.0257637	-0.0642451	-0.997599	0.219871	0	0	0	1
-0.0909673	-0.993889	0.0619608	0.453514	-0.995507	0.0891154	-0.0315737	-0.447333	0.0258295	-0.0645665	-0.997577	0.220007	0	0	0	1
-0.0912168	-0.993844	0.0623158	0.453922	-0.995482	0.0893471	-0.0317122	-0.447349	0.0259196	-0.0649389	-0.99755	0.220175	0	0	0	1
-0.0911927	-0.99382	0.0627365	0.454449	-0.995481	0.0893017	-0.0318697	-0.447315	0.0260406	-0.0653712	-0.997519	0.220382	0	0	0	1
-0.0913424	-0.993781	0.063123	0.454989	-0.995465	0.0894329	-0.0320009	-0.447305	0.026127	-0.0657717	-0.99749	0.220554	0	0	0	1
-0.0914474	-0.993751	0.0634471	0.455505	-0.995453	0.0895205	-0.0321381	-0.447341	0.0262278	-0.0661094	-0.997465	0.220696	0	0	0	1
-0.0914514	-0.993732	0.0637423	0.456069	-0.99545	0.0895087	-0.0322579	-0.447353	0.0263206	-0.0664142	-0.997443	0.22082	0	0	0	1
-0.0916642	-0.993697	0.0639861	0.456644	-0.995428	0.0897078	-0.0323709	-0.447417	0.0263971	-0.0666728	-0.997423	0.22092	0	0	0	1
-0.0918481	-0.993668	0.0641633	0.457129	-0.99541	0.0898811	-0.0324659	-0.447531	0.0264636	-0.0668626	-0.997409	0.220989	0	0	0	1
-0.0918725	-0.99366	0.0642591	0.45768	-0.995406	0.089899	-0.0325249	-0.447542	0.0265122	-0.066964	-0.997401	0.220989	0	0	0	1
-0.0920348	-0.993641	0.0643105	0.4582	-0.995391	0.0900598	-0.0325315	-0.447459	0.0265032	-0.0670201	-0.997397	0.220952	0	0	0	1
-0.0922004	-0.99362	0.0643989	0.45868	-0.995376	0.0902221	-0.0325495	-0.447329	0.026502	-0.0671141	-0.997391	0.220945	0	0	0	1
-0.0924572	-0.993582	0.0646229	0.459291	-0.995351	0.0904671	-0.0326432	-0.447244	0.0265578	-0.0673525	-0.997373	0.221004	0	0	0	1
-0.0928466	-0.993528	0.0648865	0.459817	-0.995313	0.0908419	-0.0327635	-0.447278	0.0266274	-0.0676362	-0.997352	0.221094	0	0	0	1
-0.0930544	-0.993494	0.0651103	0.460394	-0.995291	0.091037	-0.032868	-0.447318	0.0266971	-0.0678741	-0.997334	0.221155	0	0	0	1
-0.0932658	-0.993464	0.0652637	0.460922	-0.99527	0.0912385	-0.0329592	-0.447431	0.0267596	-0.0680408	-0.997321	0.221178	0	0	0	1
-0.0933194	-0.993456	0.0653205	0.46142	-0.995264	0.0912883	-0.0329928	-0.447485	0.0267842	-0.0681019	-0.997316	0.221145	0	0	0	1
-0.0932854	-0.993456	0.0653696	0.462009	-0.995266	0.0912502	-0.0330315	-0.447493	0.0268207	-0.0681534	-0.997312	0.221103	0	0	0	1
-0.0933805	-0.993441	0.0654533	0.462577	-0.995256	0.09134	-0.0330799	-0.447531	0.0268548	-0.0682436	-0.997305	0.221082	0	0	0	1
-0.0933654	-0.993443	0.0654417	0.46317	-0.995257	0.0913232	-0.0331085	-0.447543	0.0268854	-0.0682343	-0.997305	0.221003	0	0	0	1
-0.0934134	-0.993445	0.0653552	0.463704	-0.995253	0.091375	-0.0330885	-0.447512	0.0268701	-0.0681478	-0.997311	0.220881	0	0	0	1
-0.0935426	-0.993433	0.0653438	0.464189	-0.99524	0.0915025	-0.0331204	-0.447519	0.0268941	-0.0681428	-0.997311	0.220818	0	0	0	1
-0.0936858	-0.993414	0.0654348	0.464612	-0.995226	0.0916408	-0.0331609	-0.447516	0.0269163	-0.068241	-0.997303	0.220818	0	0	0	1
-0.0937251	-0.9934	0.0655892	0.464979	-0.995221	0.0916715	-0.0332264	-0.447508	0.0269648	-0.0684018	-0.997291	0.220866	0	0	0	1
-0.0938356	-0.993375	0.0658004	0.465401	-0.995209	0.0917704	-0.0333149	-0.447525	0.027026	-0.0686231	-0.997274	0.220944	0	0	0	1
-0.0939538	-0.993352	0.0659841	0.465845	-0.995196	0.0918776	-0.0334046	-0.447573	0.0270904	-0.0688174	-0.997259	0.220997	0	0	0	1
-0.0939365	-0.993348	0.0660751	0.466363	-0.995196	0.091854	-0.0334595	-0.447582	0.027138	-0.0689126	-0.997251	0.220986	0	0	0	1
-0.0940371	-0.993336	0.0661037	0.467037	-0.995186	0.0919507	-0.0335076	-0.447595	0.0271764	-0.0689482	-0.997248	0.220922	0	0	0	1
-0.094146	-0.993332	0.0660108	0.467649	-0.995175	0.0920608	-0.0335295	-0.447645	0.0271993	-0.0688608	-0.997253	0.220787	0	0	0	1
-0.0942187	-0.993341	0.0657708	0.468229	-0.995169	0.0921426	-0.0334953	-0.447641	0.0271823	-0.0686207	-0.99727	0.220569	0	0	0	1
-0.0942315	-0.993359	0.065484	0.468736	-0.995168	0.0921675	-0.0334329	-0.447587	0.0271457	-0.0683299	-0.997291	0.220329	0	0	0	1
-0.0943152	-0.993369	0.0652111	0.469202	-0.995162	0.0922637	-0.0333611	-0.447543	0.0270936	-0.0680539	-0.997311	0.22009	0	0	0	1
-0.0943692	-0.993373	0.0650687	0.469623	-0.995156	0.0923214	-0.0333651	-0.447552	0.0271071	-0.0679141	-0.99732	0.219938	0	0	0	1
-0.0944667	-0.993364	0.0650669	0.470151	-0.995146	0.0924156	-0.0334156	-0.4476	0.027151	-0.0679196	-0.997319	0.219865	0	0	0	1
-0.0946028	-0.993345	0.0651501	0.470679	-0.995131	0.092543	-0.0335134	-0.447709	0.0272315	-0.0680151	-0.99731	0.219853	0	0	0	1
-0.0946407	-0.993338	0.0652122	0.471217	-0.995125	0.0925739	-0.0335934	-0.447774	0.027303	-0.0680855	-0.997303	0.219833	0	0	0	1
-0.0945986	-0.993345	0.0651689	0.47177	-0.995128	0.0925296	-0.0336403	-0.447795	0.0273567	-0.0680456	-0.997305	0.219745	0	0	0	1
-0.0945555	-0.993359	0.0650056	0.472189	-0.995132	0.0924928	-0.0336124	-0.447722	0.027347	-0.0678793	-0.997316	0.219598	0	0	0	1
-0.0945351	-0.99337	0.0648787	0.472622	-0.995134	0.0924769	-0.0335979	-0.447644	0.0273457	-0.0677511	-0.997325	0.219466	0	0	0	1
-0.0946129	-0.99336	0.0649127	0.473058	-0.995125	0.0925494	-0.0336642	-0.447666	0.0274034	-0.0677932	-0.997321	0.219434	0	0	0	1
-0.0945961	-0.993353	0.06504	0.473546	-0.995125	0.0925234	-0.0337474	-0.44768	0.0274757	-0.0679272	-0.997309	0.219454	0	0	0	1
-0.0945917	-0.993347	0.0651416	0.47408	-0.995123	0.0925107	-0.0338277	-0.447694	0.0275467	-0.0680356	-0.9973	0.219453	0	0	0	1
-0.0947002	-0.993332	0.0652197	0.474572	-0.995111	0.0926105	-0.0339268	-0.447787	0.0276309	-0.0681255	-0.997292	0.219443	0	0	0	1
-0.0948413	-0.993316	0.0652534	0.475143	-0.995095	0.0927441	-0.0340258	-0.447894	0.0277169	-0.0681722	-0.997286	0.2194	0	0	0	1
-0.0949389	-0.993306	0.0652578	0.475663	-0.995083	0.0928365	-0.0341033	-0.447982	0.0277871	-0.0681865	-0.997283	0.219341	0	0	0	1
-0.0948755	-0.993316	0.06521	0.47625	-0.995088	0.092771	-0.0341529	-0.447978	0.0278453	-0.0681418	-0.997285	0.219248	0	0	0	1
-0.094752	-0.993337	0.0650642	0.476748	-0.995099	0.0926514	-0.0341516	-0.447873	0.0278661	-0.0679931	-0.997294	0.219108	0	0	0	1
-0.094838	-0.993336	0.0649553	0.477208	-0.995091	0.0927415	-0.0341381	-0.447762	0.0278569	-0.0678859	-0.997302	0.218986	0	0	0	1
-0.0949911	-0.993317	0.0650211	0.47769	-0.995075	0.0928878	-0.0342146	-0.447758	0.0279167	-0.0679628	-0.997295	0.218969	0	0	0	1
-0.0950203	-0.993302	0.065205	0.47808	-0.99507	0.0929048	-0.0343187	-0.447765	0.0280013	-0.0681563	-0.997279	0.219044	0	0	0	1
-0.0949949	-0.993289	0.0654427	0.478508	-0.99507	0.092866	-0.0344152	-0.447743	0.0280772	-0.0684011	-0.99726	0.219137	0	0	0	1
-0.0950514	-0.993266	0.0657092	0.478935	-0.995061	0.0929056	-0.0345532	-0.447763	0.0281861	-0.0686808	-0.997238	0.219252	0	0	0	1
-0.095024	-0.993246	0.0660479	0.479324	-0.995061	0.0928598	-0.0346807	-0.447762	0.0282836	-0.069029	-0.997211	0.219391	0	0	0	1
-0.0948796	-0.99323	0.0664947	0.479768	-0.995072	0.0926937	-0.0348053	-0.447708	0.0283763	-0.0694812	-0.997177	0.219532	0	0	0	1
-0.09496	-0.993201	0.0668188	0.480214	-0.995062	0.0927564	-0.0349289	-0.447692	0.0284639	-0.0698175	-0.997151	0.219636	0	0	0	1
-0.0950741	-0.993165	0.0671863	0.480688	-0.995048	0.0928492	-0.0350855	-0.447766	0.0285778	-0.0702011	-0.997121	0.219738	0	0	0	1
-0.0951034	-0.993149	0.0673831	0.481246	-0.995042	0.0928635	-0.035219	-0.447827	0.0286906	-0.0704102	-0.997103	0.219774	0	0	0	1
-0.0950293	-0.993158	0.0673486	0.481861	-0.995047	0.0927852	-0.0352901	-0.447827	0.02877	-0.0703803	-0.997103	0.219684	0	0	0	1
-0.0951247	-0.993157	0.0672337	0.482416	-0.995036	0.0928804	-0.0353417	-0.447872	0.0288255	-0.0702735	-0.997109	0.219548	0	0	0	1
-0.0952242	-0.993152	0.0671602	0.483015	-0.995024	0.0929752	-0.0354418	-0.447921	0.0289252	-0.0702126	-0.99711	0.219447	0	0	0	1
-0.0952638	-0.993146	0.0671894	0.483567	-0.995017	0.0930076	-0.0355332	-0.447941	0.0290109	-0.0702514	-0.997105	0.219405	0	0	0	1
-0.0953353	-0.993134	0.067266	0.4841	-0.995008	0.093069	-0.0356463	-0.447998	0.0291116	-0.0703403	-0.997096	0.219395	0	0	0	1
-0.0953438	-0.993129	0.0673281	0.484611	-0.995004	0.0930683	-0.0357516	-0.44802	0.0292102	-0.0704121	-0.997088	0.219385	0	0	0	1
-0.0954131	-0.993117	0.0674153	0.485148	-0.994994	0.0931271	-0.0358653	-0.448067	0.0293106	-0.0705116	-0.997078	0.219383	0	0	0	1
-0.0954807	-0.993105	0.0674901	0.485686	-0.994985	0.0931843	-0.035983	-0.4481	0.0294162	-0.070599	-0.997068	0.219374	0	0	0	1
-0.0953598	-0.993115	0.06752	0.486157	-0.994995	0.0930587	-0.0360341	-0.44802	0.029473	-0.0706299	-0.997065	0.219346	0	0	0	1
-0.0953705	-0.993107	0.067617	0.486618	-0.994992	0.0930621	-0.0360964	-0.447924	0.0295253	-0.0707326	-0.997056	0.219354	0	0	0	1
-0.0954885	-0.993079	0.0678598	0.487024	-0.994978	0.0931643	-0.0362208	-0.447905	0.0296183	-0.0709894	-0.997035	0.219463	0	0	0	1
-0.0954927	-0.993058	0.0681677	0.487371	-0.994975	0.093151	-0.036336	-0.447862	0.0297042	-0.0713067	-0.99701	0.219613	0	0	0	1
-0.0954017	-0.993045	0.0684855	0.487724	-0.994982	0.0930442	-0.0364234	-0.447766	0.0297682	-0.0716284	-0.996985	0.219754	0	0	0	1
-0.0955162	-0.993005	0.0689031	0.488095	-0.994968	0.0931368	-0.036556	-0.447743	0.0298531	-0.0720598	-0.996951	0.219905	0	0	0	1
-0.095602	-0.992957	0.0694631	0.488579	-0.994956	0.0931922	-0.0367448	-0.447776	0.0299829	-0.0726373	-0.996905	0.220116	0	0	0	1
-0.095529	-0.992933	0.0699123	0.489111	-0.994959	0.0930935	-0.0369095	-0.447744	0.0301106	-0.0730974	-0.996868	0.220317	0	0	0	1
-0.0955919	-0.992898	0.0703266	0.489703	-0.994949	0.093129	-0.0371115	-0.447746	0.0302687	-0.0735305	-0.996831	0.220512	0	0	0	1
-0.0958292	-0.992853	0.0706401	0.490314	-0.99492	0.0933409	-0.0373335	-0.44788	0.0304434	-0.0738705	-0.996801	0.220642	0	0	0	1
-0.0959446	-0.992836	0.0707174	0.490925	-0.994905	0.0934416	-0.0375024	-0.447973	0.0305961	-0.0739668	-0.996789	0.220632	0	0	0	1
-0.0959541	-0.992845	0.070571	0.491446	-0.994901	0.0934513	-0.0375612	-0.447989	0.0306678	-0.0738269	-0.996797	0.220487	0	0	0	1
-0.095972	-0.992852	0.070459	0.491929	-0.994898	0.0934687	-0.0376147	-0.44798	0.0307304	-0.0737211	-0.996803	0.220366	0	0	0	1
-0.0960542	-0.992843	0.0704678	0.492474	-0.994886	0.0935414	-0.0377415	-0.448008	0.03085	-0.0737443	-0.996797	0.220321	0	0	0	1
-0.0961847	-0.992821	0.0706026	0.492974	-0.99487	0.0936584	-0.0378721	-0.44804	0.030958	-0.0738947	-0.996783	0.22035	0	0	0	1
-0.0962686	-0.992799	0.0707998	0.493521	-0.994858	0.0937251	-0.0380218	-0.448069	0.0310826	-0.0741077	-0.996763	0.220416	0	0	0	1
-0.096467	-0.992767	0.0709771	0.494107	-0.994834	0.0939051	-0.0382001	-0.44816	0.031229	-0.074307	-0.996744	0.220465	0	0	0	1
-0.0965588	-0.992751	0.0710706	0.494682	-0.994821	0.0939822	-0.0383609	-0.448226	0.0313737	-0.0744181	-0.996731	0.220472	0	0	0	1
-0.0965393	-0.992755	0.0710491	0.495216	-0.99482	0.0939562	-0.0384562	-0.448185	0.0314724	-0.0744052	-0.996729	0.220411	0	0	0	1
-0.0964851	-0.992765	0.0709704	0.495609	-0.994824	0.0939032	-0.038472	-0.448066	0.0314996	-0.0743266	-0.996734	0.220318	0	0	0	1
-0.0965113	-0.992764	0.0709573	0.49599	-0.99482	0.0939259	-0.0385244	-0.448005	0.0315512	-0.0743194	-0.996733	0.220268	0	0	0	1
-0.0966105	-0.992739	0.0711695	0.496396	-0.994807	0.0940091	-0.038652	-0.448003	0.0316511	-0.0745457	-0.996713	0.220356	0	0	0	1
-0.0965709	-0.992717	0.0715275	0.496798	-0.994808	0.093948	-0.0387854	-0.447969	0.0317533	-0.0749132	-0.996682	0.220529	0	0	0	1
-0.0964937	-0.9927	0.0718707	0.497262	-0.994812	0.0938504	-0.0389084	-0.447876	0.0318495	-0.0752638	-0.996652	0.220691	0	0	0	1
-0.0966104	-0.992666	0.0721862	0.49777	-0.994797	0.0939446	-0.0390747	-0.447868	0.0319769	-0.0755971	-0.996623	0.220831	0	0	0	1
-0.0967579	-0.992629	0.0724915	0.498253	-0.994778	0.0940686	-0.0392596	-0.447914	0.0321213	-0.0759231	-0.996594	0.220973	0	0	0	1
-0.0967586	-0.992608	0.0727817	0.498819	-0.994773	0.0940473	-0.039424	-0.447886	0.0322579	-0.0762274	-0.996566	0.221093	0	0	0	1
-0.0969884	-0.992572	0.0729663	0.499335	-0.994746	0.0942568	-0.0396167	-0.448009	0.0324151	-0.0764368	-0.996545	0.221157	0	0	0	1
-0.0972162	-0.992541	0.073083	0.499866	-0.994718	0.0944672	-0.0397998	-0.448151	0.0325693	-0.0765776	-0.996529	0.221169	0	0	0	1
-0.0970716	-0.992558	0.0730479	0.500481	-0.994728	0.0943143	-0.0399195	-0.448088	0.0327032	-0.0765493	-0.996527	0.221096	0	0	0	1
-0.0972048	-0.992546	0.0730271	0.501055	-0.994713	0.0944421	-0.0400029	-0.448004	0.0327781	-0.076541	-0.996525	0.22102	0	0	0	1
-0.097546	-0.992513	0.0730238	0.501675	-0.994675	0.0947724	-0.0401559	-0.448019	0.0329049	-0.0765635	-0.996519	0.220952	0	0	0	1
-0.0978271	-0.992486	0.0730111	0.502292	-0.994643	0.0950414	-0.0403259	-0.448076	0.0330541	-0.0765763	-0.996513	0.220889	0	0	0	1
-0.0981358	-0.992458	0.0729807	0.502878	-0.994607	0.095338	-0.0405055	-0.448215	0.0332125	-0.0765736	-0.996508	0.220813	0	0	0	1
-0.098239	-0.992452	0.0729286	0.503404	-0.994592	0.0954327	-0.0406408	-0.448282	0.0333445	-0.0765382	-0.996506	0.22073	0	0	0	1
-0.0982321	-0.992458	0.0728557	0.503973	-0.994588	0.0954175	-0.0407804	-0.44828	0.0334914	-0.0764788	-0.996506	0.220642	0	0	0	1
-0.0981187	-0.992472	0.0728146	0.50445	-0.994596	0.0952987	-0.0408658	-0.448193	0.0335894	-0.0764423	-0.996506	0.220577	0	0	0	1
-0.0980068	-0.992479	0.0728725	0.504902	-0.994605	0.0951798	-0.0409292	-0.448049	0.0336557	-0.0765021	-0.996499	0.220571	0	0	0	1
-0.098008	-0.992469	0.0729999	0.505321	-0.994601	0.095168	-0.0410417	-0.447998	0.0337556	-0.0766397	-0.996485	0.22061	0	0	0	1
-0.0981431	-0.992444	0.0731536	0.505651	-0.994585	0.0952905	-0.0411417	-0.448011	0.0338303	-0.0768067	-0.996469	0.220663	0	0	0	1
-0.0980617	-0.99244	0.0733206	0.506015	-0.994591	0.0951971	-0.0412214	-0.447937	0.0339001	-0.0769777	-0.996454	0.220721	0	0	0	1
-0.0980226	-0.992425	0.0735821	0.506437	-0.994591	0.0951389	-0.0413518	-0.447897	0.0340083	-0.0772489	-0.996429	0.220829	0	0	0	1
-0.0981626	-0.992382	0.0739738	0.506861	-0.994572	0.0952508	-0.0415447	-0.447972	0.0341525	-0.0776619	-0.996392	0.221001	0	0	0	1
-0.0981662	-0.992356	0.0743167	0.507336	-0.994567	0.0952283	-0.0417275	-0.447986	0.0343017	-0.0780206	-0.996359	0.221156	0	0	0	1
-0.0981717	-0.992337	0.0745532	0.507888	-0.994561	0.0952119	-0.0419025	-0.447987	0.0344534	-0.0782727	-0.996334	0.221246	0	0	0	1
-0.0983612	-0.992307	0.0747118	0.508441	-0.994536	0.0953793	-0.0421189	-0.4481	0.0346392	-0.0784578	-0.996313	0.221293	0	0	0	1
-0.098323	-0.992308	0.0747495	0.509035	-0.994534	0.0953266	-0.0422847	-0.448086	0.0348041	-0.0785098	-0.996303	0.221267	0	0	0	1
-0.0984246	-0.992306	0.0746328	0.509653	-0.994519	0.0954206	-0.0424354	-0.44805	0.0349577	-0.0784117	-0.996305	0.221146	0	0	0	1
-0.0986676	-0.992295	0.0744649	0.510195	-0.994489	0.0956584	-0.0425839	-0.448105	0.0351029	-0.0782675	-0.996312	0.220995	0	0	0	1
-0.0988079	-0.992291	0.0743291	0.510717	-0.99447	0.0957923	-0.0427301	-0.44818	0.0352509	-0.0781515	-0.996315	0.22086	0	0	0	1
-0.0988813	-0.992288	0.0742776	0.511229	-0.994458	0.0958562	-0.0428766	-0.448216	0.0353962	-0.078117	-0.996313	0.220783	0	0	0	1
-0.0989825	-0.992276	0.0743041	0.511796	-0.994441	0.0959412	-0.0430747	-0.448278	0.0355835	-0.0781661	-0.996303	0.220754	0	0	0	1
-0.0990465	-0.992265	0.0743643	0.512386	-0.994428	0.0959876	-0.0432729	-0.448315	0.0357704	-0.0782474	-0.996289	0.220746	0	0	0	1
-0.0990699	-0.99226	0.0743915	0.513002	-0.994419	0.0959962	-0.0434495	-0.448278	0.0359422	-0.0782922	-0.99628	0.220721	0	0	0	1
-0.0990819	-0.992263	0.0743402	0.513477	-0.994415	0.0960025	-0.0435459	-0.448167	0.0360424	-0.0782509	-0.996279	0.22065	0	0	0	1
-0.0991793	-0.992259	0.0742653	0.5139	-0.994401	0.096095	-0.0436456	-0.448138	0.0361415	-0.0781896	-0.996281	0.220563	0	0	0	1
-0.0993025	-0.99225	0.0742225	0.514242	-0.994384	0.0962099	-0.0437749	-0.448176	0.036265	-0.078164	-0.996278	0.220511	0	0	0	1
-0.0993116	-0.992244	0.0742909	0.514591	-0.99438	0.0962091	-0.0438691	-0.448157	0.0363517	-0.0782415	-0.996269	0.220505	0	0	0	1
-0.0993024	-0.992232	0.0744565	0.515055	-0.994377	0.0961827	-0.0440095	-0.448141	0.0364766	-0.0784194	-0.99625	0.220539	0	0	0	1
-0.0994123	-0.992204	0.074687	0.515543	-0.994359	0.0962682	-0.0442148	-0.448195	0.0366505	-0.0786725	-0.996224	0.22063	0	0	0	1
-0.0993675	-0.992189	0.0749399	0.516142	-0.994357	0.0961973	-0.0444253	-0.448169	0.0368396	-0.0789428	-0.996196	0.220735	0	0	0	1
-0.0994694	-0.992163	0.0751495	0.516813	-0.994339	0.0962721	-0.044673	-0.448172	0.0370584	-0.0791789	-0.996169	0.220814	0	0	0	1
-0.0996835	-0.992134	0.0752532	0.517403	-0.994309	0.0964629	-0.0449225	-0.448263	0.0372804	-0.0793142	-0.99615	0.220834	0	0	0	1
-0.0998292	-0.992127	0.0751455	0.517955	-0.994287	0.0965978	-0.0451121	-0.44832	0.0374684	-0.079231	-0.996149	0.220726	0	0	0	1
-0.0998229	-0.99214	0.074992	0.518421	-0.994283	0.0965883	-0.0452266	-0.448272	0.0375981	-0.0790892	-0.996156	0.220597	0	0	0	1
-0.0998886	-0.992135	0.0749638	0.518871	-0.994271	0.0966446	-0.0453594	-0.448257	0.0377282	-0.0790765	-0.996152	0.220539	0	0	0	1
-0.0999548	-0.992118	0.0751071	0.519308	-0.994259	0.0966923	-0.0455244	-0.448244	0.0378737	-0.0792375	-0.996133	0.220592	0	0	0	1
-0.100016	-0.992091	0.0753727	0.519799	-0.994247	0.0967292	-0.0457083	-0.448237	0.0380264	-0.0795219	-0.996105	0.220708	0	0	0	1
-0.100126	-0.992055	0.0757028	0.520342	-0.994229	0.0968086	-0.0459344	-0.448274	0.0382112	-0.0798764	-0.996069	0.22086	0	0	0	1
-0.10024	-0.992019	0.07603	0.520842	-0.994211	0.0968927	-0.0461476	-0.44831	0.0383828	-0.0802269	-0.996035	0.221012	0	0	0	1
-0.100283	-0.991993	0.0763099	0.521398	-0.994199	0.0969075	-0.0463664	-0.448285	0.0385704	-0.0805282	-0.996003	0.221141	0	0	0	1
-0.1003	-0.991978	0.0764789	0.521863	-0.994192	0.0969051	-0.04653	-0.448252	0.0387159	-0.0807129	-0.995983	0.221206	0	0	0	1
-0.10031	-0.991967	0.0766135	0.522231	-0.994188	0.0969018	-0.046628	-0.448167	0.0387998	-0.0808566	-0.995968	0.221247	0	0	0	1
-0.100306	-0.991956	0.0767617	0.52262	-0.994184	0.0968826	-0.0467356	-0.448085	0.0388931	-0.0810144	-0.995951	0.221298	0	0	0	1
-0.100535	-0.991916	0.0769781	0.523034	-0.994156	0.0970902	-0.0469102	-0.448091	0.0390275	-0.0812555	-0.995926	0.221391	0	0	0	1
-0.100597	-0.991893	0.0771858	0.523426	-0.994145	0.0971315	-0.0470584	-0.448067	0.03915	-0.081479	-0.995903	0.221468	0	0	0	1
-0.100565	-0.991877	0.0774332	0.523909	-0.994144	0.0970784	-0.0471943	-0.44797	0.0392642	-0.081737	-0.995878	0.221521	0	0	0	1
-0.100811	-0.991837	0.0776336	0.524477	-0.994111	0.0972988	-0.0474252	-0.448003	0.0394547	-0.0819686	-0.995851	0.221579	0	0	0	1
-0.101104	-0.99179	0.0778502	0.525056	-0.994071	0.0975579	-0.0477287	-0.44814	0.0397122	-0.0822253	-0.99582	0.221668	0	0	0	1
-0.101373	-0.991749	0.0780149	0.52572	-0.994032	0.0977944	-0.0480536	-0.448269	0.0399981	-0.0824317	-0.995791	0.221728	0	0	0	1
-0.101453	-0.991741	0.0780179	0.526301	-0.994015	0.0978554	-0.0482803	-0.448299	0.0402174	-0.0824603	-0.99578	0.22169	0	0	0	1
-0.10144	-0.991751	0.0779026	0.526813	-0.994009	0.0978328	-0.0484554	-0.448265	0.0404046	-0.0823623	-0.99578	0.221589	0	0	0	1
-0.101421	-0.991758	0.0778391	0.527293	-0.994004	0.0978028	-0.0486156	-0.448221	0.0405724	-0.0823142	-0.995778	0.221519	0	0	0	1
-0.101496	-0.991749	0.0778651	0.527739	-0.99399	0.0978638	-0.0487833	-0.448215	0.0407309	-0.0823596	-0.995767	0.221502	0	0	0	1
-0.101708	-0.991717	0.0779844	0.528143	-0.993961	0.0980547	-0.0489814	-0.448287	0.0408993	-0.0825064	-0.995748	0.221545	0	0	0	1
-0.101817	-0.991693	0.0781573	0.528578	-0.993943	0.0981407	-0.0491768	-0.448335	0.0410682	-0.0827021	-0.995725	0.221617	0	0	0	1
-0.101831	-0.991674	0.078371	0.529093	-0.993933	0.0981266	-0.0494027	-0.44834	0.0412715	-0.0829373	-0.995697	0.221721	0	0	0	1
-0.102008	-0.991658	0.0783533	0.529435	-0.993907	0.0982873	-0.0496121	-0.448418	0.0414675	-0.0829478	-0.995688	0.221838	0	0	0	1
-0.102138	-0.991687	0.0778155	0.529485	-0.99389	0.0984359	-0.0496659	-0.448457	0.0415635	-0.0824239	-0.995728	0.221834	0	0	0	1
-0.102222	-0.991713	0.0773663	0.529433	-0.993881	0.0985405	-0.0496424	-0.448476	0.0415777	-0.0819785	-0.995764	0.221694	0	0	0	1
-0.102495	-0.991717	0.0769503	0.52927	-0.993853	0.0988354	-0.0495989	-0.448598	0.0415531	-0.0815721	-0.995798	0.221477	0	0	0	1
-0.102854	-0.991723	0.0763998	0.52906	-0.993817	0.0992228	-0.0495466	-0.448742	0.0415263	-0.0810347	-0.995843	0.221222	0	0	0	1
-0.10323	-0.991727	0.0758363	0.528866	-0.99378	0.0996271	-0.0494914	-0.448842	0.041497	-0.0804847	-0.995889	0.220994	0	0	0	1
-0.10352	-0.991751	0.0751243	0.528634	-0.99375	0.0999528	-0.0494271	-0.448946	0.041481	-0.0797826	-0.995946	0.220749	0	0	0	1
-0.103859	-0.991773	0.0743582	0.528383	-0.993716	0.10033	-0.0493583	-0.449055	0.0414624	-0.0790284	-0.996007	0.220485	0	0	0	1
-0.104219	-0.991792	0.0735975	0.528128	-0.993679	0.100727	-0.0492933	-0.449169	0.041446	-0.0782807	-0.996067	0.220227	0	0	0	1
-0.104573	-0.991821	0.0727014	0.527842	-0.993643	0.101127	-0.0491935	-0.449265	0.0414096	-0.0773947	-0.996137	0.219958	0	0	0	1
-0.104847	-0.991855	0.0718456	0.527581	-0.993615	0.101443	-0.0491094	-0.449334	0.0413917	-0.076547	-0.996204	0.219736	0	0	0	1
-0.105117	-0.991899	0.0708307	0.527282	-0.993587	0.101765	-0.0490003	-0.449382	0.0413658	-0.0755385	-0.996282	0.219518	0	0	0	1
-0.10544	-0.991925	0.0699827	0.527028	-0.993554	0.10213	-0.0489231	-0.449427	0.0413513	-0.0747013	-0.996345	0.219334	0	0	0	1
-0.105716	-0.991963	0.069021	0.526739	-0.993525	0.102453	-0.0488308	-0.449486	0.0413376	-0.0737476	-0.996417	0.219121	0	0	0	1
-0.105987	-0.992006	0.067977	0.526423	-0.993497	0.102775	-0.0487225	-0.449555	0.0413173	-0.0727102	-0.996494	0.218877	0	0	0	1
-0.106237	-0.99205	0.0669363	0.526109	-0.993471	0.103077	-0.0486133	-0.449622	0.0412979	-0.0716752	-0.99657	0.218642	0	0	0	1
-0.10648	-0.992097	0.065852	0.525795	-0.993446	0.103374	-0.0484924	-0.449655	0.0412725	-0.0705953	-0.996648	0.218429	0	0	0	1
-0.106744	-0.992144	0.0647012	0.525466	-0.993419	0.103694	-0.0483744	-0.449678	0.0412559	-0.0694505	-0.996729	0.218239	0	0	0	1
-0.106945	-0.992198	0.0635233	0.525128	-0.993398	0.103953	-0.0482477	-0.449698	0.0412386	-0.0682752	-0.996811	0.218058	0	0	0	1
-0.107147	-0.992268	0.0620797	0.524705	-0.993376	0.104225	-0.0480958	-0.449726	0.0412244	-0.0668333	-0.996909	0.217863	0	0	0	1
-0.107268	-0.99236	0.060382	0.52424	-0.993364	0.104429	-0.0479097	-0.449703	0.0412089	-0.065132	-0.997023	0.21768	0	0	0	1
-0.107389	-0.992435	0.0589078	0.52384	-0.993351	0.104621	-0.0477555	-0.449675	0.0412022	-0.0636561	-0.997118	0.217531	0	0	0	1
-0.107563	-0.992495	0.0575716	0.523462	-0.993333	0.104859	-0.0476176	-0.449667	0.0411943	-0.0623212	-0.997203	0.217391	0	0	0	1
-0.10768	-0.992569	0.056053	0.52305	-0.993321	0.105049	-0.0474488	-0.449637	0.0411789	-0.0607995	-0.997297	0.217236	0	0	0	1
-0.107817	-0.99263	0.0546984	0.522663	-0.993306	0.105251	-0.0473032	-0.449633	0.0411685	-0.059444	-0.997379	0.217098	0	0	0	1
-0.107976	-0.992674	0.0535803	0.522319	-0.99329	0.105464	-0.0471776	-0.449658	0.0411521	-0.0583265	-0.997446	0.216984	0	0	0	1
-0.108187	-0.992708	0.052501	0.521965	-0.993266	0.105725	-0.0470825	-0.449712	0.0411596	-0.0572529	-0.997508	0.216878	0	0	0	1
-0.108455	-0.992725	0.0516262	0.52163	-0.993238	0.106035	-0.04698	-0.449811	0.0411351	-0.056384	-0.997558	0.216785	0	0	0	1
-0.10877	-0.992741	0.0506475	0.521276	-0.993228	0.106428	-0.0463077	-0.449748	0.0405523	-0.0553531	-0.99764	0.216653	0	0	0	1
-0.109121	-0.992743	0.0498479	0.520924	-0.993194	0.106822	-0.0461171	-0.449862	0.0404287	-0.0545528	-0.997689	0.216573	0	0	0	1
-0.109367	-0.992768	0.0487998	0.520547	-0.993171	0.107121	-0.0459249	-0.449925	0.0403364	-0.053501	-0.99775	0.216454	0	0	0	1
-0.109506	-0.99281	0.047625	0.520196	-0.993164	0.107324	-0.0456068	-0.449885	0.0401387	-0.0523055	-0.997821	0.216337	0	0	0	1
-0.109759	-0.992829	0.046637	0.519833	-0.993136	0.107623	-0.0454999	-0.449978	0.0401255	-0.0513228	-0.997873	0.216238	0	0	0	1
-0.110002	-0.992852	0.0455608	0.519453	-0.993111	0.107916	-0.0453566	-0.450055	0.0400869	-0.0502481	-0.997929	0.216127	0	0	0	1
-0.110137	-0.992908	0.0439825	0.518988	-0.993096	0.108122	-0.0452002	-0.450065	0.0400955	-0.048669	-0.998007	0.215981	0	0	0	1
-0.110367	-0.992933	0.0428221	0.51859	-0.993071	0.108406	-0.045062	-0.450139	0.0400726	-0.0475107	-0.998064	0.215865	0	0	0	1
-0.110434	-0.992987	0.0413731	0.518188	-0.993064	0.108539	-0.0448844	-0.450108	0.0400503	-0.0460549	-0.998133	0.215729	0	0	0	1
-0.110461	-0.993045	0.0398926	0.517795	-0.993061	0.108632	-0.0447388	-0.450067	0.0400654	-0.0445698	-0.9982	0.215606	0	0	0	1
-0.110578	-0.993089	0.0384318	0.517363	-0.993047	0.108815	-0.0445914	-0.450072	0.0400727	-0.0431075	-0.998263	0.215492	0	0	0	1
-0.11062	-0.993147	0.0367838	0.516912	-0.993043	0.10893	-0.0444171	-0.450027	0.0400773	-0.0414534	-0.998333	0.215373	0	0	0	1
-0.110792	-0.993168	0.0356844	0.51654	-0.993023	0.10915	-0.044315	-0.450071	0.0400888	-0.0403573	-0.998378	0.215331	0	0	0	1
-0.111023	-0.993181	0.0346003	0.516146	-0.992998	0.10943	-0.0441886	-0.450145	0.0400725	-0.0392761	-0.998421	0.215272	0	0	0	1
-0.111146	-0.993202	0.0335887	0.515827	-0.992985	0.109598	-0.0440624	-0.450158	0.0400531	-0.0382627	-0.998462	0.215207	0	0	0	1
-0.111387	-0.993202	0.0327828	0.515506	-0.992959	0.109875	-0.043965	-0.450243	0.0400357	-0.0374613	-0.998493	0.215162	0	0	0	1
-0.111829	-0.993184	0.0318153	0.515096	-0.992935	0.110383	-0.0432139	-0.450219	0.0393791	-0.0364353	-0.998557	0.215054	0	0	0	1
-0.112241	-0.99316	0.0310921	0.514728	-0.992894	0.110831	-0.0430112	-0.450357	0.0392426	-0.0357111	-0.998588	0.215018	0	0	0	1
-0.11274	-0.993123	0.0304586	0.514328	-0.992848	0.111366	-0.0426873	-0.450506	0.0389733	-0.0350656	-0.998622	0.214974	0	0	0	1
-0.113039	-0.993107	0.029864	0.513942	-0.992829	0.111703	-0.042255	-0.45053	0.0385995	-0.0344386	-0.998658	0.214905	0	0	0	1
-0.113169	-0.99311	0.0292848	0.513586	-0.992816	0.111859	-0.0421428	-0.450576	0.0385483	-0.033856	-0.99868	0.214863	0	0	0	1
-0.113288	-0.993119	0.0285067	0.513185	-0.992805	0.112013	-0.0419793	-0.450598	0.038469	-0.0330697	-0.998709	0.214801	0	0	0	1
-0.113408	-0.993127	0.0277448	0.512807	-0.992793	0.112167	-0.0418533	-0.450628	0.0384252	-0.0323037	-0.998736	0.214756	0	0	0	1
-0.113612	-0.993125	0.026946	0.512381	-0.992772	0.112406	-0.0417171	-0.450699	0.0383731	-0.0315032	-0.998764	0.21472	0	0	0	1
-0.113747	-0.993129	0.0262215	0.511959	-0.99276	0.112574	-0.0415404	-0.450728	0.0382748	-0.0307692	-0.99879	0.214682	0	0	0	1
-0.113729	-0.993149	0.025543	0.511526	-0.992766	0.112588	-0.0413648	-0.450686	0.0381773	-0.030075	-0.998815	0.214646	0	0	0	1
-0.113716	-0.993167	0.0249114	0.511051	-0.992773	0.112605	-0.0411629	-0.450645	0.0380482	-0.0294247	-0.998839	0.214644	0	0	0	1
-0.11369	-0.993186	0.0242416	0.510523	-0.992781	0.11261	-0.0409415	-0.45059	0.0379044	-0.0287337	-0.998865	0.214692	0	0	0	1
-0.113679	-0.993202	0.0236487	0.509913	-0.992789	0.112628	-0.0407041	-0.450536	0.0377356	-0.0281178	-0.998889	0.214822	0	0	0	1
-0.113737	-0.993207	0.0231573	0.509337	-0.992788	0.112711	-0.0404851	-0.450525	0.0375718	-0.0276075	-0.998909	0.214911	0	0	0	1
-0.113878	-0.9932	0.0227491	0.508874	-0.992776	0.112872	-0.0403413	-0.450576	0.037471	-0.0271913	-0.998925	0.214912	0	0	0	1
-0.114045	-0.993191	0.0223129	0.508407	-0.992761	0.113059	-0.0401753	-0.45064	0.0373509	-0.0267458	-0.998941	0.214885	0	0	0	1
-0.114101	-0.993196	0.0217623	0.508002	-0.992759	0.11314	-0.0400092	-0.450636	0.0372465	-0.0261824	-0.99896	0.214857	0	0	0	1
-0.114138	-0.993212	0.0208562	0.507593	-0.992756	0.113214	-0.0398584	-0.450612	0.0371984	-0.025267	-0.998985	0.214851	0	0	0	1
-0.114295	-0.993222	0.0194371	0.507074	-0.992739	0.113429	-0.0396859	-0.45062	0.037184	-0.0238445	-0.999021	0.214901	0	0	0	1
-0.114354	-0.993242	0.0180393	0.506611	-0.992732	0.113544	-0.039527	-0.450574	0.0371835	-0.0224409	-0.999053	0.215006	0	0	0	1
-0.11442	-0.993254	0.0169353	0.506232	-0.992725	0.113653	-0.0393951	-0.450548	0.0371765	-0.0213324	-0.999078	0.215094	0	0	0	1
-0.114646	-0.993244	0.0159684	0.505825	-0.992699	0.113917	-0.0392705	-0.450616	0.0371581	-0.0203667	-0.999099	0.215085	0	0	0	1
-0.114817	-0.993234	0.0153701	0.505453	-0.992682	0.114113	-0.0391526	-0.45068	0.0371057	-0.0197657	-0.999113	0.215045	0	0	0	1
-0.114922	-0.993228	0.0149435	0.505025	-0.992673	0.114237	-0.0390042	-0.450709	0.037005	-0.0193292	-0.999125	0.215024	0	0	0	1
-0.114998	-0.993224	0.0146391	0.504565	-0.99267	0.114327	-0.0388326	-0.450725	0.0368678	-0.0190102	-0.999136	0.215032	0	0	0	1
-0.115025	-0.993224	0.0143846	0.504053	-0.992673	0.114367	-0.038634	-0.450716	0.036699	-0.0187358	-0.999148	0.215033	0	0	0	1
-0.114894	-0.99324	0.0143369	0.503481	-0.992696	0.114243	-0.0383957	-0.450634	0.0364703	-0.0186564	-0.999157	0.215053	0	0	0	1
-0.114695	-0.993263	0.0143264	0.502853	-0.992729	0.114049	-0.0381371	-0.450514	0.0362182	-0.0186092	-0.999167	0.215096	0	0	0	1
-0.114525	-0.993281	0.0144534	0.502163	-0.992759	0.113879	-0.0378581	-0.450404	0.0359297	-0.0186972	-0.999176	0.215212	0	0	0	1
-0.114668	-0.993259	0.0148373	0.501453	-0.99275	0.114013	-0.0376705	-0.450458	0.0356968	-0.0190621	-0.999178	0.215485	0	0	0	1
-0.114675	-0.993255	0.0150755	0.500799	-0.992758	0.114015	-0.0374651	-0.450442	0.0354655	-0.0192754	-0.999182	0.215673	0	0	0	1
-0.11475	-0.993246	0.0150451	0.500217	-0.992756	0.114095	-0.0372631	-0.450463	0.0352667	-0.0192248	-0.99919	0.21569	0	0	0	1
-0.114881	-0.993232	0.0149712	0.499739	-0.992747	0.114232	-0.0371037	-0.450512	0.0351144	-0.0191379	-0.999197	0.215678	0	0	0	1
-0.114883	-0.993234	0.0148635	0.499398	-0.99275	0.114239	-0.0369855	-0.450506	0.0350092	-0.0190176	-0.999203	0.215648	0	0	0	1
-0.114899	-0.993235	0.0146749	0.499058	-0.992752	0.114264	-0.0368603	-0.450506	0.034906	-0.0188165	-0.99921	0.215567	0	0	0	1
-0.11494	-0.993233	0.0144543	0.498721	-0.992751	0.114315	-0.0367308	-0.450515	0.0348018	-0.0185842	-0.999218	0.215466	0	0	0	1
-0.114987	-0.993231	0.0142565	0.498356	-0.992749	0.114372	-0.0366067	-0.45053	0.0347003	-0.0183753	-0.999226	0.215388	0	0	0	1
-0.11516	-0.993212	0.0141577	0.497892	-0.992734	0.114551	-0.0364581	-0.450595	0.0345608	-0.0182662	-0.999233	0.215364	0	0	0	1
-0.115183	-0.99321	0.0141418	0.497391	-0.992737	0.114578	-0.0362795	-0.45059	0.0343848	-0.0182307	-0.999239	0.21539	0	0	0	1
-0.115145	-0.993214	0.0141414	0.496863	-0.992748	0.114543	-0.036101	-0.45055	0.0342081	-0.0182085	-0.999246	0.215435	0	0	0	1
-0.115206	-0.993206	0.0142012	0.496255	-0.992747	0.114605	-0.0359206	-0.450558	0.0340209	-0.0182493	-0.999251	0.215519	0	0	0	1
-0.115278	-0.993198	0.0141758	0.495696	-0.992745	0.114681	-0.0357388	-0.450571	0.0338419	-0.0182057	-0.999258	0.215541	0	0	0	1
-0.115226	-0.993205	0.0141215	0.495101	-0.992758	0.114635	-0.0355235	-0.450516	0.0336352	-0.0181253	-0.999267	0.215553	0	0	0	1
-0.115107	-0.993217	0.0142221	0.494574	-0.992778	0.114516	-0.0353577	-0.450436	0.0334611	-0.0182021	-0.999271	0.215658	0	0	0	1
-0.114896	-0.99324	0.0143323	0.493989	-0.992808	0.114305	-0.0351807	-0.450304	0.0332765	-0.0182842	-0.999276	0.215782	0	0	0	1
-0.114891	-0.99324	0.0144005	0.493368	-0.992815	0.1143	-0.0350045	-0.450274	0.0330937	-0.0183316	-0.999281	0.215871	0	0	0	1
-0.115046	-0.99322	0.014496	0.492749	-0.992803	0.114456	-0.0348261	-0.450323	0.0329027	-0.0184112	-0.999286	0.215964	0	0	0	1
-0.115297	-0.99319	0.0146047	0.492284	-0.992778	0.114704	-0.0347352	-0.450434	0.0327953	-0.018517	-0.999287	0.216064	0	0	0	1
-0.11539	-0.993179	0.0145715	0.491881	-0.99277	0.1148	-0.0346318	-0.450517	0.0326946	-0.0184752	-0.999292	0.216076	0	0	0	1
-0.114597	-0.993274	0.0143948	0.491561	-0.992865	0.114016	-0.0345199	-0.450539	0.0326184	-0.0182608	-0.999298	0.216019	0	0	0	1
-0.114577	-0.993279	0.0141605	0.491295	-0.992869	0.114005	-0.0344264	-0.450522	0.0325525	-0.0180169	-0.999305	0.215926	0	0	0	1
-0.114763	-0.993263	0.0137694	0.490938	-0.99285	0.114206	-0.0343116	-0.450593	0.0324798	-0.0176215	-0.999314	0.215838	0	0	0	1
-0.115005	-0.993241	0.013381	0.490493	-0.992825	0.114462	-0.0341772	-0.450684	0.0323864	-0.0172284	-0.999324	0.215805	0	0	0	1
-0.115185	-0.993222	0.0131963	0.490018	-0.992824	0.114659	-0.0335315	-0.450579	0.031763	-0.0169769	-0.999348	0.215806	0	0	0	1
-0.115204	-0.993221	0.0131222	0.489511	-0.992827	0.114683	-0.0333643	-0.450563	0.0316051	-0.0168848	-0.999355	0.215848	0	0	0	1
-0.115126	-0.99323	0.0131618	0.488894	-0.992842	0.114607	-0.0331799	-0.450494	0.0314187	-0.0169004	-0.99936	0.215935	0	0	0	1
-0.115068	-0.993234	0.0133115	0.488306	-0.992855	0.114548	-0.0330147	-0.450432	0.0312384	-0.0170283	-0.999364	0.216071	0	0	0	1
-0.115152	-0.993223	0.0134536	0.487694	-0.99285	0.114629	-0.0328791	-0.450457	0.031086	-0.0171565	-0.999366	0.216207	0	0	0	1
-0.115209	-0.993214	0.0136175	0.487087	-0.992848	0.114683	-0.0327412	-0.450468	0.0309291	-0.0173051	-0.999369	0.216353	0	0	0	1
-0.114727	-0.993269	0.0136509	0.486517	-0.992909	0.114203	-0.0325806	-0.450367	0.0307742	-0.0173049	-0.999374	0.216437	0	0	0	1
-0.114553	-0.99329	0.0135794	0.485932	-0.992934	0.114035	-0.0324021	-0.450287	0.030608	-0.0172081	-0.99938	0.216448	0	0	0	1
-0.114419	-0.993306	0.0135273	0.485352	-0.992954	0.113906	-0.0322307	-0.450203	0.030446	-0.0171328	-0.999387	0.216468	0	0	0	1
-0.114348	-0.993314	0.0135636	0.484781	-0.992967	0.113836	-0.0320699	-0.450141	0.0302833	-0.0171483	-0.999391	0.216536	0	0	0	1
-0.11438	-0.993309	0.0136578	0.484225	-0.992967	0.113868	-0.0319627	-0.450159	0.0301655	-0.0172306	-0.999393	0.216647	0	0	0	1
-0.114342	-0.993313	0.0136751	0.483737	-0.992975	0.113831	-0.0318605	-0.450222	0.0300626	-0.017235	-0.999396	0.216702	0	0	0	1
-0.114379	-0.993309	0.0136598	0.483267	-0.992973	0.113869	-0.0317605	-0.45028	0.0299644	-0.0172095	-0.9994	0.216736	0	0	0	1
-0.114236	-0.993326	0.0136026	0.482813	-0.992993	0.11373	-0.0316497	-0.450316	0.0298633	-0.0171358	-0.999404	0.216749	0	0	0	1
-0.114086	-0.993345	0.0134706	0.482408	-0.993013	0.113587	-0.0315288	-0.450308	0.0297607	-0.0169865	-0.99941	0.216712	0	0	0	1
-0.114084	-0.993348	0.0133234	0.48193	-0.993017	0.113591	-0.0314013	-0.450314	0.0296508	-0.0168257	-0.999416	0.216674	0	0	0	1
-0.114058	-0.993352	0.013236	0.481457	-0.993023	0.113569	-0.0312774	-0.450304	0.0295381	-0.0167241	-0.999421	0.216668	0	0	0	1
-0.114005	-0.993359	0.0131387	0.481017	-0.993033	0.113522	-0.03115	-0.450277	0.0294234	-0.0166115	-0.999426	0.216655	0	0	0	1
-0.113965	-0.993364	0.0130912	0.480464	-0.993041	0.113485	-0.0310071	-0.450257	0.0292875	-0.0165468	-0.999431	0.216678	0	0	0	1
-0.113776	-0.993385	0.0131388	0.479903	-0.993067	0.113297	-0.0308839	-0.450202	0.0291628	-0.0165746	-0.999434	0.216771	0	0	0	1
-0.113605	-0.993405	0.0131096	0.479313	-0.99309	0.11313	-0.0307376	-0.450151	0.0290237	-0.016524	-0.999439	0.216818	0	0	0	1
-0.113599	-0.993407	0.0130186	0.478677	-0.993095	0.113129	-0.0305935	-0.450187	0.0288908	-0.0164172	-0.999445	0.216826	0	0	0	1
-0.113303	-0.993442	0.0129288	0.478083	-0.993132	0.112838	-0.0304441	-0.450201	0.0287574	-0.0163025	-0.99945	0.21683	0	0	0	1
-0.113044	-0.993473	0.0128085	0.477591	-0.993166	0.112584	-0.0302899	-0.4501	0.028622	-0.0161581	-0.999457	0.216811	0	0	0	1
-0.113014	-0.993479	0.0126531	0.477104	-0.993172	0.112561	-0.0301698	-0.450067	0.0285207	-0.0159894	-0.999462	0.216777	0	0	0	1
-0.112915	-0.993492	0.0124651	0.476561	-0.993187	0.11247	-0.0300088	-0.450013	0.0283833	-0.0157817	-0.99947	0.216719	0	0	0	1
-0.112813	-0.993506	0.0122659	0.476039	-0.993203	0.112376	-0.0298584	-0.44995	0.0282579	-0.015564	-0.999476	0.216659	0	0	0	1
-0.11282	-0.993507	0.0121444	0.475438	-0.993205	0.112389	-0.0297222	-0.449991	0.0281361	-0.0154282	-0.999482	0.216646	0	0	0	1
-0.112648	-0.993528	0.0120364	0.474843	-0.993228	0.112222	-0.0295792	-0.450022	0.0280088	-0.0153	-0.999488	0.21664	0	0	0	1
-0.112513	-0.993545	0.0119222	0.474265	-0.993247	0.112092	-0.029448	-0.450044	0.0278934	-0.0151681	-0.999493	0.216632	0	0	0	1
-0.112425	-0.993556	0.0117998	0.473738	-0.99326	0.11201	-0.0293186	-0.450092	0.0277798	-0.0150295	-0.999498	0.216609	0	0	0	1
-0.112461	-0.993554	0.011604	0.473281	-0.993259	0.112053	-0.0291998	-0.450146	0.0276832	-0.0148227	-0.999504	0.216538	0	0	0	1
-0.112375	-0.993567	0.0113543	0.472866	-0.993271	0.111976	-0.0290607	-0.450137	0.0275742	-0.0145567	-0.999511	0.216429	0	0	0	1
-0.112306	-0.993578	0.0110539	0.472479	-0.993282	0.111917	-0.0289185	-0.450095	0.0274675	-0.0142405	-0.999518	0.216293	0	0	0	1
-0.11233	-0.993579	0.0107545	0.472066	-0.993282	0.111951	-0.0287922	-0.450084	0.0273752	-0.0139296	-0.999525	0.216163	0	0	0	1
-0.112375	-0.993576	0.010485	0.471561	-0.99328	0.112005	-0.0286358	-0.450079	0.0272494	-0.0136456	-0.999533	0.216055	0	0	0	1
-0.112348	-0.993581	0.0103151	0.470969	-0.993287	0.111985	-0.028482	-0.450036	0.0271159	-0.0134589	-0.999539	0.216018	0	0	0	1
-0.112198	-0.993599	0.0102108	0.470367	-0.993307	0.11184	-0.0283432	-0.450035	0.0269916	-0.0133356	-0.999544	0.216016	0	0	0	1
-0.112109	-0.993611	0.0100489	0.46969	-0.993321	0.111758	-0.0281763	-0.450036	0.0268451	-0.0131538	-0.99955	0.215986	0	0	0	1
-0.111912	-0.993635	0.00984691	0.469083	-0.993347	0.111567	-0.0280255	-0.450071	0.0267204	-0.0129309	-0.999556	0.215923	0	0	0	1
-0.111729	-0.993658	0.00959076	0.468546	-0.993371	0.111394	-0.027869	-0.450053	0.0265958	-0.0126541	-0.999563	0.215823	0	0	0	1
-0.111539	-0.993682	0.00932649	0.468111	-0.993395	0.111213	-0.0277213	-0.449989	0.0264808	-0.0123701	-0.99957	0.215713	0	0	0	1
-0.111493	-0.993689	0.00909745	0.467747	-0.993403	0.111174	-0.0276194	-0.449957	0.0264055	-0.01213	-0.999575	0.215624	0	0	0	1
-0.111523	-0.993689	0.00882787	0.467256	-0.993402	0.111213	-0.0274653	-0.449937	0.0262821	-0.0118459	-0.999581	0.215507	0	0	0	1
-0.111451	-0.993699	0.00859205	0.466723	-0.993414	0.111149	-0.0273154	-0.449869	0.0261602	-0.011593	-0.999588	0.21542	0	0	0	1
-0.111505	-0.993693	0.00853751	0.466181	-0.993411	0.111205	-0.0272037	-0.44986	0.0260546	-0.0115278	-0.999591	0.215437	0	0	0	1
-0.111514	-0.993692	0.00860031	0.465582	-0.993412	0.111214	-0.0271285	-0.449898	0.0259728	-0.0115821	-0.999593	0.215534	0	0	0	1
-0.111406	-0.993704	0.00859503	0.465056	-0.993426	0.111107	-0.027049	-0.449907	0.0258956	-0.0115652	-0.999595	0.215589	0	0	0	1
-0.111368	-0.993709	0.00851393	0.464544	-0.993432	0.111072	-0.0269525	-0.449927	0.0258091	-0.0114729	-0.999598	0.215593	0	0	0	1
-0.111218	-0.993727	0.00835228	0.464056	-0.993452	0.110928	-0.0268358	-0.449982	0.0257128	-0.0112954	-0.999603	0.215544	0	0	0	1
-0.111218	-0.993729	0.00813635	0.46367	-0.993453	0.110935	-0.0267368	-0.449998	0.0256384	-0.01107	-0.999607	0.215458	0	0	0	1
-0.111279	-0.993723	0.0079201	0.463258	-0.993449	0.111002	-0.0266295	-0.450014	0.0255551	-0.0108448	-0.999612	0.21537	0	0	0	1
-0.11123	-0.99373	0.0077428	0.462859	-0.993457	0.110958	-0.0265202	-0.450016	0.0254667	-0.0106552	-0.999616	0.215304	0	0	0	1
-0.11115	-0.993741	0.00756954	0.462415	-0.993468	0.110884	-0.0264179	-0.450029	0.0253851	-0.0104697	-0.99962	0.215248	0	0	0	1
-0.111075	-0.99375	0.00746196	0.461882	-0.993479	0.110813	-0.0262966	-0.449986	0.0252773	-0.0103475	-0.999624	0.215237	0	0	0	1
-0.110994	-0.993759	0.00752489	0.461387	-0.99349	0.110731	-0.026237	-0.449913	0.0252119	-0.0104013	-0.999625	0.215334	0	0	0	1
-0.111059	-0.993751	0.00755241	0.460834	-0.993484	0.110797	-0.0261702	-0.449915	0.0251418	-0.0104229	-0.999627	0.215411	0	0	0	1
-0.110998	-0.993759	0.00746121	0.460262	-0.993493	0.110738	-0.0260726	-0.449932	0.0250555	-0.0103199	-0.99963	0.215418	0	0	0	1
-0.110843	-0.993777	0.00732491	0.459772	-0.993512	0.110588	-0.025974	-0.449975	0.0249742	-0.0101697	-0.999633	0.215387	0	0	0	1
-0.110719	-0.993792	0.00713471	0.459241	-0.993529	0.11047	-0.0258442	-0.449972	0.0248675	-0.00996327	-0.999638	0.215325	0	0	0	1
-0.110539	-0.993813	0.00695987	0.458758	-0.993551	0.110296	-0.0257327	-0.449896	0.0247778	-0.00977277	-0.999642	0.215279	0	0	0	1
-0.110476	-0.993821	0.00687861	0.458296	-0.99356	0.110236	-0.0256485	-0.449835	0.0247036	-0.00968116	-0.999645	0.215285	0	0	0	1
-0.110433	-0.993826	0.0068255	0.457719	-0.993567	0.110195	-0.0255548	-0.449771	0.0246168	-0.009617	-0.999648	0.215315	0	0	0	1
-0.110403	-0.993829	0.00679902	0.45719	-0.993572	0.110167	-0.025475	-0.44972	0.0245406	-0.00958116	-0.99965	0.215358	0	0	0	1
-0.110393	-0.99383	0.00684453	0.456609	-0.993575	0.110155	-0.0254153	-0.449736	0.0244765	-0.00961953	-0.999651	0.215446	0	0	0	1
-0.110288	-0.993842	0.0068673	0.456064	-0.993587	0.11005	-0.0253765	-0.449793	0.0244363	-0.00963529	-0.999652	0.215524	0	0	0	1
-0.110205	-0.993851	0.00688381	0.455545	-0.993598	0.109967	-0.025325	-0.449794	0.0243841	-0.00964398	-0.999653	0.215594	0	0	0	1
-0.110138	-0.993858	0.00686762	0.455117	-0.993607	0.109901	-0.0252768	-0.449815	0.0243387	-0.00962097	-0.999655	0.215633	0	0	0	1
-0.110191	-0.993853	0.00674972	0.454661	-0.993602	0.109959	-0.0251958	-0.449871	0.0242706	-0.00949622	-0.999657	0.215609	0	0	0	1
-0.109984	-0.993877	0.00657854	0.45421	-0.993627	0.109756	-0.0250866	-0.449851	0.0241829	-0.00930907	-0.999661	0.215555	0	0	0	1
-0.10991	-0.993886	0.0064522	0.453869	-0.993637	0.109686	-0.0250202	-0.44981	0.0241314	-0.00917444	-0.999664	0.215527	0	0	0	1
-0.109949	-0.993883	0.00632771	0.453343	-0.993634	0.109728	-0.024932	-0.449799	0.0240571	-0.00904202	-0.999667	0.215513	0	0	0	1
-0.109839	-0.993896	0.00623324	0.452796	-0.993648	0.109622	-0.0248456	-0.449718	0.0239825	-0.00893601	-0.999669	0.215522	0	0	0	1
-0.109826	-0.993897	0.00618638	0.452261	-0.993651	0.109611	-0.0247796	-0.449686	0.0239222	-0.0088819	-0.999671	0.215559	0	0	0	1
-0.10978	-0.993903	0.00612535	0.451597	-0.993658	0.109567	-0.0246983	-0.449715	0.0238484	-0.00881122	-0.999674	0.215595	0	0	0	1
-0.109604	-0.993923	0.00600567	0.450952	-0.993679	0.109394	-0.0246034	-0.449713	0.0237688	-0.00867768	-0.999677	0.2156	0	0	0	1
-0.109368	-0.99395	0.00591072	0.450359	-0.993707	0.109161	-0.0245124	-0.449669	0.0236908	-0.00856775	-0.99968	0.215617	0	0	0	1
-0.109268	-0.993962	0.00574058	0.449775	-0.99372	0.109067	-0.0244118	-0.449671	0.0236102	-0.00838533	-0.999683	0.215583	0	0	0	1
-0.109112	-0.99398	0.005469	0.44915	-0.99374	0.108918	-0.0242744	-0.449636	0.0235045	-0.00809677	-0.999688	0.215492	0	0	0	1
-0.108826	-0.994013	0.00520629	0.448538	-0.993774	0.108639	-0.02413	-0.449513	0.0233918	-0.00781322	-0.999693	0.215409	0	0	0	1
-0.108616	-0.994037	0.00500024	0.447905	-0.993799	0.108435	-0.0240197	-0.449408	0.0233062	-0.00759155	-0.999697	0.215365	0	0	0	1
-0.10866	-0.994033	0.00488074	0.44724	-0.993795	0.108483	-0.0239542	-0.44941	0.0232537	-0.00746672	-0.999699	0.215377	0	0	0	1
-0.108543	-0.994046	0.00473238	0.446601	-0.99381	0.108369	-0.0238532	-0.449452	0.0231703	-0.00730558	-0.999702	0.215357	0	0	0	1
-0.108341	-0.994069	0.00454442	0.446044	-0.993834	0.108173	-0.023737	-0.449478	0.0230765	-0.00710151	-0.999706	0.215301	0	0	0	1
-0.108063	-0.994101	0.00429595	0.44558	-0.993867	0.107901	-0.0236194	-0.44955	0.0229884	-0.00683539	-0.999709	0.215201	0	0	0	1
-0.107821	-0.994128	0.00396152	0.445166	-0.993895	0.107668	-0.0234853	-0.449575	0.0228928	-0.00648297	-0.999714	0.21505	0	0	0	1
-0.107662	-0.994147	0.00360817	0.444827	-0.993914	0.107518	-0.0233514	-0.44951	0.0227988	-0.00611371	-0.999718	0.214884	0	0	0	1
-0.107692	-0.994145	0.0032803	0.444486	-0.993913	0.107557	-0.0232161	-0.449503	0.0226993	-0.00577398	-0.999723	0.214723	0	0	0	1
-0.107762	-0.994138	0.00294377	0.444062	-0.993908	0.107634	-0.0230753	-0.449575	0.0225951	-0.00542593	-0.999727	0.214562	0	0	0	1
-0.107651	-0.994151	0.00259479	0.443524	-0.993923	0.107532	-0.0229295	-0.449598	0.0224883	-0.00506087	-0.999731	0.214413	0	0	0	1
-0.107429	-0.994176	0.0023697	0.442977	-0.993949	0.107317	-0.0227911	-0.449484	0.022376	-0.00481727	-0.999735	0.214339	0	0	0	1
-0.107311	-0.994189	0.0022206	0.442277	-0.993964	0.107202	-0.0226994	-0.449387	0.0223014	-0.00465657	-0.999737	0.214339	0	0	0	1
-0.107171	-0.994204	0.00205977	0.441563	-0.993981	0.107067	-0.0225879	-0.44934	0.0222084	-0.00448164	-0.99974	0.214323	0	0	0	1
-0.107061	-0.994217	0.00183591	0.440934	-0.993995	0.106961	-0.0224634	-0.449372	0.022109	-0.00424333	-0.999744	0.214245	0	0	0	1
-0.106909	-0.994233	0.00165695	0.440402	-0.994014	0.106814	-0.0223339	-0.44941	0.0220001	-0.00404825	-0.999747	0.21412	0	0	0	1
-0.106453	-0.994283	0.00126761	0.439958	-0.994065	0.106368	-0.0221666	-0.449408	0.021877	-0.00363332	-0.999751	0.213927	0	0	0	1
-0.106079	-0.994323	0.000848801	0.439558	-0.994108	0.106003	-0.0220037	-0.449366	0.0217608	-0.00319146	-0.999755	0.213727	0	0	0	1
-0.10592	-0.99434	0.000518415	0.43913	-0.994127	0.105852	-0.0218736	-0.449355	0.0216669	-0.00284577	-0.999758	0.21358	0	0	0	1
-0.105887	-0.994344	0.000186296	0.438633	-0.994133	0.105826	-0.0217228	-0.449344	0.0215522	-0.00249892	-0.999762	0.213431	0	0	0	1
-0.105983	-0.994334	-0.000186645	0.438044	-0.994125	0.105931	-0.0215544	-0.449356	0.021424	-0.00211243	-0.999765	0.213263	0	0	0	1
-0.105851	-0.994348	-0.000521922	0.437405	-0.994142	0.105806	-0.0213826	-0.449349	0.0212889	-0.00175808	-0.999769	0.213104	0	0	0	1
-0.105717	-0.994362	-0.000744751	0.436887	-0.994159	0.105678	-0.0212484	-0.449348	0.0211793	-0.00151952	-0.999772	0.212974	0	0	0	1
-0.105624	-0.994372	-0.00100227	0.436337	-0.994171	0.10559	-0.0211054	-0.449366	0.0210645	-0.00124641	-0.999774	0.212835	0	0	0	1
-0.105467	-0.994388	-0.00124807	0.435901	-0.99419	0.105438	-0.0209679	-0.449395	0.0209539	-0.000984219	-0.999777	0.212696	0	0	0	1
-0.105317	-0.994403	-0.00153119	0.43561	-0.994208	0.105295	-0.0208506	-0.44944	0.0208672	-0.000687233	-0.999779	0.212555	0	0	0	1
-0.105281	-0.994407	-0.00182941	0.43528	-0.994213	0.105265	-0.020744	-0.449517	0.0207926	-0.000378753	-0.999781	0.212416	0	0	0	1
-0.105176	-0.994417	-0.0022138	0.4349	-0.994227	0.105168	-0.0205814	-0.449561	0.0206713	2.26997e-05	-0.999783	0.212221	0	0	0	1
-0.104965	-0.994438	-0.00270379	0.434445	-0.994252	0.104967	-0.0203757	-0.449564	0.0205182	0.00053586	-0.999786	0.21197	0	0	0	1
-0.10492	-0.994442	-0.00317891	0.433919	-0.99426	0.104931	-0.0201681	-0.449599	0.0203617	0.00103095	-0.999789	0.211728	0	0	0	1
-0.104789	-0.994454	-0.0035327	0.433404	-0.994277	0.104807	-0.0200053	-0.449624	0.0202367	0.00140246	-0.999791	0.211561	0	0	0	1
-0.104548	-0.994478	-0.00379216	0.432887	-0.994304	0.104572	-0.0198766	-0.449576	0.0201355	0.00167878	-0.999793	0.211459	0	0	0	1
-0.104417	-0.994491	-0.0039889	0.43241	-0.99432	0.104444	-0.0197697	-0.44949	0.0200495	0.00188824	-0.999794	0.211388	0	0	0	1
-0.104476	-0.994485	-0.00409908	0.431997	-0.994314	0.104505	-0.0197205	-0.449506	0.0200122	0.00200174	-0.999795	0.211368	0	0	0	1
-0.104484	-0.994484	-0.00418347	0.431555	-0.994314	0.104515	-0.0196763	-0.449598	0.019977	0.00209011	-0.999795	0.211363	0	0	0	1
-0.104307	-0.994502	-0.00433564	0.431129	-0.994334	0.10434	-0.0195948	-0.4496	0.0199115	0.00225348	-0.999796	0.211318	0	0	0	1
-0.104166	-0.994515	-0.00453153	0.430741	-0.99435	0.104204	-0.0195071	-0.44962	0.0198444	0.00246022	-0.999797	0.211244	0	0	0	1
-0.10408	-0.994524	-0.00469234	0.430325	-0.99436	0.104121	-0.0194279	-0.449706	0.0197822	0.00263008	-0.999798	0.21119	0	0	0	1
-0.103865	-0.994545	-0.00485972	0.429875	-0.994384	0.103909	-0.0193626	-0.449738	0.019734	0.00280758	-0.999798	0.21115	0	0	0	1
-0.103723	-0.994559	-0.00504011	0.429432	-0.9944	0.10377	-0.0192665	-0.449708	0.0196568	0.00299977	-0.999799	0.211093	0	0	0	1
-0.103682	-0.994563	-0.00519232	0.428896	-0.994406	0.103732	-0.0191885	-0.449701	0.0195948	0.00316002	-0.9998	0.211059	0	0	0	1
-0.103432	-0.994589	-0.00512609	0.428345	-0.994432	0.10348	-0.0191962	-0.449633	0.0195949	0.00309831	-0.9998	0.211174	0	0	0	1
-0.10323	-0.994611	-0.00496162	0.427828	-0.994452	0.103276	-0.0192668	-0.449518	0.0196475	0.00293144	-0.9998	0.211356	0	0	0	1
-0.103095	-0.994625	-0.00487163	0.427148	-0.994465	0.103139	-0.0192851	-0.449391	0.019656	0.00284272	-0.9998	0.211499	0	0	0	1
-0.103146	-0.994621	-0.00468968	0.426524	-0.99446	0.103187	-0.019331	-0.449442	0.019683	0.00265604	-0.9998	0.211639	0	0	0	1
-0.10298	-0.99464	-0.00439827	0.425976	-0.994476	0.103015	-0.0193977	-0.449495	0.0197189	0.00236267	-0.9998	0.211797	0	0	0	1
-0.102797	-0.994659	-0.0042434	0.425461	-0.994495	0.102829	-0.0194413	-0.449575	0.0197459	0.00220781	-0.9998	0.211944	0	0	0	1
-0.102478	-0.994692	-0.00420173	0.424978	-0.994527	0.102509	-0.0194559	-0.449629	0.0197554	0.00217121	-0.9998	0.212036	0	0	0	1
-0.10226	-0.994714	-0.00425465	0.424575	-0.99455	0.102293	-0.0194427	-0.449634	0.0197472	0.00222952	-0.9998	0.212062	0	0	0	1
-0.102185	-0.994722	-0.00435477	0.424146	-0.994558	0.102219	-0.0193967	-0.449621	0.0197115	0.00233529	-0.9998	0.212055	0	0	0	1
-0.102078	-0.994732	-0.00446445	0.423702	-0.99457	0.102114	-0.0193592	-0.449608	0.0196852	0.00245033	-0.9998	0.212049	0	0	0	1
-0.102038	-0.994736	-0.00458827	0.42331	-0.994575	0.102077	-0.0193119	-0.449615	0.0196507	0.0025791	-0.999801	0.212023	0	0	0	1
-0.102127	-0.994726	-0.00472053	0.42278	-0.994566	0.102168	-0.0192572	-0.449663	0.0196101	0.00271446	-0.999801	0.211999	0	0	0	1
-0.102071	-0.994731	-0.00478157	0.422254	-0.994572	0.102113	-0.0192349	-0.449644	0.0195939	0.00277855	-0.999801	0.212029	0	0	0	1
-0.102031	-0.994736	-0.00471404	0.421807	-0.994576	0.102072	-0.0192731	-0.44964	0.0196249	0.00270829	-0.999801	0.212133	0	0	0	1
-0.101892	-0.994751	-0.00461821	0.421253	-0.994589	0.101931	-0.0193239	-0.449643	0.0196653	0.00261053	-0.9998	0.212274	0	0	0	1
-0.101823	-0.994758	-0.00446733	0.420743	-0.994595	0.101859	-0.0194068	-0.449645	0.0197322	0.0024534	-0.999799	0.212448	0	0	0	1
-0.101763	-0.994765	-0.00442023	0.420153	-0.994601	0.101799	-0.0194343	-0.449613	0.0197546	0.00240493	-0.999799	0.21256	0	0	0	1
-0.101615	-0.994779	-0.00457101	0.419551	-0.994616	0.101654	-0.019392	-0.449558	0.0197275	0.00256215	-0.999799	0.212552	0	0	0	1
-0.101473	-0.994793	-0.00470554	0.418917	-0.994632	0.101515	-0.0193443	-0.449492	0.0196933	0.00270362	-0.999799	0.212547	0	0	0	1
-0.101357	-0.994805	-0.00465243	0.418354	-0.994643	0.101398	-0.0193853	-0.449412	0.0197285	0.00264893	-0.999799	0.212658	0	0	0	1
-0.10123	-0.994819	-0.00454406	0.417823	-0.994654	0.101268	-0.0194582	-0.449315	0.0197896	0.0025363	-0.999798	0.212804	0	0	0	1
-0.10123	-0.994819	-0.00441064	0.417287	-0.994653	0.101266	-0.0195407	-0.449292	0.0198582	0.00239522	-0.999797	0.212962	0	0	0	1
-0.101255	-0.994817	-0.00430761	0.416755	-0.994649	0.101289	-0.0196112	-0.449319	0.019918	0.00228509	-0.999796	0.213099	0	0	0	1
-0.101126	-0.99483	-0.00422944	0.416249	-0.994662	0.101158	-0.0196622	-0.449315	0.0199605	0.00220479	-0.999795	0.21322	0	0	0	1
-0.101069	-0.994836	-0.00418068	0.415848	-0.994667	0.101101	-0.0197056	-0.449381	0.0199986	0.00215303	-0.999795	0.213306	0	0	0	1
-0.101096	-0.994833	-0.00424785	0.415402	-0.994664	0.101129	-0.0196965	-0.449454	0.0199964	0.00222024	-0.999795	0.213321	0	0	0	1
-0.10094	-0.994849	-0.00438507	0.414986	-0.994681	0.100975	-0.0196387	-0.449437	0.0199524	0.0023657	-0.999795	0.213289	0	0	0	1
-0.100971	-0.994845	-0.00448899	0.414587	-0.994678	0.101009	-0.0196014	-0.449423	0.0199259	0.00247221	-0.999795	0.213271	0	0	0	1
-0.10103	-0.994839	-0.00454747	0.414119	-0.994672	0.101069	-0.0196005	-0.449424	0.0199311	0.00252927	-0.999795	0.213297	0	0	0	1
-0.100875	-0.994855	-0.00454747	0.41371	-0.994687	0.100914	-0.0196335	-0.449348	0.0199635	0.00252906	-0.999795	0.213369	0	0	0	1
