# Supplementary material for: Axially rigid steerable needle with compliant active tip control
Source: PLoS One. 2021 Dec 16;16(12):e0261089. doi: 10.1371/journal.pone.0261089 (PMC8675730; doi:10.1371/journal.pone.0261089)
Supplement: S5 File — (ZIP) [file pone.0261089.s005.zip › Remainder/poseLog_Thu_Apr_29_15_02_20_2021_.csv]

0.0147817	-0.999534	0.0252585	0.335125	-0.99794	-0.0132031	0.0625791	-0.406464	-0.0622474	-0.0261469	-0.997718	0.207641	0	0	0	1
0.0149197	-0.99954	0.0249347	0.335015	-0.997926	-0.0133563	0.0627587	-0.406368	-0.0624277	-0.0258347	-0.997715	0.207486	0	0	0	1
0.0150284	-0.999542	0.0247945	0.334987	-0.997924	-0.0134735	0.062767	-0.406353	-0.0624351	-0.0257018	-0.997718	0.207443	0	0	0	1
0.0151444	-0.999541	0.0247673	0.334995	-0.997922	-0.0135907	0.0627779	-0.406339	-0.0624434	-0.0256819	-0.997718	0.207432	0	0	0	1
0.0155052	-0.999535	0.0247663	0.335122	-0.997918	-0.0139516	0.0627529	-0.406251	-0.0624092	-0.0257031	-0.997719	0.207435	0	0	0	1
0.0158779	-0.999526	0.0248975	0.335304	-0.997925	-0.0143204	0.0625612	-0.406188	-0.0622059	-0.0258546	-0.997728	0.207453	0	0	0	1
0.0162358	-0.999516	0.0250772	0.335506	-0.997937	-0.0146735	0.0622934	-0.406148	-0.0619262	-0.0260523	-0.99774	0.207472	0	0	0	1
0.0165906	-0.999505	0.0252798	0.335714	-0.997951	-0.0150233	0.0619877	-0.40612	-0.0616081	-0.0262718	-0.997754	0.207494	0	0	0	1
0.0169858	-0.999492	0.0255227	0.335959	-0.997969	-0.0154132	0.0616014	-0.406101	-0.0612077	-0.0265325	-0.997772	0.207505	0	0	0	1
0.0174518	-0.999477	0.0257866	0.336251	-0.997991	-0.015875	0.0611266	-0.406088	-0.0607162	-0.0268169	-0.997794	0.207496	0	0	0	1
0.0179491	-0.999461	0.0260582	0.336562	-0.998013	-0.0163683	0.0606392	-0.406066	-0.060211	-0.0271101	-0.997817	0.207487	0	0	0	1
0.0184142	-0.999446	0.0263009	0.336849	-0.998031	-0.0168299	0.0602086	-0.406036	-0.0597635	-0.0273731	-0.997837	0.207477	0	0	0	1
0.0188801	-0.999431	0.0265484	0.337129	-0.998049	-0.017292	0.059786	-0.406008	-0.0593238	-0.0276406	-0.997856	0.207478	0	0	0	1
0.0193677	-0.999416	0.0267566	0.337426	-0.998066	-0.0177787	0.0593518	-0.405978	-0.0588724	-0.0278696	-0.997876	0.20744	0	0	0	1
0.0199169	-0.9994	0.0269571	0.337764	-0.998085	-0.0183293	0.0588563	-0.405948	-0.0583578	-0.0280929	-0.9979	0.207369	0	0	0	1
0.0204413	-0.999382	0.0272296	0.338115	-0.998111	-0.0188543	0.0582498	-0.405959	-0.0577313	-0.028384	-0.997928	0.207297	0	0	0	1
0.0209205	-0.999367	0.0273994	0.338428	-0.998131	-0.0193374	0.0577484	-0.405959	-0.0572129	-0.0285715	-0.997953	0.207197	0	0	0	1
0.0214244	-0.999349	0.0276775	0.338778	-0.998156	-0.0198424	0.0571379	-0.405981	-0.0565824	-0.0288658	-0.99798	0.207145	0	0	0	1
0.0219249	-0.999328	0.028045	0.339145	-0.998187	-0.0203422	0.0564293	-0.406022	-0.0558518	-0.0292465	-0.99801	0.207095	0	0	0	1
0.0223858	-0.999309	0.0283508	0.339472	-0.998212	-0.020804	0.055804	-0.406055	-0.0552065	-0.0295645	-0.998037	0.207043	0	0	0	1
0.022925	-0.999286	0.0287245	0.339857	-0.998241	-0.0213436	0.0550833	-0.406086	-0.0544617	-0.0299518	-0.998066	0.206996	0	0	0	1
0.0234506	-0.99926	0.0291983	0.340264	-0.998275	-0.0218683	0.0542502	-0.40615	-0.0536024	-0.0304352	-0.998098	0.206963	0	0	0	1
0.0240301	-0.999231	0.0297091	0.340716	-0.998313	-0.0224491	0.0533045	-0.406234	-0.0526275	-0.0309549	-0.998134	0.206904	0	0	0	1
0.0246149	-0.999203	0.0301676	0.341162	-0.998348	-0.0230375	0.0524025	-0.406301	-0.0516966	-0.0314226	-0.998168	0.206827	0	0	0	1
0.0252544	-0.999168	0.0308065	0.341687	-0.998391	-0.0236794	0.0512821	-0.406407	-0.0505408	-0.0320669	-0.998207	0.206779	0	0	0	1
0.0254567	-0.999147	0.0313137	0.342179	-0.998435	-0.0238875	0.0503153	-0.406459	-0.0495552	-0.0325604	-0.99824	0.206694	0	0	0	1
0.0259011	-0.999122	0.031757	0.342663	-0.998467	-0.0243377	0.0494636	-0.406467	-0.048678	-0.0330043	-0.998269	0.206622	0	0	0	1
0.0263701	-0.999094	0.03222	0.34314	-0.998496	-0.0248116	0.0486377	-0.40647	-0.047825	-0.0334689	-0.998294	0.206573	0	0	0	1
0.0267848	-0.99907	0.0326344	0.343563	-0.99852	-0.0252302	0.0479307	-0.406459	-0.0470935	-0.0338846	-0.998315	0.206544	0	0	0	1
0.0271362	-0.999043	0.0331691	0.344005	-0.998548	-0.0255829	0.0471537	-0.406454	-0.0462907	-0.0344153	-0.998334	0.206575	0	0	0	1
0.0274539	-0.999019	0.033633	0.344441	-0.99857	-0.025902	0.0464943	-0.406398	-0.0456083	-0.034876	-0.99835	0.206607	0	0	0	1
0.0277655	-0.998994	0.0341098	0.344867	-0.998594	-0.026216	0.0458088	-0.406362	-0.0448993	-0.0353485	-0.998365	0.206637	0	0	0	1
0.0281309	-0.998967	0.0345814	0.345301	-0.998616	-0.0265854	0.0451028	-0.406334	-0.0441676	-0.035817	-0.998381	0.20665	0	0	0	1
0.0284353	-0.99894	0.0351184	0.345763	-0.998643	-0.026894	0.0443317	-0.406312	-0.043371	-0.036346	-0.998397	0.206675	0	0	0	1
0.028846	-0.998908	0.0356809	0.346275	-0.998667	-0.0273099	0.043525	-0.406267	-0.0425337	-0.0369034	-0.998413	0.206697	0	0	0	1
0.0290337	-0.998879	0.0363465	0.346782	-0.998703	-0.0275059	0.0425514	-0.406303	-0.0415346	-0.0375493	-0.998431	0.206713	0	0	0	1
0.0292342	-0.998843	0.0371529	0.347347	-0.998748	-0.0277189	0.0413509	-0.4064	-0.0403039	-0.0383298	-0.998451	0.206713	0	0	0	1
0.0293238	-0.998813	0.0378781	0.347907	-0.998792	-0.0278238	0.040209	-0.406473	-0.0391381	-0.0390258	-0.998471	0.206682	0	0	0	1
0.0293493	-0.998784	0.0386378	0.348503	-0.998839	-0.0278679	0.0389972	-0.406549	-0.0379037	-0.0397519	-0.99849	0.20664	0	0	0	1
0.029482	-0.998749	0.0394138	0.349202	-0.998886	-0.0280258	0.0376517	-0.406609	-0.0365307	-0.0404943	-0.998511	0.206537	0	0	0	1
0.0293138	-0.998739	0.0398022	0.349771	-0.998925	-0.0278815	0.0367168	-0.406587	-0.0355915	-0.04085	-0.99853	0.20634	0	0	0	1
0.0287861	-0.998741	0.0401354	0.350279	-0.99897	-0.0273774	0.0358576	-0.406574	-0.0347443	-0.0411406	-0.998548	0.206134	0	0	0	1
0.028583	-0.99874	0.0403057	0.350733	-0.998997	-0.0271938	0.0352397	-0.406495	-0.0341299	-0.0412867	-0.998563	0.205944	0	0	0	1
0.0285963	-0.998727	0.0406094	0.351196	-0.999021	-0.0272269	0.0345155	-0.406495	-0.0333965	-0.0415709	-0.998576	0.205857	0	0	0	1
0.0288279	-0.99871	0.0408567	0.351648	-0.999035	-0.0274758	0.0339055	-0.406478	-0.0327698	-0.0418089	-0.998587	0.205824	0	0	0	1
0.029102	-0.99869	0.0411679	0.352142	-0.999049	-0.0277675	0.0332482	-0.406442	-0.0320921	-0.0421105	-0.998597	0.205803	0	0	0	1
0.029169	-0.998676	0.0414629	0.352641	-0.999067	-0.0278506	0.0326467	-0.406373	-0.0314793	-0.0423906	-0.998604	0.205795	0	0	0	1
0.0290093	-0.998666	0.0418045	0.353177	-0.999095	-0.0277114	0.0319124	-0.406356	-0.030742	-0.0427065	-0.998614	0.20577	0	0	0	1
0.0288502	-0.998664	0.0419708	0.353668	-0.999118	-0.0275737	0.0312957	-0.406327	-0.0301272	-0.0428507	-0.998626	0.205671	0	0	0	1
0.0289606	-0.998651	0.0422011	0.354184	-0.999135	-0.0277058	0.0306312	-0.406288	-0.0294513	-0.0430658	-0.998637	0.205585	0	0	0	1
0.0290626	-0.998623	0.0427917	0.35475	-0.999161	-0.0278339	0.0296367	-0.406323	-0.0284353	-0.0436311	-0.998642	0.205557	0	0	0	1
0.0293	-0.998585	0.0434977	0.355374	-0.999186	-0.0281003	0.0285318	-0.406327	-0.0272996	-0.0443122	-0.998644	0.205512	0	0	0	1
0.0295022	-0.998546	0.044262	0.356016	-0.999211	-0.0283332	0.0273924	-0.406326	-0.026129	-0.0450491	-0.998642	0.205485	0	0	0	1
0.0294525	-0.99851	0.0450979	0.356578	-0.999245	-0.0283175	0.0261763	-0.406426	-0.0248907	-0.0458487	-0.998637	0.205474	0	0	0	1
0.0296278	-0.998469	0.0458694	0.35712	-0.999269	-0.0285298	0.0249736	-0.406546	-0.0236572	-0.0465897	-0.998633	0.205423	0	0	0	1
0.0297884	-0.998446	0.0462646	0.357565	-0.999283	-0.0287169	0.0242114	-0.40654	-0.0228757	-0.0469664	-0.998633	0.205314	0	0	0	1
0.0300425	-0.998418	0.0467116	0.358038	-0.999292	-0.0289956	0.0234842	-0.406491	-0.0221231	-0.0473978	-0.99863	0.205257	0	0	0	1
0.0302339	-0.998387	0.047252	0.358582	-0.999304	-0.0292131	0.0226923	-0.406405	-0.0213058	-0.0479189	-0.998623	0.20524	0	0	0	1
0.0302325	-0.998363	0.0477508	0.359048	-0.999319	-0.0292344	0.0220043	-0.40633	-0.0206027	-0.0483972	-0.998614	0.205238	0	0	0	1
0.0303463	-0.998336	0.0482319	0.359453	-0.999329	-0.02937	0.0213592	-0.40629	-0.0199375	-0.0488613	-0.998605	0.205252	0	0	0	1
0.030368	-0.99831	0.0487566	0.359847	-0.999342	-0.0294162	0.0206518	-0.406294	-0.0192131	-0.0493654	-0.998595	0.205273	0	0	0	1
0.030571	-0.99828	0.0492544	0.360259	-0.99935	-0.0296448	0.019952	-0.406296	-0.018488	-0.0498459	-0.998585	0.205301	0	0	0	1
0.0309123	-0.998239	0.0498643	0.360777	-0.999356	-0.0300186	0.0190935	-0.406301	-0.0175934	-0.0504359	-0.998571	0.205351	0	0	0	1
0.031232	-0.998195	0.0505336	0.361353	-0.999362	-0.0303753	0.0181451	-0.406282	-0.0166078	-0.0510816	-0.998555	0.205366	0	0	0	1
0.0313658	-0.998152	0.0512934	0.361958	-0.999377	-0.0305545	0.0170309	-0.406301	-0.0154626	-0.0518091	-0.998536	0.205338	0	0	0	1
0.0312749	-0.998119	0.0519854	0.362509	-0.999397	-0.030512	0.0159024	-0.406374	-0.0143168	-0.0524647	-0.998519	0.205246	0	0	0	1
0.0314094	-0.998072	0.0528063	0.363102	-0.999411	-0.0307079	0.0145338	-0.406533	-0.0129146	-0.053245	-0.998497	0.205131	0	0	0	1
0.0314249	-0.998027	0.0536321	0.363763	-0.99943	-0.0307944	0.0130249	-0.406706	-0.011378	-0.0540241	-0.998473	0.20494	0	0	0	1
0.0312543	-0.998021	0.0538547	0.364298	-0.999444	-0.0306662	0.0121937	-0.406666	-0.0105484	-0.0542191	-0.998472	0.204638	0	0	0	1
0.0309739	-0.998013	0.0541626	0.364962	-0.999462	-0.0304335	0.0112541	-0.406591	-0.00961369	-0.0544953	-0.998466	0.20437	0	0	0	1
0.0302829	-0.998037	0.0541117	0.365519	-0.999488	-0.0297709	0.0107244	-0.406501	-0.00912272	-0.0544219	-0.998475	0.204165	0	0	0	1
0.029992	-0.998049	0.0540494	0.366028	-0.999501	-0.0295083	0.0102067	-0.406558	-0.00862217	-0.0543418	-0.998484	0.204109	0	0	0	1
0.0302898	-0.998049	0.0538838	0.366538	-0.999496	-0.0298286	0.00982679	-0.406596	-0.00823061	-0.0541675	-0.998496	0.204118	0	0	0	1
0.0305189	-0.998048	0.0537809	0.367029	-0.999491	-0.0300767	0.00949771	-0.406584	-0.00789188	-0.0540566	-0.998505	0.204143	0	0	0	1
0.0308004	-0.998037	0.0538135	0.367533	-0.999486	-0.0303791	0.00911442	-0.406542	-0.00749198	-0.0540798	-0.998507	0.204197	0	0	0	1
0.0309105	-0.998026	0.053963	0.367997	-0.999486	-0.0305123	0.0086694	-0.406534	-0.00703599	-0.0542164	-0.998503	0.204275	0	0	0	1
0.0311168	-0.998009	0.0541481	0.368424	-0.999482	-0.0307414	0.00823385	-0.406543	-0.0065831	-0.0543894	-0.998497	0.204375	0	0	0	1
0.0314162	-0.997985	0.0544125	0.368861	-0.999476	-0.0310657	0.00775468	-0.406554	-0.00607892	-0.0546407	-0.998486	0.204505	0	0	0	1
0.0316982	-0.997959	0.0547387	0.369328	-0.999471	-0.0313759	0.00721321	-0.406554	-0.00551123	-0.0549515	-0.998472	0.204628	0	0	0	1
0.0317859	-0.997934	0.0551326	0.369832	-0.999471	-0.0314952	0.00660612	-0.406541	-0.00488628	-0.0553265	-0.998455	0.204747	0	0	0	1
0.0319475	-0.99791	0.0554763	0.370339	-0.999469	-0.0316865	0.00604842	-0.406499	-0.00430813	-0.0556531	-0.998439	0.204853	0	0	0	1
0.0322336	-0.997881	0.0558369	0.370866	-0.999462	-0.032004	0.00546792	-0.406466	-0.00369953	-0.0559961	-0.998423	0.204974	0	0	0	1
0.0325456	-0.997852	0.0561668	0.37142	-0.999454	-0.0323499	0.00485248	-0.406479	-0.00305526	-0.0563071	-0.998407	0.205115	0	0	0	1
0.0326727	-0.997843	0.0562486	0.371947	-0.999451	-0.0325062	0.00433655	-0.406558	-0.00252895	-0.0563724	-0.998405	0.205233	0	0	0	1
0.0329135	-0.997839	0.056175	0.372533	-0.999445	-0.032779	0.00377794	-0.406708	-0.00195858	-0.0562811	-0.998411	0.205325	0	0	0	1
0.0331752	-0.997847	0.0558844	0.373102	-0.999437	-0.0330649	0.00336411	-0.406779	-0.00153919	-0.0559775	-0.998429	0.205287	0	0	0	1
0.0333716	-0.997866	0.0554314	0.373661	-0.999431	-0.0332816	0.00301755	-0.406833	-0.00119638	-0.0555135	-0.998456	0.20516	0	0	0	1
0.0337224	-0.997877	0.0550129	0.374339	-0.999419	-0.0336578	0.00257508	-0.40688	-0.000748098	-0.0550807	-0.99848	0.205069	0	0	0	1
0.033987	-0.997883	0.0547423	0.375004	-0.999411	-0.0339466	0.00214646	-0.406884	-0.000313679	-0.054796	-0.998496	0.205041	0	0	0	1
0.0341061	-0.997886	0.0546159	0.375572	-0.999407	-0.0340894	0.00171597	-0.406923	0.000119428	-0.054655	-0.998504	0.205077	0	0	0	1
0.0340976	-0.997887	0.0546091	0.376059	-0.999407	-0.034104	0.00129545	-0.406979	0.000539632	-0.0546338	-0.998505	0.205162	0	0	0	1
0.034233	-0.997877	0.0547046	0.376503	-0.999402	-0.034259	0.000940238	-0.406973	0.000905844	-0.0547169	-0.9985	0.205283	0	0	0	1
0.034547	-0.997856	0.0548764	0.376955	-0.999391	-0.0345914	0.000616804	-0.406907	0.00125274	-0.0548772	-0.998491	0.205432	0	0	0	1
0.0348828	-0.99783	0.055149	0.377477	-0.999378	-0.0349519	0.000185622	-0.406867	0.00171232	-0.0551341	-0.998476	0.205649	0	0	0	1
0.0350497	-0.99781	0.0553955	0.377948	-0.999372	-0.0351437	-0.000251239	-0.406885	0.00216747	-0.0553648	-0.998462	0.205855	0	0	0	1
0.0352011	-0.997795	0.0555666	0.378433	-0.999365	-0.0353215	-0.000716334	-0.406943	0.00264744	-0.0555189	-0.998452	0.206033	0	0	0	1
0.035412	-0.997786	0.0556061	0.378894	-0.999356	-0.0355547	-0.00110876	-0.406979	0.00305336	-0.0555439	-0.99845	0.206131	0	0	0	1
0.0356718	-0.997777	0.0556015	0.379346	-0.999346	-0.0358338	-0.00144972	-0.406973	0.00340892	-0.0555263	-0.99845	0.206182	0	0	0	1
0.0359098	-0.997762	0.0557055	0.379876	-0.999336	-0.036101	-0.0019602	-0.406992	0.00393686	-0.0556109	-0.998443	0.206226	0	0	0	1
0.0360042	-0.997759	0.0557092	0.380401	-0.99933	-0.0362215	-0.0024249	-0.407013	0.00440738	-0.0555974	-0.998442	0.206245	0	0	0	1
0.0360427	-0.997763	0.0555999	0.380984	-0.999327	-0.036285	-0.00288367	-0.407044	0.00486472	-0.0554713	-0.998447	0.206257	0	0	0	1
0.0358108	-0.997784	0.0553875	0.381605	-0.999333	-0.0360779	-0.00335669	-0.407085	0.00531759	-0.0552431	-0.998457	0.206226	0	0	0	1
0.0353987	-0.997818	0.055036	0.38228	-0.999345	-0.0356909	-0.00385653	-0.407161	0.0057825	-0.0548762	-0.998475	0.206157	0	0	0	1
0.0352141	-0.997842	0.0547068	0.38297	-0.999348	-0.0355337	-0.00439956	-0.407271	0.00630412	-0.054529	-0.99849	0.206111	0	0	0	1
0.0352927	-0.997853	0.0544561	0.383601	-0.999342	-0.0356367	-0.00487495	-0.407335	0.00677526	-0.054261	-0.998502	0.206091	0	0	0	1
0.035195	-0.99786	0.0543994	0.384211	-0.999343	-0.0355633	-0.00533224	-0.407339	0.0072256	-0.0541887	-0.998503	0.206155	0	0	0	1
0.0351659	-0.997853	0.0545488	0.384747	-0.999341	-0.0355577	-0.0057448	-0.407299	0.00764225	-0.0543235	-0.998492	0.206302	0	0	0	1
0.0351125	-0.99784	0.0548114	0.385183	-0.99934	-0.0355245	-0.00608002	-0.407226	0.0079842	-0.0545744	-0.998476	0.206487	0	0	0	1
0.0353175	-0.997814	0.0551576	0.385587	-0.99933	-0.0357516	-0.0064261	-0.40717	0.00835419	-0.0549063	-0.998455	0.206715	0	0	0	1
0.0356369	-0.99778	0.0555584	0.386005	-0.999314	-0.0360974	-0.00683418	-0.407153	0.00879469	-0.0552895	-0.99843	0.206979	0	0	0	1
0.035939	-0.997746	0.0559699	0.386467	-0.999299	-0.0364287	-0.00728324	-0.407139	0.0092759	-0.0556815	-0.998404	0.207255	0	0	0	1
0.0363502	-0.997712	0.0563119	0.387006	-0.999279	-0.0368708	-0.00776637	-0.40711	0.00979505	-0.0560016	-0.998381	0.207491	0	0	0	1
0.036616	-0.997687	0.0565872	0.387532	-0.999265	-0.0371662	-0.00823559	-0.407101	0.0102899	-0.0562566	-0.998361	0.207702	0	0	0	1
0.0368166	-0.997669	0.0567666	0.387999	-0.999252	-0.037394	-0.00867912	-0.407142	0.0107518	-0.0564172	-0.998347	0.207867	0	0	0	1
0.0370383	-0.997654	0.0568976	0.388441	-0.999239	-0.0376424	-0.00911904	-0.40721	0.0112096	-0.0565291	-0.998336	0.20801	0	0	0	1
0.037381	-0.997634	0.0570281	0.388897	-0.999221	-0.0380144	-0.00960032	-0.407318	0.0117157	-0.0566373	-0.998324	0.208165	0	0	0	1
0.0377354	-0.997613	0.057146	0.389393	-0.999201	-0.0384003	-0.0101225	-0.407444	0.012263	-0.0567309	-0.998312	0.208325	0	0	0	1
0.0381063	-0.997597	0.0571894	0.38995	-0.99918	-0.0388025	-0.0106521	-0.407551	0.0128158	-0.0567492	-0.998304	0.208452	0	0	0	1
0.0384214	-0.99759	0.0571025	0.390507	-0.999161	-0.0391453	-0.0111515	-0.407661	0.0133301	-0.0566386	-0.998304	0.208511	0	0	0	1
0.0387525	-0.997585	0.0569536	0.391095	-0.999141	-0.0395037	-0.0116595	-0.407767	0.0138515	-0.0564653	-0.998306	0.208544	0	0	0	1
0.038965	-0.997587	0.0567866	0.391598	-0.999128	-0.0397343	-0.0120166	-0.407783	0.0142143	-0.0562813	-0.998312	0.208533	0	0	0	1
0.0392815	-0.997578	0.0567186	0.392018	-0.999111	-0.0400646	-0.0122713	-0.407732	0.0144843	-0.0561987	-0.998312	0.208549	0	0	0	1
0.0396129	-0.997557	0.0568659	0.392413	-0.999093	-0.0404162	-0.0125815	-0.407701	0.0148194	-0.0563284	-0.9983	0.208677	0	0	0	1
0.0398607	-0.997525	0.0572465	0.392834	-0.999077	-0.0406934	-0.0129932	-0.407697	0.0152609	-0.0566882	-0.998273	0.208935	0	0	0	1
0.040072	-0.997486	0.057767	0.393307	-0.99906	-0.040941	-0.0134812	-0.407693	0.0157827	-0.057185	-0.998237	0.209276	0	0	0	1
0.0403076	-0.997449	0.0582558	0.393806	-0.999043	-0.0412123	-0.0139605	-0.407667	0.0162961	-0.0576497	-0.998202	0.209599	0	0	0	1
0.0405167	-0.997413	0.0587223	0.394336	-0.999026	-0.0414573	-0.0144399	-0.40762	0.0168073	-0.0580924	-0.998168	0.209907	0	0	0	1
0.0404518	-0.997385	0.0592289	0.394902	-0.999019	-0.0414317	-0.0149654	-0.407578	0.0173506	-0.0585777	-0.99813	0.21024	0	0	0	1
0.0402729	-0.997357	0.0598311	0.395503	-0.999015	-0.0412999	-0.0155889	-0.407588	0.017989	-0.0591567	-0.998084	0.210638	0	0	0	1
0.040313	-0.997313	0.0605226	0.396134	-0.999	-0.0413937	-0.0162737	-0.407624	0.0187056	-0.0598183	-0.998032	0.21109	0	0	0	1
0.0401893	-0.99728	0.0611534	0.396725	-0.998994	-0.0413168	-0.0168548	-0.407595	0.019306	-0.0604268	-0.997984	0.211493	0	0	0	1
0.0401751	-0.99725	0.0616463	0.39732	-0.998984	-0.0413435	-0.0173695	-0.407524	0.0198407	-0.0608981	-0.997945	0.211817	0	0	0	1
0.0400898	-0.997227	0.0620701	0.397909	-0.998976	-0.0412989	-0.0178967	-0.407489	0.0203808	-0.0613013	-0.997909	0.212113	0	0	0	1
0.0401266	-0.997197	0.0625237	0.398514	-0.998961	-0.0413843	-0.01853	-0.407552	0.0210359	-0.0617274	-0.997869	0.212446	0	0	0	1
0.0398766	-0.997183	0.0629197	0.399058	-0.998959	-0.0411796	-0.0191311	-0.407642	0.0216386	-0.0621034	-0.997833	0.212742	0	0	0	1
0.0398999	-0.997163	0.0632148	0.399556	-0.998947	-0.0412397	-0.0196151	-0.407673	0.0221368	-0.0623777	-0.997805	0.21297	0	0	0	1
0.0398307	-0.997148	0.0635002	0.40001	-0.99894	-0.0412032	-0.0200377	-0.407673	0.0225673	-0.0626469	-0.997778	0.213178	0	0	0	1
0.0399539	-0.997118	0.0638785	0.400523	-0.998923	-0.0413655	-0.0205167	-0.407665	0.0230703	-0.0630021	-0.997744	0.213445	0	0	0	1
0.0398688	-0.997088	0.064411	0.401116	-0.998913	-0.0413292	-0.0210928	-0.407653	0.0236638	-0.0635121	-0.997698	0.2138	0	0	0	1
0.0397638	-0.997056	0.0649658	0.401745	-0.998902	-0.041276	-0.0216963	-0.407634	0.0242844	-0.0640438	-0.997649	0.21417	0	0	0	1
0.0396455	-0.997027	0.0654743	0.402377	-0.998891	-0.0412099	-0.0223168	-0.407642	0.0249191	-0.064529	-0.997602	0.214519	0	0	0	1
0.0396709	-0.996998	0.0659098	0.40303	-0.998873	-0.0412893	-0.0229764	-0.4077	0.0255992	-0.064936	-0.997559	0.214843	0	0	0	1
0.0396885	-0.996978	0.0662011	0.403669	-0.998856	-0.041355	-0.0235974	-0.407764	0.0262343	-0.0652008	-0.997525	0.215088	0	0	0	1
0.0395673	-0.996974	0.0663277	0.404335	-0.998845	-0.0412768	-0.0242054	-0.40783	0.0268403	-0.0653052	-0.997502	0.215248	0	0	0	1
0.03964	-0.996976	0.0662603	0.405141	-0.998823	-0.0413931	-0.0249002	-0.407931	0.027538	-0.0652072	-0.997489	0.21533	0	0	0	1
0.0396826	-0.996999	0.0658828	0.405972	-0.998803	-0.0414672	-0.0255444	-0.40803	0.0281702	-0.0648022	-0.997498	0.215249	0	0	0	1
0.0399181	-0.997029	0.0652824	0.406795	-0.998779	-0.04172	-0.0260703	-0.408073	0.028687	-0.0641739	-0.997524	0.215034	0	0	0	1
0.0401237	-0.997053	0.0647843	0.407571	-0.998757	-0.0419443	-0.0265811	-0.408106	0.0291906	-0.0636491	-0.997543	0.214868	0	0	0	1
0.0403082	-0.997065	0.064487	0.408272	-0.998736	-0.0421487	-0.0270278	-0.408076	0.0296371	-0.063328	-0.99755	0.214788	0	0	0	1
0.0405498	-0.997061	0.0643914	0.408851	-0.998714	-0.0424127	-0.0274211	-0.40804	0.0300421	-0.0632086	-0.997546	0.2148	0	0	0	1
0.0407902	-0.997053	0.0643696	0.40926	-0.998695	-0.0426719	-0.0277208	-0.40803	0.0303565	-0.0631667	-0.997539	0.214838	0	0	0	1
0.0410484	-0.99704	0.0644092	0.409614	-0.998675	-0.0429505	-0.0280186	-0.408047	0.0306726	-0.0631856	-0.997528	0.214904	0	0	0	1
0.041321	-0.997024	0.0644807	0.409992	-0.998651	-0.0432494	-0.0283915	-0.408121	0.0310663	-0.0632324	-0.997513	0.215002	0	0	0	1
0.0417423	-0.997003	0.0645363	0.410605	-0.998614	-0.0437105	-0.0289808	-0.408271	0.0316855	-0.063249	-0.997492	0.21512	0	0	0	1
0.0418408	-0.996993	0.0646223	0.411258	-0.998604	-0.0438226	-0.0291498	-0.408294	0.0318647	-0.0633243	-0.997482	0.215075	0	0	0	1
0.0422005	-0.997	0.0642817	0.411926	-0.998577	-0.0441946	-0.029508	-0.40829	0.032231	-0.0629568	-0.997493	0.214937	0	0	0	1
0.0422969	-0.997022	0.0638808	0.41264	-0.998558	-0.0443082	-0.0299869	-0.408311	0.0326987	-0.0625322	-0.997505	0.214801	0	0	0	1
0.0424047	-0.997038	0.0635579	0.4133	-0.998538	-0.0444351	-0.0304612	-0.408349	0.0331658	-0.0621851	-0.997511	0.214705	0	0	0	1
0.0424955	-0.997052	0.063276	0.413907	-0.998521	-0.0445417	-0.0308642	-0.408342	0.0335623	-0.0618826	-0.997516	0.214618	0	0	0	1
0.0423205	-0.997073	0.0630501	0.41446	-0.998516	-0.0443834	-0.0312631	-0.408354	0.0339407	-0.0616452	-0.997518	0.214556	0	0	0	1
0.0422433	-0.997085	0.0629208	0.414944	-0.998507	-0.0443242	-0.0316269	-0.408368	0.0342943	-0.0615026	-0.997515	0.214537	0	0	0	1
0.0425096	-0.997083	0.062774	0.41549	-0.998482	-0.0446086	-0.031999	-0.408342	0.0346767	-0.0613302	-0.997512	0.214516	0	0	0	1
0.0427319	-0.997089	0.0625228	0.416127	-0.998457	-0.0448511	-0.0324646	-0.408368	0.0351451	-0.0610508	-0.997513	0.214455	0	0	0	1
0.0426456	-0.997125	0.0620101	0.416743	-0.998444	-0.0447759	-0.0329472	-0.408486	0.0355999	-0.0605203	-0.997529	0.214262	0	0	0	1
0.0425199	-0.99718	0.0612108	0.417313	-0.998439	-0.0446413	-0.0332781	-0.40855	0.0358876	-0.059712	-0.997568	0.213893	0	0	0	1
0.0425814	-0.997224	0.0604408	0.417951	-0.998423	-0.0446991	-0.0336844	-0.408631	0.0362634	-0.058923	-0.997601	0.213552	0	0	0	1
0.0426767	-0.997245	0.0600313	0.418599	-0.998402	-0.0448081	-0.0341711	-0.408699	0.0367377	-0.0584888	-0.997609	0.213408	0	0	0	1
0.0428236	-0.997246	0.0598962	0.419221	-0.998379	-0.0449756	-0.0346058	-0.408666	0.0371752	-0.0583289	-0.997602	0.213394	0	0	0	1
0.0425736	-0.997256	0.0599169	0.419695	-0.998378	-0.044745	-0.0349268	-0.408595	0.0374828	-0.0583445	-0.99759	0.213436	0	0	0	1
0.0426349	-0.997248	0.0600122	0.420059	-0.998365	-0.0448263	-0.0352076	-0.408562	0.0377718	-0.0584248	-0.997574	0.213516	0	0	0	1
0.0428299	-0.997229	0.0601894	0.420429	-0.998342	-0.0450487	-0.0355563	-0.408574	0.0381402	-0.0585785	-0.997551	0.213645	0	0	0	1
0.0432014	-0.997197	0.0604393	0.420866	-0.998307	-0.0454575	-0.0360186	-0.408609	0.038636	-0.0587927	-0.997519	0.21377	0	0	0	1
0.043505	-0.997174	0.0606031	0.42138	-0.998274	-0.045796	-0.0364983	-0.408649	0.0391414	-0.0589224	-0.997492	0.213868	0	0	0	1
0.0438105	-0.997161	0.0605952	0.421981	-0.998239	-0.0461329	-0.0370285	-0.408748	0.0396897	-0.058878	-0.997473	0.213921	0	0	0	1
0.0440507	-0.997165	0.0603664	0.422593	-0.998211	-0.0463909	-0.0374837	-0.408827	0.0401489	-0.0586189	-0.99747	0.213847	0	0	0	1
0.0441592	-0.997186	0.0599326	0.423196	-0.998191	-0.0465034	-0.0378492	-0.408868	0.0405008	-0.0581645	-0.997482	0.213647	0	0	0	1
0.0444369	-0.997193	0.0596075	0.423837	-0.998161	-0.0467933	-0.0382834	-0.408927	0.0409362	-0.0578084	-0.997485	0.213515	0	0	0	1
0.0445906	-0.997192	0.0595169	0.424415	-0.998137	-0.0469678	-0.038705	-0.408968	0.0413627	-0.0576918	-0.997474	0.213502	0	0	0	1
0.0448294	-0.997174	0.059629	0.424945	-0.99811	-0.0472331	-0.0390773	-0.408948	0.0417544	-0.0577762	-0.997453	0.213586	0	0	0	1
0.0450733	-0.997152	0.0598185	0.42542	-0.998084	-0.0475043	-0.0394081	-0.408908	0.0421086	-0.0579393	-0.997429	0.213707	0	0	0	1
0.0453288	-0.997126	0.0600489	0.425867	-0.998058	-0.0477883	-0.0397247	-0.408862	0.0424512	-0.0581432	-0.997402	0.213845	0	0	0	1
0.0456828	-0.997093	0.0603309	0.426352	-0.998024	-0.0481764	-0.0400967	-0.408823	0.0428578	-0.0583916	-0.99737	0.213998	0	0	0	1
0.0459295	-0.997064	0.0606185	0.426875	-0.997993	-0.0484611	-0.040528	-0.408808	0.0433177	-0.058647	-0.997336	0.214142	0	0	0	1
0.046173	-0.997041	0.0608237	0.427435	-0.99796	-0.0487418	-0.0410042	-0.408845	0.0438186	-0.0588179	-0.997304	0.214271	0	0	0	1
0.0464715	-0.997021	0.0609136	0.427999	-0.997925	-0.0490722	-0.0414745	-0.408908	0.0443112	-0.0588714	-0.997279	0.214358	0	0	0	1
0.0466955	-0.997017	0.0608122	0.428516	-0.997897	-0.0493137	-0.0418436	-0.408948	0.0446887	-0.058742	-0.997269	0.214327	0	0	0	1
0.046984	-0.997016	0.0606127	0.429037	-0.997867	-0.0496152	-0.0422144	-0.409006	0.0450669	-0.0585115	-0.997266	0.214235	0	0	0	1
0.047288	-0.997015	0.0603857	0.429632	-0.99783	-0.0499376	-0.0427007	-0.409149	0.0455599	-0.058247	-0.997259	0.214152	0	0	0	1
0.0475677	-0.997016	0.0601483	0.430239	-0.997795	-0.0502337	-0.0431659	-0.40927	0.0460298	-0.0579739	-0.997253	0.214058	0	0	0	1
0.0476061	-0.997012	0.0601865	0.430906	-0.997782	-0.0502873	-0.0433976	-0.409299	0.0462657	-0.0579986	-0.997241	0.213985	0	0	0	1
0.0477767	-0.996991	0.0604025	0.431546	-0.997758	-0.0504874	-0.0437279	-0.409399	0.0466171	-0.0581894	-0.997213	0.214036	0	0	0	1
0.0479409	-0.996967	0.0606605	0.432034	-0.997733	-0.0506836	-0.0440672	-0.409461	0.0469792	-0.0584219	-0.997183	0.214158	0	0	0	1
0.0481538	-0.996935	0.0610207	0.432511	-0.997707	-0.0509321	-0.0443791	-0.409454	0.0473221	-0.0587552	-0.997147	0.214335	0	0	0	1
0.0482487	-0.996905	0.0614277	0.43297	-0.997685	-0.051066	-0.0447096	-0.409434	0.0476793	-0.0591398	-0.997107	0.214548	0	0	0	1
0.0485105	-0.996867	0.0618438	0.433461	-0.997654	-0.051368	-0.0450456	-0.409379	0.0480524	-0.059525	-0.997066	0.214768	0	0	0	1
0.0488765	-0.99683	0.0621506	0.433952	-0.99762	-0.0517678	-0.0453586	-0.409304	0.0484034	-0.0597971	-0.997033	0.214933	0	0	0	1
0.0490256	-0.996802	0.0624874	0.434452	-0.997592	-0.0519567	-0.0457456	-0.409282	0.0488171	-0.0601056	-0.996994	0.215119	0	0	0	1
0.0491786	-0.996772	0.0628399	0.434996	-0.997561	-0.0521549	-0.0462033	-0.409296	0.0493028	-0.0604257	-0.996951	0.215317	0	0	0	1
0.049289	-0.996751	0.0630818	0.43555	-0.997532	-0.052304	-0.0466414	-0.409306	0.0497605	-0.0606386	-0.996916	0.215455	0	0	0	1
0.049444	-0.996736	0.0631939	0.436153	-0.997501	-0.0524931	-0.0471072	-0.409343	0.0502419	-0.0607181	-0.996886	0.215521	0	0	0	1
0.0496364	-0.99673	0.0631418	0.436747	-0.997467	-0.0527112	-0.0475722	-0.409427	0.0507161	-0.0606319	-0.996868	0.215513	0	0	0	1
0.0498277	-0.996727	0.0630373	0.43739	-0.997431	-0.0529291	-0.0480945	-0.409555	0.0512448	-0.0604902	-0.996849	0.215484	0	0	0	1
0.0500366	-0.996724	0.062925	0.438081	-0.997393	-0.0531639	-0.0486151	-0.40965	0.0517724	-0.0603397	-0.996831	0.215444	0	0	0	1
0.0499055	-0.996737	0.0628187	0.438761	-0.997373	-0.0530587	-0.0491378	-0.409754	0.0522819	-0.0602128	-0.996812	0.215405	0	0	0	1
0.0495869	-0.996756	0.062776	0.439371	-0.997369	-0.0527618	-0.0495379	-0.409758	0.0526607	-0.0601657	-0.996795	0.215376	0	0	0	1
0.0493952	-0.996763	0.0628162	0.439849	-0.997368	-0.0525846	-0.0497431	-0.409636	0.0528565	-0.0602051	-0.996782	0.215368	0	0	0	1
0.0492709	-0.996758	0.0629867	0.440264	-0.997362	-0.0524826	-0.0499644	-0.40954	0.0530795	-0.06037	-0.99676	0.215439	0	0	0	1
0.0494613	-0.996728	0.0633071	0.440678	-0.997333	-0.0527108	-0.0503027	-0.409523	0.0534464	-0.0606615	-0.996723	0.215599	0	0	0	1
0.0496696	-0.99669	0.0637396	0.44115	-0.997297	-0.0529698	-0.0507483	-0.40952	0.053928	-0.0610579	-0.996673	0.215777	0	0	0	1
0.0499787	-0.996649	0.0641449	0.441676	-0.997254	-0.0533294	-0.0512096	-0.409483	0.0544301	-0.0614206	-0.996623	0.215904	0	0	0	1
0.0502361	-0.996609	0.064567	0.442231	-0.99721	-0.0536435	-0.0517486	-0.409478	0.055008	-0.0617984	-0.996568	0.215999	0	0	0	1
0.0503649	-0.996575	0.0649833	0.442801	-0.997167	-0.053834	-0.0523669	-0.409517	0.0556572	-0.0621729	-0.996509	0.216059	0	0	0	1
0.050523	-0.996546	0.0653053	0.443348	-0.997126	-0.0540454	-0.0529302	-0.409547	0.0562482	-0.0624545	-0.996458	0.216078	0	0	0	1
0.0507983	-0.996518	0.065513	0.443881	-0.997081	-0.0543652	-0.0534484	-0.409599	0.0567953	-0.0626178	-0.996417	0.216078	0	0	0	1
0.0511258	-0.9965	0.0655446	0.44445	-0.997032	-0.0547283	-0.0539844	-0.409724	0.0573539	-0.0626012	-0.996386	0.21605	0	0	0	1
0.051423	-0.996491	0.0654494	0.445092	-0.996983	-0.0550557	-0.0545507	-0.409901	0.057934	-0.0624579	-0.996361	0.216021	0	0	0	1
0.0517279	-0.996482	0.0653414	0.44584	-0.996929	-0.0553952	-0.0552021	-0.41011	0.0585989	-0.0622963	-0.996333	0.215989	0	0	0	1
0.0519513	-0.996486	0.065099	0.446451	-0.996893	-0.0556295	-0.055605	-0.410184	0.0590025	-0.062019	-0.996326	0.215853	0	0	0	1
0.0521974	-0.996485	0.0649224	0.446989	-0.996863	-0.055883	-0.0558923	-0.410172	0.0592953	-0.0618124	-0.996321	0.215738	0	0	0	1
0.0523312	-0.996472	0.0650174	0.447494	-0.996837	-0.0560418	-0.0562021	-0.410142	0.0596189	-0.0618817	-0.996298	0.215775	0	0	0	1
0.0524834	-0.996445	0.0653053	0.447928	-0.996811	-0.0562287	-0.0564815	-0.410078	0.0599242	-0.0621437	-0.996263	0.21592	0	0	0	1
0.0527856	-0.996405	0.0656645	0.448363	-0.996776	-0.0565695	-0.0567503	-0.409989	0.0602323	-0.0624682	-0.996224	0.216104	0	0	0	1
0.0531401	-0.996364	0.0660063	0.448814	-0.996734	-0.056966	-0.0570863	-0.40996	0.0606103	-0.0627681	-0.996182	0.21629	0	0	0	1
0.0534301	-0.996326	0.0663338	0.449296	-0.996693	-0.0573	-0.0574658	-0.409963	0.0610271	-0.063055	-0.996139	0.21647	0	0	0	1
0.0538257	-0.996287	0.0666008	0.449839	-0.996647	-0.0577355	-0.057834	-0.409929	0.061436	-0.0632755	-0.9961	0.216608	0	0	0	1
0.0541632	-0.996253	0.0668444	0.450369	-0.996602	-0.0581132	-0.0582268	-0.40993	0.0618646	-0.0634745	-0.996061	0.216738	0	0	0	1
0.054501	-0.996218	0.0670804	0.450937	-0.996552	-0.0584963	-0.0587041	-0.410001	0.0623776	-0.0636606	-0.996017	0.216875	0	0	0	1
0.0547606	-0.996197	0.0671898	0.451507	-0.996507	-0.0587927	-0.0591704	-0.410089	0.0628671	-0.0637258	-0.995982	0.216941	0	0	0	1
0.0550076	-0.996186	0.0671503	0.452039	-0.99647	-0.0590601	-0.059529	-0.410128	0.0632394	-0.0636496	-0.995963	0.216908	0	0	0	1
0.0553801	-0.996174	0.067019	0.452556	-0.996428	-0.059444	-0.0598368	-0.41015	0.0635632	-0.0634768	-0.995953	0.216818	0	0	0	1
0.0556465	-0.996163	0.0669666	0.453069	-0.996387	-0.0597322	-0.0602316	-0.410244	0.0639721	-0.0633838	-0.995933	0.216788	0	0	0	1
0.0559631	-0.996141	0.0670197	0.453578	-0.996344	-0.0600764	-0.0606098	-0.410305	0.0643738	-0.0633936	-0.995907	0.21681	0	0	0	1
0.0562377	-0.996116	0.0671661	0.454043	-0.996308	-0.0603791	-0.0609015	-0.410283	0.0646919	-0.063504	-0.995879	0.216872	0	0	0	1
0.0565809	-0.996079	0.0674209	0.45454	-0.996263	-0.0607609	-0.0612446	-0.410265	0.0650726	-0.0637145	-0.995841	0.217001	0	0	0	1
0.0568808	-0.996038	0.0677786	0.455049	-0.996217	-0.0611104	-0.0616535	-0.410282	0.0655228	-0.0640261	-0.995791	0.217194	0	0	0	1
0.0571287	-0.996002	0.0681028	0.45554	-0.996176	-0.0614034	-0.06202	-0.410276	0.0659254	-0.06431	-0.995746	0.217365	0	0	0	1
0.0574457	-0.995962	0.068414	0.456054	-0.99613	-0.0617659	-0.0624031	-0.41028	0.0663484	-0.0645752	-0.995701	0.217527	0	0	0	1
0.057629	-0.995926	0.0687916	0.456595	-0.996087	-0.0620038	-0.0628544	-0.410362	0.0668352	-0.0649109	-0.995647	0.217723	0	0	0	1
0.0574907	-0.995887	0.0694685	0.457186	-0.996093	-0.0619105	-0.0628474	-0.41037	0.0668612	-0.0655947	-0.9956	0.217852	0	0	0	1
0.0576533	-0.995853	0.0698173	0.457648	-0.996072	-0.0621055	-0.0629813	-0.410382	0.0670277	-0.0659227	-0.995567	0.217931	0	0	0	1
0.0578787	-0.995817	0.070146	0.458131	-0.996047	-0.0623632	-0.0631333	-0.410384	0.0672153	-0.0662253	-0.995535	0.218005	0	0	0	1
0.0581294	-0.995778	0.0704869	0.458613	-0.996013	-0.062653	-0.0633736	-0.410422	0.0674938	-0.0665327	-0.995495	0.218118	0	0	0	1
0.0583736	-0.995738	0.0708495	0.459133	-0.995978	-0.0629394	-0.0636364	-0.410479	0.067796	-0.0668606	-0.995453	0.218234	0	0	0	1
0.0587362	-0.995703	0.0710432	0.459674	-0.995934	-0.063336	-0.0639429	-0.41054	0.0681392	-0.0670093	-0.995419	0.21828	0	0	0	1
0.0590848	-0.995673	0.0711702	0.46025	-0.995882	-0.0637217	-0.0643645	-0.410683	0.0685926	-0.0670848	-0.995383	0.218313	0	0	0	1
0.0593127	-0.995653	0.0712667	0.460888	-0.995841	-0.0639817	-0.0647411	-0.410876	0.068991	-0.067141	-0.995352	0.218281	0	0	0	1
0.059489	-0.995639	0.071302	0.461483	-0.995809	-0.0641804	-0.0650352	-0.411054	0.0692994	-0.0671449	-0.99533	0.218203	0	0	0	1
0.0596964	-0.995626	0.0713161	0.462004	-0.995787	-0.0643964	-0.0651492	-0.411137	0.0694284	-0.0671371	-0.995321	0.218164	0	0	0	1
0.0597321	-0.995597	0.0716848	0.462449	-0.995785	-0.0644562	-0.065125	-0.411125	0.0694304	-0.0675032	-0.995297	0.218207	0	0	0	1
0.0595728	-0.995583	0.0720153	0.462629	-0.995807	-0.0643072	-0.064937	-0.411061	0.0692529	-0.0678555	-0.995285	0.218235	0	0	0	1
0.0593501	-0.995585	0.072167	0.462654	-0.995835	-0.0640809	-0.064731	-0.411024	0.0690413	-0.0680353	-0.995287	0.21821	0	0	0	1
0.0592213	-0.995597	0.0721088	0.462639	-0.995853	-0.0639385	-0.0645912	-0.411007	0.0688889	-0.0679952	-0.995301	0.218137	0	0	0	1
0.0590429	-0.995641	0.0716479	0.462485	-0.995889	-0.0637061	-0.064266	-0.411003	0.0685218	-0.0675696	-0.995355	0.21797	0	0	0	1
0.058834	-0.995693	0.0710978	0.462304	-0.995927	-0.0634375	-0.0639413	-0.411022	0.0681477	-0.067057	-0.995415	0.217754	0	0	0	1
0.0585576	-0.995753	0.0704816	0.462079	-0.995973	-0.0630941	-0.0635722	-0.411058	0.0677207	-0.0664858	-0.995483	0.217519	0	0	0	1
0.0582499	-0.995816	0.0698436	0.461819	-0.996024	-0.0627149	-0.0631463	-0.411091	0.0672339	-0.0658983	-0.995555	0.217329	0	0	0	1
0.0579472	-0.99588	0.0691885	0.461569	-0.996075	-0.0623391	-0.0627067	-0.411095	0.0667331	-0.065294	-0.995628	0.217147	0	0	0	1
0.0575894	-0.995946	0.0685218	0.461301	-0.996129	-0.0619081	-0.0622688	-0.411115	0.06623	-0.0646814	-0.995702	0.216952	0	0	0	1
0.0572926	-0.996011	0.0678231	0.461015	-0.996181	-0.0615349	-0.0618035	-0.411128	0.065702	-0.064034	-0.995779	0.216743	0	0	0	1
0.0569844	-0.996075	0.0671407	0.460713	-0.996234	-0.0611517	-0.0613341	-0.41114	0.0651707	-0.0634037	-0.995854	0.216541	0	0	0	1
0.0566531	-0.996147	0.0663542	0.460368	-0.996293	-0.0607345	-0.0607856	-0.411144	0.0645529	-0.0626754	-0.995941	0.216331	0	0	0	1
0.0563063	-0.996208	0.0657345	0.460053	-0.996343	-0.0603216	-0.0603706	-0.411183	0.0640784	-0.0621058	-0.996007	0.216145	0	0	0	1
0.0559331	-0.996276	0.065018	0.459689	-0.9964	-0.0598718	-0.0598766	-0.411203	0.063518	-0.0614458	-0.996084	0.21592	0	0	0	1
0.0555768	-0.996338	0.0643605	0.459337	-0.996453	-0.0594458	-0.0594204	-0.411222	0.0630004	-0.0608408	-0.996154	0.215706	0	0	0	1
0.0552044	-0.9964	0.0637262	0.458983	-0.996505	-0.0590069	-0.0589839	-0.411248	0.0625035	-0.0602583	-0.99622	0.215506	0	0	0	1
0.0548328	-0.996463	0.0630556	0.458618	-0.996559	-0.0585646	-0.0585044	-0.411267	0.0619619	-0.0596417	-0.996291	0.215305	0	0	0	1
0.0544466	-0.996527	0.062381	0.458244	-0.996614	-0.0581081	-0.0580278	-0.411284	0.0614227	-0.0590214	-0.996362	0.215094	0	0	0	1
0.0540513	-0.996589	0.061725	0.457864	-0.996667	-0.0576456	-0.0575697	-0.411308	0.0609031	-0.0584187	-0.996429	0.214873	0	0	0	1
0.0536403	-0.996649	0.0611092	0.457484	-0.996719	-0.0571726	-0.0571508	-0.411345	0.0604247	-0.0578542	-0.996491	0.214655	0	0	0	1
0.0532277	-0.99671	0.060469	0.457094	-0.99677	-0.0566969	-0.0567261	-0.411378	0.0599395	-0.0572654	-0.996555	0.214421	0	0	0	1
0.052811	-0.996768	0.0598791	0.456714	-0.996819	-0.0562222	-0.0563308	-0.411414	0.0594868	-0.0567249	-0.996613	0.214198	0	0	0	1
0.0523818	-0.996831	0.0592101	0.456307	-0.996873	-0.0557275	-0.0558765	-0.411442	0.0589707	-0.0561092	-0.996678	0.21395	0	0	0	1
0.0519899	-0.996889	0.058575	0.455925	-0.996923	-0.0552732	-0.0554301	-0.411459	0.0584669	-0.0555242	-0.996741	0.213727	0	0	0	1
0.0515776	-0.996949	0.057913	0.455537	-0.996975	-0.0547968	-0.054971	-0.411485	0.0579483	-0.0549138	-0.996805	0.21351	0	0	0	1
0.0511698	-0.997011	0.0572091	0.455141	-0.997029	-0.0543204	-0.0544605	-0.411501	0.0573769	-0.0542636	-0.996873	0.213303	0	0	0	1
0.0507427	-0.997076	0.0564534	0.454727	-0.997085	-0.0538204	-0.0539133	-0.411521	0.0567656	-0.0535645	-0.996946	0.213105	0	0	0	1
0.0503238	-0.997137	0.0557334	0.454318	-0.997141	-0.0533318	-0.0533708	-0.411531	0.056162	-0.0528996	-0.997016	0.212918	0	0	0	1
0.0498791	-0.997204	0.0549385	0.453883	-0.997201	-0.0528108	-0.052767	-0.41154	0.0554924	-0.0521641	-0.997092	0.21273	0	0	0	1
0.0494543	-0.997267	0.0541698	0.453466	-0.997258	-0.0523129	-0.052177	-0.411551	0.0548398	-0.0514523	-0.997165	0.212569	0	0	0	1
0.0490394	-0.997337	0.0532494	0.453009	-0.997323	-0.0518091	-0.051422	-0.411513	0.0540155	-0.0505966	-0.997254	0.212406	0	0	0	1
0.0486314	-0.99742	0.0520612	0.452503	-0.997401	-0.0512875	-0.0504264	-0.411434	0.052938	-0.0494852	-0.997368	0.212249	0	0	0	1
0.0481798	-0.997508	0.0507685	0.451952	-0.997487	-0.050713	-0.0493016	-0.411347	0.051725	-0.0482772	-0.99749	0.212091	0	0	0	1
0.0477082	-0.997578	0.0498382	0.451494	-0.997555	-0.0501543	-0.0484833	-0.411345	0.0508371	-0.0474149	-0.997577	0.211989	0	0	0	1
0.0472874	-0.997643	0.0489306	0.451064	-0.997619	-0.0496497	-0.0476748	-0.411324	0.0499634	-0.0465714	-0.997661	0.211884	0	0	0	1
0.0468681	-0.997706	0.0480389	0.45064	-0.997681	-0.0491496	-0.0468842	-0.411311	0.0491093	-0.0457418	-0.997742	0.211768	0	0	0	1
0.046426	-0.997764	0.0472506	0.450237	-0.997738	-0.048638	-0.0462027	-0.411343	0.0483692	-0.0450105	-0.997812	0.211654	0	0	0	1
0.0472262	-0.997762	0.0465008	0.449851	-0.99773	-0.049375	-0.045599	-0.411433	0.0477645	-0.0442535	-0.997875	0.211548	0	0	0	1
0.0468807	-0.997813	0.0457434	0.449416	-0.99778	-0.0489643	-0.0449342	-0.411498	0.0470474	-0.0435471	-0.99794	0.211437	0	0	0	1
0.046503	-0.997865	0.0450048	0.448989	-0.997832	-0.0485228	-0.0442579	-0.411515	0.0463187	-0.042861	-0.998004	0.211306	0	0	0	1
0.0461726	-0.997904	0.0444702	0.448618	-0.997873	-0.0481454	-0.0437314	-0.411531	0.0457524	-0.0423684	-0.998051	0.211201	0	0	0	1
0.0459555	-0.997939	0.0439106	0.448219	-0.997911	-0.047879	-0.0431702	-0.411519	0.0451552	-0.0418469	-0.9981	0.211067	0	0	0	1
0.045707	-0.997972	0.0434037	0.44779	-0.997947	-0.0475863	-0.0426547	-0.411516	0.0446052	-0.041377	-0.998144	0.210942	0	0	0	1
0.0452986	-0.99801	0.0429739	0.447311	-0.997989	-0.047139	-0.042172	-0.411538	0.0440854	-0.0409891	-0.998183	0.21083	0	0	0	1
0.0450422	-0.998037	0.0426135	0.446861	-0.99802	-0.0468498	-0.0417571	-0.411585	0.0436431	-0.0406603	-0.998216	0.210745	0	0	0	1
0.0447075	-0.99807	0.0421852	0.446417	-0.998055	-0.0464784	-0.0413138	-0.411621	0.0431663	-0.0402681	-0.998253	0.21064	0	0	0	1
0.044473	-0.998102	0.0416808	0.445987	-0.998089	-0.0462024	-0.0408171	-0.411633	0.0426369	-0.039798	-0.998295	0.210526	0	0	0	1
0.0442425	-0.998134	0.0411466	0.445575	-0.998121	-0.0459295	-0.0403185	-0.411652	0.0421047	-0.0392976	-0.998337	0.210413	0	0	0	1
0.0438962	-0.998173	0.0405679	0.445133	-0.998161	-0.0455378	-0.0397752	-0.411683	0.0415214	-0.0387594	-0.998382	0.2103	0	0	0	1
0.0436711	-0.998208	0.039937	0.444689	-0.998199	-0.0452624	-0.0391441	-0.411687	0.0408532	-0.0381677	-0.998433	0.210201	0	0	0	1
0.0434146	-0.998248	0.0392178	0.444209	-0.998242	-0.0449482	-0.0383893	-0.411683	0.0400563	-0.0374944	-0.998491	0.21013	0	0	0	1
0.0430152	-0.998307	0.0381338	0.443623	-0.998306	-0.0444646	-0.0372756	-0.411635	0.0388797	-0.036478	-0.998575	0.210067	0	0	0	1
0.0428688	-0.998359	0.0369301	0.443027	-0.998362	-0.0442274	-0.0360288	-0.411549	0.0375746	-0.0353375	-0.998666	0.210028	0	0	0	1
0.0429019	-0.998396	0.0358778	0.442485	-0.998403	-0.0441832	-0.0349318	-0.411495	0.0364325	-0.0343343	-0.998743	0.210007	0	0	0	1
0.0428873	-0.998435	0.0347997	0.441928	-0.998445	-0.0440921	-0.0338156	-0.411447	0.0352686	-0.0333078	-0.99882	0.209979	0	0	0	1
0.0427859	-0.998464	0.0340925	0.44151	-0.998476	-0.0439422	-0.0330966	-0.411472	0.0345154	-0.0326369	-0.998868	0.209966	0	0	0	1
0.0427076	-0.998495	0.0332451	0.441053	-0.998508	-0.043809	-0.0322884	-0.411489	0.0336678	-0.0318291	-0.998923	0.209912	0	0	0	1
0.0425484	-0.998524	0.0325972	0.440657	-0.998537	-0.0436091	-0.0316853	-0.411555	0.0330315	-0.0312139	-0.998964	0.209875	0	0	0	1
0.0424313	-0.998554	0.0318195	0.440229	-0.998567	-0.0434438	-0.0309471	-0.411581	0.0322562	-0.0304734	-0.999012	0.209811	0	0	0	1
0.0421189	-0.998591	0.0310672	0.439767	-0.998606	-0.0430846	-0.0301876	-0.411633	0.0314551	-0.0297651	-0.999059	0.209775	0	0	0	1
0.0419546	-0.998616	0.0304698	0.439347	-0.998633	-0.0428828	-0.0295508	-0.411704	0.0307881	-0.0292011	-0.999096	0.20977	0	0	0	1
0.0417595	-0.998641	0.0299289	0.438923	-0.998661	-0.0426534	-0.0289353	-0.411739	0.030144	-0.0286932	-0.999131	0.209727	0	0	0	1
0.0417115	-0.998656	0.0294928	0.438509	-0.998681	-0.0425764	-0.0283727	-0.411747	0.0295618	-0.0282832	-0.99916	0.209675	0	0	0	1
0.0415536	-0.998674	0.0290881	0.438053	-0.998706	-0.042389	-0.0277477	-0.411699	0.0289155	-0.0279102	-0.999189	0.209629	0	0	0	1
0.0413409	-0.998689	0.0288618	0.437563	-0.998731	-0.0421546	-0.0271995	-0.411647	0.028352	-0.0277135	-0.999211	0.209641	0	0	0	1
0.0411506	-0.9987	0.0287603	0.436991	-0.998755	-0.0419462	-0.0266459	-0.411575	0.0277891	-0.0276408	-0.999229	0.20969	0	0	0	1
0.0411061	-0.9987	0.0288461	0.43635	-0.998771	-0.0418897	-0.026131	-0.411484	0.0272768	-0.0277493	-0.99924	0.209745	0	0	0	1
0.0412774	-0.998688	0.0289938	0.435624	-0.998779	-0.0420484	-0.025532	-0.411346	0.0266891	-0.0279174	-0.999251	0.209813	0	0	0	1
0.0416235	-0.998666	0.0292622	0.434925	-0.998777	-0.0423879	-0.0250479	-0.411266	0.0262263	-0.0281966	-0.999256	0.209966	0	0	0	1
0.0420541	-0.998639	0.0295537	0.434234	-0.998769	-0.0428152	-0.0246639	-0.411275	0.0258671	-0.0284929	-0.999256	0.210151	0	0	0	1
0.0422627	-0.998623	0.0298051	0.433658	-0.998766	-0.0430227	-0.0243951	-0.411339	0.0256151	-0.0287502	-0.999256	0.21032	0	0	0	1
0.0421778	-0.998624	0.0298786	0.43315	-0.998777	-0.0429311	-0.0241001	-0.411366	0.025321	-0.0288384	-0.999261	0.210372	0	0	0	1
0.0419915	-0.998632	0.0298932	0.432696	-0.998793	-0.0427366	-0.0238016	-0.411368	0.0250179	-0.0288705	-0.999267	0.210384	0	0	0	1
0.041773	-0.998642	0.0298681	0.432344	-0.998808	-0.042511	-0.023581	-0.411385	0.0247901	-0.0288603	-0.999273	0.210378	0	0	0	1
0.0414526	-0.998658	0.0297808	0.43191	-0.998829	-0.04218	-0.0232887	-0.411407	0.024485	-0.0287934	-0.999283	0.210337	0	0	0	1
0.0411865	-0.998669	0.0297742	0.431423	-0.998848	-0.041904	-0.0229502	-0.411402	0.0241387	-0.0288076	-0.999291	0.21034	0	0	0	1
0.0409669	-0.998676	0.0298576	0.430878	-0.998867	-0.0416741	-0.0225252	-0.411331	0.023711	-0.0289139	-0.999298	0.210389	0	0	0	1
0.0407203	-0.99868	0.0300596	0.430227	-0.998889	-0.0414181	-0.0220375	-0.411231	0.0232247	-0.0291417	-0.999303	0.210485	0	0	0	1
0.0407037	-0.998674	0.0302505	0.429568	-0.9989	-0.0413922	-0.0215713	-0.411169	0.0227661	-0.0293521	-0.999307	0.210582	0	0	0	1
0.0406188	-0.998673	0.0304168	0.428938	-0.998913	-0.0412983	-0.0211412	-0.411125	0.0223405	-0.0295379	-0.999311	0.210665	0	0	0	1
0.0404515	-0.998676	0.0305339	0.428402	-0.998927	-0.0411246	-0.0208354	-0.411155	0.0220347	-0.0296712	-0.999314	0.210732	0	0	0	1
0.0402686	-0.998684	0.030503	0.427919	-0.998941	-0.0409317	-0.020524	-0.411182	0.0217167	-0.0296572	-0.999322	0.210714	0	0	0	1
0.0400675	-0.998697	0.030368	0.427501	-0.998956	-0.0407193	-0.0202429	-0.411217	0.0214243	-0.0295381	-0.999331	0.210639	0	0	0	1
0.0397196	-0.998717	0.030164	0.427127	-0.998976	-0.0403587	-0.0199634	-0.411264	0.0211264	-0.0293531	-0.999343	0.210563	0	0	0	1
0.0394558	-0.998738	0.029805	0.426721	-0.998996	-0.0400751	-0.01954	-0.411291	0.020681	-0.029017	-0.999362	0.210494	0	0	0	1
0.0390593	-0.998769	0.0292969	0.42623	-0.999024	-0.0396502	-0.0189219	-0.411303	0.0200314	-0.0285422	-0.999389	0.210473	0	0	0	1
0.0386788	-0.998802	0.0286612	0.425685	-0.999056	-0.0392341	-0.0181019	-0.411271	0.019176	-0.027947	-0.999423	0.210519	0	0	0	1
0.0384608	-0.998838	0.0276866	0.425098	-0.999087	-0.0389663	-0.0169504	-0.411161	0.0179807	-0.0270225	-0.999471	0.21058	0	0	0	1
0.0383089	-0.998872	0.0266499	0.424481	-0.999114	-0.0387638	-0.0157255	-0.411066	0.016712	-0.026037	-0.999519	0.210696	0	0	0	1
0.0382824	-0.998901	0.0255634	0.423816	-0.999137	-0.0386868	-0.0144286	-0.410981	0.0153729	-0.0250022	-0.999567	0.210834	0	0	0	1
0.0382445	-0.998922	0.0247971	0.423244	-0.999153	-0.0386134	-0.013451	-0.410972	0.0143652	-0.0242749	-0.9996	0.211001	0	0	0	1
0.0382765	-0.998937	0.0241413	0.422693	-0.999164	-0.0386167	-0.01264	-0.411025	0.01353	-0.0236506	-0.999626	0.211135	0	0	0	1
0.0382552	-0.99895	0.0236099	0.422145	-0.999174	-0.0385715	-0.011918	-0.411053	0.0127873	-0.0231478	-0.999648	0.211197	0	0	0	1
0.0382556	-0.998959	0.0232253	0.421623	-0.999183	-0.0385522	-0.011268	-0.41102	0.0121228	-0.0227886	-0.999664	0.211217	0	0	0	1
0.0381876	-0.998966	0.0230553	0.421117	-0.999192	-0.0384702	-0.0107386	-0.410949	0.0115856	-0.0226399	-0.999674	0.211186	0	0	0	1
0.0380378	-0.998972	0.0230584	0.420554	-0.999203	-0.0383099	-0.0102754	-0.410882	0.0111193	-0.0226625	-0.999679	0.21116	0	0	0	1
0.0379165	-0.998974	0.0231652	0.419971	-0.999212	-0.0381795	-0.00982682	-0.410823	0.0106723	-0.0227878	-0.999681	0.211192	0	0	0	1
0.038195	-0.99896	0.0233098	0.419367	-0.999206	-0.0384493	-0.00937594	-0.410774	0.0102335	-0.0229466	-0.999682	0.211248	0	0	0	1
0.0383219	-0.99895	0.0235064	0.418712	-0.999206	-0.0385675	-0.00891445	-0.410736	0.00978276	-0.0231595	-0.999682	0.211327	0	0	0	1
0.0383739	-0.998942	0.0237554	0.418132	-0.999207	-0.0386129	-0.00852888	-0.410713	0.00940819	-0.0234228	-0.999679	0.211442	0	0	0	1
0.0384669	-0.998934	0.0239631	0.417557	-0.999208	-0.0386978	-0.00810108	-0.410649	0.00899081	-0.0236459	-0.999678	0.211525	0	0	0	1
0.038683	-0.998922	0.0240931	0.416937	-0.999204	-0.0389036	-0.00761512	-0.410583	0.00851525	-0.0237928	-0.999678	0.211569	0	0	0	1
0.0387688	-0.998917	0.0241637	0.416294	-0.999204	-0.0389786	-0.00713789	-0.410571	0.00804304	-0.0238812	-0.99968	0.211604	0	0	0	1
0.0389681	-0.99891	0.0241354	0.415562	-0.999201	-0.039162	-0.00647958	-0.410485	0.00738871	-0.0238771	-0.999685	0.211591	0	0	0	1
0.0394575	-0.998892	0.0240915	0.414792	-0.999187	-0.0396351	-0.00580311	-0.410387	0.00672253	-0.0238564	-0.999691	0.211523	0	0	0	1
0.0399967	-0.998874	0.0239467	0.414011	-0.99917	-0.0401572	-0.00512105	-0.41032	0.00604788	-0.0237355	-0.999698	0.211396	0	0	0	1
0.0403655	-0.998864	0.0237499	0.413347	-0.999158	-0.0405115	-0.00455166	-0.410298	0.00547958	-0.0235597	-0.999705	0.211246	0	0	0	1
0.0402134	-0.998875	0.0235481	0.4128	-0.999167	-0.040349	-0.00415759	-0.41036	0.005074	-0.0233748	-0.999712	0.211114	0	0	0	1
0.039874	-0.998896	0.0232088	0.412341	-0.999182	-0.040001	-0.00385738	-0.410474	0.00475244	-0.0230496	-0.999721	0.210921	0	0	0	1
0.0395738	-0.99892	0.0227255	0.411907	-0.999195	-0.0396901	-0.0034878	-0.410545	0.00435695	-0.0225828	-0.999733	0.210656	0	0	0	1
0.0392602	-0.998945	0.0221465	0.41145	-0.99921	-0.0393636	-0.00302216	-0.410587	0.00386169	-0.022024	-0.999748	0.210379	0	0	0	1
0.0389648	-0.998968	0.0215999	0.411004	-0.999223	-0.0390557	-0.00254347	-0.41063	0.00335539	-0.0214977	-0.999761	0.21016	0	0	0	1
0.0386124	-0.998995	0.0210115	0.410485	-0.999239	-0.0386884	-0.00192812	-0.410638	0.00271003	-0.0209348	-0.999775	0.209964	0	0	0	1
0.0383169	-0.999018	0.0204241	0.409936	-0.999252	-0.0383777	-0.00126137	-0.410637	0.0020149	-0.0203742	-0.999788	0.209796	0	0	0	1
0.0380645	-0.999038	0.0199204	0.40942	-0.999263	-0.0381127	-0.00068072	-0.410657	0.00141022	-0.0198935	-0.999799	0.209643	0	0	0	1
0.0378965	-0.999054	0.0194361	0.408913	-0.99927	-0.0379333	-0.0001302	-0.410674	0.000838287	-0.0194307	-0.999809	0.209466	0	0	0	1
0.0377055	-0.99907	0.0189987	0.408445	-0.999277	-0.0377316	0.000414137	-0.410654	0.000274031	-0.0190144	-0.999817	0.209306	0	0	0	1
0.0374334	-0.999087	0.0186044	0.407979	-0.999287	-0.0374496	0.000935692	-0.410637	-0.000267183	-0.01864	-0.999824	0.209156	0	0	0	1
0.0370296	-0.999108	0.0182984	0.4075	-0.999302	-0.0370371	0.00141497	-0.410633	-0.000765067	-0.0183519	-0.999829	0.209026	0	0	0	1
0.0368219	-0.999119	0.0181115	0.407017	-0.999309	-0.0368207	0.00189971	-0.410573	-0.00126024	-0.0181828	-0.999832	0.208912	0	0	0	1
0.036566	-0.999129	0.0180756	0.406495	-0.999318	-0.036556	0.00238449	-0.410488	-0.00175075	-0.0181643	-0.999831	0.208841	0	0	0	1
0.0364246	-0.999133	0.0181659	0.405889	-0.999322	-0.0364043	0.0029331	-0.41037	-0.00229836	-0.0182743	-0.999828	0.20882	0	0	0	1
0.0362176	-0.999134	0.0185325	0.405153	-0.999328	-0.0361841	0.00359346	-0.410173	-0.00294892	-0.0186641	-0.999819	0.208921	0	0	0	1
0.0363786	-0.999118	0.0190699	0.404421	-0.99932	-0.036333	0.00414496	-0.410047	-0.00347761	-0.0192216	-0.999807	0.209131	0	0	0	1
0.0364493	-0.999105	0.019595	0.403625	-0.999316	-0.0363914	0.00467751	-0.410003	-0.00398945	-0.019766	-0.999795	0.209338	0	0	0	1
0.03682	-0.999084	0.0199487	0.402951	-0.999301	-0.0367523	0.00509794	-0.410025	-0.00438934	-0.0201363	-0.999786	0.209478	0	0	0	1
0.0369295	-0.999077	0.0200878	0.402412	-0.999295	-0.0368533	0.00548814	-0.410014	-0.00477202	-0.0202902	-0.999781	0.209503	0	0	0	1
0.0369898	-0.999078	0.0199424	0.401966	-0.999291	-0.0369065	0.00586888	-0.410009	-0.00515672	-0.0201593	-0.999782	0.209387	0	0	0	1
0.0368737	-0.999087	0.0197053	0.401627	-0.999293	-0.036786	0.00615083	-0.410037	-0.00544959	-0.0199321	-0.999785	0.209235	0	0	0	1
0.0367018	-0.999098	0.0194655	0.401307	-0.999298	-0.0366105	0.00640039	-0.410087	-0.00571124	-0.0197006	-0.999788	0.209087	0	0	0	1
0.036416	-0.999112	0.0192943	0.400917	-0.999307	-0.0363193	0.00672293	-0.410101	-0.00604546	-0.0195397	-0.999789	0.20896	0	0	0	1
0.0361597	-0.999123	0.0192038	0.400461	-0.999314	-0.0360562	0.00710159	-0.4101	-0.00643221	-0.0194614	-0.999788	0.208873	0	0	0	1
0.0358648	-0.999133	0.0192338	0.399936	-0.999321	-0.0357529	0.00751968	-0.410082	-0.00685478	-0.0195044	-0.999784	0.208841	0	0	0	1
0.0356419	-0.999137	0.0194289	0.399366	-0.999326	-0.0355187	0.00802129	-0.409975	-0.00735358	-0.0197157	-0.999777	0.208872	0	0	0	1
0.035611	-0.999131	0.0197866	0.398705	-0.999323	-0.0354734	0.00860942	-0.409811	-0.00792937	-0.0200938	-0.999765	0.208966	0	0	0	1
0.0354142	-0.999131	0.0201775	0.397953	-0.999324	-0.0352603	0.00925352	-0.409653	-0.00856336	-0.0205056	-0.999751	0.209065	0	0	0	1
0.0355755	-0.999119	0.0204709	0.397217	-0.999314	-0.0354078	0.00979607	-0.40962	-0.00909198	-0.0208194	-0.99974	0.209141	0	0	0	1
0.0356982	-0.999113	0.0205512	0.396472	-0.999305	-0.0355186	0.0103344	-0.40965	-0.00962469	-0.0209198	-0.999733	0.209109	0	0	0	1
0.0357101	-0.999113	0.0205112	0.395834	-0.999299	-0.0355193	0.0108877	-0.40961	-0.0101789	-0.0208997	-0.999728	0.209008	0	0	0	1
0.0357386	-0.999114	0.0204313	0.395356	-0.999293	-0.03554	0.0112996	-0.409601	-0.0105928	-0.0208347	-0.999725	0.208907	0	0	0	1
0.03548	-0.999126	0.020271	0.394953	-0.999299	-0.0352763	0.011625	-0.409632	-0.0109292	-0.0206833	-0.999725	0.208777	0	0	0	1
0.0352095	-0.99914	0.0200534	0.394526	-0.999304	-0.0350008	0.0119886	-0.40966	-0.0113058	-0.0204757	-0.999725	0.208613	0	0	0	1
0.0348968	-0.999154	0.0199038	0.394078	-0.999311	-0.034682	0.0123678	-0.409678	-0.0116965	-0.0203358	-0.999723	0.208478	0	0	0	1
0.0345067	-0.999169	0.0198642	0.393578	-0.999319	-0.0342839	0.0127823	-0.409685	-0.0121201	-0.0203059	-0.999719	0.208387	0	0	0	1
0.0341703	-0.999179	0.0199222	0.393081	-0.999326	-0.0339386	0.0131828	-0.409688	-0.0125253	-0.0203733	-0.999712	0.208351	0	0	0	1
0.0338733	-0.999186	0.0200543	0.392525	-0.99933	-0.0336297	0.0136773	-0.409635	-0.0130212	-0.0205183	-0.999703	0.208346	0	0	0	1
0.0335546	-0.999191	0.020343	0.391865	-0.999332	-0.0332947	0.0142819	-0.409503	-0.0136225	-0.0208227	-0.999689	0.208385	0	0	0	1
0.0333478	-0.999189	0.0208085	0.391226	-0.999332	-0.0330699	0.0148249	-0.409361	-0.0141542	-0.0213031	-0.999671	0.208521	0	0	0	1
0.0331128	-0.999188	0.0212365	0.390475	-0.999331	-0.032816	0.015417	-0.409278	-0.0147372	-0.021747	-0.999653	0.208625	0	0	0	1
0.0329612	-0.999187	0.02149	0.38973	-0.999327	-0.032647	0.0160348	-0.409207	-0.0153498	-0.0220183	-0.999638	0.208638	0	0	0	1
0.0328992	-0.999185	0.0216836	0.389028	-0.99932	-0.0325689	0.016628	-0.409133	-0.0159378	-0.0222301	-0.999624	0.208628	0	0	0	1
0.032743	-0.999189	0.0217349	0.388432	-0.999318	-0.0324016	0.0170892	-0.409133	-0.0164007	-0.0222938	-0.999615	0.208576	0	0	0	1
0.0327233	-0.999192	0.021631	0.387902	-0.999312	-0.0323748	0.0174859	-0.409183	-0.0168011	-0.0222026	-0.999611	0.208464	0	0	0	1
0.0325702	-0.9992	0.0214807	0.387462	-0.99931	-0.0322162	0.017846	-0.40921	-0.0171694	-0.0220613	-0.999608	0.208335	0	0	0	1
0.0324563	-0.999208	0.0212792	0.386999	-0.999306	-0.0320961	0.0182887	-0.409184	-0.0176209	-0.0218722	-0.999604	0.208167	0	0	0	1
0.032344	-0.999216	0.021067	0.386469	-0.9993	-0.0319763	0.0188077	-0.409146	-0.0181489	-0.0216749	-0.999599	0.207996	0	0	0	1
0.0324681	-0.999216	0.0208707	0.385929	-0.999286	-0.0320924	0.019345	-0.409113	-0.0186898	-0.0214982	-0.999593	0.20785	0	0	0	1
0.0326287	-0.999214	0.0207344	0.385323	-0.99927	-0.0322432	0.019927	-0.409087	-0.0192725	-0.0213838	-0.999584	0.207735	0	0	0	1
0.0325766	-0.999216	0.0207163	0.384726	-0.999261	-0.0321792	0.0204963	-0.409029	-0.0198433	-0.021383	-0.999573	0.207662	0	0	0	1
0.0324223	-0.99922	0.0207814	0.384084	-0.999253	-0.0320101	0.0211261	-0.40891	-0.0204741	-0.0214651	-0.999558	0.207588	0	0	0	1
0.0323505	-0.999219	0.0209083	0.383364	-0.999239	-0.0319193	0.0218852	-0.408701	-0.0212305	-0.0216148	-0.999539	0.207504	0	0	0	1
0.0324774	-0.999213	0.0210262	0.382606	-0.999219	-0.0320268	0.0226598	-0.408506	-0.0219984	-0.0217601	-0.99952	0.207418	0	0	0	1
0.0326849	-0.999207	0.0209925	0.381701	-0.999193	-0.0322171	0.0234861	-0.408423	-0.0228209	-0.0217576	-0.999501	0.20725	0	0	0	1
0.0329628	-0.9992	0.0209038	0.380889	-0.999171	-0.0324847	0.024052	-0.40855	-0.0233835	-0.0216937	-0.99949	0.207107	0	0	0	1
0.0333035	-0.999191	0.0207733	0.380248	-0.999151	-0.0328202	0.0244337	-0.408735	-0.023762	-0.0215838	-0.999483	0.20698	0	0	0	1
0.0332651	-0.999197	0.0205538	0.379836	-0.999144	-0.0327799	0.0247655	-0.408789	-0.0241017	-0.0213744	-0.99948	0.206816	0	0	0	1
0.0331004	-0.999209	0.0202221	0.37955	-0.999142	-0.0326167	0.025077	-0.408782	-0.0244274	-0.0210492	-0.999479	0.206603	0	0	0	1
0.0327493	-0.999227	0.0198816	0.379235	-0.999145	-0.032267	0.0254128	-0.408775	-0.0247814	-0.0207113	-0.999477	0.206379	0	0	0	1
0.0322797	-0.999249	0.0195755	0.378874	-0.999151	-0.0317985	0.0257311	-0.408816	-0.0251191	-0.020404	-0.999475	0.206177	0	0	0	1
0.0317779	-0.999272	0.019221	0.378358	-0.999156	-0.0312971	0.0261603	-0.408897	-0.0255695	-0.0200506	-0.999471	0.20594	0	0	0	1
0.0315258	-0.999288	0.0187682	0.377794	-0.999148	-0.0310451	0.0267491	-0.40893	-0.0261772	-0.01961	-0.999464	0.205701	0	0	0	1
0.0313242	-0.999302	0.0183812	0.377261	-0.99914	-0.0308433	0.0272911	-0.408935	-0.0267349	-0.0192348	-0.999456	0.205451	0	0	0	1
0.0310947	-0.999316	0.017977	0.376748	-0.999131	-0.0306136	0.0278779	-0.40886	-0.0273384	-0.0188428	-0.999447	0.205152	0	0	0	1
0.0308167	-0.999332	0.0175833	0.376269	-0.999123	-0.030336	0.0284448	-0.408771	-0.0279222	-0.0184591	-0.999438	0.204855	0	0	0	1
0.0304651	-0.999348	0.0172591	0.375842	-0.999121	-0.0299854	0.028892	-0.408745	-0.0283855	-0.0181388	-0.999431	0.204615	0	0	0	1
0.0300333	-0.999367	0.016946	0.375402	-0.999121	-0.029555	0.0293179	-0.408746	-0.0288283	-0.0178263	-0.999424	0.204385	0	0	0	1
0.0296849	-0.999383	0.0166315	0.374891	-0.999116	-0.0292065	0.0298485	-0.408709	-0.0293742	-0.0175175	-0.999414	0.204134	0	0	0	1
0.0293772	-0.999396	0.0163968	0.374382	-0.999109	-0.0288964	0.0303912	-0.408637	-0.0299288	-0.0172896	-0.999401	0.203913	0	0	0	1
0.0291363	-0.999404	0.0163226	0.373937	-0.999102	-0.02865	0.0308444	-0.408567	-0.0303882	-0.0172213	-0.999389	0.203783	0	0	0	1
0.0288236	-0.999413	0.0163325	0.373493	-0.999098	-0.0283298	0.0312689	-0.408507	-0.0308178	-0.0172338	-0.999375	0.203694	0	0	0	1
0.0284743	-0.999422	0.016394	0.373003	-0.999093	-0.0279705	0.0317437	-0.408423	-0.0312967	-0.0172978	-0.999359	0.203619	0	0	0	1
0.028144	-0.999428	0.0165947	0.372488	-0.999088	-0.027626	0.0322032	-0.408346	-0.0317562	-0.0175006	-0.999341	0.203608	0	0	0	1
0.0277872	-0.999433	0.0169062	0.371954	-0.999084	-0.0272519	0.0326279	-0.408291	-0.0321785	-0.0178121	-0.999322	0.203656	0	0	0	1
0.0274848	-0.999436	0.0171941	0.371371	-0.999078	-0.0269321	0.0330837	-0.408239	-0.0326319	-0.0181023	-0.999302	0.203688	0	0	0	1
0.0272831	-0.999442	0.0171687	0.370717	-0.999074	-0.0267265	0.03335	-0.408184	-0.0329024	-0.0180775	-0.999294	0.203697	0	0	0	1
0.0270341	-0.999447	0.0172838	0.370135	-0.999069	-0.0264671	0.0337171	-0.408076	-0.0332709	-0.018194	-0.99928	0.203714	0	0	0	1
0.0267447	-0.999456	0.0172339	0.369531	-0.999068	-0.0261747	0.0339828	-0.408064	-0.0335431	-0.0181414	-0.999271	0.203694	0	0	0	1
0.0264126	-0.999465	0.0171832	0.368975	-0.999064	-0.0258376	0.0343583	-0.408079	-0.033926	-0.0180894	-0.999259	0.203606	0	0	0	1
0.0262154	-0.999472	0.017094	0.368397	-0.999053	-0.0256352	0.0348246	-0.408099	-0.034398	-0.0180055	-0.999245	0.203469	0	0	0	1
0.0260664	-0.999476	0.0170665	0.367877	-0.999043	-0.0254802	0.0352123	-0.408157	-0.034789	-0.0179828	-0.999232	0.20337	0	0	0	1
0.0258389	-0.999482	0.0170771	0.367359	-0.999036	-0.0252461	0.0355634	-0.40824	-0.0351439	-0.0179944	-0.999219	0.203294	0	0	0	1
0.0256925	-0.999485	0.0171044	0.366859	-0.999025	-0.0250912	0.0359836	-0.408238	-0.035566	-0.0180271	-0.999204	0.20321	0	0	0	1
0.0253943	-0.999491	0.0172453	0.366356	-0.999017	-0.0247802	0.0364232	-0.408189	-0.0360074	-0.0181681	-0.999185	0.203172	0	0	0	1
0.0250752	-0.999494	0.0175319	0.36583	-0.999011	-0.0244438	0.0368125	-0.408165	-0.0363954	-0.0184524	-0.999166	0.203209	0	0	0	1
0.0247842	-0.999494	0.0178956	0.365277	-0.999004	-0.0241321	0.0372126	-0.408153	-0.036792	-0.0188149	-0.999145	0.203277	0	0	0	1
0.0246143	-0.999491	0.0183195	0.364641	-0.998989	-0.0239369	0.0377251	-0.408087	-0.0372975	-0.0192444	-0.999118	0.203343	0	0	0	1
0.0246799	-0.999482	0.0187029	0.363989	-0.998967	-0.0239771	0.0382864	-0.407998	-0.0378483	-0.0196434	-0.999089	0.203382	0	0	0	1
0.0248197	-0.999473	0.0190153	0.363337	-0.998944	-0.0240946	0.0388093	-0.407976	-0.0383608	-0.0199733	-0.999063	0.203395	0	0	0	1
0.0251155	-0.999462	0.0192161	0.362677	-0.998918	-0.0243724	0.0393058	-0.408022	-0.0388464	-0.0201973	-0.99904	0.203364	0	0	0	1
0.0253845	-0.999452	0.0193406	0.362095	-0.998894	-0.0246275	0.0397433	-0.408078	-0.0392754	-0.020343	-0.99902	0.203313	0	0	0	1
0.0254898	-0.999449	0.0193616	0.361604	-0.998876	-0.0247239	0.0401365	-0.408116	-0.0396659	-0.0203779	-0.999004	0.203228	0	0	0	1
0.0252539	-0.999457	0.0192713	0.361161	-0.998867	-0.024484	0.0405186	-0.408143	-0.040055	-0.0202876	-0.998991	0.203095	0	0	0	1
0.0250122	-0.999467	0.0190963	0.360695	-0.998854	-0.0242403	0.0409713	-0.408141	-0.0405167	-0.0201141	-0.998975	0.20292	0	0	0	1
0.0246968	-0.999478	0.0189205	0.360246	-0.998843	-0.0239232	0.0414215	-0.40814	-0.0409774	-0.0199365	-0.99896	0.202763	0	0	0	1
0.0242688	-0.999493	0.0186602	0.359732	-0.998829	-0.0234947	0.0420071	-0.408147	-0.0415776	-0.0196728	-0.998941	0.202631	0	0	0	1
0.0239882	-0.999507	0.0182701	0.359145	-0.998802	-0.0232154	0.0427927	-0.408135	-0.0423777	-0.0192898	-0.998915	0.202512	0	0	0	1
0.0238327	-0.99952	0.0177876	0.358578	-0.998765	-0.023063	0.043723	-0.408066	-0.043322	-0.0188227	-0.998883	0.202443	0	0	0	1
0.0236604	-0.999534	0.0172093	0.358019	-0.998721	-0.0228963	0.0447958	-0.407966	-0.0444111	-0.0182623	-0.998846	0.202435	0	0	0	1
0.0234363	-0.999553	0.0163838	0.3574	-0.998664	-0.0226853	0.0461565	-0.407841	-0.0457945	-0.0174588	-0.998797	0.202481	0	0	0	1
0.0232041	-0.999572	0.0155495	0.356796	-0.998605	-0.0224689	0.0475124	-0.407714	-0.047173	-0.0166455	-0.998747	0.202528	0	0	0	1
0.0229202	-0.999586	0.0150266	0.356262	-0.998566	-0.0221945	0.0484702	-0.407716	-0.0481469	-0.0161312	-0.998709	0.202601	0	0	0	1
0.0227476	-0.999596	0.014618	0.355791	-0.998532	-0.0220297	0.0492386	-0.407752	-0.048927	-0.0157319	-0.998678	0.202662	0	0	0	1
0.022416	-0.999611	0.0140935	0.355301	-0.998493	-0.0217103	0.0501475	-0.407719	-0.0498524	-0.0152117	-0.99864	0.202683	0	0	0	1
0.022046	-0.999624	0.0137599	0.35486	-0.998466	-0.0213469	0.0508493	-0.407716	-0.0505668	-0.0148752	-0.998609	0.202704	0	0	0	1
0.0216963	-0.999635	0.0135336	0.354412	-0.998441	-0.0209999	0.0514794	-0.40769	-0.0512068	-0.0146448	-0.99858	0.202678	0	0	0	1
0.0212373	-0.999646	0.0134521	0.35396	-0.998422	-0.0205377	0.0520243	-0.407666	-0.0517599	-0.0145511	-0.998553	0.202658	0	0	0	1
0.0208386	-0.999654	0.0135081	0.35346	-0.998403	-0.0201289	0.052553	-0.40763	-0.0522932	-0.014597	-0.998524	0.202654	0	0	0	1
0.0204588	-0.999659	0.0137114	0.352948	-0.998385	-0.0197319	0.0530287	-0.407569	-0.0527705	-0.0147895	-0.998496	0.202643	0	0	0	1
0.0201329	-0.999661	0.0140047	0.352436	-0.998369	-0.0193845	0.0534549	-0.407495	-0.0531957	-0.0150735	-0.99847	0.202661	0	0	0	1
0.0199709	-0.999663	0.0141083	0.351893	-0.998368	-0.0192158	0.0535446	-0.407481	-0.0532858	-0.01517	-0.998463	0.202751	0	0	0	1
0.0196678	-0.999666	0.0143152	0.351428	-0.99836	-0.0188983	0.0537955	-0.407387	-0.0535374	-0.0153652	-0.998447	0.202808	0	0	0	1
0.0193329	-0.99967	0.0144928	0.350957	-0.998353	-0.0185504	0.0540465	-0.407306	-0.0537903	-0.0155292	-0.998431	0.202851	0	0	0	1
0.0189705	-0.999673	0.0147442	0.350526	-0.998351	-0.0181722	0.054221	-0.407283	-0.0539658	-0.0157639	-0.998418	0.202935	0	0	0	1
0.0186608	-0.999676	0.0149607	0.3501	-0.998352	-0.0178498	0.0543125	-0.407288	-0.0540583	-0.0159649	-0.99841	0.203038	0	0	0	1
0.018434	-0.999679	0.0150692	0.349672	-0.998351	-0.0176159	0.0544047	-0.407261	-0.0541523	-0.0160626	-0.998403	0.203113	0	0	0	1
0.0183133	-0.999679	0.0151685	0.349226	-0.998352	-0.0174896	0.0544309	-0.407211	-0.0541786	-0.0161557	-0.9984	0.20322	0	0	0	1
0.0181754	-0.999677	0.0154725	0.348772	-0.998353	-0.0173352	0.0544495	-0.407137	-0.0541942	-0.0164521	-0.998394	0.203416	0	0	0	1
0.0181074	-0.999675	0.0156567	0.348221	-0.998361	-0.0172594	0.0543225	-0.407113	-0.0540652	-0.01663	-0.998398	0.203639	0	0	0	1
0.017671	-0.999677	0.0160272	0.347682	-0.998359	-0.0168004	0.0545048	-0.40705	-0.0542484	-0.0169795	-0.998382	0.203785	0	0	0	1
0.0172614	-0.999682	0.0162052	0.347203	-0.998361	-0.0163801	0.0545997	-0.40706	-0.0543473	-0.0171365	-0.998374	0.203874	0	0	0	1
0.0167573	-0.999688	0.0163767	0.346817	-0.998359	-0.0158642	0.0547819	-0.407089	-0.0545355	-0.0172832	-0.998362	0.203914	0	0	0	1
0.0163443	-0.999696	0.016259	0.346443	-0.998345	-0.0154518	0.0551549	-0.407063	-0.0549175	-0.0171489	-0.998343	0.203894	0	0	0	1
0.0159371	-0.999706	0.0160598	0.34608	-0.99833	-0.0150496	0.0555365	-0.407054	-0.055309	-0.0169335	-0.998325	0.203867	0	0	0	1
0.0154895	-0.999719	0.0156664	0.345629	-0.998314	-0.0146178	0.0559408	-0.407085	-0.0557266	-0.0165219	-0.998309	0.203819	0	0	0	1
0.0151723	-0.99973	0.0153138	0.345251	-0.998296	-0.0143143	0.0563389	-0.407069	-0.056135	-0.016158	-0.998292	0.203794	0	0	0	1
0.0148146	-0.999739	0.0150487	0.344886	-0.998278	-0.0139655	0.0567429	-0.407051	-0.0565485	-0.0158789	-0.998273	0.203779	0	0	0	1
0.0144186	-0.999748	0.0148258	0.344458	-0.998267	-0.0135781	0.0570419	-0.407075	-0.0568568	-0.015638	-0.998259	0.203796	0	0	0	1
0.0139515	-0.999754	0.0148735	0.344064	-0.998249	-0.0131023	0.0574652	-0.40702	-0.0572867	-0.0156646	-0.998234	0.203849	0	0	0	1
0.0136308	-0.999757	0.0149745	0.343643	-0.998236	-0.0127718	0.0577518	-0.406961	-0.0575771	-0.0157508	-0.998216	0.203959	0	0	0	1
0.0132204	-0.999757	0.0153164	0.343206	-0.998229	-0.0123387	0.0579773	-0.40691	-0.0578048	-0.0160713	-0.998198	0.204135	0	0	0	1
0.0127861	-0.999754	0.0158912	0.342657	-0.998221	-0.0118682	0.0582016	-0.406809	-0.0580293	-0.0166226	-0.998176	0.20439	0	0	0	1
0.0125177	-0.999748	0.0165082	0.342028	-0.998223	-0.011564	0.0582257	-0.406713	-0.0580507	-0.0172232	-0.998165	0.204712	0	0	0	1
0.0125715	-0.999735	0.0171927	0.341465	-0.99823	-0.0115801	0.0581018	-0.406622	-0.057918	-0.0179081	-0.99816	0.205114	0	0	0	1
0.0124019	-0.999728	0.0177319	0.340908	-0.998234	-0.0113798	0.0580885	-0.406544	-0.0579015	-0.0184364	-0.998152	0.205407	0	0	0	1
0.0121448	-0.999722	0.0182561	0.340371	-0.998229	-0.0110903	0.0582174	-0.40642	-0.0580294	-0.0189463	-0.998135	0.205634	0	0	0	1
0.0118062	-0.999716	0.0187714	0.339845	-0.99823	-0.0107212	0.058273	-0.406363	-0.0580859	-0.0194415	-0.998122	0.205872	0	0	0	1
0.0114026	-0.999711	0.0193066	0.339291	-0.998229	-0.0102852	0.0583699	-0.406308	-0.0581851	-0.0199534	-0.998106	0.206102	0	0	0	1
0.0111667	-0.999701	0.0199399	0.338653	-0.998226	-0.0100106	0.0584761	-0.406199	-0.0582897	-0.0205729	-0.998087	0.206386	0	0	0	1
0.011102	-0.999691	0.0204525	0.338003	-0.998239	-0.0099207	0.0582606	-0.4062	-0.0580704	-0.0210787	-0.998089	0.206756	0	0	0	1
0.0113049	-0.999691	0.0203746	0.337248	-0.998275	-0.0101418	0.0575952	-0.406355	-0.0574014	-0.0210059	-0.99813	0.207098	0	0	0	1
0.0112863	-0.999685	0.0206454	0.336637	-0.998295	-0.0101148	0.057257	-0.406394	-0.0570608	-0.0212718	-0.998144	0.207421	0	0	0	1
0.01118	-0.999681	0.0209017	0.336202	-0.998304	-0.00999693	0.0571268	-0.406411	-0.0569303	-0.0215203	-0.998146	0.207628	0	0	0	1
0.0111703	-0.99968	0.0209503	0.335862	-0.998302	-0.00998377	0.0571602	-0.406444	-0.0569635	-0.0215685	-0.998143	0.207668	0	0	0	1
0.0112692	-0.999679	0.0209397	0.335714	-0.998294	-0.0100805	0.0572796	-0.406444	-0.0570808	-0.0215649	-0.998136	0.207634	0	0	0	1
0.0113896	-0.99968	0.0208293	0.335668	-0.998287	-0.0102049	0.057378	-0.406405	-0.0571778	-0.0214625	-0.998133	0.207571	0	0	0	1
0.0113757	-0.999684	0.020673	0.335583	-0.998279	-0.0101969	0.0575215	-0.406362	-0.0573232	-0.0213071	-0.998128	0.207475	0	0	0	1
0.0113333	-0.999686	0.0205745	0.335512	-0.998274	-0.0101582	0.0576171	-0.406341	-0.0574207	-0.0212074	-0.998124	0.207412	0	0	0	1
0.0112604	-0.999689	0.0205002	0.335444	-0.99827	-0.0100879	0.0576989	-0.406333	-0.0575048	-0.0211298	-0.998121	0.207362	0	0	0	1
0.0111919	-0.999691	0.0204223	0.335376	-0.998266	-0.0100222	0.0577861	-0.406323	-0.0575943	-0.021049	-0.998118	0.207308	0	0	0	1
0.011124	-0.999693	0.0203438	0.335307	-0.998261	-0.00995687	0.0578821	-0.406304	-0.0576925	-0.0209677	-0.998114	0.207252	0	0	0	1
