# Supplementary material for: Axially rigid steerable needle with compliant active tip control
Source: PLoS One. 2021 Dec 16;16(12):e0261089. doi: 10.1371/journal.pone.0261089 (PMC8675730; doi:10.1371/journal.pone.0261089)
Supplement: S5 File — (ZIP) [file pone.0261089.s005.zip › Remainder/poseLog_Thu_Apr_29_15_43_08_2021_.csv]

0.0203437	-0.996977	-0.0744994	0.336177	-0.997953	-0.0247813	0.0587369	-0.402844	-0.0604336	0.0731344	-0.995487	0.207122	0	0	0	1
0.020363	-0.996977	-0.0744857	0.336182	-0.997953	-0.0248	0.0587395	-0.402841	-0.0604373	0.0731195	-0.995488	0.207124	0	0	0	1
0.0205532	-0.99698	-0.0743949	0.336266	-0.997951	-0.0249808	0.0586835	-0.402787	-0.0603927	0.0730187	-0.995498	0.207172	0	0	0	1
0.020817	-0.996982	-0.0743003	0.336375	-0.99795	-0.0252327	0.0585968	-0.402714	-0.0603228	0.0729106	-0.99551	0.20723	0	0	0	1
0.0210071	-0.997002	-0.07397	0.336522	-0.997956	-0.0253902	0.0584212	-0.402695	-0.0601522	0.072574	-0.995545	0.207291	0	0	0	1
0.0211887	-0.997018	-0.0737084	0.336644	-0.997958	-0.0255486	0.058318	-0.402662	-0.0600552	0.0723046	-0.995571	0.207335	0	0	0	1
0.0214913	-0.997041	-0.0733025	0.336833	-0.997958	-0.0258194	0.0582129	-0.402597	-0.0599614	0.0718841	-0.995607	0.207404	0	0	0	1
0.0218687	-0.997068	-0.0728221	0.337039	-0.997952	-0.0261641	0.0581569	-0.402475	-0.0599198	0.0713836	-0.995645	0.2074	0	0	0	1
0.0221319	-0.997107	-0.0722141	0.337236	-0.99795	-0.0263861	0.0580888	-0.402406	-0.0598542	0.0707629	-0.995694	0.20738	0	0	0	1
0.0223912	-0.997152	-0.0715099	0.337461	-0.997951	-0.026595	0.0579723	-0.402365	-0.0597371	0.0700478	-0.995751	0.20739	0	0	0	1
0.0227056	-0.997194	-0.0708236	0.337694	-0.997947	-0.0268645	0.0579146	-0.40228	-0.0596828	0.0693457	-0.995804	0.207386	0	0	0	1
0.0230292	-0.997235	-0.0701357	0.33792	-0.997938	-0.0271489	0.0579415	-0.402179	-0.0597135	0.0686393	-0.995851	0.207373	0	0	0	1
0.0233332	-0.997284	-0.0693254	0.338167	-0.997927	-0.0274087	0.0580053	-0.40209	-0.0597761	0.0678108	-0.995904	0.20737	0	0	0	1
0.0236794	-0.997339	-0.0684171	0.338426	-0.997904	-0.0277181	0.0582646	-0.401961	-0.0600341	0.0668766	-0.995952	0.207354	0	0	0	1
0.0239927	-0.997413	-0.0672179	0.338716	-0.997867	-0.0279921	0.0587634	-0.401825	-0.0605211	0.0656472	-0.996004	0.207333	0	0	0	1
0.0242092	-0.997502	-0.0658044	0.338975	-0.997804	-0.0281854	0.0597365	-0.401672	-0.0614703	0.0641963	-0.99604	0.207269	0	0	0	1
0.0243531	-0.997621	-0.0639152	0.33926	-0.997708	-0.0283076	0.0612531	-0.401494	-0.0629451	0.0622596	-0.996071	0.20717	0	0	0	1
0.024432	-0.997743	-0.0619575	0.339532	-0.997609	-0.028358	0.0628257	-0.401337	-0.0644694	0.0602569	-0.996097	0.207065	0	0	0	1
0.0244775	-0.997854	-0.0601246	0.339804	-0.997534	-0.0283538	0.0639989	-0.401254	-0.0655949	0.0583924	-0.996135	0.206996	0	0	0	1
0.0245707	-0.997942	-0.058593	0.340076	-0.997489	-0.0283852	0.0646844	-0.401219	-0.0662432	0.0568391	-0.996182	0.206966	0	0	0	1
0.0248135	-0.998001	-0.0574845	0.340332	-0.99749	-0.0285494	0.0645977	-0.401281	-0.0661384	0.0557199	-0.996252	0.206983	0	0	0	1
0.0251041	-0.998065	-0.056224	0.340697	-0.997511	-0.0287339	0.0641882	-0.40128	-0.0657082	0.0544553	-0.99635	0.20694	0	0	0	1
0.0255764	-0.998143	-0.0546023	0.34118	-0.997535	-0.0290711	0.0636606	-0.401213	-0.0651585	0.0528223	-0.996474	0.206815	0	0	0	1
0.0261526	-0.998244	-0.0524408	0.341809	-0.99757	-0.0294685	0.0629313	-0.401154	-0.0643949	0.0506503	-0.996637	0.206663	0	0	0	1
0.0267497	-0.998312	-0.0508336	0.34229	-0.997587	-0.0299373	0.06244	-0.401006	-0.0638852	0.0490235	-0.996751	0.206447	0	0	0	1
0.027153	-0.998364	-0.0495792	0.342664	-0.997603	-0.0302406	0.0620343	-0.400927	-0.063461	0.0477588	-0.996839	0.206322	0	0	0	1
0.0273198	-0.998398	-0.0487837	0.342897	-0.997618	-0.030343	0.061746	-0.400937	-0.0631562	0.0469635	-0.996897	0.206311	0	0	0	1
0.0275085	-0.998432	-0.0479853	0.343158	-0.997633	-0.0304665	0.061433	-0.400959	-0.0628275	0.0461648	-0.996955	0.20633	0	0	0	1
0.0279134	-0.998453	-0.0472959	0.343475	-0.99764	-0.0308153	0.061161	-0.400886	-0.0625527	0.04546	-0.997004	0.206336	0	0	0	1
0.0284068	-0.998477	-0.0464902	0.343853	-0.997647	-0.0312426	0.0608223	-0.400804	-0.0622111	0.044636	-0.997063	0.206347	0	0	0	1
0.0288991	-0.99849	-0.0459122	0.344188	-0.997649	-0.0316865	0.0605535	-0.400695	-0.0619458	0.0440373	-0.997106	0.206358	0	0	0	1
0.0293948	-0.998511	-0.0451384	0.34458	-0.997657	-0.0321186	0.0602045	-0.400618	-0.0615935	0.0432459	-0.997163	0.2064	0	0	0	1
0.0298337	-0.998543	-0.0441213	0.345001	-0.997671	-0.0324763	0.0597795	-0.400583	-0.0611542	0.0422181	-0.997234	0.206445	0	0	0	1
0.0302438	-0.998585	-0.0428787	0.345446	-0.997689	-0.03279	0.0592929	-0.400559	-0.0606439	0.0409694	-0.997317	0.206459	0	0	0	1
0.0306764	-0.998614	-0.0418723	0.345823	-0.9977	-0.0331461	0.0589208	-0.400486	-0.060256	0.0399517	-0.997382	0.206422	0	0	0	1
0.0310862	-0.99865	-0.0407092	0.346229	-0.997714	-0.033469	0.058499	-0.400439	-0.0598115	0.0387808	-0.997455	0.2064	0	0	0	1
0.0314338	-0.998695	-0.0393028	0.346672	-0.997735	-0.0337129	0.0579892	-0.400435	-0.0592676	0.0373742	-0.997541	0.206391	0	0	0	1
0.0318565	-0.99875	-0.0375288	0.347188	-0.997761	-0.0340081	0.0573797	-0.40041	-0.0586133	0.0356001	-0.997644	0.206315	0	0	0	1
0.0324262	-0.998797	-0.0357379	0.347712	-0.997774	-0.0344552	0.0568774	-0.400262	-0.0580695	0.0337974	-0.997739	0.206114	0	0	0	1
0.0328319	-0.998822	-0.034659	0.348041	-0.997779	-0.0347882	0.0565894	-0.400139	-0.0577576	0.0327074	-0.997793	0.205972	0	0	0	1
0.0330405	-0.998851	-0.0336113	0.348352	-0.997796	-0.0349238	0.0562024	-0.400157	-0.0573408	0.0316637	-0.997851	0.205975	0	0	0	1
0.0333863	-0.998863	-0.0328917	0.348667	-0.997803	-0.0352186	0.0559033	-0.400119	-0.0570273	0.0309365	-0.997892	0.206019	0	0	0	1
0.033895	-0.998871	-0.0321338	0.349068	-0.997806	-0.0356729	0.0555533	-0.400033	-0.0566661	0.0301638	-0.997936	0.206085	0	0	0	1
0.0344704	-0.998871	-0.0314999	0.349469	-0.997805	-0.0362023	0.055236	-0.399921	-0.0563433	0.0295102	-0.997974	0.206147	0	0	0	1
0.0349427	-0.998875	-0.0308635	0.34994	-0.997807	-0.0366287	0.0549079	-0.399746	-0.0560058	0.0288607	-0.998012	0.206211	0	0	0	1
0.0346444	-0.998908	-0.0301034	0.350435	-0.99784	-0.0362779	0.0545449	-0.399566	-0.0556067	0.0281323	-0.998055	0.206284	0	0	0	1
0.0349792	-0.998921	-0.0292816	0.350863	-0.997851	-0.0365561	0.05416	-0.399489	-0.0552012	0.0273078	-0.9981	0.206359	0	0	0	1
0.035239	-0.998941	-0.0282584	0.351304	-0.997868	-0.036747	0.0537	-0.399466	-0.0547108	0.0262895	-0.998155	0.206451	0	0	0	1
0.0354614	-0.998966	-0.027096	0.351762	-0.997889	-0.0368933	0.0532118	-0.399446	-0.0541857	0.0251355	-0.998213	0.206522	0	0	0	1
0.035617	-0.998995	-0.0257955	0.352186	-0.997911	-0.0369674	0.0527574	-0.399416	-0.0536872	0.0238462	-0.998272	0.206517	0	0	0	1
0.0358898	-0.999027	-0.0240906	0.352709	-0.997935	-0.0371353	0.0521703	-0.39937	-0.0530435	0.0221522	-0.998345	0.206469	0	0	0	1
0.0360812	-0.999068	-0.0220291	0.353294	-0.99797	-0.0372025	0.0514472	-0.399299	-0.0522482	0.0201119	-0.99843	0.206341	0	0	0	1
0.0360556	-0.999101	-0.0205277	0.353738	-0.998001	-0.0370887	0.0509232	-0.399127	-0.0516682	0.0186345	-0.998489	0.206135	0	0	0	1
0.0359842	-0.999123	-0.0195471	0.35404	-0.998026	-0.0369598	0.05053	-0.399039	-0.0512376	0.0176742	-0.998529	0.206039	0	0	0	1
0.0362093	-0.999131	-0.0186914	0.354361	-0.99804	-0.0371342	0.0501327	-0.399028	-0.0508127	0.0168234	-0.998565	0.206078	0	0	0	1
0.0365589	-0.999133	-0.0179354	0.354756	-0.998045	-0.0374398	0.0498103	-0.398944	-0.0504681	0.0160632	-0.998595	0.206147	0	0	0	1
0.0365987	-0.999143	-0.0172696	0.355166	-0.998059	-0.0374412	0.0495107	-0.398814	-0.0501443	0.015408	-0.998622	0.206212	0	0	0	1
0.0368506	-0.999144	-0.0166792	0.355638	-0.998066	-0.0376589	0.0492157	-0.398606	-0.0498311	0.0148173	-0.998647	0.206273	0	0	0	1
0.0371306	-0.999144	-0.0160137	0.356154	-0.998074	-0.0379003	0.0488549	-0.398395	-0.0494494	0.0141529	-0.998675	0.206349	0	0	0	1
0.0369998	-0.999161	-0.0152169	0.356614	-0.998106	-0.0377235	0.0483454	-0.398299	-0.0489084	0.0133833	-0.998712	0.206445	0	0	0	1
0.0370147	-0.999174	-0.0142874	0.35705	-0.998133	-0.0376862	0.0478093	-0.398267	-0.0483378	0.0124752	-0.998752	0.206547	0	0	0	1
0.0369924	-0.999188	-0.0133567	0.35747	-0.998156	-0.037614	0.0473824	-0.398226	-0.0478759	0.0115634	-0.998785	0.206642	0	0	0	1
0.0370358	-0.999199	-0.0123647	0.357928	-0.998177	-0.0376054	0.0469593	-0.398164	-0.0474163	0.0105871	-0.998818	0.206738	0	0	0	1
0.0371738	-0.999206	-0.0113821	0.358418	-0.998194	-0.0376925	0.0465283	-0.398072	-0.0469499	0.00961609	-0.99885	0.206836	0	0	0	1
0.0371883	-0.999215	-0.0105011	0.358899	-0.998213	-0.0376622	0.04613	-0.39795	-0.0465189	0.00875106	-0.998878	0.206925	0	0	0	1
0.0368555	-0.999238	-0.00943462	0.359422	-0.998251	-0.0372762	0.0456261	-0.397856	-0.0459726	0.00772083	-0.998912	0.207038	0	0	0	1
0.0365867	-0.999258	-0.00830771	0.359947	-0.998291	-0.0369519	0.0450188	-0.397796	-0.0453219	0.00663074	-0.998949	0.207156	0	0	0	1
0.0363398	-0.999277	-0.00702906	0.360454	-0.998333	-0.0366435	0.0443128	-0.397784	-0.0445679	0.0053914	-0.998991	0.207255	0	0	0	1
0.0361356	-0.999291	-0.00595707	0.36088	-0.998371	-0.036389	0.0436721	-0.397727	-0.0438875	0.00435366	-0.999026	0.20727	0	0	0	1
0.0361938	-0.999294	-0.00499327	0.361285	-0.998394	-0.036403	0.0431415	-0.397649	-0.0433225	0.00340825	-0.999054	0.207283	0	0	0	1
0.0361519	-0.9993	-0.00406238	0.361688	-0.998416	-0.0363198	0.0426804	-0.397589	-0.0428277	0.00249745	-0.999078	0.20734	0	0	0	1
0.0361975	-0.999301	-0.00318938	0.362108	-0.998432	-0.0363272	0.0423022	-0.397508	-0.0424182	0.00163766	-0.999097	0.207421	0	0	0	1
0.0363331	-0.999299	-0.00244023	0.362539	-0.998442	-0.0364307	0.0419798	-0.397381	-0.0420689	0.000895714	-0.999113	0.207498	0	0	0	1
0.0362524	-0.999303	-0.00173556	0.362972	-0.998459	-0.0363204	0.0416745	-0.397229	-0.0417382	0.000206649	-0.999127	0.20757	0	0	0	1
0.0364558	-0.999296	-0.00110068	0.363432	-0.998465	-0.0364973	0.0413627	-0.397043	-0.0414035	-0.000424329	-0.999141	0.207641	0	0	0	1
0.0364331	-0.999298	-0.000431441	0.363891	-0.998483	-0.0364473	0.0409732	-0.396878	-0.0409899	-0.00107737	-0.999158	0.207723	0	0	0	1
0.0364541	-0.999297	0.000409343	0.364362	-0.998504	-0.0364348	0.0404739	-0.396778	-0.0404602	-0.00189951	-0.999178	0.207826	0	0	0	1
0.0364227	-0.999297	0.00127658	0.364829	-0.998526	-0.0363697	0.0399819	-0.396683	-0.0399371	-0.00274626	-0.999197	0.207931	0	0	0	1
0.0363619	-0.999298	0.00238193	0.365343	-0.998551	-0.0362668	0.0394668	-0.396614	-0.0393825	-0.00382884	-0.999216	0.208053	0	0	0	1
0.0363901	-0.999293	0.00368043	0.365923	-0.998574	-0.0362468	0.0388838	-0.396552	-0.0387527	-0.00510539	-0.999235	0.208194	0	0	0	1
0.036426	-0.999287	0.004708	0.366441	-0.998594	-0.0362461	0.0383651	-0.39646	-0.0381968	-0.00611405	-0.99925	0.208313	0	0	0	1
0.0365457	-0.999278	0.00555694	0.366927	-0.998609	-0.0363366	0.0378902	-0.39634	-0.0376907	-0.00694908	-0.999264	0.208412	0	0	0	1
0.0366273	-0.999268	0.00674578	0.367497	-0.998643	-0.036381	0.0369463	-0.396346	-0.0367036	-0.00810497	-0.999292	0.208571	0	0	0	1
0.0365974	-0.999258	0.008201	0.368107	-0.998677	-0.0363059	0.0360915	-0.396359	-0.0357968	-0.00952605	-0.999312	0.208747	0	0	0	1
0.0366615	-0.999248	0.00904147	0.368541	-0.998694	-0.0363452	0.0355862	-0.39629	-0.0352606	-0.0103493	-0.999323	0.20885	0	0	0	1
0.036758	-0.999237	0.00991572	0.368964	-0.998705	-0.0364152	0.0351903	-0.396215	-0.0348322	-0.0112114	-0.999329	0.208944	0	0	0	1
0.0369107	-0.999222	0.0107999	0.369397	-0.998714	-0.0365416	0.0348132	-0.396132	-0.0344212	-0.0120859	-0.999333	0.209038	0	0	0	1
0.0370383	-0.999207	0.0117223	0.369867	-0.998723	-0.0366424	0.0344318	-0.396023	-0.0340048	-0.0129975	-0.999336	0.209139	0	0	0	1
0.0370033	-0.9992	0.0123914	0.370287	-0.998735	-0.0365886	0.0341417	-0.395866	-0.0336909	-0.0136539	-0.999338	0.209211	0	0	0	1
0.0370939	-0.999189	0.0130143	0.370724	-0.998743	-0.0366625	0.0338398	-0.395685	-0.0333651	-0.014268	-0.99934	0.209282	0	0	0	1
0.0370593	-0.999181	0.0136416	0.371127	-0.998761	-0.0366142	0.0333589	-0.395579	-0.032862	-0.0148757	-0.999348	0.209367	0	0	0	1
0.0370359	-0.999172	0.014381	0.371531	-0.998781	-0.0365751	0.0328101	-0.395519	-0.0322868	-0.0155934	-0.999356	0.209466	0	0	0	1
0.0370076	-0.99916	0.0152431	0.371957	-0.998795	-0.0365255	0.0324129	-0.395433	-0.0318588	-0.0164391	-0.999356	0.209565	0	0	0	1
0.0369866	-0.999151	0.0158702	0.372299	-0.998805	-0.0364891	0.0321427	-0.395335	-0.0315662	-0.0170548	-0.999355	0.209634	0	0	0	1
0.0369506	-0.99914	0.016665	0.372706	-0.998818	-0.0364338	0.0318183	-0.395231	-0.0312137	-0.0178357	-0.999352	0.20972	0	0	0	1
0.036952	-0.999123	0.0176301	0.373199	-0.998831	-0.0364127	0.0314095	-0.395111	-0.0307699	-0.0187848	-0.999349	0.209826	0	0	0	1
0.0368284	-0.99911	0.018602	0.373693	-0.998851	-0.036268	0.0309696	-0.394994	-0.0302973	-0.0197358	-0.999345	0.209935	0	0	0	1
0.036703	-0.999103	0.0192132	0.374111	-0.998872	-0.0361355	0.0304129	-0.394883	-0.0297213	-0.0203223	-0.99935	0.210028	0	0	0	1
0.0363273	-0.999103	0.0199085	0.374544	-0.998908	-0.0357543	0.0296965	-0.394811	-0.028988	-0.0209801	-0.999358	0.210135	0	0	0	1
0.035998	-0.999099	0.0207036	0.375016	-0.998938	-0.0354157	0.0290653	-0.394708	-0.0283358	-0.0217424	-0.999361	0.210245	0	0	0	1
0.0359566	-0.999085	0.0214256	0.37545	-0.998955	-0.0353654	0.0285536	-0.394599	-0.0277997	-0.0224444	-0.99936	0.210343	0	0	0	1
0.0359967	-0.999062	0.0224255	0.375949	-0.998972	-0.0353923	0.0279282	-0.394536	-0.0271383	-0.0234222	-0.999356	0.210473	0	0	0	1
0.0358801	-0.999039	0.0235764	0.37649	-0.998994	-0.0352605	0.0272799	-0.394475	-0.0264523	-0.0245459	-0.999347	0.210619	0	0	0	1
0.035788	-0.999017	0.0246528	0.377006	-0.999013	-0.0351543	0.0267182	-0.394396	-0.0258552	-0.0255991	-0.999337	0.210746	0	0	0	1
0.0356541	-0.998996	0.0256604	0.377485	-0.999034	-0.0350099	0.0261331	-0.394351	-0.0252385	-0.0265817	-0.999327	0.210849	0	0	0	1
0.0356026	-0.998978	0.0264402	0.377886	-0.999049	-0.0349525	0.0256292	-0.394306	-0.0247089	-0.0273418	-0.999319	0.21092	0	0	0	1
0.0356889	-0.998955	0.027167	0.378275	-0.999058	-0.0350344	0.0251496	-0.39424	-0.0242016	-0.0280533	-0.999312	0.211011	0	0	0	1
0.035683	-0.998933	0.0279795	0.378682	-0.999068	-0.0350198	0.0247668	-0.394151	-0.0237905	-0.0288515	-0.999299	0.211107	0	0	0	1
0.0357505	-0.998909	0.0287384	0.379067	-0.999074	-0.0350789	0.0244427	-0.394059	-0.023438	-0.0295999	-0.999286	0.211195	0	0	0	1
0.0358934	-0.99888	0.0295531	0.37949	-0.999078	-0.0352132	0.0240976	-0.393948	-0.0230599	-0.030405	-0.99927	0.211289	0	0	0	1
0.0360017	-0.998856	0.0302377	0.379881	-0.999081	-0.0353144	0.023818	-0.393818	-0.022753	-0.0310815	-0.999257	0.211366	0	0	0	1
0.0361195	-0.99883	0.0309304	0.380298	-0.999084	-0.0354263	0.0235099	-0.393681	-0.0224167	-0.0317654	-0.999243	0.21146	0	0	0	1
0.0361918	-0.998809	0.0315279	0.380698	-0.999091	-0.0354986	0.0230948	-0.393571	-0.0219782	-0.0323492	-0.999234	0.21157	0	0	0	1
0.0363581	-0.998784	0.0321049	0.381096	-0.999098	-0.0356705	0.0225405	-0.393506	-0.021398	-0.0329095	-0.999228	0.211698	0	0	0	1
0.0364542	-0.998757	0.0328431	0.381537	-0.999104	-0.0357653	0.0221118	-0.393411	-0.0209397	-0.0336338	-0.999214	0.211836	0	0	0	1
0.0365021	-0.998731	0.0335641	0.381933	-0.999112	-0.0358128	0.0216865	-0.393362	-0.020487	-0.0343399	-0.999199	0.211981	0	0	0	1
0.0364941	-0.998701	0.034443	0.382372	-0.999121	-0.0358019	0.0212579	-0.393308	-0.0200272	-0.0352025	-0.999178	0.212137	0	0	0	1
0.0364588	-0.998672	0.0353146	0.382822	-0.999131	-0.0357631	0.0208685	-0.393229	-0.0196079	-0.0360587	-0.999156	0.212285	0	0	0	1
0.0363814	-0.998642	0.0362411	0.383303	-0.999143	-0.0356831	0.0204462	-0.393139	-0.0191553	-0.0369678	-0.999132	0.212441	0	0	0	1
0.0362311	-0.998614	0.0371454	0.383788	-0.999157	-0.0355324	0.0199963	-0.393052	-0.0186789	-0.0378524	-0.999107	0.21261	0	0	0	1
0.0362473	-0.998578	0.0380878	0.384268	-0.999167	-0.0355508	0.0194881	-0.392991	-0.0181364	-0.0387763	-0.999082	0.212778	0	0	0	1
0.0361077	-0.998538	0.0392507	0.384781	-0.999183	-0.0354145	0.0188766	-0.392958	-0.0174891	-0.039914	-0.999049	0.212949	0	0	0	1
0.0361188	-0.998494	0.0403528	0.385258	-0.999194	-0.0354303	0.0182901	-0.392926	-0.016863	-0.0409946	-0.999016	0.213091	0	0	0	1
0.0361134	-0.998435	0.0417728	0.385825	-0.999205	-0.0354289	0.0176326	-0.392909	-0.0161553	-0.0423901	-0.998969	0.213268	0	0	0	1
0.0359508	-0.998393	0.0429203	0.386297	-0.999221	-0.0352738	0.0170323	-0.392891	-0.0155212	-0.0435128	-0.998931	0.213417	0	0	0	1
0.0359312	-0.998352	0.0438715	0.386743	-0.99923	-0.0352606	0.0165557	-0.392819	-0.0150117	-0.0444462	-0.998898	0.213539	0	0	0	1
0.0358905	-0.998313	0.0447925	0.38723	-0.999239	-0.0352271	0.0160911	-0.392692	-0.0145162	-0.0453495	-0.998864	0.213661	0	0	0	1
0.035571	-0.998288	0.0455817	0.387674	-0.999258	-0.03492	0.0155685	-0.392577	-0.0139803	-0.0461152	-0.998837	0.213777	0	0	0	1
0.0351355	-0.998274	0.04622	0.388092	-0.999282	-0.0345055	0.014921	-0.392475	-0.0133306	-0.0467246	-0.998817	0.213893	0	0	0	1
0.0348424	-0.998264	0.0466562	0.388503	-0.999303	-0.0342465	0.0140676	-0.392374	-0.0124756	-0.0471274	-0.99881	0.213998	0	0	0	1
0.0346351	-0.998253	0.0470507	0.388936	-0.99932	-0.0340694	0.0133232	-0.392218	-0.0117271	-0.0474936	-0.998801	0.214095	0	0	0	1
0.034594	-0.998242	0.0473184	0.389378	-0.999333	-0.0340766	0.0122477	-0.392137	-0.0106439	-0.047724	-0.998802	0.214237	0	0	0	1
0.0347898	-0.998221	0.0476221	0.389917	-0.999339	-0.0343276	0.0110348	-0.392052	-0.00941053	-0.0479879	-0.998802	0.214453	0	0	0	1
0.0350435	-0.998207	0.0477216	0.390368	-0.999341	-0.0346393	0.00981682	-0.392014	-0.00817628	-0.0480475	-0.99881	0.214663	0	0	0	1
0.0349642	-0.998196	0.0480024	0.390821	-0.99935	-0.0345954	0.00903557	-0.391904	-0.0073887	-0.0483004	-0.998804	0.214853	0	0	0	1
0.0351656	-0.998167	0.0484602	0.39134	-0.999347	-0.0348236	0.00842196	-0.391775	-0.00674905	-0.048738	-0.998787	0.215087	0	0	0	1
0.0352449	-0.998141	0.0489401	0.391848	-0.999347	-0.0349237	0.00793683	-0.391662	-0.00624299	-0.0492012	-0.998768	0.215354	0	0	0	1
0.0351766	-0.998118	0.0494585	0.392342	-0.999353	-0.0348748	0.0074811	-0.391592	-0.00577225	-0.0497029	-0.998746	0.215661	0	0	0	1
0.0352847	-0.998089	0.0499564	0.392795	-0.999351	-0.0349994	0.00709713	-0.391528	-0.00536521	-0.0501876	-0.998724	0.215938	0	0	0	1
0.0353362	-0.998057	0.0505616	0.393256	-0.999351	-0.0350661	0.00673388	-0.391459	-0.00497789	-0.05078	-0.998696	0.216198	0	0	0	1
0.0353943	-0.998021	0.0512166	0.393745	-0.999351	-0.0351403	0.00636056	-0.391374	-0.0045783	-0.0514217	-0.998665	0.216456	0	0	0	1
0.0353656	-0.997989	0.0518678	0.394291	-0.999354	-0.0351288	0.00597168	-0.391261	-0.00416772	-0.0520587	-0.998634	0.216757	0	0	0	1
0.0351494	-0.997961	0.0525369	0.394877	-0.999364	-0.034934	0.00550884	-0.391173	-0.0036924	-0.0527102	-0.998601	0.217126	0	0	0	1
0.0349946	-0.997928	0.053266	0.395492	-0.999371	-0.0348039	0.00499428	-0.39111	-0.00316018	-0.0534203	-0.998565	0.217537	0	0	0	1
0.0348947	-0.997893	0.0539868	0.396162	-0.999376	-0.0347283	0.00449998	-0.390985	-0.00264575	-0.0541232	-0.998529	0.217943	0	0	0	1
0.034392	-0.997884	0.0544759	0.396696	-0.999394	-0.0342443	0.00412181	-0.390823	-0.00227772	-0.0545977	-0.998504	0.21822	0	0	0	1
0.0341674	-0.997876	0.0547589	0.397105	-0.999403	-0.0340582	0.00340239	-0.390749	-0.00156028	-0.0548555	-0.998491	0.218386	0	0	0	1
0.0337278	-0.997857	0.0553653	0.397526	-0.999419	-0.033655	0.00271763	-0.390649	-0.000878594	-0.0554377	-0.99846	0.218509	0	0	0	1
0.0332139	-0.997826	0.0562342	0.397997	-0.999437	-0.0331975	0.00169027	-0.390626	0.00015014	-0.0562715	-0.998414	0.218649	0	0	0	1
0.0330031	-0.997793	0.0569475	0.398488	-0.999443	-0.0330583	0.000431016	-0.390603	0.00142244	-0.0569428	-0.998375	0.218789	0	0	0	1
0.0326066	-0.99778	0.0573942	0.398964	-0.999453	-0.0327236	-0.000643364	-0.390464	0.00249002	-0.0573547	-0.998349	0.218895	0	0	0	1
0.0324496	-0.997765	0.0577465	0.399477	-0.999455	-0.0326375	-0.00185892	-0.390296	0.00370943	-0.0576675	-0.998327	0.219001	0	0	0	1
0.032582	-0.997738	0.0581421	0.400016	-0.999444	-0.0328499	-0.00320754	-0.390155	0.00508024	-0.058018	-0.998301	0.219121	0	0	0	1
0.0325231	-0.99772	0.0584684	0.40051	-0.99944	-0.0328587	-0.00434039	-0.389998	0.00622171	-0.0583072	-0.998277	0.219189	0	0	0	1
0.0326663	-0.997679	0.0590876	0.40102	-0.999429	-0.0330554	-0.00517593	-0.38987	0.0070871	-0.0588975	-0.998237	0.219225	0	0	0	1
0.0326247	-0.997625	0.0600142	0.401498	-0.999426	-0.0330608	-0.00584985	-0.389825	0.0077901	-0.0598014	-0.998178	0.219279	0	0	0	1
0.0324147	-0.997564	0.0611308	0.401946	-0.999428	-0.0328895	-0.00634727	-0.389819	0.00831237	-0.0609026	-0.998107	0.219347	0	0	0	1
0.0323402	-0.997476	0.0626025	0.402457	-0.999426	-0.032856	-0.00680942	-0.389842	0.00881907	-0.0623588	-0.998013	0.219442	0	0	0	1
0.0322998	-0.997403	0.0637672	0.402901	-0.999424	-0.0328463	-0.00713022	-0.389827	0.00917618	-0.0635127	-0.997937	0.219481	0	0	0	1
0.032335	-0.997348	0.0646092	0.403292	-0.999421	-0.0329012	-0.00731573	-0.389742	0.00939199	-0.0643477	-0.997881	0.219474	0	0	0	1
0.0324341	-0.997289	0.0654633	0.403687	-0.999416	-0.0330232	-0.00753891	-0.389659	0.00965021	-0.065193	-0.997824	0.219497	0	0	0	1
0.0324448	-0.997235	0.0662725	0.404063	-0.999413	-0.0330576	-0.00777764	-0.38956	0.00991686	-0.0659936	-0.997769	0.219562	0	0	0	1
0.0323711	-0.99717	0.0672776	0.404473	-0.999411	-0.0330164	-0.00811396	-0.38949	0.0102822	-0.0669877	-0.997699	0.21968	0	0	0	1
0.0322848	-0.997114	0.0681403	0.404851	-0.999411	-0.0329579	-0.00839574	-0.389397	0.0105872	-0.0678415	-0.997638	0.219783	0	0	0	1
0.0324228	-0.99706	0.0688669	0.405213	-0.999404	-0.0331203	-0.00863342	-0.389278	0.0108588	-0.0685582	-0.997586	0.219872	0	0	0	1
0.0324416	-0.997005	0.0696492	0.405625	-0.9994	-0.0331649	-0.00888073	-0.389127	0.0111339	-0.0693316	-0.99753	0.219967	0	0	0	1
0.0323926	-0.996953	0.0704172	0.406069	-0.999398	-0.0331433	-0.00914966	-0.388965	0.0114255	-0.0700907	-0.997473	0.220084	0	0	0	1
0.0323596	-0.996904	0.071118	0.406515	-0.999395	-0.0331407	-0.00946533	-0.388838	0.0117628	-0.0707809	-0.997421	0.220224	0	0	0	1
0.032023	-0.996864	0.0718198	0.406938	-0.999401	-0.032844	-0.00991863	-0.388758	0.0122162	-0.0714713	-0.997366	0.220386	0	0	0	1
0.0318156	-0.996819	0.0725357	0.407376	-0.9994	-0.0326855	-0.0104787	-0.388682	0.012786	-0.072171	-0.997308	0.220556	0	0	0	1
0.0316023	-0.996773	0.0732626	0.407852	-0.999395	-0.0325445	-0.0113489	-0.388621	0.0136665	-0.0728718	-0.997246	0.220717	0	0	0	1
0.0311613	-0.996721	0.0741523	0.408418	-0.999399	-0.0321712	-0.0121134	-0.388477	0.0144291	-0.0737423	-0.997171	0.220823	0	0	0	1
0.0308263	-0.996684	0.0747825	0.408943	-0.999395	-0.0319164	-0.0130778	-0.388372	0.0153911	-0.0743462	-0.997112	0.220862	0	0	0	1
0.0307891	-0.996643	0.0753453	0.40939	-0.999379	-0.0319635	-0.0140854	-0.388342	0.0164163	-0.0748768	-0.997056	0.220905	0	0	0	1
0.030825	-0.996558	0.0764444	0.409993	-0.999357	-0.032109	-0.0152859	-0.388357	0.0176577	-0.075936	-0.996954	0.221025	0	0	0	1
0.030711	-0.996491	0.0773618	0.410554	-0.999332	-0.032129	-0.0168161	-0.388477	0.0192126	-0.0768055	-0.996859	0.221106	0	0	0	1
0.0306367	-0.996495	0.0773403	0.410951	-0.999295	-0.0322036	-0.0187581	-0.388592	0.021153	-0.0767229	-0.996826	0.221122	0	0	0	1
0.0307379	-0.996517	0.0770155	0.411438	-0.999242	-0.0324708	-0.0210123	-0.38856	0.0234099	-0.0763229	-0.996806	0.22121	0	0	0	1
0.03107	-0.996557	0.07636	0.412044	-0.999187	-0.0329249	-0.0228125	-0.388181	0.0252182	-0.0756009	-0.996817	0.22131	0	0	0	1
0.0309768	-0.996601	0.075827	0.412642	-0.999152	-0.0329291	-0.0242886	-0.387728	0.0266731	-0.0750221	-0.996823	0.221428	0	0	0	1
0.0308831	-0.996619	0.075619	0.413123	-0.999111	-0.0329503	-0.0258967	-0.38754	0.0282711	-0.0747637	-0.996798	0.221592	0	0	0	1
0.030925	-0.996632	0.0754345	0.413529	-0.999058	-0.0331209	-0.027686	-0.387508	0.0300615	-0.0745188	-0.996764	0.221738	0	0	0	1
0.0309801	-0.996644	0.0752507	0.413901	-0.998999	-0.0333073	-0.0295219	-0.387521	0.0318996	-0.0742723	-0.996725	0.221898	0	0	0	1
0.0309508	-0.996656	0.0751056	0.414379	-0.998928	-0.0334357	-0.031706	-0.387483	0.0340816	-0.0740552	-0.996669	0.222143	0	0	0	1
0.0308296	-0.99666	0.0751093	0.414988	-0.99886	-0.033466	-0.0337481	-0.38729	0.0361194	-0.0739947	-0.996602	0.222412	0	0	0	1
0.030206	-0.996689	0.0749706	0.415571	-0.998833	-0.0329325	-0.0350484	-0.386881	0.0373719	-0.0738358	-0.996567	0.222567	0	0	0	1
0.0292676	-0.996693	0.0752884	0.416096	-0.998827	-0.0320751	-0.0360025	-0.386582	0.0382689	-0.0741578	-0.996509	0.222725	0	0	0	1
0.028235	-0.996678	0.0758793	0.41649	-0.998833	-0.031114	-0.0366828	-0.386488	0.0388924	-0.0747664	-0.99644	0.222909	0	0	0	1
0.0280204	-0.996595	0.0770476	0.416904	-0.998821	-0.0309768	-0.0371049	-0.386471	0.0393357	-0.0759284	-0.996334	0.22307	0	0	0	1
0.0279374	-0.996486	0.0784695	0.417302	-0.998805	-0.0309829	-0.0375288	-0.386546	0.0397986	-0.0773386	-0.996207	0.223236	0	0	0	1
0.0279576	-0.996342	0.0802701	0.417811	-0.99878	-0.0311191	-0.0380811	-0.38664	0.0404102	-0.0791187	-0.996043	0.223458	0	0	0	1
0.0280948	-0.996216	0.0817699	0.418296	-0.998757	-0.0313517	-0.038501	-0.386619	0.0408894	-0.0805977	-0.995905	0.223611	0	0	0	1
0.0282713	-0.996134	0.0827004	0.418684	-0.99874	-0.0315863	-0.038737	-0.386506	0.0411698	-0.0815122	-0.995819	0.223707	0	0	0	1
0.0283194	-0.996054	0.0836481	0.419123	-0.998728	-0.0316937	-0.0389774	-0.386352	0.041445	-0.082449	-0.99573	0.223818	0	0	0	1
0.0279445	-0.995986	0.0845779	0.419556	-0.998729	-0.0313755	-0.039203	-0.386183	0.0416697	-0.083386	-0.995643	0.223919	0	0	0	1
0.0277834	-0.995919	0.0854128	0.41997	-0.998725	-0.0312653	-0.0393956	-0.386012	0.0418756	-0.0842203	-0.995564	0.224	0	0	0	1
0.0277092	-0.995838	0.0863796	0.420388	-0.998716	-0.0312523	-0.0396368	-0.385886	0.0421417	-0.0851813	-0.995471	0.224107	0	0	0	1
0.0276088	-0.99576	0.0873008	0.42076	-0.998707	-0.0312117	-0.0398792	-0.385795	0.0424052	-0.0860979	-0.995381	0.224217	0	0	0	1
0.0276051	-0.995689	0.0881127	0.421096	-0.998697	-0.0312614	-0.0400936	-0.385707	0.0426456	-0.086902	-0.995301	0.224316	0	0	0	1
0.0276572	-0.995608	0.0890006	0.421467	-0.998684	-0.0313733	-0.0403358	-0.385613	0.0429212	-0.0877788	-0.995212	0.224434	0	0	0	1
0.027651	-0.99552	0.089989	0.4219	-0.99867	-0.0314353	-0.0406215	-0.385511	0.0432386	-0.088757	-0.995112	0.224588	0	0	0	1
0.0278394	-0.99544	0.0908117	0.422345	-0.998652	-0.0316827	-0.0408722	-0.385363	0.0435333	-0.0895623	-0.995027	0.224752	0	0	0	1
0.0278595	-0.995373	0.0915327	0.422799	-0.99864	-0.0317561	-0.0411092	-0.385207	0.043796	-0.0902738	-0.994951	0.224923	0	0	0	1
0.0277525	-0.995301	0.0923448	0.423294	-0.998629	-0.0317116	-0.0414052	-0.385114	0.0441093	-0.0910799	-0.994863	0.225132	0	0	0	1
0.0276252	-0.995239	0.0930516	0.423751	-0.99862	-0.0316408	-0.0416802	-0.385034	0.0443962	-0.0917825	-0.994786	0.225337	0	0	0	1
0.0276174	-0.995171	0.0937805	0.424191	-0.998608	-0.0316896	-0.0419379	-0.384955	0.0446774	-0.0925024	-0.994707	0.225523	0	0	0	1
0.0276636	-0.995083	0.0946971	0.424669	-0.998592	-0.0318047	-0.0422301	-0.384891	0.0450044	-0.0934062	-0.994608	0.225692	0	0	0	1
0.0277207	-0.994982	0.0957351	0.425147	-0.998577	-0.0319342	-0.0424938	-0.384833	0.045308	-0.0944315	-0.994497	0.225797	0	0	0	1
0.0276846	-0.994869	0.0969117	0.425597	-0.998564	-0.0319766	-0.0427523	-0.384797	0.045602	-0.0955996	-0.994372	0.22584	0	0	0	1
0.0276085	-0.994724	0.0984088	0.426083	-0.998548	-0.0320036	-0.0431037	-0.384833	0.0459959	-0.0970865	-0.99421	0.225901	0	0	0	1
0.027532	-0.994545	0.100218	0.426602	-0.998526	-0.0320575	-0.0435736	-0.384955	0.0465187	-0.0988807	-0.994009	0.226005	0	0	0	1
0.027466	-0.994421	0.101464	0.426991	-0.998514	-0.032077	-0.043844	-0.384998	0.0468242	-0.100119	-0.99387	0.226041	0	0	0	1
0.0275733	-0.994309	0.102525	0.427427	-0.9985	-0.0322532	-0.0440225	-0.384922	0.0470488	-0.101168	-0.993753	0.226045	0	0	0	1
0.0276899	-0.994208	0.103473	0.427898	-0.998489	-0.032428	-0.0441457	-0.384763	0.0472155	-0.102105	-0.99365	0.226018	0	0	0	1
0.0276565	-0.994129	0.104238	0.428322	-0.998484	-0.032441	-0.0442414	-0.384589	0.0473333	-0.102867	-0.993566	0.225985	0	0	0	1
0.0274845	-0.994068	0.104856	0.428727	-0.998481	-0.0323153	-0.0444095	-0.384403	0.0475046	-0.103487	-0.993493	0.225951	0	0	0	1
0.0274001	-0.994001	0.105512	0.429158	-0.998473	-0.0322845	-0.0446236	-0.384259	0.0477323	-0.104139	-0.993414	0.225942	0	0	0	1
0.027315	-0.993939	0.106117	0.429583	-0.998461	-0.0322564	-0.0448912	-0.384185	0.0480121	-0.104738	-0.993337	0.225975	0	0	0	1
0.0272604	-0.99388	0.106686	0.43001	-0.998445	-0.0322671	-0.0452487	-0.384128	0.0483842	-0.105297	-0.99326	0.226076	0	0	0	1
0.0273128	-0.993819	0.107239	0.430516	-0.998426	-0.0323825	-0.0455833	-0.384023	0.0487442	-0.105836	-0.993185	0.226211	0	0	0	1
0.0270975	-0.993782	0.10763	0.430988	-0.998416	-0.0322209	-0.0459143	-0.383996	0.0490667	-0.106226	-0.993128	0.226388	0	0	0	1
0.0270174	-0.993749	0.107959	0.431447	-0.998396	-0.0322048	-0.0463626	-0.383972	0.0495196	-0.106544	-0.993071	0.226619	0	0	0	1
0.0269968	-0.993708	0.108344	0.432028	-0.998371	-0.0322569	-0.0468595	-0.38385	0.0500295	-0.106913	-0.993006	0.226902	0	0	0	1
0.0263412	-0.993689	0.108672	0.432559	-0.998364	-0.0316738	-0.0474058	-0.383729	0.0505187	-0.107256	-0.992944	0.227187	0	0	0	1
0.025657	-0.99369	0.108829	0.433067	-0.998347	-0.0310753	-0.0481523	-0.383617	0.0512004	-0.107424	-0.992891	0.227477	0	0	0	1
0.0253963	-0.993713	0.108681	0.433618	-0.9983	-0.0309202	-0.0492119	-0.38351	0.052233	-0.107257	-0.992855	0.227751	0	0	0	1
0.0251649	-0.99379	0.108031	0.434046	-0.998222	-0.0308271	-0.05083	-0.383519	0.0538147	-0.10657	-0.992845	0.228015	0	0	0	1
0.0252983	-0.993862	0.107335	0.434601	-0.998108	-0.0311368	-0.0528342	-0.38344	0.0558221	-0.105806	-0.992816	0.22828	0	0	0	1
0.0253573	-0.993922	0.106764	0.435223	-0.998001	-0.0313607	-0.0546917	-0.38315	0.0576777	-0.105174	-0.992777	0.228477	0	0	0	1
0.0252188	-0.993966	0.106386	0.435876	-0.997914	-0.0313662	-0.0562702	-0.38275	0.0592379	-0.104755	-0.992729	0.228632	0	0	0	1
0.025031	-0.994007	0.106042	0.436378	-0.997837	-0.0313022	-0.0576505	-0.382483	0.0605947	-0.104379	-0.992687	0.228781	0	0	0	1
0.0249942	-0.994013	0.105999	0.436834	-0.997742	-0.0314254	-0.0591994	-0.382495	0.0621465	-0.10429	-0.9926	0.228954	0	0	0	1
0.0249296	-0.99401	0.106042	0.437275	-0.99764	-0.0315368	-0.0608505	-0.382629	0.0638007	-0.104285	-0.992496	0.229078	0	0	0	1
0.0251301	-0.993965	0.106419	0.437802	-0.997516	-0.0319508	-0.0626385	-0.382707	0.0656312	-0.10459	-0.992344	0.229136	0	0	0	1
0.0253464	-0.99391	0.106878	0.438447	-0.997388	-0.0323875	-0.0644258	-0.382654	0.0674655	-0.104975	-0.99218	0.229129	0	0	0	1
0.0253673	-0.993874	0.107201	0.439078	-0.997294	-0.032574	-0.0657772	-0.382438	0.0688368	-0.105252	-0.992057	0.2291	0	0	0	1
0.0251159	-0.993844	0.107544	0.439703	-0.997239	-0.0324401	-0.0666653	-0.3821	0.0697143	-0.105582	-0.99196	0.229013	0	0	0	1
0.0247735	-0.993804	0.107988	0.440189	-0.997205	-0.0321948	-0.0672924	-0.381898	0.0703227	-0.106028	-0.99187	0.228937	0	0	0	1
0.0247006	-0.993729	0.108697	0.440605	-0.997184	-0.0322057	-0.0676035	-0.381846	0.0706508	-0.10673	-0.991771	0.228748	0	0	0	1
0.0246607	-0.993638	0.109536	0.440945	-0.997182	-0.0322263	-0.06761	-0.381868	0.0706803	-0.107569	-0.991678	0.228515	0	0	0	1
0.0247449	-0.993536	0.110438	0.441298	-0.997178	-0.0323751	-0.0676077	-0.38189	0.0707166	-0.108463	-0.991578	0.2283	0	0	0	1
0.0249073	-0.993449	0.11118	0.441622	-0.997171	-0.0325909	-0.0676041	-0.381869	0.0707552	-0.109191	-0.991496	0.228128	0	0	0	1
0.0251845	-0.993337	0.112116	0.442017	-0.997152	-0.0329485	-0.0677162	-0.381802	0.0709295	-0.1101	-0.991383	0.228092	0	0	0	1
0.0256357	-0.993239	0.112872	0.44245	-0.997127	-0.0334683	-0.0678273	-0.381639	0.0711169	-0.110819	-0.991289	0.22813	0	0	0	1
0.0257379	-0.993157	0.113575	0.442911	-0.99711	-0.0336404	-0.0679952	-0.381495	0.0713212	-0.111506	-0.991198	0.228246	0	0	0	1
0.0259007	-0.993081	0.114196	0.443332	-0.997088	-0.0338713	-0.0681943	-0.381399	0.0715609	-0.112107	-0.991113	0.228418	0	0	0	1
0.025983	-0.993011	0.114789	0.443781	-0.997068	-0.0340224	-0.068419	-0.381309	0.0718167	-0.112684	-0.991029	0.228628	0	0	0	1
0.0259651	-0.992948	0.115338	0.444261	-0.997053	-0.0340664	-0.068612	-0.381207	0.0720278	-0.113226	-0.990951	0.228812	0	0	0	1
0.0257093	-0.992936	0.115491	0.444527	-0.997056	-0.0338288	-0.0686826	-0.381196	0.0720749	-0.113394	-0.990929	0.228852	0	0	0	1
0.0253123	-0.992978	0.115219	0.444454	-0.99708	-0.0333946	-0.0685445	-0.381254	0.0718814	-0.113157	-0.99097	0.228668	0	0	0	1
0.0249241	-0.993026	0.114888	0.444281	-0.997107	-0.0329604	-0.0683665	-0.381393	0.071647	-0.112861	-0.991021	0.228446	0	0	0	1
0.0243455	-0.99309	0.114466	0.444	-0.997142	-0.0323255	-0.0681603	-0.381629	0.0713599	-0.112489	-0.991084	0.228176	0	0	0	1
0.0238005	-0.99316	0.113968	0.443714	-0.997177	-0.0317156	-0.0679238	-0.381838	0.0710443	-0.112039	-0.991157	0.227864	0	0	0	1
0.0236492	-0.993238	0.113315	0.443504	-0.997212	-0.031473	-0.0675348	-0.381847	0.070615	-0.111411	-0.991259	0.227456	0	0	0	1
0.023574	-0.993322	0.112593	0.443304	-0.997245	-0.0312988	-0.0671131	-0.381819	0.0701595	-0.11071	-0.99137	0.227019	0	0	0	1
0.0232025	-0.99342	0.111803	0.442991	-0.997287	-0.0308254	-0.0667128	-0.381923	0.0696908	-0.109961	-0.991486	0.226591	0	0	0	1
0.0227433	-0.993511	0.111089	0.442645	-0.997329	-0.0302733	-0.0663423	-0.382061	0.0692453	-0.109293	-0.991591	0.226179	0	0	0	1
0.0222942	-0.993593	0.110443	0.442287	-0.997367	-0.0297397	-0.0659997	-0.382184	0.0688319	-0.108691	-0.991686	0.225803	0	0	0	1
0.0218354	-0.993678	0.109767	0.4419	-0.997407	-0.0291933	-0.065643	-0.382292	0.068403	-0.108059	-0.991785	0.225425	0	0	0	1
0.021524	-0.993755	0.109133	0.441572	-0.99744	-0.0288015	-0.0653166	-0.382344	0.0680224	-0.107457	-0.991876	0.22508	0	0	0	1
0.0212303	-0.993835	0.108456	0.441238	-0.997473	-0.0284225	-0.0649677	-0.382381	0.0676203	-0.106812	-0.991974	0.224744	0	0	0	1
0.0208662	-0.993919	0.107761	0.440882	-0.997508	-0.0279734	-0.0646285	-0.382451	0.0672204	-0.106154	-0.992072	0.224403	0	0	0	1
0.0204905	-0.993999	0.10709	0.440531	-0.997542	-0.0275161	-0.0643029	-0.382532	0.0668342	-0.105519	-0.992165	0.224074	0	0	0	1
0.0201288	-0.994078	0.106427	0.440191	-0.997574	-0.0270754	-0.0639911	-0.382613	0.0664642	-0.104891	-0.992257	0.223767	0	0	0	1
0.0198033	-0.994158	0.105737	0.439862	-0.997605	-0.0266703	-0.0636848	-0.38268	0.0661033	-0.104232	-0.99235	0.223478	0	0	0	1
0.0194452	-0.994245	0.104982	0.439508	-0.997636	-0.0262282	-0.0633749	-0.382762	0.0657342	-0.103511	-0.99245	0.223185	0	0	0	1
0.0190708	-0.99433	0.104241	0.439153	-0.997668	-0.025771	-0.063063	-0.382853	0.0653624	-0.102805	-0.992548	0.222892	0	0	0	1
0.0186226	-0.994417	0.103494	0.43877	-0.997702	-0.0252382	-0.0627337	-0.382969	0.064966	-0.102098	-0.992647	0.222572	0	0	0	1
0.0181648	-0.994496	0.102815	0.438399	-0.997734	-0.0247035	-0.0624319	-0.383098	0.0645987	-0.101458	-0.992737	0.222255	0	0	0	1
0.0177699	-0.994577	0.102094	0.438028	-0.997767	-0.0242261	-0.0620949	-0.383192	0.0642021	-0.100772	-0.992832	0.221928	0	0	0	1
0.0173815	-0.99466	0.101351	0.437667	-0.997798	-0.0237561	-0.0617755	-0.383285	0.0638239	-0.100064	-0.992928	0.221629	0	0	0	1
0.0170075	-0.994742	0.100611	0.437319	-0.997827	-0.0233036	-0.0614796	-0.383382	0.0634715	-0.0993564	-0.993022	0.221361	0	0	0	1
0.0166709	-0.994831	0.0997804	0.436957	-0.997856	-0.0228814	-0.0611626	-0.38346	0.0631001	-0.0985569	-0.993126	0.221088	0	0	0	1
0.0163374	-0.994921	0.0989343	0.4366	-0.997884	-0.0224631	-0.0608587	-0.383544	0.0627426	-0.0977408	-0.993229	0.220838	0	0	0	1
0.016013	-0.99501	0.0980879	0.436247	-0.997911	-0.0220551	-0.060561	-0.383633	0.0623927	-0.0969234	-0.993331	0.2206	0	0	0	1
0.0158956	-0.995101	0.0971755	0.435879	-0.997935	-0.0218499	-0.0602498	-0.383728	0.0620485	-0.0960272	-0.99344	0.220357	0	0	0	1
0.0156388	-0.995192	0.0962892	0.435519	-0.99796	-0.0215092	-0.0599613	-0.383827	0.0617148	-0.0951652	-0.993543	0.220131	0	0	0	1
0.0153386	-0.995286	0.0953542	0.435141	-0.997987	-0.0211205	-0.0596495	-0.383927	0.0613529	-0.0942575	-0.993652	0.219894	0	0	0	1
0.0151807	-0.995361	0.0946023	0.434825	-0.998007	-0.0208912	-0.0593899	-0.384014	0.0610614	-0.0935224	-0.99374	0.21968	0	0	0	1
0.0148584	-0.995452	0.0936836	0.434443	-0.998035	-0.0204812	-0.0590651	-0.384109	0.0606859	-0.0926322	-0.993846	0.219427	0	0	0	1
0.0146689	-0.995537	0.0928082	0.434094	-0.998057	-0.0202106	-0.0587717	-0.384192	0.0603558	-0.0917761	-0.993946	0.219202	0	0	0	1
0.0146847	-0.995625	0.0918638	0.433739	-0.998077	-0.0201409	-0.0584645	-0.384271	0.0600296	-0.0908389	-0.994051	0.218983	0	0	0	1
0.0144789	-0.995729	0.090754	0.433329	-0.998103	-0.0198366	-0.0581223	-0.38436	0.0596451	-0.0897507	-0.994173	0.218752	0	0	0	1
0.0143331	-0.995836	0.0896	0.43293	-0.998128	-0.0195898	-0.0577724	-0.384421	0.0592578	-0.0886146	-0.994298	0.218536	0	0	0	1
0.0142596	-0.995961	0.0882156	0.43249	-0.998156	-0.0193973	-0.0573593	-0.384437	0.0588095	-0.0872455	-0.994446	0.218308	0	0	0	1
0.0141499	-0.996072	0.0869687	0.432101	-0.998181	-0.019182	-0.0569947	-0.384445	0.0584098	-0.0860145	-0.994577	0.218112	0	0	0	1
0.0140927	-0.996191	0.0856007	0.431672	-0.998207	-0.0190101	-0.0565946	-0.384453	0.0579772	-0.0846602	-0.994718	0.217902	0	0	0	1
0.0139543	-0.996328	0.0840125	0.431174	-0.998237	-0.0187412	-0.0561439	-0.384463	0.0574831	-0.0830915	-0.994879	0.217683	0	0	0	1
0.0138814	-0.996416	0.0829752	0.430828	-0.998255	-0.0185866	-0.055883	-0.384528	0.0571958	-0.0820653	-0.994981	0.217564	0	0	0	1
0.0137492	-0.996501	0.0819694	0.43047	-0.998273	-0.0183746	-0.0556176	-0.384601	0.0569001	-0.0810739	-0.995079	0.217424	0	0	0	1
0.0135816	-0.996582	0.0810139	0.430123	-0.998293	-0.0181295	-0.055339	-0.384672	0.0565895	-0.0801347	-0.995173	0.217263	0	0	0	1
0.0134247	-0.996661	0.080056	0.429774	-0.998313	-0.017896	-0.0550646	-0.384741	0.0562843	-0.0791924	-0.995266	0.21711	0	0	0	1
0.0132409	-0.996745	0.0790339	0.429393	-0.998333	-0.0176324	-0.0547878	-0.38482	0.055974	-0.0781874	-0.995363	0.216967	0	0	0	1
0.0130916	-0.996807	0.078276	0.429072	-0.998348	-0.0174238	-0.0545781	-0.384929	0.0557386	-0.0774429	-0.995434	0.216841	0	0	0	1
0.0129094	-0.996883	0.0773377	0.428703	-0.998367	-0.0171686	-0.0543155	-0.385021	0.0554449	-0.076521	-0.995522	0.216696	0	0	0	1
0.0127546	-0.996952	0.0764633	0.428362	-0.998384	-0.0169457	-0.054065	-0.385101	0.0551669	-0.075661	-0.995603	0.216562	0	0	0	1
0.0125883	-0.997017	0.0756452	0.428024	-0.9984	-0.0167167	-0.0538366	-0.385207	0.0549115	-0.0748573	-0.995678	0.216427	0	0	0	1
0.0123886	-0.997079	0.0748608	0.427691	-0.998417	-0.0164567	-0.0536119	-0.385321	0.0546582	-0.074089	-0.995749	0.216287	0	0	0	1
0.012313	-0.997138	0.0740729	0.427362	-0.998432	-0.01632	-0.0533718	-0.385436	0.054399	-0.0733105	-0.995821	0.21613	0	0	0	1
0.0121652	-0.997209	0.0731383	0.426988	-0.99845	-0.0161002	-0.0530857	-0.385547	0.0540861	-0.0723901	-0.995906	0.215954	0	0	0	1
0.01207	-0.997271	0.0723069	0.426649	-0.998466	-0.0159419	-0.0528385	-0.385658	0.0538181	-0.0715692	-0.995979	0.215797	0	0	0	1
0.0119489	-0.997345	0.071303	0.42627	-0.998485	-0.0157456	-0.0525464	-0.38574	0.0535006	-0.0705781	-0.996067	0.215636	0	0	0	1
0.0118205	-0.997416	0.0703137	0.425885	-0.998502	-0.0155446	-0.05227	-0.385829	0.053199	-0.0696016	-0.996152	0.215503	0	0	0	1
0.0117356	-0.997485	0.0693439	0.425506	-0.998518	-0.0153899	-0.0520099	-0.385913	0.0529174	-0.0686418	-0.996234	0.215381	0	0	0	1
0.011668	-0.997571	0.0681081	0.425043	-0.998538	-0.015234	-0.0516762	-0.385999	0.0525594	-0.0674167	-0.996336	0.215239	0	0	0	1
0.01152	-0.997656	0.0668813	0.424584	-0.998558	-0.0149994	-0.0513507	-0.386086	0.0522046	-0.0662044	-0.996436	0.215106	0	0	0	1
0.0114754	-0.997742	0.0655947	0.424151	-0.998576	-0.0148672	-0.051042	-0.386174	0.0518731	-0.0649268	-0.996538	0.215017	0	0	0	1
0.0113544	-0.997837	0.0641529	0.423709	-0.998595	-0.0146516	-0.0507358	-0.38626	0.0515372	-0.0634979	-0.996647	0.214956	0	0	0	1
0.0113619	-0.997935	0.0626149	0.423274	-0.998614	-0.0145576	-0.0503825	-0.386297	0.0511612	-0.061967	-0.996763	0.21488	0	0	0	1
0.0113599	-0.998016	0.0613008	0.422905	-0.998629	-0.0144718	-0.0501156	-0.386358	0.0508745	-0.0606588	-0.996858	0.214847	0	0	0	1
0.0112682	-0.998091	0.0600979	0.422513	-0.998645	-0.0143019	-0.0498342	-0.386429	0.0505698	-0.0594663	-0.996945	0.214771	0	0	0	1
0.0111364	-0.998141	0.0592741	0.422184	-0.998659	-0.0141153	-0.0496155	-0.386511	0.0503313	-0.0586535	-0.997006	0.214685	0	0	0	1
0.010939	-0.998191	0.0584714	0.421826	-0.998673	-0.0138648	-0.0493993	-0.386624	0.0500919	-0.0578648	-0.997064	0.214593	0	0	0	1
0.0107555	-0.998239	0.0576707	0.421453	-0.998686	-0.0136292	-0.0491932	-0.386759	0.0498639	-0.0570773	-0.997121	0.214502	0	0	0	1
0.0107108	-0.99829	0.0568032	0.421067	-0.998699	-0.0135279	-0.0489589	-0.386886	0.0496149	-0.0562164	-0.997182	0.214404	0	0	0	1
0.0106565	-0.99834	0.0559218	0.420709	-0.998712	-0.0134165	-0.0487213	-0.386975	0.049362	-0.0553421	-0.997243	0.214305	0	0	0	1
0.0105316	-0.998391	0.0550206	0.42032	-0.998727	-0.0132336	-0.0484767	-0.387087	0.0490982	-0.0544515	-0.997305	0.214202	0	0	0	1
0.0103558	-0.998437	0.0542178	0.419953	-0.99874	-0.013007	-0.0482676	-0.387212	0.0488687	-0.0536612	-0.997359	0.214113	0	0	0	1
0.0101975	-0.998488	0.0532975	0.419538	-0.998755	-0.01279	-0.0480123	-0.387345	0.0485928	-0.0527531	-0.997421	0.214009	0	0	0	1
0.010198	-0.99854	0.0523282	0.419101	-0.998768	-0.0127301	-0.0477569	-0.387496	0.0483247	-0.0517883	-0.997485	0.213901	0	0	0	1
0.010328	-0.9986	0.0511414	0.418624	-0.998783	-0.0127858	-0.0474249	-0.387614	0.0479838	-0.050601	-0.997562	0.213773	0	0	0	1
0.0105583	-0.99867	0.0497083	0.418113	-0.9988	-0.0129274	-0.0470225	-0.387682	0.047574	-0.0491639	-0.997654	0.213622	0	0	0	1
0.0107739	-0.998733	0.0483703	0.417677	-0.998816	-0.0130616	-0.0466568	-0.387715	0.0472009	-0.0478221	-0.997737	0.213503	0	0	0	1
0.0107453	-0.998814	0.0466773	0.417183	-0.998836	-0.0129345	-0.0462571	-0.387758	0.0467775	-0.0461377	-0.997836	0.213427	0	0	0	1
0.0106949	-0.998895	0.0449325	0.416712	-0.998855	-0.0127855	-0.0458799	-0.387815	0.0463752	-0.0444023	-0.997934	0.213401	0	0	0	1
0.0107045	-0.998962	0.0434172	0.416291	-0.998871	-0.0127108	-0.0455552	-0.387876	0.0460313	-0.0428925	-0.998015	0.213372	0	0	0	1
0.0106799	-0.999016	0.0421499	0.415877	-0.998886	-0.0126147	-0.0452428	-0.387942	0.0457016	-0.0416318	-0.998084	0.213296	0	0	0	1
0.0104508	-0.999054	0.0412916	0.415499	-0.998901	-0.0123363	-0.0449965	-0.388049	0.0454349	-0.0407879	-0.998131	0.213199	0	0	0	1
0.0103437	-0.999095	0.0403139	0.415064	-0.998915	-0.0121737	-0.0447185	-0.38818	0.0451405	-0.0398196	-0.998183	0.21309	0	0	0	1
0.0104139	-0.999131	0.0394007	0.414638	-0.998927	-0.0121927	-0.0444636	-0.388335	0.044877	-0.0389074	-0.998231	0.212991	0	0	0	1
0.0104834	-0.999164	0.0385472	0.414199	-0.998937	-0.0122146	-0.044223	-0.38852	0.0446285	-0.0380547	-0.998275	0.212891	0	0	0	1
0.0107036	-0.999199	0.0375509	0.413709	-0.998947	-0.0123796	-0.043938	-0.388715	0.0443394	-0.0370532	-0.998326	0.212774	0	0	0	1
0.0110526	-0.999234	0.0365106	0.413231	-0.998958	-0.012671	-0.043625	-0.38887	0.0440259	-0.0360025	-0.998378	0.212642	0	0	0	1
0.0113879	-0.999267	0.035483	0.412773	-0.998969	-0.0129489	-0.0432812	-0.38898	0.0436807	-0.0349657	-0.99843	0.212487	0	0	0	1
0.0116699	-0.999297	0.0345428	0.412365	-0.99898	-0.0131789	-0.0429662	-0.389065	0.0433629	-0.0340183	-0.998477	0.212345	0	0	0	1
0.0119924	-0.99933	0.0334718	0.411959	-0.99899	-0.0134439	-0.0426348	-0.389121	0.043028	-0.0329389	-0.998527	0.21221	0	0	0	1
0.0121092	-0.999366	0.032333	0.411556	-0.999004	-0.0135007	-0.0422918	-0.389154	0.0426733	-0.0318009	-0.99858	0.212086	0	0	0	1
0.0120859	-0.999413	0.0308399	0.411044	-0.999025	-0.0133996	-0.0418328	-0.389174	0.0421934	-0.0303166	-0.998646	0.211922	0	0	0	1
0.0120726	-0.999457	0.0293828	0.410541	-0.999044	-0.013312	-0.0413879	-0.389196	0.0417284	-0.0288674	-0.998709	0.211765	0	0	0	1
0.0120875	-0.999488	0.0282994	0.410137	-0.999058	-0.0132725	-0.0410605	-0.389247	0.0413869	-0.0277888	-0.998753	0.211646	0	0	0	1
0.0120542	-0.999525	0.0270078	0.409652	-0.999076	-0.0131754	-0.0406681	-0.389313	0.0409765	-0.0265051	-0.998805	0.21151	0	0	0	1
0.0120537	-0.999557	0.0257935	0.409185	-0.999092	-0.0131156	-0.0402947	-0.389385	0.040587	-0.0252969	-0.998852	0.21138	0	0	0	1
0.0120948	-0.999581	0.0248139	0.408773	-0.999104	-0.0131097	-0.0399947	-0.389485	0.0402751	-0.0243204	-0.998889	0.211276	0	0	0	1
0.0120847	-0.999604	0.0238805	0.408359	-0.999116	-0.0130551	-0.0397044	-0.389601	0.0399724	-0.0233921	-0.998924	0.211176	0	0	0	1
0.0120989	-0.999624	0.0230094	0.40798	-0.999127	-0.0130285	-0.0394361	-0.389702	0.039693	-0.0225248	-0.998955	0.211083	0	0	0	1
0.0120298	-0.999645	0.0221249	0.407598	-0.999139	-0.0129183	-0.0391611	-0.389798	0.0394049	-0.0216474	-0.998986	0.210989	0	0	0	1
0.0119527	-0.999663	0.0213422	0.407245	-0.99915	-0.0128053	-0.0389194	-0.389901	0.0391515	-0.0208715	-0.999012	0.210905	0	0	0	1
0.011897	-0.999682	0.020465	0.406865	-0.999162	-0.0127098	-0.0386432	-0.389997	0.038863	-0.0200007	-0.999041	0.210811	0	0	0	1
0.0118697	-0.9997	0.0195973	0.406485	-0.999173	-0.0126438	-0.0383803	-0.390099	0.0385885	-0.0191382	-0.999069	0.210721	0	0	0	1
0.0117206	-0.999719	0.0186862	0.406068	-0.999186	-0.0124543	-0.0380915	-0.390219	0.0382855	-0.0182372	-0.999097	0.210623	0	0	0	1
0.0115928	-0.999733	0.0180083	0.405686	-0.999196	-0.0122971	-0.0378892	-0.390388	0.0380726	-0.0175673	-0.999117	0.210557	0	0	0	1
0.0115417	-0.999748	0.0172055	0.405261	-0.999207	-0.0122109	-0.0376214	-0.390538	0.037794	-0.0167704	-0.999142	0.210501	0	0	0	1
0.0114694	-0.999761	0.0164448	0.404839	-0.999223	-0.0121036	-0.0372272	-0.390628	0.0373894	-0.0160178	-0.999169	0.210424	0	0	0	1
0.011401	-0.999774	0.0157249	0.404445	-0.999237	-0.0120032	-0.0368938	-0.390703	0.0370463	-0.0153051	-0.999193	0.210358	0	0	0	1
0.0112181	-0.999789	0.0148399	0.404016	-0.999252	-0.0117827	-0.0365492	-0.39079	0.0366885	-0.0144317	-0.999219	0.210298	0	0	0	1
0.0111668	-0.999809	0.0135169	0.403509	-0.999269	-0.011677	-0.0361047	-0.390816	0.0362278	-0.0131167	-0.999254	0.210225	0	0	0	1
0.0110758	-0.999826	0.0122321	0.403021	-0.999285	-0.0115349	-0.0357174	-0.390826	0.0358244	-0.0118407	-0.999285	0.210195	0	0	0	1
0.0110042	-0.999842	0.0108927	0.402508	-0.9993	-0.0114115	-0.0353465	-0.390845	0.0354374	-0.0105091	-0.999313	0.210183	0	0	0	1
0.0110367	-0.999853	0.00982159	0.402086	-0.999311	-0.0114031	-0.0350334	-0.390881	0.0351125	-0.00944117	-0.999336	0.210159	0	0	0	1
0.0110466	-0.999863	0.0087863	0.401673	-0.999322	-0.011374	-0.0347179	-0.39094	0.0347853	-0.00840987	-0.999356	0.210087	0	0	0	1
0.0110006	-0.999871	0.00783593	0.401287	-0.999333	-0.0112927	-0.0344205	-0.391009	0.0344768	-0.00746513	-0.999374	0.21	0	0	0	1
0.0109393	-0.999879	0.00683596	0.400902	-0.999345	-0.011195	-0.0341071	-0.391061	0.0341517	-0.00647148	-0.999392	0.209912	0	0	0	1
0.0108363	-0.999886	0.00586304	0.400515	-0.999357	-0.0110571	-0.0338038	-0.391116	0.0338371	-0.0055061	-0.999409	0.20983	0	0	0	1
0.0106369	-0.999893	0.00513508	0.400141	-0.999366	-0.0108322	-0.0335942	-0.391244	0.0336185	-0.00478764	-0.99942	0.209789	0	0	0	1
0.0105233	-0.999897	0.00446878	0.399739	-0.999374	-0.0106956	-0.0334208	-0.391422	0.0334374	-0.00412746	-0.999429	0.209784	0	0	0	1
0.0106458	-0.999899	0.00365307	0.399328	-0.999381	-0.0107899	-0.0331783	-0.391551	0.0331867	-0.0033108	-0.99944	0.209767	0	0	0	1
0.0108555	-0.999899	0.0028533	0.398937	-0.999388	-0.0109723	-0.0329052	-0.391664	0.0329055	-0.00250758	-0.999452	0.209734	0	0	0	1
0.0109517	-0.9999	0.00221378	0.398585	-0.999396	-0.0110468	-0.0326153	-0.391782	0.0326089	-0.00186851	-0.999463	0.20969	0	0	0	1
0.0109568	-0.999901	0.00142188	0.398185	-0.999405	-0.0110258	-0.0323639	-0.391917	0.0323487	-0.00107971	-0.999473	0.209641	0	0	0	1
0.010977	-0.999902	0.000677983	0.397766	-0.999412	-0.0110219	-0.0321346	-0.39207	0.0321113	-0.000338148	-0.999481	0.209628	0	0	0	1
0.0111204	-0.999901	-0.000147757	0.397299	-0.99942	-0.0111389	-0.0318481	-0.392226	0.0318157	0.000488502	-0.99949	0.209637	0	0	0	1
0.0114453	-0.999896	-0.00101538	0.396839	-0.999429	-0.0114365	-0.0314493	-0.392321	0.0314068	0.00136138	-0.999502	0.209642	0	0	0	1
0.0114177	-0.999896	-0.00180013	0.3964	-0.999443	-0.0113852	-0.0310216	-0.392372	0.0309703	0.00213993	-0.999515	0.209608	0	0	0	1
0.011405	-0.999894	-0.00255679	0.395916	-0.999457	-0.0113503	-0.0306064	-0.392465	0.0305465	0.00289104	-0.999526	0.209586	0	0	0	1
0.0115904	-0.999889	-0.0035883	0.395389	-0.99947	-0.011506	-0.0301155	-0.392525	0.0300433	0.00392198	-0.999538	0.209585	0	0	0	1
0.0119785	-0.999879	-0.00486752	0.394879	-0.999484	-0.0118588	-0.0294986	-0.392506	0.0294098	0.00520485	-0.999551	0.209561	0	0	0	1
0.012181	-0.999871	-0.00591317	0.394421	-0.999494	-0.012033	-0.0290838	-0.392557	0.0289813	0.0062509	-0.999557	0.209539	0	0	0	1
0.0123716	-0.999861	-0.0070158	0.393916	-0.999502	-0.012194	-0.0287559	-0.392657	0.0286389	0.00735448	-0.999559	0.209545	0	0	0	1
0.012641	-0.99985	-0.00807002	0.393455	-0.999506	-0.0124354	-0.0284827	-0.392731	0.0283506	0.00841246	-0.999559	0.209582	0	0	0	1
0.0127487	-0.99984	-0.00905709	0.393036	-0.999514	-0.0125178	-0.0281931	-0.392774	0.0280477	0.00939846	-0.999559	0.209602	0	0	0	1
0.0128999	-0.999829	-0.00998374	0.392637	-0.999521	-0.0126463	-0.027874	-0.392819	0.0277155	0.0103248	-0.999559	0.209595	0	0	0	1
0.0129005	-0.999821	-0.0107681	0.39221	-0.999527	-0.0126276	-0.0276506	-0.392958	0.0274823	0.011106	-0.999557	0.209612	0	0	0	1
0.0127698	-0.999817	-0.0112961	0.391775	-0.999553	-0.0124925	-0.0267872	-0.392987	0.0266137	0.0116193	-0.999575	0.209643	0	0	0	1
0.0133651	-0.999803	-0.011827	0.391275	-0.99956	-0.0130801	-0.0262377	-0.393195	0.0260504	0.0121587	-0.999583	0.209696	0	0	0	1
0.0135785	-0.999796	-0.0121753	0.39079	-0.999572	-0.0132916	-0.0256665	-0.393388	0.025472	0.0125048	-0.999594	0.209687	0	0	0	1
0.0134564	-0.999795	-0.0124153	0.390319	-0.999587	-0.0131703	-0.0251229	-0.393522	0.0249268	0.0127344	-0.999605	0.209644	0	0	0	1
0.0133619	-0.999792	-0.0127781	0.389923	-0.999598	-0.0130721	-0.0247198	-0.393591	0.0245202	0.0130894	-0.99961	0.209599	0	0	0	1
0.013219	-0.999786	-0.013349	0.389508	-0.999608	-0.0129197	-0.0243927	-0.39367	0.0241875	0.0136524	-0.999611	0.209562	0	0	0	1
0.0130521	-0.999779	-0.0139937	0.38905	-0.999616	-0.0127404	-0.0241741	-0.393786	0.0239631	0.01429	-0.999607	0.209559	0	0	0	1
0.0131477	-0.999768	-0.0146777	0.388632	-0.99962	-0.0128227	-0.0239607	-0.39384	0.0237395	0.0149732	-0.999603	0.209561	0	0	0	1
0.0131289	-0.999756	-0.0154873	0.388213	-0.999627	-0.0127889	-0.0236949	-0.393866	0.0234637	0.0157787	-0.999597	0.209531	0	0	0	1
0.0128921	-0.999746	-0.0163453	0.387725	-0.999636	-0.0125364	-0.0234343	-0.393972	0.023196	0.0166275	-0.999589	0.209519	0	0	0	1
0.0128297	-0.999727	-0.0175305	0.387149	-0.999645	-0.0124525	-0.0230967	-0.394044	0.0228448	0.0178066	-0.999577	0.209549	0	0	0	1
0.0131459	-0.999694	-0.0190819	0.386559	-0.999651	-0.0127417	-0.0226595	-0.394021	0.0223821	0.019359	-0.999559	0.209619	0	0	0	1
0.0135223	-0.99966	-0.0205756	0.385957	-0.999658	-0.0130954	-0.0221454	-0.393993	0.0218411	0.0208539	-0.999541	0.209716	0	0	0	1
0.0139195	-0.99963	-0.0217309	0.385409	-0.999661	-0.0134753	-0.0217816	-0.394058	0.0214534	0.0220126	-0.999524	0.209831	0	0	0	1
0.0141885	-0.999599	-0.0229207	0.384912	-0.999667	-0.0137282	-0.0213761	-0.394064	0.0210256	0.0232022	-0.999506	0.209886	0	0	0	1
0.0142169	-0.999573	-0.0240164	0.384391	-0.999676	-0.0137445	-0.0209256	-0.394125	0.0205593	0.0242919	-0.99949	0.2099	0	0	0	1
0.0143253	-0.999554	-0.0247532	0.383904	-0.999682	-0.0138464	-0.0205818	-0.394294	0.0202026	0.0250259	-0.999479	0.209919	0	0	0	1
0.0147146	-0.999527	-0.025602	0.383419	-0.999684	-0.0142282	-0.0202116	-0.39442	0.0198105	0.025877	-0.999465	0.209866	0	0	0	1
0.0150739	-0.9995	-0.0264094	0.382994	-0.999688	-0.0145842	-0.0197373	-0.394499	0.019315	0.0266844	-0.999454	0.209748	0	0	0	1
0.0152869	-0.999473	-0.0272953	0.38249	-0.999696	-0.0147952	-0.0191863	-0.394633	0.0187452	0.027566	-0.999441	0.209616	0	0	0	1
0.015645	-0.999443	-0.0281866	0.381932	-0.999698	-0.0151487	-0.0187633	-0.394801	0.0182987	0.0284573	-0.999424	0.209484	0	0	0	1
0.0162691	-0.999408	-0.0290756	0.381304	-0.999697	-0.0157701	-0.0183099	-0.394939	0.0178133	0.0293502	-0.999407	0.209295	0	0	0	1
0.016806	-0.999371	-0.0300257	0.380574	-0.999699	-0.0163083	-0.0177131	-0.395045	0.0171851	0.0303	-0.99939	0.209004	0	0	0	1
0.0171408	-0.999348	-0.0305965	0.379823	-0.999716	-0.016675	-0.0163667	-0.395028	0.0158186	0.0308538	-0.999395	0.208616	0	0	0	1
0.0176458	-0.999327	-0.0309798	0.379081	-0.999723	-0.0172049	-0.0153796	-0.395114	0.014809	0.031228	-0.999399	0.208312	0	0	0	1
0.0179075	-0.999317	-0.031149	0.378507	-0.99973	-0.0174895	-0.0145723	-0.395156	0.0139903	0.031387	-0.999406	0.208096	0	0	0	1
0.0178018	-0.999315	-0.0312766	0.377997	-0.99974	-0.0174015	-0.0139532	-0.395167	0.0133722	0.0315023	-0.999411	0.207899	0	0	0	1
0.0176036	-0.999311	-0.0315138	0.377476	-0.99975	-0.0172151	-0.0134796	-0.395201	0.0129005	0.0317286	-0.99941	0.207707	0	0	0	1
0.0176013	-0.999302	-0.0317927	0.376986	-0.999753	-0.0172162	-0.0132611	-0.395248	0.0126773	0.0320036	-0.999404	0.207599	0	0	0	1
0.0176157	-0.999292	-0.0320949	0.376508	-0.999756	-0.0172344	-0.0130253	-0.39528	0.0124357	0.0323019	-0.999398	0.207472	0	0	0	1
0.0174789	-0.999284	-0.0324371	0.375993	-0.999762	-0.0171029	-0.0127289	-0.395317	0.0121378	0.0326372	-0.99939	0.207309	0	0	0	1
0.0174886	-0.999272	-0.0327763	0.375543	-0.999765	-0.0171175	-0.0124577	-0.395407	0.0118603	0.0329718	-0.999383	0.207141	0	0	0	1
0.0174725	-0.999261	-0.0331176	0.375138	-0.999769	-0.0171068	-0.0121733	-0.39551	0.0115705	0.033308	-0.999375	0.206956	0	0	0	1
0.0175225	-0.999249	-0.0334765	0.374719	-0.999771	-0.0171624	-0.0118862	-0.39563	0.0112755	0.0336624	-0.999366	0.206766	0	0	0	1
0.0176274	-0.999234	-0.033851	0.374333	-0.999773	-0.0172732	-0.0115884	-0.395716	0.0109676	0.0340329	-0.999357	0.206569	0	0	0	1
0.0176701	-0.999216	-0.0343727	0.373933	-0.999776	-0.0173222	-0.011244	-0.39578	0.0106126	0.0345489	-0.999343	0.206368	0	0	0	1
0.0177616	-0.999196	-0.0348999	0.373526	-0.999778	-0.0174192	-0.0109271	-0.395879	0.0102832	0.0350715	-0.999329	0.206193	0	0	0	1
0.0176629	-0.999176	-0.0355077	0.373075	-0.999783	-0.0173264	-0.0105851	-0.395993	0.00993391	0.0356722	-0.999311	0.206019	0	0	0	1
0.0179191	-0.999148	-0.0361564	0.37258	-0.999782	-0.0175903	-0.0102002	-0.396123	0.0095283	0.0363165	-0.999292	0.205829	0	0	0	1
0.0180374	-0.999129	-0.0366305	0.37209	-0.999783	-0.0177164	-0.0098655	-0.396259	0.00918074	0.0367857	-0.999278	0.205655	0	0	0	1
0.0183266	-0.999109	-0.0370358	0.3716	-0.999782	-0.0180155	-0.0095053	-0.396352	0.0088024	0.037187	-0.999266	0.205445	0	0	0	1
0.0187459	-0.999087	-0.0374042	0.371136	-0.999777	-0.018444	-0.00918136	-0.396404	0.0084559	0.0375531	-0.999256	0.205257	0	0	0	1
0.0190351	-0.999072	-0.0376742	0.370676	-0.999773	-0.0187397	-0.00895356	-0.396446	0.00821204	0.0378212	-0.999248	0.205148	0	0	0	1
0.0192721	-0.999057	-0.0379476	0.370258	-0.999771	-0.0189836	-0.00872102	-0.396452	0.00796521	0.0380921	-0.999239	0.205029	0	0	0	1
0.0191833	-0.999046	-0.0382706	0.369802	-0.999775	-0.0189026	-0.0084474	-0.396503	0.00768873	0.0384091	-0.999229	0.204871	0	0	0	1
0.0192476	-0.999032	-0.0385964	0.36933	-0.999776	-0.0189753	-0.00816795	-0.396603	0.00740047	0.03873	-0.999219	0.204708	0	0	0	1
0.0193939	-0.999018	-0.0388931	0.368983	-0.999775	-0.01913	-0.00789785	-0.396637	0.00711887	0.0390226	-0.99921	0.204544	0	0	0	1
0.0195089	-0.999005	-0.0391672	0.36865	-0.999774	-0.0192521	-0.00766804	-0.396725	0.00687916	0.039293	-0.999201	0.204399	0	0	0	1
0.0195224	-0.998996	-0.0393934	0.368275	-0.999775	-0.0192718	-0.0074756	-0.396885	0.00668172	0.0395155	-0.999193	0.204297	0	0	0	1
0.0194918	-0.998983	-0.0397205	0.3679	-0.999777	-0.0192475	-0.00726	-0.396983	0.00646091	0.0398382	-0.999182	0.204214	0	0	0	1
0.0195689	-0.998968	-0.0400756	0.367543	-0.999777	-0.0193304	-0.00706071	-0.397048	0.00625156	0.0401898	-0.999169	0.204162	0	0	0	1
0.0194372	-0.998953	-0.0404961	0.367105	-0.999781	-0.0192044	-0.00685408	-0.397162	0.00604203	0.0406054	-0.999154	0.204135	0	0	0	1
0.019446	-0.998937	-0.0409064	0.366676	-0.999782	-0.019218	-0.00667651	-0.397235	0.0058561	0.0410123	-0.999138	0.204145	0	0	0	1
0.0195096	-0.998913	-0.0414456	0.366301	-0.999782	-0.0192868	-0.00647678	-0.397236	0.00564322	0.0415479	-0.999117	0.204143	0	0	0	1
0.0193596	-0.998888	-0.0421247	0.365899	-0.999786	-0.0191435	-0.00622571	-0.397298	0.00538522	0.0422212	-0.999091	0.204147	0	0	0	1
0.0192529	-0.99884	-0.0432787	0.36537	-0.999791	-0.0190479	-0.00582314	-0.397346	0.00496489	0.0433667	-0.999044	0.204171	0	0	0	1
0.0194006	-0.998778	-0.0446256	0.364888	-0.99979	-0.0192107	-0.00534082	-0.397257	0.0044499	0.0447047	-0.998987	0.204228	0	0	0	1
0.0194341	-0.998722	-0.0458559	0.364441	-0.999791	-0.0192578	-0.00492652	-0.397182	0.00401007	0.0459269	-0.998934	0.204294	0	0	0	1
0.0192066	-0.998678	-0.0469	0.363959	-0.999797	-0.0190419	-0.00458455	-0.397222	0.00365837	0.0469634	-0.998887	0.204336	0	0	0	1
0.0192427	-0.998643	-0.0476161	0.363513	-0.999797	-0.0190842	-0.00439917	-0.397358	0.00345744	0.0476759	-0.998854	0.204443	0	0	0	1
0.0193188	-0.998603	-0.0484271	0.363056	-0.999796	-0.0191677	-0.00419302	-0.397443	0.0032319	0.048483	-0.998816	0.204596	0	0	0	1
0.0192512	-0.99857	-0.0491334	0.362621	-0.999799	-0.0191132	-0.00387853	-0.397502	0.00290688	0.0491829	-0.998782	0.204732	0	0	0	1
0.0190551	-0.998552	-0.0495752	0.362158	-0.999804	-0.0189341	-0.00350614	-0.397616	0.00253539	0.049617	-0.998762	0.204863	0	0	0	1
0.019138	-0.99853	-0.0499665	0.361727	-0.999803	-0.0190382	-0.00306478	-0.397725	0.002082	0.05	-0.998744	0.20489	0	0	0	1
0.0193708	-0.998511	-0.0502586	0.36137	-0.999799	-0.0192959	-0.0025635	-0.397825	0.00156288	0.0502829	-0.998731	0.204871	0	0	0	1
0.0193603	-0.998496	-0.0505723	0.360933	-0.999801	-0.0193213	-0.00184381	-0.397942	0.000836886	0.0505825	-0.998716	0.204842	0	0	0	1
0.0194184	-0.998482	-0.0508288	0.36051	-0.9998	-0.0194331	-0.000786866	-0.397986	-0.000229141	0.0508185	-0.998705	0.204821	0	0	0	1
0.0193564	-0.998472	-0.0510487	0.360097	-0.9998	-0.0194183	0.000138001	-0.398058	-0.00115614	0.0510204	-0.998694	0.204807	0	0	0	1
0.0191182	-0.998476	-0.0510562	0.359647	-0.999803	-0.0192384	0.00128353	-0.398152	-0.00229092	0.0510062	-0.998693	0.20479	0	0	0	1
0.0192421	-0.998488	-0.0507624	0.359144	-0.999795	-0.0194454	0.0029311	-0.398232	-0.00394092	0.0506801	-0.998704	0.20479	0	0	0	1
0.0194447	-0.998499	-0.0504798	0.358588	-0.999781	-0.0197553	0.00507573	-0.398215	-0.00609257	0.0503545	-0.99871	0.204772	0	0	0	1
0.0196537	-0.998503	-0.0503171	0.357915	-0.999761	-0.0200715	0.007225	-0.398258	-0.00825142	0.0501475	-0.998705	0.204808	0	0	0	1
0.0203819	-0.998503	-0.0500251	0.357311	-0.999732	-0.020879	0.00884512	-0.398426	-0.0099037	0.0498157	-0.998706	0.204899	0	0	0	1
0.0209248	-0.998504	-0.0497677	0.35673	-0.999705	-0.0214888	0.0102315	-0.398618	-0.0113131	0.0495233	-0.998706	0.205006	0	0	0	1
0.0209742	-0.998495	-0.0499317	0.356161	-0.999688	-0.0216074	0.0115867	-0.398639	-0.0126756	0.0496573	-0.998683	0.205139	0	0	0	1
0.0209679	-0.998486	-0.0501273	0.355598	-0.999667	-0.021681	0.0131377	-0.398563	-0.0142321	0.0498194	-0.998654	0.205321	0	0	0	1
0.0208495	-0.998513	-0.0496322	0.355076	-0.999642	-0.0216472	0.0149969	-0.398559	-0.0160765	0.049286	-0.998653	0.20546	0	0	0	1
0.0208605	-0.998551	-0.0488531	0.354541	-0.999605	-0.0217485	0.0171154	-0.398644	-0.0181807	0.0484609	-0.998657	0.205475	0	0	0	1
0.0206888	-0.998594	-0.0480334	0.353972	-0.999577	-0.0216424	0.0188071	-0.398923	-0.0198479	0.0476081	-0.998666	0.205448	0	0	0	1
0.0205139	-0.998633	-0.0472971	0.353426	-0.999556	-0.0215109	0.0200459	-0.399275	-0.0210636	0.046849	-0.998677	0.205462	0	0	0	1
0.0205296	-0.998647	-0.0470028	0.352975	-0.999534	-0.0215672	0.02105	-0.399475	-0.022063	0.0465329	-0.998671	0.205486	0	0	0	1
0.0204709	-0.998635	-0.047285	0.352532	-0.999518	-0.0215502	0.021808	-0.399538	-0.022825	0.0467998	-0.998641	0.205568	0	0	0	1
0.0205923	-0.998598	-0.0479991	0.352126	-0.999503	-0.021713	0.022334	-0.39952	-0.0233727	0.0474993	-0.998595	0.205655	0	0	0	1
0.0204364	-0.998557	-0.0489014	0.351654	-0.999498	-0.0215946	0.0226734	-0.399566	-0.0237245	0.0483975	-0.998544	0.205734	0	0	0	1
0.0202897	-0.998524	-0.0496331	0.351195	-0.999496	-0.0214751	0.0228741	-0.39969	-0.0239339	0.0491279	-0.998503	0.205826	0	0	0	1
0.0206437	-0.998468	-0.050601	0.350782	-0.999481	-0.0218673	0.0231662	-0.399701	-0.024265	0.0500805	-0.998448	0.205885	0	0	0	1
0.0208723	-0.998402	-0.0518126	0.350332	-0.999466	-0.0221455	0.0235528	-0.399649	-0.0246902	0.0512771	-0.998377	0.205938	0	0	0	1
0.0208538	-0.998344	-0.052925	0.349815	-0.999457	-0.0221713	0.0238743	-0.399678	-0.0250359	0.0523823	-0.998311	0.20604	0	0	0	1
0.0211838	-0.998268	-0.0542145	0.349209	-0.999441	-0.0225514	0.0241951	-0.399725	-0.0254034	0.0536555	-0.998234	0.206196	0	0	0	1
0.0218213	-0.998184	-0.0554786	0.348624	-0.999416	-0.023242	0.0245606	-0.399775	-0.0258331	0.0548941	-0.998155	0.206312	0	0	0	1
0.0220554	-0.99814	-0.0561759	0.34813	-0.999403	-0.0235102	0.024844	-0.399929	-0.0261462	0.0555781	-0.998109	0.206395	0	0	0	1
0.022386	-0.998106	-0.0566462	0.34762	-0.999383	-0.0238782	0.0252814	-0.400107	-0.0266138	0.056029	-0.998072	0.206502	0	0	0	1
0.0230493	-0.998068	-0.0570469	0.347224	-0.999353	-0.0245824	0.0258031	-0.400182	-0.0271833	0.0563989	-0.998036	0.206591	0	0	0	1
0.023113	-0.998048	-0.0573825	0.346772	-0.99933	-0.0246998	0.0265844	-0.400258	-0.0279774	0.0567133	-0.997996	0.206629	0	0	0	1
0.0232443	-0.998047	-0.0573433	0.346352	-0.999298	-0.0248863	0.0275741	-0.400356	-0.028975	0.0566458	-0.997971	0.206642	0	0	0	1
0.0236533	-0.998042	-0.0572567	0.345934	-0.999246	-0.0253724	0.0289711	-0.400379	-0.0303948	0.0565119	-0.997937	0.206586	0	0	0	1
0.0239785	-0.998059	-0.0568314	0.345543	-0.999187	-0.0257775	0.0306168	-0.400411	-0.0320501	0.0560346	-0.997912	0.206483	0	0	0	1
0.0238463	-0.998091	-0.0563247	0.344998	-0.999142	-0.0257119	0.0321101	-0.400637	-0.0335248	0.0554942	-0.997894	0.206407	0	0	0	1
0.0240516	-0.998108	-0.0559286	0.344506	-0.9991	-0.0259628	0.0331749	-0.4009	-0.0345921	0.0550639	-0.997881	0.20639	0	0	0	1
0.0239549	-0.998105	-0.0560272	0.344042	-0.999069	-0.025923	0.0341419	-0.401014	-0.0355575	0.0551407	-0.997843	0.206363	0	0	0	1
0.0237927	-0.99808	-0.0565422	0.343557	-0.999046	-0.0258199	0.0348763	-0.401074	-0.0362972	0.0556419	-0.997788	0.206395	0	0	0	1
0.0237564	-0.998024	-0.0575365	0.34308	-0.999031	-0.0258436	0.0352953	-0.401062	-0.0367404	0.0566257	-0.997717	0.206494	0	0	0	1
0.0238144	-0.997945	-0.058863	0.342635	-0.999014	-0.0259728	0.0356788	-0.400943	-0.0371621	0.0579387	-0.997626	0.206589	0	0	0	1
0.0236559	-0.99789	-0.0598566	0.34225	-0.999006	-0.0258678	0.0359601	-0.400891	-0.0374604	0.0589298	-0.997557	0.206667	0	0	0	1
0.0234749	-0.997843	-0.0606982	0.341827	-0.999002	-0.0257307	0.0361676	-0.400923	-0.0376792	0.059772	-0.997498	0.206793	0	0	0	1
0.0234948	-0.997789	-0.0615663	0.341421	-0.998994	-0.0257956	0.0363664	-0.400925	-0.0379019	0.0606332	-0.997438	0.206944	0	0	0	1
0.0235116	-0.997736	-0.062414	0.341028	-0.998984	-0.0258579	0.0365807	-0.400934	-0.0381395	0.0614738	-0.997377	0.207061	0	0	0	1
0.0232011	-0.997687	-0.0633067	0.340517	-0.99898	-0.0256002	0.0368847	-0.40103	-0.0384478	0.0623696	-0.99731	0.207119	0	0	0	1
0.0230553	-0.997654	-0.0638846	0.340045	-0.998975	-0.0254894	0.0370885	-0.401207	-0.0386576	0.0629472	-0.997265	0.207192	0	0	0	1
0.0232773	-0.99762	-0.0643318	0.339673	-0.998964	-0.0257374	0.0372193	-0.401357	-0.0388142	0.063382	-0.997232	0.207278	0	0	0	1
0.0234948	-0.997575	-0.0649466	0.339318	-0.998948	-0.025994	0.0374517	-0.401433	-0.0390768	0.0639815	-0.997183	0.207318	0	0	0	1
0.0234019	-0.997545	-0.0654402	0.338988	-0.998943	-0.0259325	0.0376394	-0.401527	-0.0392718	0.0644734	-0.997144	0.207348	0	0	0	1
0.0232983	-0.997511	-0.0659921	0.338614	-0.998937	-0.0258637	0.0378408	-0.401635	-0.0394811	0.0650235	-0.9971	0.207395	0	0	0	1
0.0233184	-0.997481	-0.0664358	0.338283	-0.998932	-0.0259081	0.0379423	-0.401741	-0.0395956	0.0654633	-0.997067	0.207498	0	0	0	1
0.0233095	-0.997464	-0.0666937	0.338014	-0.998931	-0.0259102	0.0379537	-0.40185	-0.0396132	0.0657209	-0.997049	0.207641	0	0	0	1
0.0233862	-0.997451	-0.0668593	0.337803	-0.998929	-0.0259935	0.0379528	-0.401942	-0.0396217	0.0658833	-0.997038	0.207761	0	0	0	1
0.0235344	-0.997441	-0.0669637	0.33762	-0.998927	-0.026144	0.0379212	-0.40204	-0.0396025	0.0659825	-0.997032	0.207878	0	0	0	1
0.0238023	-0.997428	-0.0670623	0.337464	-0.99892	-0.0264156	0.037912	-0.402073	-0.0396137	0.0660706	-0.997026	0.207969	0	0	0	1
0.0240236	-0.997423	-0.0670635	0.33736	-0.998916	-0.0266339	0.0378613	-0.402069	-0.0395775	0.0660644	-0.997028	0.208044	0	0	0	1
0.0241884	-0.997418	-0.0670693	0.337277	-0.998912	-0.0267977	0.0378393	-0.402088	-0.0395666	0.0660642	-0.997028	0.208099	0	0	0	1
0.0242354	-0.997415	-0.0670946	0.337206	-0.998912	-0.0268442	0.0378161	-0.402119	-0.0395472	0.0660882	-0.997027	0.208138	0	0	0	1
0.0242927	-0.99741	-0.0671556	0.337162	-0.998909	-0.0269056	0.0378408	-0.402129	-0.0395774	0.0661462	-0.997022	0.208142	0	0	0	1
0.0244073	-0.997402	-0.0672324	0.337131	-0.998905	-0.0270259	0.0378767	-0.402128	-0.0396229	0.0662174	-0.997016	0.208137	0	0	0	1
0.0244325	-0.997396	-0.0673146	0.337083	-0.998902	-0.0270571	0.0379182	-0.402138	-0.0396684	0.0662975	-0.997009	0.208127	0	0	0	1
0.0244297	-0.997394	-0.0673423	0.33705	-0.998902	-0.0270564	0.0379333	-0.402158	-0.0396841	0.0663248	-0.997006	0.208126	0	0	0	1
0.0244182	-0.997393	-0.0673577	0.33701	-0.998902	-0.0270467	0.0379495	-0.402185	-0.0397001	0.0663402	-0.997005	0.208126	0	0	0	1
0.0244296	-0.997392	-0.0673699	0.336986	-0.998901	-0.0270593	0.0379608	-0.4022	-0.0397125	0.0663516	-0.997003	0.208126	0	0	0	1
0.0244108	-0.997391	-0.0673964	0.336957	-0.998901	-0.0270426	0.0379768	-0.402216	-0.0397279	0.0663784	-0.997001	0.208123	0	0	0	1
0.0244326	-0.997389	-0.0674132	0.336941	-0.9989	-0.0270659	0.037989	-0.402223	-0.0397421	0.0663939	-0.996999	0.208121	0	0	0	1
0.0244866	-0.997387	-0.0674299	0.336917	-0.998897	-0.0271218	0.0380071	-0.402237	-0.0397642	0.066408	-0.996997	0.208117	0	0	0	1
0.0245	-0.997385	-0.0674441	0.336889	-0.998897	-0.0271364	0.0380157	-0.402257	-0.0397741	0.0664214	-0.996996	0.208115	0	0	0	1
0.024505	-0.997384	-0.0674552	0.336872	-0.998896	-0.0271427	0.0380299	-0.402266	-0.039789	0.0664319	-0.996995	0.208114	0	0	0	1
0.024512	-0.997383	-0.0674731	0.336857	-0.998895	-0.0271515	0.0380437	-0.40227	-0.0398038	0.0664491	-0.996993	0.208111	0	0	0	1
0.0244973	-0.997382	-0.0674908	0.336836	-0.998895	-0.0271382	0.0380548	-0.402281	-0.0398144	0.0664672	-0.996992	0.208107	0	0	0	1
0.0244897	-0.997382	-0.0675003	0.336819	-0.998895	-0.0271315	0.0380639	-0.402291	-0.0398232	0.0664766	-0.996991	0.208106	0	0	0	1
0.0244916	-0.997381	-0.0675141	0.336805	-0.998894	-0.0271345	0.0380716	-0.402298	-0.0398315	0.0664901	-0.996989	0.208103	0	0	0	1
0.0245077	-0.99738	-0.0675243	0.336791	-0.998893	-0.0271522	0.0380888	-0.402303	-0.0398501	0.0664993	-0.996988	0.208099	0	0	0	1
0.0245606	-0.997377	-0.0675413	0.33678	-0.998891	-0.0272068	0.0381034	-0.402305	-0.0398687	0.0665136	-0.996986	0.208096	0	0	0	1
0.0246752	-0.997373	-0.0675557	0.336767	-0.998888	-0.0273226	0.03811	-0.402315	-0.0398833	0.0665233	-0.996985	0.208094	0	0	0	1
0.0246891	-0.997373	-0.0675567	0.336748	-0.998887	-0.0273376	0.0381255	-0.402328	-0.0398999	0.0665234	-0.996984	0.208091	0	0	0	1
0.0247176	-0.997372	-0.0675583	0.33674	-0.998886	-0.027367	0.0381378	-0.402332	-0.0399141	0.0665234	-0.996984	0.20809	0	0	0	1
0.0247218	-0.997372	-0.0675591	0.336732	-0.998885	-0.027372	0.0381482	-0.402336	-0.0399249	0.0665238	-0.996983	0.208089	0	0	0	1
0.0247301	-0.997371	-0.0675672	0.336722	-0.998885	-0.027381	0.0381538	-0.402341	-0.0399313	0.0665314	-0.996983	0.208087	0	0	0	1
0.0247247	-0.997371	-0.0675668	0.336715	-0.998885	-0.027376	0.0381598	-0.402347	-0.0399368	0.0665311	-0.996982	0.208086	0	0	0	1
0.024715	-0.997372	-0.0675677	0.336706	-0.998884	-0.0273671	0.0381723	-0.40235	-0.0399487	0.066532	-0.996982	0.208085	0	0	0	1
0.0247048	-0.997372	-0.0675709	0.336696	-0.998884	-0.027358	0.0381865	-0.402354	-0.0399624	0.0665352	-0.996981	0.208082	0	0	0	1
0.0247023	-0.997372	-0.0675724	0.33669	-0.998884	-0.0273563	0.0381971	-0.402355	-0.0399729	0.0665365	-0.996981	0.20808	0	0	0	1
0.0246905	-0.997371	-0.0675798	0.336681	-0.998884	-0.0273454	0.038208	-0.402357	-0.0399832	0.0665441	-0.99698	0.208078	0	0	0	1
0.0246778	-0.997372	-0.0675774	0.336675	-0.998884	-0.0273327	0.0382098	-0.402364	-0.0399841	0.0665421	-0.99698	0.208079	0	0	0	1
0.0246724	-0.997372	-0.0675726	0.33667	-0.998883	-0.027328	0.038222	-0.402366	-0.0399958	0.0665373	-0.99698	0.208078	0	0	0	1
0.0246733	-0.997372	-0.0675794	0.336665	-0.998883	-0.0273297	0.0382296	-0.402365	-0.0400037	0.0665438	-0.996979	0.208076	0	0	0	1
0.0246619	-0.997372	-0.0675843	0.336659	-0.998883	-0.027319	0.0382384	-0.402366	-0.0400119	0.0665489	-0.996978	0.208073	0	0	0	1
0.0246597	-0.997372	-0.0675849	0.336654	-0.998883	-0.0273172	0.0382446	-0.402369	-0.040018	0.0665494	-0.996978	0.208072	0	0	0	1
0.0246424	-0.997373	-0.0675792	0.336646	-0.998883	-0.0273004	0.0382547	-0.402374	-0.0400268	0.0665441	-0.996978	0.208071	0	0	0	1
0.0246306	-0.997373	-0.0675789	0.33664	-0.998883	-0.0272889	0.0382608	-0.402377	-0.0400321	0.0665442	-0.996978	0.208071	0	0	0	1
0.0246315	-0.997373	-0.0675761	0.336637	-0.998882	-0.0272908	0.0382768	-0.402375	-0.0400481	0.0665408	-0.996977	0.208067	0	0	0	1
0.0246178	-0.997374	-0.0675704	0.336633	-0.998883	-0.0272772	0.0382825	-0.402379	-0.0400528	0.0665356	-0.996977	0.208068	0	0	0	1
0.0246089	-0.997375	-0.0675606	0.336627	-0.998882	-0.0272685	0.038291	-0.402384	-0.0400605	0.0665259	-0.996978	0.208068	0	0	0	1
0.0245877	-0.997377	-0.0675389	0.336619	-0.998882	-0.0272485	0.0383221	-0.402388	-0.0400896	0.0665043	-0.996978	0.208064	0	0	0	1
0.0245731	-0.997381	-0.0674738	0.336619	-0.998879	-0.0272363	0.038398	-0.402383	-0.0401628	0.0664378	-0.996979	0.208059	0	0	0	1
0.0245475	-0.997384	-0.0674435	0.336609	-0.998878	-0.027212	0.0384365	-0.402388	-0.0401989	0.0664074	-0.99698	0.208055	0	0	0	1
0.0245113	-0.997388	-0.0674041	0.336599	-0.998878	-0.0271765	0.0384722	-0.402397	-0.0402311	0.0663686	-0.996981	0.208054	0	0	0	1
0.0244836	-0.997391	-0.0673597	0.336589	-0.998877	-0.0271501	0.0385192	-0.402404	-0.0402753	0.066324	-0.996983	0.20805	0	0	0	1
0.02446	-0.997394	-0.0673243	0.336583	-0.998876	-0.0271277	0.0385595	-0.402407	-0.0403131	0.0662886	-0.996983	0.208048	0	0	0	1
0.0244422	-0.997398	-0.0672793	0.336579	-0.998874	-0.027112	0.0386179	-0.402404	-0.0403691	0.0662428	-0.996984	0.208042	0	0	0	1
0.0244353	-0.997402	-0.067222	0.336579	-0.998872	-0.0271068	0.0386789	-0.402402	-0.0404283	0.0661841	-0.996986	0.208037	0	0	0	1
0.0243977	-0.997406	-0.0671764	0.336568	-0.998871	-0.0270703	0.0387245	-0.40241	-0.0404703	0.0661389	-0.996987	0.208035	0	0	0	1
0.0243613	-0.997411	-0.0671124	0.33656	-0.99887	-0.0270355	0.0387891	-0.402415	-0.0405308	0.0660747	-0.996989	0.208032	0	0	0	1
0.0243363	-0.997415	-0.0670557	0.336554	-0.998868	-0.0270122	0.0388499	-0.402418	-0.0405885	0.0660174	-0.99699	0.208027	0	0	0	1
0.0243244	-0.997419	-0.0670041	0.336553	-0.998866	-0.0270019	0.0389052	-0.402416	-0.0406417	0.0659649	-0.996992	0.208022	0	0	0	1
0.0243203	-0.997422	-0.0669636	0.33655	-0.998864	-0.0269994	0.0389551	-0.402414	-0.0406903	0.0659233	-0.996992	0.208018	0	0	0	1
0.0242936	-0.997426	-0.0669142	0.336543	-0.998863	-0.0269742	0.0390091	-0.402417	-0.0407414	0.0658736	-0.996993	0.208014	0	0	0	1
0.0242649	-0.99743	-0.0668611	0.336536	-0.998861	-0.0269469	0.039064	-0.402422	-0.040793	0.0658202	-0.996995	0.208011	0	0	0	1
0.0242306	-0.997436	-0.0667949	0.336527	-0.998859	-0.0269155	0.039149	-0.40242	-0.0408741	0.0657531	-0.996996	0.208001	0	0	0	1
0.0241998	-0.997442	-0.0667128	0.336522	-0.998856	-0.0268867	0.039231	-0.402423	-0.0409521	0.0656702	-0.996998	0.207997	0	0	0	1
0.0241658	-0.997449	-0.0666138	0.336516	-0.998853	-0.0268555	0.0393364	-0.402423	-0.0410527	0.0655699	-0.997001	0.207989	0	0	0	1
0.024131	-0.997457	-0.0665077	0.33651	-0.998849	-0.0268237	0.0394506	-0.402424	-0.041162	0.0654623	-0.997003	0.207981	0	0	0	1
0.0240812	-0.997465	-0.0664059	0.336498	-0.998846	-0.0267769	0.0395613	-0.402428	-0.0412669	0.0653597	-0.997006	0.207973	0	0	0	1
0.0240067	-0.997476	-0.0662655	0.336479	-0.998843	-0.0267055	0.0396998	-0.402442	-0.041397	0.0652188	-0.99701	0.207966	0	0	0	1
0.0239673	-0.99749	-0.0660729	0.336478	-0.998836	-0.0266708	0.0398939	-0.402438	-0.0415837	0.065023	-0.997015	0.207953	0	0	0	1
0.0238898	-0.997509	-0.0658064	0.336472	-0.998827	-0.0265993	0.0401601	-0.402437	-0.0418382	0.0647529	-0.997022	0.207937	0	0	0	1
0.0237841	-0.997536	-0.0654426	0.336462	-0.998815	-0.0265018	0.0405257	-0.402437	-0.042188	0.0643843	-0.997031	0.207915	0	0	0	1
0.023678	-0.997579	-0.0648266	0.336465	-0.998792	-0.0264083	0.0411328	-0.402425	-0.042773	0.0637575	-0.997046	0.207882	0	0	0	1
0.024304	-0.997622	-0.0639251	0.336454	-0.998734	-0.0270581	0.0421138	-0.402419	-0.0437712	0.0628038	-0.997063	0.207824	0	0	0	1
0.0245558	-0.99769	-0.0627529	0.336421	-0.998658	-0.0273569	0.0437033	-0.402326	-0.045347	0.0615785	-0.997069	0.207717	0	0	0	1
0.0245613	-0.997786	-0.0611987	0.336385	-0.998576	-0.0273998	0.0454995	-0.402271	-0.0471037	0.0599771	-0.997086	0.207604	0	0	0	1
0.0244546	-0.997875	-0.0597712	0.336241	-0.998512	-0.0273106	0.0469485	-0.402376	-0.0485093	0.0585172	-0.997105	0.207525	0	0	0	1
0.0245937	-0.997943	-0.0585805	0.336149	-0.998452	-0.0274588	0.0481128	-0.402455	-0.0496505	0.0572896	-0.99712	0.207466	0	0	0	1
0.0247162	-0.997988	-0.0577437	0.336122	-0.998409	-0.0275858	0.0489297	-0.402475	-0.0504524	0.0564255	-0.997129	0.207423	0	0	0	1
0.0248348	-0.998007	-0.0573697	0.336105	-0.998387	-0.0277063	0.049299	-0.402488	-0.0508185	0.0560359	-0.997133	0.207405	0	0	0	1
0.0249607	-0.998007	-0.0573128	0.336116	-0.998382	-0.0278319	0.0493441	-0.402482	-0.0508692	0.0559714	-0.997134	0.207407	0	0	0	1
0.025031	-0.998005	-0.0573261	0.336117	-0.99838	-0.0279023	0.0493326	-0.402481	-0.0508619	0.0559814	-0.997134	0.207409	0	0	0	1
0.0250994	-0.998004	-0.0572993	0.336133	-0.99838	-0.0279676	0.0493011	-0.402474	-0.0508335	0.0559521	-0.997137	0.207433	0	0	0	1
0.0251341	-0.998005	-0.057275	0.336135	-0.998382	-0.0279976	0.0492422	-0.402473	-0.0507758	0.0559277	-0.997141	0.20748	0	0	0	1
0.0250564	-0.998008	-0.0572573	0.336091	-0.998384	-0.0279188	0.0492384	-0.402507	-0.0507671	0.0559141	-0.997142	0.207499	0	0	0	1
0.0250567	-0.99801	-0.0572251	0.336083	-0.998386	-0.0279158	0.0492083	-0.402521	-0.0507361	0.0558828	-0.997145	0.207524	0	0	0	1
0.0250887	-0.998008	-0.0572355	0.336081	-0.998386	-0.0279476	0.0491938	-0.402519	-0.0507237	0.0558919	-0.997146	0.207534	0	0	0	1
0.0250854	-0.998007	-0.0572541	0.336067	-0.998386	-0.0279452	0.0491946	-0.402525	-0.0507248	0.0559106	-0.997144	0.207537	0	0	0	1
0.025074	-0.998008	-0.0572464	0.33606	-0.998386	-0.0279337	0.0491993	-0.402529	-0.0507287	0.0559034	-0.997145	0.207542	0	0	0	1
0.0250794	-0.998007	-0.0572599	0.336053	-0.998386	-0.0279395	0.0491943	-0.402531	-0.0507244	0.0559168	-0.997144	0.207546	0	0	0	1
0.0250684	-0.998008	-0.0572583	0.336046	-0.998386	-0.0279283	0.0491929	-0.402537	-0.0507223	0.0559158	-0.997144	0.207549	0	0	0	1
0.0250762	-0.998007	-0.0572632	0.336043	-0.998386	-0.0279363	0.0491908	-0.402537	-0.0507207	0.0559203	-0.997144	0.207551	0	0	0	1
0.0250642	-0.998007	-0.0572639	0.336037	-0.998387	-0.0279243	0.0491899	-0.402544	-0.0507192	0.0559216	-0.997144	0.207554	0	0	0	1
0.0250663	-0.998007	-0.0572647	0.336034	-0.998387	-0.0279265	0.0491913	-0.402544	-0.0507208	0.0559223	-0.997144	0.207556	0	0	0	1
0.0250607	-0.998007	-0.0572691	0.33603	-0.998387	-0.027921	0.0491903	-0.402547	-0.0507195	0.055927	-0.997144	0.207557	0	0	0	1
0.0250564	-0.998007	-0.0572715	0.336024	-0.998387	-0.0279169	0.0491912	-0.40255	-0.0507203	0.0559296	-0.997144	0.207557	0	0	0	1
0.0250507	-0.998007	-0.0572703	0.33602	-0.998387	-0.0279115	0.0491961	-0.402552	-0.0507249	0.0559286	-0.997143	0.207557	0	0	0	1
0.0250486	-0.998007	-0.0572762	0.336016	-0.998387	-0.0279097	0.049197	-0.402554	-0.0507257	0.0559345	-0.997143	0.207557	0	0	0	1
0.0250524	-0.998006	-0.0572835	0.336013	-0.998387	-0.0279137	0.0491946	-0.402555	-0.0507238	0.0559417	-0.997143	0.207557	0	0	0	1
0.0250427	-0.998007	-0.0572866	0.33601	-0.998387	-0.0279043	0.0491968	-0.402556	-0.0507255	0.0559452	-0.997143	0.207557	0	0	0	1
0.0250304	-0.998007	-0.0572823	0.336005	-0.998387	-0.0278919	0.0491984	-0.402561	-0.0507263	0.0559415	-0.997143	0.207558	0	0	0	1
0.0250162	-0.998008	-0.0572776	0.335999	-0.998387	-0.0278776	0.0492032	-0.402566	-0.0507302	0.0559374	-0.997143	0.207558	0	0	0	1
0.0250227	-0.998007	-0.0572872	0.335998	-0.998387	-0.0278846	0.0492003	-0.402565	-0.050728	0.0559467	-0.997142	0.207557	0	0	0	1
0.0250175	-0.998007	-0.0572881	0.335995	-0.998388	-0.0278792	0.0491985	-0.402567	-0.0507258	0.0559479	-0.997142	0.207558	0	0	0	1
0.0250095	-0.998008	-0.0572822	0.335992	-0.998387	-0.0278712	0.0492032	-0.40257	-0.0507299	0.0559423	-0.997142	0.207559	0	0	0	1
0.0250052	-0.998007	-0.0572894	0.335987	-0.998388	-0.0278673	0.0492036	-0.402573	-0.0507303	0.0559497	-0.997142	0.207558	0	0	0	1
0.0249989	-0.998008	-0.0572878	0.335983	-0.998388	-0.0278611	0.0492067	-0.402575	-0.050733	0.0559484	-0.997142	0.207557	0	0	0	1
0.0249932	-0.998007	-0.0572926	0.33598	-0.998388	-0.0278557	0.049208	-0.402576	-0.0507341	0.0559534	-0.997142	0.207557	0	0	0	1
0.024989	-0.998008	-0.0572922	0.335979	-0.998388	-0.0278513	0.0492038	-0.402578	-0.0507297	0.0559533	-0.997142	0.207557	0	0	0	1
0.0249748	-0.998008	-0.0572881	0.335974	-0.998388	-0.0278369	0.0492053	-0.402583	-0.0507303	0.05595	-0.997142	0.207559	0	0	0	1
0.0249728	-0.998008	-0.0572915	0.335971	-0.998388	-0.0278351	0.0492053	-0.402585	-0.0507302	0.0559534	-0.997142	0.207558	0	0	0	1
0.024974	-0.998008	-0.0572936	0.335969	-0.998388	-0.0278365	0.0492065	-0.402585	-0.0507316	0.0559554	-0.997142	0.207558	0	0	0	1
0.0249696	-0.998008	-0.0572941	0.335969	-0.998389	-0.027832	0.0492043	-0.402586	-0.0507292	0.0559563	-0.997142	0.207559	0	0	0	1
0.0249708	-0.998008	-0.0572942	0.335965	-0.998388	-0.0278334	0.0492075	-0.402588	-0.0507324	0.0559562	-0.997142	0.207559	0	0	0	1
0.0249562	-0.998008	-0.0572992	0.335959	-0.998389	-0.0278192	0.049211	-0.402591	-0.0507352	0.0559617	-0.997141	0.207556	0	0	0	1
0.0249475	-0.998008	-0.0572945	0.335958	-0.998389	-0.02781	0.0492069	-0.402594	-0.0507305	0.0559576	-0.997142	0.207559	0	0	0	1
0.0249478	-0.998008	-0.0573016	0.335955	-0.998389	-0.027811	0.0492128	-0.402591	-0.0507367	0.0559646	-0.997141	0.207555	0	0	0	1
0.0249433	-0.998008	-0.0572983	0.335955	-0.998389	-0.0278059	0.0492053	-0.402595	-0.0507288	0.0559618	-0.997141	0.207558	0	0	0	1
0.024942	-0.998008	-0.0572999	0.335952	-0.998389	-0.0278052	0.0492131	-0.402595	-0.0507366	0.0559631	-0.997141	0.207557	0	0	0	1
0.0249372	-0.998009	-0.0572974	0.335949	-0.998389	-0.0278002	0.0492128	-0.402599	-0.050736	0.0559609	-0.997141	0.207557	0	0	0	1
0.0249333	-0.998008	-0.0573042	0.335947	-0.998389	-0.0277967	0.0492142	-0.402598	-0.0507373	0.0559679	-0.997141	0.207556	0	0	0	1
0.0249341	-0.998009	-0.0572958	0.335948	-0.998389	-0.0277969	0.0492115	-0.402601	-0.0507344	0.0559595	-0.997141	0.207558	0	0	0	1
0.0249246	-0.998009	-0.0573019	0.335944	-0.998389	-0.0277879	0.0492134	-0.402601	-0.050736	0.055966	-0.997141	0.207556	0	0	0	1
0.0249229	-0.998009	-0.0572996	0.335943	-0.998389	-0.027786	0.0492125	-0.402604	-0.0507349	0.0559638	-0.997141	0.207558	0	0	0	1
0.0249212	-0.998009	-0.057304	0.33594	-0.998389	-0.0277848	0.0492169	-0.402602	-0.0507394	0.0559682	-0.997141	0.207556	0	0	0	1
0.0249124	-0.998009	-0.0573033	0.335938	-0.998389	-0.027776	0.0492189	-0.402605	-0.0507408	0.0559678	-0.99714	0.207555	0	0	0	1
0.0249164	-0.998009	-0.0573043	0.335937	-0.998389	-0.0277799	0.0492153	-0.402606	-0.0507374	0.0559688	-0.997141	0.207556	0	0	0	1
0.0249101	-0.998009	-0.0573095	0.335932	-0.998389	-0.0277741	0.0492199	-0.402607	-0.0507419	0.0559742	-0.99714	0.207554	0	0	0	1
0.0248927	-0.998007	-0.0573358	0.335918	-0.99839	-0.0277583	0.0492251	-0.40261	-0.0507468	0.0560012	-0.997138	0.20755	0	0	0	1
0.0248386	-0.998003	-0.05744	0.335851	-0.998387	-0.0277142	0.0493086	-0.402591	-0.0508302	0.0561056	-0.997128	0.207502	0	0	0	1
0.0247934	-0.998005	-0.0574261	0.335816	-0.998385	-0.0276717	0.0493698	-0.40259	-0.0508886	0.0560923	-0.997126	0.207479	0	0	0	1
0.0249113	-0.998005	-0.0573763	0.335863	-0.998386	-0.0277821	0.0492809	-0.402559	-0.0508048	0.0560391	-0.997133	0.207535	0	0	0	1
0.0248825	-0.998005	-0.0573868	0.335843	-0.998387	-0.0277534	0.0492719	-0.402566	-0.0507945	0.0560513	-0.997133	0.20754	0	0	0	1
0.0248425	-0.998008	-0.057353	0.335833	-0.998388	-0.0277118	0.0492746	-0.402581	-0.050794	0.0560195	-0.997135	0.207547	0	0	0	1
0.0249001	-0.998007	-0.0573483	0.335851	-0.998388	-0.027768	0.0492543	-0.402565	-0.0507768	0.0560125	-0.997136	0.207557	0	0	0	1
0.0248711	-0.998008	-0.0573365	0.335843	-0.998389	-0.0277384	0.049254	-0.402574	-0.0507746	0.0560022	-0.997137	0.207561	0	0	0	1
0.0248984	-0.998007	-0.0573336	0.335853	-0.998388	-0.027765	0.0492457	-0.402564	-0.0507677	0.0559981	-0.997137	0.207568	0	0	0	1
0.0249083	-0.998007	-0.0573383	0.335854	-0.998388	-0.027775	0.049242	-0.40256	-0.0507647	0.0560024	-0.997137	0.207568	0	0	0	1
0.0249208	-0.998007	-0.0573353	0.335856	-0.998388	-0.0277878	0.0492495	-0.402553	-0.0507729	0.0559986	-0.997137	0.207567	0	0	0	1
0.0249242	-0.998007	-0.0573339	0.335859	-0.998388	-0.0277903	0.0492355	-0.402553	-0.0507589	0.0559973	-0.997138	0.207572	0	0	0	1
0.0249131	-0.998007	-0.0573304	0.335855	-0.998388	-0.0277793	0.0492407	-0.402555	-0.0507634	0.0559943	-0.997138	0.207571	0	0	0	1
0.0249138	-0.998008	-0.0573245	0.335856	-0.998388	-0.0277795	0.0492372	-0.402558	-0.0507598	0.0559884	-0.997138	0.207575	0	0	0	1
0.0249217	-0.998007	-0.0573244	0.335858	-0.998388	-0.0277874	0.0492369	-0.402555	-0.05076	0.055988	-0.997138	0.207575	0	0	0	1
0.0249138	-0.998008	-0.0573247	0.335856	-0.998389	-0.0277792	0.0492307	-0.402558	-0.0507534	0.0559888	-0.997139	0.207576	0	0	0	1
0.0249196	-0.998008	-0.0573207	0.335857	-0.998389	-0.0277847	0.0492288	-0.402557	-0.0507517	0.0559846	-0.997139	0.207578	0	0	0	1
0.0249087	-0.998008	-0.0573168	0.335856	-0.998389	-0.0277736	0.0492296	-0.40256	-0.0507517	0.0559813	-0.997139	0.207579	0	0	0	1
0.024895	-0.998008	-0.0573179	0.33585	-0.998389	-0.0277601	0.0492329	-0.402563	-0.0507543	0.0559829	-0.997139	0.207579	0	0	0	1
0.0249078	-0.998008	-0.0573143	0.335855	-0.998389	-0.0277724	0.0492249	-0.402561	-0.0507468	0.0559789	-0.99714	0.207582	0	0	0	1
0.0249083	-0.998008	-0.0573222	0.33585	-0.998389	-0.0277734	0.049228	-0.402562	-0.0507502	0.0559867	-0.997139	0.207579	0	0	0	1
0.024892	-0.998009	-0.0573168	0.335847	-0.998389	-0.0277569	0.0492303	-0.402566	-0.0507514	0.0559821	-0.997139	0.20758	0	0	0	1
0.0248953	-0.998008	-0.0573166	0.335846	-0.998389	-0.0277601	0.0492278	-0.402568	-0.0507491	0.0559818	-0.997139	0.20758	0	0	0	1
0.0248845	-0.998008	-0.0573219	0.335842	-0.99839	-0.0277495	0.0492271	-0.40257	-0.050748	0.0559877	-0.997139	0.207581	0	0	0	1
0.0248919	-0.998009	-0.057317	0.335846	-0.99839	-0.0277567	0.049227	-0.402566	-0.0507481	0.0559824	-0.997139	0.207581	0	0	0	1
0.0248914	-0.998009	-0.0573172	0.335843	-0.998389	-0.0277563	0.0492279	-0.402569	-0.050749	0.0559826	-0.997139	0.20758	0	0	0	1
0.0248804	-0.998009	-0.0573136	0.33584	-0.99839	-0.027745	0.0492267	-0.402573	-0.0507471	0.0559796	-0.997139	0.207583	0	0	0	1
0.0248693	-0.998009	-0.0573214	0.335835	-0.99839	-0.0277346	0.0492334	-0.402572	-0.0507534	0.0559878	-0.997139	0.207578	0	0	0	1
0.0248703	-0.998009	-0.0573265	0.335832	-0.99839	-0.0277361	0.0492356	-0.402572	-0.0507558	0.0559927	-0.997138	0.207577	0	0	0	1
0.0248734	-0.998008	-0.057329	0.33583	-0.998389	-0.0277395	0.0492401	-0.40257	-0.0507606	0.0559949	-0.997138	0.207574	0	0	0	1
0.0248696	-0.998008	-0.0573282	0.335828	-0.998389	-0.0277358	0.0492428	-0.402571	-0.0507631	0.0559942	-0.997138	0.207574	0	0	0	1
0.0248702	-0.998008	-0.057329	0.335828	-0.99839	-0.0277363	0.0492387	-0.402572	-0.050759	0.0559951	-0.997138	0.207575	0	0	0	1
0.0248544	-0.998009	-0.0573229	0.335825	-0.99839	-0.0277203	0.0492417	-0.402575	-0.0507609	0.0559898	-0.997138	0.207575	0	0	0	1
0.0248599	-0.998009	-0.0573247	0.335827	-0.99839	-0.0277258	0.0492403	-0.402573	-0.0507599	0.0559913	-0.997138	0.207575	0	0	0	1
0.0248637	-0.998009	-0.0573257	0.335827	-0.998389	-0.0277298	0.0492435	-0.402572	-0.0507633	0.055992	-0.997138	0.207574	0	0	0	1
0.0248509	-0.998009	-0.057327	0.335823	-0.99839	-0.0277169	0.0492393	-0.402577	-0.0507584	0.0559941	-0.997138	0.207575	0	0	0	1
0.0248512	-0.998009	-0.0573243	0.335822	-0.99839	-0.027717	0.0492391	-0.402578	-0.0507582	0.0559914	-0.997138	0.207576	0	0	0	1
0.0248442	-0.998009	-0.0573234	0.33582	-0.99839	-0.02771	0.0492402	-0.402579	-0.0507589	0.0559908	-0.997138	0.207576	0	0	0	1
0.0248534	-0.998009	-0.0573213	0.335824	-0.99839	-0.0277193	0.0492423	-0.402575	-0.0507614	0.0559882	-0.997138	0.207576	0	0	0	1
0.0248474	-0.99801	-0.0573184	0.335822	-0.99839	-0.0277131	0.0492426	-0.402578	-0.0507613	0.0559856	-0.997138	0.207577	0	0	0	1
0.0248442	-0.99801	-0.0573201	0.33582	-0.99839	-0.0277099	0.0492393	-0.402581	-0.0507579	0.0559875	-0.997138	0.207577	0	0	0	1
0.0248341	-0.99801	-0.0573212	0.335817	-0.99839	-0.0277001	0.0492463	-0.40258	-0.0507644	0.055989	-0.997138	0.207575	0	0	0	1
0.0248416	-0.99801	-0.0573221	0.335817	-0.99839	-0.0277073	0.0492397	-0.402582	-0.0507582	0.0559896	-0.997138	0.207577	0	0	0	1
0.0248396	-0.998009	-0.0573243	0.335815	-0.99839	-0.0277057	0.0492439	-0.402582	-0.0507624	0.0559918	-0.997138	0.207574	0	0	0	1
0.0248421	-0.99801	-0.0573218	0.335817	-0.99839	-0.0277079	0.0492423	-0.402581	-0.0507608	0.0559893	-0.997138	0.207576	0	0	0	1
0.0248442	-0.998009	-0.0573376	0.335811	-0.99839	-0.0277115	0.0492524	-0.402576	-0.0507715	0.0560047	-0.997137	0.207568	0	0	0	1
0.024903	-0.998003	-0.0574157	0.335793	-0.998384	-0.027778	0.0493183	-0.402525	-0.050843	0.0560778	-0.997129	0.207519	0	0	0	1
0.0248514	-0.998003	-0.0574339	0.335753	-0.998383	-0.0277307	0.0493806	-0.402516	-0.050903	0.0560968	-0.997125	0.207483	0	0	0	1
0.0246246	-0.998016	-0.057307	0.335655	-0.99838	-0.0275079	0.049568	-0.402553	-0.0510743	0.0559766	-0.997123	0.207435	0	0	0	1
0.02483	-0.998036	-0.0568606	0.335703	-0.998344	-0.0277239	0.0501675	-0.402352	-0.0516737	0.0555038	-0.997119	0.207252	0	0	0	1
0.0251102	-0.998036	-0.0567403	0.335659	-0.998294	-0.0280422	0.0509639	-0.402036	-0.0524833	0.0553468	-0.997085	0.206943	0	0	0	1
