# Supplementary material for: Axially rigid steerable needle with compliant active tip control
Source: PLoS One. 2021 Dec 16;16(12):e0261089. doi: 10.1371/journal.pone.0261089 (PMC8675730; doi:10.1371/journal.pone.0261089)
Supplement: S5 File — (ZIP) [file pone.0261089.s005.zip › Remainder/poseLog_Thu_Apr_29_16_58_57_2021_.csv]

-0.0689652	-0.997497	-0.013157	0.269194	-0.989374	0.0666712	0.129073	-0.459114	-0.127904	0.0219004	-0.991545	0.201193	0	0	0	1
-0.0686166	-0.997521	-0.0132047	0.269123	-0.989371	0.0663149	0.129277	-0.459088	-0.128113	0.0219166	-0.991518	0.201193	0	0	0	1
-0.0682111	-0.997548	-0.0132262	0.269114	-0.989393	0.0659091	0.129317	-0.459085	-0.128159	0.0218885	-0.991513	0.201191	0	0	0	1
-0.0679076	-0.997569	-0.0132477	0.269147	-0.989412	0.0656051	0.129325	-0.459063	-0.128172	0.0218713	-0.991511	0.20119	0	0	0	1
-0.0675523	-0.997592	-0.0132995	0.26925	-0.989437	0.0652463	0.129315	-0.459003	-0.128167	0.0218763	-0.991512	0.201189	0	0	0	1
-0.0671981	-0.997615	-0.0133573	0.269394	-0.989462	0.0648879	0.129305	-0.458917	-0.128161	0.0218873	-0.991513	0.201188	0	0	0	1
-0.0668617	-0.997637	-0.0134074	0.269542	-0.989488	0.0645484	0.129277	-0.458833	-0.128138	0.0218919	-0.991515	0.201189	0	0	0	1
-0.0664636	-0.997663	-0.0134488	0.269728	-0.989527	0.0641505	0.129176	-0.458753	-0.128043	0.0218752	-0.991528	0.201199	0	0	0	1
-0.0660088	-0.997693	-0.0134475	0.269952	-0.989593	0.0637058	0.128891	-0.45871	-0.127768	0.0217972	-0.991565	0.201225	0	0	0	1
-0.0654417	-0.997731	-0.013455	0.27023	-0.989678	0.0631508	0.128509	-0.458662	-0.127399	0.0217077	-0.991615	0.201256	0	0	0	1
-0.0648631	-0.997769	-0.0134371	0.270515	-0.989772	0.0625888	0.128067	-0.458632	-0.126971	0.0215882	-0.991672	0.201293	0	0	0	1
-0.064356	-0.997802	-0.0134021	0.270772	-0.989863	0.0621005	0.127594	-0.458628	-0.126512	0.0214594	-0.991734	0.201329	0	0	0	1
-0.0638605	-0.997834	-0.0133428	0.271034	-0.989958	0.0616274	0.127087	-0.458632	-0.12602	0.0213064	-0.991799	0.201369	0	0	0	1
-0.0633408	-0.997868	-0.0132996	0.271299	-0.99005	0.0611275	0.12661	-0.458624	-0.125558	0.0211686	-0.991861	0.201403	0	0	0	1
-0.0627578	-0.997906	-0.0132089	0.271615	-0.990161	0.0605731	0.126007	-0.458629	-0.124974	0.0209687	-0.991939	0.201446	0	0	0	1
-0.0626124	-0.997925	-0.0124189	0.272045	-0.990197	0.060533	0.125745	-0.45856	-0.124763	0.0201521	-0.991983	0.201464	0	0	0	1
-0.0621948	-0.997953	-0.0122783	0.272306	-0.990275	0.0601449	0.125314	-0.458552	-0.12435	0.0199346	-0.992039	0.201498	0	0	0	1
-0.0617201	-0.997986	-0.0119946	0.272657	-0.990361	0.0597183	0.124845	-0.458522	-0.123908	0.0195662	-0.992101	0.201536	0	0	0	1
-0.0610177	-0.99803	-0.0119294	0.273022	-0.990469	0.05904	0.124306	-0.458478	-0.123388	0.0193825	-0.99217	0.20158	0	0	0	1
-0.060322	-0.998073	-0.0118814	0.273388	-0.990587	0.0583676	0.123684	-0.458454	-0.122783	0.0192123	-0.992248	0.201623	0	0	0	1
-0.0596286	-0.998116	-0.0117905	0.273764	-0.990708	0.0577032	0.123026	-0.458442	-0.122145	0.0189988	-0.992331	0.201669	0	0	0	1
-0.0590477	-0.998152	-0.0116649	0.274149	-0.990824	0.057155	0.122341	-0.458439	-0.121479	0.0187637	-0.992417	0.201704	0	0	0	1
-0.0591024	-0.998158	-0.0107725	0.274619	-0.99085	0.0573228	0.122055	-0.458369	-0.121244	0.0178696	-0.992462	0.201723	0	0	0	1
-0.0588201	-0.99818	-0.0103348	0.274969	-0.990908	0.0571022	0.121683	-0.458335	-0.120903	0.0173803	-0.992513	0.201747	0	0	0	1
-0.0585689	-0.9982	-0.00976966	0.275369	-0.990964	0.0569276	0.121308	-0.458293	-0.120564	0.0167683	-0.992564	0.201773	0	0	0	1
-0.0584483	-0.998212	-0.00921749	0.275772	-0.991023	0.0568818	0.120852	-0.458267	-0.120143	0.0161804	-0.992625	0.201799	0	0	0	1
-0.0583526	-0.998224	-0.0085554	0.276237	-0.991079	0.0568736	0.120391	-0.458228	-0.119721	0.0154863	-0.992687	0.201818	0	0	0	1
-0.0581552	-0.998241	-0.00794658	0.276706	-0.991144	0.0567577	0.119912	-0.458192	-0.119281	0.0148318	-0.99275	0.201813	0	0	0	1
-0.0580099	-0.998254	-0.00727356	0.277164	-0.991205	0.0567006	0.119434	-0.458178	-0.118844	0.0141201	-0.992813	0.201799	0	0	0	1
-0.0580305	-0.998259	-0.00636728	0.277663	-0.991268	0.0568365	0.118849	-0.458204	-0.118311	0.0131907	-0.99289	0.201793	0	0	0	1
-0.0579578	-0.998269	-0.00545696	0.278182	-0.991339	0.0568796	0.118235	-0.458227	-0.117752	0.0122446	-0.992968	0.201782	0	0	0	1
-0.0579818	-0.998271	-0.00462601	0.278648	-0.9914	0.057008	0.117656	-0.458256	-0.11722	0.0113904	-0.993041	0.201771	0	0	0	1
-0.0579186	-0.998279	-0.00380063	0.279117	-0.991472	0.0570486	0.117031	-0.458298	-0.116644	0.0105288	-0.993119	0.201767	0	0	0	1
-0.0578443	-0.998285	-0.0030521	0.27959	-0.991544	0.0570683	0.11641	-0.458325	-0.116067	0.00974223	-0.993194	0.20176	0	0	0	1
-0.0578612	-0.998286	-0.00231978	0.280078	-0.991591	0.0571742	0.115952	-0.458298	-0.115652	0.00899172	-0.99325	0.20172	0	0	0	1
-0.0577226	-0.998296	-0.00144525	0.280655	-0.991689	0.0571444	0.115126	-0.458356	-0.114879	0.008061	-0.993347	0.201684	0	0	0	1
-0.0576762	-0.9983	-0.000662022	0.281231	-0.991821	0.0571969	0.113956	-0.458498	-0.113755	0.00721156	-0.993483	0.201665	0	0	0	1
-0.0577685	-0.998294	-0.000115184	0.281778	-0.991916	0.0573569	0.113053	-0.458545	-0.112884	0.00662759	-0.993587	0.201613	0	0	0	1
-0.0576716	-0.9983	0.000244772	0.282343	-0.991992	0.0573053	0.112405	-0.458493	-0.11226	0.00622227	-0.99366	0.20152	0	0	0	1
-0.0578885	-0.998287	0.00039118	0.282856	-0.992065	0.0575419	0.111638	-0.458469	-0.1115	0.00605698	-0.993746	0.201429	0	0	0	1
-0.0578586	-0.998289	0.000563544	0.283442	-0.992153	0.057536	0.110862	-0.458418	-0.110736	0.00583772	-0.993833	0.201319	0	0	0	1
-0.0578691	-0.998288	0.000698427	0.283931	-0.992214	0.0575647	0.110295	-0.458349	-0.110178	0.00567225	-0.993896	0.201222	0	0	0	1
-0.0579736	-0.998282	0.00094366	0.28438	-0.992257	0.057698	0.109834	-0.458283	-0.109731	0.00541371	-0.993947	0.201136	0	0	0	1
-0.0579346	-0.998284	0.00136628	0.284869	-0.992304	0.0577078	0.109406	-0.458211	-0.109329	0.00496525	-0.993994	0.201053	0	0	0	1
-0.0578775	-0.998287	0.00176616	0.285321	-0.992358	0.057697	0.108918	-0.458174	-0.108865	0.00453388	-0.994047	0.200986	0	0	0	1
-0.0578262	-0.998289	0.00226785	0.285776	-0.992402	0.0577022	0.108518	-0.458122	-0.108494	0.00400717	-0.99409	0.20092	0	0	0	1
-0.0577754	-0.99829	0.00283223	0.28625	-0.992439	0.0577142	0.108171	-0.45805	-0.10818	0.00342145	-0.994126	0.200854	0	0	0	1
-0.0577594	-0.998289	0.00355744	0.286742	-0.992502	0.0577784	0.107561	-0.458065	-0.107613	0.00266456	-0.99419	0.200821	0	0	0	1
-0.0577261	-0.998287	0.00438381	0.287271	-0.992563	0.0578353	0.106961	-0.45807	-0.107063	0.00180595	-0.994251	0.200776	0	0	0	1
-0.0576865	-0.998286	0.00506149	0.287777	-0.992623	0.0578691	0.106391	-0.458062	-0.106533	0.00109592	-0.994309	0.200728	0	0	0	1
-0.0576378	-0.998287	0.00553648	0.288244	-0.992697	0.0578718	0.105695	-0.458081	-0.105865	0.000578755	-0.994381	0.200683	0	0	0	1
-0.057515	-0.998292	0.00587353	0.288719	-0.992777	0.0577855	0.104989	-0.458075	-0.10518	0.000190163	-0.994454	0.200641	0	0	0	1
-0.0575257	-0.998289	0.00617834	0.2892	-0.992853	0.0578281	0.104245	-0.458061	-0.104455	-0.00015456	-0.99453	0.200626	0	0	0	1
-0.057483	-0.998289	0.00652932	0.289731	-0.99296	0.0578217	0.103221	-0.458096	-0.103454	-0.000566995	-0.994635	0.200645	0	0	0	1
-0.0574894	-0.998287	0.00687951	0.290322	-0.993092	0.0578631	0.101924	-0.45817	-0.102178	-0.000989526	-0.994766	0.200692	0	0	0	1
-0.0574613	-0.998286	0.00716181	0.290954	-0.993233	0.0578622	0.100535	-0.45823	-0.100808	-0.0013535	-0.994905	0.200745	0	0	0	1
-0.0574421	-0.998286	0.00736291	0.291557	-0.993357	0.0578614	0.0993061	-0.458252	-0.0995932	-0.00162663	-0.995027	0.200783	0	0	0	1
-0.0575465	-0.99828	0.00741173	0.292089	-0.993443	0.0579685	0.0983773	-0.45821	-0.0986689	-0.00171883	-0.995119	0.200771	0	0	0	1
-0.0574933	-0.998282	0.00749048	0.292599	-0.993523	0.0579219	0.0975988	-0.458148	-0.0978962	-0.00184762	-0.995195	0.200747	0	0	0	1
-0.0576756	-0.998271	0.0076051	0.293027	-0.993578	0.0581132	0.0969176	-0.458109	-0.0972231	-0.0019834	-0.995261	0.200729	0	0	0	1
-0.0579926	-0.998251	0.00778342	0.293477	-0.993644	0.0584442	0.0960393	-0.458115	-0.0963574	-0.00218126	-0.995345	0.200733	0	0	0	1
-0.0585348	-0.998218	0.00791345	0.29393	-0.993678	0.0589948	0.0953453	-0.458049	-0.0956735	-0.00229926	-0.99541	0.200733	0	0	0	1
-0.0587797	-0.998203	0.00802526	0.294467	-0.993731	0.0592476	0.0946421	-0.457927	-0.0949787	-0.00242875	-0.995477	0.200755	0	0	0	1
-0.0589088	-0.998194	0.00820001	0.295023	-0.993811	0.0593902	0.093701	-0.457859	-0.0940499	-0.00264626	-0.995564	0.200833	0	0	0	1
-0.059532	-0.998155	0.00840258	0.295542	-0.993861	0.0600271	0.0927687	-0.457803	-0.0931331	-0.00284506	-0.99565	0.200916	0	0	0	1
-0.0595108	-0.998155	0.00861466	0.296059	-0.993952	0.0600227	0.0917867	-0.457781	-0.0921655	-0.003117	-0.995739	0.200993	0	0	0	1
-0.0594692	-0.998156	0.00881984	0.296531	-0.994038	0.059997	0.0908668	-0.457767	-0.0912594	-0.0033802	-0.995822	0.201079	0	0	0	1
-0.059383	-0.998159	0.00904394	0.297062	-0.994138	0.0599277	0.0898145	-0.457753	-0.0902222	-0.00367415	-0.995915	0.20118	0	0	0	1
-0.0594311	-0.998153	0.00932088	0.297587	-0.994243	0.0599958	0.0885933	-0.457796	-0.0890199	-0.00401867	-0.996022	0.201291	0	0	0	1
-0.0593768	-0.998153	0.00965116	0.298139	-0.99437	0.0599649	0.0871817	-0.457901	-0.0876304	-0.00443686	-0.996143	0.201385	0	0	0	1
-0.0591747	-0.998163	0.00992112	0.298673	-0.994486	0.0597815	0.0859727	-0.457965	-0.0864388	-0.00479557	-0.996246	0.201431	0	0	0	1
-0.0592495	-0.998155	0.0102568	0.299225	-0.994604	0.0598775	0.0845314	-0.458089	-0.0850205	-0.00520954	-0.996366	0.201488	0	0	0	1
-0.059557	-0.998134	0.0105227	0.299787	-0.994686	0.0602	0.0833347	-0.458123	-0.0838436	-0.00552012	-0.996464	0.201514	0	0	0	1
-0.0596999	-0.998123	0.0107193	0.30032	-0.994758	0.0603532	0.0823597	-0.458097	-0.082883	-0.00576267	-0.996543	0.201537	0	0	0	1
-0.0596329	-0.998125	0.0109572	0.300863	-0.994848	0.0602997	0.0812963	-0.458091	-0.0818355	-0.00606923	-0.996627	0.2016	0	0	0	1
-0.0598293	-0.99811	0.0111763	0.301357	-0.99491	0.0605077	0.0803895	-0.458053	-0.0809447	-0.00632611	-0.996698	0.20167	0	0	0	1
-0.0599218	-0.998103	0.0113438	0.301819	-0.994963	0.0606085	0.0796444	-0.457981	-0.0802117	-0.00653057	-0.996756	0.201735	0	0	0	1
-0.0601974	-0.998084	0.0115193	0.302278	-0.995006	0.0608923	0.0788922	-0.457907	-0.0794733	-0.00672903	-0.996814	0.201804	0	0	0	1
-0.0605765	-0.998059	0.0117093	0.302761	-0.995041	0.0612801	0.078142	-0.457815	-0.0787387	-0.00693401	-0.996871	0.201883	0	0	0	1
-0.0610954	-0.998025	0.0119533	0.303334	-0.995086	0.0618095	0.0771547	-0.457732	-0.077772	-0.00719699	-0.996945	0.201983	0	0	0	1
-0.0615947	-0.997991	0.0122187	0.303883	-0.995133	0.0623203	0.0761253	-0.457681	-0.0767646	-0.00748658	-0.997021	0.202089	0	0	0	1
-0.0617229	-0.997981	0.0124056	0.304357	-0.995185	0.0624564	0.0753342	-0.457609	-0.0759877	-0.00771225	-0.997079	0.202169	0	0	0	1
-0.0617168	-0.997978	0.0126705	0.304858	-0.99526	0.0624624	0.0743352	-0.457592	-0.075007	-0.00803892	-0.99715	0.202274	0	0	0	1
-0.0620941	-0.99795	0.0129729	0.305347	-0.995317	0.0628521	0.0732279	-0.457609	-0.0739239	-0.00838128	-0.997228	0.20239	0	0	0	1
-0.062103	-0.997946	0.0132289	0.305845	-0.995389	0.0628712	0.0722314	-0.457591	-0.0729455	-0.00869821	-0.997298	0.202492	0	0	0	1
-0.0619975	-0.997949	0.0135087	0.306339	-0.995474	0.0627765	0.0711375	-0.457611	-0.0718704	-0.00905328	-0.997373	0.202602	0	0	0	1
-0.0619246	-0.99795	0.0138151	0.306853	-0.995556	0.0627154	0.0700274	-0.457623	-0.070781	-0.00943328	-0.997447	0.202718	0	0	0	1
-0.0616443	-0.997963	0.0141068	0.307379	-0.99565	0.0624456	0.068926	-0.457625	-0.0696972	-0.00981252	-0.99752	0.202832	0	0	0	1
-0.0613969	-0.997972	0.0144993	0.307959	-0.995763	0.0622114	0.0674893	-0.457702	-0.0682851	-0.0103101	-0.997612	0.202983	0	0	0	1
-0.0613331	-0.997971	0.0148862	0.308558	-0.995861	0.0621589	0.0660791	-0.457756	-0.066901	-0.0107877	-0.997701	0.203114	0	0	0	1
-0.0614717	-0.997956	0.0152845	0.309136	-0.995945	0.0623079	0.0646567	-0.457831	-0.0655076	-0.0112638	-0.997788	0.203229	0	0	0	1
-0.0617355	-0.997936	0.0155578	0.309666	-0.995994	0.0625773	0.0636344	-0.457801	-0.0645072	-0.0115828	-0.99785	0.20331	0	0	0	1
-0.0617662	-0.997931	0.0157486	0.310165	-0.996039	0.0626114	0.0628897	-0.457693	-0.0637762	-0.0118176	-0.997894	0.203388	0	0	0	1
-0.0617914	-0.997925	0.0159978	0.310647	-0.996095	0.0626412	0.0619637	-0.457658	-0.0628679	-0.0121223	-0.997948	0.203485	0	0	0	1
-0.0620127	-0.997908	0.0162066	0.311069	-0.996128	0.0628658	0.0611998	-0.457606	-0.0621212	-0.0123644	-0.997992	0.203564	0	0	0	1
-0.0623193	-0.997885	0.0164544	0.311486	-0.996157	0.0631771	0.0604045	-0.457573	-0.0613469	-0.0126425	-0.998036	0.203651	0	0	0	1
-0.0627689	-0.997853	0.0166898	0.311947	-0.996177	0.0636301	0.0595975	-0.457504	-0.0605621	-0.0129008	-0.998081	0.203738	0	0	0	1
-0.0631638	-0.997824	0.0169121	0.312449	-0.996199	0.0640272	0.0587995	-0.457401	-0.0597849	-0.0131494	-0.998124	0.203823	0	0	0	1
-0.0631887	-0.997819	0.0171517	0.312908	-0.996249	0.0640546	0.0579213	-0.457366	-0.0589241	-0.0134429	-0.998171	0.203917	0	0	0	1
-0.0633161	-0.997806	0.0173899	0.313312	-0.996288	0.0641846	0.0571005	-0.45735	-0.0581219	-0.0137255	-0.998215	0.204003	0	0	0	1
-0.0631913	-0.997809	0.01767	0.31376	-0.996345	0.064064	0.0562296	-0.45736	-0.057269	-0.0140677	-0.998259	0.204115	0	0	0	1
-0.0632549	-0.997801	0.0179104	0.314198	-0.996381	0.0641311	0.0555219	-0.45733	-0.0565789	-0.0143491	-0.998294	0.204226	0	0	0	1
-0.0632806	-0.997795	0.0181722	0.314681	-0.996425	0.0641594	0.054692	-0.457286	-0.0557677	-0.0146617	-0.998336	0.204345	0	0	0	1
-0.0634024	-0.99778	0.0185305	0.31522	-0.996479	0.0642836	0.053537	-0.457299	-0.0546399	-0.0150863	-0.998392	0.204489	0	0	0	1
-0.0633833	-0.997774	0.018919	0.31574	-0.996549	0.0642658	0.052248	-0.457357	-0.053378	-0.0155575	-0.998453	0.204628	0	0	0	1
-0.063192	-0.99778	0.0192558	0.31622	-0.996619	0.064075	0.0511393	-0.457391	-0.05229	-0.0159745	-0.998503	0.204743	0	0	0	1
-0.0630398	-0.997784	0.0195305	0.316705	-0.996676	0.0639221	0.0502039	-0.457362	-0.0513715	-0.0163161	-0.998546	0.204834	0	0	0	1
-0.0628664	-0.997788	0.0199126	0.31722	-0.996749	0.0637477	0.0489585	-0.457411	-0.05015	-0.0167853	-0.9986	0.204971	0	0	0	1
-0.0627726	-0.997784	0.0203731	0.31778	-0.996828	0.063651	0.0474537	-0.457511	-0.0486756	-0.017345	-0.998663	0.205136	0	0	0	1
-0.0628927	-0.997769	0.0207195	0.318296	-0.996873	0.0637681	0.04634	-0.457509	-0.0475882	-0.0177555	-0.998708	0.205261	0	0	0	1
-0.0630208	-0.997755	0.0210189	0.318743	-0.996909	0.0638932	0.0453943	-0.457498	-0.0466657	-0.0181083	-0.998746	0.205367	0	0	0	1
-0.0628846	-0.997757	0.0213128	0.319196	-0.99696	0.0637538	0.0444679	-0.457484	-0.0457572	-0.0184667	-0.998781	0.205473	0	0	0	1
-0.0628497	-0.997754	0.0215727	0.319608	-0.997	0.0637146	0.0436076	-0.457472	-0.0449144	-0.0187824	-0.998813	0.205571	0	0	0	1
-0.0627616	-0.997755	0.0218012	0.320004	-0.997038	0.063623	0.0428795	-0.45743	-0.0442005	-0.0190605	-0.99884	0.205655	0	0	0	1
-0.0627096	-0.997753	0.0220446	0.320389	-0.997072	0.0635678	0.0421527	-0.457398	-0.0434896	-0.0193517	-0.998866	0.205738	0	0	0	1
-0.0627208	-0.997747	0.0222507	0.320747	-0.997099	0.0635752	0.0415054	-0.457362	-0.0428567	-0.0195979	-0.998888	0.205812	0	0	0	1
-0.0625967	-0.997749	0.0225112	0.321176	-0.997136	0.0634483	0.0407958	-0.45735	-0.0421625	-0.0199081	-0.998912	0.205916	0	0	0	1
-0.0628422	-0.997728	0.0227673	0.32161	-0.997144	0.0636928	0.040224	-0.457328	-0.0416129	-0.0201895	-0.998929	0.206058	0	0	0	1
-0.063295	-0.997693	0.0230664	0.322103	-0.997136	0.0641471	0.0397008	-0.457302	-0.0411191	-0.0205024	-0.998943	0.206255	0	0	0	1
-0.0636181	-0.997663	0.0234348	0.322645	-0.997137	0.0644735	0.0391449	-0.457319	-0.0405946	-0.0208923	-0.998956	0.206535	0	0	0	1
-0.0639644	-0.997633	0.0237933	0.323141	-0.997134	0.0648231	0.0386211	-0.457358	-0.0401023	-0.0212696	-0.998968	0.206822	0	0	0	1
-0.0640328	-0.997621	0.0241042	0.323647	-0.997147	0.0648941	0.0381706	-0.457348	-0.0396742	-0.0216061	-0.998978	0.207072	0	0	0	1
-0.0638683	-0.997625	0.0243715	0.324098	-0.997173	0.0647316	0.0377723	-0.457328	-0.0392904	-0.021905	-0.998987	0.207288	0	0	0	1
-0.0637759	-0.997624	0.0246404	0.324491	-0.997196	0.0646398	0.037323	-0.457342	-0.0388573	-0.0222058	-0.998997	0.207502	0	0	0	1
-0.0637335	-0.997619	0.0249776	0.324991	-0.99722	0.0645975	0.036744	-0.457344	-0.0383002	-0.0225812	-0.99901	0.207755	0	0	0	1
-0.063757	-0.997609	0.0252967	0.325448	-0.997238	0.0646208	0.0362025	-0.457353	-0.0377809	-0.0229334	-0.999022	0.207993	0	0	0	1
-0.0637366	-0.997601	0.0256528	0.325926	-0.997261	0.0646002	0.0356162	-0.457382	-0.0372182	-0.0233273	-0.999034	0.208275	0	0	0	1
-0.0634729	-0.997609	0.0260123	0.32645	-0.997298	0.0643365	0.0350482	-0.457393	-0.0366681	-0.0237322	-0.999045	0.208579	0	0	0	1
-0.0634129	-0.997602	0.0264242	0.326985	-0.997323	0.0642769	0.0344351	-0.457434	-0.0360812	-0.0241846	-0.999055	0.208923	0	0	0	1
-0.0636535	-0.997574	0.0268867	0.327541	-0.99733	0.0645179	0.0337806	-0.457485	-0.0354636	-0.0246794	-0.999065	0.209299	0	0	0	1
-0.0636358	-0.997562	0.0273668	0.328157	-0.997354	0.0645	0.0330962	-0.457523	-0.0348109	-0.0252029	-0.999075	0.209695	0	0	0	1
-0.0636041	-0.997549	0.027924	0.328902	-0.997382	0.0644675	0.0323137	-0.457524	-0.0340649	-0.0258102	-0.999085	0.210153	0	0	0	1
-0.0639714	-0.997509	0.0285069	0.329718	-0.997384	0.0648333	0.0315079	-0.457473	-0.0333078	-0.0264313	-0.999095	0.210626	0	0	0	1
-0.0644362	-0.997465	0.0289733	0.330505	-0.997375	0.0652955	0.030836	-0.457344	-0.0326798	-0.0269248	-0.999102	0.211019	0	0	0	1
-0.0648564	-0.997428	0.0293032	0.331159	-0.997365	0.0657112	0.030278	-0.457217	-0.0321559	-0.0272768	-0.99911	0.211328	0	0	0	1
-0.065161	-0.997402	0.0295119	0.331693	-0.997361	0.0660079	0.0297476	-0.457132	-0.0316486	-0.0275101	-0.999119	0.211591	0	0	0	1
-0.0656804	-0.997358	0.0298671	0.332258	-0.997342	0.0665244	0.0292402	-0.457045	-0.03118	-0.0278816	-0.999124	0.211885	0	0	0	1
-0.0664338	-0.997295	0.0302901	0.332857	-0.997308	0.0672743	0.028652	-0.456985	-0.0306424	-0.0283196	-0.999128	0.212226	0	0	0	1
-0.0668149	-0.997256	0.0307486	0.333483	-0.997301	0.0676507	0.0280033	-0.456962	-0.0300368	-0.028809	-0.999132	0.212598	0	0	0	1
-0.0673054	-0.99721	0.0311516	0.334148	-0.997282	0.0681385	0.0274915	-0.456864	-0.0295676	-0.029231	-0.999134	0.212875	0	0	0	1
-0.0677861	-0.997164	0.0315936	0.334876	-0.997269	0.068612	0.0268088	-0.456776	-0.0289307	-0.0297045	-0.999139	0.213107	0	0	0	1
-0.0680285	-0.997134	0.0320091	0.335721	-0.997271	0.0688452	0.0261041	-0.456644	-0.0282631	-0.0301603	-0.999144	0.213278	0	0	0	1
-0.068247	-0.997112	0.0322177	0.336466	-0.997278	0.069045	0.0252982	-0.456523	-0.0274798	-0.0304178	-0.999158	0.213337	0	0	0	1
-0.0683831	-0.997103	0.0322123	0.33702	-0.997303	0.069142	0.0240158	-0.456559	-0.0262036	-0.0304975	-0.99919	0.21332	0	0	0	1
-0.068508	-0.997097	0.0321348	0.337523	-0.997326	0.069228	0.0228065	-0.456564	-0.024995	-0.0305007	-0.999221	0.21323	0	0	0	1
-0.0687346	-0.997074	0.0323548	0.338075	-0.997336	0.0694275	0.0217455	-0.456542	-0.0239583	-0.0307882	-0.999237	0.213177	0	0	0	1
-0.0688348	-0.997055	0.0327299	0.338628	-0.997354	0.0695021	0.0206363	-0.456558	-0.0228804	-0.031237	-0.999249	0.213159	0	0	0	1
-0.0687042	-0.997051	0.0331417	0.339171	-0.997389	0.0693435	0.0194577	-0.456606	-0.0217285	-0.0317325	-0.999259	0.213151	0	0	0	1
-0.0688124	-0.997027	0.0336385	0.339775	-0.997409	0.0694182	0.0180831	-0.456678	-0.0203945	-0.0323211	-0.999268	0.213153	0	0	0	1
-0.0690176	-0.996996	0.0341347	0.340408	-0.997422	0.0695874	0.0166794	-0.456733	-0.0190346	-0.0329096	-0.999276	0.213143	0	0	0	1
-0.0698859	-0.996927	0.0343812	0.340964	-0.997375	0.0704349	0.0159007	-0.456613	-0.0183035	-0.0331937	-0.99928	0.213055	0	0	0	1
-0.0705095	-0.996872	0.0346851	0.341519	-0.997347	0.0710344	0.0150086	-0.456537	-0.0174554	-0.0335488	-0.999283	0.212986	0	0	0	1
-0.0707955	-0.996842	0.0349632	0.342035	-0.99734	0.0712975	0.0141848	-0.456471	-0.0166627	-0.0338799	-0.999286	0.212928	0	0	0	1
-0.0709367	-0.996824	0.0351913	0.342511	-0.997341	0.0714188	0.0134916	-0.456389	-0.015992	-0.0341546	-0.999287	0.212864	0	0	0	1
-0.0709283	-0.996818	0.03538	0.342945	-0.99735	0.0713934	0.0129094	-0.4563	-0.0154241	-0.0343845	-0.999288	0.212799	0	0	0	1
-0.0710261	-0.996804	0.0355821	0.343384	-0.997352	0.0714747	0.0123396	-0.456207	-0.0148733	-0.0346253	-0.999288	0.212739	0	0	0	1
-0.0710793	-0.996791	0.0358437	0.343868	-0.997358	0.0715081	0.0116614	-0.456133	-0.014217	-0.034934	-0.999287	0.212701	0	0	0	1
-0.0710581	-0.996783	0.036113	0.344373	-0.99737	0.0714636	0.0108886	-0.456079	-0.0134643	-0.0352581	-0.999286	0.212677	0	0	0	1
-0.0709928	-0.99678	0.0363182	0.344845	-0.997384	0.071375	0.0101581	-0.456023	-0.0127475	-0.0355158	-0.999286	0.212647	0	0	0	1
-0.0708994	-0.996778	0.0365539	0.345308	-0.997402	0.0712503	0.00920318	-0.456039	-0.0118079	-0.0358201	-0.999287	0.212644	0	0	0	1
-0.0706302	-0.996782	0.0369467	0.345809	-0.997433	0.0709449	0.00807947	-0.456092	-0.0107045	-0.0362949	-0.999282	0.212649	0	0	0	1
-0.0703711	-0.996785	0.0373568	0.346342	-0.997463	0.0706488	0.00695889	-0.456124	-0.00960558	-0.036786	-0.999275	0.212642	0	0	0	1
-0.0703248	-0.99677	0.0378445	0.346911	-0.997478	0.0705578	0.00563759	-0.456192	-0.00831942	-0.0373662	-0.999265	0.21265	0	0	0	1
-0.070478	-0.996737	0.0384264	0.347513	-0.997478	0.0706562	0.00406382	-0.456316	-0.00679542	-0.0380566	-0.999251	0.212683	0	0	0	1
-0.0704394	-0.996726	0.0387908	0.348105	-0.997487	0.0705818	0.00307023	-0.45626	-0.00582788	-0.0384905	-0.99924	0.212634	0	0	0	1
-0.0705113	-0.99671	0.0390682	0.348625	-0.997487	0.0706209	0.00218369	-0.456203	-0.0049653	-0.0388295	-0.999232	0.212577	0	0	0	1
-0.0706355	-0.996693	0.0392853	0.349094	-0.997482	0.070711	0.00128269	-0.456173	-0.0040861	-0.0391092	-0.999225	0.212529	0	0	0	1
-0.0708157	-0.996674	0.0394342	0.349525	-0.997472	0.0708661	0.000623275	-0.456089	-0.00344549	-0.0393038	-0.99922	0.21246	0	0	0	1
-0.0709131	-0.99666	0.0395991	0.349906	-0.997467	0.0709412	4.25102e-05	-0.456022	-0.00288131	-0.0395092	-0.999213	0.212408	0	0	0	1
-0.0710627	-0.99664	0.0398393	0.350307	-0.997457	0.0710677	-0.000557877	-0.45596	-0.00230501	-0.0397911	-0.999204	0.212371	0	0	0	1
-0.0712501	-0.996615	0.0401303	0.350773	-0.997445	0.0712304	-0.0011939	-0.455893	-0.00169835	-0.0401262	-0.999191	0.212368	0	0	0	1
-0.0716768	-0.996571	0.0404718	0.35128	-0.997416	0.0716309	-0.00186392	-0.455831	-0.00107121	-0.0405141	-0.999177	0.212405	0	0	0	1
-0.0718974	-0.996544	0.0407354	0.351742	-0.9974	0.0718311	-0.00237501	-0.455762	-0.000588972	-0.0408136	-0.999165	0.212462	0	0	0	1
-0.0719212	-0.996531	0.0410083	0.352207	-0.997399	0.0718323	-0.00292635	-0.455721	-5.92137e-05	-0.0411253	-0.999152	0.21255	0	0	0	1
-0.0720664	-0.996507	0.0413453	0.352709	-0.997388	0.0719514	-0.0035598	-0.455685	0.000542834	-0.041507	-0.999136	0.212648	0	0	0	1
-0.0721783	-0.996484	0.0417055	0.353201	-0.997379	0.0720325	-0.00429264	-0.455669	0.00124372	-0.0419192	-0.999118	0.212724	0	0	0	1
-0.072285	-0.996463	0.0420221	0.353688	-0.997371	0.0721112	-0.00494933	-0.455619	0.00187189	-0.0422826	-0.999102	0.21277	0	0	0	1
-0.0723855	-0.996442	0.042329	0.354163	-0.997362	0.0721844	-0.00557543	-0.45558	0.00247044	-0.0426341	-0.999086	0.212841	0	0	0	1
-0.0723908	-0.996427	0.0426692	0.354656	-0.99736	0.0721578	-0.00629751	-0.455575	0.00316644	-0.0430256	-0.999067	0.212948	0	0	0	1
-0.0722476	-0.996426	0.0429502	0.355119	-0.997368	0.0719855	-0.00694493	-0.45557	0.00379867	-0.043352	-0.999051	0.213062	0	0	0	1
-0.0720627	-0.996426	0.0432517	0.355621	-0.997379	0.0717756	-0.00748689	-0.455523	0.00432608	-0.0436909	-0.999034	0.213179	0	0	0	1
-0.0719639	-0.996417	0.0436224	0.356191	-0.997382	0.07164	-0.00828243	-0.455517	0.00509801	-0.0441173	-0.999011	0.213324	0	0	0	1
-0.0719315	-0.996405	0.0439444	0.356736	-0.997381	0.0715703	-0.00908159	-0.455502	0.00587421	-0.0444956	-0.99899	0.213432	0	0	0	1
-0.0720287	-0.996384	0.0442627	0.357264	-0.997368	0.0716224	-0.0100485	-0.455523	0.00681237	-0.044883	-0.998967	0.213521	0	0	0	1
-0.0722392	-0.996353	0.0446107	0.357746	-0.997345	0.0717828	-0.0111056	-0.455567	0.00783325	-0.0453075	-0.99894	0.213572	0	0	0	1
-0.0723152	-0.996325	0.0451176	0.358287	-0.997329	0.0717963	-0.0123825	-0.455636	0.00906817	-0.0459055	-0.998903	0.213604	0	0	0	1
-0.0723704	-0.996297	0.045652	0.358822	-0.997313	0.0717864	-0.0136791	-0.455712	0.0103217	-0.0465321	-0.998861	0.213637	0	0	0	1
-0.0722829	-0.99629	0.0459243	0.359253	-0.997313	0.0716674	-0.014288	-0.455633	0.0109141	-0.0468465	-0.99884	0.213599	0	0	0	1
-0.0722362	-0.996279	0.0462491	0.359684	-0.997309	0.0715847	-0.0149732	-0.455601	0.0115772	-0.0472191	-0.998815	0.213616	0	0	0	1
-0.0720453	-0.996277	0.0465914	0.360153	-0.997316	0.0713633	-0.0155269	-0.455558	0.0121147	-0.0475977	-0.998791	0.213703	0	0	0	1
-0.0721279	-0.996254	0.0469466	0.360637	-0.997304	0.0714175	-0.0160285	-0.455511	0.0125861	-0.0479889	-0.998766	0.213835	0	0	0	1
-0.0723431	-0.996221	0.0473206	0.361149	-0.997283	0.0716044	-0.0165212	-0.455466	0.0130409	-0.0484	-0.998741	0.214004	0	0	0	1
-0.0730969	-0.996146	0.0477434	0.361742	-0.997222	0.0723299	-0.0170034	-0.455388	0.013455	-0.0488664	-0.998713	0.214209	0	0	0	1
-0.0738164	-0.996073	0.0481495	0.362349	-0.997164	0.0730206	-0.0174927	-0.455321	0.0138785	-0.0493169	-0.998685	0.214451	0	0	0	1
-0.0741804	-0.996034	0.048404	0.362926	-0.997128	0.073351	-0.0181041	-0.455301	0.0144523	-0.0496206	-0.998661	0.214704	0	0	0	1
-0.0742789	-0.99602	0.0485253	0.363444	-0.997113	0.0734189	-0.0186855	-0.455268	0.0150189	-0.0497858	-0.998645	0.214889	0	0	0	1
-0.0741861	-0.996024	0.048597	0.363974	-0.99711	0.0732937	-0.0193118	-0.455209	0.0156437	-0.0499019	-0.998629	0.215013	0	0	0	1
-0.0744377	-0.996001	0.0486805	0.364501	-0.99708	0.0735087	-0.0200206	-0.455155	0.0163326	-0.0500412	-0.998611	0.215115	0	0	0	1
-0.0744025	-0.996	0.0487616	0.365032	-0.997071	0.0734352	-0.0207557	-0.455109	0.0170624	-0.0501756	-0.998592	0.215217	0	0	0	1
-0.0741835	-0.996014	0.0488007	0.365584	-0.997074	0.0731792	-0.0214743	-0.455053	0.0177881	-0.0502635	-0.998575	0.215326	0	0	0	1
-0.0740843	-0.99602	0.048823	0.366132	-0.997067	0.0730389	-0.0222789	-0.455031	0.0185948	-0.0503428	-0.998557	0.215468	0	0	0	1
-0.074051	-0.996028	0.0487251	0.366669	-0.997054	0.0729684	-0.0230557	-0.455011	0.0193793	-0.0503014	-0.998544	0.215628	0	0	0	1
-0.0740638	-0.996042	0.0484065	0.36718	-0.997036	0.0729454	-0.0238928	-0.454996	0.0202378	-0.0500451	-0.99854	0.215769	0	0	0	1
-0.0741471	-0.996062	0.0478584	0.367752	-0.997008	0.0729896	-0.0249063	-0.454967	0.0212858	-0.0495744	-0.998541	0.215885	0	0	0	1
-0.0741521	-0.996101	0.0470329	0.368329	-0.99698	0.0729532	-0.0261145	-0.454967	0.0225522	-0.0488397	-0.99855	0.215999	0	0	0	1
-0.0739738	-0.996172	0.0457963	0.368977	-0.996952	0.0727241	-0.027764	-0.455038	0.024298	-0.047723	-0.998563	0.216155	0	0	0	1
-0.0739042	-0.996231	0.0446178	0.369653	-0.996918	0.0726139	-0.02925	-0.455033	0.0258708	-0.0466544	-0.998573	0.216268	0	0	0	1
-0.0743797	-0.996228	0.0438861	0.370429	-0.996851	0.073055	-0.0304122	-0.454918	0.0270623	-0.0460223	-0.998571	0.216393	0	0	0	1
-0.0756849	-0.996146	0.0435173	0.371165	-0.996727	0.0743271	-0.0313713	-0.454799	0.0279868	-0.0457616	-0.998558	0.216553	0	0	0	1
-0.0762472	-0.996107	0.0434195	0.371726	-0.996668	0.0748645	-0.0319817	-0.454706	0.0285777	-0.0457257	-0.998543	0.216697	0	0	0	1
-0.0766251	-0.996077	0.0434555	0.372137	-0.996627	0.0752218	-0.0324116	-0.454647	0.0289867	-0.0458048	-0.998527	0.216813	0	0	0	1
-0.0767124	-0.996058	0.0437371	0.372522	-0.99661	0.0752844	-0.0327714	-0.45459	0.0293205	-0.0461151	-0.998503	0.216908	0	0	0	1
-0.0767486	-0.99604	0.0440815	0.372928	-0.996594	0.0752881	-0.033252	-0.454555	0.0297725	-0.0464957	-0.998472	0.217	0	0	0	1
-0.0766349	-0.99603	0.0444961	0.3734	-0.996584	0.075131	-0.0339111	-0.454537	0.0304045	-0.0469551	-0.998431	0.217103	0	0	0	1
-0.0766101	-0.996012	0.0449376	0.373915	-0.996565	0.0750587	-0.0346299	-0.4545	0.0310899	-0.0474484	-0.998387	0.217188	0	0	0	1
-0.0764515	-0.996003	0.0454205	0.374473	-0.996552	0.0748457	-0.0354474	-0.454464	0.0318772	-0.0479861	-0.998336	0.217269	0	0	0	1
-0.0763723	-0.995985	0.0459331	0.374977	-0.996529	0.0747055	-0.0363643	-0.45448	0.0327579	-0.048563	-0.99828	0.21735	0	0	0	1
-0.0762731	-0.995969	0.0464376	0.375461	-0.996506	0.0745427	-0.0373188	-0.454501	0.0336778	-0.0491339	-0.998221	0.217403	0	0	0	1
-0.0763408	-0.99594	0.0469511	0.375967	-0.996469	0.0745437	-0.0383104	-0.454499	0.034626	-0.049722	-0.99816	0.217423	0	0	0	1
-0.0763464	-0.995915	0.0474616	0.376478	-0.996434	0.0744813	-0.0393095	-0.454496	0.035585	-0.0503056	-0.998097	0.217443	0	0	0	1
-0.0764193	-0.995876	0.0481752	0.37708	-0.996377	0.0744536	-0.0407808	-0.454581	0.0369968	-0.0511291	-0.998004	0.217496	0	0	0	1
-0.0767758	-0.995814	0.0488755	0.377695	-0.996301	0.074713	-0.0421522	-0.454616	0.0382952	-0.0519429	-0.997913	0.217529	0	0	0	1
-0.0771037	-0.995765	0.0493604	0.378212	-0.996242	0.0749744	-0.043066	-0.454561	0.0391539	-0.0525074	-0.99785	0.217508	0	0	0	1
-0.0770804	-0.995746	0.0497823	0.378655	-0.996213	0.0748913	-0.0438804	-0.454533	0.0399366	-0.052988	-0.997793	0.217504	0	0	0	1
-0.0771412	-0.995723	0.0501417	0.379069	-0.996182	0.0749016	-0.0445548	-0.454474	0.0405797	-0.0533991	-0.997745	0.217478	0	0	0	1
-0.0772231	-0.995698	0.0505033	0.37948	-0.996151	0.0749349	-0.0451839	-0.454418	0.0411762	-0.05381	-0.997699	0.21748	0	0	0	1
-0.0773004	-0.995673	0.0508803	0.379944	-0.996125	0.0749677	-0.0457186	-0.454338	0.0416776	-0.0542289	-0.997655	0.217536	0	0	0	1
-0.0773448	-0.995647	0.0513215	0.380488	-0.9961	0.0749637	-0.0462647	-0.454254	0.0421872	-0.0547114	-0.997608	0.217657	0	0	0	1
-0.0778525	-0.995586	0.0517305	0.381028	-0.996045	0.0754308	-0.0466896	-0.454136	0.0425526	-0.0551725	-0.997567	0.217783	0	0	0	1
-0.0784116	-0.995519	0.0521788	0.381568	-0.995982	0.0759428	-0.0471969	-0.454051	0.0429939	-0.0556816	-0.997519	0.217932	0	0	0	1
-0.0787964	-0.995466	0.0525988	0.382078	-0.995931	0.0762804	-0.0477163	-0.453986	0.0434588	-0.0561563	-0.997473	0.218065	0	0	0	1
-0.0792122	-0.995414	0.0529635	0.382572	-0.995879	0.0766528	-0.0482056	-0.453912	0.0438958	-0.0565754	-0.99743	0.218172	0	0	0	1
-0.079231	-0.995396	0.0532777	0.383049	-0.995856	0.0766289	-0.0487092	-0.453852	0.0443735	-0.0569278	-0.997389	0.218297	0	0	0	1
-0.0792214	-0.995381	0.0535636	0.383533	-0.995834	0.0765759	-0.0492445	-0.453811	0.0448866	-0.0572533	-0.997347	0.218459	0	0	0	1
-0.0793243	-0.995359	0.0538307	0.384054	-0.995801	0.0766334	-0.0498245	-0.453772	0.0454391	-0.0575686	-0.997304	0.218643	0	0	0	1
-0.0794676	-0.995336	0.0540375	0.384609	-0.995763	0.0767329	-0.050417	-0.453722	0.0460065	-0.0578266	-0.997263	0.218825	0	0	0	1
-0.0793062	-0.995342	0.0541697	0.385154	-0.995745	0.0765259	-0.0510974	-0.453688	0.0466851	-0.058003	-0.997221	0.218997	0	0	0	1
-0.0793195	-0.995345	0.0540966	0.385637	-0.995707	0.0764982	-0.0518615	-0.453677	0.047453	-0.0579895	-0.997186	0.21914	0	0	0	1
-0.0792496	-0.995362	0.0538696	0.386151	-0.995669	0.0763869	-0.0527629	-0.453675	0.0483745	-0.0578292	-0.997151	0.219289	0	0	0	1
-0.0790286	-0.995396	0.0535819	0.386724	-0.995639	0.0761262	-0.0536895	-0.453666	0.0493346	-0.0576027	-0.997117	0.219471	0	0	0	1
-0.0789365	-0.99543	0.0530732	0.387327	-0.995584	0.0759909	-0.0548839	-0.453709	0.0505713	-0.0571826	-0.997079	0.219684	0	0	0	1
-0.0788119	-0.995476	0.0523849	0.387886	-0.995532	0.0758358	-0.0560384	-0.453718	0.0517836	-0.0565788	-0.997051	0.219819	0	0	0	1
-0.0787007	-0.995526	0.0516063	0.388432	-0.995481	0.0757053	-0.0571056	-0.453673	0.0529147	-0.0558788	-0.997031	0.219889	0	0	0	1
-0.0786703	-0.99556	0.0509924	0.388946	-0.995432	0.0756563	-0.0580275	-0.453619	0.0538835	-0.0553359	-0.997009	0.219964	0	0	0	1
-0.078877	-0.995557	0.0507295	0.389478	-0.995371	0.0758332	-0.058824	-0.453572	0.0546871	-0.055146	-0.996976	0.220111	0	0	0	1
-0.0790754	-0.995537	0.0508052	0.390047	-0.995324	0.0759947	-0.0594129	-0.453493	0.0552584	-0.0552771	-0.996937	0.220301	0	0	0	1
-0.0794484	-0.995498	0.0510005	0.390535	-0.995274	0.0763343	-0.0598153	-0.453404	0.0556244	-0.055523	-0.996903	0.220467	0	0	0	1
-0.0799193	-0.995442	0.0513452	0.390988	-0.995223	0.0767692	-0.0601132	-0.453321	0.055869	-0.0559154	-0.996868	0.220636	0	0	0	1
-0.0803918	-0.995392	0.0515842	0.391291	-0.995173	0.0772142	-0.0603604	-0.453297	0.0560708	-0.056199	-0.99684	0.220767	0	0	0	1
-0.0808465	-0.995361	0.0514774	0.391272	-0.995132	0.0776692	-0.0604619	-0.453342	0.0561547	-0.0561262	-0.99684	0.220755	0	0	0	1
-0.0811725	-0.995348	0.0512161	0.391143	-0.9951	0.0780043	-0.0605582	-0.453433	0.0562529	-0.0558921	-0.996847	0.220697	0	0	0	1
-0.0813825	-0.995341	0.0510178	0.391037	-0.995079	0.0782221	-0.0606172	-0.453507	0.0563156	-0.0557112	-0.996854	0.220647	0	0	0	1
-0.0816609	-0.995332	0.05075	0.390873	-0.995053	0.0785128	-0.0606675	-0.453604	0.0563713	-0.0554644	-0.996865	0.220578	0	0	0	1
-0.0819888	-0.995325	0.0503489	0.390637	-0.995029	0.0788671	-0.0605985	-0.453666	0.0563159	-0.0550784	-0.996889	0.220425	0	0	0	1
-0.0823495	-0.995321	0.0498298	0.390341	-0.995007	0.0792651	-0.0604497	-0.453698	0.0561887	-0.0545703	-0.996924	0.220207	0	0	0	1
-0.0827596	-0.995315	0.0492793	0.390011	-0.994982	0.079716	-0.0602672	-0.453734	0.056028	-0.054031	-0.996963	0.219967	0	0	0	1
-0.0832266	-0.995301	0.0487626	0.389667	-0.994951	0.0802207	-0.0601012	-0.453804	0.0558786	-0.0535298	-0.996998	0.21975	0	0	0	1
-0.0837313	-0.995286	0.0482138	0.389295	-0.994922	0.0807693	-0.0598505	-0.453868	0.0556458	-0.0529917	-0.99704	0.219517	0	0	0	1
-0.0842314	-0.995267	0.047737	0.388937	-0.994893	0.0813096	-0.0595897	-0.45393	0.0553978	-0.052524	-0.997078	0.219293	0	0	0	1
-0.0847466	-0.995247	0.047232	0.388555	-0.994869	0.0818711	-0.0592336	-0.453964	0.0550567	-0.0520209	-0.997124	0.219031	0	0	0	1
-0.0852275	-0.995228	0.0467704	0.388193	-0.994844	0.0823936	-0.058919	-0.453992	0.0547559	-0.0515623	-0.997164	0.218786	0	0	0	1
-0.0857417	-0.995205	0.0463112	0.3878	-0.994819	0.0829515	-0.0585525	-0.454008	0.0544017	-0.0511031	-0.997207	0.218511	0	0	0	1
-0.0862742	-0.99518	0.0458582	0.387402	-0.994791	0.0835254	-0.0582196	-0.454043	0.0540803	-0.0506537	-0.997248	0.218247	0	0	0	1
-0.0867824	-0.995156	0.0454279	0.387017	-0.994764	0.0840739	-0.0578789	-0.454073	0.0537508	-0.0502244	-0.997287	0.21799	0	0	0	1
-0.0872728	-0.995133	0.0449889	0.386619	-0.994739	0.084605	-0.0575343	-0.45411	0.0534196	-0.0497849	-0.997327	0.217732	0	0	0	1
-0.0875729	-0.995127	0.0445258	0.386222	-0.994732	0.0849484	-0.0571562	-0.454153	0.0530669	-0.0493081	-0.997369	0.217486	0	0	0	1
-0.0878449	-0.995127	0.0439983	0.385784	-0.994729	0.0852693	-0.056728	-0.454225	0.0526715	-0.0487613	-0.997417	0.217247	0	0	0	1
-0.0880777	-0.995129	0.0434659	0.385339	-0.994728	0.0855501	-0.056316	-0.454313	0.0522948	-0.0482085	-0.997464	0.217015	0	0	0	1
-0.0882561	-0.995135	0.0429675	0.384911	-0.994733	0.085775	-0.0558874	-0.454373	0.0519016	-0.0476852	-0.99751	0.216767	0	0	0	1
-0.0883268	-0.995149	0.0425054	0.384488	-0.994745	0.0858882	-0.0554955	-0.454434	0.0515472	-0.0471954	-0.997551	0.216517	0	0	0	1
-0.0883892	-0.995162	0.0420554	0.384068	-0.99476	0.0859937	-0.0550709	-0.45447	0.0511597	-0.0467143	-0.997594	0.216244	0	0	0	1
-0.0885653	-0.995166	0.0415978	0.383602	-0.994765	0.0862135	-0.0546324	-0.454517	0.0507536	-0.0462302	-0.997637	0.215946	0	0	0	1
-0.0885486	-0.995185	0.0411686	0.383167	-0.994787	0.0862389	-0.0541923	-0.454549	0.0503526	-0.0457643	-0.997679	0.215655	0	0	0	1
-0.0884494	-0.995212	0.0407479	0.382736	-0.994814	0.08618	-0.053773	-0.454593	0.0499755	-0.0453045	-0.997719	0.215377	0	0	0	1
-0.088466	-0.995226	0.0403535	0.382291	-0.994831	0.0862342	-0.0533743	-0.454668	0.0496112	-0.0448785	-0.997756	0.215117	0	0	0	1
-0.0883505	-0.995252	0.0399767	0.381857	-0.994858	0.0861545	-0.0529948	-0.454758	0.0492706	-0.044465	-0.997792	0.214879	0	0	0	1
-0.0881357	-0.995287	0.0395679	0.381395	-0.994897	0.0859792	-0.0525593	-0.454853	0.0488812	-0.0440101	-0.997831	0.214631	0	0	0	1
-0.0880977	-0.995308	0.0391285	0.380946	-0.994926	0.0859873	-0.0519962	-0.454903	0.0483593	-0.0435226	-0.997878	0.214387	0	0	0	1
-0.0880725	-0.995325	0.0387439	0.380537	-0.994947	0.0859993	-0.0515652	-0.454954	0.0479638	-0.0431015	-0.997915	0.214151	0	0	0	1
-0.0881095	-0.995337	0.0383502	0.380143	-0.994964	0.0860751	-0.0511014	-0.454976	0.0475338	-0.0426714	-0.997954	0.213905	0	0	0	1
-0.0880489	-0.995356	0.0379873	0.379763	-0.994986	0.0860482	-0.0507151	-0.455015	0.0471825	-0.0422742	-0.997988	0.213672	0	0	0	1
-0.0882218	-0.995355	0.0376206	0.379366	-0.994989	0.0862552	-0.0503127	-0.455051	0.0468056	-0.0418827	-0.998022	0.213437	0	0	0	1
-0.08843	-0.995351	0.0372382	0.378924	-0.994988	0.0864978	-0.049915	-0.455102	0.0464336	-0.0414775	-0.998057	0.213224	0	0	0	1
-0.0881378	-0.995412	0.0362824	0.378429	-0.995017	0.0862567	-0.0497551	-0.455195	0.0463688	-0.0404989	-0.9981	0.21306	0	0	0	1
-0.0882475	-0.995425	0.0356474	0.378036	-0.995025	0.0864131	-0.0493223	-0.455188	0.0459879	-0.0398346	-0.998144	0.212876	0	0	0	1
-0.0884399	-0.995424	0.0351934	0.377619	-0.995027	0.0866442	-0.0488707	-0.455218	0.0455695	-0.0393525	-0.998183	0.212713	0	0	0	1
-0.0886206	-0.995422	0.0348048	0.377207	-0.995028	0.086858	-0.0484739	-0.455272	0.0452005	-0.0389395	-0.998215	0.212579	0	0	0	1
-0.0886617	-0.995432	0.0344211	0.376802	-0.995041	0.086932	-0.048071	-0.455318	0.0448308	-0.0385245	-0.998248	0.212446	0	0	0	1
-0.0887615	-0.995436	0.0340452	0.376373	-0.995049	0.0870647	-0.0476527	-0.455371	0.0444428	-0.0381184	-0.998281	0.212308	0	0	0	1
-0.088861	-0.995439	0.0336804	0.375926	-0.995056	0.0871949	-0.0472676	-0.455442	0.0440869	-0.0377262	-0.998312	0.212178	0	0	0	1
-0.088988	-0.99544	0.033311	0.37549	-0.995062	0.0873539	-0.0468456	-0.455494	0.0436938	-0.0373273	-0.998344	0.212054	0	0	0	1
-0.0889433	-0.995456	0.0329512	0.375074	-0.995084	0.0873411	-0.0464108	-0.45554	0.0432936	-0.0369292	-0.998376	0.211935	0	0	0	1
-0.0887646	-0.995484	0.0325896	0.374659	-0.995117	0.0871944	-0.0459667	-0.455599	0.0428891	-0.0365228	-0.998409	0.211815	0	0	0	1
-0.0885537	-0.995515	0.0322068	0.374241	-0.995157	0.0870192	-0.0454354	-0.455652	0.0424006	-0.0360864	-0.998446	0.211691	0	0	0	1
-0.0885314	-0.995531	0.0317987	0.373807	-0.995185	0.0870374	-0.0447883	-0.455699	0.0417921	-0.035623	-0.998488	0.211565	0	0	0	1
-0.0883955	-0.995556	0.0313789	0.373359	-0.995224	0.0869437	-0.044092	-0.455761	0.0411395	-0.0351388	-0.998532	0.211455	0	0	0	1
-0.0883135	-0.995577	0.0309369	0.372904	-0.995261	0.0869067	-0.0433197	-0.455804	0.0404111	-0.0346283	-0.99858	0.211337	0	0	0	1
-0.087988	-0.995619	0.0305016	0.372448	-0.995318	0.0866249	-0.0425623	-0.455857	0.0397053	-0.0341161	-0.998626	0.211231	0	0	0	1
-0.0877825	-0.995652	0.0300138	0.37198	-0.99537	0.0864691	-0.0416638	-0.455874	0.038859	-0.0335445	-0.998678	0.21113	0	0	0	1
-0.0874078	-0.9957	0.0295317	0.371535	-0.995435	0.0861429	-0.0407673	-0.455874	0.0380196	-0.0329726	-0.99873	0.211054	0	0	0	1
-0.0870577	-0.995749	0.0288863	0.370995	-0.995512	0.0858593	-0.0394702	-0.455809	0.0367938	-0.0322053	-0.998801	0.210992	0	0	0	1
-0.0869302	-0.995779	0.0282528	0.370425	-0.995568	0.0857964	-0.0381659	-0.455764	0.0355524	-0.0314579	-0.99887	0.210965	0	0	0	1
-0.0867047	-0.995815	0.0276643	0.369865	-0.995628	0.0856288	-0.0369699	-0.455749	0.0344178	-0.0307614	-0.998931	0.210946	0	0	0	1
-0.086535	-0.995845	0.027086	0.369343	-0.995682	0.0855161	-0.035742	-0.455704	0.0332488	-0.0300745	-0.998992	0.210908	0	0	0	1
-0.0865683	-0.995854	0.0266532	0.368866	-0.995707	0.0855896	-0.0348729	-0.455744	0.0324186	-0.0295703	-0.999034	0.210903	0	0	0	1
-0.0865	-0.995871	0.0262317	0.368413	-0.995738	0.0855597	-0.0340258	-0.455777	0.0316124	-0.0290758	-0.999074	0.210888	0	0	0	1
-0.0864426	-0.995887	0.0258338	0.367986	-0.995767	0.0855378	-0.0332251	-0.455818	0.0308501	-0.0286092	-0.999112	0.210852	0	0	0	1
-0.0863235	-0.995906	0.0254749	0.367547	-0.995798	0.0854498	-0.0325198	-0.45591	0.0301814	-0.0281878	-0.999144	0.210797	0	0	0	1
-0.0864703	-0.995903	0.0250965	0.367088	-0.995807	0.085629	-0.0317612	-0.456009	0.0294536	-0.0277504	-0.999178	0.210689	0	0	0	1
-0.0864764	-0.995912	0.0247299	0.366627	-0.995828	0.0856672	-0.0309866	-0.456119	0.0287129	-0.0273191	-0.999211	0.210584	0	0	0	1
-0.086613	-0.995908	0.0244011	0.366212	-0.99584	0.0858367	-0.0301143	-0.456164	0.0278681	-0.0269207	-0.999246	0.210482	0	0	0	1
-0.0866939	-0.995908	0.0241165	0.365809	-0.995853	0.0859452	-0.0293787	-0.456241	0.0271573	-0.0265763	-0.999275	0.210397	0	0	0	1
-0.0869366	-0.995895	0.023787	0.365369	-0.995851	0.086216	-0.0286449	-0.456304	0.0264479	-0.0261915	-0.999304	0.210303	0	0	0	1
-0.0870679	-0.99589	0.0234926	0.364953	-0.995856	0.0863723	-0.0279827	-0.45636	0.0258101	-0.0258445	-0.99933	0.210213	0	0	0	1
-0.087177	-0.995888	0.0231847	0.364516	-0.995865	0.0865079	-0.0272557	-0.456398	0.0251094	-0.0254778	-0.999357	0.210124	0	0	0	1
-0.0872125	-0.995891	0.022898	0.364054	-0.995879	0.0865687	-0.0265353	-0.456462	0.0244154	-0.0251307	-0.999383	0.210066	0	0	0	1
-0.0872848	-0.995895	0.0224867	0.363539	-0.995897	0.0866775	-0.0254625	-0.456459	0.0233803	-0.0246299	-0.99942	0.210012	0	0	0	1
-0.0869218	-0.995939	0.0219119	0.36295	-0.995964	0.0863666	-0.0238589	-0.456361	0.0218409	-0.0239104	-0.999473	0.209963	0	0	0	1
-0.0861129	-0.996021	0.0213687	0.362316	-0.996066	0.0856063	-0.0222801	-0.456311	0.0203336	-0.0232164	-0.999521	0.209968	0	0	0	1
-0.0859347	-0.996045	0.0209694	0.36166	-0.996109	0.0854691	-0.0208364	-0.456317	0.0189331	-0.0226915	-0.999561	0.210023	0	0	0	1
-0.0854074	-0.996095	0.0207517	0.361106	-0.996176	0.0849734	-0.0196137	-0.456344	0.0177451	-0.0223607	-0.99959	0.210098	0	0	0	1
-0.0847476	-0.996156	0.0205118	0.360549	-0.996252	0.084344	-0.018427	-0.456386	0.0165975	-0.0220098	-0.999617	0.210165	0	0	0	1
-0.084347	-0.996196	0.0202264	0.360025	-0.996303	0.0839704	-0.0173944	-0.456435	0.0156011	-0.0216321	-0.999642	0.21021	0	0	0	1
-0.0840568	-0.996225	0.0199849	0.359576	-0.996338	0.0837002	-0.0166347	-0.456525	0.0148705	-0.0213233	-0.99966	0.210224	0	0	0	1
-0.0840998	-0.996228	0.0196532	0.35915	-0.996346	0.0837659	-0.0157891	-0.456557	0.0140545	-0.0209226	-0.99968	0.210186	0	0	0	1
-0.0840984	-0.996234	0.019371	0.358757	-0.996355	0.083781	-0.0151824	-0.45664	0.0134735	-0.0205906	-0.999695	0.210167	0	0	0	1
-0.0841199	-0.996238	0.0190716	0.358353	-0.996361	0.0838196	-0.0145405	-0.456707	0.0128585	-0.0202387	-0.99971	0.21015	0	0	0	1
-0.0841867	-0.996238	0.0187825	0.357917	-0.996363	0.0839021	-0.0139392	-0.456779	0.0122821	-0.0199011	-0.999724	0.210139	0	0	0	1
-0.0842647	-0.996237	0.0184757	0.357444	-0.996363	0.0839952	-0.0133555	-0.456852	0.0117246	-0.0195473	-0.999738	0.210122	0	0	0	1
-0.0843951	-0.996232	0.0181568	0.356971	-0.996358	0.0841412	-0.0127458	-0.45691	0.0111413	-0.0191799	-0.999752	0.210101	0	0	0	1
-0.0845142	-0.996227	0.01786	0.356507	-0.996355	0.0842751	-0.012135	-0.456967	0.0105553	-0.0188339	-0.999764	0.21008	0	0	0	1
-0.0845902	-0.996226	0.0175426	0.356039	-0.996354	0.0843663	-0.0114928	-0.457011	0.00994062	-0.0184643	-0.999778	0.21005	0	0	0	1
-0.0847347	-0.99622	0.017228	0.355555	-0.996349	0.0845271	-0.0107669	-0.457049	0.00924117	-0.018091	-0.999791	0.210034	0	0	0	1
-0.0848111	-0.996219	0.0168624	0.355037	-0.99635	0.0846231	-0.00984957	-0.457057	0.00835658	-0.0176498	-0.999807	0.210022	0	0	0	1
-0.0846218	-0.996243	0.0163965	0.354474	-0.996376	0.08446	-0.00854726	-0.457004	0.00710148	-0.017074	-0.999827	0.210025	0	0	0	1
-0.0842123	-0.996286	0.0158657	0.353825	-0.996421	0.0840809	-0.00693334	-0.456923	0.00554475	-0.0164064	-0.999848	0.210038	0	0	0	1
-0.0837979	-0.996328	0.015443	0.353219	-0.996462	0.0836913	-0.0055243	-0.456886	0.0041827	-0.0158651	-0.999863	0.210078	0	0	0	1
-0.0834413	-0.996363	0.0151087	0.352605	-0.996497	0.0833566	-0.00419629	-0.456885	0.00289273	-0.0154197	-0.999875	0.210139	0	0	0	1
-0.0830345	-0.9964	0.0149387	0.352053	-0.996533	0.0829647	-0.00324325	-0.456971	0.00196328	-0.01517	-0.999881	0.21024	0	0	0	1
-0.0821087	-0.99648	0.0146819	0.351538	-0.996611	0.0820551	-0.00218733	-0.457002	0.00094598	-0.0148256	-0.999887	0.2103	0	0	0	1
-0.0815357	-0.996532	0.0143812	0.351028	-0.996659	0.0814941	-0.00138003	-0.457076	0.000174316	-0.0144596	-0.999893	0.210341	0	0	0	1
-0.0816085	-0.99653	0.0140881	0.350533	-0.996653	0.081575	-0.00080248	-0.45715	-0.00037849	-0.0141203	-0.999898	0.210317	0	0	0	1
-0.0816999	-0.996526	0.0138175	0.350067	-0.996645	0.0816733	-0.00030028	-0.457214	-0.00085824	-0.0138096	-0.999902	0.210268	0	0	0	1
-0.0819018	-0.996513	0.0135477	0.349613	-0.996628	0.0818817	0.000194547	-0.457267	-0.00133214	-0.0135001	-0.999906	0.210206	0	0	0	1
-0.0819088	-0.996516	0.0132703	0.349155	-0.996626	0.0818957	0.000753843	-0.457309	-0.00186696	-0.0131778	-0.999909	0.210148	0	0	0	1
-0.0817875	-0.99653	0.0129644	0.348658	-0.996635	0.0817816	0.00135638	-0.457364	-0.00244089	-0.0128238	-0.999913	0.2101	0	0	0	1
-0.0817706	-0.996536	0.0126719	0.348109	-0.996635	0.0817712	0.00193544	-0.457458	-0.0029939	-0.012485	-0.999915	0.210069	0	0	0	1
-0.0817989	-0.996537	0.0123334	0.347533	-0.99663	0.0818087	0.00277548	-0.457488	-0.00380383	-0.0120789	-0.999918	0.210016	0	0	0	1
-0.0818451	-0.996537	0.0120585	0.346981	-0.996622	0.0818643	0.00367055	-0.457482	-0.004674	-0.0117315	-0.999918	0.209934	0	0	0	1
-0.0818548	-0.996539	0.0118714	0.346426	-0.996618	0.0818822	0.00445289	-0.457498	-0.00543856	-0.0114809	-0.999917	0.209832	0	0	0	1
-0.0818943	-0.996538	0.011677	0.34587	-0.99661	0.0819295	0.00523987	-0.457506	-0.00620744	-0.0112224	-0.999916	0.209713	0	0	0	1
-0.0816123	-0.996564	0.0114133	0.345276	-0.996628	0.0816546	0.00603739	-0.45754	-0.00697763	-0.0108963	-0.999914	0.209616	0	0	0	1
-0.0812477	-0.996598	0.0110181	0.344641	-0.99665	0.0812979	0.00706302	-0.457547	-0.00796379	-0.0104215	-0.999912	0.209552	0	0	0	1
-0.0807393	-0.996645	0.0104976	0.344032	-0.996681	0.0807986	0.00840406	-0.457484	-0.00925313	-0.00979848	-0.999907	0.209534	0	0	0	1
-0.080446	-0.996675	0.00984416	0.343373	-0.996687	0.0805151	0.0101345	-0.457338	-0.0109225	-0.00901061	-0.999898	0.209511	0	0	0	1
-0.0801059	-0.996707	0.00941941	0.342796	-0.996702	0.0801798	0.0112487	-0.457343	-0.011996	-0.00850165	-0.99989	0.209545	0	0	0	1
-0.0794945	-0.99676	0.00895111	0.342212	-0.996737	0.0795721	0.0124106	-0.457338	-0.0131118	-0.00794976	-0.999881	0.209573	0	0	0	1
-0.0788243	-0.996817	0.00847503	0.341581	-0.996775	0.0789044	0.0135786	-0.457343	-0.0142333	-0.00739185	-0.99987	0.209585	0	0	0	1
-0.0783149	-0.99686	0.00814623	0.341007	-0.996805	0.0783955	0.0143017	-0.457422	-0.0149246	-0.00701467	-0.999862	0.209575	0	0	0	1
-0.0780669	-0.996882	0.00786017	0.340461	-0.996817	0.0781468	0.0148307	-0.457503	-0.0154279	-0.00669189	-0.999857	0.209502	0	0	0	1
-0.0781357	-0.996879	0.00756599	0.339926	-0.996804	0.0782144	0.0153509	-0.457557	-0.015924	-0.0063569	-0.999851	0.209391	0	0	0	1
-0.077961	-0.996895	0.00725538	0.339426	-0.996809	0.078038	0.0158815	-0.457601	-0.0164275	-0.00600866	-0.999845	0.209296	0	0	0	1
-0.0781242	-0.996885	0.0069263	0.338908	-0.996787	0.0781993	0.0164989	-0.457618	-0.0170183	-0.00562967	-0.999838	0.209183	0	0	0	1
-0.0783866	-0.996866	0.00666166	0.338406	-0.996759	0.0784595	0.0169444	-0.457667	-0.0174431	-0.00532647	-0.999832	0.209061	0	0	0	1
-0.0784965	-0.996859	0.00638893	0.337948	-0.996743	0.0785669	0.0173908	-0.457686	-0.0178673	-0.00501763	-0.999826	0.208921	0	0	0	1
-0.0784752	-0.996862	0.00613039	0.337528	-0.996737	0.0785429	0.0178045	-0.457706	-0.0182593	-0.00472783	-0.99982	0.208793	0	0	0	1
-0.0786596	-0.996849	0.00586817	0.337102	-0.996715	0.0787245	0.0182541	-0.45772	-0.0186877	-0.00442771	-0.999814	0.208677	0	0	0	1
-0.0788861	-0.996833	0.00562765	0.336637	-0.996689	0.0789481	0.0186598	-0.457772	-0.0190742	-0.00415171	-0.999808	0.208582	0	0	0	1
-0.0789458	-0.996829	0.00537357	0.336137	-0.996676	0.0790047	0.0191097	-0.457834	-0.0195029	-0.00386178	-0.999801	0.208491	0	0	0	1
-0.0788322	-0.99684	0.0051039	0.335666	-0.996676	0.0788877	0.0196307	-0.457862	-0.0200005	-0.00355413	-0.999792	0.208392	0	0	0	1
-0.0785107	-0.996866	0.00484165	0.3352	-0.99669	0.0785629	0.0201718	-0.457894	-0.0205181	-0.00325668	-0.999782	0.208304	0	0	0	1
-0.0783285	-0.996882	0.00464495	0.334723	-0.996693	0.0783784	0.0207387	-0.457929	-0.0210673	-0.00301993	-0.999772	0.208226	0	0	0	1
-0.0782411	-0.99689	0.00441313	0.334239	-0.996687	0.0782879	0.0213718	-0.457938	-0.02168	-0.00274116	-0.999759	0.208129	0	0	0	1
-0.0781022	-0.996902	0.0041837	0.333723	-0.996687	0.0781454	0.0218978	-0.457996	-0.0221861	-0.00247439	-0.999749	0.20805	0	0	0	1
-0.077947	-0.996914	0.00404312	0.333199	-0.996686	0.0779885	0.022482	-0.458038	-0.0227572	-0.00229215	-0.999737	0.207949	0	0	0	1
-0.0777309	-0.996932	0.00393007	0.332709	-0.996689	0.0777712	0.0231029	-0.458051	-0.0233669	-0.0021361	-0.999723	0.207831	0	0	0	1
-0.0773408	-0.996962	0.0038257	0.332213	-0.996705	0.07738	0.0236883	-0.458088	-0.0239416	-0.0019959	-0.99971	0.20774	0	0	0	1
-0.0771612	-0.996977	0.0036665	0.33168	-0.996705	0.0771977	0.0242895	-0.458145	-0.0245284	-0.00179511	-0.999696	0.20767	0	0	0	1
-0.0770024	-0.99699	0.0034583	0.331148	-0.9967	0.0770349	0.0249936	-0.458173	-0.0252141	-0.00153724	-0.999679	0.207606	0	0	0	1
-0.0771359	-0.99698	0.00323917	0.330634	-0.996671	0.0771639	0.0257659	-0.458169	-0.0259673	-0.00125586	-0.99966	0.207541	0	0	0	1
-0.0771717	-0.996978	0.00298895	0.3301	-0.996644	0.077194	0.0266979	-0.458141	-0.0268772	-0.000933583	-0.999637	0.20748	0	0	0	1
-0.0771208	-0.996983	0.00263363	0.329584	-0.996616	0.0771342	0.027867	-0.458053	-0.0280154	-0.000490618	-0.999606	0.207445	0	0	0	1
-0.0769277	-0.996999	0.00223542	0.329031	-0.996597	0.0769301	0.0290809	-0.457994	-0.029195	-5.75935e-06	-0.999572	0.207464	0	0	0	1
-0.0768826	-0.997003	0.00181778	0.328405	-0.996562	0.0768723	0.0304018	-0.457948	-0.0304798	0.000510711	-0.999534	0.207501	0	0	0	1
-0.0770585	-0.996991	0.00140487	0.327815	-0.996508	0.0770342	0.0317537	-0.457867	-0.0317958	0.00103176	-0.999492	0.20752	0	0	0	1
-0.0772774	-0.996974	0.00112979	0.327316	-0.996462	0.077243	0.0326803	-0.457865	-0.0326981	0.00138445	-0.999463	0.207562	0	0	0	1
-0.0773056	-0.996972	0.000850177	0.326851	-0.996434	0.0772606	0.0334758	-0.45786	-0.0334695	0.00172548	-0.999437	0.207563	0	0	0	1
-0.0774744	-0.996959	0.000610397	0.326392	-0.996401	0.0774201	0.0340832	-0.457877	-0.0340562	0.00201712	-0.999416	0.207518	0	0	0	1
-0.0775158	-0.996956	0.000383674	0.325919	-0.99638	0.0774526	0.034604	-0.457915	-0.0345578	0.0022848	-0.999399	0.207458	0	0	0	1
-0.0774621	-0.99696	0.00017395	0.325413	-0.996369	0.0773905	0.035071	-0.457989	-0.0350073	0.00252806	-0.999382	0.207406	0	0	0	1
-0.0773823	-0.996967	-7.7799e-05	0.324901	-0.996356	0.0773004	0.0356213	-0.458031	-0.0355367	0.00281866	-0.999363	0.207334	0	0	0	1
-0.0772359	-0.996978	-0.000290148	0.324407	-0.996351	0.0771451	0.0360983	-0.458094	-0.0359962	0.00306184	-0.999346	0.207281	0	0	0	1
-0.0769948	-0.996996	-0.000515306	0.323839	-0.99635	0.0768942	0.0366634	-0.458173	-0.0365431	0.00332096	-0.999325	0.207235	0	0	0	1
-0.0768001	-0.997011	-0.000719327	0.323267	-0.996344	0.0766901	0.0372516	-0.458257	-0.0371146	0.00356225	-0.999303	0.207219	0	0	0	1
-0.0763586	-0.997045	-0.000918774	0.322724	-0.99635	0.0762387	0.0380021	-0.458289	-0.0378492	0.0038018	-0.999275	0.207196	0	0	0	1
-0.0757664	-0.99709	-0.00109507	0.322173	-0.996368	0.0756374	0.0387351	-0.458332	-0.0385691	0.00401049	-0.999247	0.207161	0	0	0	1
-0.0754874	-0.997111	-0.00122397	0.321639	-0.996368	0.0753513	0.0392873	-0.458411	-0.0391111	0.00416978	-0.999225	0.207133	0	0	0	1
-0.0753926	-0.997118	-0.00141186	0.321117	-0.996349	0.0752463	0.0399528	-0.45843	-0.039761	0.00440339	-0.999198	0.207069	0	0	0	1
-0.075258	-0.997128	-0.00156127	0.320601	-0.996336	0.0751032	0.0405406	-0.458471	-0.0403365	0.00459107	-0.999174	0.207005	0	0	0	1
-0.0751372	-0.997137	-0.00169516	0.320115	-0.996322	0.0749742	0.0411344	-0.458494	-0.0409191	0.00476414	-0.99915	0.206929	0	0	0	1
-0.0751106	-0.997138	-0.0018723	0.319629	-0.996299	0.0749374	0.0417389	-0.458502	-0.0415087	0.00498487	-0.999124	0.206837	0	0	0	1
-0.0750453	-0.997143	-0.002031	0.319164	-0.996281	0.0748627	0.0422937	-0.458528	-0.0420503	0.00518184	-0.999101	0.206776	0	0	0	1
-0.0753532	-0.997119	-0.00228223	0.318614	-0.996224	0.0751553	0.0431108	-0.458516	-0.0428446	0.00550656	-0.999065	0.206715	0	0	0	1
-0.0754963	-0.997107	-0.00270902	0.318017	-0.996155	0.0752717	0.0444836	-0.458399	-0.0441806	0.00604131	-0.999004	0.206691	0	0	0	1
-0.0755422	-0.997102	-0.00327181	0.317311	-0.996066	0.0752798	0.0464161	-0.458191	-0.0460649	0.00674961	-0.998914	0.206684	0	0	0	1
-0.0753045	-0.997119	-0.00370418	0.316549	-0.996013	0.0750113	0.04796	-0.458148	-0.0475736	0.00728525	-0.99884	0.206747	0	0	0	1
-0.0748045	-0.997155	-0.00410485	0.315849	-0.995984	0.074482	0.0493702	-0.458109	-0.0489536	0.00776567	-0.99877	0.206802	0	0	0	1
-0.0743035	-0.99719	-0.00450814	0.315206	-0.995954	0.0739504	0.0507593	-0.45804	-0.050313	0.00824564	-0.998698	0.206831	0	0	0	1
-0.0739165	-0.997218	-0.00482516	0.314634	-0.995934	0.0735397	0.0517311	-0.458025	-0.051262	0.00861344	-0.998647	0.206824	0	0	0	1
-0.0733678	-0.997257	-0.00510711	0.314095	-0.995942	0.0729715	0.0523813	-0.458037	-0.0518946	0.00891357	-0.998612	0.206724	0	0	0	1
-0.0728943	-0.99729	-0.00540364	0.313493	-0.995945	0.0724774	0.0530109	-0.458054	-0.0525053	0.00922998	-0.998577	0.206574	0	0	0	1
-0.0723227	-0.99733	-0.00568213	0.312904	-0.995957	0.0718864	0.0535921	-0.458086	-0.0530702	0.00951912	-0.998544	0.206437	0	0	0	1
-0.0720854	-0.997346	-0.00597099	0.312367	-0.995941	0.0716279	0.0542304	-0.458073	-0.0536885	0.00983998	-0.998508	0.206294	0	0	0	1
-0.0721178	-0.997341	-0.00626201	0.31184	-0.995905	0.071638	0.0548748	-0.45805	-0.0543101	0.0101778	-0.998471	0.206149	0	0	0	1
-0.0723588	-0.997322	-0.00655006	0.311205	-0.995857	0.0718569	0.0554566	-0.458069	-0.0548671	0.0105197	-0.998437	0.205974	0	0	0	1
-0.0724492	-0.997314	-0.00683881	0.310543	-0.995823	0.0719258	0.0559741	-0.458103	-0.0553615	0.0108495	-0.998406	0.205767	0	0	0	1
-0.0722216	-0.997328	-0.00709531	0.309939	-0.995814	0.0716791	0.0564428	-0.458136	-0.0558132	0.0111259	-0.998378	0.205574	0	0	0	1
-0.0721612	-0.997331	-0.00733188	0.309416	-0.995794	0.0716004	0.056902	-0.458143	-0.0562549	0.0113911	-0.99835	0.205398	0	0	0	1
-0.0723229	-0.997318	-0.00753979	0.308976	-0.995762	0.0717458	0.0572725	-0.458141	-0.0566077	0.0116338	-0.998328	0.205235	0	0	0	1
-0.0725826	-0.997297	-0.00776915	0.308516	-0.995721	0.0719874	0.0576705	-0.458132	-0.0569851	0.0119057	-0.998303	0.20506	0	0	0	1
-0.0729053	-0.997272	-0.0080002	0.308005	-0.995675	0.0722912	0.0580927	-0.458132	-0.0573856	0.0121847	-0.998277	0.204875	0	0	0	1
-0.0731334	-0.997253	-0.00821779	0.307479	-0.995635	0.0725013	0.0585041	-0.458152	-0.0577773	0.0124444	-0.998251	0.204712	0	0	0	1
-0.0732494	-0.997243	-0.0084514	0.306928	-0.9956	0.0725975	0.0589879	-0.458173	-0.0582415	0.0127189	-0.998221	0.204568	0	0	0	1
-0.073181	-0.997246	-0.00868671	0.306397	-0.995577	0.0725092	0.059476	-0.458178	-0.0587121	0.0129846	-0.99819	0.204402	0	0	0	1
-0.072881	-0.997265	-0.0089988	0.305858	-0.995568	0.0721841	0.0600162	-0.458133	-0.0592323	0.0133167	-0.998154	0.20415	0	0	0	1
-0.0726685	-0.997277	-0.00936364	0.305374	-0.99555	0.0719422	0.0606092	-0.458024	-0.0598002	0.0137101	-0.998115	0.203846	0	0	0	1
-0.0725549	-0.997283	-0.00962962	0.304969	-0.995534	0.071807	0.0610362	-0.457967	-0.0602086	0.0139988	-0.998087	0.203629	0	0	0	1
-0.0725097	-0.997284	-0.00982919	0.304552	-0.995518	0.0717451	0.0613702	-0.457964	-0.0605281	0.0142188	-0.998064	0.203467	0	0	0	1
-0.0725764	-0.997277	-0.0100586	0.304073	-0.995489	0.071792	0.0617734	-0.457951	-0.0609129	0.0144802	-0.998037	0.203271	0	0	0	1
-0.0727351	-0.997263	-0.0102803	0.303572	-0.995454	0.0719309	0.0621751	-0.457948	-0.0612952	0.0147396	-0.99801	0.20308	0	0	0	1
-0.0726015	-0.997271	-0.0105038	0.303097	-0.995441	0.0717781	0.0625601	-0.457943	-0.0616652	0.0149815	-0.997984	0.202894	0	0	0	1
-0.0721445	-0.997301	-0.0107513	0.302635	-0.995449	0.0713002	0.0629823	-0.457919	-0.0620755	0.0152299	-0.997954	0.20269	0	0	0	1
-0.071923	-0.997315	-0.0109721	0.302186	-0.995441	0.0710593	0.063381	-0.4579	-0.0624609	0.0154643	-0.997927	0.202498	0	0	0	1
-0.0718808	-0.997316	-0.0111491	0.301765	-0.995425	0.0710013	0.0636915	-0.457911	-0.0627587	0.01566	-0.997905	0.202352	0	0	0	1
-0.0718359	-0.997317	-0.0113068	0.301329	-0.995412	0.0709421	0.0639688	-0.457946	-0.0630248	0.0158338	-0.997885	0.202226	0	0	0	1
-0.0719983	-0.997304	-0.0114655	0.300866	-0.995382	0.0710894	0.064265	-0.457981	-0.0633064	0.0160231	-0.997865	0.202093	0	0	0	1
-0.0719595	-0.997305	-0.011631	0.30037	-0.995366	0.0710352	0.0645713	-0.45803	-0.0636009	0.0162072	-0.997843	0.201964	0	0	0	1
-0.0719972	-0.9973	-0.011806	0.299827	-0.995341	0.0710559	0.0649258	-0.45808	-0.0639414	0.016409	-0.997818	0.201827	0	0	0	1
-0.0718996	-0.997305	-0.011991	0.299275	-0.99532	0.0709391	0.0653832	-0.458116	-0.0643861	0.0166195	-0.997786	0.201702	0	0	0	1
-0.0719751	-0.997298	-0.0121352	0.298769	-0.995291	0.070999	0.0657487	-0.458163	-0.0647392	0.0167939	-0.99776	0.201594	0	0	0	1
-0.0723129	-0.997271	-0.0122978	0.298246	-0.995241	0.0713186	0.0661631	-0.458199	-0.0651353	0.0170073	-0.997731	0.201488	0	0	0	1
-0.0726718	-0.997244	-0.0124299	0.297762	-0.995191	0.0716616	0.0665409	-0.458249	-0.0654966	0.0171893	-0.997704	0.201421	0	0	0	1
-0.0728915	-0.997226	-0.0125819	0.297281	-0.995145	0.0718626	0.0670195	-0.458272	-0.0659592	0.0173895	-0.99767	0.201352	0	0	0	1
-0.0732067	-0.997201	-0.0127344	0.296766	-0.995086	0.0721573	0.0675676	-0.458296	-0.0664894	0.0176017	-0.997631	0.201298	0	0	0	1
-0.073293	-0.997192	-0.0128993	0.296241	-0.995042	0.0722221	0.0681481	-0.458325	-0.0670549	0.0178136	-0.997589	0.201257	0	0	0	1
-0.0733883	-0.997183	-0.0130584	0.295712	-0.994994	0.0722955	0.0687631	-0.458352	-0.0676552	0.0180229	-0.997545	0.201226	0	0	0	1
-0.073223	-0.997193	-0.0132244	0.295162	-0.994966	0.0721082	0.0693689	-0.458393	-0.0682505	0.0182207	-0.997501	0.201203	0	0	0	1
-0.0728086	-0.997221	-0.0134103	0.294562	-0.994949	0.0716693	0.0700629	-0.458433	-0.0689369	0.0184271	-0.99745	0.201174	0	0	0	1
-0.0726776	-0.997228	-0.0135961	0.293965	-0.994906	0.0715116	0.0708234	-0.458451	-0.0696847	0.0186575	-0.997394	0.201146	0	0	0	1
-0.0724757	-0.99724	-0.0137846	0.293433	-0.994866	0.0712821	0.0716147	-0.458437	-0.0704644	0.0188875	-0.997335	0.201117	0	0	0	1
-0.0720787	-0.997265	-0.0140817	0.292863	-0.994812	0.0708423	0.0727988	-0.458339	-0.071632	0.0192392	-0.997245	0.201095	0	0	0	1
-0.0718087	-0.99728	-0.0143857	0.292263	-0.994729	0.0705233	0.0742204	-0.458217	-0.0730339	0.0196228	-0.997136	0.201126	0	0	0	1
-0.0713651	-0.997307	-0.0146855	0.291587	-0.994649	0.0700286	0.0757415	-0.458116	-0.0745391	0.0199954	-0.997017	0.201185	0	0	0	1
-0.0710568	-0.997325	-0.0149464	0.290879	-0.994561	0.0696717	0.0772121	-0.458045	-0.0759942	0.0203348	-0.9969	0.201263	0	0	0	1
-0.0708539	-0.997338	-0.015086	0.290221	-0.994504	0.0694392	0.0781598	-0.458098	-0.0769341	0.0205241	-0.996824	0.201367	0	0	0	1
-0.0707962	-0.997339	-0.0152489	0.28963	-0.994443	0.0693516	0.0790039	-0.4581	-0.0777662	0.0207405	-0.996755	0.201367	0	0	0	1
-0.070705	-0.997344	-0.0153875	0.289161	-0.994409	0.069239	0.0795254	-0.458116	-0.0782787	0.0209074	-0.996712	0.20132	0	0	0	1
-0.0709007	-0.997328	-0.0155229	0.288745	-0.994361	0.0694141	0.0799714	-0.458114	-0.0787102	0.0210885	-0.996674	0.201247	0	0	0	1
-0.0712142	-0.997303	-0.0156617	0.288334	-0.994306	0.0697066	0.0803982	-0.458107	-0.0791197	0.021281	-0.996637	0.201163	0	0	0	1
-0.0716817	-0.997268	-0.0157922	0.287859	-0.99424	0.0701532	0.0808241	-0.45812	-0.0795255	0.0214778	-0.996601	0.201072	0	0	0	1
-0.0720602	-0.997239	-0.0158932	0.287315	-0.994178	0.0705127	0.0812769	-0.458164	-0.0799618	0.0216405	-0.996562	0.201003	0	0	0	1
-0.0721047	-0.997234	-0.0160125	0.286842	-0.994136	0.0705369	0.0817643	-0.458183	-0.0804387	0.0217972	-0.996521	0.200948	0	0	0	1
-0.072284	-0.997219	-0.0161414	0.286425	-0.994085	0.0706945	0.0822506	-0.458177	-0.0809107	0.0219743	-0.996479	0.20089	0	0	0	1
-0.0724752	-0.997203	-0.0162597	0.28602	-0.994038	0.0708661	0.0826753	-0.458175	-0.0813218	0.0221376	-0.996442	0.200819	0	0	0	1
-0.072741	-0.997182	-0.0163675	0.285563	-0.993988	0.0711136	0.0830615	-0.458196	-0.0816936	0.022294	-0.996408	0.200734	0	0	0	1
-0.0727685	-0.997178	-0.0164977	0.285081	-0.99395	0.0711205	0.0835015	-0.458212	-0.0821226	0.0224572	-0.996369	0.200649	0	0	0	1
-0.0730055	-0.997159	-0.0165873	0.284568	-0.993894	0.0713383	0.0839883	-0.458247	-0.0825965	0.0226006	-0.996326	0.200607	0	0	0	1
-0.0729409	-0.997162	-0.0167026	0.284093	-0.99385	0.071251	0.0845783	-0.458256	-0.0831783	0.022752	-0.996274	0.200584	0	0	0	1
-0.072956	-0.997159	-0.016798	0.283609	-0.993801	0.0712447	0.0851606	-0.458278	-0.083752	0.0228897	-0.996223	0.200585	0	0	0	1
-0.0726005	-0.997183	-0.0168773	0.283123	-0.993785	0.0708725	0.0856487	-0.458331	-0.0842414	0.0229734	-0.99618	0.200589	0	0	0	1
-0.0724446	-0.997193	-0.0169792	0.282644	-0.993746	0.0706946	0.0862525	-0.458346	-0.0848402	0.0231044	-0.996126	0.200587	0	0	0	1
-0.0722803	-0.997203	-0.0170762	0.282167	-0.993706	0.0705085	0.0868574	-0.45836	-0.0854406	0.0232297	-0.996072	0.200584	0	0	0	1
-0.0721023	-0.997215	-0.0171738	0.281694	-0.993668	0.0703088	0.0874557	-0.458377	-0.0860348	0.0233536	-0.996018	0.200587	0	0	0	1
-0.0718333	-0.997232	-0.0172935	0.281203	-0.993623	0.0700129	0.0882008	-0.458367	-0.086776	0.0235017	-0.99595	0.200603	0	0	0	1
-0.0719979	-0.997218	-0.0173942	0.28066	-0.993531	0.0701461	0.0891299	-0.458352	-0.087692	0.0236816	-0.995866	0.200674	0	0	0	1
-0.0720918	-0.997208	-0.0175661	0.280048	-0.993405	0.070192	0.090486	-0.458254	-0.0890306	0.0239563	-0.99574	0.200753	0	0	0	1
-0.0719949	-0.997212	-0.0177513	0.279415	-0.993279	0.0700429	0.0919719	-0.458131	-0.0905024	0.0242362	-0.995601	0.200829	0	0	0	1
-0.071711	-0.997232	-0.0177997	0.278904	-0.993229	0.0697372	0.0927334	-0.458171	-0.0912657	0.0243118	-0.995529	0.200942	0	0	0	1
-0.0718082	-0.997223	-0.0179173	0.278403	-0.993127	0.0697976	0.0937773	-0.45811	-0.0922965	0.0245108	-0.99543	0.201015	0	0	0	1
-0.0719572	-0.997211	-0.0179911	0.277961	-0.993043	0.0699195	0.0945697	-0.458094	-0.0930782	0.0246535	-0.995353	0.201092	0	0	0	1
-0.0721407	-0.997196	-0.0180751	0.277538	-0.99295	0.0700729	0.0954354	-0.458045	-0.0939315	0.024815	-0.995269	0.201159	0	0	0	1
-0.072428	-0.997174	-0.0181116	0.27708	-0.992863	0.070338	0.0961386	-0.458063	-0.0946233	0.024928	-0.995201	0.201253	0	0	0	1
-0.0725914	-0.997163	-0.0180847	0.276646	-0.992806	0.0704913	0.0966128	-0.458143	-0.0950942	0.0249504	-0.995155	0.201367	0	0	0	1
-0.0727442	-0.997152	-0.018089	0.276208	-0.992738	0.070628	0.0972073	-0.458187	-0.0956832	0.0250114	-0.995097	0.201472	0	0	0	1
-0.0730009	-0.997133	-0.0180843	0.275788	-0.992663	0.070869	0.0978049	-0.45822	-0.0962733	0.025074	-0.995039	0.20157	0	0	0	1
-0.0730586	-0.997129	-0.0180942	0.275389	-0.992607	0.070912	0.0983373	-0.458262	-0.0968023	0.0251273	-0.994986	0.20166	0	0	0	1
-0.073137	-0.997122	-0.0181361	0.274955	-0.992547	0.0709719	0.0988953	-0.458293	-0.0973539	0.0252163	-0.99493	0.201724	0	0	0	1
-0.0730401	-0.997128	-0.018191	0.274423	-0.9925	0.0708559	0.0994538	-0.458331	-0.0979097	0.0253011	-0.994873	0.201722	0	0	0	1
-0.0729456	-0.997135	-0.0181949	0.273919	-0.992461	0.0707499	0.0999093	-0.458398	-0.0983662	0.0253281	-0.994828	0.201752	0	0	0	1
-0.0729623	-0.997134	-0.0182143	0.273505	-0.992405	0.0707505	0.100463	-0.458424	-0.0989164	0.0253884	-0.994772	0.201814	0	0	0	1
-0.072996	-0.99713	-0.0182642	0.273121	-0.992341	0.0707631	0.101087	-0.458416	-0.0995353	0.0254857	-0.994707	0.201867	0	0	0	1
-0.0730562	-0.997125	-0.018297	0.272733	-0.992284	0.0708061	0.101618	-0.458427	-0.100061	0.0255621	-0.994653	0.201911	0	0	0	1
-0.0733935	-0.9971	-0.0183211	0.272293	-0.992198	0.0711236	0.102232	-0.458434	-0.100662	0.0256636	-0.99459	0.201956	0	0	0	1
-0.0735359	-0.997089	-0.0183282	0.271839	-0.992123	0.071248	0.102868	-0.45846	-0.101293	0.0257307	-0.994524	0.202043	0	0	0	1
-0.0735148	-0.997089	-0.0184121	0.271352	-0.992017	0.0711911	0.103924	-0.458385	-0.102342	0.0258874	-0.994412	0.202118	0	0	0	1
-0.0733473	-0.9971	-0.0185001	0.270816	-0.991914	0.0709863	0.105041	-0.458317	-0.103453	0.0260373	-0.994293	0.202206	0	0	0	1
-0.0731782	-0.997112	-0.018502	0.270329	-0.991847	0.0707979	0.1058	-0.458337	-0.104215	0.0260757	-0.994213	0.202318	0	0	0	1
-0.0729742	-0.997127	-0.018503	0.269954	-0.991798	0.0705792	0.106402	-0.458343	-0.104821	0.0260981	-0.994149	0.202418	0	0	0	1
