# Supplementary material for: Axially rigid steerable needle with compliant active tip control
Source: PLoS One. 2021 Dec 16;16(12):e0261089. doi: 10.1371/journal.pone.0261089 (PMC8675730; doi:10.1371/journal.pone.0261089)
Supplement: S5 File — (ZIP) [file pone.0261089.s005.zip › Remainder/poseLog_Thu_Apr_29_17_24_54_2021_.csv]

-0.0773266	-0.996257	-0.0377433	0.268645	-0.995848	0.0753381	0.0507948	-0.471966	-0.0477898	0.0414978	-0.997993	0.205419	0	0	0	1
-0.0771318	-0.996273	-0.037711	0.268486	-0.995863	0.0751455	0.0507829	-0.471992	-0.0477884	0.0414554	-0.997995	0.20545	0	0	0	1
-0.0768132	-0.996297	-0.0377397	0.268507	-0.995887	0.0748257	0.0507798	-0.471976	-0.0477964	0.0414685	-0.997994	0.205451	0	0	0	1
-0.0765131	-0.996318	-0.037773	0.268595	-0.99591	0.0745241	0.0507804	-0.47192	-0.0478071	0.0414874	-0.997993	0.205447	0	0	0	1
-0.0762335	-0.996339	-0.037807	0.268688	-0.995931	0.0742428	0.0507874	-0.471857	-0.0478232	0.0415083	-0.997991	0.205436	0	0	0	1
-0.0760186	-0.996355	-0.0378161	0.268772	-0.995947	0.074028	0.0507772	-0.47181	-0.0478212	0.0415063	-0.997991	0.205438	0	0	0	1
-0.0757305	-0.996376	-0.0378298	0.268893	-0.995969	0.0737398	0.0507654	-0.471738	-0.0478205	0.0415053	-0.997991	0.205436	0	0	0	1
-0.0753446	-0.996404	-0.03786	0.269065	-0.995999	0.0733539	0.0507351	-0.471644	-0.0478041	0.0415146	-0.997992	0.205438	0	0	0	1
-0.0749268	-0.996434	-0.0378949	0.269257	-0.996032	0.072936	0.0507022	-0.471537	-0.0477861	0.0415269	-0.997992	0.205438	0	0	0	1
-0.0745176	-0.996464	-0.0379274	0.269447	-0.996071	0.0725332	0.0505157	-0.471474	-0.0476147	0.0415262	-0.998	0.205455	0	0	0	1
-0.0740797	-0.996495	-0.0379769	0.26964	-0.996121	0.0721088	0.050137	-0.471459	-0.0472514	0.0415272	-0.998018	0.205491	0	0	0	1
-0.0736018	-0.996528	-0.0380299	0.269857	-0.996165	0.0716372	0.0499305	-0.471385	-0.0470614	0.0415425	-0.998026	0.205504	0	0	0	1
-0.0731207	-0.996561	-0.0380806	0.270072	-0.996215	0.0711678	0.049599	-0.471348	-0.0467469	0.0415467	-0.998041	0.20553	0	0	0	1
-0.0726516	-0.996594	-0.0381311	0.270286	-0.99626	0.0707062	0.0493666	-0.471285	-0.0465309	0.0415586	-0.99805	0.205535	0	0	0	1
-0.0721814	-0.996625	-0.0382029	0.270495	-0.996308	0.0702458	0.0490547	-0.47125	-0.0462341	0.0415862	-0.998063	0.205543	0	0	0	1
-0.0716846	-0.996658	-0.03828	0.270714	-0.996358	0.0697592	0.0487282	-0.471215	-0.0459235	0.0416171	-0.998076	0.205537	0	0	0	1
-0.0710911	-0.996697	-0.0383721	0.27098	-0.996415	0.0691755	0.0483974	-0.471153	-0.0456117	0.0416587	-0.998088	0.205529	0	0	0	1
-0.0704414	-0.996739	-0.0384653	0.27127	-0.996482	0.0685419	0.0479168	-0.471115	-0.0451527	0.0416888	-0.998108	0.205544	0	0	0	1
-0.0697694	-0.996784	-0.0385446	0.271572	-0.996547	0.0678838	0.0475016	-0.47105	-0.0447608	0.0417092	-0.998125	0.205564	0	0	0	1
-0.0691005	-0.996827	-0.0386179	0.271874	-0.99661	0.0672286	0.0471002	-0.47098	-0.0443831	0.0417252	-0.998141	0.205584	0	0	0	1
-0.0685387	-0.996863	-0.0386947	0.272129	-0.996665	0.0666798	0.0467102	-0.470938	-0.044012	0.0417507	-0.998156	0.205589	0	0	0	1
-0.0682025	-0.996908	-0.0381366	0.272509	-0.996699	0.0663806	0.0464148	-0.470893	-0.0437682	0.0411599	-0.998192	0.20555	0	0	0	1
-0.0680394	-0.996932	-0.0377803	0.272738	-0.996719	0.0662427	0.0461807	-0.470902	-0.0435649	0.0407821	-0.998216	0.20549	0	0	0	1
-0.0679378	-0.996956	-0.0373472	0.272963	-0.996726	0.0661614	0.0461486	-0.470872	-0.0435657	0.0403438	-0.998234	0.20541	0	0	0	1
-0.0677107	-0.996985	-0.036966	0.273236	-0.996745	0.0659555	0.0460356	-0.470854	-0.0434873	0.0399464	-0.998253	0.205348	0	0	0	1
-0.0673271	-0.997017	-0.0368056	0.273504	-0.996774	0.065583	0.0459324	-0.470823	-0.0434101	0.039763	-0.998264	0.205285	0	0	0	1
-0.0668215	-0.997057	-0.0366534	0.273845	-0.996817	0.0650932	0.0457063	-0.470823	-0.0432145	0.0395746	-0.99828	0.205236	0	0	0	1
-0.0663281	-0.997095	-0.0365017	0.274174	-0.996857	0.0646142	0.0455129	-0.470805	-0.0430507	0.0393894	-0.998294	0.205172	0	0	0	1
-0.0658665	-0.997132	-0.0363219	0.2745	-0.996896	0.0641695	0.0452806	-0.470799	-0.0428485	0.0391753	-0.998311	0.205118	0	0	0	1
-0.0653992	-0.997167	-0.0362125	0.274805	-0.996933	0.0637135	0.0451153	-0.470782	-0.0427088	0.0390356	-0.998323	0.205075	0	0	0	1
-0.0651375	-0.997183	-0.0362449	0.275089	-0.996959	0.0634592	0.0448922	-0.470773	-0.0424942	0.0390425	-0.998332	0.205066	0	0	0	1
-0.0648007	-0.997204	-0.0362744	0.27545	-0.996991	0.0631307	0.0446496	-0.470746	-0.0422633	0.0390423	-0.998342	0.205057	0	0	0	1
-0.0645802	-0.997247	-0.0354662	0.275965	-0.997016	0.062956	0.0443493	-0.470749	-0.042023	0.0382082	-0.998384	0.205006	0	0	0	1
-0.0644391	-0.997277	-0.0348898	0.276325	-0.997035	0.0628498	0.0440702	-0.470757	-0.0417859	0.0376099	-0.998417	0.204915	0	0	0	1
-0.0642462	-0.997307	-0.0343854	0.276663	-0.997058	0.0626889	0.0437777	-0.470767	-0.0415328	0.0370805	-0.998447	0.204834	0	0	0	1
-0.0640133	-0.997337	-0.0339244	0.276983	-0.997083	0.0624861	0.0434802	-0.470782	-0.0412732	0.0365925	-0.998476	0.204773	0	0	0	1
-0.0636952	-0.997366	-0.0336931	0.277268	-0.997116	0.0621896	0.0431538	-0.470799	-0.0409734	0.0363284	-0.998498	0.20474	0	0	0	1
-0.0634207	-0.997391	-0.0334516	0.277656	-0.997151	0.0619418	0.0426926	-0.470801	-0.0405378	0.0360476	-0.998526	0.20471	0	0	0	1
-0.0629897	-0.997418	-0.0334544	0.278038	-0.997209	0.0615383	0.0419301	-0.470837	-0.0397917	0.035986	-0.998558	0.204686	0	0	0	1
-0.0626124	-0.997442	-0.0334529	0.278454	-0.99727	0.0611954	0.0409767	-0.470887	-0.0388533	0.0359111	-0.998598	0.204659	0	0	0	1
-0.0621549	-0.997467	-0.0335715	0.278861	-0.997332	0.0607654	0.04009	-0.470909	-0.037977	0.0359575	-0.99863	0.204618	0	0	0	1
-0.061861	-0.997481	-0.033689	0.279269	-0.997392	0.0605076	0.0389661	-0.470989	-0.036858	0.0359955	-0.99867	0.2046	0	0	0	1
-0.0613481	-0.997506	-0.0338786	0.279693	-0.997475	0.060039	0.0375474	-0.471142	-0.0354482	0.0360804	-0.998718	0.204593	0	0	0	1
-0.0608881	-0.997527	-0.0340905	0.280122	-0.997539	0.0596084	0.0365336	-0.471183	-0.0344396	0.036215	-0.998748	0.204521	0	0	0	1
-0.0607799	-0.997527	-0.0342885	0.280576	-0.997576	0.0595265	0.0356263	-0.471171	-0.0335255	0.0363548	-0.998774	0.20444	0	0	0	1
-0.0606732	-0.997528	-0.0344463	0.281001	-0.997609	0.0594427	0.0348515	-0.471133	-0.0327461	0.0364625	-0.998796	0.204389	0	0	0	1
-0.0607556	-0.99752	-0.03455	0.28138	-0.997628	0.0595484	0.0341249	-0.4711	-0.0320112	0.0365253	-0.998818	0.20437	0	0	0	1
-0.0606358	-0.997524	-0.0346252	0.281733	-0.997653	0.059447	0.0335557	-0.47104	-0.0314426	0.0365627	-0.998834	0.204354	0	0	0	1
-0.0604624	-0.997537	-0.0345552	0.282069	-0.997677	0.0592915	0.0331224	-0.470974	-0.0310203	0.0364616	-0.998851	0.204341	0	0	0	1
-0.0603947	-0.99755	-0.034313	0.282403	-0.997693	0.059246	0.0327187	-0.470926	-0.0306339	0.0361939	-0.998873	0.204323	0	0	0	1
-0.0602215	-0.997565	-0.034175	0.282708	-0.997715	0.0590914	0.0323207	-0.470884	-0.0302509	0.0360274	-0.998891	0.204298	0	0	0	1
-0.0600862	-0.997587	-0.0337575	0.283107	-0.997736	0.0589854	0.0318527	-0.470843	-0.029813	0.0355791	-0.99892	0.204278	0	0	0	1
-0.0598557	-0.997609	-0.0335326	0.283466	-0.997764	0.0587784	0.0313745	-0.470789	-0.0293568	0.0353197	-0.998943	0.204292	0	0	0	1
-0.0597907	-0.997616	-0.0334245	0.283849	-0.997785	0.0587379	0.0307735	-0.470726	-0.0287651	0.0351745	-0.998965	0.204331	0	0	0	1
-0.059674	-0.997626	-0.0333289	0.284246	-0.997809	0.0586456	0.0301554	-0.470665	-0.0281575	0.0350395	-0.998987	0.204368	0	0	0	1
-0.0598218	-0.997624	-0.0331467	0.284625	-0.997815	0.0588175	0.0296129	-0.470604	-0.0276212	0.03483	-0.999009	0.20439	0	0	0	1
-0.0600511	-0.997613	-0.033045	0.285014	-0.997816	0.0590682	0.0290777	-0.470568	-0.0270847	0.0347032	-0.999028	0.204426	0	0	0	1
-0.0602864	-0.997602	-0.0329603	0.285427	-0.997815	0.0593225	0.0285964	-0.47055	-0.0266008	0.0345965	-0.999045	0.204478	0	0	0	1
-0.0606178	-0.997583	-0.0329313	0.285835	-0.997806	0.0596694	0.0281727	-0.470525	-0.0261679	0.034551	-0.999058	0.204514	0	0	0	1
-0.0607287	-0.997576	-0.0329454	0.286264	-0.997811	0.0597951	0.0277347	-0.470494	-0.0257258	0.0345418	-0.99907	0.204538	0	0	0	1
-0.0607709	-0.997572	-0.0329644	0.286705	-0.997821	0.0598536	0.0272488	-0.47047	-0.0252379	0.0345327	-0.999083	0.204559	0	0	0	1
-0.0607201	-0.997573	-0.033023	0.287099	-0.99784	0.0598235	0.0266085	-0.47049	-0.0245966	0.0345516	-0.999098	0.204573	0	0	0	1
-0.0605341	-0.997583	-0.0330899	0.287472	-0.997863	0.0596532	0.0261061	-0.470466	-0.0240972	0.0345838	-0.999109	0.204552	0	0	0	1
-0.0606926	-0.997571	-0.0331604	0.287858	-0.99787	0.0598332	0.0254397	-0.470491	-0.0234219	0.034618	-0.999124	0.204541	0	0	0	1
-0.0607307	-0.997566	-0.0332272	0.288275	-0.997883	0.0598933	0.0247585	-0.470549	-0.0227363	0.0346448	-0.999139	0.204516	0	0	0	1
-0.0604659	-0.997579	-0.0333238	0.28872	-0.997914	0.0596495	0.0240891	-0.470615	-0.0220712	0.0346952	-0.999152	0.204435	0	0	0	1
-0.0603965	-0.997584	-0.0332991	0.289161	-0.997928	0.0595952	0.0236694	-0.470628	-0.0216558	0.034644	-0.999163	0.204329	0	0	0	1
-0.0602472	-0.997591	-0.0333438	0.289575	-0.997946	0.0594595	0.0232474	-0.470662	-0.0212369	0.0346602	-0.999171	0.204273	0	0	0	1
-0.0601357	-0.997598	-0.0333553	0.289966	-0.997959	0.059359	0.0229212	-0.470692	-0.0209143	0.03465	-0.999178	0.204273	0	0	0	1
-0.0599405	-0.997611	-0.0333212	0.290353	-0.997975	0.0591711	0.0227319	-0.470699	-0.020734	0.0346007	-0.999184	0.204279	0	0	0	1
-0.0597858	-0.997623	-0.0332297	0.290762	-0.997988	0.059025	0.0225368	-0.470701	-0.02055	0.0344947	-0.999191	0.204269	0	0	0	1
-0.0597122	-0.997633	-0.0330637	0.291188	-0.997997	0.0589623	0.0223164	-0.470712	-0.0203422	0.0343144	-0.999202	0.204259	0	0	0	1
-0.0596019	-0.997644	-0.0329355	0.29159	-0.998008	0.0588635	0.0220545	-0.470733	-0.0200919	0.0341688	-0.999212	0.204258	0	0	0	1
-0.0597071	-0.997643	-0.0327719	0.291995	-0.998006	0.0589784	0.0218695	-0.470739	-0.0199132	0.0339967	-0.999221	0.204264	0	0	0	1
-0.0594744	-0.997659	-0.0326888	0.292404	-0.998024	0.0587554	0.0216284	-0.470759	-0.0196852	0.033895	-0.999229	0.204295	0	0	0	1
-0.0594406	-0.997665	-0.0325792	0.292819	-0.99803	0.0587316	0.0213968	-0.47078	-0.0194615	0.0337713	-0.999238	0.204342	0	0	0	1
-0.059435	-0.99767	-0.0324318	0.293227	-0.998034	0.0587344	0.021233	-0.470781	-0.0193067	0.0336145	-0.999246	0.20437	0	0	0	1
-0.0595826	-0.997666	-0.0322845	0.293618	-0.998027	0.058889	0.0211093	-0.470769	-0.0191869	0.033463	-0.999253	0.204369	0	0	0	1
-0.059676	-0.997664	-0.032192	0.293986	-0.998026	0.0589916	0.0208897	-0.470778	-0.0189699	0.0333595	-0.999261	0.204367	0	0	0	1
-0.0596954	-0.997668	-0.0320176	0.294357	-0.998029	0.059023	0.0206258	-0.470799	-0.0187161	0.0331703	-0.999272	0.204349	0	0	0	1
-0.0597036	-0.997679	-0.0316609	0.294766	-0.998034	0.0590473	0.0203406	-0.470824	-0.018452	0.0327975	-0.999289	0.204315	0	0	0	1
-0.0597243	-0.997687	-0.0313555	0.295141	-0.99804	0.0590867	0.0199381	-0.470871	-0.0180674	0.0324693	-0.999307	0.204297	0	0	0	1
-0.0599469	-0.997685	-0.0309899	0.295516	-0.998035	0.0593324	0.0194296	-0.470918	-0.017574	0.0320783	-0.999328	0.204267	0	0	0	1
-0.0601222	-0.997686	-0.0306312	0.295895	-0.998037	0.0595373	0.0186953	-0.470995	-0.0168564	0.0316796	-0.999354	0.204251	0	0	0	1
-0.0602115	-0.997692	-0.0302684	0.296308	-0.998044	0.0596576	0.0179013	-0.471046	-0.0160823	0.0312716	-0.999379	0.204228	0	0	0	1
-0.0602939	-0.997697	-0.0299248	0.296706	-0.998049	0.0597655	0.0172558	-0.471025	-0.0154557	0.0308914	-0.999401	0.204233	0	0	0	1
-0.0602509	-0.997707	-0.0296674	0.297114	-0.998062	0.0597483	0.0165433	-0.470984	-0.0147608	0.0305913	-0.999421	0.204296	0	0	0	1
-0.0601772	-0.997715	-0.0295419	0.29754	-0.998079	0.0597024	0.0156927	-0.470945	-0.0139211	0.0304141	-0.999438	0.204386	0	0	0	1
-0.0604063	-0.997704	-0.0294745	0.297932	-0.998075	0.0599536	0.0149959	-0.470869	-0.0132224	0.0303083	-0.999451	0.204457	0	0	0	1
-0.0606101	-0.997694	-0.0293912	0.29832	-0.998071	0.0601798	0.0142925	-0.470804	-0.0125188	0.0301855	-0.999463	0.204532	0	0	0	1
-0.060644	-0.997695	-0.0292623	0.298692	-0.998077	0.0602343	0.0136626	-0.470749	-0.0118965	0.0300193	-0.999476	0.204605	0	0	0	1
-0.0605925	-0.997709	-0.0289182	0.299096	-0.998086	0.0602035	0.0131018	-0.470711	-0.0113588	0.0296415	-0.999494	0.204685	0	0	0	1
-0.0604424	-0.997728	-0.0285748	0.299468	-0.9981	0.0600708	0.0126417	-0.470668	-0.0109244	0.0292693	-0.999509	0.204761	0	0	0	1
-0.0603141	-0.997747	-0.0281701	0.299832	-0.998112	0.0599581	0.0122535	-0.47061	-0.0105649	0.0288407	-0.999526	0.204814	0	0	0	1
-0.0602483	-0.997763	-0.0277199	0.300207	-0.99812	0.0599099	0.0117969	-0.470572	-0.0101378	0.0283633	-0.999544	0.204885	0	0	0	1
-0.0601297	-0.997784	-0.0272433	0.300588	-0.998131	0.0598079	0.0113733	-0.470547	-0.00974669	0.0278611	-0.999562	0.204964	0	0	0	1
-0.0599646	-0.997806	-0.026779	0.300961	-0.998144	0.0596564	0.0110431	-0.470517	-0.00944933	0.0273764	-0.999578	0.205044	0	0	0	1
-0.0599236	-0.99782	-0.0263669	0.301299	-0.998149	0.0596264	0.0107793	-0.470504	-0.00921163	0.0269489	-0.999592	0.205118	0	0	0	1
-0.0598826	-0.997835	-0.0258827	0.301679	-0.998153	0.0595957	0.0105585	-0.470518	-0.00902117	0.0264521	-0.999607	0.205172	0	0	0	1
-0.0597751	-0.997853	-0.0254113	0.302051	-0.998161	0.0594972	0.010375	-0.470528	-0.00886888	0.0259696	-0.999621	0.205223	0	0	0	1
-0.0596906	-0.997874	-0.0247962	0.302447	-0.998167	0.059422	0.0102249	-0.470532	-0.00875777	0.025346	-0.999638	0.205262	0	0	0	1
-0.0597398	-0.997891	-0.0239628	0.302852	-0.998165	0.0594816	0.0101003	-0.470536	-0.00868177	0.0245072	-0.999659	0.205287	0	0	0	1
-0.0597892	-0.997907	-0.0231522	0.303183	-0.998162	0.0595406	0.00999512	-0.470544	-0.0086238	0.0236922	-0.99968	0.205309	0	0	0	1
-0.0597576	-0.997928	-0.022336	0.303546	-0.998164	0.0595184	0.00988834	-0.47055	-0.00856656	0.0228709	-0.999699	0.205325	0	0	0	1
-0.0596505	-0.99795	-0.0216227	0.303906	-0.998172	0.0594202	0.00976434	-0.47056	-0.00848763	0.0221507	-0.999716	0.205349	0	0	0	1
-0.0595028	-0.997971	-0.0210329	0.304258	-0.998181	0.0592802	0.00963724	-0.47057	-0.008399	0.0215531	-0.99973	0.205374	0	0	0	1
-0.0593248	-0.997992	-0.0205692	0.30464	-0.998193	0.0591093	0.00948303	-0.470576	-0.00827631	0.0210797	-0.999741	0.205401	0	0	0	1
-0.0592616	-0.998002	-0.0202519	0.305023	-0.998198	0.0590531	0.00927593	-0.470594	-0.00808962	0.0207501	-0.99975	0.205447	0	0	0	1
-0.0590813	-0.998016	-0.0200776	0.305445	-0.99821	0.0588788	0.00905128	-0.470611	-0.00787934	0.0205615	-0.999755	0.205518	0	0	0	1
-0.0591407	-0.998015	-0.0199782	0.305885	-0.998209	0.0589437	0.00882006	-0.470621	-0.00765311	0.0204491	-0.999759	0.205591	0	0	0	1
-0.0592896	-0.998007	-0.0199133	0.306301	-0.998201	0.0590971	0.00862779	-0.470621	-0.00746193	0.0203741	-0.999762	0.205643	0	0	0	1
-0.05923	-0.998012	-0.0198646	0.30673	-0.998206	0.0590413	0.00845534	-0.470613	-0.00729385	0.0203149	-0.999765	0.205679	0	0	0	1
-0.0591435	-0.998017	-0.0198244	0.307124	-0.998213	0.0589598	0.0082229	-0.470625	-0.0070659	0.0202604	-0.999767	0.205726	0	0	0	1
-0.0589671	-0.998029	-0.0197613	0.307566	-0.998225	0.0587895	0.007944	-0.470648	-0.00679473	0.0201798	-0.999771	0.205802	0	0	0	1
-0.0589583	-0.998031	-0.0196754	0.308002	-0.998227	0.0587869	0.00766069	-0.470677	-0.00651709	0.0200773	-0.999775	0.205907	0	0	0	1
-0.0591426	-0.998022	-0.0195765	0.308418	-0.998218	0.0589774	0.00738622	-0.470705	-0.00624518	0.0199635	-0.999779	0.206014	0	0	0	1
-0.0592238	-0.998019	-0.0195105	0.308791	-0.998215	0.0590628	0.00719705	-0.470713	-0.00605858	0.0198871	-0.999781	0.206079	0	0	0	1
-0.0593248	-0.998014	-0.0194612	0.30917	-0.99821	0.0591674	0.00703016	-0.470708	-0.00589286	0.0198285	-0.999784	0.206125	0	0	0	1
-0.0597399	-0.99799	-0.0194016	0.309542	-0.998186	0.0595864	0.00685115	-0.470705	-0.00570943	0.0197608	-0.999786	0.206175	0	0	0	1
-0.0600245	-0.997974	-0.0193333	0.30994	-0.99817	0.0598753	0.0066564	-0.470706	-0.00551346	0.0196826	-0.999789	0.206238	0	0	0	1
-0.0602837	-0.99796	-0.0192583	0.310355	-0.998156	0.0601395	0.0064248	-0.470716	-0.00528163	0.0195953	-0.999792	0.206312	0	0	0	1
-0.060483	-0.99795	-0.0191658	0.310765	-0.998145	0.0603443	0.00616997	-0.470737	-0.00502888	0.0194886	-0.999795	0.206408	0	0	0	1
-0.0604616	-0.997953	-0.0190876	0.311186	-0.998147	0.0603279	0.00593263	-0.470753	-0.00479708	0.0193961	-0.999798	0.206496	0	0	0	1
-0.0603229	-0.997962	-0.0190266	0.311583	-0.998157	0.0601934	0.00573245	-0.470755	-0.00460359	0.0193225	-0.9998	0.206564	0	0	0	1
-0.0601696	-0.997973	-0.0189688	0.311964	-0.998167	0.0600438	0.00554897	-0.470759	-0.00442686	0.0192531	-0.999802	0.206625	0	0	0	1
-0.0600863	-0.997979	-0.0188906	0.312358	-0.998173	0.0599651	0.00532404	-0.470771	-0.00420861	0.0191611	-0.999805	0.20671	0	0	0	1
-0.0601419	-0.997978	-0.0187839	0.312762	-0.99817	0.0600266	0.00504495	-0.470805	-0.00393531	0.0190381	-0.999808	0.206827	0	0	0	1
-0.0600297	-0.997987	-0.0186822	0.313186	-0.998178	0.05992	0.00476465	-0.470832	-0.00366371	0.0189194	-0.999812	0.206943	0	0	0	1
-0.060017	-0.997989	-0.0186005	0.31357	-0.99818	0.0599119	0.00454022	-0.470848	-0.00344479	0.0188244	-0.999814	0.207032	0	0	0	1
-0.059855	-0.998	-0.0185373	0.313947	-0.99819	0.0597536	0.00434878	-0.470853	-0.00326049	0.0187493	-0.999816	0.207102	0	0	0	1
-0.0597442	-0.998008	-0.0184738	0.314351	-0.998197	0.0596466	0.00415769	-0.470853	-0.00307558	0.0186742	-0.999818	0.20717	0	0	0	1
-0.0597708	-0.998008	-0.0183811	0.314749	-0.998196	0.0596778	0.00392184	-0.470869	-0.00284516	0.0185676	-0.999821	0.207264	0	0	0	1
-0.059575	-0.998021	-0.0182738	0.315181	-0.998209	0.0594875	0.0036406	-0.470897	-0.0025744	0.0184433	-0.999824	0.207382	0	0	0	1
-0.0594327	-0.998032	-0.0181822	0.315583	-0.998218	0.0593501	0.00338551	-0.470919	-0.0023278	0.0183363	-0.999827	0.207487	0	0	0	1
-0.0593167	-0.99804	-0.0181104	0.315959	-0.998225	0.0592378	0.0031939	-0.470925	-0.00214289	0.018253	-0.999829	0.207559	0	0	0	1
-0.0593564	-0.998038	-0.018054	0.316305	-0.998223	0.0592801	0.00305528	-0.470913	-0.0020071	0.0181886	-0.99983	0.207605	0	0	0	1
-0.0592729	-0.998044	-0.0179989	0.316667	-0.998228	0.0591994	0.00290502	-0.470903	-0.00186188	0.0181245	-0.999831	0.207652	0	0	0	1
-0.0590862	-0.998057	-0.0179322	0.317032	-0.99824	0.0590162	0.00271963	-0.470907	-0.00168412	0.0180466	-0.999833	0.207717	0	0	0	1
-0.0590027	-0.998063	-0.017842	0.317402	-0.998245	0.0589368	0.00250073	-0.47092	-0.00147239	0.0179436	-0.999835	0.207806	0	0	0	1
-0.0589375	-0.998069	-0.0177381	0.317807	-0.998249	0.0588764	0.00224278	-0.470942	-0.00122215	0.0178245	-0.999838	0.207912	0	0	0	1
-0.058886	-0.998073	-0.0176466	0.318176	-0.998253	0.0588292	0.00200286	-0.47096	-0.000988918	0.017719	-0.99984	0.208011	0	0	0	1
-0.0590101	-0.998068	-0.0175619	0.318518	-0.998245	0.0589569	0.00180021	-0.470968	-0.000789383	0.0176226	-0.999842	0.208091	0	0	0	1
-0.0587638	-0.998083	-0.0174948	0.318874	-0.99826	0.0587138	0.00162739	-0.470965	-0.000625133	0.0175453	-0.999843	0.208154	0	0	0	1
-0.0585198	-0.998099	-0.0174241	0.319247	-0.998274	0.0584732	0.00142858	-0.47097	-0.000435066	0.0174629	-0.999845	0.208229	0	0	0	1
-0.058473	-0.998103	-0.0173198	0.319627	-0.998277	0.0584309	0.00117387	-0.470994	-0.000187675	0.0173439	-0.999847	0.208336	0	0	0	1
-0.0586504	-0.998095	-0.0171941	0.32002	-0.998267	0.0586133	0.000882264	-0.471026	9.91843e-05	0.0172014	-0.999849	0.208465	0	0	0	1
-0.0590274	-0.998076	-0.0170478	0.32046	-0.998245	0.0589961	0.000546161	-0.471066	0.00043261	0.0170355	-0.999852	0.208613	0	0	0	1
-0.0593289	-0.99806	-0.0169199	0.320871	-0.998227	0.0593026	0.000245438	-0.471095	0.000730402	0.0168898	-0.999854	0.208744	0	0	0	1
-0.059465	-0.998054	-0.0168057	0.321258	-0.998218	0.0594432	-2.18716e-05	-0.47112	0.000992787	0.0167598	-0.999856	0.20886	0	0	0	1
-0.059506	-0.998053	-0.0166899	0.321662	-0.998215	0.0594886	-0.000293604	-0.471145	0.00125787	0.016628	-0.999858	0.208977	0	0	0	1
-0.0596653	-0.998046	-0.016564	0.322096	-0.998206	0.0596528	-0.000600678	-0.471174	0.00155958	0.0164839	-0.99986	0.20911	0	0	0	1
-0.0597762	-0.998041	-0.0164296	0.322534	-0.998198	0.0597688	-0.000927244	-0.471209	0.00187939	0.01633	-0.999862	0.209256	0	0	0	1
-0.0598635	-0.998038	-0.0163044	0.322923	-0.998193	0.0598605	-0.00121046	-0.471239	0.00215606	0.0161879	-0.999864	0.209383	0	0	0	1
-0.0598036	-0.998043	-0.0162032	0.32328	-0.998196	0.0598042	-0.00144632	-0.471256	0.0023845	0.0160729	-0.999865	0.209485	0	0	0	1
-0.0596499	-0.998054	-0.016115	0.323634	-0.998204	0.0596536	-0.0016598	-0.471269	0.00258988	0.0159725	-0.999866	0.209574	0	0	0	1
-0.0593652	-0.998073	-0.0160156	0.324006	-0.998221	0.0593726	-0.00191133	-0.471291	0.00283054	0.0158591	-0.999868	0.209685	0	0	0	1
-0.059156	-0.998087	-0.0158923	0.324399	-0.998232	0.0591678	-0.00221521	-0.471328	0.00312329	0.0157186	-0.999869	0.209822	0	0	0	1
-0.0591349	-0.99809	-0.0157592	0.324785	-0.998232	0.0591509	-0.00250866	-0.471363	0.00340805	0.0155685	-0.99987	0.209957	0	0	0	1
-0.058944	-0.998104	-0.0156232	0.325199	-0.998243	0.0589646	-0.002837	-0.471402	0.00372485	0.015414	-0.999872	0.210108	0	0	0	1
-0.058885	-0.998109	-0.0154973	0.325588	-0.998245	0.0589095	-0.00312326	-0.471433	0.00400232	0.0152717	-0.999873	0.210238	0	0	0	1
-0.0586798	-0.998123	-0.015394	0.325974	-0.998256	0.0587076	-0.00337097	-0.47145	0.00424041	0.0151549	-0.999873	0.210346	0	0	0	1
-0.058549	-0.998132	-0.0152905	0.326355	-0.998263	0.0585802	-0.00362157	-0.471468	0.00448255	0.0150374	-0.999874	0.210455	0	0	0	1
-0.0585444	-0.998134	-0.0151587	0.326763	-0.998262	0.0585795	-0.00392504	-0.4715	0.00477773	0.0148881	-0.999875	0.210592	0	0	0	1
-0.0584138	-0.998144	-0.0150088	0.327201	-0.998268	0.0584534	-0.00428135	-0.471543	0.00512275	0.0147182	-0.999876	0.210756	0	0	0	1
-0.0585442	-0.998139	-0.0148454	0.327602	-0.998258	0.058588	-0.00462842	-0.471591	0.00546161	0.0145342	-0.999877	0.210922	0	0	0	1
-0.0584773	-0.998145	-0.0146915	0.328009	-0.99826	0.0585252	-0.0049718	-0.471636	0.00579444	0.0143608	-0.999877	0.211087	0	0	0	1
-0.0583564	-0.998155	-0.0145457	0.328427	-0.998265	0.0584082	-0.00530419	-0.471677	0.00611604	0.0141966	-0.999878	0.211242	0	0	0	1
-0.0581888	-0.998167	-0.0143932	0.328836	-0.998273	0.0582445	-0.00565256	-0.471723	0.00645258	0.0140251	-0.999878	0.211408	0	0	0	1
-0.0582768	-0.998164	-0.0142265	0.329266	-0.998266	0.0583365	-0.00601418	-0.471768	0.00680512	0.013837	-0.999878	0.211581	0	0	0	1
-0.0582036	-0.99817	-0.01407	0.329696	-0.998268	0.0582668	-0.00634834	-0.471802	0.00712859	0.0136618	-0.999878	0.211737	0	0	0	1
-0.0583811	-0.998162	-0.0139315	0.330079	-0.998255	0.0584472	-0.00663485	-0.471824	0.00740897	0.0135055	-0.999879	0.211871	0	0	0	1
-0.0583988	-0.998162	-0.0138177	0.330412	-0.998252	0.0584672	-0.0068762	-0.471821	0.00764351	0.0133776	-0.999879	0.211982	0	0	0	1
-0.0586469	-0.99815	-0.0136952	0.330754	-0.998236	0.0587176	-0.00711439	-0.471809	0.00787744	0.0132395	-0.999879	0.212092	0	0	0	1
-0.0588331	-0.998141	-0.0135497	0.331147	-0.998223	0.0589066	-0.00741805	-0.471801	0.00817449	0.0130748	-0.999878	0.212237	0	0	0	1
-0.0589081	-0.998139	-0.0133686	0.331582	-0.998215	0.0589851	-0.00779837	-0.471807	0.00854448	0.0128711	-0.999878	0.212426	0	0	0	1
-0.0592273	-0.998122	-0.0131651	0.33204	-0.998193	0.0593078	-0.00821938	-0.471806	0.00895682	0.0126402	-0.999877	0.212637	0	0	0	1
-0.0595176	-0.998108	-0.0129658	0.332474	-0.998172	0.0596014	-0.00862666	-0.471803	0.0093552	0.0124144	-0.999876	0.212843	0	0	0	1
-0.0596391	-0.998103	-0.0127763	0.332895	-0.998161	0.0597256	-0.0089961	-0.471785	0.0097142	0.012202	-0.999876	0.213033	0	0	0	1
-0.0595622	-0.99811	-0.0126039	0.333307	-0.998162	0.0596513	-0.00935245	-0.47176	0.0100587	0.0120095	-0.999874	0.213214	0	0	0	1
-0.05943	-0.99812	-0.0124393	0.333709	-0.998167	0.0595216	-0.00970085	-0.471734	0.0103951	0.0118258	-0.999873	0.213392	0	0	0	1
-0.0595791	-0.998113	-0.0122488	0.334135	-0.998154	0.0596732	-0.0100818	-0.471718	0.0107658	0.0116113	-0.999872	0.213586	0	0	0	1
-0.0596567	-0.998111	-0.0120472	0.334573	-0.998145	0.0597533	-0.0104893	-0.471725	0.0111615	0.0113849	-0.99987	0.213794	0	0	0	1
-0.0595387	-0.99812	-0.0118453	0.335031	-0.998147	0.0596378	-0.0109175	-0.471752	0.0115755	0.0111592	-0.999868	0.214008	0	0	0	1
-0.0595124	-0.998124	-0.0116535	0.335467	-0.998144	0.0596135	-0.0113069	-0.47177	0.0119525	0.0109449	-0.999866	0.214203	0	0	0	1
-0.0596409	-0.998119	-0.011473	0.335897	-0.998132	0.0597438	-0.011666	-0.471771	0.0123016	0.0107417	-0.999864	0.214382	0	0	0	1
-0.0594404	-0.998133	-0.0112727	0.336385	-0.99814	0.059545	-0.0120643	-0.47179	0.0126852	0.0105205	-0.999861	0.214579	0	0	0	1
-0.0592944	-0.998144	-0.0110119	0.33696	-0.998142	0.059401	-0.0125822	-0.47185	0.0131851	0.0102313	-0.999858	0.214835	0	0	0	1
-0.0596454	-0.998127	-0.0106802	0.337637	-0.998113	0.0597533	-0.0131623	-0.471897	0.013748	0.00986088	-0.999854	0.215127	0	0	0	1
-0.0602131	-0.998096	-0.0103768	0.338435	-0.998072	0.0603216	-0.0136615	-0.471843	0.0142336	0.00952015	-0.99985	0.215361	0	0	0	1
-0.0611892	-0.998039	-0.010205	0.339297	-0.99801	0.0612974	-0.0138972	-0.471662	0.0144676	0.00932025	-0.999849	0.215425	0	0	0	1
-0.0622048	-0.997976	-0.0101778	0.339948	-0.997947	0.0623126	-0.0138995	-0.47149	0.0144777	0.0092782	-0.999849	0.215352	0	0	0	1
-0.0630809	-0.997922	-0.0101461	0.340379	-0.997891	0.0631885	-0.0139398	-0.471396	0.0145241	0.00923132	-0.999849	0.215321	0	0	0	1
-0.0632363	-0.997912	-0.0100758	0.340698	-0.99788	0.0633437	-0.0140339	-0.471364	0.014615	0.00915292	-0.999848	0.215346	0	0	0	1
-0.0632302	-0.997913	-0.0100198	0.340987	-0.997879	0.0633376	-0.0141312	-0.471338	0.0147085	0.00909103	-0.999848	0.215375	0	0	0	1
-0.0629894	-0.997929	-0.0099644	0.341376	-0.997893	0.0630971	-0.0142421	-0.471295	0.0148135	0.00903227	-0.999847	0.215401	0	0	0	1
-0.0628693	-0.997937	-0.00989884	0.341879	-0.997898	0.0629772	-0.0143702	-0.471226	0.0149361	0.00896057	-0.999845	0.215425	0	0	0	1
-0.0630486	-0.997927	-0.00978198	0.342429	-0.997884	0.0631563	-0.0145512	-0.471162	0.015111	0.00882984	-0.999844	0.215479	0	0	0	1
-0.0630082	-0.997931	-0.00967546	0.342995	-0.997884	0.0631158	-0.0147217	-0.471093	0.0152741	0.0087134	-0.999842	0.215521	0	0	0	1
-0.063052	-0.997929	-0.00962127	0.34356	-0.99788	0.0631599	-0.0148517	-0.471009	0.0154008	0.00865044	-0.999841	0.215511	0	0	0	1
-0.0630828	-0.997927	-0.00963577	0.344085	-0.997871	0.0631946	-0.0152787	-0.471001	0.0158281	0.00863745	-0.999834	0.215434	0	0	0	1
-0.0631252	-0.997923	-0.00972721	0.344481	-0.997862	0.0632416	-0.0156419	-0.470993	0.0161967	0.00870505	-0.999828	0.215286	0	0	0	1
-0.0630179	-0.997929	-0.0098192	0.344845	-0.99786	0.0631408	-0.016217	-0.471034	0.0167756	0.00876226	-0.999818	0.215141	0	0	0	1
-0.0628242	-0.99794	-0.00989644	0.345214	-0.997861	0.062954	-0.0168449	-0.471086	0.0174055	0.00880306	-0.999807	0.215007	0	0	0	1
-0.0626846	-0.997948	-0.00995975	0.345597	-0.997856	0.0628224	-0.0176212	-0.471173	0.018183	0.00881989	-0.999793	0.214885	0	0	0	1
-0.0626434	-0.99795	-0.0100421	0.345975	-0.997847	0.0627885	-0.018267	-0.471222	0.0188323	0.0088623	-0.99978	0.214743	0	0	0	1
-0.0625151	-0.997958	-0.0101064	0.346362	-0.997844	0.0626664	-0.0188263	-0.471252	0.0193934	0.00889377	-0.999769	0.214618	0	0	0	1
-0.062336	-0.997968	-0.0101443	0.346722	-0.997845	0.0624928	-0.0193545	-0.471288	0.0199214	0.00890206	-0.999759	0.214529	0	0	0	1
-0.0622684	-0.997973	-0.0101552	0.347063	-0.997837	0.0624307	-0.0199489	-0.471348	0.0205147	0.0088772	-0.999747	0.214477	0	0	0	1
-0.0621393	-0.997981	-0.0101588	0.347429	-0.997831	0.0623074	-0.0206026	-0.471419	0.0211663	0.00884273	-0.999734	0.214417	0	0	0	1
-0.0620095	-0.997988	-0.0101948	0.347786	-0.997823	0.0621853	-0.021379	-0.471514	0.0219423	0.00883304	-0.999717	0.214333	0	0	0	1
-0.0619751	-0.99799	-0.0102511	0.34816	-0.997808	0.0621588	-0.0221247	-0.471587	0.0226897	0.00884364	-0.9997	0.214204	0	0	0	1
-0.0620149	-0.997987	-0.0103069	0.348529	-0.997792	0.0622049	-0.0227015	-0.471614	0.0232693	0.00886249	-0.999687	0.21408	0	0	0	1
-0.062302	-0.997969	-0.0103116	0.348898	-0.997761	0.0624972	-0.023279	-0.471629	0.0238486	0.00882443	-0.999673	0.214015	0	0	0	1
-0.0627443	-0.997941	-0.0102927	0.3493	-0.997722	0.0629429	-0.02373	-0.471626	0.0243014	0.00876654	-0.999663	0.213951	0	0	0	1
-0.0631103	-0.997919	-0.010263	0.34971	-0.997689	0.0633114	-0.0241171	-0.471617	0.0246891	0.00870351	-0.999654	0.213908	0	0	0	1
-0.063269	-0.997909	-0.0102296	0.350131	-0.997671	0.0634721	-0.0244459	-0.471596	0.0250165	0.00864538	-0.999646	0.213865	0	0	0	1
-0.0632577	-0.99791	-0.0102079	0.350545	-0.997664	0.0634629	-0.0247508	-0.471569	0.0253193	0.00860462	-0.999639	0.21382	0	0	0	1
-0.0631746	-0.997915	-0.0101979	0.350894	-0.997663	0.0633819	-0.025027	-0.471551	0.0255936	0.00857924	-0.999632	0.213779	0	0	0	1
-0.0629826	-0.997928	-0.0101625	0.351241	-0.997667	0.0631917	-0.0253348	-0.471548	0.0258969	0.00852941	-0.999625	0.21376	0	0	0	1
-0.0627625	-0.997942	-0.0101203	0.351586	-0.997675	0.0629726	-0.025571	-0.471531	0.0261281	0.00847818	-0.999619	0.213757	0	0	0	1
-0.0626235	-0.997951	-0.0100768	0.351945	-0.997679	0.0628341	-0.025761	-0.471497	0.0263138	0.00842653	-0.999615	0.213744	0	0	0	1
-0.062677	-0.997948	-0.0100164	0.352336	-0.997668	0.0628883	-0.0260293	-0.471476	0.0265782	0.00834795	-0.999609	0.213744	0	0	0	1
-0.0627519	-0.997944	-0.00993912	0.352743	-0.997656	0.0629634	-0.0263155	-0.471458	0.0268597	0.00825081	-0.999602	0.213767	0	0	0	1
-0.0626111	-0.997954	-0.00984433	0.353185	-0.997657	0.0628225	-0.026597	-0.471439	0.0271335	0.00814235	-0.999595	0.213812	0	0	0	1
-0.0625235	-0.997961	-0.00973864	0.35359	-0.997657	0.0627339	-0.0268252	-0.471417	0.0273539	0.00802498	-0.99959	0.21387	0	0	0	1
-0.062497	-0.997963	-0.00963853	0.353987	-0.997652	0.0627065	-0.0270672	-0.471398	0.0275889	0.00791065	-0.999585	0.213922	0	0	0	1
-0.0623931	-0.997971	-0.00955295	0.354347	-0.997652	0.0626022	-0.0273028	-0.471383	0.027818	0.00781339	-0.999579	0.213966	0	0	0	1
-0.0622281	-0.997982	-0.00945278	0.354719	-0.997655	0.0624366	-0.0275751	-0.47138	0.0280822	0.00770105	-0.999573	0.214026	0	0	0	1
-0.0620302	-0.997995	-0.00932829	0.355123	-0.99766	0.0622373	-0.0278599	-0.471377	0.0283572	0.00756471	-0.999566	0.214104	0	0	0	1
-0.0618504	-0.998008	-0.00919445	0.355549	-0.997663	0.0620558	-0.0281273	-0.471367	0.0286144	0.00741969	-0.99956	0.214198	0	0	0	1
-0.0618728	-0.998008	-0.00904212	0.355986	-0.997654	0.0620759	-0.0284091	-0.471359	0.0288863	0.00724958	-0.999553	0.214307	0	0	0	1
-0.0619657	-0.998003	-0.00890782	0.356388	-0.997641	0.0621667	-0.0286597	-0.471345	0.0291288	0.00709733	-0.999547	0.214391	0	0	0	1
-0.0619291	-0.998007	-0.0087877	0.35678	-0.997637	0.0621284	-0.0289099	-0.471328	0.0293708	0.00696301	-0.999541	0.214455	0	0	0	1
-0.0618669	-0.998011	-0.00868953	0.357143	-0.997633	0.062065	-0.0291581	-0.471317	0.0296119	0.0068515	-0.999535	0.214512	0	0	0	1
-0.0618299	-0.998015	-0.00857156	0.357531	-0.997628	0.0620262	-0.0294107	-0.471303	0.0298564	0.00671924	-0.999528	0.214578	0	0	0	1
-0.0618295	-0.998016	-0.00843848	0.357937	-0.99762	0.0620237	-0.0297027	-0.471298	0.0301397	0.00656837	-0.999521	0.214661	0	0	0	1
-0.0617425	-0.998022	-0.00831257	0.358332	-0.997617	0.0619347	-0.0299789	-0.471291	0.0304069	0.00642828	-0.999514	0.214745	0	0	0	1
-0.06175	-0.998023	-0.00817386	0.358717	-0.997608	0.0619398	-0.0302664	-0.471291	0.0306854	0.00627185	-0.999506	0.214839	0	0	0	1
-0.0617841	-0.998022	-0.00803587	0.359102	-0.997598	0.0619712	-0.0305219	-0.471282	0.0309321	0.00611732	-0.999499	0.214931	0	0	0	1
-0.0618776	-0.998017	-0.00790037	0.35947	-0.997585	0.062062	-0.030767	-0.471272	0.0311689	0.00596402	-0.999493	0.215016	0	0	0	1
-0.0622972	-0.997992	-0.00775359	0.359843	-0.997551	0.0624785	-0.0310472	-0.471268	0.0314418	0.00578698	-0.999485	0.215108	0	0	0	1
-0.0625902	-0.997975	-0.00758452	0.36027	-0.997522	0.0627678	-0.0313702	-0.471268	0.0317553	0.0055888	-0.999477	0.215225	0	0	0	1
-0.0626407	-0.997973	-0.00740094	0.360704	-0.997509	0.0628142	-0.0316868	-0.471269	0.03206	0.00538418	-0.999468	0.215359	0	0	0	1
-0.0629453	-0.997956	-0.00721371	0.361135	-0.997481	0.0631142	-0.0319925	-0.471266	0.0323549	0.00516834	-0.99946	0.215492	0	0	0	1
-0.063174	-0.997942	-0.00705529	0.361563	-0.997458	0.0633389	-0.0322484	-0.471245	0.0326014	0.00498668	-0.999453	0.215593	0	0	0	1
-0.0632994	-0.997936	-0.00688626	0.362021	-0.997441	0.0634601	-0.0325375	-0.471226	0.0328799	0.00479563	-0.999444	0.2157	0	0	0	1
-0.0633671	-0.997933	-0.00670141	0.362482	-0.997427	0.0635232	-0.0328568	-0.47122	0.0331871	0.00458873	-0.999435	0.215822	0	0	0	1
-0.0632963	-0.997938	-0.00653537	0.362931	-0.997421	0.0634483	-0.0331765	-0.471216	0.0334953	0.00440519	-0.999426	0.215942	0	0	0	1
-0.0633668	-0.997934	-0.00641179	0.36325	-0.997409	0.0635156	-0.0333934	-0.471225	0.0337042	0.00426578	-0.999419	0.216026	0	0	0	1
-0.0637222	-0.997912	-0.00642068	0.363299	-0.997386	0.0638712	-0.0334241	-0.471251	0.033737	0.00426067	-0.999418	0.216017	0	0	0	1
-0.0641347	-0.997885	-0.00653092	0.363219	-0.997361	0.064287	-0.0333677	-0.471289	0.0336895	0.00436029	-0.999419	0.215949	0	0	0	1
-0.0644407	-0.997864	-0.00661798	0.36312	-0.997345	0.0645952	-0.033253	-0.471345	0.033582	0.00444419	-0.999423	0.215864	0	0	0	1
-0.0647726	-0.997842	-0.0067153	0.36297	-0.997327	0.0649295	-0.0331163	-0.471432	0.0334534	0.00453895	-0.999427	0.215769	0	0	0	1
-0.0651127	-0.997819	-0.00685476	0.362799	-0.997312	0.0652731	-0.0329135	-0.471524	0.0332617	0.00467986	-0.999432	0.215631	0	0	0	1
-0.0655104	-0.997792	-0.00704519	0.362585	-0.997293	0.0656758	-0.0326689	-0.471614	0.033032	0.00487257	-0.999439	0.215461	0	0	0	1
-0.0659749	-0.99776	-0.0072097	0.362333	-0.997272	0.0661441	-0.0323818	-0.471707	0.0327587	0.00504023	-0.999447	0.215284	0	0	0	1
-0.0664628	-0.997726	-0.00738612	0.362068	-0.997249	0.0666359	-0.0320769	-0.471785	0.0324687	0.00522046	-0.999456	0.215099	0	0	0	1
-0.0669143	-0.997695	-0.00754368	0.361812	-0.997228	0.0670907	-0.0317811	-0.471831	0.0321865	0.00538272	-0.999464	0.214929	0	0	0	1
-0.0674114	-0.99766	-0.00769485	0.361532	-0.997203	0.0675909	-0.0315065	-0.471869	0.0319254	0.00553598	-0.999472	0.214774	0	0	0	1
-0.0678932	-0.997626	-0.00786377	0.361247	-0.997179	0.0680761	-0.0312187	-0.471869	0.0316524	0.00570859	-0.999479	0.214614	0	0	0	1
-0.0683653	-0.997593	-0.00804526	0.360958	-0.997156	0.068552	-0.0309138	-0.471846	0.0313634	0.00589548	-0.999487	0.214441	0	0	0	1
-0.068884	-0.997556	-0.00822735	0.360649	-0.997128	0.0690744	-0.0306239	-0.471845	0.0310899	0.00608074	-0.999495	0.214275	0	0	0	1
-0.0694083	-0.997518	-0.00839335	0.360345	-0.9971	0.069602	-0.0303611	-0.471864	0.0308425	0.00624819	-0.999501	0.214125	0	0	0	1
-0.0699376	-0.997479	-0.00857633	0.360027	-0.997071	0.0701347	-0.0300611	-0.471866	0.0305593	0.00643531	-0.999509	0.213957	0	0	0	1
-0.0704912	-0.997439	-0.00876621	0.359697	-0.997041	0.0706918	-0.0297552	-0.471868	0.0302712	0.00662927	-0.999516	0.213784	0	0	0	1
-0.0710547	-0.997397	-0.00899291	0.359348	-0.997009	0.0712599	-0.029462	-0.471883	0.0299986	0.00685907	-0.999523	0.213616	0	0	0	1
-0.071259	-0.997375	-0.00973862	0.358964	-0.996999	0.0714851	-0.0292777	-0.471892	0.0298695	0.00760954	-0.999521	0.213485	0	0	0	1
-0.0715529	-0.997352	-0.00999514	0.358722	-0.996983	0.0717851	-0.0290845	-0.471889	0.0296975	0.00787033	-0.999525	0.213373	0	0	0	1
-0.0719464	-0.997319	-0.0103848	0.358389	-0.99696	0.0721881	-0.0288535	-0.471904	0.0294984	0.00826371	-0.999527	0.213228	0	0	0	1
-0.072419	-0.997282	-0.0106609	0.358059	-0.996933	0.0726664	-0.0285917	-0.471916	0.0292612	0.00854399	-0.999532	0.21308	0	0	0	1
-0.0729659	-0.99724	-0.0109133	0.357693	-0.996902	0.0732177	-0.0282827	-0.471933	0.0289762	0.00880217	-0.999538	0.212909	0	0	0	1
-0.0733321	-0.997211	-0.0111266	0.357338	-0.996882	0.0735876	-0.02802	-0.471991	0.0287331	0.00902356	-0.999543	0.212766	0	0	0	1
-0.073589	-0.997189	-0.0113549	0.356992	-0.99687	0.0738485	-0.0277486	-0.47206	0.0284817	0.00926373	-0.999548	0.212643	0	0	0	1
-0.07387	-0.997164	-0.011708	0.356639	-0.996861	0.0741352	-0.0273117	-0.472091	0.0280748	0.00964012	-0.999556	0.212521	0	0	0	1
-0.0741649	-0.99714	-0.0118794	0.356326	-0.996846	0.0744323	-0.0270521	-0.472159	0.0278315	0.00982193	-0.999561	0.212411	0	0	0	1
-0.0745957	-0.997106	-0.012085	0.355977	-0.996824	0.0748647	-0.0266523	-0.47219	0.0274524	0.0100448	-0.999569	0.212267	0	0	0	1
-0.0748641	-0.997082	-0.0123522	0.355626	-0.996812	0.0751372	-0.0263541	-0.472228	0.0271779	0.0103261	-0.999574	0.212126	0	0	0	1
-0.0751351	-0.997057	-0.0127413	0.355269	-0.996798	0.0754155	-0.0260567	-0.472227	0.0269134	0.010729	-0.999577	0.211965	0	0	0	1
-0.0753277	-0.997038	-0.0130804	0.354942	-0.99679	0.0756142	-0.0257855	-0.472226	0.0266707	0.0110823	-0.99958	0.211815	0	0	0	1
-0.0756405	-0.99701	-0.0133998	0.354617	-0.996772	0.0759327	-0.0255516	-0.472246	0.0264653	0.0114101	-0.999581	0.21168	0	0	0	1
-0.0757791	-0.996995	-0.0137764	0.354269	-0.996767	0.0760784	-0.0253071	-0.472271	0.0262517	0.0118004	-0.999582	0.21154	0	0	0	1
-0.0759897	-0.996973	-0.0141601	0.353915	-0.996757	0.076296	-0.0250568	-0.472294	0.0260339	0.0121964	-0.999583	0.211401	0	0	0	1
-0.0762842	-0.996947	-0.014453	0.353588	-0.99674	0.0765949	-0.0248023	-0.472315	0.0258061	0.0125001	-0.999586	0.211262	0	0	0	1
-0.0765438	-0.996922	-0.0148059	0.353242	-0.996726	0.0768603	-0.0245501	-0.472337	0.0255851	0.0128644	-0.999587	0.211124	0	0	0	1
-0.0766431	-0.996908	-0.0151889	0.352901	-0.996724	0.0769662	-0.0243154	-0.472357	0.0253818	0.0132617	-0.999587	0.210993	0	0	0	1
-0.0768044	-0.996889	-0.0156335	0.352534	-0.996716	0.0771356	-0.0240857	-0.472389	0.0251892	0.0137184	-0.999585	0.210861	0	0	0	1
-0.0769158	-0.996874	-0.0160048	0.352206	-0.996713	0.0772532	-0.023856	-0.472408	0.0249904	0.0141035	-0.999585	0.210737	0	0	0	1
-0.0770599	-0.996855	-0.0164934	0.351838	-0.996706	0.077406	-0.0236186	-0.472421	0.0247936	0.0146052	-0.999583	0.210603	0	0	0	1
-0.0772372	-0.996835	-0.0168992	0.351474	-0.996698	0.0775898	-0.0233873	-0.472436	0.0245971	0.0150231	-0.999581	0.210475	0	0	0	1
-0.0773208	-0.996822	-0.0172931	0.351102	-0.996696	0.0776795	-0.0231515	-0.472432	0.0243939	0.015432	-0.99958	0.210349	0	0	0	1
-0.0772358	-0.996823	-0.0175902	0.350736	-0.996708	0.0775978	-0.0229036	-0.472423	0.0241684	0.0157494	-0.999581	0.210225	0	0	0	1
-0.077124	-0.996825	-0.0179424	0.350335	-0.996721	0.077491	-0.022685	-0.472433	0.023976	0.0161201	-0.999579	0.210118	0	0	0	1
-0.0769383	-0.996835	-0.0181804	0.349958	-0.996741	0.0773075	-0.0224667	-0.472448	0.0237737	0.0163787	-0.99958	0.210016	0	0	0	1
-0.0770329	-0.996825	-0.0183601	0.349565	-0.996739	0.0774025	-0.0222289	-0.472453	0.0235521	0.0165739	-0.999582	0.209909	0	0	0	1
-0.0770671	-0.996819	-0.0185339	0.349145	-0.996742	0.0774363	-0.0219632	-0.472453	0.0233012	0.0167669	-0.999585	0.209789	0	0	0	1
-0.0768713	-0.996831	-0.0186964	0.348686	-0.996762	0.0772402	-0.0217229	-0.472474	0.0230708	0.016952	-0.999587	0.209691	0	0	0	1
-0.0764482	-0.99686	-0.0188676	0.348183	-0.996801	0.0768168	-0.0214689	-0.472507	0.0228234	0.017152	-0.999589	0.20959	0	0	0	1
-0.0761696	-0.99688	-0.0189776	0.347748	-0.996826	0.0765375	-0.0212876	-0.472549	0.0226463	0.0172819	-0.999591	0.209532	0	0	0	1
-0.0762659	-0.996871	-0.0190481	0.347445	-0.996822	0.0766329	-0.021142	-0.472569	0.0225082	0.0173612	-0.999593	0.209493	0	0	0	1
-0.0763413	-0.996863	-0.0191663	0.347176	-0.996825	0.0767034	-0.0207124	-0.472499	0.0220901	0.0175102	-0.999599	0.209402	0	0	0	1
-0.076479	-0.996851	-0.0192575	0.346863	-0.996817	0.0768408	-0.02058	-0.472524	0.0219675	0.0176082	-0.9996	0.209367	0	0	0	1
-0.0767332	-0.996829	-0.0193658	0.346477	-0.996802	0.0770941	-0.0203986	-0.472548	0.0217995	0.0177246	-0.999602	0.209312	0	0	0	1
-0.07681	-0.996821	-0.0194811	0.346053	-0.9968	0.0771698	-0.0201947	-0.472576	0.0216064	0.0178536	-0.999604	0.209249	0	0	0	1
-0.0767895	-0.99682	-0.0195803	0.345691	-0.996806	0.0771475	-0.0199735	-0.472588	0.0213932	0.01797	-0.999606	0.209195	0	0	0	1
-0.0766661	-0.996828	-0.019688	0.345368	-0.99682	0.0770224	-0.0197488	-0.472591	0.0211752	0.0180973	-0.999609	0.209133	0	0	0	1
-0.0767071	-0.996822	-0.0198065	0.345035	-0.996821	0.0770621	-0.0195445	-0.4726	0.0209813	0.0182302	-0.99961	0.209073	0	0	0	1
-0.0768428	-0.996808	-0.0199863	0.344662	-0.996815	0.0771978	-0.019341	-0.472614	0.0207948	0.0184224	-0.999611	0.209006	0	0	0	1
-0.0767795	-0.996804	-0.0204403	0.344269	-0.996822	0.0771407	-0.0191627	-0.472624	0.0206509	0.01889	-0.999605	0.208951	0	0	0	1
-0.076813	-0.996795	-0.0207432	0.343922	-0.996824	0.0771765	-0.018957	-0.472622	0.0204697	0.0192071	-0.999603	0.20889	0	0	0	1
-0.0769507	-0.996777	-0.0210782	0.34355	-0.996816	0.077318	-0.0187992	-0.472638	0.0203409	0.0195503	-0.999599	0.208837	0	0	0	1
-0.0771489	-0.996755	-0.0214227	0.343178	-0.996803	0.0775198	-0.0186269	-0.472645	0.0201998	0.019903	-0.999595	0.208772	0	0	0	1
-0.077308	-0.996736	-0.0217123	0.342814	-0.996794	0.0776813	-0.0184597	-0.472654	0.0200587	0.0202015	-0.999591	0.208713	0	0	0	1
-0.0774664	-0.996716	-0.0220685	0.342426	-0.996784	0.0778438	-0.0183104	-0.472675	0.0199408	0.0205649	-0.999586	0.208673	0	0	0	1
-0.0776258	-0.996697	-0.0223824	0.342061	-0.996776	0.0780044	-0.0180675	-0.472666	0.0197264	0.0208936	-0.999584	0.208623	0	0	0	1
-0.0777146	-0.996682	-0.0227352	0.34169	-0.996771	0.0780972	-0.0179285	-0.472685	0.0196172	0.0212543	-0.999578	0.208581	0	0	0	1
-0.0777162	-0.996672	-0.0231605	0.34129	-0.996773	0.0781039	-0.0177782	-0.472702	0.0195006	0.0216899	-0.999571	0.208533	0	0	0	1
-0.0777567	-0.99666	-0.0235322	0.340903	-0.996773	0.0781478	-0.0176	-0.47271	0.0193528	0.0220735	-0.999566	0.208475	0	0	0	1
-0.0778773	-0.996641	-0.0239199	0.340523	-0.996766	0.0782726	-0.0174559	-0.472726	0.0192422	0.022469	-0.999559	0.208433	0	0	0	1
-0.077933	-0.996626	-0.0243867	0.340104	-0.996764	0.0783327	-0.0172551	-0.472733	0.0190799	0.0229488	-0.999551	0.208381	0	0	0	1
-0.0778729	-0.996621	-0.0247804	0.339738	-0.996771	0.0782765	-0.0170976	-0.472739	0.0189522	0.0233547	-0.999544	0.20833	0	0	0	1
-0.077625	-0.996629	-0.0252229	0.339366	-0.996793	0.0780339	-0.0169699	-0.47276	0.0188537	0.0238105	-0.999535	0.208294	0	0	0	1
-0.0775401	-0.996622	-0.025755	0.338977	-0.996802	0.0779551	-0.0168081	-0.47277	0.0187318	0.0243551	-0.999525	0.208256	0	0	0	1
-0.0775618	-0.996606	-0.0262942	0.338612	-0.996802	0.0779836	-0.0166741	-0.47278	0.0186407	0.0249026	-0.999513	0.20823	0	0	0	1
-0.0774456	-0.996599	-0.0268918	0.338254	-0.996812	0.0778759	-0.016573	-0.472795	0.0185836	0.0255083	-0.999499	0.208206	0	0	0	1
-0.0774536	-0.996579	-0.0276107	0.337874	-0.996813	0.0778936	-0.016435	-0.472796	0.0185022	0.0262354	-0.999481	0.208166	0	0	0	1
-0.0776015	-0.996552	-0.02817	0.337521	-0.996803	0.0780482	-0.0162955	-0.472798	0.0184107	0.0268011	-0.999468	0.208134	0	0	0	1
-0.0777123	-0.996528	-0.0287047	0.337159	-0.996795	0.0781657	-0.0161781	-0.472811	0.0183384	0.0273411	-0.999455	0.208102	0	0	0	1
-0.0776905	-0.996511	-0.0293464	0.336794	-0.996798	0.0781526	-0.0160676	-0.472822	0.0182778	0.0279898	-0.999438	0.208074	0	0	0	1
-0.0777424	-0.996488	-0.0299842	0.33641	-0.996796	0.0782126	-0.0159394	-0.472834	0.0182013	0.0286346	-0.999421	0.208057	0	0	0	1
-0.0778618	-0.996463	-0.0305145	0.336064	-0.996788	0.0783376	-0.0158015	-0.472838	0.0181089	0.0291718	-0.999407	0.208039	0	0	0	1
-0.0778503	-0.996452	-0.0308927	0.335727	-0.996792	0.0783278	-0.0156247	-0.47284	0.0179618	0.0295628	-0.999398	0.208015	0	0	0	1
-0.077913	-0.996439	-0.0311517	0.335353	-0.99679	0.0783885	-0.0154019	-0.47284	0.0177618	0.0298373	-0.999394	0.207973	0	0	0	1
-0.0779527	-0.996431	-0.0313024	0.334935	-0.996791	0.0784234	-0.0151543	-0.472852	0.0175279	0.0300062	-0.999393	0.207937	0	0	0	1
-0.0778528	-0.996435	-0.0314142	0.334515	-0.996803	0.0783176	-0.014894	-0.472865	0.017274	0.0301398	-0.999393	0.207913	0	0	0	1
-0.0774789	-0.996461	-0.0315201	0.334082	-0.996837	0.0779371	-0.0146196	-0.472875	0.0169973	0.0302732	-0.999394	0.207866	0	0	0	1
-0.07708	-0.996488	-0.0316411	0.333601	-0.996873	0.0775324	-0.0143634	-0.472896	0.0167389	0.0304206	-0.999394	0.207805	0	0	0	1
-0.0765523	-0.996526	-0.0317472	0.333144	-0.996917	0.0769989	-0.0141229	-0.472917	0.0164911	0.0305537	-0.999394	0.20775	0	0	0	1
-0.0764193	-0.996533	-0.0318256	0.332697	-0.996931	0.0768601	-0.0138955	-0.472937	0.0162662	0.0306515	-0.999394	0.207719	0	0	0	1
-0.0765109	-0.996524	-0.0318812	0.332284	-0.996928	0.076945	-0.0136446	-0.472934	0.0160231	0.0307249	-0.999396	0.207712	0	0	0	1
-0.076471	-0.996526	-0.0319443	0.331875	-0.996935	0.0768993	-0.0134237	-0.472926	0.0158063	0.0308053	-0.999397	0.207701	0	0	0	1
-0.0766447	-0.99651	-0.0320143	0.331447	-0.996925	0.0770677	-0.0132143	-0.472931	0.0156082	0.0308885	-0.999398	0.207667	0	0	0	1
-0.0767595	-0.996499	-0.0320797	0.331037	-0.996919	0.0771775	-0.0130186	-0.472933	0.0154216	0.030967	-0.999398	0.20764	0	0	0	1
-0.0768101	-0.996493	-0.0321384	0.33063	-0.996918	0.0772226	-0.0128123	-0.472925	0.0152219	0.0310407	-0.999399	0.207621	0	0	0	1
-0.0769456	-0.996481	-0.0321904	0.330246	-0.996909	0.0773545	-0.0126713	-0.472939	0.0150896	0.0311014	-0.999399	0.20761	0	0	0	1
-0.0770031	-0.996475	-0.0322357	0.329878	-0.996909	0.077405	-0.012425	-0.472942	0.0148492	0.0311648	-0.999401	0.207595	0	0	0	1
-0.0771002	-0.996466	-0.0322773	0.329505	-0.996904	0.0774961	-0.0122078	-0.472957	0.0146389	0.0312216	-0.999402	0.207594	0	0	0	1
-0.0773394	-0.996447	-0.0323097	0.329113	-0.99689	0.0777265	-0.0119091	-0.472954	0.0143508	0.0312736	-0.999405	0.207593	0	0	0	1
-0.0775698	-0.996428	-0.0323483	0.328698	-0.996876	0.0779484	-0.0116175	-0.472954	0.0140703	0.0313315	-0.999407	0.207588	0	0	0	1
-0.077778	-0.99641	-0.0323788	0.328302	-0.996863	0.0781486	-0.0113461	-0.472952	0.0138084	0.0313802	-0.999409	0.207595	0	0	0	1
-0.0778429	-0.996405	-0.032395	0.327908	-0.996862	0.0782047	-0.0110606	-0.47295	0.0135271	0.0314178	-0.999412	0.207617	0	0	0	1
-0.0778627	-0.996402	-0.0324301	0.32751	-0.996866	0.0782118	-0.0106389	-0.472915	0.0131097	0.0314855	-0.999415	0.207618	0	0	0	1
-0.0779031	-0.996398	-0.0324595	0.327148	-0.996868	0.0782414	-0.0102849	-0.472899	0.0127603	0.031542	-0.999418	0.207626	0	0	0	1
-0.0779423	-0.996393	-0.0325029	0.326775	-0.996869	0.0782686	-0.00988739	-0.472868	0.0123684	0.0316159	-0.99942	0.207616	0	0	0	1
-0.0780033	-0.996387	-0.0325537	0.326417	-0.996867	0.0783229	-0.00965242	-0.472875	0.01214	0.0316842	-0.999421	0.207606	0	0	0	1
-0.0778666	-0.996395	-0.0326279	0.326041	-0.996881	0.0781791	-0.00940479	-0.472876	0.0118944	0.0317791	-0.999421	0.207577	0	0	0	1
-0.0778336	-0.996397	-0.0326695	0.325644	-0.996887	0.0781371	-0.00910884	-0.472875	0.0116014	0.0318442	-0.999422	0.207563	0	0	0	1
-0.0776893	-0.996406	-0.0327098	0.325231	-0.996902	0.077984	-0.0088212	-0.472879	0.0113131	0.0319085	-0.999424	0.207565	0	0	0	1
-0.0774636	-0.996423	-0.0327431	0.324795	-0.996923	0.0777483	-0.00849883	-0.472885	0.0109868	0.0319693	-0.999425	0.207571	0	0	0	1
-0.0773048	-0.996434	-0.0327779	0.324357	-0.996939	0.0775784	-0.00814191	-0.472879	0.0106284	0.0320334	-0.999427	0.207573	0	0	0	1
-0.0769671	-0.996459	-0.0328101	0.323926	-0.99697	0.0772256	-0.00766757	-0.472845	0.0101469	0.0321059	-0.99943	0.207577	0	0	0	1
-0.0766548	-0.996483	-0.0328309	0.323501	-0.996999	0.0768981	-0.00719097	-0.472809	0.00966298	0.0321665	-0.999433	0.207588	0	0	0	1
-0.0765758	-0.996488	-0.0328449	0.323056	-0.997011	0.0768001	-0.00660026	-0.472748	0.00907223	0.0322266	-0.999436	0.207595	0	0	0	1
-0.0765427	-0.996491	-0.0328349	0.322615	-0.997019	0.0767477	-0.00600327	-0.472689	0.00847484	0.0322627	-0.99944	0.207631	0	0	0	1
-0.0762325	-0.996516	-0.0327986	0.322168	-0.997048	0.076415	-0.00531969	-0.472619	0.00778008	0.0322815	-0.999445	0.207691	0	0	0	1
-0.0762062	-0.996519	-0.0327699	0.32169	-0.997054	0.0763697	-0.0047382	-0.472575	0.00719695	0.0322976	-0.999449	0.20775	0	0	0	1
-0.0759887	-0.996536	-0.0327637	0.321238	-0.997075	0.0761343	-0.00418867	-0.472532	0.00664119	0.0323347	-0.999452	0.207786	0	0	0	1
-0.075928	-0.996541	-0.0327566	0.32083	-0.997082	0.0760582	-0.00371602	-0.472497	0.00616715	0.0323641	-0.999454	0.207813	0	0	0	1
-0.0761302	-0.996525	-0.0327683	0.320458	-0.99707	0.0762462	-0.00327361	-0.472455	0.00573326	0.0324082	-0.999455	0.207809	0	0	0	1
-0.0763149	-0.99651	-0.0327873	0.3201	-0.997057	0.0764207	-0.00295404	-0.472437	0.00542192	0.0324506	-0.999456	0.207803	0	0	0	1
-0.0765177	-0.996494	-0.0328166	0.319721	-0.997043	0.0766139	-0.00265002	-0.472421	0.00512749	0.0325019	-0.999456	0.207788	0	0	0	1
-0.0767753	-0.996473	-0.0328485	0.319315	-0.997025	0.0768603	-0.00229469	-0.472398	0.00478389	0.0325597	-0.999455	0.207758	0	0	0	1
-0.0768779	-0.996465	-0.0328543	0.318917	-0.997019	0.0769522	-0.0019654	-0.472386	0.0044592	0.0325904	-0.999456	0.207769	0	0	0	1
-0.0768881	-0.996463	-0.0328699	0.318522	-0.99702	0.0769479	-0.00152131	-0.472346	0.00401773	0.0326401	-0.999456	0.207765	0	0	0	1
-0.0771041	-0.996447	-0.0328718	0.318101	-0.997005	0.0771495	-0.00107576	-0.472305	0.00358049	0.0326755	-0.999457	0.207767	0	0	0	1
-0.0769735	-0.996456	-0.0328932	0.317686	-0.997016	0.0770064	-0.000694355	-0.472304	0.00319739	0.0327267	-0.999456	0.20776	0	0	0	1
-0.0767264	-0.996474	-0.0329302	0.317328	-0.997036	0.0767471	-0.00032268	-0.472306	0.00282133	0.0327929	-0.999455	0.20773	0	0	0	1
-0.0765181	-0.996488	-0.0329876	0.316922	-0.997054	0.0765252	9.40573e-05	-0.472296	0.00240314	0.0328827	-0.999453	0.20768	0	0	0	1
-0.0764613	-0.996491	-0.0330361	0.316542	-0.997059	0.0764571	0.000440187	-0.472293	0.00205969	0.0329577	-0.999452	0.207636	0	0	0	1
-0.0764378	-0.996491	-0.0330857	0.316153	-0.997061	0.0764226	0.000773047	-0.472276	0.00173063	0.0330326	-0.99945	0.207595	0	0	0	1
-0.0761982	-0.996507	-0.0331407	0.315725	-0.99708	0.0761744	0.0010328	-0.472274	0.00146775	0.0331076	-0.999448	0.207558	0	0	0	1
-0.0759001	-0.996528	-0.0331975	0.315255	-0.997103	0.0758666	0.00132477	-0.472275	0.00117087	0.033187	-0.999446	0.207522	0	0	0	1
-0.0755164	-0.996556	-0.0332261	0.314782	-0.997132	0.0754747	0.00156419	-0.472295	0.000921385	0.033234	-0.999444	0.20752	0	0	0	1
-0.0751604	-0.996583	-0.0332387	0.314324	-0.99716	0.0751053	0.00196344	-0.472275	0.000512122	0.0332769	-0.999443	0.207526	0	0	0	1
-0.074846	-0.996606	-0.0332646	0.313838	-0.997183	0.0747783	0.00233651	-0.472264	0.000131327	0.0333308	-0.999441	0.207514	0	0	0	1
-0.0746795	-0.996617	-0.033308	0.313378	-0.997196	0.0746035	0.0025812	-0.472269	-0.000115144	0.0333923	-0.999439	0.207481	0	0	0	1
-0.0747873	-0.996607	-0.0333548	0.31292	-0.997188	0.0747028	0.00283835	-0.472267	-0.000364601	0.0334582	-0.999437	0.207442	0	0	0	1
-0.0748214	-0.996604	-0.0333776	0.31251	-0.997185	0.0747298	0.00305109	-0.472275	-0.000574008	0.0334969	-0.999436	0.20743	0	0	0	1
-0.0749662	-0.996593	-0.0333764	0.312128	-0.997174	0.0748672	0.00327072	-0.472281	-0.000788364	0.0335122	-0.999435	0.207437	0	0	0	1
-0.0749812	-0.996592	-0.0333697	0.311773	-0.997173	0.0748742	0.00351271	-0.472278	-0.0010298	0.0335237	-0.999435	0.207452	0	0	0	1
-0.0750479	-0.996587	-0.0333702	0.311426	-0.997167	0.0749334	0.0037346	-0.472281	-0.00124891	0.0335409	-0.999434	0.207458	0	0	0	1
-0.0751479	-0.996579	-0.0333786	0.311067	-0.99716	0.0750271	0.00392457	-0.472287	-0.00143444	0.0335637	-0.999433	0.207457	0	0	0	1
-0.0752773	-0.996569	-0.0333898	0.310709	-0.99715	0.0751494	0.00413836	-0.472287	-0.00164254	0.0335911	-0.999431	0.207447	0	0	0	1
-0.0754539	-0.996555	-0.0333978	0.310362	-0.997136	0.0753192	0.00434259	-0.472286	-0.00183974	0.0336147	-0.99943	0.207433	0	0	0	1
-0.0755964	-0.996544	-0.033411	0.310004	-0.997125	0.0754561	0.00451271	-0.472297	-0.00200367	0.0336411	-0.999429	0.207426	0	0	0	1
-0.0757615	-0.996532	-0.0334095	0.309663	-0.997112	0.0756149	0.00470044	-0.472302	-0.0021855	0.033654	-0.999428	0.207431	0	0	0	1
-0.0759236	-0.99652	-0.033389	0.309316	-0.997099	0.0757714	0.00487383	-0.472315	-0.00235456	0.0336471	-0.999428	0.207456	0	0	0	1
-0.0760708	-0.99651	-0.0333627	0.30895	-0.997087	0.0759108	0.00510614	-0.47232	-0.00258335	0.0336389	-0.999428	0.207487	0	0	0	1
-0.0762487	-0.996497	-0.0333351	0.308557	-0.997073	0.0760799	0.00537436	-0.472316	-0.00284704	0.0336322	-0.999427	0.207515	0	0	0	1
-0.0762447	-0.996498	-0.0333125	0.308166	-0.997073	0.0760669	0.00564305	-0.472315	-0.00311695	0.0336301	-0.999427	0.207545	0	0	0	1
-0.0763306	-0.996493	-0.033281	0.307759	-0.997065	0.0761446	0.0058894	-0.472321	-0.00336222	0.0336178	-0.999426	0.207577	0	0	0	1
-0.0762426	-0.9965	-0.0332631	0.307353	-0.997071	0.0760466	0.00618793	-0.472311	-0.00366439	0.0336223	-0.999425	0.207596	0	0	0	1
-0.0760949	-0.996511	-0.0332636	0.306965	-0.997081	0.0758906	0.00643438	-0.472309	-0.0039152	0.033641	-0.999424	0.207599	0	0	0	1
-0.0755445	-0.996552	-0.0332875	0.306563	-0.997122	0.0753337	0.00661236	-0.472327	-0.00410956	0.0336761	-0.999422	0.207603	0	0	0	1
-0.0754358	-0.99656	-0.0332865	0.306143	-0.997129	0.0752167	0.00686153	-0.472326	-0.00436191	0.0336934	-0.99942	0.207609	0	0	0	1
-0.075443	-0.996561	-0.0332678	0.305716	-0.997128	0.075217	0.00706618	-0.472318	-0.00456725	0.0336902	-0.999419	0.207631	0	0	0	1
-0.0752164	-0.996578	-0.0332656	0.305283	-0.997144	0.0749841	0.00724861	-0.472323	-0.0047571	0.0337007	-0.999418	0.207645	0	0	0	1
-0.0746722	-0.996618	-0.0332814	0.304837	-0.997184	0.0744308	0.00751179	-0.472311	-0.00503692	0.0337334	-0.999415	0.207642	0	0	0	1
-0.0744787	-0.996632	-0.0332931	0.304355	-0.997197	0.0742295	0.00773488	-0.472304	-0.00526519	0.0337607	-0.999413	0.207642	0	0	0	1
-0.0744363	-0.996635	-0.0332891	0.303892	-0.997199	0.0741805	0.00793148	-0.472299	-0.0054631	0.0337711	-0.999412	0.207656	0	0	0	1
-0.0744038	-0.996638	-0.0332967	0.303397	-0.9972	0.0741403	0.00815548	-0.472292	-0.00568714	0.0337951	-0.99941	0.207659	0	0	0	1
-0.0742129	-0.996651	-0.0333181	0.302879	-0.997213	0.0739407	0.00840844	-0.472283	-0.00594443	0.033834	-0.999407	0.207649	0	0	0	1
-0.0739865	-0.996666	-0.033368	0.302341	-0.997228	0.0737048	0.00867627	-0.472241	-0.00621569	0.0339022	-0.999403	0.207607	0	0	0	1
-0.0738982	-0.99667	-0.0334425	0.301761	-0.997233	0.073607	0.00893738	-0.472225	-0.00647374	0.0339952	-0.999398	0.207549	0	0	0	1
-0.0741651	-0.996647	-0.03354	0.301163	-0.997211	0.0738624	0.00926312	-0.472202	-0.00678245	0.0341182	-0.999392	0.207449	0	0	0	1
-0.0741978	-0.996638	-0.033754	0.300449	-0.997205	0.0738739	0.00983522	-0.472114	-0.00733634	0.0343742	-0.999379	0.20721	0	0	0	1
-0.0741206	-0.996632	-0.0340849	0.299608	-0.997204	0.0737637	0.0107136	-0.471937	-0.00819109	0.0347684	-0.999359	0.2068	0	0	0	1
-0.0734233	-0.996673	-0.0344006	0.298932	-0.997248	0.0730348	0.011529	-0.471757	-0.00900595	0.0351371	-0.999339	0.206402	0	0	0	1
-0.073154	-0.996686	-0.0345809	0.298542	-0.997264	0.0727485	0.0119616	-0.471661	-0.00943405	0.035346	-0.999328	0.20619	0	0	0	1
-0.0732888	-0.996672	-0.0347223	0.298272	-0.997251	0.0728694	0.0123178	-0.471564	-0.00977441	0.0355143	-0.999319	0.206009	0	0	0	1
-0.0735018	-0.996649	-0.0349092	0.297945	-0.997232	0.0730668	0.012706	-0.471457	-0.0101405	0.0357312	-0.999307	0.205774	0	0	0	1
-0.0736371	-0.996632	-0.0351085	0.297552	-0.997218	0.0731863	0.0130922	-0.471358	-0.0105064	0.0359596	-0.999295	0.205513	0	0	0	1
-0.0735722	-0.996631	-0.035297	0.297195	-0.997219	0.0731072	0.0134281	-0.471276	-0.0108301	0.0361714	-0.999284	0.205279	0	0	0	1
-0.0733725	-0.996641	-0.0354195	0.296922	-0.997233	0.0729009	0.01357	-0.471269	-0.0109701	0.0363018	-0.999278	0.205151	0	0	0	1
-0.0733769	-0.996639	-0.0354739	0.296654	-0.99723	0.0728987	0.0137349	-0.471283	-0.0111305	0.0363681	-0.999274	0.205083	0	0	0	1
-0.0733358	-0.99664	-0.0355222	0.296327	-0.997232	0.072851	0.0139013	-0.471289	-0.0112945	0.036428	-0.99927	0.205026	0	0	0	1
-0.0733623	-0.996636	-0.0355705	0.29593	-0.997227	0.0728691	0.014116	-0.471275	-0.0115044	0.0364921	-0.999265	0.204954	0	0	0	1
-0.072974	-0.996663	-0.0356103	0.295556	-0.997254	0.0724742	0.0142793	-0.471279	-0.0116786	0.0365391	-0.999261	0.204911	0	0	0	1
-0.0726621	-0.996685	-0.0356348	0.295188	-0.997275	0.0721572	0.0144054	-0.471292	-0.0118141	0.036569	-0.999259	0.204887	0	0	0	1
-0.0726749	-0.996683	-0.0356593	0.294813	-0.997272	0.0721642	0.0145561	-0.471296	-0.0119623	0.0366045	-0.999256	0.204851	0	0	0	1
-0.0726064	-0.996687	-0.0356921	0.294457	-0.997276	0.0720903	0.0146931	-0.4713	-0.0120992	0.0366462	-0.999252	0.204818	0	0	0	1
-0.0726068	-0.996687	-0.0357117	0.294119	-0.997274	0.0720857	0.0148216	-0.471307	-0.012226	0.036675	-0.99925	0.20479	0	0	0	1
-0.0727983	-0.996671	-0.0357431	0.293763	-0.997258	0.0722706	0.0149937	-0.471302	-0.0123885	0.0367212	-0.999246	0.204738	0	0	0	1
-0.0730126	-0.996655	-0.0357581	0.293393	-0.997241	0.0724799	0.0151268	-0.471312	-0.0125123	0.0367484	-0.999244	0.204707	0	0	0	1
-0.0731225	-0.996647	-0.0357714	0.293035	-0.997231	0.0725852	0.0152498	-0.471322	-0.01263	0.036772	-0.999241	0.204685	0	0	0	1
-0.0731558	-0.996644	-0.0357903	0.29265	-0.997227	0.0726132	0.0153893	-0.471327	-0.0127666	0.0368014	-0.999238	0.204655	0	0	0	1
-0.0732861	-0.996634	-0.0358057	0.292264	-0.997216	0.0727377	0.0155412	-0.471327	-0.0129123	0.0368295	-0.999236	0.20462	0	0	0	1
-0.0734492	-0.996621	-0.035827	0.291882	-0.997202	0.0728954	0.015684	-0.47133	-0.0130472	0.0368632	-0.999233	0.204588	0	0	0	1
-0.0735529	-0.996612	-0.0358439	0.291526	-0.997193	0.0729939	0.0158192	-0.471329	-0.013177	0.0368913	-0.99923	0.204556	0	0	0	1
-0.0736771	-0.996602	-0.0358712	0.29111	-0.997181	0.0731114	0.0159923	-0.471328	-0.0133432	0.0369329	-0.999226	0.204511	0	0	0	1
-0.0738502	-0.996589	-0.0358997	0.290703	-0.997166	0.0732782	0.0161554	-0.471324	-0.0134975	0.0369756	-0.999222	0.204468	0	0	0	1
-0.0741068	-0.996569	-0.0359081	0.29028	-0.997145	0.0735287	0.0163199	-0.471325	-0.0136515	0.0369995	-0.999219	0.204432	0	0	0	1
-0.0741722	-0.996564	-0.0359242	0.289846	-0.997138	0.0735887	0.0164629	-0.471332	-0.0137905	0.037027	-0.999217	0.204407	0	0	0	1
-0.0741853	-0.996563	-0.035924	0.289471	-0.997136	0.0735977	0.0165706	-0.471347	-0.0138975	0.0370349	-0.999215	0.204399	0	0	0	1
-0.0742288	-0.99656	-0.0359162	0.289113	-0.997131	0.073638	0.016661	-0.471364	-0.0139868	0.0370344	-0.999214	0.204397	0	0	0	1
-0.074281	-0.996555	-0.0359347	0.288765	-0.997126	0.0736847	0.0168026	-0.471362	-0.0141247	0.037064	-0.99921	0.204364	0	0	0	1
-0.0741475	-0.996564	-0.0359711	0.288404	-0.997133	0.0735447	0.0169633	-0.471353	-0.0142874	0.0371102	-0.999206	0.20432	0	0	0	1
-0.0740396	-0.996571	-0.0359928	0.288038	-0.997139	0.0734313	0.0171012	-0.471354	-0.0144274	0.0371405	-0.999203	0.20429	0	0	0	1
-0.0739798	-0.996575	-0.0359962	0.287651	-0.997142	0.0733675	0.0172071	-0.47137	-0.0145351	0.0371508	-0.999201	0.20428	0	0	0	1
-0.0737575	-0.996592	-0.03598	0.287257	-0.997157	0.0731422	0.0172898	-0.471396	-0.0146271	0.0371374	-0.999201	0.204291	0	0	0	1
-0.0737561	-0.996593	-0.0359663	0.286836	-0.997156	0.0731381	0.0173699	-0.471424	-0.0147081	0.0371296	-0.9992	0.204305	0	0	0	1
-0.0736277	-0.996603	-0.0359481	0.286453	-0.997164	0.0730069	0.0174495	-0.47145	-0.0147936	0.0371154	-0.999199	0.204316	0	0	0	1
-0.0734926	-0.996613	-0.0359602	0.286008	-0.997172	0.0728669	0.0175765	-0.471464	-0.0149246	0.0371347	-0.999196	0.204303	0	0	0	1
-0.0731625	-0.996637	-0.0359712	0.285557	-0.997194	0.0725309	0.0177242	-0.471473	-0.0150834	0.0371515	-0.999193	0.204281	0	0	0	1
-0.0729797	-0.996649	-0.0359926	0.285117	-0.997205	0.0723417	0.0178858	-0.471477	-0.01525	0.0371818	-0.99919	0.204249	0	0	0	1
-0.0728002	-0.996661	-0.0360233	0.284648	-0.997215	0.0721547	0.0180712	-0.471469	-0.0154395	0.037223	-0.999185	0.204204	0	0	0	1
-0.072528	-0.99668	-0.0360522	0.284159	-0.997232	0.0718738	0.0182865	-0.47146	-0.0156625	0.0372631	-0.99918	0.204149	0	0	0	1
-0.0723208	-0.996695	-0.0360686	0.283719	-0.997244	0.07166	0.0184561	-0.471455	-0.0158384	0.0372884	-0.999176	0.204113	0	0	0	1
-0.0722094	-0.996703	-0.0360689	0.283319	-0.99725	0.0715437	0.0185854	-0.471449	-0.0159715	0.0372962	-0.999174	0.204097	0	0	0	1
-0.0723191	-0.996695	-0.0360692	0.282914	-0.99724	0.0716481	0.0187289	-0.471401	-0.0161106	0.0373086	-0.999171	0.204074	0	0	0	1
-0.0724384	-0.996687	-0.0360521	0.28252	-0.997229	0.0717631	0.0188521	-0.471364	-0.0162303	0.0373023	-0.99917	0.204062	0	0	0	1
-0.0726904	-0.99667	-0.0360171	0.282131	-0.99721	0.0720131	0.018925	-0.471349	-0.0162962	0.0372767	-0.99917	0.204079	0	0	0	1
-0.0729243	-0.996653	-0.035992	0.281746	-0.997191	0.0722439	0.0190244	-0.471338	-0.0163884	0.0372627	-0.999169	0.204077	0	0	0	1
-0.0730525	-0.996644	-0.0359836	0.281424	-0.99718	0.0723687	0.0191184	-0.47134	-0.0164781	0.0372632	-0.999167	0.204068	0	0	0	1
-0.0731531	-0.996637	-0.035989	0.281123	-0.997171	0.0724655	0.0192208	-0.471341	-0.0165761	0.0372776	-0.999165	0.204049	0	0	0	1
-0.0732699	-0.996628	-0.0359888	0.280787	-0.997161	0.0725782	0.0193316	-0.47134	-0.0166824	0.0372875	-0.999163	0.204031	0	0	0	1
-0.0734665	-0.996613	-0.0360023	0.280384	-0.997145	0.072771	0.0194304	-0.471353	-0.0167726	0.0373114	-0.99916	0.204027	0	0	0	1
-0.0735582	-0.996576	-0.036827	0.279674	-0.997137	0.0728434	0.0195755	-0.471374	-0.0168538	0.0381459	-0.999128	0.204034	0	0	0	1
-0.0734615	-0.996581	-0.0368822	0.279251	-0.997143	0.072744	0.0196196	-0.471411	-0.0168974	0.0382025	-0.999125	0.204074	0	0	0	1
-0.073098	-0.996608	-0.0368724	0.278886	-0.997163	0.0723663	0.0199898	-0.471359	-0.0172816	0.0382134	-0.999118	0.204074	0	0	0	1
-0.0727998	-0.996631	-0.0368423	0.278553	-0.997181	0.0720608	0.0201918	-0.471348	-0.0174968	0.0381928	-0.999115	0.204128	0	0	0	1
-0.0728399	-0.996627	-0.0368703	0.278195	-0.997178	0.0720987	0.0202358	-0.471378	-0.0175371	0.0382246	-0.999113	0.204167	0	0	0	1
-0.0729385	-0.996618	-0.0369247	0.27782	-0.997168	0.0721913	0.020368	-0.471375	-0.0176614	0.0382902	-0.999108	0.204156	0	0	0	1
-0.0728869	-0.996621	-0.0369447	0.27746	-0.99717	0.072135	0.0204804	-0.471379	-0.0177741	0.0383172	-0.999105	0.204155	0	0	0	1
-0.0728606	-0.996623	-0.0369543	0.277103	-0.99717	0.0721046	0.0205841	-0.471385	-0.017878	0.0383339	-0.999103	0.204163	0	0	0	1
-0.072773	-0.996629	-0.0369566	0.276737	-0.997174	0.0720122	0.0207087	-0.471392	-0.0180055	0.0383436	-0.9991	0.204195	0	0	0	1
-0.0725827	-0.996644	-0.0369164	0.276344	-0.997186	0.0718174	0.0208418	-0.471408	-0.0181485	0.0383097	-0.999099	0.204249	0	0	0	1
-0.0723276	-0.996666	-0.0368476	0.275956	-0.9972	0.0715558	0.0210414	-0.471403	-0.0183625	0.0382507	-0.999097	0.204302	0	0	0	1
-0.0720358	-0.99669	-0.0367666	0.275579	-0.997219	0.0712606	0.0211634	-0.471421	-0.0185013	0.0381732	-0.999097	0.204371	0	0	0	1
-0.0719257	-0.996701	-0.0366823	0.275188	-0.997222	0.071144	0.0213763	-0.471412	-0.018724	0.0381023	-0.999096	0.20442	0	0	0	1
-0.0718777	-0.996707	-0.0366143	0.274806	-0.997223	0.0710924	0.0215015	-0.471422	-0.0188557	0.0380424	-0.999096	0.20446	0	0	0	1
-0.0718797	-0.996708	-0.0365727	0.274452	-0.99722	0.0710892	0.0216605	-0.471417	-0.0190173	0.0380124	-0.999094	0.204475	0	0	0	1
-0.0720587	-0.996696	-0.0365377	0.27408	-0.997205	0.0712643	0.0217813	-0.471415	-0.0191335	0.0379895	-0.999092	0.204488	0	0	0	1
-0.0722617	-0.996683	-0.0365023	0.273691	-0.997188	0.0714639	0.0218921	-0.471423	-0.0192388	0.037966	-0.999091	0.204506	0	0	0	1
-0.0721997	-0.996689	-0.0364595	0.273304	-0.997191	0.0713982	0.0220086	-0.471425	-0.0193606	0.0379305	-0.99909	0.204527	0	0	0	1
-0.0720972	-0.9967	-0.0363763	0.272942	-0.997195	0.0712919	0.0221491	-0.471429	-0.0195106	0.0378555	-0.99909	0.204574	0	0	0	1
-0.0721397	-0.9967	-0.036278	0.272584	-0.997188	0.0713294	0.0223338	-0.471423	-0.0197004	0.0377714	-0.99909	0.204642	0	0	0	1
-0.0721909	-0.996699	-0.0361947	0.272235	-0.99718	0.0713734	0.0225698	-0.471399	-0.01994	0.0377063	-0.999087	0.204685	0	0	0	1
-0.0723058	-0.996693	-0.0361299	0.271904	-0.997167	0.0714805	0.0228125	-0.471366	-0.0201825	0.0376614	-0.999084	0.204702	0	0	0	1
-0.0726316	-0.996672	-0.0360768	0.271566	-0.997139	0.0718009	0.0229884	-0.471352	-0.0203496	0.0376276	-0.999082	0.204724	0	0	0	1
-0.0727713	-0.996659	-0.0361426	0.271217	-0.997125	0.0719315	0.0231965	-0.471328	-0.0205472	0.0377111	-0.999075	0.204746	0	0	0	1
-0.072724	-0.996647	-0.0365731	0.270859	-0.997126	0.0718684	0.0233786	-0.471314	-0.0206998	0.0381525	-0.999055	0.204808	0	0	0	1
-0.0728801	-0.996624	-0.036878	0.270536	-0.997108	0.072006	0.023695	-0.471263	-0.0209876	0.0384826	-0.999036	0.204869	0	0	0	1
-0.0730081	-0.996599	-0.0373084	0.270183	-0.997091	0.0721089	0.0241075	-0.471193	-0.0213633	0.0389441	-0.999011	0.204944	0	0	0	1
-0.0731622	-0.99657	-0.0377617	0.269814	-0.997069	0.0722328	0.02463	-0.471103	-0.0218458	0.0394372	-0.998981	0.205067	0	0	0	1
-0.0733377	-0.996541	-0.038194	0.269397	-0.99704	0.0723692	0.0253749	-0.470976	-0.022551	0.0399261	-0.998946	0.205243	0	0	0	1
