# Supplementary material for: Axially rigid steerable needle with compliant active tip control
Source: PLoS One. 2021 Dec 16;16(12):e0261089. doi: 10.1371/journal.pone.0261089 (PMC8675730; doi:10.1371/journal.pone.0261089)
Supplement: S5 File — (ZIP) [file pone.0261089.s005.zip › Remainder/poseLog_Thu_Apr_29_17_27_51_2021_.csv]

-0.0727178	-0.996015	-0.050969	0.269275	-0.996904	0.071049	0.0332367	-0.471706	-0.0295107	0.0532119	-0.998145	0.204436	0	0	0	1
-0.0724964	-0.996035	-0.0508975	0.269103	-0.99692	0.0708305	0.0332202	-0.471631	-0.0295111	0.0531328	-0.998149	0.204488	0	0	0	1
-0.0721757	-0.996061	-0.0508508	0.269142	-0.996946	0.0705168	0.0331074	-0.471562	-0.0294189	0.0530688	-0.998155	0.204563	0	0	0	1
-0.0718211	-0.996085	-0.0508734	0.269267	-0.996972	0.0701626	0.0330809	-0.471458	-0.0294097	0.053079	-0.998155	0.204569	0	0	0	1
-0.0714649	-0.996109	-0.0509101	0.269413	-0.996997	0.0698046	0.0330898	-0.47134	-0.029435	0.0531057	-0.998153	0.204552	0	0	0	1
-0.0711528	-0.99613	-0.0509327	0.269552	-0.99702	0.0694928	0.0330665	-0.471253	-0.0294269	0.0531174	-0.998152	0.20455	0	0	0	1
-0.0708918	-0.996148	-0.0509436	0.269668	-0.997038	0.0692324	0.0330437	-0.471185	-0.0294172	0.053119	-0.998152	0.204551	0	0	0	1
-0.0705985	-0.996168	-0.05096	0.2698	-0.997059	0.0689395	0.0330243	-0.471107	-0.0294124	0.0531253	-0.998152	0.20455	0	0	0	1
-0.0702545	-0.996191	-0.0509822	0.26996	-0.997084	0.0685964	0.0329894	-0.471018	-0.0293944	0.0531349	-0.998152	0.204552	0	0	0	1
-0.0699262	-0.996214	-0.0509959	0.27011	-0.997108	0.0682689	0.0329624	-0.470933	-0.0293839	0.0531371	-0.998152	0.204551	0	0	0	1
-0.0695969	-0.996236	-0.0510076	0.270267	-0.997131	0.0679409	0.0329265	-0.470849	-0.0293649	0.0531366	-0.998153	0.204553	0	0	0	1
-0.0692508	-0.996259	-0.0510227	0.270428	-0.997157	0.067598	0.0328505	-0.470773	-0.0293064	0.0531363	-0.998155	0.204562	0	0	0	1
-0.0688214	-0.996286	-0.0510819	0.270613	-0.997201	0.0671928	0.0323572	-0.470791	-0.0288324	0.0531494	-0.998168	0.20461	0	0	0	1
-0.0683027	-0.99632	-0.0511201	0.270847	-0.99724	0.0666808	0.0322016	-0.470692	-0.0287021	0.0531622	-0.998171	0.204622	0	0	0	1
-0.067754	-0.996355	-0.0511685	0.271095	-0.997288	0.066151	0.0318123	-0.470645	-0.0283393	0.0531689	-0.998181	0.20466	0	0	0	1
-0.0672013	-0.996389	-0.0512209	0.271338	-0.997334	0.065614	0.0314802	-0.470584	-0.0280335	0.0531836	-0.998189	0.20469	0	0	0	1
-0.0666616	-0.996424	-0.0512621	0.271584	-0.997379	0.0650913	0.0311294	-0.470527	-0.0277091	0.0531866	-0.998198	0.20472	0	0	0	1
-0.0663009	-0.996473	-0.0507744	0.271929	-0.997412	0.0647628	0.0307728	-0.470493	-0.0274037	0.052667	-0.998234	0.20473	0	0	0	1
-0.066068	-0.996495	-0.0506414	0.27209	-0.99743	0.0645401	0.0306427	-0.470456	-0.0272946	0.0525195	-0.998244	0.204723	0	0	0	1
-0.0658914	-0.996524	-0.0502971	0.272298	-0.997445	0.0643798	0.0305078	-0.470425	-0.0271914	0.0521626	-0.998266	0.20471	0	0	0	1
-0.0656371	-0.996557	-0.0499648	0.272543	-0.997464	0.0641405	0.0303896	-0.47038	-0.027108	0.0518166	-0.998286	0.204677	0	0	0	1
-0.0653191	-0.996588	-0.0497607	0.272778	-0.997487	0.0638343	0.0302621	-0.470339	-0.0270102	0.0515962	-0.9983	0.204642	0	0	0	1
-0.064891	-0.996625	-0.0495922	0.273059	-0.99752	0.0634219	0.0300392	-0.470321	-0.0268203	0.0514023	-0.998315	0.204634	0	0	0	1
-0.0644283	-0.996665	-0.0493959	0.273364	-0.997553	0.0629716	0.0298938	-0.470272	-0.0267114	0.0511849	-0.998329	0.20461	0	0	0	1
-0.063907	-0.996702	-0.0493183	0.273665	-0.997589	0.0624585	0.0297649	-0.470236	-0.0266142	0.0510855	-0.998337	0.204587	0	0	0	1
-0.0633975	-0.996742	-0.0491626	0.273995	-0.997624	0.0619589	0.0296445	-0.470226	-0.0265297	0.050909	-0.998348	0.204569	0	0	0	1
-0.0629208	-0.996779	-0.049018	0.274304	-0.997656	0.0614908	0.0295453	-0.470226	-0.0264638	0.050746	-0.998358	0.204547	0	0	0	1
-0.0624214	-0.996812	-0.0489924	0.274587	-0.997688	0.0609935	0.0295083	-0.470217	-0.0264538	0.0507049	-0.998361	0.204508	0	0	0	1
-0.0618384	-0.996846	-0.0490373	0.274893	-0.997724	0.0604111	0.0294618	-0.470205	-0.0264342	0.0507315	-0.99836	0.204468	0	0	0	1
-0.0612026	-0.996883	-0.0490777	0.275225	-0.997764	0.0597764	0.0294093	-0.470187	-0.0264117	0.0507517	-0.99836	0.204428	0	0	0	1
-0.0608195	-0.996938	-0.0484419	0.275672	-0.99779	0.0594164	0.0292777	-0.470192	-0.0263376	0.0500994	-0.998394	0.204364	0	0	0	1
-0.0605756	-0.99697	-0.0480813	0.275942	-0.997804	0.059183	0.0292556	-0.470172	-0.0263492	0.0497318	-0.998413	0.204271	0	0	0	1
-0.0603716	-0.997009	-0.0475362	0.276258	-0.997818	0.0589979	0.0291617	-0.470176	-0.0262977	0.0491769	-0.998441	0.204212	0	0	0	1
-0.0600622	-0.997053	-0.0469929	0.276622	-0.997839	0.0587097	0.0290158	-0.47019	-0.0261992	0.048618	-0.998471	0.204201	0	0	0	1
-0.0596637	-0.997094	-0.0466288	0.27697	-0.997864	0.058325	0.0289216	-0.470191	-0.0261458	0.0482387	-0.998491	0.204178	0	0	0	1
-0.0592314	-0.997133	-0.0463478	0.277317	-0.997891	0.0579032	0.0288494	-0.470184	-0.0261108	0.0479427	-0.998506	0.20414	0	0	0	1
-0.0588165	-0.997168	-0.0461267	0.277633	-0.997917	0.0574986	0.0287489	-0.470187	-0.0260431	0.0477055	-0.998519	0.2041	0	0	0	1
-0.0585634	-0.997197	-0.045825	0.277971	-0.997935	0.0572593	0.0286217	-0.470198	-0.0259454	0.0473905	-0.998537	0.204071	0	0	0	1
-0.0583602	-0.997221	-0.0455435	0.278318	-0.997949	0.0570678	0.0285244	-0.470198	-0.025874	0.0470987	-0.998553	0.204041	0	0	0	1
-0.0581077	-0.99725	-0.0452495	0.278668	-0.997965	0.0568265	0.0284435	-0.470194	-0.0258217	0.0467941	-0.998568	0.20401	0	0	0	1
-0.0578838	-0.997278	-0.044918	0.279055	-0.99798	0.0566163	0.0283323	-0.4702	-0.02574	0.0464512	-0.998586	0.203983	0	0	0	1
-0.0576389	-0.997304	-0.0446495	0.279434	-0.997996	0.0563826	0.0282362	-0.470198	-0.0256705	0.0461715	-0.998601	0.203943	0	0	0	1
-0.0574743	-0.997328	-0.0443152	0.279819	-0.998007	0.0562314	0.028128	-0.4702	-0.0255888	0.0458276	-0.998619	0.203881	0	0	0	1
-0.0572603	-0.997353	-0.0440209	0.280184	-0.998022	0.0560309	0.0279952	-0.470207	-0.0254825	0.0455208	-0.998636	0.203813	0	0	0	1
-0.0571486	-0.99738	-0.0435686	0.280559	-0.99803	0.0559352	0.0278948	-0.470205	-0.0254126	0.0450609	-0.998659	0.203728	0	0	0	1
-0.0570285	-0.997414	-0.0429348	0.280954	-0.99804	0.055838	0.0277414	-0.470221	-0.0253002	0.0444167	-0.99869	0.203655	0	0	0	1
-0.0568524	-0.997447	-0.0424075	0.281304	-0.998052	0.0556799	0.0276335	-0.470226	-0.0252296	0.04388	-0.998716	0.203582	0	0	0	1
-0.0567053	-0.997475	-0.0419251	0.281662	-0.998063	0.0555503	0.0275102	-0.470235	-0.0251397	0.0433879	-0.99874	0.203526	0	0	0	1
-0.0566832	-0.997501	-0.0413457	0.282046	-0.998066	0.0555485	0.0273786	-0.47025	-0.0250414	0.0428018	-0.998767	0.203488	0	0	0	1
-0.0566059	-0.997529	-0.0407715	0.282437	-0.998074	0.055492	0.0272268	-0.470268	-0.024925	0.0422182	-0.998795	0.203457	0	0	0	1
-0.056449	-0.997563	-0.04015	0.282827	-0.998084	0.0553554	0.0271094	-0.470277	-0.0248488	0.0415875	-0.998823	0.203419	0	0	0	1
-0.0563169	-0.997597	-0.0394847	0.283205	-0.998094	0.0552445	0.0269951	-0.470289	-0.024777	0.0409139	-0.998853	0.203384	0	0	0	1
-0.056217	-0.997626	-0.0388766	0.283569	-0.9981	0.0551628	0.0269166	-0.47029	-0.0247362	0.0403001	-0.998879	0.203341	0	0	0	1
-0.0561784	-0.99765	-0.0383228	0.283918	-0.998104	0.0551421	0.0268122	-0.470297	-0.0246641	0.0397405	-0.998903	0.203299	0	0	0	1
-0.0560781	-0.997677	-0.0377579	0.284296	-0.998114	0.0550639	0.0266034	-0.47033	-0.0244906	0.0391628	-0.99893	0.203259	0	0	0	1
-0.0558122	-0.997706	-0.0373894	0.284662	-0.998132	0.0548126	0.026458	-0.470344	-0.024376	0.0387804	-0.998948	0.203224	0	0	0	1
-0.0555756	-0.99773	-0.0371103	0.285042	-0.998148	0.0545876	0.0263318	-0.470354	-0.0242743	0.0384892	-0.998962	0.203196	0	0	0	1
-0.0552504	-0.997751	-0.0370107	0.285424	-0.998169	0.0542706	0.0261784	-0.470368	-0.024139	0.0383735	-0.99897	0.20318	0	0	0	1
-0.055054	-0.997763	-0.0370014	0.285859	-0.998183	0.0540802	0.0260264	-0.470374	-0.0239952	0.0383512	-0.998974	0.203155	0	0	0	1
-0.0550295	-0.997762	-0.0370545	0.286303	-0.998189	0.0540607	0.0258641	-0.470376	-0.0238311	0.0383948	-0.998976	0.203115	0	0	0	1
-0.0550582	-0.997757	-0.0371499	0.286733	-0.998192	0.054095	0.0256566	-0.470387	-0.0236175	0.0384795	-0.998978	0.203071	0	0	0	1
-0.0551882	-0.997747	-0.0372235	0.287138	-0.998191	0.0542332	0.0254003	-0.470418	-0.0233524	0.0385421	-0.998982	0.203046	0	0	0	1
-0.0555461	-0.997724	-0.0373089	0.287541	-0.998178	0.0545995	0.0251366	-0.470445	-0.0230704	0.0386214	-0.998985	0.203005	0	0	0	1
-0.0559645	-0.997696	-0.0374385	0.287924	-0.998161	0.0550254	0.0248706	-0.470467	-0.0227813	0.0387458	-0.998987	0.202918	0	0	0	1
-0.056008	-0.997687	-0.0376081	0.288327	-0.998166	0.0550773	0.0245575	-0.470497	-0.0224574	0.0388988	-0.998988	0.202809	0	0	0	1
-0.0559834	-0.997682	-0.0377679	0.28872	-0.998177	0.055065	0.0241482	-0.470554	-0.0220406	0.0390352	-0.998992	0.202722	0	0	0	1
-0.0560545	-0.997673	-0.037908	0.289112	-0.998183	0.0551516	0.0236741	-0.470632	-0.0215563	0.0391504	-0.998998	0.20267	0	0	0	1
-0.0558899	-0.997679	-0.037993	0.289489	-0.998199	0.054998	0.0233463	-0.470674	-0.0212306	0.0392137	-0.999003	0.202638	0	0	0	1
-0.0556275	-0.997691	-0.0380456	0.289869	-0.998218	0.0547424	0.0231428	-0.470685	-0.0210346	0.0392494	-0.999006	0.202616	0	0	0	1
-0.0554854	-0.997707	-0.0378549	0.290307	-0.998231	0.0546136	0.0229044	-0.470703	-0.0208124	0.0390431	-0.999018	0.202596	0	0	0	1
-0.0556829	-0.997707	-0.0375581	0.290689	-0.998224	0.0548262	0.0226771	-0.470722	-0.0205939	0.0387385	-0.999035	0.202562	0	0	0	1
-0.0556584	-0.997717	-0.037312	0.291038	-0.998229	0.0548132	0.0225068	-0.470716	-0.0204382	0.0384829	-0.999048	0.202512	0	0	0	1
-0.0555592	-0.997737	-0.0369287	0.291417	-0.99824	0.054733	0.0222162	-0.470745	-0.0201727	0.0380823	-0.999069	0.202489	0	0	0	1
-0.0554855	-0.997761	-0.0364058	0.291813	-0.998249	0.0546812	0.0219106	-0.470785	-0.0198988	0.0375422	-0.999094	0.202477	0	0	0	1
-0.0555047	-0.997783	-0.0357625	0.292195	-0.998252	0.0547218	0.0216814	-0.470798	-0.0197043	0.0368878	-0.999123	0.20246	0	0	0	1
-0.0553574	-0.997804	-0.0353964	0.292518	-0.998264	0.0545899	0.021454	-0.470802	-0.0195026	0.0365069	-0.999141	0.202452	0	0	0	1
-0.0551078	-0.997828	-0.0350929	0.292887	-0.998284	0.0543586	0.0211107	-0.470802	-0.0191853	0.0361804	-0.999159	0.20246	0	0	0	1
-0.0548169	-0.997851	-0.0349145	0.293287	-0.99831	0.0540891	0.0206089	-0.470798	-0.0187041	0.0359696	-0.999175	0.202491	0	0	0	1
-0.0546317	-0.997863	-0.0348596	0.293686	-0.998333	0.0539314	0.0198707	-0.470816	-0.0179762	0.0358715	-0.999192	0.202538	0	0	0	1
-0.0544987	-0.997869	-0.0348921	0.294091	-0.998362	0.0538422	0.0186322	-0.470918	-0.0167418	0.0358348	-0.999215	0.202592	0	0	0	1
-0.054292	-0.997875	-0.0350277	0.294524	-0.998395	0.0536828	0.0172506	-0.47102	-0.0153615	0.0358925	-0.999235	0.202624	0	0	0	1
-0.054209	-0.997875	-0.0351813	0.294993	-0.998416	0.0536357	0.016188	-0.471	-0.0142945	0.0359876	-0.999247	0.202633	0	0	0	1
-0.0544428	-0.997859	-0.0352674	0.295447	-0.998417	0.0539059	0.0151473	-0.470968	-0.0132416	0.0360208	-0.999261	0.202693	0	0	0	1
-0.0543018	-0.997865	-0.0353203	0.295921	-0.998438	0.0538001	0.0141491	-0.47091	-0.0122465	0.0360181	-0.999273	0.202787	0	0	0	1
-0.0543354	-0.997862	-0.0353435	0.296339	-0.998446	0.0538647	0.0132828	-0.470849	-0.0113785	0.0359949	-0.999285	0.202882	0	0	0	1
-0.0542869	-0.997864	-0.0353611	0.296682	-0.998455	0.0538361	0.0127261	-0.470761	-0.010823	0.035982	-0.999291	0.202942	0	0	0	1
-0.0542055	-0.997869	-0.0353566	0.296983	-0.998464	0.0537712	0.0122654	-0.470679	-0.0103658	0.0359518	-0.999297	0.202989	0	0	0	1
-0.0540467	-0.997878	-0.0353251	0.297287	-0.998478	0.0536324	0.011714	-0.470635	-0.0098223	0.0358891	-0.999305	0.203053	0	0	0	1
-0.0538914	-0.997894	-0.0351112	0.297675	-0.998492	0.0534994	0.0111465	-0.470585	-0.00927232	0.0356436	-0.999319	0.203132	0	0	0	1
-0.0540036	-0.997893	-0.0349779	0.298041	-0.998491	0.0536329	0.0105839	-0.47054	-0.00871339	0.0354814	-0.99933	0.203222	0	0	0	1
-0.0543524	-0.997877	-0.0348795	0.29842	-0.998477	0.0540036	0.00999572	-0.470505	-0.00811861	0.0353544	-0.999339	0.203331	0	0	0	1
-0.0546386	-0.997864	-0.034808	0.298851	-0.998466	0.0543085	0.00948399	-0.470471	-0.00760108	0.0352575	-0.999347	0.203431	0	0	0	1
-0.0546959	-0.997862	-0.0347789	0.299271	-0.998465	0.0543789	0.00912104	-0.47045	-0.00723802	0.0352091	-0.999351	0.203494	0	0	0	1
-0.0547825	-0.997858	-0.0347589	0.299675	-0.998463	0.0544765	0.00881588	-0.470476	-0.00693116	0.0351731	-0.999354	0.203551	0	0	0	1
-0.055033	-0.997845	-0.0347382	0.300063	-0.99845	0.0547337	0.00863147	-0.470488	-0.00673922	0.0351442	-0.999357	0.203588	0	0	0	1
-0.0553557	-0.997828	-0.0347097	0.300473	-0.998434	0.0550634	0.00844332	-0.470498	-0.00654144	0.0351075	-0.999359	0.203633	0	0	0	1
-0.0552555	-0.997835	-0.0346793	0.300934	-0.998441	0.0549715	0.00821067	-0.470521	-0.00631421	0.0350637	-0.999362	0.203703	0	0	0	1
-0.0552149	-0.997838	-0.0346367	0.301431	-0.998445	0.054941	0.00793085	-0.470552	-0.00603842	0.0350055	-0.999366	0.203796	0	0	0	1
-0.0551778	-0.997842	-0.0346041	0.301839	-0.998448	0.0549108	0.00773859	-0.470564	-0.00584943	0.0349622	-0.999369	0.203854	0	0	0	1
-0.0550567	-0.997848	-0.0346	0.302209	-0.998455	0.054794	0.00761366	-0.470563	-0.00572909	0.0349505	-0.99937	0.203877	0	0	0	1
-0.0548266	-0.997861	-0.0345978	0.302554	-0.998468	0.0545683	0.00748225	-0.470563	-0.00560598	0.0349398	-0.999371	0.2039	0	0	0	1
-0.0547664	-0.997865	-0.0345709	0.302904	-0.998473	0.0545133	0.00733925	-0.470568	-0.00546668	0.0349048	-0.999373	0.203934	0	0	0	1
-0.0545187	-0.99788	-0.0345409	0.303283	-0.998487	0.0542721	0.00715322	-0.470583	-0.00529112	0.0348635	-0.999375	0.20399	0	0	0	1
-0.0543254	-0.997892	-0.0345051	0.303656	-0.998498	0.0540854	0.00696653	-0.4706	-0.00511329	0.0348165	-0.999378	0.204049	0	0	0	1
-0.0543674	-0.997891	-0.0344591	0.304058	-0.998497	0.0541347	0.0067652	-0.470617	-0.00491316	0.0347599	-0.999381	0.204114	0	0	0	1
-0.0544192	-0.997889	-0.0344317	0.30448	-0.998495	0.0541932	0.00657728	-0.470625	-0.00472509	0.0347227	-0.999383	0.204168	0	0	0	1
-0.0544289	-0.99789	-0.0344064	0.304888	-0.998496	0.0542092	0.00639853	-0.470632	-0.00454753	0.0346877	-0.999385	0.204217	0	0	0	1
-0.0545458	-0.997885	-0.0343691	0.305306	-0.99849	0.0543333	0.00619712	-0.470646	-0.00434427	0.0346401	-0.999388	0.204277	0	0	0	1
-0.0544048	-0.997894	-0.0343189	0.30576	-0.998499	0.0542008	0.00595462	-0.470668	-0.00410962	0.0345761	-0.999391	0.204361	0	0	0	1
-0.0544366	-0.997894	-0.0342639	0.306208	-0.998498	0.0542413	0.00571213	-0.47069	-0.00386922	0.0345083	-0.999394	0.204445	0	0	0	1
-0.0544171	-0.997896	-0.0342309	0.306612	-0.9985	0.0542288	0.00551181	-0.470703	-0.00367155	0.0344644	-0.999396	0.204508	0	0	0	1
-0.054486	-0.997894	-0.0342023	0.307002	-0.998497	0.0543037	0.00534175	-0.470709	-0.00350081	0.0344268	-0.999398	0.204556	0	0	0	1
-0.0544958	-0.997894	-0.0341592	0.30741	-0.998497	0.0543205	0.0051413	-0.470722	-0.00330256	0.0343729	-0.999401	0.20462	0	0	0	1
-0.0546837	-0.997886	-0.0340951	0.307832	-0.998487	0.0545175	0.00488587	-0.470749	-0.00304438	0.0342956	-0.999404	0.204713	0	0	0	1
-0.055176	-0.997862	-0.0340164	0.308266	-0.998461	0.055019	0.00463448	-0.470773	-0.00278064	0.0342047	-0.999408	0.204809	0	0	0	1
-0.0555304	-0.997845	-0.0339456	0.308703	-0.998442	0.0553827	0.00437269	-0.470798	-0.00251088	0.0341204	-0.999412	0.204903	0	0	0	1
-0.0557433	-0.997835	-0.033891	0.309091	-0.998431	0.0556035	0.00414622	-0.47082	-0.0022804	0.0340539	-0.999415	0.204984	0	0	0	1
-0.0558565	-0.99783	-0.0338565	0.309437	-0.998425	0.0557223	0.0039871	-0.470825	-0.00211949	0.0340108	-0.999416	0.205034	0	0	0	1
-0.0557524	-0.997836	-0.0338417	0.309782	-0.998431	0.0556224	0.00386064	-0.470821	-0.00199753	0.0339888	-0.999417	0.205062	0	0	0	1
-0.0555374	-0.997848	-0.0338269	0.310145	-0.998443	0.0554125	0.0037125	-0.47082	-0.00185768	0.0339653	-0.999418	0.205102	0	0	0	1
-0.0555085	-0.997852	-0.033778	0.310517	-0.998445	0.0553902	0.00351729	-0.470835	-0.00166636	0.0339056	-0.999421	0.205169	0	0	0	1
-0.055608	-0.997848	-0.0337291	0.31093	-0.99844	0.0554972	0.00330072	-0.470849	-0.00144933	0.033845	-0.999423	0.205242	0	0	0	1
-0.0557295	-0.997843	-0.0336815	0.311301	-0.998433	0.055625	0.00311777	-0.470858	-0.00126509	0.0337875	-0.999425	0.205301	0	0	0	1
-0.0555823	-0.997852	-0.0336565	0.311641	-0.998442	0.055483	0.00296271	-0.470859	-0.00111656	0.0337537	-0.999427	0.205347	0	0	0	1
-0.055327	-0.997868	-0.0336002	0.312026	-0.998456	0.0552338	0.0027799	-0.470867	-0.000945681	0.0336871	-0.999429	0.205408	0	0	0	1
-0.0551964	-0.997877	-0.0335374	0.312416	-0.998464	0.0551107	0.00255542	-0.470888	-0.000729304	0.0336119	-0.999432	0.205489	0	0	0	1
-0.055249	-0.997877	-0.0334584	0.312844	-0.998461	0.0551722	0.00229258	-0.470914	-0.000469308	0.0335185	-0.999435	0.205589	0	0	0	1
-0.0549833	-0.997894	-0.0333736	0.313314	-0.998476	0.0549164	0.00199586	-0.470946	-0.000186469	0.0334175	-0.999439	0.205707	0	0	0	1
-0.0548576	-0.997904	-0.0332938	0.313766	-0.998482	0.0548002	0.00170779	-0.470979	9.27305e-05	0.033322	-0.999442	0.205822	0	0	0	1
-0.0548379	-0.997907	-0.0332419	0.314143	-0.998484	0.0547874	0.00149891	-0.470992	0.000297908	0.0332587	-0.999444	0.205897	0	0	0	1
-0.0547699	-0.997912	-0.0331857	0.314528	-0.998487	0.0547261	0.00129621	-0.471006	0.000495062	0.0331915	-0.999446	0.205968	0	0	0	1
-0.0546119	-0.997923	-0.03311	0.314937	-0.998496	0.0545768	0.00102879	-0.471038	0.000752836	0.0331014	-0.999449	0.206076	0	0	0	1
-0.0544389	-0.997936	-0.0330216	0.315375	-0.998505	0.0544138	0.000723855	-0.471076	0.00104692	0.0329966	-0.999452	0.206201	0	0	0	1
-0.0545726	-0.997931	-0.0329457	0.315762	-0.998497	0.0545555	0.000480472	-0.4711	0.00129035	0.0329074	-0.999455	0.206296	0	0	0	1
-0.0546911	-0.997926	-0.0328938	0.316132	-0.998491	0.0546802	0.000291784	-0.471107	0.00147992	0.0328452	-0.999456	0.20636	0	0	0	1
-0.0547063	-0.997927	-0.0328351	0.316516	-0.998489	0.0547018	9.55866e-05	-0.471114	0.00167322	0.0327758	-0.999458	0.206427	0	0	0	1
-0.0546227	-0.997934	-0.0327704	0.316892	-0.998494	0.0546252	-0.000124075	-0.471131	0.00188637	0.0326993	-0.999461	0.206508	0	0	0	1
-0.0546115	-0.997937	-0.0326868	0.317283	-0.998494	0.054621	-0.000345888	-0.471145	0.00210303	0.0326037	-0.999463	0.206592	0	0	0	1
-0.0548261	-0.997938	-0.0323063	0.317731	-0.998482	0.0548415	-0.000550574	-0.471158	0.00229363	0.0322121	-0.999475	0.206661	0	0	0	1
-0.0551806	-0.997927	-0.0320543	0.318101	-0.998462	0.0552028	-0.000775327	-0.471179	0.00251567	0.0319473	-0.999483	0.206748	0	0	0	1
-0.0553466	-0.997922	-0.0319027	0.318463	-0.998452	0.0553749	-0.000976712	-0.471195	0.00271376	0.0317844	-0.999488	0.206825	0	0	0	1
-0.0553717	-0.997923	-0.0318292	0.318836	-0.99845	0.0554053	-0.00114801	-0.471194	0.00288159	0.0317014	-0.99949	0.206879	0	0	0	1
-0.0553588	-0.997926	-0.0317522	0.319229	-0.99845	0.0553986	-0.00135196	-0.471204	0.00308065	0.0316133	-0.999492	0.206952	0	0	0	1
-0.0553838	-0.997928	-0.0316691	0.319599	-0.998448	0.0554309	-0.00158902	-0.471227	0.00331364	0.0315171	-0.999495	0.207046	0	0	0	1
-0.0554261	-0.997929	-0.0315662	0.320018	-0.998445	0.0554822	-0.00188601	-0.471261	0.00360594	0.0313977	-0.999498	0.207171	0	0	0	1
-0.0555051	-0.997927	-0.0314682	0.320413	-0.998439	0.0555702	-0.00218464	-0.471299	0.00390129	0.031283	-0.9995	0.207297	0	0	0	1
-0.0556818	-0.99792	-0.0313761	0.320786	-0.998428	0.0557551	-0.00245698	-0.471333	0.00417374	0.0311752	-0.999502	0.207412	0	0	0	1
-0.0555255	-0.997932	-0.0312955	0.321191	-0.998436	0.0556069	-0.00273263	-0.471361	0.00443971	0.0310799	-0.999504	0.207526	0	0	0	1
-0.0553973	-0.997942	-0.031192	0.321582	-0.998441	0.055488	-0.00304608	-0.471407	0.00474309	0.0309598	-0.999506	0.207665	0	0	0	1
-0.0552221	-0.997955	-0.0310922	0.321974	-0.99845	0.0553219	-0.00335975	-0.471451	0.00504546	0.0308437	-0.999508	0.207803	0	0	0	1
-0.0550271	-0.997969	-0.0309919	0.322387	-0.998459	0.0551359	-0.00366995	-0.471491	0.00534377	0.0307274	-0.999511	0.207938	0	0	0	1
-0.0550424	-0.99797	-0.0309058	0.32274	-0.998457	0.0551585	-0.00392457	-0.47152	0.00559384	0.0306273	-0.999512	0.208048	0	0	0	1
-0.0549331	-0.997978	-0.030841	0.323084	-0.998461	0.0550553	-0.004137	-0.471537	0.00579911	0.0305515	-0.999513	0.208131	0	0	0	1
-0.0548057	-0.997987	-0.0307842	0.323407	-0.998467	0.0549329	-0.0043131	-0.47154	0.005968	0.0304858	-0.999514	0.208196	0	0	0	1
-0.054693	-0.997996	-0.0307133	0.323733	-0.998473	0.0548253	-0.00450057	-0.471544	0.00614794	0.0304055	-0.999516	0.208268	0	0	0	1
-0.0546035	-0.998003	-0.0306256	0.324079	-0.998476	0.0547424	-0.00473202	-0.471554	0.00637161	0.0303057	-0.999517	0.208367	0	0	0	1
-0.0543959	-0.998018	-0.0305279	0.324469	-0.998486	0.0545426	-0.00501714	-0.47158	0.00664479	0.030194	-0.999519	0.208491	0	0	0	1
-0.0543757	-0.998022	-0.0304032	0.324872	-0.998484	0.0545321	-0.00536466	-0.471621	0.00698453	0.0300506	-0.999521	0.208649	0	0	0	1
-0.0543601	-0.998027	-0.0302769	0.325258	-0.998483	0.054526	-0.00571444	-0.471656	0.00732659	0.0299056	-0.999523	0.208813	0	0	0	1
-0.0543681	-0.998031	-0.0301455	0.325632	-0.99848	0.0545428	-0.00604117	-0.471676	0.00764603	0.0297565	-0.999525	0.208968	0	0	0	1
-0.0541238	-0.998048	-0.0300219	0.326013	-0.998491	0.0543075	-0.00638028	-0.471695	0.00797079	0.0296166	-0.999526	0.209129	0	0	0	1
-0.0539778	-0.99806	-0.0298875	0.326406	-0.998496	0.0541705	-0.00672445	-0.471701	0.00830297	0.0294649	-0.999528	0.209294	0	0	0	1
-0.0537749	-0.998075	-0.0297407	0.32682	-0.998504	0.0539774	-0.00710209	-0.471706	0.00866631	0.0292996	-0.99953	0.209478	0	0	0	1
-0.0536788	-0.998085	-0.0295788	0.32723	-0.998505	0.0538917	-0.00750708	-0.471726	0.00905932	0.029117	-0.999532	0.20968	0	0	0	1
-0.0537932	-0.998084	-0.0294103	0.327631	-0.998496	0.0540165	-0.00791629	-0.471749	0.00946233	0.0289256	-0.999534	0.209884	0	0	0	1
-0.053844	-0.998086	-0.0292529	0.328039	-0.998489	0.0540773	-0.00831791	-0.471751	0.00985648	0.0287463	-0.999535	0.21008	0	0	0	1
-0.0540345	-0.99808	-0.029101	0.328446	-0.998475	0.0542766	-0.00867511	-0.47172	0.0102105	0.0285733	-0.999536	0.210255	0	0	0	1
-0.0542446	-0.998073	-0.0289396	0.328873	-0.99846	0.0544965	-0.00907645	-0.4717	0.0106087	0.0283881	-0.999538	0.210451	0	0	0	1
-0.0545212	-0.998064	-0.0287356	0.329341	-0.998439	0.0547845	-0.00955321	-0.471717	0.0110816	0.0281553	-0.999539	0.210689	0	0	0	1
-0.0548308	-0.998054	-0.0285005	0.329836	-0.998416	0.0551071	-0.0101088	-0.471776	0.0116323	0.0278866	-0.99954	0.210971	0	0	0	1
-0.0552443	-0.998037	-0.0282843	0.3303	-0.998387	0.0555325	-0.0106229	-0.471819	0.0121453	0.0276373	-0.999541	0.21123	0	0	0	1
-0.0552184	-0.998043	-0.0281273	0.330696	-0.998384	0.0555154	-0.0110145	-0.471824	0.0125271	0.0274591	-0.999541	0.211423	0	0	0	1
-0.0550435	-0.998056	-0.0279879	0.331066	-0.99839	0.0553476	-0.0113421	-0.471808	0.0128418	0.027304	-0.999542	0.211589	0	0	0	1
-0.0549209	-0.998067	-0.0278493	0.331425	-0.998392	0.0552325	-0.0116809	-0.471805	0.0131691	0.0271485	-0.999542	0.211758	0	0	0	1
-0.0547023	-0.998083	-0.0276955	0.331837	-0.998399	0.0550223	-0.0120693	-0.471798	0.0135427	0.0269765	-0.999541	0.21195	0	0	0	1
-0.054854	-0.99808	-0.0275325	0.332239	-0.998386	0.0551821	-0.0124535	-0.471793	0.0139215	0.0267904	-0.999541	0.212142	0	0	0	1
-0.0547066	-0.998093	-0.0273512	0.332666	-0.998388	0.0550441	-0.0129028	-0.471826	0.0143563	0.0265867	-0.99954	0.212368	0	0	0	1
-0.0545582	-0.998106	-0.0271688	0.333093	-0.998389	0.0549048	-0.0133479	-0.471857	0.014787	0.0263824	-0.999539	0.212592	0	0	0	1
-0.0545252	-0.998112	-0.0270009	0.333502	-0.998385	0.0548798	-0.0137501	-0.471864	0.0151786	0.0261932	-0.999538	0.212794	0	0	0	1
-0.0545065	-0.998117	-0.0268439	0.333897	-0.998381	0.0548687	-0.0141346	-0.471872	0.0155535	0.0260156	-0.999537	0.212986	0	0	0	1
-0.0543656	-0.99813	-0.0266669	0.334327	-0.998382	0.0547359	-0.014552	-0.47189	0.0159571	0.0258182	-0.999536	0.213198	0	0	0	1
-0.0541404	-0.998147	-0.02649	0.334757	-0.998387	0.0545191	-0.0149925	-0.47192	0.0163816	0.0256212	-0.999534	0.21342	0	0	0	1
-0.0540292	-0.998157	-0.0263131	0.335191	-0.998386	0.0544159	-0.0154253	-0.471947	0.0168014	0.0254229	-0.999532	0.213636	0	0	0	1
-0.0540317	-0.998161	-0.0261678	0.335633	-0.99838	0.0544249	-0.0157773	-0.47195	0.0171452	0.0252586	-0.999531	0.213802	0	0	0	1
-0.0541577	-0.998158	-0.0260169	0.336056	-0.998367	0.0545573	-0.0161349	-0.47197	0.0174973	0.0250863	-0.999529	0.21397	0	0	0	1
-0.0541769	-0.998162	-0.0258221	0.336521	-0.998359	0.0545842	-0.0165789	-0.472002	0.0179306	0.0248672	-0.999527	0.21419	0	0	0	1
-0.0540969	-0.998172	-0.0256099	0.337045	-0.998354	0.0545124	-0.0170702	-0.472051	0.0184078	0.0246301	-0.999524	0.214432	0	0	0	1
-0.054392	-0.998162	-0.0253589	0.337634	-0.998328	0.0548162	-0.0176139	-0.472096	0.0189443	0.0243442	-0.999521	0.214698	0	0	0	1
-0.0547915	-0.998149	-0.0250293	0.338355	-0.998296	0.0552225	-0.0181533	-0.472074	0.0194746	0.0239778	-0.99952	0.214965	0	0	0	1
-0.0564755	-0.998062	-0.0247296	0.339351	-0.998193	0.0569113	-0.0185982	-0.471855	0.0199423	0.0236204	-0.999519	0.215145	0	0	0	1
-0.0583074	-0.99796	-0.0246276	0.340379	-0.998083	0.0587461	-0.0188048	-0.471499	0.0201859	0.0234698	-0.999517	0.215155	0	0	0	1
-0.0589515	-0.997922	-0.0246091	0.341082	-0.998043	0.0593917	-0.0188799	-0.47121	0.020275	0.0234338	-0.999516	0.215118	0	0	0	1
-0.05913	-0.997912	-0.0245824	0.3414	-0.998032	0.05957	-0.0188941	-0.471059	0.0202917	0.0234026	-0.999517	0.215086	0	0	0	1
-0.0590343	-0.997918	-0.0245733	0.341618	-0.998037	0.0594758	-0.0189665	-0.471014	0.0203613	0.0233912	-0.999516	0.215051	0	0	0	1
-0.0586094	-0.997943	-0.0245916	0.341896	-0.998059	0.0590541	-0.0190879	-0.470997	0.0204736	0.023411	-0.999513	0.214994	0	0	0	1
-0.0581473	-0.997969	-0.0246287	0.342337	-0.998083	0.0585964	-0.0192442	-0.470953	0.020621	0.0234483	-0.999509	0.214922	0	0	0	1
-0.0579708	-0.997978	-0.0246719	0.342928	-0.998088	0.0584271	-0.0195147	-0.470895	0.0208895	0.0234793	-0.999503	0.214843	0	0	0	1
-0.0583272	-0.997957	-0.0247104	0.343484	-0.998059	0.0587933	-0.0198916	-0.470865	0.0212765	0.023488	-0.999494	0.21476	0	0	0	1
-0.0584413	-0.997948	-0.0247715	0.343919	-0.998042	0.0589195	-0.0203557	-0.470884	0.0217463	0.0235193	-0.999483	0.214673	0	0	0	1
-0.0583108	-0.997954	-0.0248663	0.344274	-0.998044	0.0587971	-0.0206099	-0.470868	0.0220026	0.0236017	-0.999476	0.214545	0	0	0	1
-0.0581308	-0.997962	-0.0249538	0.344579	-0.998048	0.0586265	-0.0209288	-0.470881	0.0223219	0.0236743	-0.999467	0.214426	0	0	0	1
-0.0580476	-0.997965	-0.0250363	0.344879	-0.998044	0.0585541	-0.0213047	-0.470907	0.0227001	0.0237365	-0.999457	0.214317	0	0	0	1
-0.0577441	-0.99798	-0.0251312	0.345276	-0.998049	0.0582659	-0.0218553	-0.470952	0.0232482	0.0238061	-0.999443	0.214204	0	0	0	1
-0.0575568	-0.997988	-0.0252334	0.345713	-0.998044	0.0580974	-0.0225432	-0.471022	0.0239367	0.0238724	-0.999425	0.21408	0	0	0	1
-0.0576368	-0.997981	-0.0253243	0.346113	-0.998018	0.0582	-0.0233948	-0.471141	0.0247944	0.0239117	-0.999403	0.213971	0	0	0	1
-0.0579467	-0.997961	-0.0254129	0.346501	-0.997988	0.0585233	-0.0238608	-0.471166	0.0252723	0.0239651	-0.99939	0.21384	0	0	0	1
-0.0582682	-0.997942	-0.0254398	0.346895	-0.997959	0.058855	-0.024259	-0.471178	0.0256792	0.0239603	-0.99938	0.213775	0	0	0	1
-0.0585655	-0.997925	-0.0254143	0.347302	-0.997934	0.0591586	-0.0245497	-0.471169	0.0259752	0.02391	-0.999373	0.213764	0	0	0	1
-0.0588087	-0.997911	-0.0253795	0.347709	-0.997912	0.0594075	-0.024824	-0.471156	0.0262528	0.0238526	-0.999367	0.213768	0	0	0	1
-0.059003	-0.997901	-0.0253546	0.348091	-0.997892	0.0596094	-0.0251716	-0.471166	0.026603	0.0238019	-0.999359	0.213766	0	0	0	1
-0.0590108	-0.9979	-0.0253452	0.348436	-0.997883	0.0596239	-0.0254641	-0.471172	0.0268948	0.0237749	-0.999352	0.213748	0	0	0	1
-0.0588288	-0.997911	-0.0253381	0.348788	-0.997888	0.0594468	-0.0256764	-0.471157	0.027102	0.0237601	-0.999347	0.213734	0	0	0	1
-0.058683	-0.997921	-0.025308	0.34917	-0.997887	0.0593088	-0.0260433	-0.471178	0.027463	0.0237123	-0.999338	0.213751	0	0	0	1
-0.0588373	-0.997913	-0.0252585	0.349556	-0.997866	0.0594724	-0.0264934	-0.471217	0.0279132	0.0236318	-0.999327	0.213775	0	0	0	1
-0.0588421	-0.997913	-0.0252324	0.349983	-0.997852	0.0594873	-0.0269526	-0.471247	0.0283704	0.0235783	-0.999316	0.213775	0	0	0	1
-0.0587405	-0.997919	-0.0252252	0.350397	-0.997845	0.0593968	-0.0274313	-0.471284	0.0288455	0.0235455	-0.999303	0.213759	0	0	0	1
-0.0586292	-0.997926	-0.0252327	0.350759	-0.997838	0.0592965	-0.0278875	-0.471321	0.0292988	0.0235292	-0.99929	0.213725	0	0	0	1
-0.058579	-0.997928	-0.0252522	0.351118	-0.997826	0.0592592	-0.0284077	-0.471373	0.0298183	0.0235192	-0.999275	0.213678	0	0	0	1
-0.0583915	-0.997939	-0.0252664	0.351487	-0.997824	0.0590819	-0.0288226	-0.471395	0.030229	0.0235146	-0.999263	0.213629	0	0	0	1
-0.0581324	-0.997954	-0.0252579	0.351874	-0.997829	0.0588308	-0.0291739	-0.471403	0.0305732	0.0234932	-0.999253	0.213605	0	0	0	1
-0.0578189	-0.997974	-0.0252121	0.352285	-0.997839	0.0585226	-0.0294571	-0.471396	0.0308459	0.0234405	-0.999246	0.213624	0	0	0	1
-0.0576852	-0.997983	-0.0251461	0.352666	-0.997838	0.0583932	-0.0297274	-0.471396	0.0311089	0.0233631	-0.999239	0.213666	0	0	0	1
-0.0577047	-0.997984	-0.0250643	0.353037	-0.99783	0.0584157	-0.0299666	-0.471389	0.0313434	0.0232668	-0.999234	0.213712	0	0	0	1
-0.0576729	-0.997988	-0.0249883	0.353439	-0.997824	0.0583876	-0.0302287	-0.471379	0.0315999	0.0231767	-0.999228	0.213754	0	0	0	1
-0.0576496	-0.997991	-0.0249079	0.353842	-0.997817	0.0583679	-0.0304918	-0.471369	0.0318574	0.0230818	-0.999222	0.213802	0	0	0	1
-0.0576388	-0.997994	-0.0248221	0.354258	-0.997809	0.0583607	-0.0307671	-0.471362	0.032127	0.0229805	-0.999216	0.21386	0	0	0	1
-0.0576981	-0.997993	-0.0247262	0.354689	-0.997796	0.0584236	-0.0310605	-0.471359	0.0324158	0.0228657	-0.999209	0.213925	0	0	0	1
-0.0577865	-0.99799	-0.0246304	0.355119	-0.997781	0.0585156	-0.0313543	-0.471352	0.0327056	0.0227501	-0.999202	0.213989	0	0	0	1
-0.0577988	-0.997991	-0.0245542	0.355533	-0.997771	0.0585318	-0.0316401	-0.471347	0.0329868	0.0226569	-0.999195	0.214037	0	0	0	1
-0.0578862	-0.997987	-0.0244946	0.355916	-0.997757	0.0586237	-0.0319227	-0.471338	0.0332675	0.022578	-0.999188	0.214056	0	0	0	1
-0.058072	-0.997978	-0.0244387	0.35629	-0.997737	0.0588138	-0.0322005	-0.471332	0.0335458	0.0224997	-0.99918	0.214071	0	0	0	1
-0.0583936	-0.997961	-0.024373	0.356666	-0.997707	0.0591407	-0.0325397	-0.471338	0.0338879	0.0224032	-0.999171	0.214085	0	0	0	1
-0.058725	-0.997943	-0.0243248	0.357037	-0.997677	0.059477	-0.0328349	-0.471333	0.0341872	0.0223263	-0.999162	0.214093	0	0	0	1
-0.058708	-0.997946	-0.0242432	0.357456	-0.997666	0.0594649	-0.0331809	-0.471338	0.0345275	0.0222249	-0.999153	0.214129	0	0	0	1
-0.0588357	-0.99794	-0.024174	0.357859	-0.997647	0.0595978	-0.033526	-0.471343	0.0348707	0.0221308	-0.999143	0.21416	0	0	0	1
-0.0589217	-0.997936	-0.0241116	0.358273	-0.997631	0.0596884	-0.0338319	-0.471334	0.0351743	0.0220474	-0.999134	0.214184	0	0	0	1
-0.0589482	-0.997936	-0.0240484	0.358645	-0.99762	0.0597182	-0.0340898	-0.471324	0.0354286	0.0219679	-0.999127	0.214201	0	0	0	1
-0.0590567	-0.997931	-0.0239798	0.359004	-0.997604	0.0598304	-0.0343656	-0.471321	0.0357024	0.0218791	-0.999119	0.214237	0	0	0	1
-0.0589524	-0.99794	-0.0238881	0.359391	-0.997599	0.05973	-0.0346944	-0.471331	0.0360229	0.0217718	-0.99911	0.214306	0	0	0	1
-0.0588751	-0.997947	-0.0237913	0.359775	-0.997594	0.0596551	-0.0349658	-0.47133	0.0362864	0.0216617	-0.999103	0.214376	0	0	0	1
-0.0587886	-0.997954	-0.0236858	0.360172	-0.997589	0.0595707	-0.0352373	-0.471326	0.0365493	0.0215434	-0.999096	0.214457	0	0	0	1
-0.0586612	-0.997965	-0.0235596	0.360582	-0.997587	0.0594446	-0.0355108	-0.471321	0.0368122	0.021406	-0.999089	0.214555	0	0	0	1
-0.058552	-0.997974	-0.0234386	0.360967	-0.997584	0.0593369	-0.0357871	-0.471323	0.0370785	0.0212729	-0.999082	0.214658	0	0	0	1
-0.0585048	-0.99798	-0.0233182	0.361348	-0.997577	0.0592907	-0.0360462	-0.47132	0.037329	0.0211392	-0.999076	0.21475	0	0	0	1
-0.0583788	-0.99799	-0.0231948	0.361743	-0.997575	0.0591656	-0.0363078	-0.471314	0.0375803	0.0210053	-0.999069	0.214843	0	0	0	1
-0.0583322	-0.997996	-0.0230343	0.362159	-0.997567	0.059119	-0.0365955	-0.471316	0.0378571	0.0208299	-0.999062	0.214956	0	0	0	1
-0.0583452	-0.998	-0.0228578	0.362628	-0.997554	0.0591324	-0.0369349	-0.471321	0.0381858	0.0206333	-0.999054	0.215102	0	0	0	1
-0.0584213	-0.997999	-0.0226794	0.363092	-0.997537	0.0592083	-0.0372655	-0.471324	0.0385069	0.0204329	-0.999046	0.21525	0	0	0	1
-0.058541	-0.997996	-0.0225244	0.363522	-0.99752	0.0593277	-0.0375459	-0.471315	0.0387801	0.0202569	-0.999039	0.215369	0	0	0	1
-0.0586365	-0.997993	-0.0224104	0.363865	-0.997506	0.0594232	-0.0377638	-0.471303	0.0389928	0.0201266	-0.999033	0.215456	0	0	0	1
-0.0590427	-0.99797	-0.0223705	0.363965	-0.99748	0.0598285	-0.0378134	-0.471288	0.0390482	0.0200679	-0.999032	0.215467	0	0	0	1
-0.0593884	-0.997949	-0.0223767	0.363939	-0.99746	0.0601737	-0.0377834	-0.4713	0.0390255	0.0200624	-0.999033	0.215444	0	0	0	1
-0.0596106	-0.997936	-0.0223847	0.363875	-0.997449	0.060395	-0.0377305	-0.471342	0.0389777	0.0200649	-0.999035	0.215416	0	0	0	1
-0.059883	-0.997918	-0.0224247	0.363762	-0.997435	0.0606674	-0.0376566	-0.471418	0.0389118	0.0200986	-0.999037	0.215372	0	0	0	1
-0.060146	-0.997901	-0.0224776	0.363644	-0.997423	0.06093	-0.0375433	-0.471485	0.0388073	0.020148	-0.99904	0.215307	0	0	0	1
-0.0604571	-0.997881	-0.022551	0.363491	-0.99741	0.0612408	-0.0373925	-0.471564	0.0386675	0.0202183	-0.999044	0.215221	0	0	0	1
-0.0608923	-0.997852	-0.0226495	0.36327	-0.997391	0.0616753	-0.0371845	-0.47166	0.0384747	0.0203126	-0.999049	0.215106	0	0	0	1
-0.0613453	-0.997821	-0.0227879	0.363029	-0.997373	0.0621278	-0.036911	-0.471747	0.0382195	0.0204501	-0.999056	0.214947	0	0	0	1
-0.061835	-0.997788	-0.0229362	0.36277	-0.997354	0.0626166	-0.0366051	-0.471844	0.0379335	0.0205984	-0.999064	0.21477	0	0	0	1
-0.0623214	-0.997754	-0.023082	0.362511	-0.997334	0.0631023	-0.0363136	-0.471942	0.0376617	0.0207437	-0.999071	0.214604	0	0	0	1
-0.0628222	-0.997719	-0.0232232	0.362246	-0.997314	0.0636014	-0.0359881	-0.472025	0.0373562	0.0208863	-0.99908	0.214424	0	0	0	1
-0.0633167	-0.997685	-0.0233728	0.361973	-0.997294	0.0640944	-0.0356634	-0.472068	0.037052	0.0210378	-0.999088	0.214259	0	0	0	1
-0.0638194	-0.99765	-0.0234996	0.361695	-0.997276	0.0645932	-0.0352674	-0.472071	0.0366755	0.0211712	-0.999099	0.214111	0	0	0	1
-0.0642922	-0.997617	-0.0236065	0.361431	-0.997253	0.0650647	-0.0350297	-0.472097	0.0364553	0.0212758	-0.999105	0.213991	0	0	0	1
-0.0648186	-0.99758	-0.0237357	0.361136	-0.997228	0.0655898	-0.0347596	-0.472112	0.0362054	0.0214032	-0.999111	0.213849	0	0	0	1
-0.0653523	-0.997542	-0.0238732	0.360831	-0.997203	0.0661222	-0.0344771	-0.472114	0.035944	0.0215396	-0.999118	0.2137	0	0	0	1
-0.0659262	-0.997501	-0.0240149	0.360501	-0.997175	0.0666943	-0.0341707	-0.472118	0.0356601	0.0216806	-0.999125	0.21354	0	0	0	1
-0.0665164	-0.997458	-0.024154	0.360168	-0.997146	0.0672828	-0.0338769	-0.472132	0.035389	0.021818	-0.999132	0.213385	0	0	0	1
-0.0670818	-0.997417	-0.0242842	0.359846	-0.997117	0.0678465	-0.0335966	-0.47215	0.0351306	0.0219467	-0.999138	0.213238	0	0	0	1
-0.0675486	-0.997382	-0.0244201	0.359571	-0.997095	0.0683118	-0.033322	-0.472132	0.034876	0.0220846	-0.999144	0.213093	0	0	0	1
-0.0680232	-0.997345	-0.0246034	0.359269	-0.997072	0.0687861	-0.0330251	-0.472105	0.0346029	0.0222711	-0.999149	0.212936	0	0	0	1
-0.0682935	-0.997313	-0.0251512	0.358936	-0.99706	0.0690699	-0.0327931	-0.472076	0.0344153	0.0228239	-0.999143	0.212804	0	0	0	1
-0.0687028	-0.997281	-0.0253216	0.358673	-0.997038	0.0694799	-0.0325735	-0.47209	0.0342174	0.0229949	-0.999146	0.212692	0	0	0	1
-0.069341	-0.997233	-0.0254634	0.358303	-0.997001	0.0701176	-0.0323467	-0.472193	0.0340158	0.0231303	-0.99915	0.21258	0	0	0	1
-0.0697914	-0.997198	-0.0255941	0.357953	-0.996978	0.0705659	-0.0320749	-0.472242	0.0337642	0.0232645	-0.999155	0.212442	0	0	0	1
-0.0702466	-0.997162	-0.0257539	0.35762	-0.996957	0.0710182	-0.0317215	-0.472211	0.0334336	0.0234334	-0.999163	0.21226	0	0	0	1
-0.0705546	-0.997136	-0.0259172	0.357297	-0.996946	0.0713238	-0.0313956	-0.472189	0.0331273	0.0236091	-0.999169	0.21209	0	0	0	1
-0.0707529	-0.997118	-0.0260678	0.356996	-0.99694	0.0715208	-0.0311317	-0.472208	0.0328795	0.0237716	-0.999173	0.211951	0	0	0	1
-0.0709823	-0.997099	-0.0261909	0.356683	-0.996931	0.0717484	-0.0308898	-0.472261	0.0326524	0.0239041	-0.999177	0.211831	0	0	0	1
-0.0713028	-0.997073	-0.0263228	0.356326	-0.996916	0.0720669	-0.0306291	-0.472334	0.0324096	0.0240438	-0.999182	0.211701	0	0	0	1
-0.0716656	-0.997043	-0.0264582	0.355966	-0.996899	0.0724271	-0.030345	-0.47239	0.0321446	0.0241876	-0.999187	0.211561	0	0	0	1
-0.0718594	-0.997026	-0.0265833	0.35567	-0.996892	0.0726188	-0.0300957	-0.472427	0.0319097	0.0243242	-0.999191	0.211437	0	0	0	1
-0.0721108	-0.997004	-0.026711	0.355373	-0.996882	0.0728682	-0.0298486	-0.472459	0.0316786	0.0244614	-0.999195	0.211313	0	0	0	1
-0.0723335	-0.996984	-0.0268561	0.35505	-0.996874	0.0730885	-0.0295644	-0.472473	0.0314112	0.0246197	-0.9992	0.211168	0	0	0	1
-0.0725585	-0.996964	-0.0269951	0.354724	-0.996866	0.0733108	-0.0292813	-0.472482	0.0311445	0.024772	-0.999204	0.211026	0	0	0	1
-0.0728537	-0.996939	-0.0271343	0.354381	-0.996852	0.0736036	-0.0290093	-0.4725	0.0308907	0.0249216	-0.999208	0.210895	0	0	0	1
-0.0731134	-0.996917	-0.0272543	0.354071	-0.99684	0.0738612	-0.0287823	-0.472533	0.0306796	0.0250499	-0.999212	0.210782	0	0	0	1
-0.0733258	-0.996897	-0.0273829	0.353755	-0.996831	0.0740718	-0.028555	-0.472571	0.0304678	0.0251883	-0.999215	0.210673	0	0	0	1
-0.0732139	-0.996875	-0.0284707	0.353266	-0.99684	0.07399	-0.0284374	-0.472614	0.0304281	0.0262847	-0.999188	0.210609	0	0	0	1
-0.0733397	-0.996856	-0.0288071	0.353061	-0.996834	0.0741232	-0.028326	-0.472619	0.0303453	0.0266245	-0.999181	0.21055	0	0	0	1
-0.0734218	-0.996838	-0.0292425	0.35282	-0.996831	0.0742147	-0.0281871	-0.472612	0.0302413	0.0270663	-0.999172	0.210472	0	0	0	1
-0.0735315	-0.996817	-0.0296647	0.352505	-0.996827	0.0743323	-0.0280086	-0.472626	0.0300976	0.027497	-0.999165	0.210378	0	0	0	1
-0.0737926	-0.996791	-0.0298971	0.352183	-0.996812	0.0745952	-0.0278213	-0.472639	0.0299353	0.0277348	-0.999163	0.210291	0	0	0	1
-0.0741299	-0.996761	-0.0300632	0.351799	-0.996793	0.0749318	-0.0276224	-0.472655	0.0297587	0.0279051	-0.999164	0.21021	0	0	0	1
-0.0742996	-0.996744	-0.030188	0.351427	-0.996786	0.0750989	-0.0273973	-0.472672	0.0295483	0.0280413	-0.999166	0.210117	0	0	0	1
-0.0744182	-0.996732	-0.0303191	0.351095	-0.996784	0.0752152	-0.0271756	-0.472674	0.0293403	0.0281852	-0.999168	0.210019	0	0	0	1
-0.0745329	-0.996719	-0.0304443	0.350739	-0.996781	0.075328	-0.0269765	-0.472681	0.0291544	0.0283216	-0.99917	0.209939	0	0	0	1
-0.074645	-0.996707	-0.0305593	0.350374	-0.996778	0.0754376	-0.0267754	-0.472692	0.0289657	0.0284482	-0.999172	0.209859	0	0	0	1
-0.0747736	-0.996694	-0.0306794	0.349991	-0.996774	0.075563	-0.0265397	-0.47269	0.0287433	0.0285819	-0.999174	0.209763	0	0	0	1
-0.0748492	-0.996685	-0.0307957	0.349627	-0.996774	0.075636	-0.0263301	-0.472696	0.0285452	0.0287115	-0.999176	0.209676	0	0	0	1
-0.0749174	-0.996676	-0.0309092	0.349256	-0.996775	0.0757011	-0.0261108	-0.472698	0.028337	0.0288393	-0.999179	0.209587	0	0	0	1
-0.0749949	-0.996667	-0.0310239	0.348878	-0.996776	0.0757749	-0.0258723	-0.472695	0.02811	0.0289695	-0.999181	0.20949	0	0	0	1
-0.0750631	-0.996658	-0.0311251	0.34851	-0.996776	0.0758398	-0.0256599	-0.472701	0.0279078	0.0290846	-0.999184	0.209406	0	0	0	1
-0.0748469	-0.996671	-0.0312262	0.348156	-0.996798	0.075621	-0.0254761	-0.472717	0.0277258	0.0292053	-0.999185	0.209337	0	0	0	1
-0.0747223	-0.996678	-0.0313235	0.34782	-0.996812	0.0754936	-0.0252898	-0.472724	0.0275436	0.0293198	-0.999187	0.209266	0	0	0	1
-0.0746364	-0.996681	-0.031438	0.347472	-0.996824	0.0754047	-0.025078	-0.472726	0.0273384	0.0294523	-0.999189	0.209179	0	0	0	1
-0.074604	-0.996679	-0.0315571	0.34709	-0.996833	0.0753687	-0.0248506	-0.472729	0.0271196	0.0295891	-0.999191	0.209088	0	0	0	1
-0.074532	-0.996681	-0.031672	0.346703	-0.996844	0.0752937	-0.0246412	-0.472741	0.0269172	0.0297213	-0.999192	0.209008	0	0	0	1
-0.0743408	-0.996691	-0.0317978	0.346265	-0.996865	0.075098	-0.0243784	-0.47275	0.0266588	0.0298716	-0.999195	0.208906	0	0	0	1
-0.0740969	-0.996707	-0.0318882	0.345878	-0.996888	0.0748507	-0.0241894	-0.472769	0.0264697	0.0299824	-0.999196	0.208841	0	0	0	1
-0.0738701	-0.996721	-0.0319655	0.345566	-0.996909	0.0746212	-0.0240305	-0.472783	0.0263101	0.0300773	-0.999198	0.208791	0	0	0	1
-0.0737621	-0.996726	-0.0320583	0.345247	-0.996922	0.0745099	-0.0238395	-0.472784	0.0261232	0.030187	-0.999199	0.208717	0	0	0	1
-0.0738817	-0.996714	-0.0321534	0.344907	-0.996918	0.0746258	-0.0236381	-0.472786	0.025933	0.0302937	-0.999201	0.208638	0	0	0	1
-0.0739386	-0.996707	-0.0322461	0.344527	-0.996919	0.0746792	-0.0234427	-0.4728	0.0257467	0.0303992	-0.999203	0.208565	0	0	0	1
-0.0739092	-0.996706	-0.0323331	0.344119	-0.996926	0.0746459	-0.0232409	-0.472817	0.025551	0.0305018	-0.999205	0.208497	0	0	0	1
-0.0737029	-0.996718	-0.0324238	0.343722	-0.996946	0.0744362	-0.0230563	-0.472834	0.0253673	0.0306113	-0.999206	0.208435	0	0	0	1
-0.0736758	-0.996718	-0.0324961	0.343338	-0.996952	0.074406	-0.0228929	-0.472859	0.0252088	0.0306962	-0.999207	0.208387	0	0	0	1
-0.0736414	-0.996718	-0.032572	0.342957	-0.996959	0.074368	-0.0227154	-0.472875	0.0250362	0.0307859	-0.999209	0.208336	0	0	0	1
-0.0736792	-0.996713	-0.0326425	0.342567	-0.996966	0.0743952	-0.0223148	-0.472837	0.0246429	0.0308851	-0.999216	0.208269	0	0	0	1
-0.0736853	-0.996711	-0.0326944	0.342144	-0.99697	0.0743963	-0.022114	-0.472858	0.0244467	0.0309516	-0.999218	0.208244	0	0	0	1
-0.07386	-0.996696	-0.0327611	0.341736	-0.996961	0.0745674	-0.0219403	-0.472879	0.0242838	0.0310267	-0.99922	0.208198	0	0	0	1
-0.0740535	-0.996679	-0.0328346	0.341351	-0.996951	0.074757	-0.0217594	-0.472893	0.0241148	0.0311089	-0.999222	0.208139	0	0	0	1
-0.0741924	-0.996667	-0.0328909	0.341005	-0.996944	0.0748925	-0.0216073	-0.47291	0.0239716	0.031173	-0.999223	0.208101	0	0	0	1
-0.0743207	-0.996656	-0.0329366	0.3407	-0.996937	0.0750179	-0.0214749	-0.472926	0.023847	0.0312254	-0.999224	0.208072	0	0	0	1
-0.0743791	-0.99665	-0.0329838	0.340374	-0.996936	0.075073	-0.0213331	-0.472943	0.0237109	0.0312817	-0.999226	0.208045	0	0	0	1
-0.0745612	-0.996635	-0.0330288	0.340008	-0.996928	0.0752493	-0.0211129	-0.472949	0.0235003	0.0313388	-0.999229	0.208024	0	0	0	1
-0.0746349	-0.996628	-0.0330565	0.339632	-0.996926	0.075318	-0.0209322	-0.47297	0.0233244	0.0313783	-0.999232	0.208021	0	0	0	1
-0.0745064	-0.996637	-0.0330975	0.339249	-0.99694	0.0751845	-0.0207452	-0.472991	0.0231369	0.0314363	-0.999234	0.208008	0	0	0	1
-0.0742723	-0.996652	-0.0331505	0.338882	-0.996962	0.0749453	-0.0205473	-0.473005	0.022936	0.0315094	-0.999237	0.207987	0	0	0	1
-0.0742151	-0.996655	-0.033192	0.338515	-0.996971	0.074883	-0.0203566	-0.473021	0.0227471	0.0315664	-0.999239	0.20797	0	0	0	1
-0.0740561	-0.996665	-0.0332446	0.338185	-0.996988	0.0747187	-0.0201506	-0.473025	0.0225404	0.0316379	-0.999242	0.207948	0	0	0	1
-0.0741102	-0.99666	-0.0332946	0.337837	-0.996987	0.0747687	-0.0199864	-0.47304	0.022382	0.0316988	-0.999243	0.207924	0	0	0	1
-0.0740283	-0.996663	-0.0333779	0.337464	-0.996998	0.0746824	-0.0197873	-0.473049	0.022187	0.0317985	-0.999245	0.207872	0	0	0	1
-0.0738351	-0.996675	-0.0334483	0.337097	-0.997016	0.0744848	-0.0196056	-0.473062	0.0220048	0.0318866	-0.999246	0.20783	0	0	0	1
-0.0736796	-0.996684	-0.0335196	0.336686	-0.997031	0.074325	-0.0194203	-0.473081	0.0218202	0.0319748	-0.999247	0.207793	0	0	0	1
-0.073296	-0.99671	-0.0335805	0.336301	-0.997064	0.0739367	-0.0192381	-0.473101	0.0216306	0.0320574	-0.999248	0.207763	0	0	0	1
-0.0729985	-0.99673	-0.0336269	0.335899	-0.997091	0.0736325	-0.0190004	-0.473111	0.0213873	0.0321277	-0.999251	0.207744	0	0	0	1
-0.0728925	-0.996737	-0.0336599	0.335494	-0.997104	0.0735198	-0.0187705	-0.473123	0.0211569	0.0321798	-0.999255	0.207738	0	0	0	1
-0.0727056	-0.996749	-0.0337028	0.335094	-0.997123	0.0733256	-0.0185189	-0.473126	0.020903	0.032245	-0.999258	0.207715	0	0	0	1
-0.0726539	-0.996751	-0.0337493	0.334694	-0.997131	0.0732684	-0.0183204	-0.473141	0.0207066	0.032307	-0.99926	0.207694	0	0	0	1
-0.0725784	-0.996756	-0.0337879	0.334286	-0.99714	0.0731868	-0.0181064	-0.473151	0.0204935	0.0323627	-0.999263	0.207673	0	0	0	1
-0.0726109	-0.996751	-0.0338431	0.333869	-0.997142	0.0732139	-0.0179058	-0.473162	0.0202984	0.0324318	-0.999264	0.207644	0	0	0	1
-0.0727103	-0.996743	-0.0338734	0.33346	-0.997139	0.0733075	-0.0177067	-0.473174	0.0201052	0.0324746	-0.999267	0.207627	0	0	0	1
-0.0726313	-0.996748	-0.0339038	0.333111	-0.997148	0.073223	-0.0175203	-0.473184	0.0199189	0.0325202	-0.999269	0.20762	0	0	0	1
-0.0727348	-0.996739	-0.0339468	0.332759	-0.997144	0.0733214	-0.0173353	-0.47319	0.0197408	0.0325746	-0.999271	0.207589	0	0	0	1
-0.0727498	-0.996736	-0.0340091	0.332386	-0.997147	0.0733308	-0.0171252	-0.473187	0.0195362	0.0326518	-0.999272	0.207537	0	0	0	1
-0.0728529	-0.996726	-0.034064	0.332021	-0.997143	0.0734299	-0.016969	-0.473184	0.0193877	0.032716	-0.999273	0.207502	0	0	0	1
-0.0729352	-0.996719	-0.0341057	0.331666	-0.997139	0.0735087	-0.0168357	-0.473197	0.0192604	0.0327657	-0.999274	0.207484	0	0	0	1
-0.0729122	-0.996705	-0.0345653	0.331233	-0.997142	0.0734904	-0.0167115	-0.473216	0.0191697	0.0332336	-0.99926	0.207472	0	0	0	1
-0.0728463	-0.996692	-0.0350743	0.330869	-0.997149	0.0734298	-0.0165795	-0.473219	0.0190731	0.033752	-0.999245	0.207469	0	0	0	1
-0.0728964	-0.996669	-0.035605	0.330541	-0.997148	0.0734843	-0.0164106	-0.473204	0.0189453	0.0342927	-0.999229	0.20745	0	0	0	1
-0.0730345	-0.996639	-0.0361731	0.330186	-0.99714	0.0736282	-0.0162674	-0.473202	0.0188491	0.0348671	-0.999211	0.207437	0	0	0	1
-0.0730798	-0.996612	-0.0368107	0.329837	-0.997137	0.0736816	-0.0161556	-0.473202	0.0187862	0.0355102	-0.999189	0.207428	0	0	0	1
-0.0730936	-0.996592	-0.0373164	0.329512	-0.997138	0.0737013	-0.0160557	-0.473208	0.0187243	0.0360215	-0.999172	0.207416	0	0	0	1
-0.0732368	-0.996572	-0.0375882	0.329186	-0.997129	0.0738446	-0.0159158	-0.47321	0.01861	0.0363002	-0.999164	0.207394	0	0	0	1
-0.073395	-0.996546	-0.037948	0.328766	-0.99712	0.0740032	-0.0157412	-0.473211	0.0184682	0.0366688	-0.999153	0.207354	0	0	0	1
-0.0734167	-0.99654	-0.0380833	0.328393	-0.997121	0.0740218	-0.0155909	-0.473221	0.018329	0.0368145	-0.999151	0.207332	0	0	0	1
-0.0734771	-0.996533	-0.0381458	0.327989	-0.99712	0.0740774	-0.0154272	-0.47323	0.0181726	0.0368878	-0.999151	0.207311	0	0	0	1
-0.0733262	-0.996542	-0.0381824	0.327583	-0.997133	0.0739218	-0.0152823	-0.473239	0.018025	0.0369378	-0.999152	0.207302	0	0	0	1
-0.0729493	-0.996569	-0.0382068	0.327195	-0.997164	0.0735402	-0.0151494	-0.473252	0.0178802	0.0369787	-0.999153	0.207307	0	0	0	1
-0.0725893	-0.996594	-0.0382495	0.326794	-0.997194	0.0731726	-0.0149308	-0.473251	0.0176518	0.0370438	-0.999154	0.207291	0	0	0	1
-0.0723888	-0.996608	-0.0382664	0.326377	-0.997211	0.0729672	-0.0147931	-0.473266	0.0175081	0.0370743	-0.999156	0.207301	0	0	0	1
-0.0721794	-0.996623	-0.038272	0.325954	-0.997229	0.0727529	-0.0146622	-0.473271	0.0173701	0.0370931	-0.999157	0.207322	0	0	0	1
-0.0717942	-0.99665	-0.0382894	0.325543	-0.997259	0.0723629	-0.014529	-0.473275	0.0172241	0.0371267	-0.999159	0.207335	0	0	0	1
-0.0714217	-0.996676	-0.0382994	0.325125	-0.997288	0.0719851	-0.0143888	-0.473279	0.0170709	0.0371533	-0.99916	0.207358	0	0	0	1
-0.071287	-0.996687	-0.0382795	0.324747	-0.9973	0.0718456	-0.0142722	-0.473295	0.0169482	0.0371442	-0.999163	0.207404	0	0	0	1
-0.0713116	-0.996685	-0.0382685	0.32438	-0.997302	0.071862	-0.014053	-0.473289	0.0167295	0.0371485	-0.999166	0.207421	0	0	0	1
-0.0712467	-0.996689	-0.0382912	0.324009	-0.99731	0.0717895	-0.0138402	-0.47329	0.0165163	0.0371875	-0.999168	0.207408	0	0	0	1
-0.07114	-0.996696	-0.0383156	0.323667	-0.997321	0.0716759	-0.0136458	-0.473293	0.01632	0.0372276	-0.99917	0.207392	0	0	0	1
-0.0711533	-0.996693	-0.0383478	0.323303	-0.997323	0.0716823	-0.0134472	-0.473294	0.0161246	0.0372737	-0.999172	0.207368	0	0	0	1
-0.0711831	-0.996691	-0.0383601	0.322957	-0.997324	0.0717055	-0.0132652	-0.473299	0.015945	0.0372986	-0.999174	0.20736	0	0	0	1
-0.0710599	-0.996699	-0.0383782	0.322617	-0.997336	0.0715751	-0.0130671	-0.473301	0.0157439	0.0373328	-0.999175	0.207361	0	0	0	1
-0.0710867	-0.996696	-0.0383948	0.322253	-0.997339	0.0715916	-0.0127834	-0.473285	0.0154629	0.0373692	-0.999178	0.207354	0	0	0	1
-0.0712193	-0.996686	-0.0384075	0.321895	-0.997333	0.0717146	-0.0125194	-0.473272	0.0152052	0.0373988	-0.999181	0.207358	0	0	0	1
-0.0714043	-0.996673	-0.0384107	0.321534	-0.997325	0.0718867	-0.0121709	-0.473238	0.0148646	0.0374242	-0.999186	0.207355	0	0	0	1
-0.0715026	-0.996666	-0.0384048	0.321162	-0.997323	0.0719716	-0.0118144	-0.473202	0.0145121	0.0374425	-0.99919	0.207363	0	0	0	1
-0.0714692	-0.996669	-0.038396	0.320776	-0.997333	0.0719195	-0.0113184	-0.473137	0.0140151	0.03747	-0.999196	0.207368	0	0	0	1
-0.0714485	-0.996671	-0.0383787	0.320385	-0.997341	0.0718792	-0.0108039	-0.473069	0.0134995	0.03749	-0.999202	0.20738	0	0	0	1
-0.0714544	-0.996671	-0.0383615	0.31998	-0.997348	0.071863	-0.0102215	-0.472988	0.0129172	0.0375147	-0.999209	0.207392	0	0	0	1
-0.0712438	-0.996682	-0.038474	0.319559	-0.997369	0.0716386	-0.00981807	-0.47295	0.0125146	0.0376585	-0.999209	0.207409	0	0	0	1
-0.0710909	-0.996686	-0.0386628	0.319156	-0.997383	0.0714778	-0.00954988	-0.472937	0.0122547	0.037868	-0.999204	0.207424	0	0	0	1
-0.0710224	-0.996687	-0.0387601	0.318777	-0.997391	0.0714007	-0.00929539	-0.472919	0.012005	0.037984	-0.999203	0.207396	0	0	0	1
-0.0711584	-0.996674	-0.0388417	0.318391	-0.997383	0.0715303	-0.00909736	-0.472917	0.0118184	0.0380779	-0.999202	0.207367	0	0	0	1
-0.0710242	-0.996681	-0.038911	0.318002	-0.997395	0.0713903	-0.00892632	-0.472923	0.0116475	0.0381609	-0.9992	0.207351	0	0	0	1
-0.0709558	-0.996683	-0.0389689	0.317581	-0.997403	0.0713124	-0.00866426	-0.472914	0.0113874	0.0382381	-0.9992	0.207331	0	0	0	1
-0.0704917	-0.996716	-0.0389869	0.317162	-0.997439	0.0708382	-0.00840072	-0.472912	0.0111078	0.03828	-0.999202	0.207346	0	0	0	1
-0.0699011	-0.996757	-0.0389953	0.31678	-0.997483	0.0702373	-0.00814064	-0.472908	0.0108261	0.0383133	-0.999204	0.207361	0	0	0	1
-0.0694379	-0.996789	-0.0390133	0.316375	-0.997519	0.0697624	-0.00783811	-0.472888	0.0105075	0.0383575	-0.999206	0.207348	0	0	0	1
-0.0691202	-0.99681	-0.0390397	0.315996	-0.997543	0.069437	-0.00763665	-0.472891	0.010296	0.0384011	-0.999206	0.207338	0	0	0	1
-0.0690241	-0.996816	-0.0390587	0.315598	-0.997553	0.0693307	-0.00736952	-0.472874	0.0100269	0.0384396	-0.999207	0.207317	0	0	0	1
-0.0690604	-0.996814	-0.0390335	0.315198	-0.997553	0.0693549	-0.00706085	-0.472854	0.00971838	0.0384356	-0.999211	0.207331	0	0	0	1
-0.0691781	-0.996807	-0.0390028	0.31479	-0.997549	0.0694587	-0.00670261	-0.472823	0.00936314	0.0384286	-0.999214	0.207351	0	0	0	1
-0.0692154	-0.996806	-0.0389691	0.314389	-0.99755	0.0694796	-0.00628428	-0.472774	0.00894459	0.0384237	-0.999218	0.207363	0	0	0	1
-0.0692021	-0.996807	-0.0389509	0.314017	-0.997555	0.0694494	-0.00585005	-0.472718	0.00850931	0.0384359	-0.999222	0.20736	0	0	0	1
-0.0692849	-0.996803	-0.0389278	0.313624	-0.997552	0.0695181	-0.00548876	-0.47268	0.00815021	0.0384373	-0.999225	0.207367	0	0	0	1
-0.0693199	-0.996801	-0.0389103	0.313246	-0.997553	0.0695376	-0.00508644	-0.472629	0.0077487	0.0384475	-0.999227	0.207359	0	0	0	1
-0.0693489	-0.996799	-0.0389015	0.312861	-0.997553	0.0695541	-0.00476154	-0.472598	0.00742485	0.0384612	-0.999229	0.207347	0	0	0	1
-0.0693948	-0.996796	-0.038911	0.312463	-0.997552	0.0695898	-0.00449795	-0.472581	0.00716414	0.0384887	-0.99923	0.207325	0	0	0	1
-0.0695463	-0.996785	-0.0389103	0.312078	-0.997543	0.0697304	-0.00421004	-0.472554	0.00688252	0.038507	-0.999231	0.207301	0	0	0	1
-0.0696981	-0.996774	-0.0389095	0.311692	-0.997534	0.0698737	-0.00398663	-0.472544	0.0066653	0.0385208	-0.999232	0.207292	0	0	0	1
-0.069766	-0.99677	-0.0389101	0.3113	-0.997531	0.0699294	-0.00366989	-0.472513	0.00635177	0.0385431	-0.999234	0.207266	0	0	0	1
-0.0697672	-0.99677	-0.038906	0.310891	-0.997533	0.0699201	-0.00339729	-0.472491	0.00607939	0.038558	-0.999235	0.207251	0	0	0	1
-0.0697487	-0.996772	-0.0388787	0.310462	-0.997536	0.0698915	-0.00314073	-0.472483	0.00582063	0.0385489	-0.999237	0.207258	0	0	0	1
-0.0696381	-0.996781	-0.0388392	0.310083	-0.997545	0.0697711	-0.00289382	-0.472472	0.0055671	0.0385274	-0.999239	0.207279	0	0	0	1
-0.0694557	-0.996795	-0.0388164	0.309731	-0.997559	0.0695805	-0.00268675	-0.472466	0.00535174	0.0385201	-0.99924	0.207287	0	0	0	1
-0.0691458	-0.996817	-0.0388059	0.309375	-0.997581	0.0692645	-0.00253545	-0.472471	0.00518798	0.0385217	-0.999241	0.207289	0	0	0	1
-0.0689444	-0.996831	-0.038791	0.309055	-0.997596	0.069057	-0.00238648	-0.472477	0.00503044	0.0385183	-0.999242	0.207299	0	0	0	1
-0.0689577	-0.996831	-0.0387731	0.308753	-0.997596	0.0690627	-0.00219046	-0.472465	0.00483402	0.0385139	-0.999243	0.207305	0	0	0	1
-0.0689858	-0.99683	-0.0387552	0.308431	-0.997595	0.0690836	-0.00200592	-0.47246	0.00464963	0.0385086	-0.999244	0.207315	0	0	0	1
-0.0688367	-0.996841	-0.038743	0.308072	-0.997606	0.0689263	-0.00179439	-0.472453	0.00443184	0.0385118	-0.999245	0.207329	0	0	0	1
-0.0685779	-0.996857	-0.0387856	0.307628	-0.997626	0.0686559	-0.00149502	-0.472431	0.00412589	0.0385759	-0.999244	0.207314	0	0	0	1
-0.0679672	-0.996884	-0.0391609	0.307129	-0.997668	0.0680356	-0.00122101	-0.472418	0.00385425	0.0389716	-0.99923	0.207338	0	0	0	1
-0.0677122	-0.996901	-0.039181	0.30677	-0.997687	0.0677714	-0.000987847	-0.472409	0.00361284	0.0390084	-0.999229	0.207395	0	0	0	1
-0.0675202	-0.996906	-0.0393782	0.306384	-0.997701	0.0675694	-0.000716938	-0.472389	0.00334818	0.0392242	-0.999222	0.207445	0	0	0	1
-0.0673676	-0.996907	-0.0395995	0.306021	-0.997712	0.067407	-0.000454353	-0.472366	0.00309493	0.0394632	-0.999213	0.207482	0	0	0	1
-0.0672284	-0.996909	-0.039802	0.305697	-0.997722	0.0672601	-0.000249801	-0.472353	0.00289882	0.0396794	-0.999205	0.207523	0	0	0	1
-0.0672149	-0.996896	-0.0401539	0.305341	-0.997723	0.0672418	-0.000102357	-0.472351	0.00277477	0.0400405	-0.999191	0.207569	0	0	0	1
-0.0671812	-0.996878	-0.0406501	0.304975	-0.997725	0.0672048	1.43298e-05	-0.472357	0.00269032	0.0405435	-0.999171	0.207627	0	0	0	1
-0.0671496	-0.996848	-0.0414218	0.304553	-0.997728	0.0671684	0.000179448	-0.472349	0.00257609	0.0413246	-0.999139	0.207688	0	0	0	1
-0.067006	-0.99682	-0.0423265	0.3041	-0.997738	0.067019	0.000368868	-0.472335	0.00244175	0.0422403	-0.999101	0.207724	0	0	0	1
-0.0667515	-0.996799	-0.043213	0.303674	-0.997755	0.0667561	0.000610196	-0.472299	0.00224928	0.0431416	-0.999063	0.207713	0	0	0	1
-0.0665609	-0.996766	-0.0442529	0.303188	-0.997769	0.0665562	0.000868933	-0.472255	0.00205199	0.0441968	-0.999018	0.207656	0	0	0	1
-0.0664162	-0.996736	-0.04514	0.302747	-0.997778	0.0664043	0.00106614	-0.472225	0.00190767	0.0450953	-0.998978	0.207605	0	0	0	1
-0.0664187	-0.9967	-0.0459173	0.302313	-0.997779	0.0664	0.00124759	-0.472201	0.00177829	0.0458829	-0.998942	0.207559	0	0	0	1
-0.06646	-0.996658	-0.0467586	0.301835	-0.997776	0.0664327	0.001464	-0.472171	0.00162007	0.0467366	-0.998903	0.207495	0	0	0	1
-0.0665891	-0.996621	-0.0473667	0.301378	-0.997768	0.0665501	0.00173534	-0.472127	0.00139568	0.0473613	-0.998874	0.207395	0	0	0	1
-0.0666715	-0.996586	-0.0479814	0.300849	-0.997763	0.0666145	0.00213093	-0.472053	0.0010455	0.0480009	-0.998844	0.207233	0	0	0	1
-0.0667026	-0.996568	-0.0483066	0.300291	-0.997761	0.0666201	0.00266528	-0.471947	0.000534951	0.0483609	-0.998827	0.20699	0	0	0	1
-0.0666714	-0.996561	-0.0485019	0.299723	-0.997763	0.0665607	0.00324701	-0.471875	-3.46376e-05	0.0485945	-0.998815	0.20672	0	0	0	1
-0.0664019	-0.996571	-0.0486659	0.299251	-0.997781	0.0662678	0.00371991	-0.471835	-0.000509288	0.0487896	-0.998806	0.206498	0	0	0	1
-0.0658914	-0.996598	-0.0488036	0.298893	-0.997815	0.0657387	0.00408429	-0.47182	-0.000889238	0.0489507	-0.998798	0.206329	0	0	0	1
-0.0656901	-0.996605	-0.0489432	0.29853	-0.997828	0.0655172	0.00448972	-0.471774	-0.00129498	0.0491164	-0.998789	0.206138	0	0	0	1
-0.065638	-0.996599	-0.0491175	0.298119	-0.99783	0.0654407	0.00497693	-0.471693	-0.00177286	0.0493222	-0.998778	0.205901	0	0	0	1
-0.0655038	-0.996598	-0.0493155	0.297653	-0.997838	0.0652775	0.00555011	-0.471576	-0.00233918	0.049557	-0.998765	0.205619	0	0	0	1
-0.0650898	-0.996618	-0.0494755	0.297271	-0.997864	0.0648463	0.00587853	-0.471536	-0.00267749	0.049737	-0.998756	0.20541	0	0	0	1
-0.0647318	-0.996636	-0.0495695	0.297007	-0.997887	0.0644758	0.00611467	-0.471537	-0.00292522	0.0498451	-0.99875	0.20529	0	0	0	1
-0.0646552	-0.996638	-0.0496348	0.296774	-0.997891	0.0643889	0.00631594	-0.471553	-0.00312593	0.0499231	-0.998745	0.205199	0	0	0	1
-0.0646048	-0.996638	-0.0496939	0.296522	-0.997894	0.0643293	0.00649478	-0.471593	-0.00330333	0.0499933	-0.998741	0.20512	0	0	0	1
-0.0646583	-0.996632	-0.0497572	0.296229	-0.99789	0.0643723	0.00670177	-0.471632	-0.00350338	0.05007	-0.998736	0.205032	0	0	0	1
-0.0647227	-0.996624	-0.0498272	0.295876	-0.997885	0.0644248	0.00693547	-0.47167	-0.00372912	0.0501552	-0.998731	0.204938	0	0	0	1
-0.0645419	-0.996633	-0.0498738	0.295476	-0.997895	0.0642319	0.00716626	-0.471698	-0.00396581	0.0502159	-0.998727	0.204857	0	0	0	1
-0.0643318	-0.996644	-0.0499359	0.295053	-0.997908	0.0640082	0.00742894	-0.471702	-0.00423488	0.0502939	-0.998722	0.204762	0	0	0	1
-0.0643088	-0.996643	-0.0499843	0.294662	-0.997908	0.063973	0.00766506	-0.471683	-0.00446885	0.0503572	-0.998718	0.204677	0	0	0	1
-0.0642857	-0.996643	-0.0500217	0.294312	-0.997909	0.0639398	0.00786153	-0.471659	-0.00466394	0.050407	-0.998715	0.204613	0	0	0	1
-0.0644543	-0.99663	-0.0500612	0.293934	-0.997897	0.0640973	0.00808236	-0.471632	-0.00487352	0.0504614	-0.998711	0.204539	0	0	0	1
-0.064354	-0.996634	-0.0501072	0.293554	-0.997902	0.0639842	0.00832996	-0.471597	-0.00512305	0.0505226	-0.998707	0.204451	0	0	0	1
-0.0643923	-0.99663	-0.0501334	0.293179	-0.997899	0.0640129	0.0085162	-0.471584	-0.00530552	0.0505609	-0.998704	0.204395	0	0	0	1
-0.0642554	-0.996638	-0.0501477	0.292836	-0.997907	0.0638685	0.00865939	-0.471577	-0.00545462	0.0505836	-0.998702	0.204361	0	0	0	1
-0.0643653	-0.996632	-0.0501329	0.292487	-0.997899	0.063973	0.00877127	-0.471579	-0.00556178	0.0505766	-0.998702	0.20435	0	0	0	1
-0.0644951	-0.996624	-0.0501309	0.292131	-0.99789	0.0640966	0.00889726	-0.471577	-0.0056812	0.0505834	-0.998701	0.204329	0	0	0	1
-0.0646406	-0.996614	-0.0501307	0.291774	-0.99788	0.0642355	0.00903001	-0.471573	-0.00580648	0.0505926	-0.998699	0.204303	0	0	0	1
-0.0647564	-0.996607	-0.050119	0.291419	-0.997872	0.0643466	0.00912699	-0.47158	-0.00589825	0.0505878	-0.998699	0.204299	0	0	0	1
-0.0648588	-0.996601	-0.0501036	0.291071	-0.997865	0.0644459	0.00919116	-0.471597	-0.00595817	0.0505772	-0.998699	0.204314	0	0	0	1
-0.0650664	-0.996589	-0.0500861	0.290719	-0.997851	0.0646504	0.00925943	-0.471613	-0.00601698	0.0505654	-0.9987	0.204328	0	0	0	1
-0.0651848	-0.996581	-0.0500778	0.290346	-0.997843	0.0647625	0.00938789	-0.47161	-0.00613985	0.0505661	-0.998699	0.20431	0	0	0	1
-0.0652409	-0.996577	-0.0500892	0.289976	-0.997838	0.0648107	0.00954322	-0.471601	-0.00629146	0.0505879	-0.998697	0.204274	0	0	0	1
-0.0651856	-0.99658	-0.050109	0.289623	-0.997841	0.0647477	0.00969366	-0.471588	-0.0064433	0.0506171	-0.998694	0.20424	0	0	0	1
-0.0651129	-0.996584	-0.0501263	0.289285	-0.997845	0.0646682	0.00982335	-0.471584	-0.00657544	0.0506423	-0.998692	0.204214	0	0	0	1
-0.0647911	-0.996602	-0.0501857	0.288941	-0.997864	0.0643376	0.00998156	-0.471569	-0.00674605	0.0507096	-0.998688	0.204173	0	0	0	1
-0.0644506	-0.996605	-0.0505471	0.288541	-0.997885	0.0639871	0.0101197	-0.471565	-0.00687819	0.0510768	-0.998668	0.204159	0	0	0	1
-0.0643073	-0.996604	-0.0507496	0.288212	-0.997894	0.0638392	0.01018	-0.47158	-0.00693287	0.0512817	-0.998657	0.204176	0	0	0	1
-0.0643358	-0.996591	-0.050981	0.287874	-0.997892	0.06386	0.0102984	-0.471571	-0.00703486	0.0515205	-0.998644	0.204159	0	0	0	1
-0.0642758	-0.996578	-0.0512951	0.287503	-0.997895	0.0637897	0.0104529	-0.471553	-0.00717225	0.0518433	-0.998626	0.204125	0	0	0	1
-0.0642707	-0.996567	-0.0515212	0.287145	-0.997894	0.0637768	0.0105698	-0.471548	-0.00727489	0.0520764	-0.998614	0.204113	0	0	0	1
-0.0641557	-0.996565	-0.0517051	0.286781	-0.997901	0.0636564	0.0106452	-0.47156	-0.00734449	0.0522639	-0.998603	0.204125	0	0	0	1
-0.0637944	-0.996581	-0.0518453	0.286395	-0.997923	0.063288	0.0107534	-0.471564	-0.00746263	0.052408	-0.998595	0.204123	0	0	0	1
-0.0634104	-0.996603	-0.0518972	0.285982	-0.997947	0.062897	0.0108673	-0.471572	-0.00759339	0.0524641	-0.998591	0.204124	0	0	0	1
-0.063132	-0.99662	-0.0518976	0.285517	-0.997964	0.0626127	0.0109751	-0.471584	-0.00771572	0.0524691	-0.99859	0.204134	0	0	0	1
-0.0630746	-0.996624	-0.0518966	0.28504	-0.997966	0.0625466	0.0111379	-0.471583	-0.0078816	0.0524779	-0.998588	0.204113	0	0	0	1
-0.0630107	-0.996628	-0.0518968	0.284582	-0.997968	0.0624729	0.011324	-0.471569	-0.00807093	0.0524893	-0.998586	0.204074	0	0	0	1
-0.0628258	-0.99664	-0.0518924	0.284187	-0.997979	0.0622797	0.0114776	-0.471559	-0.0082344	0.052493	-0.998584	0.204046	0	0	0	1
-0.062737	-0.996646	-0.0518868	0.283818	-0.997983	0.0621852	0.0115853	-0.471556	-0.00834706	0.0524934	-0.998583	0.204037	0	0	0	1
-0.0624744	-0.996663	-0.0518674	0.283496	-0.997999	0.0619179	0.0116706	-0.471564	-0.00844735	0.052477	-0.998583	0.204042	0	0	0	1
-0.0624735	-0.996664	-0.0518571	0.283136	-0.997998	0.061911	0.0117867	-0.471559	-0.00856413	0.052474	-0.998583	0.204032	0	0	0	1
-0.0625778	-0.996659	-0.0518307	0.28277	-0.997991	0.0620105	0.0118843	-0.471563	-0.00865773	0.0524546	-0.998583	0.204031	0	0	0	1
-0.0626711	-0.996654	-0.0518143	0.282427	-0.997984	0.0620986	0.0119886	-0.471558	-0.00875813	0.0524455	-0.998582	0.204025	0	0	0	1
-0.0627099	-0.996651	-0.0518155	0.282096	-0.997981	0.0621317	0.0120978	-0.471554	-0.00886511	0.0524538	-0.998581	0.204012	0	0	0	1
-0.0627182	-0.99665	-0.0518211	0.281767	-0.997979	0.0621337	0.0122177	-0.471544	-0.00898419	0.052467	-0.998579	0.203992	0	0	0	1
-0.0628935	-0.996639	-0.0518279	0.28142	-0.997967	0.0623034	0.0123254	-0.471541	-0.00908221	0.052482	-0.998578	0.203982	0	0	0	1
-0.0630299	-0.99661	-0.0522293	0.280956	-0.997958	0.0624294	0.0124558	-0.471535	-0.00918014	0.052892	-0.998555	0.203978	0	0	0	1
-0.0630241	-0.996583	-0.0527392	0.280481	-0.997957	0.062412	0.012587	-0.471535	-0.0092797	0.053409	-0.998527	0.203982	0	0	0	1
-0.0627799	-0.996591	-0.0528834	0.280135	-0.997972	0.0621618	0.0126662	-0.471537	-0.00936286	0.0535556	-0.998518	0.203989	0	0	0	1
-0.0624537	-0.996605	-0.052995	0.279789	-0.997991	0.061829	0.0127623	-0.471538	-0.00946953	0.0536698	-0.998511	0.203988	0	0	0	1
-0.0624235	-0.996602	-0.0530892	0.27942	-0.997992	0.0617938	0.0128387	-0.471542	-0.00954167	0.0537683	-0.998505	0.204001	0	0	0	1
-0.0624838	-0.996597	-0.0531191	0.279061	-0.997988	0.0618505	0.0128992	-0.471553	-0.00959706	0.0538024	-0.998502	0.204023	0	0	0	1
-0.062459	-0.9966	-0.0530975	0.278678	-0.997989	0.0618223	0.012967	-0.471564	-0.00966753	0.0537849	-0.998503	0.204043	0	0	0	1
-0.062361	-0.996608	-0.0530554	0.278278	-0.997994	0.0617214	0.0130252	-0.471578	-0.00973358	0.0537455	-0.998504	0.204071	0	0	0	1
-0.062115	-0.996626	-0.0529964	0.277889	-0.998009	0.0614731	0.0130736	-0.4716	-0.00979889	0.0536872	-0.998507	0.204109	0	0	0	1
-0.0616277	-0.996659	-0.0529461	0.277514	-0.998039	0.0609826	0.0131293	-0.471615	-0.00988389	0.0536357	-0.998509	0.204141	0	0	0	1
-0.0609428	-0.996703	-0.0529115	0.277128	-0.998079	0.0602929	0.0132094	-0.471624	-0.0100029	0.0535991	-0.998509	0.204159	0	0	0	1
-0.0605774	-0.996727	-0.0528826	0.276732	-0.9981	0.0599214	0.0133203	-0.471619	-0.0101351	0.0535733	-0.99851	0.204161	0	0	0	1
-0.060466	-0.996737	-0.052832	0.276369	-0.998106	0.0598058	0.0134042	-0.471624	-0.010228	0.0535267	-0.998511	0.204173	0	0	0	1
-0.0605074	-0.996737	-0.0527759	0.276023	-0.998103	0.0598456	0.0134475	-0.471635	-0.0102725	0.0534738	-0.998513	0.204204	0	0	0	1
-0.0607416	-0.996726	-0.0527068	0.275681	-0.998089	0.0600799	0.013462	-0.471639	-0.0102786	0.053408	-0.998517	0.204252	0	0	0	1
-0.0608679	-0.996724	-0.0526084	0.275373	-0.998079	0.0601949	0.0136984	-0.471587	-0.010514	0.0533253	-0.998519	0.20429	0	0	0	1
-0.0609358	-0.996724	-0.0525346	0.27505	-0.998075	0.0602643	0.0136841	-0.471623	-0.0105006	0.0532516	-0.998523	0.204366	0	0	0	1
-0.0609941	-0.996723	-0.05248	0.27472	-0.998071	0.0603209	0.0137286	-0.471639	-0.0105452	0.0532004	-0.998525	0.204409	0	0	0	1
-0.0611601	-0.996716	-0.0524204	0.274392	-0.99806	0.0604848	0.0137849	-0.471648	-0.0105963	0.053146	-0.998528	0.204447	0	0	0	1
-0.0611326	-0.996721	-0.0523473	0.274168	-0.998061	0.0604568	0.0138073	-0.471666	-0.0106246	0.0530741	-0.998531	0.204501	0	0	0	1
-0.0608308	-0.996741	-0.0523322	0.274156	-0.99808	0.0601552	0.0137997	-0.471667	-0.010634	0.0530554	-0.998532	0.204535	0	0	0	1
-0.0605343	-0.996757	-0.0523604	0.274238	-0.998098	0.0598576	0.0138076	-0.47161	-0.0106559	0.0530808	-0.99853	0.204527	0	0	0	1
-0.0602636	-0.996773	-0.0523756	0.274342	-0.998114	0.0595875	0.0137848	-0.47155	-0.0106467	0.0530917	-0.99853	0.204528	0	0	0	1
-0.0600306	-0.996786	-0.052387	0.274442	-0.998128	0.0593545	0.0137775	-0.471486	-0.0106511	0.0531003	-0.998529	0.204526	0	0	0	1
-0.0597718	-0.996801	-0.0523964	0.274554	-0.998144	0.0590968	0.0137505	-0.471424	-0.0106374	0.0531052	-0.998529	0.204528	0	0	0	1
-0.0594977	-0.996817	-0.0524042	0.274676	-0.99816	0.0588235	0.0137263	-0.471354	-0.0106273	0.0531087	-0.998529	0.20453	0	0	0	1
-0.0591737	-0.996836	-0.0524155	0.27482	-0.99818	0.0585005	0.0136979	-0.471273	-0.0106155	0.0531149	-0.998529	0.204529	0	0	0	1
-0.0589129	-0.996851	-0.0524233	0.274943	-0.998195	0.0582413	0.0136598	-0.471215	-0.0105909	0.0531177	-0.998529	0.204534	0	0	0	1
-0.0586433	-0.996868	-0.0524004	0.275078	-0.998212	0.0579756	0.0135841	-0.47118	-0.0105309	0.0530876	-0.998531	0.20456	0	0	0	1
-0.0582936	-0.996891	-0.0523619	0.275257	-0.998233	0.0576317	0.0134751	-0.471146	-0.0104428	0.0530391	-0.998535	0.204597	0	0	0	1
-0.0579946	-0.996916	-0.0522172	0.275453	-0.998252	0.0573429	0.0133024	-0.471125	-0.0102943	0.0528817	-0.998545	0.20463	0	0	0	1
-0.0577129	-0.996936	-0.0521433	0.275616	-0.998271	0.0570739	0.0130705	-0.471125	-0.0100817	0.0527918	-0.998552	0.204647	0	0	0	1
-0.0574176	-0.996964	-0.0519386	0.275834	-0.998288	0.0567843	0.0129942	-0.471082	-0.0100327	0.05258	-0.998563	0.204656	0	0	0	1
-0.0570586	-0.99699	-0.0518245	0.276057	-0.99831	0.0564316	0.0128882	-0.471058	-0.00995215	0.0524566	-0.998571	0.204676	0	0	0	1
-0.0566992	-0.997016	-0.0517207	0.276279	-0.998333	0.0560878	0.0126009	-0.471091	-0.00968968	0.0523333	-0.99858	0.204688	0	0	0	1
-0.0562887	-0.997043	-0.0516425	0.276529	-0.998356	0.0556807	0.01254	-0.471054	-0.00965472	0.0522477	-0.998585	0.204639	0	0	0	1
-0.0559283	-0.997073	-0.0514693	0.276788	-0.998377	0.0553259	0.012456	-0.471046	-0.00959917	0.0520667	-0.998595	0.204587	0	0	0	1
-0.0555379	-0.997095	-0.0514484	0.27701	-0.998399	0.0549386	0.012391	-0.471037	-0.00955581	0.0520385	-0.998596	0.204553	0	0	0	1
-0.0552166	-0.997134	-0.051052	0.277328	-0.998418	0.0546262	0.012285	-0.471036	-0.00948826	0.0516338	-0.998618	0.204519	0	0	0	1
-0.0549306	-0.99716	-0.0508349	0.277563	-0.998434	0.0543476	0.0121744	-0.471023	-0.00940435	0.0514083	-0.99863	0.204477	0	0	0	1
-0.0546202	-0.997189	-0.0506191	0.277805	-0.998452	0.0540474	0.0120078	-0.471018	-0.00926552	0.0511809	-0.998643	0.204446	0	0	0	1
-0.0542165	-0.997222	-0.0503936	0.278093	-0.998476	0.0536564	0.0117911	-0.471004	-0.00908166	0.0509404	-0.998657	0.204422	0	0	0	1
-0.0537987	-0.997253	-0.0502233	0.27837	-0.998501	0.053252	0.0115467	-0.470989	-0.00886782	0.0507535	-0.998669	0.204398	0	0	0	1
-0.0533439	-0.997285	-0.0500718	0.278655	-0.998528	0.0528143	0.0112267	-0.470984	-0.00857905	0.0505813	-0.99868	0.204381	0	0	0	1
-0.0528143	-0.997314	-0.0500561	0.278931	-0.998558	0.0522981	0.0109518	-0.470952	-0.0083318	0.0505467	-0.998684	0.204363	0	0	0	1
-0.0522778	-0.997358	-0.0497409	0.279318	-0.998589	0.0517807	0.010611	-0.470932	-0.00803459	0.0502098	-0.998703	0.204344	0	0	0	1
-0.0517404	-0.997388	-0.0496984	0.279605	-0.998619	0.0512622	0.0102301	-0.470935	-0.00768306	0.0501435	-0.998709	0.204328	0	0	0	1
-0.0512657	-0.997425	-0.0494566	0.279939	-0.998646	0.0508086	0.00983342	-0.470947	-0.00732255	0.0498782	-0.998725	0.204294	0	0	0	1
-0.0507972	-0.997456	-0.0493109	0.280234	-0.998672	0.0503563	0.00951825	-0.470936	-0.00703819	0.0497134	-0.998736	0.204265	0	0	0	1
-0.0504104	-0.997493	-0.0489503	0.280564	-0.998694	0.0499875	0.00919507	-0.470951	-0.0067524	0.0493343	-0.998757	0.20425	0	0	0	1
-0.0499661	-0.997532	-0.0486161	0.280923	-0.998719	0.0495667	0.00875383	-0.471016	-0.00634976	0.0489756	-0.998777	0.204248	0	0	0	1
-0.0495201	-0.997569	-0.0483162	0.281274	-0.998743	0.0491381	0.00842392	-0.471045	-0.00605655	0.0486571	-0.998794	0.20423	0	0	0	1
-0.0490997	-0.997605	-0.0479935	0.281621	-0.998765	0.0487307	0.00818608	-0.471061	-0.005855	0.0483206	-0.998812	0.204192	0	0	0	1
-0.0487103	-0.997637	-0.0477188	0.281941	-0.998785	0.0483558	0.00790979	-0.471109	-0.00561091	0.0480306	-0.998827	0.204155	0	0	0	1
-0.0483219	-0.997668	-0.0474642	0.282257	-0.998806	0.0479849	0.00756454	-0.471171	-0.00529662	0.0477576	-0.998842	0.20411	0	0	0	1
-0.0479442	-0.997704	-0.047102	0.282609	-0.998826	0.0476232	0.00725803	-0.47122	-0.00502551	0.0473792	-0.998861	0.204048	0	0	0	1
-0.0477072	-0.997743	-0.0465117	0.282981	-0.998838	0.0474022	0.00697467	-0.47126	-0.00478147	0.046775	-0.998891	0.203957	0	0	0	1
-0.0477254	-0.997764	-0.0460349	0.283306	-0.998839	0.0474374	0.00666054	-0.471308	-0.00448918	0.0462838	-0.998915	0.203865	0	0	0	1
-0.0475371	-0.997793	-0.0455931	0.283638	-0.998849	0.0472678	0.00629111	-0.471371	-0.00414945	0.0458243	-0.998938	0.203793	0	0	0	1
-0.0473582	-0.997824	-0.0451041	0.283976	-0.998859	0.0471036	0.00600844	-0.471407	-0.00389812	0.0453218	-0.998962	0.203717	0	0	0	1
-0.0472157	-0.997858	-0.0445025	0.284338	-0.998866	0.0469694	0.00587206	-0.471406	-0.00379656	0.0447139	-0.99899	0.203646	0	0	0	1
-0.0471555	-0.997888	-0.0438847	0.284671	-0.998869	0.046919	0.00570326	-0.471426	-0.00365954	0.0440887	-0.999018	0.203596	0	0	0	1
-0.0470605	-0.997921	-0.0432203	0.285005	-0.998874	0.0468331	0.00554652	-0.471446	-0.00353821	0.0434173	-0.999048	0.203539	0	0	0	1
-0.0469926	-0.997955	-0.0425018	0.285335	-0.998878	0.0467781	0.0053041	-0.471487	-0.00333249	0.042688	-0.99908	0.203494	0	0	0	1
-0.0469065	-0.997987	-0.0418515	0.285645	-0.998882	0.0466989	0.00519054	-0.471496	-0.00325307	0.0420329	-0.999108	0.203451	0	0	0	1
-0.0467273	-0.998019	-0.0412873	0.28597	-0.998891	0.0465284	0.00502042	-0.47152	-0.00311685	0.0414608	-0.999132	0.203424	0	0	0	1
-0.0464442	-0.998049	-0.040876	0.28631	-0.998905	0.0462527	0.00486596	-0.471537	-0.00299326	0.041042	-0.99915	0.203395	0	0	0	1
-0.046382	-0.998062	-0.0406174	0.286642	-0.998908	0.0461976	0.00470898	-0.471551	-0.00285086	0.0407762	-0.999161	0.203383	0	0	0	1
-0.0461712	-0.998081	-0.0404027	0.287021	-0.998918	0.045994	0.00454554	-0.471569	-0.00270596	0.0405537	-0.999171	0.203386	0	0	0	1
-0.0459135	-0.998095	-0.040348	0.28741	-0.998931	0.045746	0.00430385	-0.471603	-0.00247732	0.0404872	-0.999174	0.203397	0	0	0	1
-0.0457055	-0.998105	-0.0403457	0.287783	-0.998941	0.0455486	0.00403782	-0.471639	-0.00221989	0.0404722	-0.999175	0.203383	0	0	0	1
-0.0454628	-0.998113	-0.0404225	0.288157	-0.998952	0.0453184	0.00371942	-0.471681	-0.00190792	0.040534	-0.999173	0.203316	0	0	0	1
-0.045248	-0.99812	-0.0404772	0.288526	-0.998963	0.0451257	0.00317049	-0.471776	-0.00136535	0.0405635	-0.999173	0.203227	0	0	0	1
-0.0449364	-0.998134	-0.0404765	0.2889	-0.998978	0.0448413	0.00249334	-0.471899	-0.000701036	0.040532	-0.999175	0.203121	0	0	0	1
-0.0447572	-0.998144	-0.0404304	0.289252	-0.998986	0.044683	0.00197365	-0.471972	-0.000190791	0.0404626	-0.999178	0.203013	0	0	0	1
-0.0446273	-0.998154	-0.0403218	0.289624	-0.998992	0.0445685	0.00159042	-0.47201	0.000182247	0.040337	-0.999183	0.202919	0	0	0	1
-0.044513	-0.998162	-0.0402659	0.289975	-0.998997	0.0444662	0.00129133	-0.472036	0.000474171	0.0402678	-0.999186	0.202837	0	0	0	1
-0.0444733	-0.998172	-0.0400612	0.290352	-0.998999	0.0444391	0.000974477	-0.472078	0.000780244	0.0400493	-0.999194	0.202794	0	0	0	1
-0.044373	-0.998181	-0.039934	0.290705	-0.999003	0.0443474	0.000753667	-0.472099	0.000991331	0.0399125	-0.9992	0.202764	0	0	0	1
-0.0443601	-0.998192	-0.0396892	0.291087	-0.999003	0.0443403	0.000600399	-0.472106	0.00113317	0.0396611	-0.99921	0.202735	0	0	0	1
-0.0445396	-0.998194	-0.0394262	0.291431	-0.998995	0.0445291	0.000363962	-0.472142	0.00136496	0.0393877	-0.99922	0.202739	0	0	0	1
-0.0447586	-0.998196	-0.0391236	0.291786	-0.998985	0.0447541	0.000202564	-0.472157	0.00152139	0.0390779	-0.999232	0.202746	0	0	0	1
-0.0450868	-0.998187	-0.0389861	0.292116	-0.99897	0.0450877	6.57203e-05	-0.472162	0.00166484	0.0389338	-0.999237	0.202742	0	0	0	1
-0.0451536	-0.998188	-0.0388665	0.292472	-0.998967	0.0451602	-8.76789e-05	-0.47217	0.00181539	0.0388073	-0.999242	0.202738	0	0	0	1
-0.0453175	-0.998183	-0.0388103	0.292828	-0.998959	0.0453297	-0.000230083	-0.472174	0.00196157	0.0387444	-0.999244	0.202733	0	0	0	1
-0.0452348	-0.998187	-0.0388017	0.293201	-0.998962	0.0452553	-0.000447217	-0.472198	0.00217504	0.0387261	-0.999244	0.202746	0	0	0	1
-0.0451685	-0.998191	-0.0387942	0.293615	-0.998965	0.0451974	-0.000664369	-0.472217	0.00238922	0.0387089	-0.999245	0.202766	0	0	0	1
-0.0449336	-0.998201	-0.0387951	0.294011	-0.998975	0.0449708	-0.000884488	-0.472241	0.00260021	0.0387006	-0.999244	0.202793	0	0	0	1
-0.0447582	-0.998209	-0.0387961	0.294388	-0.998982	0.0448015	-0.00104255	-0.472247	0.00275148	0.0386949	-0.999244	0.202802	0	0	0	1
-0.0446496	-0.998214	-0.0387901	0.29473	-0.998987	0.0446995	-0.0012151	-0.472263	0.0029195	0.0386815	-0.999244	0.202823	0	0	0	1
-0.0446568	-0.998215	-0.0387596	0.2951	-0.998986	0.0447155	-0.00144566	-0.472294	0.00314891	0.0386406	-0.999245	0.202863	0	0	0	1
-0.0447089	-0.998213	-0.03874	0.295489	-0.998983	0.0447749	-0.00163624	-0.47231	0.00334059	0.0386124	-0.999246	0.202893	0	0	0	1
-0.0446501	-0.998217	-0.0387257	0.295872	-0.998985	0.0447239	-0.00183823	-0.47233	0.0035396	0.0385892	-0.999246	0.202935	0	0	0	1
-0.0444998	-0.998225	-0.0386874	0.296261	-0.998991	0.0445822	-0.00206909	-0.472361	0.00376288	0.0385412	-0.999247	0.202991	0	0	0	1
-0.0442783	-0.998235	-0.0386638	0.296618	-0.999	0.044367	-0.00223935	-0.472375	0.00392349	0.0385109	-0.999247	0.203027	0	0	0	1
-0.0442559	-0.998238	-0.0386204	0.29695	-0.999	0.0443506	-0.00240071	-0.47239	0.00408202	0.0384605	-0.999249	0.203061	0	0	0	1
-0.0441929	-0.998249	-0.0384152	0.297321	-0.999002	0.0442924	-0.0025481	-0.472398	0.00421783	0.0382493	-0.999256	0.203072	0	0	0	1
-0.044075	-0.998259	-0.0382778	0.297629	-0.999007	0.044181	-0.00273829	-0.472417	0.00439738	0.0381042	-0.999261	0.203068	0	0	0	1
-0.0439581	-0.998274	-0.0380362	0.297961	-0.999011	0.0440704	-0.0029352	-0.472442	0.0045791	0.0378546	-0.99927	0.203055	0	0	0	1
-0.043826	-0.998289	-0.0377911	0.298282	-0.999016	0.0439427	-0.00308317	-0.472449	0.00471123	0.0376038	-0.999279	0.20305	0	0	0	1
-0.0436691	-0.998301	-0.0376376	0.298609	-0.999022	0.0437917	-0.00326315	-0.47247	0.00487851	0.0374433	-0.999284	0.203057	0	0	0	1
-0.0434924	-0.998315	-0.037493	0.298961	-0.999029	0.0436214	-0.00345718	-0.472491	0.00505955	0.0372913	-0.999289	0.203076	0	0	0	1
-0.0434872	-0.998318	-0.0374172	0.299334	-0.999029	0.0436223	-0.0036279	-0.4725	0.00522671	0.0372082	-0.999291	0.203094	0	0	0	1
-0.0435679	-0.998316	-0.0373783	0.299723	-0.999024	0.0437103	-0.00382989	-0.472517	0.00542996	0.03716	-0.999291	0.203113	0	0	0	1
-0.0434549	-0.998321	-0.0373626	0.300087	-0.999028	0.0436032	-0.00399412	-0.472523	0.00558925	0.0371378	-0.999291	0.203123	0	0	0	1
-0.0434272	-0.998323	-0.0373433	0.300422	-0.999028	0.0435816	-0.00415923	-0.472531	0.00575244	0.0371115	-0.999291	0.203134	0	0	0	1
-0.0433185	-0.998328	-0.0373243	0.300773	-0.999031	0.0434856	-0.00450784	-0.472589	0.00609609	0.0370779	-0.999291	0.203168	0	0	0	1
-0.0432307	-0.998334	-0.0372838	0.301133	-0.999034	0.043404	-0.00468513	-0.472601	0.00626831	0.0370303	-0.999291	0.203197	0	0	0	1
-0.0432463	-0.998335	-0.037236	0.301487	-0.999032	0.0434281	-0.00491888	-0.47263	0.0065005	0.0369723	-0.999292	0.203246	0	0	0	1
-0.0430729	-0.998343	-0.0372206	0.301888	-0.999037	0.0432635	-0.00516358	-0.47265	0.00673805	0.0369475	-0.999291	0.203281	0	0	0	1
-0.0429837	-0.998348	-0.037196	0.302327	-0.99904	0.0431814	-0.00536212	-0.472657	0.00693217	0.0369149	-0.999291	0.203316	0	0	0	1
-0.0434968	-0.998327	-0.0371518	0.302662	-0.999016	0.0437013	-0.00554656	-0.472676	0.0071336	0.0368591	-0.999292	0.203364	0	0	0	1
-0.0438151	-0.998315	-0.0371142	0.303039	-0.999001	0.0440265	-0.0057354	-0.472686	0.00733248	0.0368109	-0.999292	0.203406	0	0	0	1
-0.0440657	-0.998305	-0.0370656	0.303452	-0.998988	0.0442858	-0.00597751	-0.47271	0.00758161	0.0367498	-0.999293	0.203463	0	0	0	1
-0.044275	-0.998298	-0.0370127	0.303855	-0.998977	0.044505	-0.00625441	-0.472746	0.00786377	0.036683	-0.999293	0.203539	0	0	0	1
-0.0443241	-0.998298	-0.0369542	0.304293	-0.998972	0.0445634	-0.00651951	-0.472776	0.00812797	0.0366124	-0.999293	0.203622	0	0	0	1
-0.0444542	-0.998295	-0.0368916	0.304755	-0.998965	0.0447025	-0.0067766	-0.472799	0.00838696	0.0365373	-0.999294	0.203701	0	0	0	1
-0.0447927	-0.998281	-0.0368439	0.30511	-0.998948	0.0450484	-0.00698726	-0.472823	0.00860778	0.0364773	-0.999294	0.203764	0	0	0	1
-0.0448863	-0.998279	-0.0367977	0.305431	-0.998942	0.0451489	-0.00718476	-0.472843	0.00880654	0.0364214	-0.999295	0.203823	0	0	0	1
-0.0448514	-0.998281	-0.0367684	0.305774	-0.998941	0.0451207	-0.00737676	-0.472858	0.00899588	0.0363838	-0.999294	0.203867	0	0	0	1
-0.0446174	-0.998293	-0.0367451	0.306119	-0.99895	0.0448953	-0.00762286	-0.47289	0.00923231	0.0363516	-0.999293	0.203922	0	0	0	1
-0.0445176	-0.998299	-0.0366964	0.306453	-0.998952	0.0448024	-0.00782512	-0.472912	0.00942868	0.0362948	-0.999293	0.203979	0	0	0	1
-0.0442555	-0.998312	-0.0366501	0.306847	-0.998962	0.0445478	-0.00804832	-0.472936	0.00964021	0.0362411	-0.999293	0.204046	0	0	0	1
-0.0440789	-0.998322	-0.0365902	0.30722	-0.998968	0.0443788	-0.00827786	-0.472963	0.0098606	0.0361728	-0.999294	0.204125	0	0	0	1
-0.0440602	-0.998325	-0.0365329	0.307572	-0.998966	0.0443677	-0.00850369	-0.472991	0.0100831	0.0361057	-0.999294	0.204201	0	0	0	1
-0.0438953	-0.998334	-0.0364843	0.307951	-0.998972	0.0442091	-0.00869371	-0.473003	0.010265	0.0360504	-0.999294	0.204258	0	0	0	1
-0.0437859	-0.998341	-0.0364301	0.308339	-0.998974	0.0441065	-0.00890125	-0.47302	0.0104661	0.0359882	-0.999294	0.204322	0	0	0	1
-0.0437565	-0.998345	-0.0363661	0.308724	-0.998973	0.0440851	-0.00914204	-0.47305	0.0107029	0.035914	-0.999294	0.204409	0	0	0	1
-0.0438405	-0.998344	-0.0362965	0.309129	-0.998967	0.0441774	-0.00939413	-0.473077	0.0109549	0.0358325	-0.999295	0.204498	0	0	0	1
-0.0439994	-0.998339	-0.0362295	0.309522	-0.998957	0.0443435	-0.00961364	-0.473095	0.011177	0.035754	-0.999295	0.204572	0	0	0	1
-0.0440601	-0.998339	-0.0361688	0.309886	-0.998952	0.0444113	-0.00982825	-0.473116	0.011391	0.0356832	-0.999295	0.204642	0	0	0	1
-0.0438765	-0.998348	-0.0361263	0.310242	-0.998958	0.0442343	-0.0100315	-0.473134	0.0115858	0.0356337	-0.999295	0.204706	0	0	0	1
-0.0437641	-0.998355	-0.0360641	0.310607	-0.99896	0.0441292	-0.0102573	-0.473161	0.0118047	0.035563	-0.999294	0.204783	0	0	0	1
-0.0436589	-0.998362	-0.0359943	0.310984	-0.998962	0.0440331	-0.0105388	-0.473201	0.0120794	0.0354821	-0.999294	0.20488	0	0	0	1
-0.0435739	-0.998369	-0.0359237	0.311366	-0.998962	0.0439586	-0.0108624	-0.473252	0.0123966	0.0353984	-0.999293	0.20498	0	0	0	1
-0.0436168	-0.998369	-0.0358661	0.31174	-0.998957	0.0440096	-0.0111094	-0.473278	0.0126426	0.0353295	-0.999292	0.205056	0	0	0	1
-0.0436577	-0.99837	-0.0357986	0.312096	-0.998952	0.0440577	-0.0113374	-0.473303	0.012869	0.0352515	-0.999292	0.205133	0	0	0	1
-0.0439109	-0.99836	-0.0357456	0.312403	-0.998938	0.0443169	-0.0115234	-0.473318	0.0130615	0.035187	-0.999292	0.205192	0	0	0	1
-0.0440081	-0.998358	-0.0356949	0.312745	-0.998931	0.0444203	-0.0117179	-0.473332	0.0132571	0.0351265	-0.999292	0.205247	0	0	0	1
-0.0442692	-0.998348	-0.0356387	0.313095	-0.998917	0.0446888	-0.0119438	-0.473353	0.0134896	0.0350567	-0.999291	0.205312	0	0	0	1
-0.0445108	-0.998341	-0.035557	0.313472	-0.998902	0.0449395	-0.0122338	-0.473389	0.0137843	0.0349588	-0.99929	0.205405	0	0	0	1
-0.0446166	-0.998339	-0.0354704	0.31388	-0.998893	0.0450539	-0.0125119	-0.47342	0.0140621	0.0348582	-0.99929	0.205505	0	0	0	1
-0.0448829	-0.998329	-0.0354028	0.314259	-0.998878	0.0453272	-0.0127383	-0.473437	0.0142946	0.0347767	-0.99929	0.205577	0	0	0	1
-0.0449934	-0.998326	-0.0353583	0.314621	-0.998871	0.0454433	-0.0129138	-0.47344	0.0144718	0.0347227	-0.999289	0.205619	0	0	0	1
-0.0448273	-0.998334	-0.0353345	0.314988	-0.998876	0.0452828	-0.0130889	-0.473442	0.01464	0.0346934	-0.999287	0.205653	0	0	0	1
-0.0447343	-0.99834	-0.0352902	0.31536	-0.998876	0.0451989	-0.0133737	-0.473473	0.0149195	0.0346377	-0.999285	0.20571	0	0	0	1
-0.044793	-0.998339	-0.0352322	0.315747	-0.998869	0.0452662	-0.0136439	-0.473504	0.015189	0.0345667	-0.999284	0.205784	0	0	0	1
-0.0448608	-0.998339	-0.0351486	0.316147	-0.998862	0.0453427	-0.0139307	-0.473537	0.0154742	0.0344691	-0.999283	0.205885	0	0	0	1
-0.0447765	-0.998347	-0.0350494	0.316541	-0.998861	0.0452667	-0.0142195	-0.473575	0.0157555	0.0343583	-0.999282	0.206001	0	0	0	1
-0.0447055	-0.998353	-0.0349626	0.316902	-0.99886	0.0452029	-0.0144724	-0.473607	0.0160019	0.0342612	-0.999281	0.206104	0	0	0	1
-0.0446182	-0.998359	-0.0348968	0.317255	-0.998861	0.0451223	-0.0146991	-0.473628	0.0162225	0.0341866	-0.99928	0.206189	0	0	0	1
-0.0445349	-0.998366	-0.0348032	0.317623	-0.99886	0.0450462	-0.0149543	-0.473662	0.0164705	0.034083	-0.99928	0.206293	0	0	0	1
-0.0442775	-0.998381	-0.0347	0.318034	-0.998867	0.0447972	-0.0152549	-0.4737	0.0167576	0.0339707	-0.999279	0.206423	0	0	0	1
-0.044062	-0.998394	-0.0345966	0.318433	-0.998871	0.0445904	-0.0155666	-0.473747	0.0170572	0.0338571	-0.999278	0.206557	0	0	0	1
-0.0440152	-0.998399	-0.0345071	0.318758	-0.998869	0.0445502	-0.0158063	-0.473777	0.0172912	0.0337578	-0.999277	0.20666	0	0	0	1
-0.043861	-0.998408	-0.0344458	0.3191	-0.998873	0.0444015	-0.0160034	-0.473794	0.0174803	0.0336906	-0.999276	0.206733	0	0	0	1
-0.0437298	-0.998416	-0.0343902	0.319419	-0.998876	0.0442752	-0.0161789	-0.473803	0.0176489	0.0336295	-0.999275	0.206795	0	0	0	1
-0.0437084	-0.998419	-0.0343221	0.319759	-0.998873	0.0442596	-0.01639	-0.473823	0.0178561	0.0335525	-0.999274	0.206875	0	0	0	1
-0.0435871	-0.998427	-0.034236	0.320129	-0.998874	0.0441453	-0.0166449	-0.473851	0.018103	0.0334574	-0.999273	0.206979	0	0	0	1
-0.0434948	-0.998435	-0.034141	0.320471	-0.998873	0.0440597	-0.0168968	-0.473883	0.0183475	0.0333531	-0.999272	0.207085	0	0	0	1
-0.043404	-0.998442	-0.0340551	0.320825	-0.998873	0.0439756	-0.0171464	-0.473916	0.0185902	0.033258	-0.99927	0.207189	0	0	0	1
-0.0433878	-0.998445	-0.0339627	0.321171	-0.998869	0.0439662	-0.0174044	-0.473945	0.0188435	0.0331547	-0.999269	0.2073	0	0	0	1
-0.0433862	-0.998449	-0.0338672	0.321513	-0.998864	0.0439715	-0.017669	-0.473983	0.0191037	0.0330477	-0.999268	0.207412	0	0	0	1
-0.0433961	-0.998452	-0.0337677	0.321847	-0.998859	0.0439883	-0.0179332	-0.474018	0.0193638	0.0329365	-0.999266	0.207528	0	0	0	1
-0.0433461	-0.998457	-0.0336685	0.322191	-0.998856	0.0439448	-0.0181932	-0.474055	0.0196176	0.0328269	-0.999265	0.207641	0	0	0	1
-0.0433281	-0.998461	-0.0335659	0.322544	-0.998851	0.0439344	-0.0184842	-0.474096	0.0199034	0.032712	-0.999263	0.207769	0	0	0	1
-0.0433816	-0.998463	-0.0334387	0.322932	-0.998842	0.0439957	-0.0188018	-0.474141	0.0202171	0.0325699	-0.999262	0.207912	0	0	0	1
-0.0437133	-0.998453	-0.0333127	0.323303	-0.998821	0.0443353	-0.0191219	-0.474187	0.0205423	0.0324231	-0.99926	0.208056	0	0	0	1
-0.0439303	-0.998448	-0.0331697	0.323701	-0.998804	0.0445608	-0.0194723	-0.474242	0.0208932	0.0322602	-0.999258	0.208216	0	0	0	1
-0.044105	-0.998445	-0.0330326	0.324066	-0.99879	0.0447435	-0.0198098	-0.474295	0.02123	0.0321045	-0.999256	0.208372	0	0	0	1
-0.0439985	-0.998455	-0.0328935	0.324468	-0.998787	0.0446458	-0.0201794	-0.474355	0.0215898	0.0319513	-0.999253	0.208545	0	0	0	1
-0.0440679	-0.998456	-0.0327542	0.324843	-0.998776	0.0447231	-0.0205203	-0.474408	0.0219265	0.0317955	-0.99925	0.208705	0	0	0	1
-0.0441587	-0.998457	-0.0326157	0.325219	-0.998765	0.044822	-0.02087	-0.474465	0.0222727	0.0316395	-0.999248	0.208867	0	0	0	1
-0.0442756	-0.998455	-0.0324956	0.325556	-0.998753	0.0449456	-0.0211686	-0.474508	0.0225695	0.0315035	-0.999245	0.209004	0	0	0	1
-0.0443627	-0.998455	-0.0323885	0.325881	-0.998743	0.0450386	-0.0214312	-0.474541	0.0228299	0.0313827	-0.999243	0.209122	0	0	0	1
-0.044298	-0.998461	-0.0322906	0.326194	-0.99874	0.0449794	-0.021682	-0.474573	0.0230741	0.0312752	-0.999241	0.209233	0	0	0	1
-0.0441685	-0.99847	-0.0321971	0.326496	-0.998741	0.0448551	-0.0219144	-0.474601	0.0232981	0.0311744	-0.999239	0.209337	0	0	0	1
-0.0439487	-0.998483	-0.0320936	0.326851	-0.998744	0.0446411	-0.0221808	-0.474631	0.0235528	0.0310642	-0.999236	0.209456	0	0	0	1
-0.0438327	-0.998492	-0.0319763	0.327202	-0.998742	0.044532	-0.0224965	-0.47468	0.0238595	0.0309358	-0.999233	0.2096	0	0	0	1
-0.0436804	-0.998502	-0.0318446	0.327569	-0.998741	0.0443866	-0.0228194	-0.474727	0.0241718	0.0307935	-0.99923	0.209753	0	0	0	1
-0.0435366	-0.998513	-0.0317213	0.32793	-0.99874	0.0442498	-0.0231463	-0.474769	0.0244886	0.0306594	-0.999226	0.209905	0	0	0	1
-0.0434114	-0.998522	-0.031593	0.328277	-0.998738	0.0441305	-0.0234461	-0.474796	0.0247788	0.0305211	-0.999223	0.210049	0	0	0	1
-0.0432709	-0.998533	-0.031458	0.328629	-0.998736	0.0439973	-0.0237939	-0.474843	0.0251161	0.0303744	-0.999219	0.210215	0	0	0	1
-0.043181	-0.998541	-0.0313117	0.328992	-0.998731	0.0439139	-0.0241312	-0.474884	0.0254441	0.0302158	-0.999216	0.210379	0	0	0	1
-0.0430561	-0.998551	-0.031166	0.329381	-0.998728	0.0437962	-0.0244984	-0.474929	0.0258009	0.0300574	-0.999212	0.210555	0	0	0	1
-0.0430832	-0.998555	-0.0310031	0.329771	-0.998717	0.0438303	-0.0248704	-0.47498	0.0261664	0.0298776	-0.999207	0.210737	0	0	0	1
-0.0431369	-0.998557	-0.0308474	0.330147	-0.998705	0.043891	-0.0252433	-0.475029	0.0265339	0.0297043	-0.999203	0.210918	0	0	0	1
-0.0430477	-0.998566	-0.0307049	0.3305	-0.9987	0.0438078	-0.0255745	-0.475053	0.026856	0.0295499	-0.999199	0.211078	0	0	0	1
-0.0430492	-0.99857	-0.0305508	0.330874	-0.998691	0.0438155	-0.0259264	-0.475081	0.027201	0.0293806	-0.999195	0.21125	0	0	0	1
-0.0428056	-0.998586	-0.030388	0.331276	-0.998691	0.0435785	-0.026304	-0.475123	0.0275641	0.0292081	-0.99919	0.211437	0	0	0	1
-0.0426516	-0.998597	-0.0302179	0.331696	-0.998687	0.043432	-0.0267235	-0.475186	0.0279716	0.0290243	-0.999184	0.211643	0	0	0	1
-0.0426195	-0.998604	-0.0300314	0.332117	-0.998676	0.0434072	-0.0271554	-0.475254	0.0283942	0.0288202	-0.999178	0.211856	0	0	0	1
-0.0426476	-0.998608	-0.0298845	0.332481	-0.998665	0.0434411	-0.0275033	-0.475297	0.0287363	0.0286576	-0.999173	0.212025	0	0	0	1
-0.0426408	-0.998612	-0.0297554	0.332829	-0.998657	0.043439	-0.0278021	-0.475312	0.0290291	0.0285159	-0.999168	0.212166	0	0	0	1
-0.0425442	-0.99862	-0.0296239	0.333184	-0.998652	0.0433473	-0.0281052	-0.475329	0.0293236	0.0283742	-0.999164	0.212311	0	0	0	1
-0.0426477	-0.998619	-0.0294851	0.333532	-0.998639	0.0434554	-0.0284127	-0.475343	0.0296278	0.0282192	-0.999159	0.212459	0	0	0	1
-0.0428638	-0.998615	-0.029324	0.333904	-0.99862	0.0436761	-0.028746	-0.475344	0.0299601	0.0280374	-0.999154	0.212623	0	0	0	1
-0.043313	-0.998601	-0.0291505	0.334303	-0.998589	0.0441305	-0.0291229	-0.475349	0.0303418	0.027834	-0.999148	0.212808	0	0	0	1
-0.043732	-0.998588	-0.0289582	0.334737	-0.998558	0.0445551	-0.0295361	-0.475356	0.0307577	0.0276107	-0.999142	0.213012	0	0	0	1
-0.0440021	-0.998582	-0.0287673	0.335145	-0.998533	0.0448307	-0.0299517	-0.475382	0.031172	0.0273932	-0.999135	0.213218	0	0	0	1
-0.0442505	-0.998576	-0.0285917	0.335537	-0.998511	0.0450838	-0.0303283	-0.475394	0.0315473	0.0271931	-0.999129	0.213405	0	0	0	1
-0.0440771	-0.998588	-0.02843	0.335924	-0.998507	0.044915	-0.0306858	-0.475413	0.0318926	0.0270211	-0.999122	0.213582	0	0	0	1
-0.0439006	-0.998602	-0.0282256	0.336402	-0.998501	0.0447443	-0.0311448	-0.475447	0.0323373	0.0268021	-0.999114	0.21381	0	0	0	1
-0.04378	-0.998613	-0.0280224	0.336871	-0.998492	0.0446291	-0.0315898	-0.475484	0.0327698	0.0265832	-0.999106	0.214031	0	0	0	1
-0.0439287	-0.998612	-0.0277965	0.337356	-0.998471	0.0447823	-0.032045	-0.475508	0.0332185	0.0263324	-0.999097	0.214257	0	0	0	1
-0.0441894	-0.998608	-0.0275403	0.337901	-0.998442	0.0450474	-0.0325451	-0.475531	0.0337136	0.0260454	-0.999088	0.214502	0	0	0	1
-0.0445046	-0.998604	-0.027192	0.338692	-0.998409	0.0453656	-0.0331174	-0.475505	0.0342779	0.0256611	-0.999079	0.21478	0	0	0	1
-0.0449235	-0.998592	-0.0269314	0.339677	-0.998374	0.0457879	-0.0336074	-0.475373	0.0347663	0.025364	-0.99907	0.214976	0	0	0	1
-0.0458769	-0.998551	-0.0268404	0.340469	-0.998323	0.0467425	-0.0337895	-0.475157	0.0349684	0.0252315	-0.999066	0.214993	0	0	0	1
-0.0463645	-0.998529	-0.0268326	0.340865	-0.9983	0.0472295	-0.033786	-0.475003	0.0349768	0.0252067	-0.999066	0.214941	0	0	0	1
-0.0464572	-0.998525	-0.0268037	0.341065	-0.998297	0.0473207	-0.033767	-0.474953	0.0349588	0.0251755	-0.999068	0.214911	0	0	0	1
-0.0462058	-0.998537	-0.0267875	0.341274	-0.998308	0.0470689	-0.0337697	-0.474921	0.0349544	0.025168	-0.999068	0.214889	0	0	0	1
-0.0457571	-0.998558	-0.026771	0.341644	-0.998328	0.0466209	-0.0338127	-0.474866	0.0349852	0.0251652	-0.999067	0.21487	0	0	0	1
-0.0455501	-0.998569	-0.0267245	0.342179	-0.998334	0.0464148	-0.0339163	-0.474794	0.0350814	0.0251213	-0.999065	0.214862	0	0	0	1
-0.0460028	-0.998549	-0.0266804	0.34277	-0.99831	0.0468679	-0.0339995	-0.474692	0.0351738	0.0250574	-0.999063	0.214824	0	0	0	1
-0.046868	-0.998508	-0.0267126	0.343265	-0.99826	0.0477405	-0.0342557	-0.474638	0.035453	0.0250469	-0.999054	0.214704	0	0	0	1
-0.0473524	-0.998482	-0.0268422	0.343696	-0.998223	0.0482388	-0.0346306	-0.474618	0.0358461	0.0251408	-0.999037	0.214495	0	0	0	1
-0.047606	-0.998466	-0.0269864	0.344033	-0.998191	0.0485112	-0.035173	-0.474658	0.0364014	0.0252494	-0.999014	0.21429	0	0	0	1
-0.0476459	-0.99846	-0.0271286	0.344307	-0.998169	0.0485696	-0.0356999	-0.474713	0.0369358	0.0253643	-0.998992	0.214109	0	0	0	1
-0.0476033	-0.998459	-0.0272433	0.344613	-0.998152	0.0485448	-0.036231	-0.474766	0.037471	0.0254545	-0.99897	0.213968	0	0	0	1
-0.0473687	-0.998469	-0.0273111	0.344988	-0.99814	0.0483283	-0.036836	-0.474832	0.0380728	0.0255017	-0.998946	0.213871	0	0	0	1
-0.0471655	-0.998476	-0.0273842	0.345395	-0.998127	0.0481432	-0.0374327	-0.474889	0.0386674	0.0255537	-0.998921	0.213768	0	0	0	1
-0.0469668	-0.998484	-0.0274487	0.345759	-0.998115	0.0479607	-0.037964	-0.474939	0.0391962	0.0256002	-0.9989	0.213676	0	0	0	1
-0.0468325	-0.998488	-0.0275095	0.346081	-0.998106	0.0478392	-0.0383655	-0.474967	0.0395969	0.025647	-0.998883	0.213587	0	0	0	1
-0.0466734	-0.998495	-0.0275436	0.346402	-0.998096	0.0476925	-0.0387937	-0.475005	0.0400223	0.0256669	-0.998865	0.213526	0	0	0	1
-0.0464543	-0.998505	-0.0275514	0.346732	-0.998085	0.0474879	-0.0393416	-0.475074	0.0405645	0.0256574	-0.998844	0.213498	0	0	0	1
-0.0462054	-0.998516	-0.0275865	0.347067	-0.998072	0.0472558	-0.0399344	-0.475152	0.0411521	0.0256745	-0.998819	0.213454	0	0	0	1
-0.0460785	-0.99852	-0.0276295	0.347428	-0.99804	0.0471541	-0.0408441	-0.4753	0.0420599	0.0256797	-0.998781	0.213395	0	0	0	1
-0.0458594	-0.998528	-0.0277229	0.347788	-0.998017	0.0469593	-0.0416282	-0.475406	0.0428422	0.0257453	-0.998746	0.213275	0	0	0	1
-0.0458012	-0.998528	-0.0277968	0.34812	-0.997993	0.04692	-0.0422346	-0.475471	0.0434501	0.0257931	-0.998719	0.21317	0	0	0	1
-0.0457477	-0.998531	-0.0278018	0.348475	-0.997977	0.0468782	-0.0426777	-0.475499	0.0438918	0.0257796	-0.9987	0.213128	0	0	0	1
-0.0456649	-0.998536	-0.0277477	0.348856	-0.997966	0.0468016	-0.0430077	-0.475514	0.0442168	0.0257137	-0.998687	0.213149	0	0	0	1
-0.0456813	-0.998538	-0.0276619	0.349242	-0.997954	0.0468209	-0.0432726	-0.475512	0.044478	0.025615	-0.998678	0.213204	0	0	0	1
-0.0456749	-0.99854	-0.0275855	0.349582	-0.997944	0.0468169	-0.0434981	-0.475508	0.0446995	0.0255285	-0.99867	0.213248	0	0	0	1
-0.0455766	-0.998546	-0.0275295	0.349935	-0.997937	0.0467229	-0.043763	-0.47551	0.0449592	0.0254646	-0.99866	0.213272	0	0	0	1
-0.0454135	-0.998554	-0.0275007	0.350264	-0.997932	0.046566	-0.044052	-0.475518	0.0452424	0.0254298	-0.998648	0.213274	0	0	0	1
-0.0454062	-0.998555	-0.0274683	0.350605	-0.99792	0.0465638	-0.04431	-0.475518	0.0454985	0.0253857	-0.998638	0.213265	0	0	0	1
-0.0452145	-0.998565	-0.0274353	0.350982	-0.997913	0.04638	-0.0446721	-0.475534	0.045854	0.0253447	-0.998623	0.213268	0	0	0	1
-0.0452109	-0.998566	-0.0273954	0.351342	-0.997897	0.0463833	-0.045019	-0.47555	0.0461987	0.025289	-0.998608	0.213274	0	0	0	1
-0.0452396	-0.998566	-0.0273472	0.351677	-0.997883	0.0464168	-0.0452955	-0.475554	0.0464734	0.0252267	-0.998597	0.213279	0	0	0	1
-0.0453508	-0.998563	-0.0272822	0.352054	-0.997864	0.0465324	-0.0455963	-0.475557	0.0467738	0.0251426	-0.998585	0.213304	0	0	0	1
-0.0456237	-0.998553	-0.0271975	0.352426	-0.997838	0.0468084	-0.0458864	-0.47556	0.0470666	0.0250317	-0.998574	0.213351	0	0	0	1
-0.0459624	-0.99854	-0.0271025	0.352808	-0.997809	0.0471492	-0.0461592	-0.475558	0.0473432	0.024908	-0.998564	0.213398	0	0	0	1
-0.046199	-0.998531	-0.0270337	0.353158	-0.997785	0.047389	-0.0464277	-0.475555	0.0476141	0.0248155	-0.998553	0.213419	0	0	0	1
-0.0462869	-0.998529	-0.0269727	0.353541	-0.997769	0.04748	-0.0466729	-0.475541	0.0478584	0.0247388	-0.998544	0.213436	0	0	0	1
-0.0465107	-0.998521	-0.0268788	0.353931	-0.997745	0.0477063	-0.0469624	-0.475542	0.0481488	0.0246205	-0.998533	0.213484	0	0	0	1
-0.0464793	-0.998525	-0.0267757	0.354341	-0.997731	0.0476777	-0.047278	-0.475551	0.0484585	0.0245041	-0.99852	0.213557	0	0	0	1
-0.0464082	-0.998531	-0.0266636	0.354732	-0.997722	0.0476079	-0.0475501	-0.475552	0.0487232	0.0243827	-0.998511	0.213635	0	0	0	1
-0.0463953	-0.998535	-0.0265547	0.355084	-0.99771	0.047596	-0.0478107	-0.475559	0.0489781	0.0242623	-0.998501	0.213715	0	0	0	1
-0.0465699	-0.99853	-0.0264397	0.355469	-0.997688	0.0477715	-0.0480886	-0.47556	0.0492545	0.0241257	-0.998491	0.213789	0	0	0	1
-0.0465423	-0.998534	-0.0263165	0.355876	-0.997674	0.0477454	-0.0484051	-0.475568	0.0495642	0.0239891	-0.998479	0.213881	0	0	0	1
-0.0465424	-0.998538	-0.0261758	0.356281	-0.997659	0.0477462	-0.048722	-0.475584	0.0498741	0.0238335	-0.998467	0.21399	0	0	0	1
-0.0463353	-0.998551	-0.0260454	0.35668	-0.997655	0.0475393	-0.0489975	-0.475589	0.0501382	0.0237007	-0.998457	0.214094	0	0	0	1
-0.0463751	-0.998552	-0.0259212	0.357057	-0.997641	0.0475786	-0.0492433	-0.475587	0.0503789	0.0235631	-0.998448	0.214182	0	0	0	1
-0.0463774	-0.998555	-0.0258215	0.357382	-0.997629	0.0475817	-0.0494947	-0.475591	0.0506254	0.0234515	-0.998438	0.214253	0	0	0	1
-0.0461794	-0.998566	-0.0257279	0.357716	-0.997626	0.047385	-0.0497438	-0.475595	0.0508652	0.0233564	-0.998428	0.214318	0	0	0	1
-0.0459829	-0.998577	-0.0256497	0.358029	-0.997624	0.0471899	-0.0499609	-0.475593	0.0510738	0.0232781	-0.998419	0.214362	0	0	0	1
-0.0457722	-0.998589	-0.0255877	0.358345	-0.99762	0.0469826	-0.0502349	-0.475604	0.0513398	0.0232142	-0.998407	0.214405	0	0	0	1
-0.0455619	-0.9986	-0.025506	0.358664	-0.997615	0.046775	-0.0505242	-0.475617	0.0516201	0.02313	-0.998395	0.214462	0	0	0	1
-0.0454813	-0.998607	-0.0253899	0.359017	-0.997605	0.0466949	-0.0508034	-0.475625	0.0518918	0.0230052	-0.998384	0.214545	0	0	0	1
-0.045431	-0.998612	-0.0252659	0.359381	-0.997591	0.0466453	-0.0511128	-0.47564	0.052194	0.0228697	-0.998371	0.214641	0	0	0	1
-0.0454837	-0.998613	-0.0251326	0.359741	-0.997574	0.0466975	-0.0513988	-0.475652	0.0524748	0.0227206	-0.99836	0.214742	0	0	0	1
-0.0454572	-0.998617	-0.0250314	0.360081	-0.997563	0.0466714	-0.0516474	-0.475652	0.0527179	0.0226094	-0.998349	0.214815	0	0	0	1
-0.0453506	-0.998625	-0.0249208	0.360445	-0.997552	0.0465658	-0.0519491	-0.475662	0.0530117	0.0224906	-0.998336	0.214896	0	0	0	1
-0.0454158	-0.998625	-0.0247931	0.360793	-0.997535	0.0466303	-0.052219	-0.475668	0.053277	0.0223472	-0.998325	0.214986	0	0	0	1
-0.045502	-0.998624	-0.0246656	0.361158	-0.997515	0.0467162	-0.0525176	-0.475679	0.0535713	0.0222014	-0.998313	0.215082	0	0	0	1
-0.0454595	-0.99863	-0.0245182	0.361548	-0.997501	0.0466726	-0.052824	-0.475685	0.0538696	0.0220423	-0.9983	0.215191	0	0	0	1
-0.0458033	-0.998616	-0.0244342	0.361716	-0.997476	0.0470151	-0.0529883	-0.475692	0.0540374	0.0219323	-0.998294	0.215258	0	0	0	1
-0.0463415	-0.998591	-0.0244255	0.361699	-0.997451	0.047552	-0.0529795	-0.475703	0.05404	0.0218949	-0.998294	0.215246	0	0	0	1
-0.046767	-0.998571	-0.0244468	0.361614	-0.997434	0.0479768	-0.0529215	-0.475756	0.0539925	0.0218959	-0.998297	0.21521	0	0	0	1
-0.0471253	-0.998553	-0.024489	0.361496	-0.997421	0.0483351	-0.0528383	-0.47583	0.0539192	0.0219226	-0.9983	0.215161	0	0	0	1
-0.0474441	-0.998536	-0.0245597	0.361364	-0.997413	0.0486543	-0.0526975	-0.475907	0.0537889	0.0219828	-0.998306	0.215077	0	0	0	1
-0.0478011	-0.998517	-0.0246529	0.361196	-0.997405	0.0490117	-0.052506	-0.475996	0.05361	0.0220659	-0.998314	0.214967	0	0	0	1
-0.0481644	-0.998497	-0.0247523	0.361013	-0.997398	0.0493755	-0.0523072	-0.476087	0.0534244	0.0221554	-0.998322	0.214853	0	0	0	1
-0.0486323	-0.998471	-0.0248965	0.360766	-0.997389	0.0498443	-0.0520235	-0.476176	0.0531586	0.0222882	-0.998333	0.214694	0	0	0	1
-0.0491068	-0.998444	-0.0250371	0.360508	-0.997382	0.0503185	-0.0517064	-0.476236	0.0528594	0.0224192	-0.998346	0.214532	0	0	0	1
-0.0496003	-0.998416	-0.0251763	0.360241	-0.99738	0.0508091	-0.0512726	-0.476272	0.0524442	0.0225539	-0.998365	0.214371	0	0	0	1
-0.0500427	-0.998391	-0.0252918	0.359996	-0.99737	0.0512512	-0.0510123	-0.476311	0.0522001	0.0226592	-0.998375	0.214243	0	0	0	1
-0.0505052	-0.998365	-0.0254214	0.35973	-0.997361	0.0517135	-0.0507289	-0.476302	0.0519342	0.022779	-0.998386	0.214098	0	0	0	1
-0.0509641	-0.998338	-0.0255659	0.359457	-0.997351	0.052173	-0.050451	-0.476279	0.0516746	0.0229137	-0.998397	0.213948	0	0	0	1
-0.0514507	-0.998309	-0.0257021	0.359173	-0.99734	0.0526596	-0.0501677	-0.476265	0.05141	0.0230393	-0.998408	0.213801	0	0	0	1
-0.05195	-0.99828	-0.025843	0.358884	-0.997327	0.0531593	-0.0498934	-0.476261	0.051155	0.0231687	-0.998418	0.213655	0	0	0	1
-0.0524592	-0.99825	-0.0259589	0.358599	-0.997311	0.0536684	-0.0496596	-0.476291	0.0509395	0.0232707	-0.998426	0.213536	0	0	0	1
-0.0529773	-0.99822	-0.0260808	0.358306	-0.997295	0.0541866	-0.0494199	-0.476321	0.0507187	0.0233789	-0.998435	0.213413	0	0	0	1
-0.0534438	-0.998192	-0.0262049	0.358038	-0.997282	0.0546531	-0.0491668	-0.476324	0.0504837	0.0234927	-0.998444	0.213284	0	0	0	1
-0.0539286	-0.998162	-0.0263449	0.357755	-0.997269	0.0551379	-0.0488896	-0.476314	0.0502259	0.023623	-0.998454	0.21314	0	0	0	1
-0.0544398	-0.99813	-0.0264937	0.35745	-0.997255	0.0556491	-0.0485951	-0.476303	0.0499522	0.0237622	-0.998465	0.212986	0	0	0	1
-0.0549614	-0.998098	-0.0266303	0.357148	-0.997239	0.0561704	-0.0483191	-0.476306	0.0496966	0.0238877	-0.998475	0.212843	0	0	0	1
-0.055476	-0.998066	-0.0267733	0.356846	-0.997223	0.0566853	-0.0480512	-0.476317	0.0494494	0.0240199	-0.998484	0.212705	0	0	0	1
-0.0559724	-0.998032	-0.0269918	0.356525	-0.997206	0.0571863	-0.0478152	-0.476348	0.0492382	0.0242267	-0.998489	0.212583	0	0	0	1
-0.056072	-0.998005	-0.0277781	0.356182	-0.997204	0.0573212	-0.04768	-0.476361	0.0491508	0.0250136	-0.998474	0.212503	0	0	0	1
-0.0563232	-0.997984	-0.0280258	0.355969	-0.997198	0.0575801	-0.0475128	-0.47636	0.0490043	0.0252578	-0.998475	0.21242	0	0	0	1
-0.0566258	-0.997956	-0.0284284	0.35567	-0.997189	0.0578969	-0.0473093	-0.476371	0.0488321	0.0256562	-0.998473	0.212318	0	0	0	1
-0.0570256	-0.997928	-0.0286061	0.355414	-0.997186	0.0582941	-0.0468806	-0.476322	0.0484246	0.0258387	-0.998488	0.212179	0	0	0	1
-0.0575042	-0.997892	-0.0288855	0.35506	-0.997169	0.0587793	-0.0466344	-0.476381	0.0482076	0.0261086	-0.998492	0.212069	0	0	0	1
-0.0577377	-0.997869	-0.0292273	0.354722	-0.997171	0.0590197	-0.0462759	-0.47641	0.0478758	0.0264593	-0.998499	0.211956	0	0	0	1
-0.0581458	-0.99784	-0.0293958	0.354409	-0.997165	0.0594254	-0.0458972	-0.476446	0.0475185	0.0266302	-0.998511	0.211844	0	0	0	1
-0.0584712	-0.997816	-0.0295568	0.354085	-0.997163	0.059748	-0.0455128	-0.476481	0.047153	0.0267983	-0.998524	0.211721	0	0	0	1
-0.0586737	-0.997799	-0.0297353	0.353742	-0.997169	0.0599483	-0.045124	-0.476509	0.0467808	0.02699	-0.998536	0.21158	0	0	0	1
-0.0587984	-0.997786	-0.029919	0.353413	-0.997177	0.0600718	-0.044771	-0.47653	0.0464428	0.0271886	-0.998547	0.211441	0	0	0	1
-0.0590201	-0.997768	-0.0301076	0.353077	-0.997179	0.060293	-0.0444325	-0.476541	0.0461222	0.0273867	-0.998556	0.211291	0	0	0	1
-0.0592558	-0.997748	-0.0303099	0.352742	-0.997179	0.060529	-0.0441145	-0.476543	0.0458234	0.0275968	-0.998564	0.211138	0	0	0	1
-0.0593419	-0.997734	-0.0305833	0.352422	-0.997185	0.0606202	-0.04385	-0.476546	0.0455782	0.0278815	-0.998568	0.211003	0	0	0	1
-0.059399	-0.997719	-0.0309574	0.352091	-0.997192	0.0606874	-0.0436026	-0.476544	0.0453555	0.0282669	-0.998567	0.210872	0	0	0	1
-0.0595786	-0.9977	-0.0312367	0.351766	-0.997192	0.0608717	-0.0433306	-0.476538	0.0451059	0.0285538	-0.99857	0.210731	0	0	0	1
-0.0597357	-0.997681	-0.0315408	0.351443	-0.997193	0.0610352	-0.0430777	-0.476537	0.0448765	0.0288654	-0.998571	0.210603	0	0	0	1
-0.0598353	-0.997665	-0.0318485	0.351106	-0.997197	0.0611415	-0.0428375	-0.476539	0.0446584	0.0291824	-0.998572	0.210481	0	0	0	1
-0.0599616	-0.997645	-0.0322512	0.350739	-0.997199	0.0612787	-0.0425977	-0.47653	0.0444473	0.029593	-0.998569	0.21036	0	0	0	1
-0.0600679	-0.997631	-0.0324847	0.350424	-0.997202	0.0613884	-0.0423657	-0.47652	0.0442331	0.0298354	-0.998572	0.210246	0	0	0	1
-0.060261	-0.997609	-0.032789	0.350083	-0.997199	0.0615882	-0.0421445	-0.476511	0.0440367	0.0301438	-0.998571	0.210142	0	0	0	1
-0.060343	-0.997594	-0.0330834	0.349749	-0.997203	0.0616767	-0.041933	-0.476504	0.0438462	0.0304468	-0.99857	0.21004	0	0	0	1
-0.0602727	-0.997589	-0.0333689	0.349435	-0.997214	0.0616133	-0.0417515	-0.47651	0.0436804	0.0307458	-0.998568	0.209955	0	0	0	1
-0.0603241	-0.997576	-0.0336763	0.349115	-0.997217	0.0616728	-0.0415804	-0.476525	0.0435301	0.0310606	-0.998565	0.209877	0	0	0	1
-0.0604642	-0.997555	-0.0340443	0.348782	-0.997216	0.0618228	-0.0413849	-0.476532	0.043362	0.0314335	-0.998561	0.209789	0	0	0	1
-0.0604119	-0.997541	-0.0345274	0.348446	-0.997225	0.0617862	-0.0412202	-0.476531	0.0432258	0.0319277	-0.998551	0.209712	0	0	0	1
-0.0606162	-0.997519	-0.0348222	0.348126	-0.99722	0.0619968	-0.0410229	-0.476521	0.0430536	0.032225	-0.998549	0.209621	0	0	0	1
-0.0607464	-0.997499	-0.0351656	0.347785	-0.997219	0.062136	-0.0408431	-0.476518	0.0428996	0.032573	-0.998544	0.209538	0	0	0	1
-0.0608596	-0.997482	-0.0354554	0.347453	-0.997219	0.0622555	-0.040657	-0.476514	0.0427356	0.0328687	-0.998542	0.209459	0	0	0	1
-0.0610696	-0.997461	-0.0356707	0.347136	-0.997214	0.0624683	-0.0404663	-0.476508	0.0425655	0.0330863	-0.998542	0.209377	0	0	0	1
-0.0612571	-0.997443	-0.0358616	0.346799	-0.99721	0.0626574	-0.0402731	-0.476506	0.0423907	0.0332808	-0.998543	0.209295	0	0	0	1
-0.0614558	-0.997418	-0.0361994	0.346435	-0.997204	0.0628646	-0.0400997	-0.476509	0.0422455	0.03362	-0.998537	0.209226	0	0	0	1
-0.0615952	-0.997398	-0.0365124	0.346102	-0.997201	0.0630114	-0.0399317	-0.476507	0.0421022	0.0339368	-0.998533	0.209156	0	0	0	1
-0.0618229	-0.997375	-0.0367755	0.345766	-0.997194	0.0632435	-0.0397385	-0.476498	0.0419337	0.0342017	-0.998531	0.209077	0	0	0	1
-0.0619391	-0.997356	-0.0370888	0.345437	-0.997193	0.0633667	-0.0395597	-0.476495	0.0417789	0.0345206	-0.998526	0.208999	0	0	0	1
-0.0620261	-0.997342	-0.0373261	0.3451	-0.997195	0.063457	-0.0393671	-0.476487	0.0416047	0.0347658	-0.998525	0.208918	0	0	0	1
-0.0621681	-0.997326	-0.0375118	0.344721	-0.997195	0.063599	-0.0391481	-0.476484	0.0414028	0.0349589	-0.998527	0.20883	0	0	0	1
-0.0623255	-0.997309	-0.0376932	0.344335	-0.997193	0.0637562	-0.0389286	-0.476485	0.0412006	0.0351473	-0.998528	0.208744	0	0	0	1
-0.0623015	-0.997304	-0.0378774	0.343893	-0.997205	0.0637304	-0.0386656	-0.476487	0.040949	0.0353488	-0.998532	0.208653	0	0	0	1
-0.0621539	-0.997309	-0.0379673	0.343499	-0.997236	0.063568	-0.0381437	-0.476423	0.0404283	0.0354777	-0.998548	0.208586	0	0	0	1
-0.0618385	-0.997327	-0.0380194	0.343171	-0.997262	0.0632491	-0.0379843	-0.476441	0.0402611	0.0355525	-0.998552	0.208573	0	0	0	1
-0.0619513	-0.997316	-0.0381361	0.342811	-0.997266	0.0633565	-0.0377041	-0.476421	0.0399927	0.0356821	-0.998559	0.208473	0	0	0	1
-0.0620083	-0.997308	-0.0382394	0.34245	-0.997271	0.0634095	-0.0374755	-0.476413	0.039773	0.0357973	-0.998563	0.208383	0	0	0	1
-0.0621209	-0.997297	-0.0383316	0.342081	-0.997271	0.0635189	-0.0372849	-0.476422	0.0395926	0.0358969	-0.998567	0.208319	0	0	0	1
-0.0619852	-0.997302	-0.0384285	0.341729	-0.997287	0.0633802	-0.0370929	-0.476428	0.0394021	0.0360111	-0.99857	0.208256	0	0	0	1
-0.0619049	-0.997304	-0.0385078	0.341411	-0.997299	0.0632964	-0.0369109	-0.476435	0.0392224	0.0361049	-0.998574	0.208204	0	0	0	1
-0.061697	-0.997314	-0.0385896	0.341101	-0.997321	0.063084	-0.036699	-0.476431	0.0390085	0.036208	-0.998579	0.208152	0	0	0	1
-0.0617645	-0.997307	-0.0386667	0.340767	-0.997324	0.0631469	-0.0364874	-0.476431	0.0388045	0.0362956	-0.998583	0.208103	0	0	0	1
-0.0616642	-0.99731	-0.0387502	0.340433	-0.997338	0.0630428	-0.0362939	-0.476435	0.0386128	0.036395	-0.998587	0.208052	0	0	0	1
-0.0616283	-0.997308	-0.0388375	0.340059	-0.997348	0.0630025	-0.03608	-0.476442	0.0384034	0.036497	-0.998592	0.207998	0	0	0	1
-0.0613604	-0.997322	-0.038911	0.339711	-0.997372	0.0627304	-0.0358901	-0.476453	0.0382085	0.0365925	-0.998596	0.207957	0	0	0	1
-0.0613358	-0.997321	-0.0389912	0.339358	-0.997383	0.0626998	-0.0356429	-0.476446	0.0379657	0.036689	-0.998601	0.207907	0	0	0	1
-0.0612131	-0.997325	-0.0390603	0.339026	-0.9974	0.0625709	-0.0354037	-0.476441	0.0377267	0.0367776	-0.998607	0.207872	0	0	0	1
-0.0613854	-0.997313	-0.0391173	0.338677	-0.997397	0.0627369	-0.0351737	-0.47644	0.0375069	0.0368423	-0.998613	0.207843	0	0	0	1
-0.0614122	-0.997308	-0.0391914	0.338315	-0.997405	0.0627574	-0.0349295	-0.476437	0.0372686	0.0369305	-0.998619	0.207803	0	0	0	1
-0.0615617	-0.997296	-0.0392595	0.33792	-0.997404	0.0629003	-0.0346809	-0.476437	0.0370301	0.0370086	-0.998625	0.207763	0	0	0	1
-0.0615297	-0.997296	-0.0393166	0.337537	-0.997417	0.06286	-0.0344021	-0.476431	0.0367542	0.0370843	-0.998632	0.207734	0	0	0	1
-0.0615983	-0.997289	-0.0393844	0.337168	-0.99742	0.0629227	-0.0341742	-0.476433	0.0365333	0.0371637	-0.998637	0.2077	0	0	0	1
-0.0615977	-0.997286	-0.0394595	0.336807	-0.997429	0.0629157	-0.0339319	-0.476428	0.036296	0.0372538	-0.998642	0.207652	0	0	0	1
-0.0617015	-0.997277	-0.0395152	0.33646	-0.997431	0.063013	-0.0337011	-0.476425	0.0360729	0.0373202	-0.998648	0.207616	0	0	0	1
-0.0618135	-0.997268	-0.039578	0.336101	-0.997432	0.0631183	-0.0334635	-0.47642	0.0358438	0.0373938	-0.998654	0.207585	0	0	0	1
-0.0618554	-0.997263	-0.0396345	0.335729	-0.997439	0.0631525	-0.0332038	-0.476412	0.0355895	0.0374651	-0.99866	0.207551	0	0	0	1
-0.0620434	-0.997249	-0.0396863	0.335334	-0.997436	0.0633324	-0.0329348	-0.476405	0.0353312	0.0375271	-0.998667	0.207527	0	0	0	1
-0.062194	-0.997238	-0.0397261	0.334935	-0.997436	0.0634745	-0.0326731	-0.476405	0.035078	0.037578	-0.998674	0.207511	0	0	0	1
-0.0623341	-0.997228	-0.0397786	0.334544	-0.997435	0.0636071	-0.0324229	-0.476396	0.0348368	0.0376414	-0.99868	0.207487	0	0	0	1
-0.0624411	-0.997219	-0.0398154	0.334185	-0.997436	0.0637074	-0.0322131	-0.476373	0.0346336	0.0376878	-0.998685	0.207473	0	0	0	1
-0.0625403	-0.997211	-0.0398598	0.333838	-0.997437	0.0637997	-0.0319878	-0.47636	0.0344152	0.037743	-0.998691	0.207455	0	0	0	1
-0.0627563	-0.997195	-0.0399222	0.333486	-0.997433	0.0640071	-0.0317015	-0.476341	0.0341415	0.0378161	-0.998697	0.207417	0	0	0	1
-0.0627949	-0.997191	-0.0399784	0.333134	-0.997439	0.0640385	-0.0314624	-0.476333	0.0339077	0.0378862	-0.998703	0.207383	0	0	0	1
-0.0629129	-0.997181	-0.0400453	0.332753	-0.997439	0.0641493	-0.0312122	-0.476326	0.0336666	0.0379649	-0.998708	0.207334	0	0	0	1
-0.0628574	-0.997182	-0.0401025	0.332399	-0.997451	0.0640862	-0.0309603	-0.476318	0.0334166	0.03804	-0.998713	0.207307	0	0	0	1
-0.0626543	-0.997193	-0.0401509	0.332062	-0.997474	0.0638729	-0.030654	-0.476298	0.033106	0.0381147	-0.998721	0.207285	0	0	0	1
-0.0624095	-0.997206	-0.0402058	0.331697	-0.997499	0.0636191	-0.030373	-0.476284	0.0328195	0.0381956	-0.998727	0.207262	0	0	0	1
-0.0621441	-0.99722	-0.0402549	0.331302	-0.997525	0.0633446	-0.0300955	-0.47628	0.0325353	0.0382709	-0.998734	0.207246	0	0	0	1
-0.0620557	-0.997225	-0.0402858	0.330916	-0.997541	0.0632447	-0.0297693	-0.476265	0.032208	0.0383252	-0.998742	0.20724	0	0	0	1
-0.061882	-0.997234	-0.0403153	0.330492	-0.997566	0.0630546	-0.0293193	-0.476222	0.0317538	0.0383886	-0.998754	0.207231	0	0	0	1
-0.0616166	-0.997249	-0.0403499	0.330056	-0.997597	0.0627733	-0.0288792	-0.476184	0.0313062	0.0384593	-0.998766	0.207219	0	0	0	1
-0.0613352	-0.997265	-0.0403822	0.329594	-0.997627	0.0624782	-0.0284994	-0.476166	0.030918	0.0385241	-0.998775	0.20722	0	0	0	1
-0.0611784	-0.997274	-0.040399	0.329169	-0.997649	0.0623062	-0.0280936	-0.476131	0.0305076	0.038571	-0.998786	0.207219	0	0	0	1
-0.061121	-0.997277	-0.0404119	0.32878	-0.997665	0.0622333	-0.0276841	-0.476093	0.0300971	0.0386112	-0.998797	0.207217	0	0	0	1
-0.0610368	-0.997282	-0.04043	0.328434	-0.997685	0.0621308	-0.0271967	-0.476025	0.0296082	0.0386622	-0.99881	0.207199	0	0	0	1
-0.0611067	-0.997276	-0.0404501	0.328091	-0.997694	0.0621834	-0.0267328	-0.47596	0.0291488	0.0387089	-0.998822	0.207178	0	0	0	1
-0.0611679	-0.997273	-0.040453	0.327718	-0.997703	0.0622271	-0.0262815	-0.475908	0.0287005	0.0387382	-0.998833	0.207175	0	0	0	1
-0.0610566	-0.997279	-0.0404545	0.327324	-0.997722	0.0620991	-0.0258494	-0.475865	0.0282647	0.0387698	-0.998845	0.207184	0	0	0	1
-0.0609712	-0.997285	-0.0404518	0.32691	-0.997744	0.0619913	-0.0252746	-0.47579	0.027687	0.0388052	-0.998859	0.207185	0	0	0	1
-0.0609883	-0.997285	-0.0404244	0.3265	-0.997757	0.0619878	-0.0247648	-0.475735	0.0271767	0.0388091	-0.998873	0.20722	0	0	0	1
-0.0613039	-0.997267	-0.0403946	0.326089	-0.99775	0.0622838	-0.0242773	-0.475683	0.0267002	0.0388011	-0.998886	0.207244	0	0	0	1
-0.061336	-0.997265	-0.0403755	0.325722	-0.99776	0.0622981	-0.0238321	-0.475634	0.0262556	0.0388089	-0.998898	0.207265	0	0	0	1
-0.0613685	-0.997264	-0.0403692	0.32538	-0.99777	0.0623123	-0.0233645	-0.475571	0.0257894	0.038831	-0.998909	0.207271	0	0	0	1
-0.0614694	-0.997258	-0.0403538	0.325019	-0.997775	0.0623958	-0.0229243	-0.47552	0.0253526	0.0388405	-0.99892	0.207277	0	0	0	1
-0.061547	-0.997254	-0.0403388	0.324655	-0.997781	0.0624559	-0.0224837	-0.475468	0.0249147	0.0388511	-0.998931	0.207289	0	0	0	1
-0.0615465	-0.997256	-0.0403001	0.324264	-0.997793	0.0624366	-0.022026	-0.475423	0.024455	0.0388411	-0.998942	0.207327	0	0	0	1
-0.0613511	-0.997269	-0.0402566	0.323859	-0.997816	0.0622223	-0.0215709	-0.47538	0.0239901	0.0388309	-0.998954	0.20738	0	0	0	1
-0.0612722	-0.997276	-0.040206	0.32345	-0.997832	0.0621243	-0.0211096	-0.47534	0.0235232	0.038811	-0.998966	0.207437	0	0	0	1
-0.0612915	-0.997277	-0.0401643	0.32306	-0.997841	0.0621261	-0.0206842	-0.4753	0.0230964	0.0387954	-0.998977	0.207482	0	0	0	1
-0.061232	-0.997281	-0.0401451	0.322731	-0.997854	0.0620502	-0.0202731	-0.475254	0.0226822	0.0388031	-0.998986	0.207494	0	0	0	1
-0.0611258	-0.997287	-0.0401571	0.322414	-0.997866	0.0619343	-0.0200175	-0.475243	0.0224235	0.0388333	-0.99899	0.207494	0	0	0	1
-0.0610191	-0.997292	-0.0401888	0.322085	-0.997877	0.0618207	-0.0198253	-0.475244	0.0222294	0.0388793	-0.998993	0.207475	0	0	0	1
-0.0609732	-0.997293	-0.0402337	0.321724	-0.997886	0.0617659	-0.0195702	-0.475229	0.0219755	0.0389409	-0.998996	0.207436	0	0	0	1
-0.0607234	-0.997307	-0.0402694	0.321363	-0.997906	0.0615085	-0.0193602	-0.475236	0.0217582	0.0389949	-0.998999	0.20742	0	0	0	1
-0.0602603	-0.997334	-0.0402996	0.32099	-0.99794	0.0610344	-0.0190698	-0.475223	0.0214519	0.039053	-0.999003	0.207408	0	0	0	1
-0.0599448	-0.997353	-0.0403128	0.320609	-0.997965	0.06071	-0.0188399	-0.475224	0.0212106	0.0390869	-0.999007	0.207405	0	0	0	1
-0.0599038	-0.997354	-0.0403304	0.320208	-0.997972	0.0606598	-0.0185952	-0.475221	0.0209656	0.0391201	-0.999011	0.207397	0	0	0	1
-0.0598057	-0.997359	-0.0403481	0.319811	-0.997985	0.0605494	-0.0182716	-0.475194	0.0206396	0.0391595	-0.999016	0.207377	0	0	0	1
-0.0598362	-0.997357	-0.0403674	0.319426	-0.997987	0.0605724	-0.0180693	-0.475197	0.0204398	0.0391904	-0.999019	0.207365	0	0	0	1
-0.059866	-0.997354	-0.0403866	0.319053	-0.99799	0.0605942	-0.0178564	-0.475196	0.0202295	0.0392218	-0.999022	0.20735	0	0	0	1
-0.0599777	-0.997346	-0.0404202	0.318684	-0.997988	0.0606956	-0.0175765	-0.475171	0.0199564	0.0392701	-0.999026	0.207308	0	0	0	1
-0.0601326	-0.997335	-0.0404554	0.318311	-0.997983	0.0608425	-0.0173509	-0.475157	0.0197393	0.0393159	-0.999028	0.207268	0	0	0	1
-0.0602391	-0.997328	-0.0404829	0.317953	-0.997981	0.0609413	-0.017141	-0.475153	0.0195355	0.039354	-0.999031	0.207241	0	0	0	1
-0.0603718	-0.997319	-0.040504	0.317619	-0.997978	0.061065	-0.0168998	-0.475135	0.0193011	0.0393872	-0.999034	0.207221	0	0	0	1
-0.0604918	-0.997308	-0.040607	0.317265	-0.997974	0.0611791	-0.0166994	-0.475128	0.0191119	0.0395	-0.999033	0.207211	0	0	0	1
-0.0602827	-0.997277	-0.0416468	0.3168	-0.997989	0.0609836	-0.016545	-0.475125	0.0190129	0.0405511	-0.998993	0.207247	0	0	0	1
-0.0601231	-0.997253	-0.042456	0.316502	-0.998002	0.0608293	-0.0163046	-0.475076	0.0188156	0.0413763	-0.998963	0.207257	0	0	0	1
-0.059871	-0.997216	-0.0436577	0.316157	-0.998018	0.0605942	-0.0161731	-0.475056	0.0187467	0.0425882	-0.998913	0.207274	0	0	0	1
-0.0595695	-0.997179	-0.0449125	0.315832	-0.998037	0.0603126	-0.0160945	-0.475038	0.0187312	0.0438509	-0.998859	0.207293	0	0	0	1
-0.0593008	-0.997137	-0.0461717	0.315502	-0.998054	0.0600611	-0.0159571	-0.475007	0.0186579	0.0451209	-0.998804	0.207302	0	0	0	1
-0.059027	-0.997092	-0.0474776	0.315155	-0.998071	0.0598075	-0.0158709	-0.474991	0.0186376	0.0464344	-0.998744	0.207319	0	0	0	1
-0.0589023	-0.997052	-0.0484561	0.314852	-0.998081	0.059692	-0.015682	-0.474951	0.0185016	0.0474246	-0.9987	0.207322	0	0	0	1
-0.0589708	-0.997009	-0.0492596	0.314517	-0.998078	0.0597681	-0.0155292	-0.47493	0.0184003	0.0482343	-0.998663	0.207321	0	0	0	1
-0.0592184	-0.996969	-0.0497696	0.314193	-0.998067	0.0600153	-0.0153213	-0.474901	0.0182352	0.0487512	-0.998641	0.207311	0	0	0	1
-0.0596482	-0.99693	-0.0500435	0.313849	-0.998044	0.060441	-0.0151263	-0.474887	0.0180779	0.0490286	-0.99863	0.207295	0	0	0	1
-0.0600356	-0.996892	-0.0503271	0.313488	-0.998025	0.0608215	-0.0148737	-0.474854	0.0178618	0.0493199	-0.99862	0.207277	0	0	0	1
-0.0600789	-0.996879	-0.0505258	0.313151	-0.998026	0.0608572	-0.0146488	-0.474835	0.0176513	0.0495311	-0.998613	0.207261	0	0	0	1
-0.0602677	-0.996862	-0.050647	0.31279	-0.998018	0.0610377	-0.0144343	-0.474821	0.0174538	0.0496619	-0.99861	0.20725	0	0	0	1
-0.0604165	-0.996847	-0.0507558	0.312435	-0.998013	0.0611759	-0.01418	-0.474799	0.0172138	0.0497834	-0.998608	0.207228	0	0	0	1
-0.0603682	-0.996843	-0.0508904	0.312094	-0.99802	0.0611173	-0.0139287	-0.474774	0.0169684	0.0499339	-0.998605	0.207202	0	0	0	1
-0.0604763	-0.99683	-0.0510256	0.311753	-0.998017	0.0612176	-0.0137257	-0.47476	0.0167793	0.0500795	-0.998601	0.207186	0	0	0	1
-0.0605285	-0.99682	-0.0511674	0.31143	-0.998017	0.0612612	-0.0135056	-0.474741	0.0165706	0.0502336	-0.998596	0.207177	0	0	0	1
-0.0606452	-0.996803	-0.0513539	0.311063	-0.998014	0.0613694	-0.0132732	-0.47472	0.0163557	0.050432	-0.99859	0.207165	0	0	0	1
-0.0607466	-0.996791	-0.0514691	0.310706	-0.998011	0.0614607	-0.0130348	-0.474698	0.0161297	0.05056	-0.998587	0.207152	0	0	0	1
-0.0607429	-0.99679	-0.0514925	0.310348	-0.998015	0.0614466	-0.0128215	-0.474679	0.0159178	0.0505965	-0.998589	0.207161	0	0	0	1
-0.0605853	-0.9968	-0.0514894	0.309961	-0.998028	0.0612771	-0.0125905	-0.474664	0.0156787	0.0506102	-0.998592	0.207181	0	0	0	1
-0.0603921	-0.996813	-0.0514624	0.309554	-0.998045	0.0610669	-0.0122679	-0.474641	0.0153448	0.050606	-0.998597	0.207209	0	0	0	1
-0.0600679	-0.996834	-0.0514355	0.309168	-0.998069	0.0607271	-0.0119763	-0.474621	0.0150353	0.0506018	-0.998602	0.207228	0	0	0	1
-0.0599652	-0.99684	-0.0514223	0.308776	-0.998079	0.0606127	-0.0117509	-0.474599	0.014804	0.0506039	-0.998605	0.207236	0	0	0	1
-0.0597835	-0.996851	-0.0514246	0.308432	-0.998093	0.0604214	-0.0115648	-0.474568	0.0146089	0.0506202	-0.998608	0.20723	0	0	0	1
-0.0596157	-0.996861	-0.0514327	0.308052	-0.998105	0.060245	-0.0113967	-0.474546	0.0144329	0.0506408	-0.998609	0.207227	0	0	0	1
-0.059415	-0.996873	-0.0514255	0.307653	-0.99812	0.0600365	-0.0112503	-0.474516	0.0142759	0.0506454	-0.998611	0.207234	0	0	0	1
-0.0592068	-0.996888	-0.0513738	0.307253	-0.998133	0.0598241	-0.0111879	-0.474498	0.0141998	0.0506005	-0.998614	0.207304	0	0	0	1
-0.0589715	-0.996906	-0.0513081	0.30686	-0.99815	0.0595769	-0.0109775	-0.474469	0.0139736	0.0505508	-0.99862	0.207378	0	0	0	1
-0.0587139	-0.996923	-0.0512648	0.30648	-0.99817	0.0593037	-0.0106867	-0.474439	0.0136673	0.0505285	-0.998626	0.207415	0	0	0	1
-0.0586822	-0.996927	-0.0512284	0.306075	-0.998176	0.0592543	-0.010347	-0.474402	0.013324	0.0505127	-0.998631	0.207433	0	0	0	1
-0.0585331	-0.996937	-0.0512035	0.305674	-0.998189	0.0590881	-0.0100186	-0.474371	0.0129867	0.0505094	-0.998636	0.207445	0	0	0	1
-0.0584355	-0.996942	-0.0512085	0.305293	-0.998199	0.0589736	-0.00968632	-0.474334	0.01265	0.0505353	-0.998639	0.207423	0	0	0	1
-0.0583757	-0.996944	-0.0512358	0.304872	-0.998207	0.0588979	-0.00936568	-0.4743	0.012328	0.0505821	-0.99864	0.207391	0	0	0	1
-0.0584555	-0.996938	-0.0512746	0.304449	-0.998207	0.0589591	-0.00898871	-0.474252	0.0119576	0.0506422	-0.998642	0.20735	0	0	0	1
-0.0586769	-0.996923	-0.0513085	0.303993	-0.998198	0.0591627	-0.00862266	-0.474208	0.011605	0.050695	-0.998643	0.207306	0	0	0	1
-0.0588481	-0.99691	-0.0513603	0.30351	-0.998191	0.0593179	-0.00829305	-0.474175	0.0112873	0.0507643	-0.998643	0.207248	0	0	0	1
-0.058742	-0.996912	-0.051446	0.303022	-0.998202	0.0591908	-0.00786526	-0.474112	0.0108594	0.0508764	-0.998642	0.207141	0	0	0	1
-0.058813	-0.996902	-0.0515586	0.302486	-0.998202	0.0592442	-0.00749387	-0.474064	0.0104985	0.0510101	-0.998639	0.207018	0	0	0	1
-0.0586564	-0.996902	-0.0517279	0.301932	-0.998216	0.0590658	-0.00703882	-0.473991	0.0100456	0.0512076	-0.998634	0.206836	0	0	0	1
-0.0582196	-0.996916	-0.0519522	0.301291	-0.998248	0.0585984	-0.0064123	-0.473875	0.00941008	0.0514727	-0.998627	0.206561	0	0	0	1
-0.058122	-0.99691	-0.0521883	0.300627	-0.998259	0.0584682	-0.00574102	-0.473745	0.00874786	0.0517486	-0.998618	0.206254	0	0	0	1
-0.0575036	-0.996935	-0.052397	0.300097	-0.9983	0.057821	-0.00516749	-0.473631	0.00815451	0.0519956	-0.998611	0.20599	0	0	0	1
-0.0569413	-0.996959	-0.052541	0.299751	-0.998336	0.057239	-0.00478461	-0.473558	0.00775067	0.0521659	-0.998605	0.205813	0	0	0	1
-0.0569365	-0.996952	-0.0526799	0.299413	-0.998339	0.0572151	-0.00439821	-0.4735	0.0073721	0.0523268	-0.998599	0.205628	0	0	0	1
-0.0569224	-0.996945	-0.0528392	0.299054	-0.998343	0.0571779	-0.00393618	-0.473397	0.00691859	0.0525124	-0.998593	0.205405	0	0	0	1
-0.0567646	-0.996945	-0.0530055	0.298677	-0.998355	0.056995	-0.00344275	-0.473294	0.00642648	0.0527077	-0.998586	0.205166	0	0	0	1
-0.0566891	-0.996941	-0.0531561	0.298306	-0.998362	0.0568979	-0.00301931	-0.473234	0.00600773	0.0528826	-0.998579	0.204962	0	0	0	1
-0.0564915	-0.996946	-0.0532693	0.298019	-0.998375	0.056684	-0.00270298	-0.473199	0.00568742	0.0530147	-0.998574	0.204813	0	0	0	1
-0.0564573	-0.996943	-0.0533641	0.297762	-0.998378	0.056637	-0.00245526	-0.473191	0.00544332	0.0531237	-0.99857	0.204695	0	0	0	1
-0.0567301	-0.996923	-0.0534479	0.297447	-0.998364	0.0568958	-0.00217475	-0.473183	0.00518219	0.0532218	-0.998566	0.204569	0	0	0	1
-0.0568291	-0.996913	-0.0535357	0.297146	-0.99836	0.0569799	-0.00188485	-0.473146	0.00490266	0.0533255	-0.998562	0.204439	0	0	0	1
-0.0569108	-0.996905	-0.0536026	0.296808	-0.998357	0.0570495	-0.0016517	-0.47311	0.00467775	0.0534052	-0.998559	0.204348	0	0	0	1
-0.0571997	-0.996886	-0.0536487	0.296407	-0.998341	0.057326	-0.00140744	-0.473076	0.00445168	0.0534639	-0.998556	0.204262	0	0	0	1
-0.0572012	-0.996883	-0.0536861	0.296038	-0.998342	0.0573167	-0.00120251	-0.473051	0.00424902	0.0535129	-0.998555	0.204197	0	0	0	1
-0.0571599	-0.996885	-0.0537006	0.295678	-0.998345	0.0572672	-0.00104881	-0.473045	0.00409397	0.0535364	-0.998554	0.204163	0	0	0	1
-0.05716	-0.996884	-0.0537271	0.295349	-0.998346	0.057259	-0.000892584	-0.473031	0.00393931	0.0535718	-0.998553	0.20412	0	0	0	1
-0.057172	-0.996881	-0.0537573	0.295011	-0.998346	0.0572617	-0.000717914	-0.473014	0.00376705	0.0536119	-0.998551	0.204068	0	0	0	1
-0.0572187	-0.996878	-0.0537762	0.294662	-0.998343	0.0573004	-0.000564519	-0.472999	0.0036173	0.0536395	-0.99855	0.20403	0	0	0	1
-0.0573736	-0.996869	-0.0537745	0.294272	-0.998335	0.0574483	-0.000430505	-0.473001	0.00349155	0.0536449	-0.998551	0.204011	0	0	0	1
-0.0575562	-0.996859	-0.0537608	0.293922	-0.998325	0.0576253	-0.000323578	-0.473006	0.00339368	0.0536367	-0.998551	0.204005	0	0	0	1
-0.0577341	-0.996849	-0.0537594	0.293569	-0.998315	0.0577965	-0.000194911	-0.473001	0.00327454	0.0536422	-0.998552	0.203983	0	0	0	1
-0.0579273	-0.996837	-0.0537627	0.29322	-0.998304	0.0579838	-7.92091e-05	-0.473001	0.00316945	0.0536515	-0.998551	0.203966	0	0	0	1
-0.0580533	-0.99683	-0.0537663	0.292915	-0.998297	0.0581041	3.03068e-05	-0.473	0.00306696	0.0536611	-0.998551	0.203951	0	0	0	1
-0.0581897	-0.996822	-0.0537609	0.292573	-0.998289	0.0582354	0.000129824	-0.473004	0.0029745	0.0536611	-0.998551	0.203945	0	0	0	1
-0.0583613	-0.996812	-0.0537697	0.292212	-0.99828	0.0584012	0.000243614	-0.473008	0.0028705	0.053676	-0.998551	0.203932	0	0	0	1
-0.0583799	-0.996809	-0.0537985	0.291831	-0.998279	0.0584112	0.000404324	-0.472999	0.00271252	0.0537142	-0.998549	0.203898	0	0	0	1
-0.0584242	-0.996805	-0.0538203	0.291446	-0.998277	0.0584469	0.000566242	-0.472988	0.00255432	0.0537453	-0.998548	0.203862	0	0	0	1
-0.0582044	-0.996817	-0.0538374	0.291099	-0.99829	0.0582195	0.00070257	-0.472984	0.00240717	0.0537709	-0.998547	0.203838	0	0	0	1
-0.0578255	-0.996837	-0.0538735	0.290752	-0.998312	0.0578319	0.000855126	-0.472973	0.0022363	0.0538166	-0.998545	0.203803	0	0	0	1
-0.0575256	-0.996853	-0.0539089	0.290419	-0.99833	0.0575243	0.000991957	-0.472967	0.00208534	0.0538606	-0.998543	0.203777	0	0	0	1
-0.0576062	-0.996846	-0.0539527	0.290066	-0.998326	0.0575983	0.00111828	-0.472963	0.00196594	0.0539114	-0.99854	0.20376	0	0	0	1
-0.05752	-0.996827	-0.0543925	0.289669	-0.998331	0.0575067	0.00123192	-0.472962	0.00187304	0.0543572	-0.998516	0.203758	0	0	0	1
-0.0575314	-0.996812	-0.0546508	0.28936	-0.99833	0.0575121	0.00134944	-0.472949	0.00177106	0.0546218	-0.998502	0.203741	0	0	0	1
-0.0574387	-0.996798	-0.0550019	0.289021	-0.998336	0.0574121	0.00149209	-0.47293	0.00164359	0.0549807	-0.998483	0.20371	0	0	0	1
-0.0572726	-0.996797	-0.0551996	0.288693	-0.998346	0.0572381	0.00163615	-0.472916	0.00150174	0.0551865	-0.998472	0.203679	0	0	0	1
-0.0571736	-0.996794	-0.0553474	0.288334	-0.998352	0.0571315	0.00177381	-0.472907	0.00136708	0.0553421	-0.998463	0.203656	0	0	0	1
-0.0567613	-0.996812	-0.0554535	0.287963	-0.998375	0.0567103	0.00192404	-0.472897	0.00120001	0.0554571	-0.998457	0.203633	0	0	0	1
-0.056534	-0.996823	-0.0554928	0.287576	-0.998388	0.0564749	0.00206483	-0.472891	0.00104881	0.0555047	-0.998455	0.203614	0	0	0	1
-0.0566966	-0.996813	-0.0554957	0.287163	-0.998379	0.0566289	0.00222422	-0.472865	0.000898658	0.0555164	-0.998454	0.203589	0	0	0	1
-0.056666	-0.996814	-0.0555191	0.286746	-0.998381	0.056588	0.00241075	-0.4728	0.000711765	0.0555503	-0.998452	0.203552	0	0	0	1
-0.0566157	-0.996816	-0.0555371	0.286349	-0.998384	0.0565291	0.00256335	-0.472772	0.000557386	0.055577	-0.998451	0.203525	0	0	0	1
-0.056544	-0.996818	-0.0555657	0.28594	-0.998388	0.0564473	0.00274361	-0.47275	0.000374761	0.0556158	-0.998449	0.203484	0	0	0	1
-0.0564726	-0.99682	-0.055598	0.285546	-0.998392	0.056365	0.00293698	-0.472728	0.000179243	0.055659	-0.998447	0.203432	0	0	0	1
-0.0563431	-0.996827	-0.055617	0.285182	-0.9984	0.0562265	0.00309467	-0.472713	1.54035e-05	0.0556869	-0.998445	0.203397	0	0	0	1
-0.0564009	-0.996822	-0.0556413	0.28485	-0.998396	0.0562748	0.00326603	-0.472692	-0.000151347	0.0557208	-0.998443	0.203352	0	0	0	1
-0.0565188	-0.996813	-0.055682	0.284526	-0.99839	0.0563827	0.00344749	-0.472657	-0.000323907	0.0557717	-0.99844	0.203296	0	0	0	1
-0.056658	-0.996805	-0.0556899	0.284193	-0.998382	0.0565137	0.0035978	-0.472643	-0.000465965	0.0557881	-0.998439	0.203263	0	0	0	1
-0.0567766	-0.996798	-0.0556922	0.283841	-0.998375	0.0566259	0.00371712	-0.472635	-0.000578502	0.0557973	-0.998439	0.20325	0	0	0	1
-0.0568615	-0.996793	-0.0556843	0.283491	-0.99837	0.0567023	0.00387062	-0.47262	-0.00072769	0.0557981	-0.998439	0.20324	0	0	0	1
-0.0570035	-0.996787	-0.0556562	0.283137	-0.998362	0.0568261	0.0042002	-0.47256	-0.00105091	0.0557889	-0.998439	0.203229	0	0	0	1
-0.0571243	-0.996778	-0.055694	0.282773	-0.998355	0.0569358	0.00440268	-0.472537	-0.00124444	0.0558383	-0.998436	0.203243	0	0	0	1
-0.05706	-0.996762	-0.0560379	0.282401	-0.998358	0.056859	0.0046156	-0.472506	-0.00144131	0.0561937	-0.998416	0.203273	0	0	0	1
-0.0570645	-0.99675	-0.056254	0.282085	-0.998357	0.0568431	0.00497029	-0.472436	-0.0017834	0.0564297	-0.998402	0.203289	0	0	0	1
-0.05699	-0.996738	-0.0565338	0.281708	-0.998361	0.0567487	0.00530995	-0.47238	-0.00211133	0.0567282	-0.998384	0.203315	0	0	0	1
-0.0569555	-0.996724	-0.0568239	0.281207	-0.998362	0.0566951	0.00563275	-0.472339	-0.00241957	0.0570361	-0.998366	0.203356	0	0	0	1
-0.0569351	-0.996728	-0.0567706	0.280762	-0.998362	0.0566571	0.00594136	-0.472304	-0.00273239	0.0570003	-0.998367	0.203403	0	0	0	1
-0.0568076	-0.996744	-0.0566195	0.280294	-0.998368	0.056505	0.0063782	-0.472244	-0.00318509	0.0568739	-0.998373	0.203478	0	0	0	1
-0.0565963	-0.996762	-0.0565177	0.279912	-0.998379	0.0562752	0.00670373	-0.472198	-0.00352844	0.0567898	-0.998377	0.203526	0	0	0	1
-0.056269	-0.996783	-0.0564612	0.279579	-0.998397	0.0559325	0.00696949	-0.47216	-0.00381602	0.0567472	-0.998378	0.203538	0	0	0	1
-0.0560581	-0.996796	-0.056447	0.279241	-0.998408	0.0557104	0.00716053	-0.472135	-0.00401988	0.0567429	-0.998378	0.203521	0	0	0	1
-0.0557367	-0.996815	-0.0564288	0.27889	-0.998425	0.0553796	0.00731845	-0.472117	-0.00419712	0.0567321	-0.998377	0.203513	0	0	0	1
-0.0553451	-0.996839	-0.0563853	0.278522	-0.998446	0.0549781	0.00748687	-0.472101	-0.00439024	0.0566964	-0.998379	0.203519	0	0	0	1
-0.0552419	-0.99685	-0.0562931	0.278148	-0.998451	0.0548671	0.00762941	-0.472095	-0.00454374	0.0566117	-0.998383	0.203573	0	0	0	1
-0.0552241	-0.996858	-0.0561663	0.277761	-0.998451	0.05484	0.00780154	-0.472067	-0.00472388	0.0564945	-0.998389	0.203652	0	0	0	1
-0.0552713	-0.996863	-0.0560358	0.277393	-0.998448	0.0548801	0.00793933	-0.472045	-0.00486618	0.056372	-0.998395	0.203739	0	0	0	1
-0.0554427	-0.996861	-0.0559031	0.277072	-0.998438	0.0550438	0.00809184	-0.472026	-0.00501634	0.0562487	-0.998401	0.203828	0	0	0	1
-0.055627	-0.996857	-0.0557921	0.276776	-0.998426	0.0552148	0.00834367	-0.471987	-0.00526393	0.0561527	-0.998405	0.203887	0	0	0	1
-0.0558132	-0.996852	-0.0556928	0.276472	-0.998414	0.055381	0.00871394	-0.471918	-0.00562923	0.0560751	-0.998408	0.203914	0	0	0	1
-0.055943	-0.99685	-0.0556063	0.276171	-0.998405	0.0554992	0.00893433	-0.471891	-0.00584713	0.0560017	-0.99841	0.203969	0	0	0	1
-0.056116	-0.996845	-0.0555163	0.275851	-0.998394	0.055659	0.00918413	-0.471857	-0.00609223	0.0559269	-0.998413	0.204023	0	0	0	1
-0.0563519	-0.996835	-0.0554603	0.275485	-0.998379	0.055883	0.00940913	-0.471831	-0.00630713	0.0558849	-0.998414	0.204098	0	0	0	1
-0.0565791	-0.99682	-0.0555003	0.275122	-0.998365	0.0560935	0.00970779	-0.47179	-0.00659078	0.0559431	-0.998409	0.204186	0	0	0	1
-0.0567213	-0.996811	-0.0555092	0.274802	-0.998354	0.0562122	0.01013	-0.471714	-0.00700452	0.0559767	-0.998404	0.204274	0	0	0	1
-0.0567612	-0.996811	-0.055468	0.274562	-0.998349	0.0562334	0.0104703	-0.471663	-0.0073449	0.055955	-0.998403	0.204363	0	0	0	1
-0.0565752	-0.996828	-0.0553578	0.274488	-0.998357	0.0560317	0.0107597	-0.471609	-0.00765083	0.0558598	-0.998406	0.204432	0	0	0	1
-0.0563776	-0.996839	-0.055352	0.274477	-0.998367	0.0558269	0.0108852	-0.471579	-0.00778778	0.0558596	-0.998405	0.204432	0	0	0	1
-0.0561079	-0.996854	-0.0553544	0.274502	-0.998382	0.055555	0.0109174	-0.471559	-0.00783493	0.0558617	-0.998405	0.204429	0	0	0	1
-0.0558001	-0.99687	-0.0553763	0.274582	-0.998399	0.0552469	0.0109111	-0.471511	-0.0078447	0.0558808	-0.998404	0.204426	0	0	0	1
-0.0554944	-0.996887	-0.0553825	0.274696	-0.998417	0.054942	0.0108885	-0.471447	-0.0078389	0.0558833	-0.998403	0.204431	0	0	0	1
-0.0551561	-0.996906	-0.0553883	0.274838	-0.998435	0.0546044	0.0108647	-0.47137	-0.00783378	0.0558852	-0.998403	0.204432	0	0	0	1
-0.0547824	-0.996926	-0.0553993	0.275007	-0.998456	0.0542324	0.0108234	-0.471283	-0.00781276	0.055891	-0.998403	0.204438	0	0	0	1
-0.0544333	-0.996945	-0.0553959	0.27517	-0.998475	0.0538858	0.0107687	-0.471211	-0.00777782	0.0558818	-0.998404	0.204452	0	0	0	1
-0.0540777	-0.996965	-0.0553764	0.275344	-0.998495	0.0535343	0.0106904	-0.471152	-0.0077205	0.0558555	-0.998406	0.204478	0	0	0	1
-0.0536804	-0.996988	-0.0553616	0.27554	-0.998517	0.0531417	0.0105982	-0.471085	-0.00765138	0.0558327	-0.998408	0.204506	0	0	0	1
-0.0533095	-0.99701	-0.0553173	0.275735	-0.998537	0.0527754	0.0105114	-0.47101	-0.00758765	0.0557811	-0.998411	0.204526	0	0	0	1
-0.0529978	-0.997039	-0.0550937	0.275965	-0.998555	0.0524722	0.0103815	-0.47096	-0.00748698	0.0555485	-0.998425	0.204546	0	0	0	1
-0.0526614	-0.99706	-0.0550371	0.276146	-0.998573	0.0521421	0.0102661	-0.470904	-0.0073933	0.0554835	-0.998429	0.204565	0	0	0	1
-0.0524011	-0.99709	-0.0547437	0.276376	-0.998588	0.0518914	0.0101249	-0.470868	-0.00728182	0.0551813	-0.998447	0.204583	0	0	0	1
-0.0521191	-0.997114	-0.0545685	0.276576	-0.998603	0.0516172	0.00999963	-0.470828	-0.00718122	0.0549978	-0.998458	0.204591	0	0	0	1
-0.0517449	-0.997144	-0.0543824	0.27683	-0.998623	0.0512503	0.00988202	-0.470773	-0.0070938	0.0548032	-0.998469	0.204592	0	0	0	1
-0.0513426	-0.997168	-0.0543239	0.277058	-0.998644	0.0508513	0.00981759	-0.470733	-0.00705446	0.0547387	-0.998473	0.204573	0	0	0	1
-0.0509822	-0.997199	-0.0540879	0.277342	-0.998663	0.0504955	0.00975519	-0.470729	-0.0070238	0.0544972	-0.998486	0.20454	0	0	0	1
-0.0506227	-0.997224	-0.0539663	0.277585	-0.998682	0.0501392	0.00970059	-0.470721	-0.00699496	0.0543706	-0.998493	0.204507	0	0	0	1
-0.0502476	-0.997252	-0.0537989	0.27785	-0.998701	0.0497676	0.00964807	-0.470698	-0.00697125	0.0541981	-0.998503	0.204471	0	0	0	1
-0.0497746	-0.997278	-0.0537579	0.278106	-0.998725	0.0493025	0.00949648	-0.470679	-0.00684736	0.0541464	-0.998506	0.204456	0	0	0	1
-0.0492453	-0.997306	-0.0537281	0.278399	-0.998752	0.0487795	0.00937099	-0.470649	-0.00675204	0.0541068	-0.998509	0.204431	0	0	0	1
-0.048857	-0.997344	-0.0533747	0.278742	-0.998772	0.0484007	0.0092294	-0.470646	-0.00664865	0.0537444	-0.99853	0.204367	0	0	0	1
-0.0484775	-0.997371	-0.0532165	0.279007	-0.998791	0.0480248	0.00917189	-0.470625	-0.00661921	0.0535811	-0.998538	0.204292	0	0	0	1
-0.0480645	-0.997399	-0.0530505	0.279293	-0.998811	0.0476181	0.00906408	-0.470617	-0.00654149	0.0534074	-0.998548	0.204237	0	0	0	1
-0.0476551	-0.99743	-0.0528472	0.27959	-0.998831	0.0472144	0.00897025	-0.470609	-0.0064792	0.0531973	-0.99856	0.20418	0	0	0	1
-0.047253	-0.997461	-0.0526208	0.279892	-0.998851	0.0468242	0.00876567	-0.47062	-0.00630665	0.0529589	-0.998574	0.20413	0	0	0	1
-0.0468509	-0.9975	-0.0522414	0.280247	-0.998872	0.0464375	0.00850732	-0.470614	-0.00608725	0.0525654	-0.998596	0.204063	0	0	0	1
-0.0464405	-0.997529	-0.0520433	0.280531	-0.998893	0.046048	0.00812286	-0.470632	-0.00573345	0.0523473	-0.998609	0.204012	0	0	0	1
-0.0460137	-0.997565	-0.051747	0.280858	-0.998915	0.0456425	0.00773367	-0.470627	-0.00538013	0.0520311	-0.998628	0.203961	0	0	0	1
-0.0455283	-0.997598	-0.051535	0.281177	-0.998939	0.0451816	0.0072739	-0.470627	-0.00495515	0.051796	-0.998642	0.203932	0	0	0	1
-0.0449472	-0.997632	-0.0513728	0.281527	-0.998968	0.0446326	0.0066532	-0.470641	-0.00437169	0.0516033	-0.998655	0.203911	0	0	0	1
-0.0443071	-0.997672	-0.0511681	0.281917	-0.998999	0.0440183	0.00615268	-0.470585	-0.00391316	0.0513739	-0.998669	0.2039	0	0	0	1
-0.0435985	-0.997707	-0.0510953	0.282293	-0.999032	0.0433487	0.00538254	-0.470581	-0.0031824	0.051265	-0.998677	0.203942	0	0	0	1
-0.04329	-0.997728	-0.0509322	0.282676	-0.999048	0.0430784	0.00463802	-0.470578	-0.00246051	0.051069	-0.998689	0.20397	0	0	0	1
-0.0428877	-0.997745	-0.0509399	0.283032	-0.999067	0.0427293	0.00358566	-0.470668	-0.00142802	0.0510307	-0.998693	0.20398	0	0	0	1
-0.0426663	-0.997751	-0.0510181	0.283357	-0.999078	0.0425531	0.00269479	-0.47075	-0.000544807	0.0510706	-0.998692	0.203894	0	0	0	1
-0.042447	-0.997772	-0.0507817	0.283675	-0.999087	0.0423654	0.00207058	-0.470817	5.83745e-05	0.0508078	-0.998705	0.203756	0	0	0	1
-0.0419542	-0.997797	-0.0506973	0.284125	-0.999108	0.0419035	0.00144883	-0.47075	0.000651726	0.0506975	-0.998711	0.203695	0	0	0	1
-0.0416458	-0.997809	-0.0507126	0.284597	-0.99912	0.0416311	0.000733904	-0.470629	0.00135192	0.0506832	-0.998711	0.203759	0	0	0	1
-0.0416883	-0.997807	-0.0507275	0.284866	-0.999117	0.0416956	0.000301867	-0.470567	0.00178691	0.0506799	-0.99871	0.203785	0	0	0	1
-0.0415437	-0.997817	-0.0506444	0.285114	-0.999123	0.0415625	6.80785e-05	-0.47053	0.00200998	0.0505874	-0.998714	0.203701	0	0	0	1
-0.0413396	-0.997849	-0.0501854	0.285494	-0.999131	0.0413719	-0.000224088	-0.470527	0.00227287	0.0501172	-0.998738	0.203616	0	0	0	1
-0.0413171	-0.99788	-0.0495786	0.285789	-0.999131	0.0413609	-0.000484772	-0.47053	0.00250735	0.0495002	-0.998768	0.203583	0	0	0	1
-0.041349	-0.997919	-0.0487588	0.286099	-0.99913	0.041399	-0.000651873	-0.470529	0.00264205	0.0486741	-0.998808	0.203564	0	0	0	1
-0.0412368	-0.997964	-0.0479332	0.286488	-0.999134	0.041289	-0.000745471	-0.47051	0.00269601	0.0478457	-0.998848	0.2035	0	0	0	1
-0.0411799	-0.998	-0.0472276	0.286813	-0.999136	0.0412343	-0.000834773	-0.470514	0.00275342	0.0471372	-0.998881	0.203444	0	0	0	1
-0.0412386	-0.998036	-0.0464058	0.287097	-0.999134	0.0412952	-0.000929043	-0.470528	0.00281645	0.0463121	-0.99892	0.203415	0	0	0	1
-0.0412601	-0.998083	-0.0453558	0.287487	-0.999133	0.0413186	-0.00103622	-0.470531	0.00288114	0.0452585	-0.998968	0.203366	0	0	0	1
-0.0412109	-0.998124	-0.0445009	0.287843	-0.999135	0.0412701	-0.00110845	-0.470527	0.00291577	0.0444015	-0.999006	0.203302	0	0	0	1
-0.0412163	-0.998156	-0.0437581	0.288132	-0.999134	0.0412763	-0.00117552	-0.470532	0.00295235	0.0436566	-0.999039	0.203258	0	0	0	1
-0.0411699	-0.998196	-0.0428788	0.288493	-0.999136	0.0412311	-0.00126569	-0.470539	0.00300414	0.0427745	-0.999077	0.203228	0	0	0	1
-0.0409731	-0.998229	-0.0423093	0.288823	-0.999144	0.041035	-0.00132862	-0.470536	0.00303521	0.0422035	-0.999101	0.203197	0	0	0	1
-0.0406673	-0.998258	-0.0419069	0.289147	-0.999156	0.0407317	-0.00142184	-0.47054	0.00309907	0.0417986	-0.999118	0.203186	0	0	0	1
-0.040325	-0.998285	-0.0416085	0.289517	-0.99917	0.0403925	-0.00152717	-0.470544	0.00317799	0.0414973	-0.99913	0.203179	0	0	0	1
-0.0406301	-0.998278	-0.0414763	0.289883	-0.999157	0.0407016	-0.00162663	-0.470538	0.00328475	0.0413601	-0.999136	0.203166	0	0	0	1
-0.0403895	-0.998288	-0.0414629	0.290306	-0.999167	0.0404652	-0.00173314	-0.470528	0.00338074	0.0413433	-0.999136	0.203144	0	0	0	1
-0.0401991	-0.998293	-0.0415218	0.290727	-0.999174	0.0402821	-0.00190739	-0.470528	0.00354949	0.0413957	-0.999133	0.203104	0	0	0	1
-0.0401722	-0.998292	-0.041579	0.291139	-0.999174	0.0402619	-0.0020667	-0.470527	0.00371	0.0414466	-0.999131	0.203065	0	0	0	1
-0.0401616	-0.998291	-0.0416135	0.291572	-0.999174	0.0402605	-0.00228592	-0.470542	0.00393018	0.0414723	-0.999129	0.20306	0	0	0	1
-0.0401974	-0.998289	-0.0416181	0.291979	-0.999172	0.0403038	-0.00246497	-0.470556	0.00411092	0.0414695	-0.999128	0.203079	0	0	0	1
-0.0405298	-0.998276	-0.0416257	0.292381	-0.999158	0.0406419	-0.00259485	-0.470551	0.00425492	0.0414704	-0.999128	0.203081	0	0	0	1
-0.0411144	-0.99825	-0.0416711	0.292765	-0.999133	0.0412311	-0.00268608	-0.470529	0.00437232	0.0415095	-0.999125	0.20304	0	0	0	1
-0.0413611	-0.998237	-0.0417309	0.293154	-0.999122	0.0414888	-0.00294083	-0.47055	0.00463982	0.0415575	-0.999122	0.203009	0	0	0	1
-0.041457	-0.998231	-0.0417846	0.293545	-0.999117	0.0415937	-0.00314969	-0.470561	0.00485491	0.0416021	-0.999119	0.202982	0	0	0	1
-0.041496	-0.998228	-0.0418193	0.293923	-0.999114	0.0416396	-0.0033102	-0.470561	0.0050185	0.0416298	-0.999117	0.202967	0	0	0	1
-0.0412848	-0.998235	-0.0418441	0.2943	-0.999122	0.0414351	-0.0034717	-0.470568	0.00517222	0.041649	-0.999116	0.202973	0	0	0	1
-0.0412468	-0.998237	-0.0418335	0.294653	-0.999123	0.0414046	-0.00365417	-0.470586	0.00535267	0.041631	-0.999116	0.203002	0	0	0	1
-0.0410484	-0.998247	-0.0418078	0.29503	-0.99913	0.0412129	-0.00382121	-0.470598	0.00551036	0.0415996	-0.999116	0.203041	0	0	0	1
-0.0412253	-0.99824	-0.041793	0.295397	-0.999122	0.0413959	-0.00396701	-0.470602	0.00566292	0.0415778	-0.999116	0.203068	0	0	0	1
-0.0412002	-0.998241	-0.0417954	0.295765	-0.999123	0.041375	-0.00406931	-0.470592	0.00576428	0.041576	-0.999116	0.20307	0	0	0	1
-0.0411004	-0.998245	-0.0418075	0.296131	-0.999126	0.0412792	-0.00416481	-0.470581	0.00585612	0.0415847	-0.999115	0.203062	0	0	0	1
-0.0409309	-0.998252	-0.0417958	0.296505	-0.999132	0.0411155	-0.00430947	-0.470584	0.00599324	0.0415681	-0.999114	0.203085	0	0	0	1
-0.0407741	-0.99826	-0.041767	0.296908	-0.999138	0.0409661	-0.00449495	-0.470599	0.006171	0.0415327	-0.999115	0.203131	0	0	0	1
-0.040702	-0.998263	-0.0417457	0.297297	-0.99914	0.0409007	-0.00465955	-0.470607	0.00633174	0.0415051	-0.999115	0.203171	0	0	0	1
-0.0406628	-0.998266	-0.0417271	0.297681	-0.99914	0.0408673	-0.00480365	-0.470609	0.00647345	0.0414809	-0.999115	0.203201	0	0	0	1
-0.0405135	-0.998273	-0.0417075	0.298067	-0.999145	0.0407239	-0.00495349	-0.470615	0.00661628	0.0414562	-0.999115	0.203234	0	0	0	1
-0.0404052	-0.998278	-0.0416831	0.298456	-0.999149	0.0406217	-0.00510496	-0.470619	0.00676228	0.0414264	-0.999115	0.203267	0	0	0	1
-0.0405259	-0.998275	-0.0416472	0.298836	-0.999143	0.0407496	-0.00528429	-0.470631	0.00694516	0.0413824	-0.999116	0.203319	0	0	0	1
-0.0405832	-0.998274	-0.0416107	0.299227	-0.999139	0.0408147	-0.0054757	-0.470648	0.00713745	0.0413376	-0.999117	0.203376	0	0	0	1
-0.0405633	-0.998276	-0.041581	0.2996	-0.999139	0.0408012	-0.00563663	-0.470656	0.00729635	0.0413016	-0.999117	0.203421	0	0	0	1
-0.0405028	-0.998279	-0.0415571	0.299957	-0.99914	0.0407464	-0.00577997	-0.470661	0.0074362	0.0412723	-0.999117	0.203456	0	0	0	1
-0.0404106	-0.998284	-0.0415415	0.300302	-0.999143	0.0406588	-0.00589644	-0.470658	0.00754823	0.0412526	-0.999117	0.203478	0	0	0	1
-0.0404534	-0.998283	-0.0415234	0.300627	-0.99914	0.0407054	-0.00599041	-0.470647	0.00764324	0.0412304	-0.999117	0.203485	0	0	0	1
-0.0403259	-0.998289	-0.0414988	0.300959	-0.999145	0.0405812	-0.00607822	-0.470637	0.00772478	0.0412033	-0.999118	0.203488	0	0	0	1
-0.0404341	-0.998311	-0.0408688	0.301406	-0.99914	0.0406895	-0.0061968	-0.470633	0.00782213	0.0405681	-0.999143	0.203491	0	0	0	1
-0.0405677	-0.998326	-0.040355	0.301717	-0.999134	0.0408228	-0.00628858	-0.470638	0.00789831	0.04005	-0.999163	0.203498	0	0	0	1
-0.0406352	-0.998354	-0.0395836	0.302069	-0.999131	0.0408875	-0.00637154	-0.470643	0.00795236	0.0392754	-0.999194	0.203498	0	0	0	1
-0.0406552	-0.998385	-0.0387842	0.302399	-0.999129	0.0409044	-0.00645356	-0.470651	0.00800239	0.0384732	-0.999224	0.203505	0	0	0	1
-0.0406358	-0.998405	-0.0382841	0.302688	-0.99913	0.0408848	-0.00655322	-0.470662	0.0080808	0.0379697	-0.999243	0.203527	0	0	0	1
-0.0405185	-0.998426	-0.0378548	0.303058	-0.999134	0.0407683	-0.00667272	-0.470667	0.00817828	0.0375367	-0.999259	0.203548	0	0	0	1
-0.040551	-0.998434	-0.0376184	0.303432	-0.999131	0.0408041	-0.0068117	-0.47067	0.0083088	0.0372946	-0.999267	0.203579	0	0	0	1
-0.0409638	-0.99842	-0.0375321	0.303811	-0.999113	0.0412215	-0.00694522	-0.470667	0.00845416	0.0371994	-0.999269	0.203606	0	0	0	1
-0.0413256	-0.998406	-0.0375089	0.304222	-0.999097	0.0415883	-0.00707962	-0.470655	0.00860106	0.0371676	-0.999269	0.203622	0	0	0	1
-0.0415239	-0.998399	-0.0374724	0.304652	-0.999087	0.041793	-0.00725742	-0.470655	0.00878468	0.037122	-0.999269	0.203658	0	0	0	1
-0.0418857	-0.998386	-0.0374258	0.305063	-0.99907	0.0421621	-0.00746058	-0.470665	0.00899929	0.0370637	-0.999269	0.203715	0	0	0	1
-0.0421511	-0.998376	-0.0373816	0.305454	-0.999057	0.0424339	-0.00763872	-0.470673	0.00918537	0.0370095	-0.999269	0.203763	0	0	0	1
-0.0423339	-0.99837	-0.0373369	0.305869	-0.999048	0.0426237	-0.00783531	-0.470682	0.00938678	0.0369549	-0.99927	0.203814	0	0	0	1
-0.0423651	-0.998369	-0.0373219	0.30624	-0.999043	0.0426675	-0.00817989	-0.47073	0.00973179	0.0369248	-0.999267	0.203866	0	0	0	1
-0.0422542	-0.998374	-0.0373173	0.306612	-0.999046	0.0425617	-0.00832051	-0.470725	0.00986809	0.0369153	-0.999266	0.203877	0	0	0	1
-0.0421391	-0.99838	-0.0373032	0.306967	-0.99905	0.0424518	-0.00846471	-0.470723	0.0100074	0.0368962	-0.999266	0.2039	0	0	0	1
-0.0420284	-0.998386	-0.0372532	0.30734	-0.999053	0.0423479	-0.00866844	-0.470744	0.0102049	0.0368388	-0.999266	0.203962	0	0	0	1
-0.0418005	-0.998398	-0.0371912	0.307752	-0.99906	0.042128	-0.00890706	-0.470769	0.0104324	0.0367691	-0.999266	0.204048	0	0	0	1
-0.0417751	-0.998402	-0.0371243	0.308171	-0.999058	0.0421108	-0.00914647	-0.470792	0.010668	0.0366925	-0.999266	0.204133	0	0	0	1
-0.0416618	-0.998408	-0.0370808	0.308552	-0.999061	0.0420036	-0.0093285	-0.470802	0.010844	0.0366425	-0.999266	0.204191	0	0	0	1
-0.0417986	-0.998404	-0.037038	0.308904	-0.999054	0.0421456	-0.00948172	-0.470804	0.0110004	0.0365918	-0.999266	0.204232	0	0	0	1
-0.0418312	-0.998404	-0.0369944	0.309254	-0.999051	0.0421836	-0.00963963	-0.470808	0.0111576	0.0365413	-0.999267	0.204277	0	0	0	1
-0.0419515	-0.998401	-0.0369348	0.309613	-0.999043	0.0423102	-0.00982965	-0.470821	0.0113495	0.0364724	-0.999267	0.204339	0	0	0	1
-0.04202	-0.998401	-0.0368741	0.309974	-0.999038	0.0423851	-0.0100232	-0.470835	0.011543	0.0364027	-0.999267	0.204407	0	0	0	1
-0.0419892	-0.998404	-0.0368202	0.310353	-0.999037	0.0423612	-0.0102301	-0.470852	0.0117464	0.0363405	-0.999267	0.204476	0	0	0	1
-0.0418754	-0.998411	-0.0367466	0.310723	-0.99904	0.0422544	-0.0104484	-0.470874	0.0119574	0.036259	-0.999268	0.204561	0	0	0	1
-0.0418416	-0.998415	-0.0366912	0.311092	-0.999039	0.042227	-0.0106464	-0.47089	0.0121518	0.0361958	-0.999268	0.204629	0	0	0	1
-0.0417211	-0.998422	-0.0366438	0.311451	-0.999042	0.0421119	-0.0108117	-0.470895	0.0123107	0.0361429	-0.999268	0.204681	0	0	0	1
-0.0418448	-0.998418	-0.0365933	0.311812	-0.999034	0.0422414	-0.0109877	-0.470901	0.0124889	0.0360835	-0.999267	0.204735	0	0	0	1
-0.0418186	-0.998422	-0.0365131	0.312213	-0.999033	0.0422225	-0.0112199	-0.470924	0.0127167	0.0359939	-0.999268	0.204825	0	0	0	1
-0.0420313	-0.998416	-0.0364334	0.312622	-0.99902	0.0424438	-0.0114819	-0.470953	0.012983	0.0359004	-0.999268	0.204923	0	0	0	1
-0.0424636	-0.998401	-0.0363432	0.313034	-0.998999	0.0428835	-0.0117167	-0.470969	0.0132293	0.0357946	-0.999268	0.205012	0	0	0	1
-0.0429385	-0.998384	-0.036253	0.31346	-0.998975	0.043366	-0.0119528	-0.470983	0.0134785	0.0356879	-0.999269	0.205097	0	0	0	1
-0.0433048	-0.998372	-0.0361705	0.313884	-0.998956	0.0437398	-0.01219	-0.470998	0.0137251	0.0355902	-0.999269	0.205181	0	0	0	1
-0.0435482	-0.998363	-0.0361076	0.314313	-0.998942	0.0439903	-0.0124093	-0.471006	0.0139502	0.0355143	-0.999268	0.205253	0	0	0	1
-0.0435619	-0.998365	-0.0360287	0.314745	-0.998938	0.0440108	-0.012635	-0.471018	0.0141729	0.0354254	-0.999269	0.205334	0	0	0	1
-0.043494	-0.998372	-0.0359389	0.315204	-0.998938	0.0439514	-0.0129109	-0.471042	0.0144423	0.0353246	-0.999268	0.205439	0	0	0	1
-0.0440647	-0.998347	-0.0359227	0.315402	-0.998911	0.0445246	-0.0129818	-0.471061	0.0145327	0.035297	-0.999268	0.205446	0	0	0	1
-0.0436346	-0.998368	-0.0358726	0.315977	-0.998927	0.0441008	-0.0131861	-0.470956	0.0147195	0.0352442	-0.999267	0.205506	0	0	0	1
-0.0439257	-0.998359	-0.0357704	0.316189	-0.998911	0.0443978	-0.0133938	-0.471009	0.0149329	0.0351285	-0.999268	0.205605	0	0	0	1
-0.0436458	-0.998372	-0.0357449	0.316489	-0.998922	0.0441226	-0.0135426	-0.471011	0.0150706	0.0351007	-0.999267	0.20565	0	0	0	1
-0.0433897	-0.998385	-0.0357007	0.316886	-0.99893	0.0438716	-0.0137079	-0.471004	0.0152249	0.0350531	-0.999266	0.205699	0	0	0	1
-0.0435027	-0.998383	-0.0356145	0.317233	-0.998922	0.0439914	-0.0139391	-0.471031	0.0154562	0.0349551	-0.999266	0.205794	0	0	0	1
-0.043401	-0.99839	-0.0355429	0.317565	-0.998923	0.0438965	-0.0141678	-0.471058	0.0156781	0.0348751	-0.999265	0.205887	0	0	0	1
-0.0431383	-0.998403	-0.0354946	0.317942	-0.998932	0.0436392	-0.0143457	-0.47106	0.0158447	0.0348232	-0.999265	0.205946	0	0	0	1
-0.0430587	-0.998408	-0.035445	0.318252	-0.998933	0.0435637	-0.0144883	-0.471062	0.0159823	0.0347687	-0.999264	0.205991	0	0	0	1
-0.0429481	-0.998415	-0.035398	0.318536	-0.998936	0.0434567	-0.0146179	-0.471064	0.0161059	0.034718	-0.999264	0.206031	0	0	0	1
-0.042747	-0.998425	-0.0353392	0.318913	-0.998942	0.043261	-0.0148001	-0.471067	0.0162785	0.0346546	-0.999263	0.206093	0	0	0	1
-0.0427408	-0.998428	-0.0352616	0.319304	-0.998938	0.0432613	-0.0150254	-0.471082	0.0165002	0.0345674	-0.999263	0.206178	0	0	0	1
-0.0427819	-0.998429	-0.0351811	0.319686	-0.998932	0.0433094	-0.0152667	-0.471106	0.0167393	0.0344758	-0.999262	0.206272	0	0	0	1
-0.0427738	-0.998433	-0.0350963	0.320071	-0.998929	0.043308	-0.0155022	-0.471126	0.0169708	0.0343811	-0.999261	0.206364	0	0	0	1
-0.042828	-0.998433	-0.0350183	0.320427	-0.998923	0.0433686	-0.0157293	-0.471146	0.0171963	0.0342924	-0.999261	0.206453	0	0	0	1
-0.0429176	-0.998432	-0.0349279	0.320781	-0.998915	0.0434649	-0.0159673	-0.471169	0.0174334	0.0341902	-0.99926	0.206551	0	0	0	1
-0.0428562	-0.998438	-0.0348367	0.321166	-0.998913	0.0434108	-0.016229	-0.471198	0.0176889	0.0340888	-0.999259	0.206659	0	0	0	1
-0.042838	-0.998443	-0.0347324	0.321555	-0.998909	0.0434008	-0.016526	-0.471238	0.0179806	0.0339721	-0.999258	0.206786	0	0	0	1
-0.0429108	-0.998443	-0.0346238	0.32193	-0.9989	0.0434816	-0.0168162	-0.471276	0.0182685	0.0338496	-0.999257	0.206913	0	0	0	1
-0.0430837	-0.99844	-0.0345065	0.322305	-0.998887	0.0436622	-0.0171083	-0.471313	0.0185612	0.0337165	-0.999256	0.207041	0	0	0	1
-0.0436159	-0.998421	-0.0343956	0.32266	-0.998859	0.0442016	-0.0173765	-0.471341	0.0188423	0.033584	-0.999255	0.207154	0	0	0	1
-0.0438413	-0.998414	-0.0342969	0.323002	-0.998844	0.0444337	-0.0176302	-0.47137	0.0190992	0.0334699	-0.999254	0.207263	0	0	0	1
-0.0439013	-0.998415	-0.034198	0.323364	-0.998837	0.0445004	-0.0178874	-0.471398	0.0193539	0.0333585	-0.999253	0.207372	0	0	0	1
-0.0438389	-0.998421	-0.0341121	0.323708	-0.998835	0.0444445	-0.0181328	-0.471423	0.0195933	0.033263	-0.999251	0.207475	0	0	0	1
-0.0439389	-0.99842	-0.0340056	0.32406	-0.998825	0.0445513	-0.0183983	-0.471454	0.0198572	0.0331429	-0.99925	0.20759	0	0	0	1
-0.0439325	-0.998424	-0.033897	0.324447	-0.99882	0.0445522	-0.0186867	-0.471489	0.0201405	0.0330216	-0.999248	0.207717	0	0	0	1
-0.0440967	-0.998421	-0.0337748	0.324815	-0.998806	0.0447239	-0.0189845	-0.471525	0.020438	0.032883	-0.999247	0.20785	0	0	0	1
-0.0441669	-0.998421	-0.0336647	0.325172	-0.998798	0.0448011	-0.0192662	-0.471558	0.020717	0.0327589	-0.999245	0.207975	0	0	0	1
-0.0441311	-0.998427	-0.0335574	0.325532	-0.998794	0.044772	-0.0195401	-0.47158	0.0209847	0.0326402	-0.999243	0.208096	0	0	0	1
-0.0440935	-0.998432	-0.0334446	0.32589	-0.998789	0.0447415	-0.0198336	-0.471615	0.0212719	0.0325152	-0.999241	0.208229	0	0	0	1
-0.0440869	-0.998437	-0.033312	0.326269	-0.998783	0.0447427	-0.0201595	-0.471657	0.0215915	0.0323683	-0.999239	0.208381	0	0	0	1
-0.0439594	-0.998447	-0.0331791	0.32665	-0.998781	0.0446229	-0.0204866	-0.471699	0.0219084	0.0322238	-0.999237	0.208534	0	0	0	1
-0.0438775	-0.998455	-0.0330533	0.327006	-0.998778	0.0445485	-0.0208081	-0.471739	0.0222215	0.0320856	-0.999235	0.208686	0	0	0	1
-0.0438352	-0.998461	-0.0329138	0.32738	-0.998773	0.0445138	-0.0211447	-0.471783	0.0225503	0.0319322	-0.999232	0.208845	0	0	0	1
-0.0437247	-0.998471	-0.0327715	0.32776	-0.99877	0.0444113	-0.0214964	-0.471824	0.022892	0.031777	-0.999229	0.209014	0	0	0	1
-0.0435868	-0.998482	-0.032619	0.328162	-0.998767	0.0442817	-0.0218709	-0.471872	0.0232552	0.0316112	-0.999226	0.209195	0	0	0	1
-0.0436871	-0.998482	-0.0324672	0.328541	-0.998754	0.0443898	-0.022233	-0.471917	0.0236135	0.0314411	-0.999223	0.209369	0	0	0	1
-0.0436865	-0.998487	-0.0323212	0.328912	-0.998747	0.0443965	-0.0225732	-0.471959	0.023947	0.0312803	-0.99922	0.209534	0	0	0	1
-0.0435788	-0.998496	-0.032189	0.329281	-0.998744	0.0442953	-0.0228855	-0.471978	0.02425	0.031137	-0.999217	0.209682	0	0	0	1
-0.0436761	-0.998495	-0.0320686	0.329597	-0.998733	0.0443982	-0.0231585	-0.471983	0.0245205	0.0310022	-0.999215	0.209813	0	0	0	1
-0.0434867	-0.998507	-0.0319597	0.329919	-0.998735	0.0442145	-0.0234313	-0.471975	0.0247824	0.0308861	-0.999212	0.209942	0	0	0	1
-0.043375	-0.998516	-0.0318368	0.330246	-0.998733	0.0441084	-0.023715	-0.47196	0.0250572	0.0307536	-0.999209	0.21008	0	0	0	1
-0.0432369	-0.998527	-0.0316921	0.330607	-0.998731	0.0439764	-0.0240319	-0.471943	0.0253633	0.0305986	-0.999206	0.210238	0	0	0	1
-0.043074	-0.998539	-0.0315365	0.330977	-0.998729	0.0438204	-0.0243912	-0.471952	0.0257106	0.0304316	-0.999203	0.210417	0	0	0	1
-0.0431538	-0.99854	-0.0313739	0.33136	-0.998716	0.0439077	-0.0247748	-0.471964	0.0260892	0.0302503	-0.999198	0.210607	0	0	0	1
-0.0432786	-0.998541	-0.0311853	0.331755	-0.9987	0.0440396	-0.0251724	-0.471977	0.0264822	0.0300412	-0.999194	0.210809	0	0	0	1
-0.0435362	-0.998535	-0.031016	0.332133	-0.998679	0.0443036	-0.0255367	-0.471967	0.0268465	0.0298492	-0.99919	0.21099	0	0	0	1
-0.0437369	-0.998531	-0.0308549	0.33253	-0.998661	0.0445101	-0.0258771	-0.471924	0.0271856	0.0296677	-0.999186	0.211158	0	0	0	1
-0.0441007	-0.99852	-0.0306862	0.332929	-0.998636	0.0448797	-0.0262265	-0.471882	0.027538	0.0294736	-0.999183	0.211331	0	0	0	1
-0.0444974	-0.998508	-0.0305067	0.333329	-0.998607	0.0452828	-0.0266146	-0.471867	0.0279294	0.0292658	-0.999178	0.211521	0	0	0	1
-0.0447179	-0.998504	-0.0303282	0.333721	-0.998587	0.0455095	-0.0269966	-0.471865	0.0283096	0.029064	-0.999173	0.211715	0	0	0	1
-0.0449517	-0.998499	-0.0301364	0.334133	-0.998565	0.0457498	-0.0274094	-0.471873	0.0287201	0.028847	-0.999168	0.211923	0	0	0	1
-0.0448778	-0.998508	-0.0299548	0.334519	-0.998556	0.0456822	-0.0278123	-0.4719	0.0291123	0.0286494	-0.999162	0.212128	0	0	0	1
-0.0447765	-0.998517	-0.0297869	0.33489	-0.998551	0.0455865	-0.028181	-0.471912	0.0294702	0.0284678	-0.999157	0.212314	0	0	0	1
-0.0447458	-0.998523	-0.0296285	0.335265	-0.998542	0.0455607	-0.0285202	-0.471896	0.0298011	0.0282951	-0.999152	0.212485	0	0	0	1
-0.0447705	-0.998527	-0.0294569	0.335644	-0.99853	0.0455906	-0.0288872	-0.471892	0.0301607	0.0281062	-0.999146	0.21267	0	0	0	1
-0.0446955	-0.998537	-0.0292611	0.336091	-0.998521	0.0455219	-0.0293202	-0.471898	0.0305824	0.0278933	-0.999139	0.212887	0	0	0	1
-0.0446685	-0.998544	-0.0290466	0.336539	-0.998507	0.0455016	-0.0298023	-0.47194	0.0310537	0.027658	-0.999131	0.213133	0	0	0	1
-0.044792	-0.998545	-0.0288225	0.336977	-0.998487	0.045631	-0.0302718	-0.471978	0.0315161	0.027409	-0.999124	0.213375	0	0	0	1
-0.0448646	-0.998547	-0.0286267	0.337421	-0.998471	0.0457085	-0.0306763	-0.471958	0.0319133	0.0271927	-0.999117	0.213578	0	0	0	1
-0.0448717	-0.998553	-0.028424	0.337858	-0.998459	0.0457199	-0.0310769	-0.47194	0.0323046	0.0269718	-0.99911	0.213783	0	0	0	1
-0.0448851	-0.998559	-0.0281857	0.338351	-0.998444	0.0457375	-0.0315232	-0.471921	0.0327401	0.026713	-0.999103	0.214009	0	0	0	1
-0.0451498	-0.998556	-0.0278656	0.338999	-0.998415	0.0460057	-0.0320531	-0.471858	0.033262	0.0263603	-0.999095	0.21428	0	0	0	1
-0.0458425	-0.998537	-0.0274186	0.339948	-0.998361	0.0467006	-0.0327181	-0.47172	0.0339239	0.0258599	-0.999086	0.214616	0	0	0	1
-0.0472962	-0.998476	-0.0271818	0.34108	-0.998279	0.048156	-0.0331121	-0.47137	0.0343438	0.0255551	-0.99908	0.214741	0	0	0	1
-0.0493411	-0.998379	-0.0270903	0.341979	-0.998175	0.0501995	-0.0331989	-0.471005	0.0344782	0.0253889	-0.999079	0.214688	0	0	0	1
-0.0505069	-0.998322	-0.0270491	0.342628	-0.998115	0.0513638	-0.0332101	-0.470808	0.0345169	0.025307	-0.99908	0.214609	0	0	0	1
-0.0506283	-0.998315	-0.0270836	0.343032	-0.998113	0.0514838	-0.0331057	-0.470696	0.0344174	0.0253426	-0.999082	0.214492	0	0	0	1
-0.0505401	-0.998317	-0.0271874	0.343257	-0.998125	0.0513935	-0.0328856	-0.470589	0.0342007	0.0254606	-0.999087	0.21432	0	0	0	1
-0.0502631	-0.998327	-0.0273106	0.343484	-0.998145	0.0511158	-0.0326899	-0.470536	0.0340044	0.025603	-0.99909	0.214137	0	0	0	1
-0.0500067	-0.998338	-0.0274007	0.343842	-0.998156	0.050864	-0.0327486	-0.470525	0.034061	0.0256986	-0.999086	0.214	0	0	0	1
-0.0498256	-0.998346	-0.0274403	0.34423	-0.998161	0.050688	-0.03289	-0.470472	0.0341996	0.0257372	-0.99908	0.213925	0	0	0	1
-0.0496711	-0.998354	-0.027431	0.344612	-0.998161	0.0505389	-0.0331122	-0.470453	0.0344172	0.0257219	-0.999073	0.213907	0	0	0	1
-0.0495844	-0.998358	-0.0274346	0.34498	-0.998158	0.0504577	-0.0333201	-0.470435	0.0346228	0.0257181	-0.999066	0.213873	0	0	0	1
-0.0494858	-0.998362	-0.0274626	0.345322	-0.998156	0.0503652	-0.0335179	-0.470419	0.0348193	0.0257395	-0.999058	0.213807	0	0	0	1
-0.0495523	-0.998357	-0.027504	0.345635	-0.998146	0.0504378	-0.0337004	-0.470404	0.0350055	0.0257693	-0.999051	0.213732	0	0	0	1
-0.0494822	-0.99836	-0.0275258	0.34602	-0.998136	0.0503785	-0.0340863	-0.470425	0.0353904	0.025774	-0.999037	0.213678	0	0	0	1
-0.0494015	-0.998363	-0.0275805	0.34642	-0.998125	0.0503107	-0.034509	-0.470438	0.0358134	0.0258102	-0.999021	0.213596	0	0	0	1
-0.0493404	-0.998364	-0.0276324	0.346764	-0.998112	0.0502632	-0.0349642	-0.470474	0.0362691	0.0258413	-0.999004	0.213513	0	0	0	1
-0.0494157	-0.998359	-0.0276827	0.347072	-0.998087	0.0503552	-0.0355421	-0.470548	0.036851	0.0258596	-0.998982	0.213442	0	0	0	1
-0.0492585	-0.998366	-0.0277367	0.34738	-0.998074	0.0502141	-0.0360839	-0.470612	0.037391	0.0258921	-0.998961	0.213368	0	0	0	1
-0.0491942	-0.998367	-0.0277894	0.347703	-0.99806	0.0501636	-0.0365334	-0.470647	0.0378411	0.0259246	-0.998944	0.213286	0	0	0	1
-0.0491055	-0.998371	-0.0278107	0.348049	-0.998047	0.0500881	-0.0370121	-0.470688	0.0383181	0.0259252	-0.998925	0.213233	0	0	0	1
-0.049113	-0.99837	-0.027821	0.348401	-0.998032	0.0501054	-0.0373747	-0.470704	0.0386811	0.0259169	-0.998912	0.21319	0	0	0	1
-0.0492753	-0.998363	-0.0278037	0.348779	-0.998011	0.0502759	-0.0377201	-0.470714	0.0390295	0.025876	-0.998899	0.213176	0	0	0	1
-0.0495867	-0.998349	-0.0277641	0.349142	-0.997984	0.0505929	-0.0380004	-0.47071	0.0393157	0.0258102	-0.99889	0.213173	0	0	0	1
-0.0498725	-0.998336	-0.0277194	0.349509	-0.997954	0.050887	-0.0383923	-0.470731	0.0397123	0.0257343	-0.998876	0.21318	0	0	0	1
-0.0501649	-0.998322	-0.0276818	0.349877	-0.99792	0.05119	-0.0388718	-0.470774	0.040197	0.0256606	-0.998858	0.213183	0	0	0	1
-0.0505252	-0.998304	-0.0276603	0.350222	-0.99788	0.051563	-0.0394073	-0.470828	0.0407401	0.0255969	-0.998838	0.213171	0	0	0	1
-0.0508359	-0.998289	-0.0276542	0.350574	-0.997834	0.0518919	-0.0401329	-0.470924	0.0414727	0.0255405	-0.998809	0.213141	0	0	0	1
-0.0508776	-0.998286	-0.0276807	0.350953	-0.997798	0.0519554	-0.0409446	-0.470994	0.042286	0.025523	-0.998776	0.213091	0	0	0	1
-0.0507896	-0.99829	-0.02771	0.351329	-0.997773	0.051886	-0.0416176	-0.471031	0.0429576	0.025521	-0.998747	0.213025	0	0	0	1
-0.0508636	-0.998285	-0.0277217	0.351689	-0.997745	0.0519748	-0.0421814	-0.471054	0.0435233	0.0255001	-0.998723	0.212976	0	0	0	1
-0.0510247	-0.998278	-0.0277059	0.352059	-0.99772	0.0521447	-0.0425575	-0.471044	0.0439024	0.0254577	-0.998707	0.212947	0	0	0	1
-0.0510258	-0.998279	-0.0276577	0.352451	-0.997707	0.0521516	-0.0428687	-0.471044	0.0442107	0.0253933	-0.998695	0.212958	0	0	0	1
-0.0509274	-0.998286	-0.0275886	0.352842	-0.997701	0.0520566	-0.0431225	-0.471034	0.0444582	0.0253155	-0.998686	0.212994	0	0	0	1
-0.0508598	-0.998292	-0.0275042	0.353206	-0.997694	0.0519914	-0.0433641	-0.471029	0.0446935	0.0252218	-0.998678	0.213047	0	0	0	1
-0.0509676	-0.998288	-0.027421	0.35354	-0.997679	0.0521008	-0.0435775	-0.471021	0.044905	0.0251228	-0.998671	0.213093	0	0	0	1
-0.0508206	-0.998298	-0.0273363	0.353885	-0.997675	0.0519565	-0.0438325	-0.471024	0.0451516	0.0250317	-0.998662	0.213154	0	0	0	1
-0.0506547	-0.998309	-0.0272403	0.354257	-0.997673	0.0517921	-0.0440597	-0.471018	0.0453695	0.0249315	-0.998655	0.213226	0	0	0	1
-0.0504918	-0.998321	-0.0271318	0.354673	-0.997671	0.0516302	-0.044298	-0.471007	0.0455979	0.0248185	-0.998647	0.213307	0	0	0	1
-0.050504	-0.998324	-0.0269983	0.355074	-0.997659	0.0516429	-0.0445655	-0.471006	0.0458586	0.0246709	-0.998639	0.21341	0	0	0	1
-0.0505701	-0.998323	-0.0268999	0.355428	-0.997647	0.0517093	-0.0447616	-0.470991	0.046051	0.0245596	-0.998633	0.213479	0	0	0	1
-0.0506075	-0.998324	-0.0267979	0.355791	-0.997635	0.0517471	-0.044969	-0.470977	0.0462538	0.0244453	-0.998627	0.213542	0	0	0	1
-0.0506484	-0.998324	-0.0267109	0.356141	-0.997623	0.0517893	-0.0451892	-0.470967	0.0464703	0.0243452	-0.998619	0.213593	0	0	0	1
-0.0506472	-0.998326	-0.0266227	0.35653	-0.99761	0.0517907	-0.0454666	-0.470962	0.0467428	0.0242429	-0.998609	0.213642	0	0	0	1
-0.0507522	-0.998323	-0.0265306	0.356912	-0.997593	0.0518974	-0.0457162	-0.470952	0.0469899	0.0241331	-0.9986	0.213693	0	0	0	1
-0.0508423	-0.998321	-0.026433	0.357313	-0.997574	0.0519904	-0.0460323	-0.470954	0.0473028	0.0240151	-0.998588	0.213749	0	0	0	1
-0.0508462	-0.998324	-0.0263353	0.357703	-0.997561	0.0519963	-0.0463088	-0.470949	0.047574	0.0239031	-0.998578	0.213809	0	0	0	1
-0.0509654	-0.99832	-0.0262374	0.358064	-0.997543	0.0521166	-0.0465526	-0.470943	0.0478154	0.023787	-0.998569	0.213871	0	0	0	1
-0.0512429	-0.998309	-0.0261369	0.358423	-0.997517	0.0523949	-0.0468006	-0.470935	0.0480645	0.0236604	-0.99856	0.213926	0	0	0	1
-0.0515559	-0.998295	-0.0260396	0.358788	-0.997489	0.052709	-0.0470574	-0.470929	0.0483232	0.0235347	-0.99855	0.213979	0	0	0	1
-0.0518669	-0.998282	-0.0259189	0.359182	-0.997458	0.053021	-0.0473588	-0.470929	0.0486252	0.0233833	-0.998539	0.214059	0	0	0	1
-0.0519856	-0.998279	-0.0257913	0.359584	-0.997438	0.0531397	-0.0476311	-0.470924	0.0488933	0.0232358	-0.99853	0.214156	0	0	0	1
-0.0521959	-0.998272	-0.025662	0.35997	-0.997416	0.0533491	-0.047876	-0.470914	0.0491358	0.0230834	-0.998521	0.214244	0	0	0	1
-0.0523633	-0.998266	-0.0255423	0.360347	-0.997395	0.053516	-0.0481175	-0.470906	0.0493745	0.0229428	-0.998513	0.214327	0	0	0	1
-0.052451	-0.998264	-0.0254266	0.360714	-0.99738	0.0536029	-0.0483354	-0.470894	0.049588	0.0228114	-0.998505	0.214404	0	0	0	1
-0.0524973	-0.998265	-0.0252967	0.361114	-0.997364	0.0536489	-0.0486036	-0.47089	0.04985	0.0226651	-0.998495	0.2145	0	0	0	1
-0.0525164	-0.998268	-0.0251572	0.361507	-0.997351	0.0536668	-0.0488606	-0.470884	0.0500996	0.0225113	-0.998486	0.214604	0	0	0	1
-0.0525211	-0.998271	-0.0250219	0.361881	-0.997338	0.0536704	-0.0491174	-0.470885	0.050349	0.0223623	-0.998477	0.214712	0	0	0	1
-0.0525973	-0.99827	-0.0248841	0.362255	-0.997322	0.0537449	-0.0493575	-0.470879	0.050583	0.0222082	-0.998469	0.214814	0	0	0	1
-0.0525306	-0.998277	-0.0247645	0.362594	-0.997315	0.0536772	-0.049579	-0.470874	0.0507964	0.0220803	-0.998461	0.214908	0	0	0	1
-0.0525447	-0.998279	-0.0246587	0.362917	-0.997305	0.0536899	-0.0497619	-0.47086	0.0509737	0.0219643	-0.998454	0.214982	0	0	0	1
-0.0525068	-0.998283	-0.024559	0.363242	-0.997297	0.0536514	-0.0499673	-0.470852	0.0511727	0.0218558	-0.998446	0.215057	0	0	0	1
-0.0524095	-0.998291	-0.0244514	0.363566	-0.997292	0.053553	-0.0501594	-0.470842	0.0513567	0.0217431	-0.998439	0.215134	0	0	0	1
-0.0525008	-0.998289	-0.0243518	0.363808	-0.997279	0.0536426	-0.0503269	-0.470832	0.0515207	0.0216301	-0.998433	0.215204	0	0	0	1
-0.0528048	-0.998273	-0.0243349	0.36384	-0.997262	0.0539458	-0.0503422	-0.470826	0.0515415	0.0215967	-0.998433	0.215205	0	0	0	1
-0.0531139	-0.998257	-0.0243378	0.363791	-0.997247	0.0542542	-0.0503149	-0.47086	0.0515212	0.0215852	-0.998434	0.215189	0	0	0	1
-0.0534329	-0.998239	-0.0243488	0.363711	-0.997231	0.0545726	-0.0502777	-0.470911	0.0514915	0.0215817	-0.998436	0.21517	0	0	0	1
-0.0537177	-0.998223	-0.0243916	0.363599	-0.99722	0.0548574	-0.0501926	-0.470974	0.051415	0.0216143	-0.998439	0.215126	0	0	0	1
-0.0540654	-0.998202	-0.0244718	0.363442	-0.997208	0.0552057	-0.05005	-0.47104	0.0512845	0.0216842	-0.998444	0.215043	0	0	0	1
-0.0544884	-0.998177	-0.0245716	0.363223	-0.997195	0.0556288	-0.0498364	-0.47109	0.051086	0.0217739	-0.998453	0.214927	0	0	0	1
-0.0549103	-0.998151	-0.0246764	0.362992	-0.997182	0.0560508	-0.0496204	-0.471124	0.0508853	0.0218689	-0.998461	0.21481	0	0	0	1
-0.055361	-0.998123	-0.0247894	0.362744	-0.997168	0.0565019	-0.0493982	-0.471165	0.0506797	0.0219712	-0.998469	0.214693	0	0	0	1
-0.0558048	-0.998096	-0.0249028	0.362501	-0.997153	0.0569461	-0.0491736	-0.471212	0.0504717	0.0220745	-0.998477	0.214573	0	0	0	1
-0.0563015	-0.998065	-0.0250186	0.362234	-0.997137	0.0574427	-0.0489287	-0.471271	0.0502447	0.0221789	-0.998487	0.214444	0	0	0	1
-0.0568006	-0.998033	-0.0251545	0.36196	-0.997121	0.0579424	-0.0486694	-0.471336	0.0500047	0.0223043	-0.998496	0.214304	0	0	0	1
-0.0573387	-0.997999	-0.0252876	0.361669	-0.997103	0.0584805	-0.0483978	-0.471396	0.0497534	0.022426	-0.998506	0.21416	0	0	0	1
-0.0578691	-0.997965	-0.0254211	0.361379	-0.997085	0.0590108	-0.0481198	-0.471449	0.0494955	0.022549	-0.998516	0.214017	0	0	0	1
-0.0584008	-0.997931	-0.0255653	0.361086	-0.997078	0.0595376	-0.0476101	-0.471445	0.0490072	0.0226968	-0.998536	0.21386	0	0	0	1
-0.0589627	-0.997895	-0.0256773	0.360786	-0.997057	0.0600986	-0.0473497	-0.471511	0.0487667	0.0227965	-0.998546	0.213744	0	0	0	1
-0.0595226	-0.997858	-0.0258141	0.360474	-0.997037	0.0606577	-0.0470464	-0.471537	0.0484849	0.022924	-0.998557	0.213603	0	0	0	1
-0.0600948	-0.99782	-0.0259577	0.360146	-0.997017	0.0612292	-0.0467381	-0.471557	0.0481991	0.0230582	-0.998567	0.21345	0	0	0	1
-0.0606796	-0.997781	-0.0260966	0.359818	-0.996994	0.0618134	-0.0464458	-0.471583	0.0479294	0.0231865	-0.998577	0.213307	0	0	0	1
-0.0612395	-0.997743	-0.0262419	0.359494	-0.996973	0.0623729	-0.0461469	-0.47159	0.047653	0.0233231	-0.998588	0.213153	0	0	0	1
-0.0618026	-0.997704	-0.0264013	0.359162	-0.996952	0.0629356	-0.0458279	-0.471585	0.0473577	0.0234752	-0.998598	0.212988	0	0	0	1
-0.0623499	-0.997666	-0.0265571	0.358841	-0.996931	0.063483	-0.0455401	-0.471593	0.0470932	0.0236227	-0.998607	0.212835	0	0	0	1
-0.0629037	-0.997627	-0.0267133	0.35851	-0.996909	0.0640369	-0.0452539	-0.471608	0.0468306	0.0237706	-0.998616	0.212687	0	0	0	1
-0.0632953	-0.997585	-0.0273609	0.358065	-0.996894	0.0644522	-0.0449936	-0.471628	0.0466219	0.0244146	-0.99861	0.212541	0	0	0	1
-0.0635771	-0.997556	-0.0277582	0.357766	-0.996883	0.0647474	-0.0447928	-0.471628	0.0464541	0.0248104	-0.998608	0.212428	0	0	0	1
-0.0638812	-0.997528	-0.0280672	0.357481	-0.996873	0.0650601	-0.0445715	-0.471621	0.0462609	0.0251187	-0.998609	0.212306	0	0	0	1
-0.0642542	-0.997496	-0.0283572	0.357158	-0.996859	0.0654399	-0.0443218	-0.471632	0.0460401	0.0254068	-0.998612	0.212174	0	0	0	1
-0.0645179	-0.997472	-0.0285907	0.356817	-0.996854	0.0657069	-0.0440378	-0.471644	0.0457786	0.0256461	-0.998618	0.212024	0	0	0	1
-0.0648475	-0.997444	-0.0288107	0.356435	-0.996847	0.0660377	-0.0437061	-0.471656	0.0454706	0.0258721	-0.998627	0.211853	0	0	0	1
-0.0651296	-0.997421	-0.0289889	0.356071	-0.996841	0.0663201	-0.0434131	-0.471704	0.0451972	0.0260563	-0.998634	0.211703	0	0	0	1
-0.0654436	-0.997396	-0.0291398	0.355721	-0.99683	0.0666345	-0.0431745	-0.471786	0.0449773	0.0262084	-0.99864	0.211585	0	0	0	1
-0.065822	-0.997367	-0.0292917	0.355369	-0.996818	0.0670118	-0.0428847	-0.471855	0.0447082	0.0263622	-0.998648	0.211462	0	0	0	1
-0.0660826	-0.997344	-0.0294741	0.355031	-0.996821	0.0672674	-0.0423934	-0.471863	0.044237	0.0265654	-0.998664	0.211317	0	0	0	1
-0.0663212	-0.997317	-0.0298592	0.354658	-0.996816	0.0675153	-0.0421125	-0.471919	0.043989	0.0269576	-0.998664	0.211205	0	0	0	1
-0.0665905	-0.997288	-0.0302205	0.354319	-0.99681	0.0677921	-0.0418094	-0.471937	0.0437182	0.0273264	-0.998666	0.211083	0	0	0	1
-0.0668447	-0.997262	-0.0305138	0.353987	-0.996805	0.0680511	-0.0415226	-0.471942	0.0434589	0.0276271	-0.998669	0.210951	0	0	0	1
-0.0670456	-0.997234	-0.0309686	0.353641	-0.9968	0.0682649	-0.0412809	-0.471937	0.0432543	0.0280881	-0.998665	0.21082	0	0	0	1
-0.0671618	-0.99721	-0.0315025	0.353296	-0.9968	0.068398	-0.0410674	-0.471936	0.0430811	0.0286299	-0.998657	0.210703	0	0	0	1
-0.0672636	-0.997188	-0.0319799	0.352973	-0.996799	0.068515	-0.0408825	-0.471946	0.0429322	0.0291139	-0.99865	0.2106	0	0	0	1
-0.0675256	-0.997157	-0.0323944	0.352633	-0.996788	0.0687894	-0.0407042	-0.471959	0.0427904	0.0295281	-0.998644	0.210509	0	0	0	1
-0.0677202	-0.997134	-0.032677	0.352294	-0.996783	0.0689896	-0.040487	-0.471966	0.0425989	0.0298164	-0.998643	0.210406	0	0	0	1
-0.0679098	-0.997107	-0.0331113	0.351894	-0.996778	0.0691905	-0.0402526	-0.471979	0.0424007	0.0302574	-0.998638	0.210289	0	0	0	1
-0.0680792	-0.99708	-0.0335723	0.351516	-0.996774	0.0693733	-0.040053	-0.471991	0.0422386	0.0307234	-0.998631	0.210193	0	0	0	1
-0.0681445	-0.997065	-0.0338766	0.351215	-0.996776	0.0694458	-0.039872	-0.471993	0.0420811	0.0310366	-0.998628	0.210105	0	0	0	1
-0.0683701	-0.997037	-0.0342467	0.350834	-0.996768	0.0696803	-0.0396589	-0.471992	0.0419013	0.0314108	-0.998624	0.210004	0	0	0	1
-0.0685517	-0.997016	-0.0344989	0.350466	-0.996765	0.0698646	-0.0394127	-0.471984	0.0416789	0.0316717	-0.998625	0.209889	0	0	0	1
-0.0686622	-0.997003	-0.0346574	0.350064	-0.996767	0.0699734	-0.0391533	-0.471983	0.0414346	0.0318433	-0.99863	0.209779	0	0	0	1
-0.0688021	-0.996989	-0.0347929	0.349638	-0.996768	0.0701107	-0.0388996	-0.471986	0.0411954	0.0319903	-0.998635	0.209676	0	0	0	1
-0.0687557	-0.996988	-0.0349171	0.349265	-0.99678	0.0700622	-0.0386733	-0.47199	0.0409768	0.0321319	-0.998639	0.209583	0	0	0	1
-0.0686277	-0.996992	-0.0350422	0.348887	-0.996798	0.0699321	-0.0384491	-0.471993	0.0407576	0.0322776	-0.998644	0.209492	0	0	0	1
-0.0686498	-0.996986	-0.0351778	0.34845	-0.996807	0.0699511	-0.038184	-0.471996	0.0405032	0.0324303	-0.998649	0.209384	0	0	0	1
-0.0685644	-0.996987	-0.035315	0.34801	-0.996823	0.0698628	-0.0379238	-0.472	0.0402503	0.0325888	-0.998654	0.209278	0	0	0	1
-0.0685236	-0.996986	-0.0354257	0.347578	-0.996835	0.0698189	-0.0376896	-0.472014	0.0400229	0.0327171	-0.998659	0.209194	0	0	0	1
-0.0684084	-0.99699	-0.0355247	0.347197	-0.996849	0.0697019	-0.0375143	-0.472038	0.0398511	0.0328326	-0.998662	0.209134	0	0	0	1
-0.0682105	-0.997	-0.0356195	0.346847	-0.99687	0.0695022	-0.037345	-0.472052	0.0396822	0.0329469	-0.998665	0.209077	0	0	0	1
-0.0681482	-0.997001	-0.0357144	0.346498	-0.996881	0.0694378	-0.037168	-0.472068	0.03951	0.0330562	-0.998668	0.209014	0	0	0	1
-0.0681293	-0.996999	-0.035798	0.346134	-0.996888	0.069417	-0.037011	-0.47209	0.0393585	0.0331512	-0.998671	0.208966	0	0	0	1
-0.0681486	-0.996995	-0.0358956	0.345706	-0.996894	0.069434	-0.0368258	-0.472118	0.039181	0.0332606	-0.998674	0.208912	0	0	0	1
-0.0683612	-0.996976	-0.0360098	0.345237	-0.996888	0.0696432	-0.0365905	-0.472139	0.0389612	0.0333825	-0.998679	0.208834	0	0	0	1
-0.0680649	-0.996993	-0.0360916	0.344842	-0.996915	0.0693443	-0.0364159	-0.472166	0.0387827	0.0334877	-0.998682	0.208788	0	0	0	1
-0.0679179	-0.997001	-0.0361503	0.344532	-0.99693	0.0691955	-0.0362964	-0.47219	0.0386625	0.0335602	-0.998685	0.208769	0	0	0	1
-0.0680569	-0.996989	-0.0362287	0.344211	-0.996937	0.0693231	-0.0358647	-0.472131	0.0382417	0.0336629	-0.998697	0.208701	0	0	0	1
-0.068258	-0.996973	-0.0362886	0.343857	-0.996929	0.0695208	-0.0356976	-0.472151	0.0380859	0.0337266	-0.998701	0.208679	0	0	0	1
-0.0683146	-0.996966	-0.0363626	0.343433	-0.996932	0.0695734	-0.0355003	-0.472175	0.037896	0.0338119	-0.998706	0.208641	0	0	0	1
-0.068349	-0.996961	-0.0364465	0.342978	-0.996939	0.0696024	-0.0352478	-0.472189	0.037651	0.0339119	-0.998711	0.208596	0	0	0	1
-0.0683639	-0.996958	-0.0365086	0.342587	-0.996946	0.0696124	-0.0350315	-0.472205	0.0374399	0.0339883	-0.998717	0.208566	0	0	0	1
-0.0685809	-0.996941	-0.0365662	0.342219	-0.996938	0.0698247	-0.0348313	-0.472216	0.0372515	0.0340515	-0.998722	0.208535	0	0	0	1
-0.0687916	-0.996923	-0.0366441	0.341845	-0.996932	0.0700301	-0.0345931	-0.472216	0.0370263	0.034138	-0.998727	0.20848	0	0	0	1
-0.06896	-0.996909	-0.0367228	0.34149	-0.996928	0.0701944	-0.0343859	-0.472219	0.0368308	0.0342248	-0.998731	0.208423	0	0	0	1
-0.0692501	-0.996886	-0.0367947	0.341092	-0.996914	0.0704804	-0.0341918	-0.472231	0.0366521	0.0342994	-0.998735	0.208373	0	0	0	1
-0.0693579	-0.996876	-0.0368682	0.340708	-0.996913	0.0705844	-0.0340021	-0.472245	0.0364717	0.0343821	-0.998739	0.208323	0	0	0	1
-0.0694702	-0.996865	-0.0369599	0.340289	-0.996913	0.0706923	-0.033777	-0.472253	0.0362574	0.0344853	-0.998743	0.208257	0	0	0	1
-0.0696041	-0.996853	-0.0370318	0.33991	-0.99691	0.0708222	-0.0335864	-0.472265	0.0360768	0.0345657	-0.998747	0.208209	0	0	0	1
-0.0696004	-0.99685	-0.0370968	0.339562	-0.996918	0.0708138	-0.0333831	-0.472273	0.0358784	0.034645	-0.998752	0.208173	0	0	0	1
-0.0696958	-0.996841	-0.0371667	0.339186	-0.996919	0.0709042	-0.0331676	-0.472279	0.0356716	0.0347265	-0.998756	0.208136	0	0	0	1
-0.0695501	-0.996848	-0.0372499	0.338796	-0.996936	0.0707546	-0.0329692	-0.472292	0.0354744	0.0348287	-0.99876	0.208091	0	0	0	1
-0.0695299	-0.996847	-0.0373129	0.338371	-0.996944	0.0707297	-0.0327711	-0.472315	0.0352804	0.0349063	-0.998764	0.208062	0	0	0	1
-0.0694982	-0.996847	-0.0373653	0.337963	-0.996956	0.0706898	-0.0324847	-0.472314	0.0349971	0.03498	-0.998771	0.208036	0	0	0	1
-0.0693693	-0.996855	-0.0374141	0.337586	-0.996974	0.070554	-0.032238	-0.472319	0.0347498	0.0350505	-0.998777	0.208023	0	0	0	1
-0.0693095	-0.996857	-0.0374681	0.337188	-0.996987	0.0704874	-0.0319925	-0.472325	0.0345064	0.0351237	-0.998783	0.207996	0	0	0	1
-0.0691737	-0.996864	-0.0375333	0.336772	-0.997005	0.0703442	-0.0317203	-0.472325	0.0342346	0.0352126	-0.998789	0.207961	0	0	0	1
-0.0690803	-0.996868	-0.0375955	0.336362	-0.997021	0.0702439	-0.0314639	-0.47233	0.0339796	0.0352959	-0.998795	0.207934	0	0	0	1
-0.0687677	-0.996887	-0.0376652	0.335899	-0.997052	0.069923	-0.0311651	-0.47233	0.0336752	0.0353969	-0.998802	0.207896	0	0	0	1
-0.0686329	-0.996893	-0.0377468	0.335438	-0.997069	0.0697828	-0.0309334	-0.472345	0.0334448	0.0354991	-0.998806	0.207847	0	0	0	1
-0.0684176	-0.996905	-0.0378264	0.335019	-0.997092	0.0695616	-0.0306944	-0.47235	0.0332041	0.0356022	-0.99881	0.207796	0	0	0	1
-0.0684474	-0.9969	-0.0378992	0.334613	-0.997098	0.0695851	-0.0304533	-0.472352	0.0329695	0.0356907	-0.998815	0.20775	0	0	0	1
-0.0683639	-0.996904	-0.0379551	0.334232	-0.997112	0.0694946	-0.0302033	-0.472349	0.0327209	0.0357666	-0.998821	0.207717	0	0	0	1
-0.068589	-0.996886	-0.0380046	0.33382	-0.997104	0.0697133	-0.0299769	-0.472356	0.0325064	0.0358243	-0.998825	0.207687	0	0	0	1
-0.0686431	-0.99688	-0.0380642	0.3334	-0.997107	0.0697615	-0.0297599	-0.472366	0.0322958	0.0358971	-0.99883	0.207653	0	0	0	1
-0.0687389	-0.996872	-0.0381092	0.332949	-0.997108	0.0698494	-0.0294986	-0.47237	0.0320416	0.0359572	-0.998836	0.207627	0	0	0	1
-0.0688725	-0.996861	-0.0381435	0.332529	-0.997107	0.0699751	-0.0292493	-0.472373	0.0318	0.0360045	-0.998842	0.207618	0	0	0	1
-0.0688745	-0.99686	-0.0381777	0.332143	-0.997115	0.0699688	-0.0289901	-0.472361	0.0315437	0.0360567	-0.998848	0.207606	0	0	0	1
-0.0689693	-0.996853	-0.0381986	0.331741	-0.997117	0.0700546	-0.0287211	-0.472353	0.0312801	0.0360934	-0.998855	0.207607	0	0	0	1
-0.0692008	-0.996836	-0.0382144	0.331349	-0.997109	0.0702767	-0.0284477	-0.472348	0.0310167	0.0361211	-0.998862	0.207608	0	0	0	1
-0.0693599	-0.996824	-0.0382448	0.330951	-0.997109	0.0704234	-0.0280774	-0.472315	0.030655	0.0361726	-0.998871	0.20759	0	0	0	1
-0.0695402	-0.996811	-0.038258	0.330558	-0.997107	0.0705908	-0.0277068	-0.472286	0.0302925	0.0362064	-0.998881	0.207581	0	0	0	1
-0.0697529	-0.996796	-0.0382452	0.330156	-0.997104	0.0707886	-0.0273046	-0.472257	0.0298978	0.0362157	-0.998893	0.207604	0	0	0	1
-0.0699598	-0.996784	-0.0381987	0.329738	-0.997111	0.070968	-0.0265847	-0.472152	0.0291834	0.0362142	-0.998914	0.207637	0	0	0	1
-0.0701507	-0.996773	-0.0381192	0.329334	-0.997123	0.0711246	-0.0256984	-0.472013	0.0283	0.0361925	-0.99894	0.207697	0	0	0	1
-0.0701765	-0.996775	-0.0380134	0.328904	-0.997141	0.071122	-0.0249958	-0.471931	0.0275921	0.0361363	-0.998962	0.207808	0	0	0	1
-0.0702024	-0.996775	-0.0379678	0.328486	-0.997154	0.071127	-0.0244517	-0.471884	0.0270466	0.0361289	-0.998977	0.207853	0	0	0	1
-0.0699838	-0.99679	-0.0379896	0.328094	-0.997182	0.0708919	-0.0239842	-0.471864	0.0265736	0.0361898	-0.998988	0.207836	0	0	0	1
-0.0695924	-0.996816	-0.038024	0.327716	-0.997218	0.0704902	-0.0236773	-0.471864	0.0262555	0.0362561	-0.998994	0.207825	0	0	0	1
-0.0694174	-0.996827	-0.038067	0.32735	-0.997239	0.0703048	-0.0233615	-0.471849	0.025937	0.0363259	-0.999	0.207798	0	0	0	1
-0.0694697	-0.996822	-0.0380819	0.326961	-0.997244	0.0703453	-0.0230266	-0.471833	0.0256056	0.0363629	-0.999007	0.20778	0	0	0	1
-0.0694178	-0.996825	-0.0381018	0.326543	-0.997255	0.0702824	-0.0227131	-0.471829	0.0252921	0.0364062	-0.999013	0.207781	0	0	0	1
-0.0693162	-0.996832	-0.0381123	0.32611	-0.99727	0.0701696	-0.0223974	-0.471822	0.024974	0.0364414	-0.99902	0.20778	0	0	0	1
-0.0689628	-0.996856	-0.0381318	0.325662	-0.997305	0.0698023	-0.0220092	-0.471798	0.0245749	0.0364968	-0.999028	0.20777	0	0	0	1
-0.0688655	-0.996862	-0.0381438	0.325246	-0.997321	0.0696911	-0.0216205	-0.471771	0.0241841	0.0365383	-0.999036	0.207766	0	0	0	1
-0.0688719	-0.996862	-0.0381365	0.324799	-0.997329	0.0696838	-0.0212507	-0.471752	0.0238147	0.0365567	-0.999044	0.207772	0	0	0	1
-0.0688534	-0.996862	-0.0381605	0.324388	-0.997337	0.0696559	-0.0209805	-0.471746	0.023546	0.0365999	-0.999049	0.207755	0	0	0	1
-0.0688853	-0.996859	-0.0381968	0.323975	-0.997341	0.0696795	-0.0207284	-0.471744	0.023298	0.036653	-0.999053	0.207724	0	0	0	1
-0.0688439	-0.996861	-0.0382193	0.323591	-0.997349	0.0696308	-0.0205179	-0.471748	0.0230879	0.036691	-0.999056	0.207716	0	0	0	1
-0.0687643	-0.996866	-0.0382273	0.323215	-0.99736	0.0695415	-0.0202472	-0.471742	0.0228153	0.0367197	-0.999062	0.207715	0	0	0	1
-0.0686861	-0.99687	-0.0382426	0.322828	-0.997372	0.0694529	-0.0199593	-0.471731	0.022526	0.0367568	-0.999067	0.207707	0	0	0	1
-0.0688245	-0.99686	-0.0382559	0.322413	-0.997368	0.0695828	-0.0197159	-0.471733	0.0222891	0.0367839	-0.999071	0.207699	0	0	0	1
-0.0691266	-0.996839	-0.0382622	0.321982	-0.997353	0.0698742	-0.019419	-0.471724	0.0220043	0.0368041	-0.999077	0.207687	0	0	0	1
-0.069267	-0.996829	-0.0382702	0.32157	-0.997349	0.0700052	-0.0191561	-0.471716	0.0217477	0.0368275	-0.999081	0.207682	0	0	0	1
-0.0693162	-0.996825	-0.0382823	0.32117	-0.997352	0.0700443	-0.0188761	-0.471706	0.0214708	0.036858	-0.999086	0.207674	0	0	0	1
-0.0693758	-0.99682	-0.0383131	0.320758	-0.997353	0.0700949	-0.0186138	-0.471698	0.0212133	0.0369059	-0.99909	0.207651	0	0	0	1
-0.0694435	-0.996814	-0.0383453	0.320364	-0.997353	0.0701556	-0.0184047	-0.471698	0.0210093	0.0369512	-0.999093	0.207622	0	0	0	1
-0.0695079	-0.996809	-0.0383704	0.319968	-0.997353	0.070212	-0.0181723	-0.471694	0.0207815	0.0369912	-0.999096	0.207596	0	0	0	1
-0.0693063	-0.996821	-0.0384038	0.319566	-0.997371	0.0700039	-0.0179809	-0.471702	0.0205853	0.0370421	-0.999098	0.207579	0	0	0	1
-0.0693732	-0.996816	-0.0384167	0.319103	-0.997372	0.070062	-0.0177371	-0.471705	0.0203453	0.0370708	-0.999102	0.20757	0	0	0	1
-0.0694707	-0.99681	-0.038415	0.318649	-0.997369	0.0701523	-0.0175415	-0.471722	0.0201536	0.0370808	-0.999106	0.207578	0	0	0	1
-0.0694539	-0.996811	-0.0384167	0.318226	-0.997376	0.070125	-0.0172576	-0.471712	0.0198697	0.0371028	-0.99911	0.207572	0	0	0	1
-0.0693494	-0.996817	-0.0384339	0.317775	-0.997389	0.0700087	-0.0169322	-0.471691	0.0195421	0.0371448	-0.999115	0.207552	0	0	0	1
-0.0691279	-0.996832	-0.0384526	0.317348	-0.997409	0.06978	-0.0167306	-0.4717	0.0193339	0.0371819	-0.999118	0.207537	0	0	0	1
-0.068746	-0.996856	-0.0385026	0.316912	-0.99744	0.0693905	-0.0165073	-0.471699	0.0191002	0.0372547	-0.99912	0.207495	0	0	0	1
-0.0682481	-0.996889	-0.0385415	0.316477	-0.997478	0.0688854	-0.0163035	-0.471708	0.0188808	0.0373171	-0.999122	0.207469	0	0	0	1
-0.0680352	-0.996903	-0.0385601	0.316023	-0.997496	0.0686654	-0.0161061	-0.471718	0.018677	0.0373532	-0.999124	0.207461	0	0	0	1
-0.0679801	-0.996907	-0.0385539	0.31559	-0.997504	0.0686021	-0.0158903	-0.471729	0.0184591	0.0373628	-0.999128	0.207468	0	0	0	1
-0.0678657	-0.996915	-0.0385337	0.315186	-0.997517	0.0684768	-0.0156095	-0.471716	0.0181731	0.0373641	-0.999133	0.207486	0	0	0	1
-0.0680505	-0.996904	-0.0385131	0.314797	-0.99751	0.0686496	-0.0152963	-0.471693	0.0178659	0.0373617	-0.999139	0.207494	0	0	0	1
-0.0681358	-0.996898	-0.0385165	0.314395	-0.997509	0.0687252	-0.0150357	-0.471679	0.0176091	0.0373815	-0.999142	0.207484	0	0	0	1
-0.068235	-0.996891	-0.0385226	0.314013	-0.997506	0.0688166	-0.0148229	-0.471675	0.0174009	0.0374005	-0.999145	0.207468	0	0	0	1
-0.0683134	-0.996885	-0.0385378	0.313606	-0.997505	0.068885	-0.014548	-0.471654	0.0171304	0.0374332	-0.999149	0.207444	0	0	0	1
-0.0684266	-0.996877	-0.0385292	0.313252	-0.997501	0.0689909	-0.0143554	-0.471653	0.0169418	0.037436	-0.999152	0.207439	0	0	0	1
-0.0684723	-0.996874	-0.0385306	0.312894	-0.997501	0.0690279	-0.0141193	-0.47164	0.0167079	0.0374529	-0.999155	0.207425	0	0	0	1
-0.0686784	-0.996859	-0.0385485	0.312527	-0.99749	0.069227	-0.0139239	-0.471632	0.0165217	0.0374808	-0.999157	0.207399	0	0	0	1
-0.0687923	-0.996851	-0.0385709	0.312172	-0.997486	0.0693337	-0.0137214	-0.471621	0.0163254	0.0375154	-0.999159	0.207363	0	0	0	1
-0.0689901	-0.996836	-0.0385944	0.311792	-0.997475	0.0695248	-0.013529	-0.471616	0.0161425	0.037549	-0.999161	0.207333	0	0	0	1
-0.0691868	-0.996823	-0.0385857	0.311419	-0.997464	0.0697145	-0.0133421	-0.471613	0.0159627	0.0375502	-0.999164	0.207328	0	0	0	1
-0.069285	-0.996816	-0.0385853	0.31104	-0.99746	0.0698066	-0.0131791	-0.47162	0.0158036	0.0375596	-0.999166	0.207333	0	0	0	1
-0.0694133	-0.996807	-0.0385771	0.310649	-0.997454	0.0699272	-0.0129741	-0.471618	0.0156033	0.0375636	-0.999169	0.207324	0	0	0	1
-0.0695025	-0.996801	-0.0385776	0.310288	-0.997452	0.0700077	-0.0127419	-0.471603	0.0153748	0.037579	-0.999172	0.207313	0	0	0	1
-0.0695588	-0.996797	-0.0385839	0.309902	-0.997451	0.0700559	-0.0125233	-0.471594	0.0151592	0.0375997	-0.999175	0.207299	0	0	0	1
-0.0696588	-0.99679	-0.0385816	0.30951	-0.997446	0.0701495	-0.0123536	-0.471598	0.0149934	0.0376078	-0.999177	0.207298	0	0	0	1
-0.0696179	-0.996794	-0.0385624	0.309112	-0.997453	0.0701003	-0.0121398	-0.471594	0.0147771	0.0376043	-0.99918	0.207303	0	0	0	1
-0.0693989	-0.996809	-0.0385487	0.308677	-0.997471	0.0698721	-0.0119071	-0.471592	0.0145356	0.0376102	-0.999183	0.207313	0	0	0	1
-0.0691392	-0.996828	-0.0385296	0.308249	-0.997493	0.069602	-0.0116397	-0.471578	0.0142575	0.0376136	-0.999187	0.20732	0	0	0	1
-0.0691924	-0.996826	-0.0384793	0.307843	-0.997493	0.0696449	-0.0113852	-0.471571	0.0140019	0.0375804	-0.999192	0.207356	0	0	0	1
-0.0691226	-0.996833	-0.0384212	0.307431	-0.997503	0.0695614	-0.0110419	-0.471541	0.0136525	0.0375473	-0.999198	0.207397	0	0	0	1
-0.0689457	-0.996847	-0.0383814	0.307002	-0.99752	0.0693715	-0.0107155	-0.471516	0.0133173	0.0375327	-0.999203	0.207412	0	0	0	1
-0.0685041	-0.996878	-0.0383767	0.306534	-0.997553	0.0689214	-0.0104951	-0.47152	0.0130802	0.0375491	-0.999206	0.207416	0	0	0	1
-0.0683431	-0.99689	-0.0383524	0.306089	-0.997568	0.0687489	-0.0102038	-0.471505	0.0127816	0.037547	-0.99921	0.207421	0	0	0	1
-0.0682188	-0.996899	-0.0383311	0.305683	-0.99758	0.0686141	-0.0099311	-0.471483	0.0125033	0.0375461	-0.999213	0.207427	0	0	0	1
-0.0681355	-0.996905	-0.0383151	0.305284	-0.997589	0.0685208	-0.00966977	-0.471468	0.0122381	0.0375491	-0.999217	0.207419	0	0	0	1
-0.068	-0.996914	-0.0383345	0.304872	-0.997602	0.0683758	-0.00941436	-0.471447	0.0119794	0.0375876	-0.999218	0.207391	0	0	0	1
-0.0680034	-0.996912	-0.0383679	0.304417	-0.997604	0.0683704	-0.00917204	-0.471435	0.0117398	0.0376375	-0.999219	0.207344	0	0	0	1
-0.0678991	-0.996918	-0.0384177	0.303886	-0.997615	0.0682566	-0.00890439	-0.471419	0.0114721	0.0377067	-0.99922	0.207282	0	0	0	1
-0.0680582	-0.996904	-0.038499	0.303286	-0.997607	0.0684046	-0.00858593	-0.471393	0.0111657	0.0378077	-0.999219	0.207185	0	0	0	1
-0.06831	-0.996882	-0.0386062	0.302667	-0.997594	0.068643	-0.00819752	-0.471346	0.0107949	0.0379385	-0.999218	0.207046	0	0	0	1
-0.0683034	-0.996875	-0.0388189	0.301875	-0.997601	0.0686151	-0.00757982	-0.471245	0.0101926	0.0381933	-0.999215	0.206784	0	0	0	1
-0.0683365	-0.996861	-0.0390967	0.301059	-0.997606	0.0686198	-0.0067682	-0.471086	0.00940262	0.0385258	-0.99921	0.206407	0	0	0	1
-0.0676382	-0.996898	-0.0393778	0.300386	-0.997661	0.0678933	-0.00598591	-0.470916	0.00861367	0.038866	-0.999204	0.206024	0	0	0	1
-0.0672256	-0.996919	-0.0395392	0.300009	-0.997692	0.0674659	-0.00557767	-0.470834	0.00820087	0.039058	-0.9992	0.205825	0	0	0	1
-0.0672576	-0.996912	-0.0396723	0.299728	-0.997693	0.0674859	-0.00524348	-0.470752	0.00787743	0.0392132	-0.999197	0.205655	0	0	0	1
-0.0673892	-0.996896	-0.0398385	0.299389	-0.997687	0.0676046	-0.00488223	-0.470658	0.00753317	0.0394024	-0.999192	0.205435	0	0	0	1
-0.0674867	-0.996883	-0.0400127	0.298981	-0.997683	0.0676887	-0.00450618	-0.47057	0.00717336	0.039601	-0.999187	0.20519	0	0	0	1
-0.0675141	-0.996875	-0.0401625	0.298637	-0.997682	0.0677073	-0.00425871	-0.470524	0.00693752	0.0397669	-0.999182	0.205004	0	0	0	1
-0.0673367	-0.996883	-0.0402668	0.29836	-0.997696	0.0675224	-0.00405653	-0.470546	0.00673561	0.0398859	-0.999178	0.204888	0	0	0	1
-0.0673978	-0.996875	-0.0403482	0.298071	-0.997693	0.0675754	-0.00383805	-0.47057	0.00652542	0.0399815	-0.999176	0.204786	0	0	0	1
-0.0674416	-0.996869	-0.0404413	0.29775	-0.997692	0.0676086	-0.00355784	-0.470567	0.00625369	0.040093	-0.999173	0.204657	0	0	0	1
-0.0674331	-0.996867	-0.0405018	0.297381	-0.997694	0.0675914	-0.0033317	-0.470594	0.00603164	0.0401688	-0.999172	0.204568	0	0	0	1
-0.0672373	-0.996878	-0.0405439	0.297	-0.997708	0.0673885	-0.00315352	-0.470629	0.00584868	0.040224	-0.99917	0.204512	0	0	0	1
-0.067178	-0.99688	-0.040595	0.296625	-0.997713	0.0673207	-0.0029381	-0.470631	0.00563461	0.0402898	-0.999169	0.204433	0	0	0	1
-0.06704	-0.996887	-0.040657	0.296234	-0.997724	0.0671735	-0.00270305	-0.470612	0.00539851	0.0403683	-0.999167	0.204347	0	0	0	1
-0.0672042	-0.996875	-0.0406854	0.295825	-0.997714	0.0673301	-0.00250907	-0.470597	0.00521337	0.0404088	-0.999166	0.204287	0	0	0	1
-0.0672017	-0.996873	-0.0407226	0.295452	-0.997715	0.0673201	-0.00231878	-0.470576	0.00502577	0.0404587	-0.999165	0.204226	0	0	0	1
-0.0674472	-0.996856	-0.0407498	0.295074	-0.997699	0.0675575	-0.0021104	-0.470552	0.0048295	0.0404987	-0.999165	0.204157	0	0	0	1
-0.0675874	-0.996845	-0.040778	0.294693	-0.997691	0.0676908	-0.0019338	-0.470533	0.00466077	0.0405381	-0.999164	0.204103	0	0	0	1
-0.0676221	-0.996842	-0.0407966	0.29434	-0.997689	0.0677191	-0.00177326	-0.470519	0.00450315	0.0405674	-0.999164	0.204057	0	0	0	1
-0.0676698	-0.996838	-0.0408169	0.293929	-0.997687	0.0677596	-0.00159382	-0.470505	0.00432729	0.0405996	-0.999163	0.20401	0	0	0	1
-0.0677203	-0.996834	-0.0408243	0.29355	-0.997684	0.0678046	-0.00145636	-0.470502	0.0041926	0.0406161	-0.999163	0.203982	0	0	0	1
-0.0678735	-0.996824	-0.0408173	0.293177	-0.997674	0.0679543	-0.00136635	-0.470514	0.00410848	0.0406145	-0.999163	0.203979	0	0	0	1
-0.0680904	-0.996809	-0.0408152	0.292789	-0.997659	0.0681666	-0.00124954	-0.470516	0.00400054	0.0406195	-0.999164	0.203964	0	0	0	1
-0.0684331	-0.996786	-0.0408172	0.292372	-0.997636	0.0685036	-0.00110404	-0.470513	0.00386937	0.0406301	-0.999164	0.203936	0	0	0	1
-0.0685669	-0.996777	-0.0408194	0.291939	-0.997628	0.0686306	-0.000933289	-0.470504	0.00370449	0.0406435	-0.999164	0.203897	0	0	0	1
-0.0687319	-0.996765	-0.040825	0.291535	-0.997617	0.0687898	-0.000789027	-0.470498	0.00356757	0.0406584	-0.999164	0.203869	0	0	0	1
-0.0689072	-0.996753	-0.0408272	0.291161	-0.997605	0.0689596	-0.000650441	-0.470491	0.00343651	0.0406696	-0.999164	0.203839	0	0	0	1
-0.0689965	-0.996746	-0.040841	0.290782	-0.9976	0.0690427	-0.000493729	-0.470478	0.00328464	0.0406939	-0.999163	0.203802	0	0	0	1
-0.0691576	-0.996734	-0.0408556	0.290399	-0.997589	0.0691979	-0.000343545	-0.470468	0.00314229	0.0407183	-0.999163	0.203767	0	0	0	1
-0.0692106	-0.99673	-0.0408746	0.289995	-0.997586	0.0692467	-0.000239095	-0.470475	0.00304149	0.0407443	-0.999162	0.203763	0	0	0	1
-0.0690635	-0.996715	-0.0414868	0.289511	-0.997596	0.069099	-0.000181987	-0.470495	0.00302084	0.0413594	-0.999137	0.203809	0	0	0	1
-0.0688859	-0.996717	-0.0417304	0.289149	-0.997608	0.0689189	-0.000109366	-0.4705	0.00295778	0.041608	-0.999127	0.203825	0	0	0	1
-0.0686751	-0.996724	-0.0418971	0.288764	-0.997623	0.0687016	5.51504e-05	-0.470482	0.00279619	0.0417862	-0.99912	0.203782	0	0	0	1
-0.0685609	-0.99673	-0.0419404	0.288359	-0.997632	0.0685801	0.000230627	-0.470464	0.00261916	0.0418417	-0.999118	0.203737	0	0	0	1
-0.0686192	-0.996726	-0.0419411	0.287961	-0.997628	0.0686338	0.000340203	-0.470471	0.00251225	0.0418499	-0.999118	0.203727	0	0	0	1
-0.068563	-0.996731	-0.04193	0.287554	-0.997632	0.0685728	0.000453692	-0.470472	0.0023958	0.0418467	-0.999118	0.203722	0	0	0	1
-0.0685441	-0.996732	-0.0419312	0.287118	-0.997634	0.0685477	0.000601548	-0.470467	0.00224745	0.0418581	-0.999118	0.203695	0	0	0	1
-0.0682916	-0.996749	-0.0419436	0.286667	-0.997652	0.0682884	0.000760334	-0.470456	0.00207915	0.0418819	-0.999117	0.203664	0	0	0	1
-0.067852	-0.99678	-0.0419248	0.286225	-0.997682	0.0678439	0.000865836	-0.470466	0.00195404	0.0418712	-0.999118	0.203668	0	0	0	1
-0.0677513	-0.996788	-0.0418835	0.285755	-0.997689	0.0677403	0.000930979	-0.470486	0.00188195	0.0418347	-0.99912	0.203699	0	0	0	1
-0.0677627	-0.996789	-0.0418403	0.285298	-0.997688	0.0677491	0.000991026	-0.470504	0.00181953	0.0417955	-0.999121	0.203731	0	0	0	1
-0.067731	-0.996793	-0.0418067	0.284886	-0.99769	0.0677136	0.00108114	-0.470507	0.00172595	0.0417683	-0.999123	0.20374	0	0	0	1
-0.0677548	-0.996792	-0.0417836	0.284499	-0.997689	0.0677331	0.0011821	-0.470505	0.00162456	0.0417519	-0.999124	0.203739	0	0	0	1
-0.0676968	-0.996796	-0.0417784	0.284137	-0.997693	0.0676706	0.00128901	-0.4705	0.00151501	0.0417542	-0.999124	0.203728	0	0	0	1
-0.067665	-0.996799	-0.0417655	0.283788	-0.997695	0.0676341	0.00140166	-0.470491	0.00140032	0.0417489	-0.999124	0.203715	0	0	0	1
-0.0678218	-0.996789	-0.0417477	0.2834	-0.997685	0.0677866	0.00150659	-0.470491	0.00130091	0.0417381	-0.999125	0.203708	0	0	0	1
-0.067898	-0.996785	-0.0417306	0.283064	-0.99768	0.0678594	0.00159007	-0.470496	0.00121957	0.0417266	-0.999125	0.203711	0	0	0	1
-0.0680273	-0.996776	-0.0417365	0.282702	-0.997671	0.0679839	0.00170523	-0.470487	0.00111039	0.0417401	-0.999125	0.203697	0	0	0	1
-0.0681862	-0.996764	-0.0417454	0.282324	-0.99766	0.068138	0.00182645	-0.470483	0.000996621	0.0417572	-0.999124	0.203679	0	0	0	1
-0.068391	-0.99675	-0.0417532	0.281904	-0.997646	0.0683371	0.00196708	-0.470471	0.000865312	0.0417743	-0.999124	0.203655	0	0	0	1
-0.0686033	-0.996736	-0.0417499	0.281428	-0.997632	0.0685442	0.00209568	-0.470473	0.000745579	0.0417796	-0.999124	0.203644	0	0	0	1
-0.0686947	-0.996731	-0.0417191	0.281014	-0.997626	0.068632	0.00218247	-0.470482	0.000660635	0.0417548	-0.999125	0.203652	0	0	0	1
-0.0686057	-0.996737	-0.0417102	0.280623	-0.997632	0.0685393	0.00226964	-0.470486	0.000569262	0.041752	-0.999125	0.20366	0	0	0	1
-0.0683075	-0.996741	-0.0421072	0.28022	-0.997652	0.0682372	0.00236007	-0.470487	0.000493607	0.0421543	-0.999108	0.203673	0	0	0	1
-0.0683405	-0.996732	-0.0422684	0.279896	-0.99765	0.0682674	0.00242801	-0.470489	0.000438198	0.0423198	-0.999101	0.203684	0	0	0	1
-0.0684662	-0.996711	-0.0425472	0.279509	-0.997642	0.0683893	0.00252552	-0.470483	0.000365278	0.0426046	-0.999089	0.203689	0	0	0	1
-0.0685381	-0.996697	-0.0427554	0.279163	-0.997637	0.0684582	0.00259774	-0.47048	0.000310516	0.0428171	-0.99908	0.203703	0	0	0	1
-0.0686858	-0.996681	-0.0429058	0.27878	-0.997627	0.0686028	0.00267429	-0.470477	0.00025077	0.0429724	-0.999073	0.203718	0	0	0	1
-0.0687962	-0.996664	-0.0431144	0.278398	-0.997619	0.06871	0.00275261	-0.470456	0.000191699	0.0431859	-0.999064	0.203738	0	0	0	1
-0.0688337	-0.996654	-0.0432785	0.278024	-0.997616	0.0687473	0.00275821	-0.470442	0.000199037	0.04335	-0.999057	0.203799	0	0	0	1
-0.0688158	-0.996645	-0.0435167	0.27763	-0.997618	0.0687313	0.00271415	-0.470454	0.000258659	0.0435846	-0.999047	0.203904	0	0	0	1
-0.0686662	-0.996645	-0.0437672	0.27726	-0.997628	0.0685666	0.0030558	-0.470371	-7.18318e-05	0.0438579	-0.999035	0.203985	0	0	0	1
-0.0686611	-0.996634	-0.0440238	0.276866	-0.997628	0.0685635	0.00301225	-0.470413	-1.09336e-05	0.044111	-0.999024	0.204088	0	0	0	1
-0.0686224	-0.996622	-0.0443554	0.276475	-0.997631	0.06852	0.00311727	-0.470401	-9.47407e-05	0.044449	-0.999009	0.204135	0	0	0	1
-0.0682896	-0.996634	-0.0445994	0.276136	-0.997654	0.0681847	0.0031664	-0.470401	-0.000141977	0.0446957	-0.998998	0.20419	0	0	0	1
-0.0681916	-0.996633	-0.0447532	0.275782	-0.99766	0.0680841	0.00322009	-0.470411	-0.00018949	0.0448528	-0.998991	0.204244	0	0	0	1
-0.0679613	-0.996643	-0.044889	0.275451	-0.997676	0.0678502	0.00329614	-0.470411	-0.000266574	0.0449934	-0.998984	0.204296	0	0	0	1
-0.0679351	-0.996642	-0.0449428	0.275125	-0.997678	0.0678207	0.00336822	-0.470415	-0.000336085	0.045052	-0.998982	0.204345	0	0	0	1
-0.0679175	-0.996639	-0.045056	0.274788	-0.997679	0.0677982	0.00347501	-0.470411	-0.000435837	0.0451722	-0.998976	0.204384	0	0	0	1
-0.0678875	-0.996627	-0.0453503	0.274423	-0.997681	0.0677636	0.00357432	-0.470408	-0.000516388	0.0454725	-0.998962	0.20444	0	0	0	1
-0.0679453	-0.996609	-0.0456543	0.27411	-0.997677	0.0678169	0.00366712	-0.470407	-0.000585771	0.0457821	-0.998948	0.204508	0	0	0	1
-0.0679706	-0.996586	-0.0461259	0.273781	-0.997675	0.0678375	0.00376513	-0.470401	-0.000650416	0.0462592	-0.998926	0.204576	0	0	0	1
-0.0680036	-0.996552	-0.0468072	0.273424	-0.997673	0.0678656	0.00385961	-0.470395	-0.000696884	0.0469454	-0.998894	0.204663	0	0	0	1
-0.0680499	-0.996525	-0.0473158	0.273146	-0.99767	0.0679042	0.00401609	-0.470373	-0.000816363	0.0474635	-0.99887	0.204745	0	0	0	1
-0.0681189	-0.996486	-0.0480277	0.272783	-0.997665	0.0679646	0.00418603	-0.470349	-0.000934289	0.0481853	-0.998835	0.20483	0	0	0	1
-0.0683249	-0.996457	-0.0483315	0.272484	-0.997651	0.0681631	0.00433801	-0.470332	-0.00105535	0.048499	-0.99882	0.204917	0	0	0	1
-0.0685546	-0.996426	-0.0486559	0.272126	-0.997635	0.0683819	0.00456021	-0.470298	-0.00124387	0.0488381	-0.998803	0.205002	0	0	0	1
-0.0688168	-0.996404	-0.0487301	0.271786	-0.997617	0.0686353	0.00474423	-0.47028	-0.0014097	0.0489251	-0.998798	0.205104	0	0	0	1
-0.0690921	-0.996388	-0.0486788	0.271438	-0.997597	0.068894	0.00509054	-0.47022	-0.00174562	0.0488981	-0.998799	0.20518	0	0	0	1
-0.0692005	-0.996385	-0.0485746	0.271071	-0.997589	0.0689827	0.00550038	-0.470148	-0.00215685	0.0488227	-0.998802	0.20526	0	0	0	1
-0.0693219	-0.996384	-0.0484237	0.270717	-0.99758	0.0690911	0.0057787	-0.470112	-0.00243934	0.0486917	-0.998808	0.205374	0	0	0	1
-0.0695209	-0.996378	-0.0482626	0.270331	-0.997565	0.0692714	0.00617442	-0.470049	-0.00283603	0.0485589	-0.998813	0.205489	0	0	0	1
-0.0697104	-0.996372	-0.0481128	0.26995	-0.997551	0.0694488	0.00643766	-0.470024	-0.00310012	0.0484283	-0.998819	0.205645	0	0	0	1
