# Supplementary material for: Axially rigid steerable needle with compliant active tip control
Source: PLoS One. 2021 Dec 16;16(12):e0261089. doi: 10.1371/journal.pone.0261089 (PMC8675730; doi:10.1371/journal.pone.0261089)
Supplement: S5 File — (ZIP) [file pone.0261089.s005.zip › 20210628_M.deVries_Raw_data_exp.3.xlsx]

## Sheet: Exp.3
		Starting position needle					Starting position needle (90 mm from end-point)						End-point needle				Target				Required steering					End-point error					Difference begin-end needle 90 mm total					Difference begin- end needle
Insertion nr.		X	Y	Z	Z-adjusted		X	X real	Y	Z	Z-adjusted		X	Y	Z		X	Y	Z			Y	Z			X = length	Y = lateral	Z = other lateral			X = length	Y = lateral	Z = other lateral	Z-adjusted		X	Y	Z	Z-adjusted
1		400.657	-447.582	149.621	154.243		409.399	409.317	-445.647	149.067	154.964		499.399	-450.682	153.666		503.037	-450.937	154.057			-5.29014	-0.907125			3.63777	0.255905	-0.39071			90.0816	-5.03424	4.59917	-1.29783		98.742	-3.09925	4.04528	-0.576716
2		305.017	-442.374	159.477	166.178		316.471	316.398	-441.663	158.498	166.381		406.471	-455.305	155.779		405.148	-456.71	154.552			-15.0471	-11.8283			-1.32359	1.40555	1.2272			90.0737	-13.6416	-2.71813	-10.6011		101.454	-12.9307	-3.69762	-10.3986
3		309.214	-479.088	136.392	141.683		314.197	314.102	-478.757	137.358	142.396		404.197	-497.271	130.416		407.516	-495.955	133.422			-17.1979	-8.97338			3.3182	-1.31598	-3.00597			90.0959	-18.5138	-6.94174	-11.9794		94.9831	-18.1826	-5.97521	-11.2662
4		333.772	-380.315	158.855	175.755		352.984	353.048	-378.175	158.323	174.326		442.984	-376.148	168.282		444.68	-374.358	168.389			3.81634	-5.93688			1.69644	-1.78954	-0.106498			89.9356	2.0268	9.95962	-6.04338		109.212	4.16743	9.42777	-7.47223
5		333.343	-419.603	157.127	169.709		351.542	351.756	-416.368	153.93	169.081		441.542	-417.976	163.431		444.838	-419.706	162.535			-3.33843	-6.54566			3.29602	1.72988	0.895737			89.7861	-1.60855	9.50108	-5.64992		108.199	1.62651	6.3039	-6.2781
6		346.048	-419.981	159.156	183.789		350.233	350.149	-418.594	159.444	184.053		440.233	-428.188	179.079		443.318	-427.229	180.229			-8.63588	-3.82351			3.08459	-0.958889	-1.15038			90.0844	-9.59477	19.6351	-4.97389		94.185	-8.20701	19.9228	-4.71025
7		310.093	-400.894	149.156	169.274		326.784	326.895	-399.805	146.918	167.731		416.784	-408.758	162.051		417.715	-405.935	163.55			-6.13089	-4.18065			0.930536	-2.82303	-1.49956			89.8893	-8.95392	15.1328	-5.68021		106.691	-7.86499	12.8942	-7.22377
8		250.132	-467.964	147.82	165.426		264.266	264.175	-468.597	149.717	166.072		354.266	-482.187	156.781		355.136	-481.299	159.573			-12.7015	-6.49933			0.869726	-0.887727	-2.7918			90.0913	-13.5892	7.06386	-9.29114		104.135	-14.223	8.96091	-8.64509
9		260.416	-466.009	164.603	174.901		271.55	271.585	-465.473	164.778	175.584		361.55	-484.263	165.092		361.261	-482.77	164.63			-17.2974	-10.954			-0.289129	-1.49223	0.461949			89.9652	-18.7897	0.313987	-10.492		101.134	-18.2534	0.488608	-9.80939
10		255.688	-401.359	163.282	175.569		279.359	279.12	-402.919	162.237	173.589		369.359	-408.439	168.893		372.515	-408.871	170.842			-5.95179	-2.74753			3.1563	0.431779	-1.94825			90.2385	-5.52002	6.65622	-4.69578		113.67	-7.08061	5.61192	-6.67508
11		268.07	-451.866	162.622	173.667		270.735	270.822	-450.04	164.151	174.8		360.735	-458.416	171.635		361.509	-458.004	171.784			-7.96302	-3.01558			0.77404	-0.41215	-0.149053			89.9138	-8.37517	7.48436	-3.16464		92.6659	-6.54987	9.01269	-2.03231
																					AVG	-8.70343	-5.94654		AVG	1.74099	-0.532404	-0.76885		AVG	90.0141	-9.23583	6.42603	-6.71539	AVG	102.279	-8.23613	6.09048	-6.82616
																					STD	6.43553	3.48341		STD	1.67862	1.38238	1.4284		STD	0.12736	6.58143	7.59485	3.39755	STD	6.79288	7.34155	7.36726	3.34809
																									Avg error in 3D	1.97627
																									STD in 3D	2.60175
																					Avg error in 2D	10.5409			Avg error in 2D	0.935192
																					STD in 2D	7.3178			STD in 2D	1.98779
