# Supplementary material for: Axially rigid steerable needle with compliant active tip control
Source: PLoS One. 2021 Dec 16;16(12):e0261089. doi: 10.1371/journal.pone.0261089 (PMC8675730; doi:10.1371/journal.pone.0261089)
Supplement: S5 File — (ZIP) [file pone.0261089.s005.zip › Ins7/poseLog_Thu_Apr_29_15_58_21_2021_.csv]

-0.00425856	-0.999947	-0.00383293	0.310076	-0.997959	0.0039786	0.0635253	-0.423731	-0.0635368	0.00407951	-0.99797	0.203264	0	0	0	1
-0.00427434	-0.999946	-0.00383482	0.310072	-0.997958	0.00399421	0.0635292	-0.423731	-0.0635406	0.0040824	-0.99797	0.203263	0	0	0	1
-0.00425587	-0.999947	-0.00384174	0.310081	-0.997958	0.00397533	0.0635309	-0.423724	-0.0635424	0.00408815	-0.99797	0.203261	0	0	0	1
-0.00419668	-0.999947	-0.00384522	0.310108	-0.997959	0.00391604	0.0635302	-0.423704	-0.0635419	0.00408786	-0.99797	0.203261	0	0	0	1
-0.00388457	-0.999948	-0.00386312	0.310244	-0.99796	0.00360348	0.0635198	-0.423609	-0.0635327	0.00408586	-0.997971	0.203258	0	0	0	1
-0.00354279	-0.999949	-0.00387411	0.310394	-0.997964	0.00326182	0.0634894	-0.423509	-0.0635037	0.00407503	-0.997973	0.203261	0	0	0	1
-0.00329485	-0.99995	-0.00380575	0.310531	-0.997973	0.00301924	0.0633607	-0.423463	-0.0633762	0.00399068	-0.997981	0.203271	0	0	0	1
-0.00298915	-0.999951	-0.00376697	0.310699	-0.99798	0.00271702	0.0632555	-0.423397	-0.0632723	0.00393232	-0.997988	0.203295	0	0	0	1
-0.00298154	-0.999952	-0.00350527	0.310948	-0.998004	0.00272739	0.0628757	-0.4234	-0.0628933	0.00366964	-0.998013	0.203391	0	0	0	1
-0.00259697	-0.999954	-0.0034416	0.311166	-0.998016	0.00234824	0.0626955	-0.42331	-0.0627147	0.0035815	-0.998024	0.203395	0	0	0	1
-0.00225543	-0.999955	-0.00325188	0.311391	-0.998036	0.00202029	0.0623944	-0.423269	-0.0624151	0.00337014	-0.998044	0.203433	0	0	0	1
-0.00192198	-0.999956	-0.00315463	0.311599	-0.998049	0.00169421	0.0621977	-0.423195	-0.0622198	0.00325194	-0.998056	0.203447	0	0	0	1
-0.00169022	-0.999957	-0.00308045	0.311841	-0.998061	0.00146811	0.0620101	-0.423131	-0.062033	0.00316322	-0.998068	0.203508	0	0	0	1
-0.00146567	-0.999958	-0.00275328	0.312141	-0.998096	0.00126588	0.0614524	-0.423164	-0.0614764	0.00282207	-0.998104	0.203562	0	0	0	1
-0.00110324	-0.999959	-0.00268997	0.312391	-0.998111	0.00090868	0.0612158	-0.423084	-0.0612409	0.00273639	-0.998119	0.203543	0	0	0	1
-0.000738879	-0.999959	-0.00249844	0.312701	-0.998135	0.000557716	0.0608276	-0.423024	-0.0608538	0.00252271	-0.998143	0.203555	0	0	0	1
-0.000396936	-0.99996	-0.00233075	0.31299	-0.998158	0.000227528	0.0604389	-0.422985	-0.0604661	0.00233444	-0.998167	0.20355	0	0	0	1
-0.000165622	-0.99996	-0.00217729	0.313288	-0.998183	6.80546e-06	0.0600315	-0.422968	-0.0600592	0.00216729	-0.998192	0.203544	0	0	0	1
3.87456e-05	-0.999961	-0.0020672	0.313606	-0.998207	-0.000189747	0.0596267	-0.422947	-0.0596548	0.00204521	-0.998216	0.203527	0	0	0	1
0.000298269	-0.999961	-0.00193105	0.313986	-0.998236	-0.000439772	0.0591478	-0.422917	-0.0591764	0.00189404	-0.998245	0.203502	0	0	0	1
0.00042521	-0.999961	-0.00186915	0.314394	-0.998262	-0.000562004	0.0586988	-0.422854	-0.0587276	0.001825	-0.998272	0.203433	0	0	0	1
0.000491611	-0.999961	-0.00168788	0.314809	-0.998298	-0.000616633	0.0580836	-0.422851	-0.0581125	0.00164053	-0.998308	0.203362	0	0	0	1
0.000515132	-0.999962	-0.00141262	0.315212	-0.998339	-0.000623166	0.0573867	-0.422869	-0.0574154	0.00136482	-0.998349	0.203285	0	0	0	1
0.000870637	-0.999962	-0.00103837	0.315615	-0.998382	-0.00095584	0.0566172	-0.422912	-0.0566461	0.00097153	-0.998393	0.203238	0	0	0	1
0.000975249	-0.999962	-0.000596404	0.316011	-0.998428	-0.00103482	0.0558005	-0.422975	-0.055829	0.000525216	-0.998439	0.203211	0	0	0	1
0.00102141	-0.999962	-0.000177861	0.31646	-0.998471	-0.00105746	0.0550299	-0.422971	-0.0550581	0.000105581	-0.998482	0.203193	0	0	0	1
0.00115396	-0.999962	0.000295409	0.316953	-0.998516	-0.00116406	0.0541976	-0.422959	-0.0542252	-0.000373279	-0.998528	0.203189	0	0	0	1
0.000930661	-0.999962	0.000931651	0.317459	-0.998576	-0.000907693	0.053096	-0.423053	-0.0531231	-0.000995459	-0.998587	0.203169	0	0	0	1
0.000954708	-0.999961	0.0014756	0.317902	-0.99863	-0.000904391	0.0520702	-0.423172	-0.0520968	-0.00153897	-0.99864	0.203113	0	0	0	1
0.000970876	-0.99996	0.00188273	0.318361	-0.998673	-0.000900953	0.0512353	-0.423192	-0.0512616	-0.00194563	-0.998682	0.20305	0	0	0	1
0.00104277	-0.999959	0.00231796	0.318847	-0.998715	-0.000952416	0.0504083	-0.423183	-0.050434	-0.00238315	-0.998724	0.203023	0	0	0	1
0.000943914	-0.999959	0.0026904	0.319313	-0.998751	-0.000836855	0.0496997	-0.423132	-0.0497254	-0.00274953	-0.998758	0.202997	0	0	0	1
0.00094184	-0.999958	0.00296876	0.319785	-0.99878	-0.000822733	0.0491088	-0.423023	-0.0491343	-0.00302696	-0.998787	0.202961	0	0	0	1
0.00104291	-0.999957	0.00325548	0.320231	-0.998807	-0.000911421	0.0485593	-0.422919	-0.0485842	-0.00331778	-0.998813	0.202944	0	0	0	1
0.00114175	-0.999956	0.00358815	0.320656	-0.998834	-0.000996036	0.0479965	-0.422837	-0.0480207	-0.00365429	-0.998839	0.202947	0	0	0	1
0.00116548	-0.999954	0.00395921	0.321053	-0.998864	-0.00100449	0.047358	-0.422812	-0.0473818	-0.0040254	-0.998868	0.202942	0	0	0	1
0.00155031	-0.999952	0.00435749	0.321577	-0.998897	-0.00137313	0.0466571	-0.422719	-0.0466788	-0.00444048	-0.998899	0.202939	0	0	0	1
0.00161857	-0.99995	0.00465761	0.322033	-0.998924	-0.0014301	0.0460695	-0.422626	-0.0460904	-0.00474261	-0.998925	0.202907	0	0	0	1
0.00162259	-0.999948	0.00518842	0.322449	-0.998963	-0.00141407	0.0452307	-0.422676	-0.045251	-0.00527183	-0.998961	0.202927	0	0	0	1
0.0018679	-0.999945	0.00558258	0.322861	-0.998994	-0.00164535	0.0445172	-0.422678	-0.0445355	-0.00567549	-0.998991	0.202905	0	0	0	1
0.00237036	-0.999942	0.00598104	0.323399	-0.999026	-0.0021341	0.043773	-0.422599	-0.0437876	-0.00609432	-0.999021	0.202881	0	0	0	1
0.00259001	-0.999938	0.00651495	0.323999	-0.999066	-0.00233633	0.0428443	-0.422549	-0.0428563	-0.00663514	-0.999058	0.202861	0	0	0	1
0.00281946	-0.999933	0.00713248	0.324588	-0.999112	-0.00254703	0.0417537	-0.422584	-0.0417626	-0.00725912	-0.9991	0.202827	0	0	0	1
0.00298201	-0.999929	0.00759766	0.325075	-0.99915	-0.00269719	0.0408263	-0.422628	-0.0408328	-0.00772816	-0.999135	0.20275	0	0	0	1
0.00314061	-0.999924	0.00820874	0.325626	-0.999197	-0.00284051	0.0396523	-0.422736	-0.0396558	-0.00834185	-0.999177	0.202666	0	0	0	1
0.00331998	-0.999919	0.00868486	0.32617	-0.999239	-0.00301046	0.0385645	-0.422819	-0.0385651	-0.00882141	-0.999216	0.202523	0	0	0	1
0.00351149	-0.999917	0.0088516	0.326683	-0.999267	-0.00320207	0.0378235	-0.422771	-0.0378218	-0.00899303	-0.999243	0.202315	0	0	0	1
0.00370469	-0.999914	0.00912139	0.327231	-0.999298	-0.00339277	0.0369782	-0.422741	-0.0369739	-0.00926705	-0.999272	0.202132	0	0	0	1
0.00368646	-0.999912	0.00930791	0.327695	-0.999324	-0.00337448	0.036257	-0.422728	-0.0362522	-0.00945033	-0.999297	0.201953	0	0	0	1
0.00377136	-0.999911	0.00940848	0.328169	-0.999349	-0.00346233	0.0355613	-0.422773	-0.0355554	-0.0095515	-0.999321	0.201833	0	0	0	1
0.00384701	-0.999912	0.00930405	0.328629	-0.999365	-0.00354615	0.0350856	-0.422799	-0.0350793	-0.00944814	-0.999339	0.20177	0	0	0	1
0.00384203	-0.999914	0.00909686	0.329158	-0.99938	-0.00355234	0.0346635	-0.422821	-0.0346579	-0.00923941	-0.999355	0.201763	0	0	0	1
0.00382512	-0.999916	0.00884924	0.329738	-0.999395	-0.00354778	0.0342448	-0.422832	-0.0342403	-0.00898988	-0.999372	0.201775	0	0	0	1
0.0036368	-0.999919	0.00857456	0.330288	-0.999407	-0.00337209	0.0338882	-0.422815	-0.0338863	-0.00870773	-0.999386	0.201757	0	0	0	1
0.00319911	-0.999922	0.00838944	0.330806	-0.999419	-0.00294354	0.0335806	-0.422741	-0.033583	-0.00850699	-0.999398	0.201753	0	0	0	1
0.00284223	-0.999924	0.00836938	0.33131	-0.999432	-0.00259067	0.0332093	-0.422664	-0.0332147	-0.00847401	-0.999411	0.201785	0	0	0	1
0.00289451	-0.999922	0.00847261	0.331792	-0.999447	-0.00264333	0.0327636	-0.422609	-0.0327684	-0.00857773	-0.999425	0.201834	0	0	0	1
0.00290794	-0.999921	0.00868729	0.332252	-0.999463	-0.00265392	0.0322854	-0.422549	-0.0322895	-0.00879147	-0.999439	0.201901	0	0	0	1
0.00282394	-0.999917	0.00907984	0.332738	-0.999482	-0.00256268	0.0316988	-0.422476	-0.0317026	-0.00917958	-0.999454	0.201998	0	0	0	1
0.00283247	-0.999913	0.00953432	0.333249	-0.999503	-0.00256331	0.0310227	-0.422414	-0.0310253	-0.00963235	-0.999471	0.202088	0	0	0	1
0.00288478	-0.999909	0.00991955	0.333715	-0.999523	-0.0026101	0.030379	-0.422384	-0.03038	-0.0100173	-0.999487	0.202144	0	0	0	1
0.00300842	-0.999904	0.0103528	0.334204	-0.999544	-0.00272809	0.029656	-0.422379	-0.0296545	-0.0104521	-0.999504	0.202204	0	0	0	1
0.00317092	-0.999899	0.0108066	0.334689	-0.999565	-0.00288503	0.0289252	-0.422363	-0.0289208	-0.0109084	-0.999521	0.202256	0	0	0	1
0.00336115	-0.999892	0.0114016	0.335217	-0.99959	-0.00306834	0.0280258	-0.422385	-0.0280174	-0.0115059	-0.99954	0.20232	0	0	0	1
0.00361267	-0.999884	0.0120185	0.33577	-0.999615	-0.00331388	0.0270859	-0.422386	-0.0270726	-0.0121265	-0.999558	0.202354	0	0	0	1
0.00375369	-0.999874	0.0127345	0.336352	-0.999643	-0.00344927	0.0260128	-0.42241	-0.0259952	-0.0128423	-0.999578	0.202374	0	0	0	1
0.00385827	-0.999863	0.0135463	0.336908	-0.999674	-0.00354919	0.0248066	-0.422514	-0.0247848	-0.0136522	-0.999598	0.202397	0	0	0	1
0.00398234	-0.999852	0.0143411	0.33742	-0.999703	-0.00367157	0.0235582	-0.422677	-0.0235317	-0.0144453	-0.999617	0.202383	0	0	0	1
0.00426024	-0.999845	0.0147458	0.337889	-0.999721	-0.00395189	0.0227506	-0.422681	-0.0227184	-0.0148531	-0.99963	0.202296	0	0	0	1
0.00440007	-0.999838	0.0151678	0.338359	-0.999739	-0.00409472	0.0219262	-0.422688	-0.0218901	-0.0152748	-0.999642	0.20221	0	0	0	1
0.00453016	-0.99983	0.0156036	0.338869	-0.999756	-0.00422818	0.021103	-0.422661	-0.021063	-0.0157099	-0.999653	0.202136	0	0	0	1
0.00455019	-0.999826	0.0158989	0.339371	-0.999768	-0.00425151	0.0205085	-0.422537	-0.0204669	-0.016003	-0.999661	0.20207	0	0	0	1
0.00455207	-0.999821	0.0162158	0.339847	-0.99978	-0.00425647	0.0199225	-0.42247	-0.0198795	-0.0163174	-0.999668	0.202093	0	0	0	1
0.00468269	-0.999817	0.0164054	0.34029	-0.999789	-0.00439092	0.0194615	-0.422435	-0.0194155	-0.0165075	-0.999674	0.202164	0	0	0	1
0.00493312	-0.999813	0.0165382	0.340756	-0.999797	-0.00464653	0.018994	-0.422426	-0.0189432	-0.016643	-0.99968	0.202238	0	0	0	1
0.00515137	-0.999812	0.0165713	0.34125	-0.999805	-0.00487215	0.0185144	-0.422443	-0.0184597	-0.0166778	-0.999689	0.202289	0	0	0	1
0.00528094	-0.999813	0.0164615	0.341757	-0.999812	-0.00501085	0.0180847	-0.422475	-0.0180284	-0.0165682	-0.999699	0.202322	0	0	0	1
0.00544012	-0.999816	0.0162342	0.342317	-0.999819	-0.0051814	0.0176399	-0.422529	-0.017582	-0.0163416	-0.99971	0.202331	0	0	0	1
0.0055384	-0.99982	0.0159649	0.342854	-0.999825	-0.00529075	0.017245	-0.422568	-0.0171869	-0.016072	-0.999721	0.202316	0	0	0	1
0.00549818	-0.999823	0.0157521	0.343392	-0.999832	-0.00526026	0.0168626	-0.422578	-0.0168062	-0.0158565	-0.999731	0.202317	0	0	0	1
0.00502261	-0.999827	0.015677	0.34398	-0.999842	-0.0047933	0.0163985	-0.422578	-0.0163499	-0.0157712	-0.99974	0.202394	0	0	0	1
0.00441763	-0.99983	0.015683	0.344616	-0.999852	-0.00419514	0.0159612	-0.422484	-0.0159221	-0.0157655	-0.999747	0.202495	0	0	0	1
0.00399205	-0.999831	0.0156998	0.345147	-0.999859	-0.00377477	0.0156141	-0.422382	-0.0155816	-0.0157742	-0.999752	0.20258	0	0	0	1
0.004046	-0.99983	0.0157812	0.345568	-0.999863	-0.00383232	0.0153072	-0.422319	-0.0152735	-0.0158553	-0.999756	0.202678	0	0	0	1
0.00428128	-0.999825	0.0159873	0.34597	-0.999869	-0.00407118	0.0148883	-0.422309	-0.01485	-0.0160633	-0.999759	0.202798	0	0	0	1
0.0045186	-0.99982	0.0162741	0.346376	-0.999874	-0.00431156	0.0144411	-0.422278	-0.0143977	-0.0163516	-0.999761	0.202925	0	0	0	1
0.00484877	-0.999812	0.0166772	0.346846	-0.999881	-0.00464542	0.0138746	-0.422245	-0.0138239	-0.0167567	-0.999762	0.203071	0	0	0	1
0.00514327	-0.999802	0.0171367	0.347379	-0.999889	-0.00494508	0.0132071	-0.422207	-0.0131492	-0.017217	-0.999764	0.203208	0	0	0	1
0.00518597	-0.999795	0.0175325	0.347876	-0.999896	-0.00499299	0.0126156	-0.422159	-0.0125548	-0.0176103	-0.999764	0.203333	0	0	0	1
0.00523453	-0.999789	0.0178835	0.348339	-0.999903	-0.00504776	0.0120244	-0.42218	-0.011961	-0.0179588	-0.999765	0.203476	0	0	0	1
0.00537342	-0.999782	0.0182028	0.348797	-0.999909	-0.00519398	0.0114154	-0.422241	-0.0113477	-0.0182767	-0.999767	0.203621	0	0	0	1
0.00570453	-0.999776	0.0184555	0.349295	-0.999914	-0.00553282	0.0108448	-0.422247	-0.0107696	-0.0185299	-0.999768	0.203725	0	0	0	1
0.00613755	-0.99977	0.0186456	0.349877	-0.999917	-0.00597433	0.0102841	-0.422188	-0.0101997	-0.0187213	-0.999771	0.203795	0	0	0	1
0.00625632	-0.999767	0.018768	0.350447	-0.999922	-0.0061027	0.00970938	-0.422182	-0.00962191	-0.0188414	-0.999774	0.203852	0	0	0	1
0.00639697	-0.999768	0.0186612	0.351004	-0.999926	-0.00625416	0.00918801	-0.422256	-0.00909849	-0.0187326	-0.999781	0.203887	0	0	0	1
0.00658984	-0.999772	0.0183611	0.351587	-0.99993	-0.00646005	0.00863088	-0.422424	-0.0085396	-0.0184308	-0.999792	0.203889	0	0	0	1
0.0068802	-0.99978	0.0178335	0.352212	-0.999933	-0.00676492	0.00807465	-0.422624	-0.0079815	-0.0179019	-0.999806	0.203795	0	0	0	1
0.00712775	-0.999788	0.0172695	0.352874	-0.999935	-0.00702597	0.00755685	-0.422765	-0.00746314	-0.0173363	-0.99982	0.203681	0	0	0	1
0.00719971	-0.999796	0.0167746	0.353506	-0.999937	-0.00710805	0.00717548	-0.422769	-0.00708399	-0.0168393	-0.999831	0.203564	0	0	0	1
0.00715525	-0.9998	0.0165186	0.353984	-0.999939	-0.00706942	0.00693372	-0.422687	-0.00684476	-0.0165812	-0.999837	0.203504	0	0	0	1
0.00729875	-0.999799	0.0165393	0.354393	-0.99994	-0.00721769	0.00663842	-0.422641	-0.0065469	-0.0166008	-0.999839	0.203577	0	0	0	1
0.00759276	-0.999792	0.016803	0.354817	-0.999941	-0.00751673	0.0062396	-0.422624	-0.00614119	-0.0168635	-0.999837	0.203784	0	0	0	1
0.00776944	-0.999786	0.0171223	0.355206	-0.999942	-0.00769791	0.00586401	-0.422593	-0.00576013	-0.0171809	-0.999834	0.204008	0	0	0	1
0.0081488	-0.999778	0.0173937	0.355658	-0.999941	-0.00808198	0.00550784	-0.422507	-0.00539523	-0.0174516	-0.999831	0.204206	0	0	0	1
0.00845684	-0.999772	0.0175918	0.356115	-0.99994	-0.00839538	0.00514506	-0.422442	-0.00502537	-0.0176483	-0.99983	0.204372	0	0	0	1
0.00850368	-0.999768	0.0177883	0.356532	-0.999942	-0.0084487	0.00472717	-0.422461	-0.00460496	-0.0178414	-0.999828	0.20455	0	0	0	1
0.00860086	-0.999764	0.0179838	0.35694	-0.999943	-0.00855248	0.0043118	-0.422493	-0.00418614	-0.0180338	-0.999827	0.204729	0	0	0	1
0.00885264	-0.999758	0.0181751	0.357403	-0.999942	-0.0088117	0.00386131	-0.422515	-0.00372937	-0.0182222	-0.999825	0.204912	0	0	0	1
0.00914251	-0.999752	0.01837	0.357902	-0.999941	-0.00910985	0.00337502	-0.422549	-0.00323598	-0.0184137	-0.999823	0.205109	0	0	0	1
0.00916094	-0.999748	0.0185502	0.358407	-0.999942	-0.00913631	0.00291139	-0.422552	-0.00277032	-0.0185897	-0.999821	0.205291	0	0	0	1
0.0090918	-0.999746	0.0186963	0.358979	-0.999944	-0.00907548	0.00244595	-0.422506	-0.00230478	-0.0187313	-0.99982	0.205457	0	0	0	1
0.00871886	-0.999747	0.0188046	0.35951	-0.999949	-0.00871147	0.00195603	-0.422524	-0.00182084	-0.0188346	-0.999819	0.205609	0	0	0	1
0.00845521	-0.999749	0.0188259	0.360022	-0.999952	-0.00845844	0.00138844	-0.422663	-0.00125796	-0.0188506	-0.999819	0.205744	0	0	0	1
0.00865127	-0.99975	0.0186731	0.360529	-0.999951	-0.00866319	0.000935773	-0.422745	-0.00080286	-0.0186941	-0.999823	0.205779	0	0	0	1
0.00884958	-0.999754	0.0183804	0.36094	-0.999949	-0.00886652	0.000677001	-0.422744	-0.000542939	-0.0183993	-0.999828	0.205706	0	0	0	1
0.00922621	-0.999755	0.0181415	0.361371	-0.999946	-0.00924806	0.000416868	-0.422715	-0.000278053	-0.0181581	-0.999833	0.205658	0	0	0	1
0.00945615	-0.999754	0.0180891	0.361856	-0.999944	-0.00948475	4.67402e-05	-0.422699	9.57938e-05	-0.0181023	-0.999834	0.205716	0	0	0	1
0.00928617	-0.999754	0.0181833	0.362408	-0.999945	-0.00932314	-0.00041414	-0.42267	0.000554526	-0.0181923	-0.999832	0.205857	0	0	0	1
0.00909707	-0.999752	0.0183647	0.36288	-0.999946	-0.00914214	-0.000850895	-0.422666	0.000989546	-0.0183698	-0.999829	0.206027	0	0	0	1
0.00913084	-0.999748	0.0185806	0.36328	-0.999946	-0.00918309	-0.00122546	-0.422653	0.00136675	-0.0185822	-0.999824	0.206204	0	0	0	1
0.00941266	-0.99974	0.018863	0.363698	-0.999942	-0.00947297	-0.00162987	-0.422641	0.00177911	-0.0188603	-0.999818	0.206418	0	0	0	1
0.00982697	-0.99973	0.0191671	0.364166	-0.999937	-0.0098966	-0.00208433	-0.422636	0.00224444	-0.0191592	-0.999812	0.206656	0	0	0	1
0.0100836	-0.999721	0.0195072	0.364688	-0.999934	-0.0101644	-0.00261324	-0.422651	0.00278178	-0.0194933	-0.999804	0.206922	0	0	0	1
0.0103218	-0.999713	0.0197939	0.365196	-0.99993	-0.0104132	-0.00311038	-0.422652	0.0032866	-0.019774	-0.999797	0.20716	0	0	0	1
0.0105445	-0.999704	0.0201064	0.365648	-0.999926	-0.0106462	-0.00356826	-0.422658	0.00375226	-0.0200809	-0.999789	0.2074	0	0	0	1
0.0107293	-0.999695	0.0204906	0.366068	-0.999922	-0.0108422	-0.00404664	-0.422695	0.00423857	-0.0204592	-0.999779	0.207675	0	0	0	1
0.0109366	-0.999682	0.02097	0.366513	-0.999917	-0.0110632	-0.00459735	-0.42276	0.00479889	-0.0209316	-0.999767	0.208009	0	0	0	1
0.0113073	-0.999666	0.0215375	0.367071	-0.999909	-0.011451	-0.0052619	-0.422829	0.00547778	-0.0214896	-0.999752	0.20841	0	0	0	1
0.0115441	-0.999652	0.0220875	0.367643	-0.999903	-0.0117056	-0.00593371	-0.422903	0.0061612	-0.0220304	-0.999736	0.208802	0	0	0	1
0.0115994	-0.999639	0.0226308	0.368165	-0.999898	-0.0117773	-0.00650928	-0.422921	0.00674447	-0.0225666	-0.99972	0.209165	0	0	0	1
0.0116945	-0.999626	0.0231459	0.368682	-0.999894	-0.0118876	-0.0070145	-0.42288	0.00725804	-0.0230749	-0.999705	0.209498	0	0	0	1
0.0119176	-0.999611	0.0236599	0.369197	-0.999887	-0.012126	-0.00750861	-0.422833	0.0077636	-0.0235812	-0.999689	0.209829	0	0	0	1
0.0119549	-0.999597	0.024247	0.369753	-0.999882	-0.0121818	-0.00808222	-0.422809	0.00834535	-0.0241609	-0.999671	0.210208	0	0	0	1
0.0120614	-0.999578	0.0249412	0.370405	-0.999875	-0.012311	-0.00875906	-0.42278	0.00903343	-0.0248458	-0.999648	0.210659	0	0	0	1
0.0118044	-0.999564	0.0256388	0.371096	-0.999872	-0.0120772	-0.00942258	-0.422698	0.00969913	-0.0255376	-0.999624	0.211103	0	0	0	1
0.011497	-0.999551	0.0262775	0.371761	-0.999869	-0.0117919	-0.0100319	-0.422593	0.0103083	-0.026172	-0.999602	0.211509	0	0	0	1
0.0113666	-0.99954	0.0267514	0.372355	-0.999865	-0.0116803	-0.0105566	-0.422507	0.0108352	-0.0266411	-0.999584	0.211826	0	0	0	1
0.0113875	-0.999529	0.0271321	0.372928	-0.999859	-0.0117198	-0.0110938	-0.422473	0.0113776	-0.0270152	-0.999568	0.212105	0	0	0	1
0.0113387	-0.999521	0.027458	0.373515	-0.999853	-0.0116898	-0.011647	-0.422459	0.0119335	-0.0273351	-0.999553	0.212363	0	0	0	1
0.0114	-0.999513	0.0277249	0.374088	-0.999846	-0.0117689	-0.0121748	-0.422448	0.0124662	-0.0275951	-0.999539	0.212589	0	0	0	1
0.0109967	-0.999509	0.0280058	0.374681	-0.999843	-0.0113848	-0.0127406	-0.42245	0.0130242	-0.0278745	-0.999524	0.212823	0	0	0	1
0.0103812	-0.999507	0.0283138	0.375339	-0.999841	-0.0107915	-0.0133922	-0.422476	0.0136622	-0.0281835	-0.999507	0.213082	0	0	0	1
0.00980333	-0.999505	0.0286066	0.376101	-0.999837	-0.0102378	-0.0141073	-0.422483	0.0143642	-0.0284768	-0.999489	0.213347	0	0	0	1
0.00962556	-0.999503	0.0287345	0.376873	-0.999831	-0.0100773	-0.0146467	-0.42235	0.0149001	-0.0286018	-0.999477	0.213499	0	0	0	1
0.00935034	-0.999508	0.0286407	0.377553	-0.999828	-0.00981146	-0.0150272	-0.422185	0.015272	-0.0285084	-0.999474	0.213511	0	0	0	1
0.00909143	-0.999522	0.0282546	0.378234	-0.999823	-0.00956018	-0.0155102	-0.422196	0.015744	-0.0281217	-0.999478	0.213417	0	0	0	1
0.00925412	-0.999542	0.0274785	0.378905	-0.999813	-0.00972527	-0.0160438	-0.422382	0.0162749	-0.027338	-0.999491	0.213164	0	0	0	1
0.00956175	-0.999564	0.0265293	0.379557	-0.999801	-0.010032	-0.0165913	-0.422641	0.0168214	-0.0263785	-0.999508	0.212836	0	0	0	1
0.00991894	-0.999576	0.0259372	0.38018	-0.999788	-0.0103931	-0.0171298	-0.422827	0.0173634	-0.0257749	-0.999514	0.212679	0	0	0	1
0.0102349	-0.999579	0.0257254	0.380806	-0.999777	-0.0107175	-0.0176008	-0.422848	0.0178404	-0.0255527	-0.999512	0.212692	0	0	0	1
0.0103944	-0.999579	0.025662	0.381425	-0.999768	-0.0108862	-0.0180054	-0.422786	0.0182484	-0.025482	-0.999506	0.212787	0	0	0	1
0.0106206	-0.999574	0.0257399	0.381935	-0.999759	-0.0111223	-0.0183356	-0.42267	0.0185853	-0.025552	-0.999498	0.212879	0	0	0	1
0.0109103	-0.999569	0.0258304	0.382331	-0.999753	-0.0114181	-0.0185074	-0.422485	0.0187656	-0.0256352	-0.999493	0.212943	0	0	0	1
0.0112464	-0.99956	0.026021	0.38274	-0.999744	-0.011764	-0.018742	-0.422328	0.0190112	-0.0258166	-0.999483	0.213061	0	0	0	1
0.0115819	-0.99955	0.0262694	0.383241	-0.999731	-0.0121164	-0.0192102	-0.422271	0.0194911	-0.0260529	-0.999468	0.213185	0	0	0	1
0.0117266	-0.99955	0.0261823	0.383746	-0.999721	-0.01227	-0.0196188	-0.422261	0.0199025	-0.025958	-0.999462	0.213189	0	0	0	1
0.0118207	-0.999558	0.0258544	0.384312	-0.99971	-0.0123704	-0.0201188	-0.422363	0.020401	-0.0256221	-0.999461	0.213116	0	0	0	1
0.0119829	-0.99957	0.0253219	0.384922	-0.999698	-0.0125349	-0.0206448	-0.422514	0.0209247	-0.0250799	-0.999464	0.212962	0	0	0	1
0.0121969	-0.999582	0.0247095	0.385526	-0.999686	-0.0127469	-0.0210841	-0.422599	0.0213617	-0.0244576	-0.99947	0.212753	0	0	0	1
0.0122863	-0.999596	0.0241013	0.38621	-0.999674	-0.0128354	-0.0215936	-0.422683	0.0218657	-0.0238412	-0.999474	0.212559	0	0	0	1
0.0121155	-0.999609	0.023641	0.386852	-0.999667	-0.0126645	-0.0220149	-0.42267	0.0222772	-0.0233795	-0.999476	0.212409	0	0	0	1
0.0119378	-0.99962	0.0232628	0.387449	-0.99966	-0.0124875	-0.0224138	-0.422649	0.0226673	-0.0230004	-0.999476	0.212293	0	0	0	1
0.0118464	-0.999626	0.0230716	0.387899	-0.999654	-0.0123994	-0.0227483	-0.422647	0.0229974	-0.0228072	-0.999473	0.212257	0	0	0	1
0.0118437	-0.999627	0.0230199	0.388266	-0.999647	-0.0124019	-0.0230284	-0.422627	0.0232768	-0.0227521	-0.999467	0.212277	0	0	0	1
0.0119167	-0.999626	0.0230113	0.388622	-0.99964	-0.0124805	-0.02328	-0.422577	0.02353	-0.0227386	-0.999462	0.212311	0	0	0	1
0.0120705	-0.999624	0.0230224	0.389052	-0.999632	-0.012641	-0.0235662	-0.42249	0.0238198	-0.0227425	-0.999455	0.212351	0	0	0	1
0.0121778	-0.999621	0.0230874	0.389564	-0.999619	-0.0127602	-0.0240211	-0.422443	0.0242781	-0.0227991	-0.999442	0.212375	0	0	0	1
0.0122521	-0.999622	0.023028	0.390061	-0.999608	-0.0128425	-0.0244326	-0.42241	0.0246906	-0.0227327	-0.999434	0.212353	0	0	0	1
0.0123603	-0.999624	0.0228743	0.390583	-0.999595	-0.0129581	-0.0249296	-0.42247	0.0251882	-0.0225699	-0.999425	0.212315	0	0	0	1
0.0124955	-0.999631	0.0224922	0.391135	-0.99958	-0.0130949	-0.0254349	-0.422601	0.0256916	-0.0221779	-0.999421	0.212217	0	0	0	1
0.0125048	-0.999639	0.0221201	0.391733	-0.999565	-0.013107	-0.0260036	-0.422756	0.0262557	-0.0217983	-0.999415	0.212136	0	0	0	1
0.0126927	-0.999644	0.0217864	0.392404	-0.999549	-0.0132974	-0.02653	-0.422797	0.0267819	-0.0214528	-0.999408	0.212063	0	0	0	1
0.0127596	-0.999649	0.0215346	0.393028	-0.999537	-0.013366	-0.0269307	-0.422718	0.0271807	-0.021194	-0.999403	0.211999	0	0	0	1
0.0127757	-0.999651	0.0214179	0.393579	-0.999526	-0.0133877	-0.0273425	-0.422687	0.0275913	-0.0210714	-0.999394	0.212004	0	0	0	1
0.0128672	-0.999649	0.0214798	0.394097	-0.999511	-0.0134916	-0.0278485	-0.42274	0.0281002	-0.0211239	-0.999379	0.212118	0	0	0	1
0.0129654	-0.999645	0.0216029	0.394508	-0.999498	-0.0136014	-0.0282345	-0.422751	0.0284899	-0.0212389	-0.999365	0.21224	0	0	0	1
0.0132205	-0.999638	0.0217516	0.394871	-0.999488	-0.013866	-0.0284845	-0.422657	0.0287475	-0.0213768	-0.999355	0.212347	0	0	0	1
0.0135744	-0.999628	0.021977	0.395257	-0.999474	-0.0142327	-0.0287807	-0.42257	0.0290545	-0.0215876	-0.999342	0.212494	0	0	0	1
0.0139171	-0.999617	0.0222661	0.395757	-0.999455	-0.0145937	-0.029238	-0.422511	0.0295234	-0.0218599	-0.999322	0.212669	0	0	0	1
0.0142149	-0.999608	0.0224834	0.396263	-0.999438	-0.0149078	-0.0296895	-0.422448	0.0299847	-0.0220616	-0.999304	0.212789	0	0	0	1
0.0143587	-0.999601	0.0227043	0.396752	-0.999419	-0.0150703	-0.0302275	-0.422466	0.0305293	-0.0222699	-0.999283	0.212887	0	0	0	1
0.0144895	-0.999595	0.0228833	0.397212	-0.9994	-0.0152185	-0.0307619	-0.42252	0.0310694	-0.0224366	-0.999262	0.212968	0	0	0	1
0.0147286	-0.99959	0.0229369	0.397689	-0.999382	-0.01547	-0.0312414	-0.422578	0.0315552	-0.0224753	-0.999246	0.213027	0	0	0	1
0.0150226	-0.999588	0.0228713	0.398221	-0.999362	-0.0157728	-0.0317288	-0.422657	0.0320482	-0.0223929	-0.999232	0.213054	0	0	0	1
0.0153335	-0.999587	0.0226772	0.398812	-0.99934	-0.0160887	-0.0322389	-0.422755	0.0325622	-0.0221807	-0.999221	0.213034	0	0	0	1
0.0156186	-0.999586	0.0225231	0.399456	-0.999319	-0.01638	-0.0327512	-0.422801	0.0330784	-0.022009	-0.999207	0.213025	0	0	0	1
0.015719	-0.999585	0.0224941	0.400021	-0.999304	-0.0164883	-0.0331551	-0.422784	0.033484	-0.02197	-0.999195	0.213054	0	0	0	1
0.0157893	-0.999582	0.0225955	0.400565	-0.999288	-0.0165716	-0.0335909	-0.422789	0.0339231	-0.0220617	-0.999178	0.213151	0	0	0	1
0.0157593	-0.99958	0.022712	0.401081	-0.999273	-0.0165556	-0.0340446	-0.422826	0.0343782	-0.0221717	-0.99916	0.213262	0	0	0	1
0.0159262	-0.999575	0.0228134	0.401524	-0.999259	-0.0167332	-0.0343688	-0.422797	0.0347077	-0.0222619	-0.999146	0.213342	0	0	0	1
0.0162321	-0.999566	0.0229906	0.401979	-0.999246	-0.0170501	-0.0345925	-0.422644	0.0349413	-0.0224245	-0.999135	0.213435	0	0	0	1
0.0164142	-0.999555	0.0233192	0.402439	-0.999232	-0.0172502	-0.0348809	-0.422502	0.0352395	-0.0227415	-0.999117	0.213587	0	0	0	1
0.0166123	-0.999539	0.0238848	0.402956	-0.999209	-0.0174807	-0.0354187	-0.422442	0.0357917	-0.0232902	-0.999085	0.213783	0	0	0	1
0.0167859	-0.999523	0.0244259	0.403445	-0.999186	-0.0176868	-0.0359694	-0.422407	0.036356	-0.0238149	-0.999052	0.213947	0	0	0	1
0.0169007	-0.999502	0.0251877	0.404004	-0.999153	-0.0178496	-0.0367961	-0.422444	0.0371992	-0.0245571	-0.999003	0.214097	0	0	0	1
0.0170055	-0.99948	0.0259609	0.404533	-0.999118	-0.0180054	-0.0376741	-0.422507	0.0380938	-0.0253099	-0.99895	0.214189	0	0	0	1
0.0171071	-0.999459	0.0267078	0.405019	-0.999083	-0.0181575	-0.0385235	-0.422551	0.0389594	-0.0260368	-0.998898	0.214212	0	0	0	1
0.0171788	-0.999428	0.0277768	0.405583	-0.999036	-0.0183012	-0.0396423	-0.422625	0.0400998	-0.0270815	-0.998825	0.214255	0	0	0	1
0.0170718	-0.999401	0.028796	0.406131	-0.998997	-0.0182635	-0.0406484	-0.422648	0.0411219	-0.0280856	-0.998756	0.214311	0	0	0	1
0.0167811	-0.999381	0.0296472	0.406635	-0.99897	-0.01803	-0.0414104	-0.422578	0.0418912	-0.0289341	-0.9987	0.214374	0	0	0	1
0.0163451	-0.999366	0.0304089	0.407087	-0.99895	-0.0176449	-0.0420411	-0.422486	0.0425228	-0.0297022	-0.998651	0.214454	0	0	0	1
0.0161122	-0.999347	0.03115	0.40753	-0.998926	-0.0174632	-0.0426822	-0.422414	0.0431701	-0.0304411	-0.998601	0.214532	0	0	0	1
0.0161904	-0.999323	0.0318477	0.407982	-0.998897	-0.0175912	-0.0433134	-0.422352	0.0438162	-0.0311235	-0.998551	0.214608	0	0	0	1
0.0163805	-0.999299	0.0325044	0.408469	-0.998866	-0.0178292	-0.0439158	-0.422275	0.0444364	-0.0317604	-0.998504	0.214697	0	0	0	1
0.0165424	-0.999278	0.0330815	0.408934	-0.998838	-0.018035	-0.0444808	-0.422224	0.0450171	-0.0323194	-0.99846	0.214798	0	0	0	1
0.0167938	-0.999257	0.0335727	0.40941	-0.998808	-0.018326	-0.0450167	-0.422183	0.0455704	-0.0327888	-0.99842	0.214897	0	0	0	1
0.0171029	-0.999238	0.0339911	0.4099	-0.998778	-0.0186713	-0.0455371	-0.422151	0.0461089	-0.0331828	-0.998382	0.214983	0	0	0	1
0.0174273	-0.999222	0.0342717	0.410374	-0.99875	-0.0190245	-0.0460117	-0.422151	0.0465998	-0.0334391	-0.99835	0.215054	0	0	0	1
0.0176313	-0.999215	0.0343977	0.410886	-0.998724	-0.0192502	-0.0464874	-0.422196	0.0470849	-0.0335462	-0.998324	0.215112	0	0	0	1
0.0178467	-0.999212	0.0343732	0.411475	-0.998693	-0.019483	-0.047042	-0.42232	0.0476465	-0.0335008	-0.998299	0.215161	0	0	0	1
0.0180677	-0.999214	0.0341719	0.412176	-0.998657	-0.0197162	-0.0477019	-0.422497	0.04831	-0.0332763	-0.998275	0.215141	0	0	0	1
0.0181814	-0.999223	0.0338569	0.412953	-0.99862	-0.0198388	-0.0484345	-0.42271	0.0490405	-0.0329416	-0.99825	0.215076	0	0	0	1
0.018157	-0.999236	0.0334868	0.413657	-0.998594	-0.0198134	-0.0489597	-0.422774	0.0495577	-0.0325628	-0.998237	0.214949	0	0	0	1
0.0184333	-0.999238	0.0332884	0.414217	-0.998574	-0.0200896	-0.0492672	-0.422677	0.0498704	-0.0323448	-0.998228	0.214872	0	0	0	1
0.0186302	-0.999231	0.0333907	0.414682	-0.998553	-0.020302	-0.0495922	-0.422602	0.0502039	-0.0324305	-0.998209	0.21495	0	0	0	1
0.0187974	-0.999219	0.0336299	0.415108	-0.998533	-0.0204923	-0.0499356	-0.422561	0.0505578	-0.0326539	-0.998184	0.215103	0	0	0	1
0.0190059	-0.999206	0.0339194	0.415469	-0.998516	-0.0207228	-0.0501623	-0.422457	0.0507973	-0.0329276	-0.998163	0.215256	0	0	0	1
0.0193895	-0.999188	0.0342322	0.415876	-0.998498	-0.0211289	-0.0503661	-0.422305	0.0510205	-0.0332162	-0.998142	0.21541	0	0	0	1
0.0197157	-0.999172	0.034505	0.416308	-0.998474	-0.0214793	-0.0506804	-0.42225	0.0513515	-0.0334652	-0.998116	0.215565	0	0	0	1
0.0199319	-0.999158	0.0347702	0.416773	-0.998448	-0.0217232	-0.0511006	-0.422278	0.051785	-0.0337097	-0.998086	0.215738	0	0	0	1
0.020288	-0.999144	0.0349798	0.417297	-0.998415	-0.0221056	-0.0515632	-0.422316	0.0522643	-0.0338902	-0.998055	0.215891	0	0	0	1
0.0205783	-0.999133	0.0351197	0.417804	-0.998387	-0.0224173	-0.0519829	-0.422331	0.0526971	-0.0340052	-0.998028	0.216001	0	0	0	1
0.0208303	-0.999125	0.0351949	0.418302	-0.998358	-0.0226876	-0.0524103	-0.422379	0.0531349	-0.0340573	-0.998003	0.21608	0	0	0	1
0.0210458	-0.999119	0.0352328	0.418865	-0.998326	-0.0229226	-0.0529272	-0.422475	0.0536603	-0.0340718	-0.997974	0.216152	0	0	0	1
0.0212351	-0.999117	0.0351803	0.419446	-0.998293	-0.0231266	-0.0534464	-0.42258	0.0541849	-0.0339971	-0.997948	0.216175	0	0	0	1
0.021342	-0.99912	0.0350215	0.419964	-0.998272	-0.0232367	-0.0537967	-0.422575	0.0545352	-0.0338248	-0.997935	0.216114	0	0	0	1
0.0214395	-0.999122	0.0349206	0.420404	-0.998256	-0.0233372	-0.0540504	-0.422505	0.05479	-0.0337128	-0.997925	0.216072	0	0	0	1
0.0217593	-0.999112	0.0349926	0.420908	-0.998228	-0.0236732	-0.0544247	-0.422453	0.0551769	-0.0337582	-0.997902	0.216142	0	0	0	1
0.0219513	-0.999103	0.0351461	0.421437	-0.9982	-0.0238877	-0.0548417	-0.422398	0.0556042	-0.0338908	-0.997874	0.21626	0	0	0	1
0.0219734	-0.999096	0.0353307	0.421968	-0.998176	-0.0239339	-0.0552475	-0.422317	0.0560153	-0.0340641	-0.997845	0.216387	0	0	0	1
0.0220726	-0.999087	0.0355251	0.422443	-0.998151	-0.0240575	-0.0556423	-0.422273	0.0564183	-0.0342431	-0.997816	0.216526	0	0	0	1
0.0221956	-0.999076	0.0357453	0.422934	-0.998122	-0.0242086	-0.0560982	-0.422278	0.0568838	-0.0344448	-0.997783	0.216686	0	0	0	1
0.0223488	-0.999065	0.0359461	0.423404	-0.998093	-0.0243885	-0.0565406	-0.422294	0.0573366	-0.0346257	-0.997751	0.216837	0	0	0	1
0.0226394	-0.999053	0.0361187	0.423885	-0.998062	-0.0247031	-0.0569561	-0.422276	0.0577665	-0.034771	-0.997721	0.21697	0	0	0	1
0.0229565	-0.999039	0.0362973	0.424383	-0.998031	-0.0250439	-0.0573453	-0.422212	0.0581714	-0.0349211	-0.997692	0.217098	0	0	0	1
0.0231892	-0.999026	0.0365103	0.424887	-0.998001	-0.0253033	-0.0577587	-0.422158	0.0585984	-0.0351097	-0.99766	0.217245	0	0	0	1
0.0231185	-0.999017	0.0367976	0.425418	-0.99797	-0.0252688	-0.0583028	-0.422203	0.0591475	-0.0353868	-0.997618	0.217452	0	0	0	1
0.0229795	-0.999011	0.0370517	0.425934	-0.997939	-0.0251654	-0.0588731	-0.422299	0.0597195	-0.0356342	-0.997575	0.217647	0	0	0	1
0.0227725	-0.999009	0.0372228	0.426383	-0.997919	-0.0249837	-0.0592886	-0.422306	0.060132	-0.0358068	-0.997544	0.217773	0	0	0	1
0.0226845	-0.999006	0.0373631	0.426824	-0.9979	-0.0249166	-0.0596315	-0.422262	0.0604753	-0.0359436	-0.997519	0.217865	0	0	0	1
0.0226387	-0.998999	0.0375644	0.427297	-0.997879	-0.0248964	-0.0599984	-0.422226	0.0608458	-0.036138	-0.997489	0.217987	0	0	0	1
0.0228735	-0.998985	0.0377958	0.427819	-0.997846	-0.0251607	-0.0604286	-0.422218	0.0612904	-0.0363438	-0.997454	0.218134	0	0	0	1
0.0231638	-0.998972	0.0379636	0.428347	-0.997811	-0.0254772	-0.0608727	-0.422243	0.0617495	-0.036482	-0.997421	0.218251	0	0	0	1
0.0233463	-0.998966	0.0380122	0.428875	-0.997779	-0.0256787	-0.0613155	-0.4223	0.0622004	-0.0365078	-0.997392	0.218305	0	0	0	1
0.0233993	-0.998967	0.0379605	0.429423	-0.997746	-0.0257467	-0.0618164	-0.422428	0.0627021	-0.0364401	-0.997363	0.218312	0	0	0	1
0.0233575	-0.998966	0.038011	0.430083	-0.997724	-0.0257215	-0.0621826	-0.42252	0.0630683	-0.0364836	-0.997338	0.218277	0	0	0	1
0.0232101	-0.998959	0.038286	0.430655	-0.997726	-0.0255923	-0.0621995	-0.422574	0.0630868	-0.0367669	-0.997327	0.218223	0	0	0	1
0.0234903	-0.998949	0.0383739	0.431152	-0.997696	-0.0258911	-0.0625615	-0.422671	0.0634615	-0.0368274	-0.997301	0.218258	0	0	0	1
0.0236235	-0.998941	0.0384856	0.43158	-0.997674	-0.0260419	-0.0628504	-0.422698	0.0637584	-0.0369228	-0.997278	0.218308	0	0	0	1
0.0233104	-0.998955	0.0383323	0.431632	-0.997683	-0.025719	-0.0628395	-0.422688	0.0637319	-0.0367902	-0.997285	0.218216	0	0	0	1
0.0229952	-0.998971	0.0381042	0.4316	-0.997697	-0.0253865	-0.0627542	-0.422677	0.0636292	-0.0365849	-0.997299	0.218073	0	0	0	1
0.0226295	-0.99899	0.0378294	0.431539	-0.997715	-0.024999	-0.0626204	-0.422662	0.0634751	-0.0363374	-0.997318	0.217934	0	0	0	1
0.0221873	-0.999013	0.0374834	0.431385	-0.997741	-0.0245271	-0.0623921	-0.422691	0.0632221	-0.0360259	-0.997345	0.217816	0	0	0	1
0.0218314	-0.999036	0.0370608	0.431193	-0.997765	-0.0241365	-0.0621577	-0.422759	0.0629646	-0.0356325	-0.997376	0.217651	0	0	0	1
0.0215396	-0.999063	0.0365115	0.430979	-0.997793	-0.0237992	-0.0618368	-0.422804	0.0626201	-0.0351106	-0.997416	0.217443	0	0	0	1
0.0212096	-0.999089	0.0359892	0.430742	-0.997822	-0.0234257	-0.0615152	-0.422866	0.0622745	-0.0346177	-0.997455	0.217259	0	0	0	1
0.0208664	-0.999115	0.0354461	0.430482	-0.997853	-0.0230369	-0.0611568	-0.422924	0.0618916	-0.0341056	-0.997496	0.217079	0	0	0	1
0.0205393	-0.999143	0.0348677	0.4302	-0.997886	-0.022661	-0.0607569	-0.422953	0.0614672	-0.0335578	-0.997541	0.216887	0	0	0	1
0.0201928	-0.999169	0.0343225	0.429902	-0.997918	-0.0222689	-0.0603799	-0.422981	0.0610663	-0.0330435	-0.997583	0.216689	0	0	0	1
0.019823	-0.999193	0.0338273	0.429593	-0.997947	-0.0218581	-0.0600375	-0.423021	0.0607007	-0.0325794	-0.99762	0.2165	0	0	0	1
0.0194491	-0.999218	0.0332921	0.42926	-0.99798	-0.0214397	-0.0596484	-0.423044	0.0602878	-0.0320765	-0.997662	0.216289	0	0	0	1
0.0190119	-0.999244	0.0327594	0.428893	-0.998013	-0.0209588	-0.0592658	-0.423083	0.0598799	-0.0315793	-0.997702	0.216066	0	0	0	1
0.0185586	-0.999268	0.0322827	0.428529	-0.998043	-0.0204671	-0.0589315	-0.42314	0.0595215	-0.0311376	-0.997738	0.215858	0	0	0	1
0.018149	-0.999294	0.0317009	0.428153	-0.998078	-0.0200101	-0.0584978	-0.423153	0.0590632	-0.0305901	-0.997782	0.215625	0	0	0	1
0.0177361	-0.999317	0.0312175	0.427804	-0.998107	-0.0195585	-0.0581487	-0.423192	0.0586918	-0.0301389	-0.997817	0.215417	0	0	0	1
0.017267	-0.999343	0.030632	0.427403	-0.998142	-0.0190427	-0.0577113	-0.423223	0.058229	-0.0295904	-0.997861	0.215181	0	0	0	1
0.0168322	-0.999367	0.0301057	0.427028	-0.998173	-0.0185668	-0.0573315	-0.423261	0.0578265	-0.0290976	-0.997899	0.214955	0	0	0	1
0.0163779	-0.99939	0.0295921	0.426652	-0.998204	-0.0180725	-0.0569531	-0.423304	0.0574255	-0.0286181	-0.997936	0.214739	0	0	0	1
0.0159336	-0.999413	0.0290387	0.426268	-0.998236	-0.0175854	-0.0565454	-0.423337	0.0569952	-0.0280984	-0.997975	0.214518	0	0	0	1
0.015482	-0.999436	0.0284856	0.425889	-0.998268	-0.0170914	-0.05613	-0.42337	0.0565576	-0.0275792	-0.998015	0.214301	0	0	0	1
0.0150212	-0.999459	0.0279166	0.425497	-0.9983	-0.0165872	-0.0556982	-0.423408	0.0561034	-0.0270445	-0.998055	0.214094	0	0	0	1
0.0145265	-0.999484	0.0273013	0.425089	-0.998334	-0.0160465	-0.0552419	-0.423452	0.0556238	-0.0264654	-0.998097	0.213884	0	0	0	1
0.0140517	-0.999507	0.0266848	0.424684	-0.998368	-0.0155258	-0.0547748	-0.423491	0.0551345	-0.0258836	-0.99814	0.213685	0	0	0	1
0.0135775	-0.99953	0.0260787	0.424289	-0.998401	-0.0150071	-0.0543164	-0.423531	0.0546545	-0.0253115	-0.998181	0.213497	0	0	0	1
0.0131496	-0.999553	0.0253791	0.423888	-0.998438	-0.0145278	-0.0537612	-0.42353	0.0540782	-0.0246446	-0.998229	0.213297	0	0	0	1
0.0127067	-0.999577	0.0246507	0.423481	-0.998477	-0.014032	-0.0531748	-0.423535	0.0534705	-0.0239496	-0.998279	0.213119	0	0	0	1
0.0122272	-0.999606	0.0237295	0.423027	-0.998524	-0.0134862	-0.0524157	-0.423527	0.0526873	-0.0230658	-0.998341	0.212959	0	0	0	1
0.0117602	-0.999637	0.0226195	0.422539	-0.998581	-0.0129403	-0.0514666	-0.423469	0.0517129	-0.0219944	-0.998416	0.212804	0	0	0	1
0.0112973	-0.999666	0.0215676	0.422061	-0.998633	-0.012405	-0.0505822	-0.42343	0.0508052	-0.020979	-0.998485	0.212655	0	0	0	1
0.0107902	-0.999692	0.0206047	0.421593	-0.99868	-0.0118336	-0.0497887	-0.423433	0.0499895	-0.0200526	-0.998545	0.212525	0	0	0	1
0.0104848	-0.999717	0.0194967	0.421095	-0.99873	-0.0114553	-0.0488534	-0.423391	0.0490352	-0.0189721	-0.998613	0.212375	0	0	0	1
0.0101969	-0.999735	0.0187123	0.420663	-0.998764	-0.0111181	-0.0482455	-0.423461	0.0484131	-0.0182096	-0.998658	0.212276	0	0	0	1
0.00993936	-0.999752	0.0179376	0.420244	-0.998796	-0.0108129	-0.0476424	-0.423522	0.0477969	-0.0174549	-0.998701	0.212176	0	0	0	1
0.00976402	-0.999768	0.0171095	0.419832	-0.99883	-0.010587	-0.0469773	-0.423545	0.0471199	-0.0166433	-0.998747	0.212064	0	0	0	1
0.00954389	-0.999783	0.0163473	0.419443	-0.998861	-0.0103215	-0.0463687	-0.423576	0.0464997	-0.0158987	-0.998788	0.211962	0	0	0	1
0.00922456	-0.999797	0.0156529	0.419046	-0.99889	-0.00996199	-0.0458293	-0.423651	0.0459482	-0.0152253	-0.998824	0.211875	0	0	0	1
0.00904825	-0.999811	0.0148341	0.418632	-0.998922	-0.00973873	-0.0451719	-0.423681	0.0452802	-0.014422	-0.998867	0.21177	0	0	0	1
0.00891087	-0.999823	0.0141254	0.418251	-0.998948	-0.00956178	-0.0446185	-0.423735	0.044718	-0.0137256	-0.998902	0.211677	0	0	0	1
0.00871845	-0.999834	0.0134451	0.417846	-0.998973	-0.00933235	-0.0441006	-0.423822	0.0441911	-0.0130595	-0.998934	0.211584	0	0	0	1
0.00848291	-0.999844	0.0128216	0.417431	-0.998997	-0.00906339	-0.0436124	-0.423896	0.0436942	-0.0124515	-0.998964	0.211454	0	0	0	1
0.00822109	-0.999853	0.0122675	0.417004	-0.99902	-0.00877207	-0.0431496	-0.423959	0.0432233	-0.0119134	-0.998991	0.211313	0	0	0	1
0.00797457	-0.999861	0.0117701	0.416587	-0.999042	-0.00849904	-0.0426917	-0.424001	0.0427582	-0.0114311	-0.999017	0.211188	0	0	0	1
0.0078015	-0.99987	0.0111095	0.41612	-0.999071	-0.00829099	-0.0420536	-0.423995	0.0421126	-0.0107839	-0.999051	0.21105	0	0	0	1
0.00761857	-0.999877	0.0105895	0.415661	-0.999095	-0.00808081	-0.0415179	-0.424032	0.0415708	-0.0102764	-0.999079	0.210961	0	0	0	1
0.00740978	-0.999884	0.0101026	0.415229	-0.999117	-0.00784709	-0.0410226	-0.424073	0.0410694	-0.00980255	-0.999105	0.210883	0	0	0	1
0.00723858	-0.99989	0.00959135	0.41482	-0.999139	-0.00765035	-0.04052	-0.424098	0.0405613	-0.00930264	-0.99913	0.210784	0	0	0	1
0.00718198	-0.999896	0.00904766	0.414409	-0.999161	-0.00756704	-0.0399834	-0.424104	0.0400201	-0.00876579	-0.999157	0.210674	0	0	0	1
0.0071149	-0.999901	0.00846573	0.41395	-0.999185	-0.00747199	-0.0394057	-0.424135	0.0394374	-0.00819138	-0.999185	0.210582	0	0	0	1
0.00715926	-0.999906	0.00782727	0.413509	-0.999208	-0.00748661	-0.0388067	-0.424174	0.0388341	-0.00755619	-0.999214	0.210506	0	0	0	1
0.00741771	-0.999911	0.00688314	0.413026	-0.999241	-0.00770221	-0.0379014	-0.424134	0.0379234	-0.00660977	-0.999255	0.210428	0	0	0	1
0.00740274	-0.999918	0.0057661	0.412494	-0.999284	-0.00763873	-0.0367797	-0.424037	0.0367931	-0.00550274	-0.999304	0.210361	0	0	0	1
0.00738926	-0.999923	0.00483829	0.412001	-0.999318	-0.00758682	-0.0358419	-0.424004	0.0358482	-0.00458325	-0.999343	0.210319	0	0	0	1
0.00726364	-0.999928	0.00392811	0.411503	-0.999351	-0.00742542	-0.0349626	-0.424007	0.0349616	-0.00368475	-0.999379	0.210253	0	0	0	1
0.00720407	-0.999932	0.00316686	0.411067	-0.999376	-0.00733717	-0.0342421	-0.424034	0.0342353	-0.00293138	-0.999406	0.2102	0	0	0	1
0.00717408	-0.999934	0.00248972	0.410658	-0.999397	-0.00728262	-0.033624	-0.424088	0.0336123	-0.00226021	-0.999429	0.210159	0	0	0	1
0.00699926	-0.999937	0.00173637	0.410224	-0.999421	-0.00708159	-0.0329641	-0.424142	0.0329466	-0.00151789	-0.999453	0.210081	0	0	0	1
0.00684397	-0.999939	0.00104813	0.409818	-0.999442	-0.0069032	-0.0323606	-0.424197	0.0323382	-0.000839362	-0.999473	0.210015	0	0	0	1
0.00669102	-0.99994	0.000422437	0.409411	-0.99946	-0.00672998	-0.0318193	-0.424286	0.0317926	-0.000222623	-0.999491	0.209967	0	0	0	1
0.00661913	-0.999941	-0.000225649	0.408999	-0.999479	-0.00663777	-0.0312535	-0.424361	0.0312225	0.000419053	-0.999509	0.209916	0	0	0	1
0.00656961	-0.999941	-0.000894175	0.40858	-0.999498	-0.00656806	-0.0306426	-0.42441	0.0306072	0.00108165	-0.999528	0.209856	0	0	0	1
0.00655711	-0.99994	-0.00151467	0.408159	-0.999517	-0.00653764	-0.03002	-0.424435	0.0299807	0.00169737	-0.999546	0.209798	0	0	0	1
0.00650811	-0.999939	-0.00204028	0.407716	-0.999536	-0.00647424	-0.0294178	-0.424468	0.0293751	0.00221735	-0.999563	0.209754	0	0	0	1
0.00641807	-0.999939	-0.00250968	0.407238	-0.999553	-0.00637201	-0.0288378	-0.424522	0.0287924	0.00268017	-0.999579	0.209708	0	0	0	1
0.00632565	-0.999938	-0.00296048	0.406782	-0.99957	-0.0062684	-0.0282801	-0.424561	0.0282321	0.0031246	-0.999593	0.209662	0	0	0	1
0.0060847	-0.999938	-0.00339226	0.406306	-0.999586	-0.00601724	-0.0277492	-0.424615	0.0276995	0.00354618	-0.999607	0.209613	0	0	0	1
0.00585186	-0.999938	-0.00386193	0.405839	-0.999603	-0.00577372	-0.0271931	-0.424652	0.0271414	0.00400597	-0.99962	0.209564	0	0	0	1
0.00568147	-0.999937	-0.00438167	0.405367	-0.999621	-0.00559214	-0.0265637	-0.424663	0.0265099	0.00451735	-0.999635	0.209525	0	0	0	1
0.0054434	-0.999935	-0.00504889	0.404862	-0.999643	-0.00534067	-0.0257524	-0.424625	0.0256961	0.00517365	-0.999653	0.209514	0	0	0	1
0.00512756	-0.999932	-0.00595341	0.404307	-0.999672	-0.00500813	-0.0246916	-0.424549	0.0246325	0.00606439	-0.999675	0.209548	0	0	0	1
0.00504304	-0.999926	-0.0068856	0.403767	-0.999698	-0.00490805	-0.0236366	-0.424487	0.0235734	0.00698899	-0.999695	0.209583	0	0	0	1
0.00502394	-0.999919	-0.00784556	0.403213	-0.999722	-0.00487468	-0.0225866	-0.424441	0.0225189	0.00794308	-0.999712	0.209593	0	0	0	1
0.00487129	-0.999914	-0.00854229	0.402722	-0.99974	-0.00471292	-0.0218288	-0.424489	0.021759	0.00863259	-0.999723	0.209623	0	0	0	1
0.00483394	-0.999909	-0.00918632	0.402275	-0.999754	-0.0046678	-0.0211566	-0.424542	0.0210842	0.00927248	-0.999732	0.209634	0	0	0	1
0.00491374	-0.999902	-0.00989898	0.401809	-0.999769	-0.00473991	-0.0204211	-0.42458	0.0203445	0.00998316	-0.99974	0.209642	0	0	0	1
0.00489216	-0.999895	-0.0105696	0.401338	-0.999784	-0.00471237	-0.0196998	-0.424626	0.0196202	0.0106497	-0.999748	0.209663	0	0	0	1
0.00485833	-0.999889	-0.0110904	0.400931	-0.999795	-0.00467457	-0.0191409	-0.424684	0.0190593	0.0111672	-0.999753	0.20966	0	0	0	1
0.00464759	-0.999885	-0.0115661	0.400494	-0.999807	-0.00446164	-0.0185534	-0.424712	0.018472	0.0116361	-0.999759	0.20963	0	0	0	1
0.00437418	-0.999882	-0.0119226	0.400042	-0.999818	-0.00418849	-0.0179843	-0.424722	0.0179045	0.0119851	-0.999765	0.209612	0	0	0	1
0.00419783	-0.999882	-0.0120035	0.399555	-0.999828	-0.00401705	-0.0174596	-0.424678	0.0173816	0.0120607	-0.999773	0.209616	0	0	0	1
0.00408179	-0.999885	-0.0118166	0.398964	-0.999838	-0.00391078	-0.0169109	-0.424574	0.016835	0.0118697	-0.999785	0.209644	0	0	0	1
0.00397318	-0.999889	-0.0114861	0.398285	-0.999848	-0.00381408	-0.0163615	-0.4245	0.0162881	0.0115353	-0.999798	0.209752	0	0	0	1
0.00424449	-0.999892	-0.0110979	0.39764	-0.999854	-0.00409698	-0.0158879	-0.42446	0.015813	0.0111496	-0.99981	0.209906	0	0	0	1
0.0048103	-0.999894	-0.0107197	0.397001	-0.999859	-0.00467342	-0.0154516	-0.42446	0.0153721	0.0107785	-0.999821	0.210066	0	0	0	1
0.00552077	-0.999894	-0.0103824	0.396456	-0.99986	-0.00539216	-0.0151503	-0.424534	0.0150649	0.0104506	-0.999829	0.210229	0	0	0	1
0.00562098	-0.999895	-0.0101972	0.395929	-0.999864	-0.00549853	-0.0148207	-0.424584	0.0147353	0.010265	-0.999836	0.2103	0	0	0	1
0.00561606	-0.999896	-0.0100546	0.39544	-0.999869	-0.00549928	-0.014469	-0.424593	0.0143843	0.0101205	-0.999842	0.21034	0	0	0	1
0.00548636	-0.999898	-0.00996077	0.395011	-0.999874	-0.00537368	-0.0141951	-0.424638	0.0141123	0.0100233	-0.999847	0.210367	0	0	0	1
0.0053685	-0.999899	-0.00992375	0.3946	-0.999878	-0.00525885	-0.0139455	-0.424706	0.0138641	0.00998333	-0.999851	0.210374	0	0	0	1
0.00518321	-0.9999	-0.00991491	0.394142	-0.999884	-0.0050773	-0.0135836	-0.424718	0.013504	0.00997008	-0.999856	0.210361	0	0	0	1
0.00502124	-0.999902	-0.00984958	0.393663	-0.99989	-0.00492052	-0.0131492	-0.424676	0.0130716	0.00990043	-0.999863	0.210381	0	0	0	1
0.00481256	-0.999905	-0.00963549	0.393103	-0.999898	-0.00471959	-0.0126406	-0.424589	0.012566	0.00968124	-0.999871	0.210443	0	0	0	1
0.00474745	-0.999908	-0.00937081	0.392453	-0.999905	-0.00466307	-0.0120813	-0.424505	0.0120086	0.00941316	-0.999881	0.210502	0	0	0	1
0.00467531	-0.99991	-0.00911492	0.391777	-0.999912	-0.00459904	-0.0115312	-0.42445	0.0114603	0.0091539	-0.99989	0.21056	0	0	0	1
0.00458372	-0.999912	-0.00895151	0.391167	-0.999917	-0.00451364	-0.0110517	-0.424432	0.0109824	0.00898729	-0.999896	0.210586	0	0	0	1
0.00453087	-0.999913	-0.00893163	0.390652	-0.999921	-0.00446393	-0.010726	-0.424515	0.0106572	0.00896538	-0.9999	0.210571	0	0	0	1
0.00437835	-0.999912	-0.00906779	0.390197	-0.999926	-0.00431313	-0.0103794	-0.424567	0.0103114	0.00909841	-0.999903	0.210469	0	0	0	1
0.00424103	-0.999911	-0.00929428	0.389771	-0.99993	-0.00417715	-0.00998562	-0.424585	0.00991791	0.00932181	-0.999905	0.210326	0	0	0	1
0.00410893	-0.999908	-0.00962924	0.389375	-0.999935	-0.0040456	-0.00958489	-0.424629	0.00951706	0.0096538	-0.999905	0.210205	0	0	0	1
0.00385125	-0.999905	-0.0100656	0.388957	-0.99994	-0.00378854	-0.00911232	-0.424684	0.00904533	0.0100858	-0.999905	0.210097	0	0	0	1
0.00362961	-0.999901	-0.0104779	0.388529	-0.999945	-0.00356859	-0.00859547	-0.424721	0.00852923	0.0104943	-0.999906	0.210025	0	0	0	1
0.00336865	-0.999897	-0.0109586	0.388014	-0.999952	-0.00331095	-0.00792024	-0.424722	0.00785514	0.0109705	-0.999906	0.209956	0	0	0	1
0.00333302	-0.999893	-0.0113808	0.387481	-0.999957	-0.00327945	-0.00726668	-0.424741	0.00720057	0.0113902	-0.999906	0.209905	0	0	0	1
0.00359212	-0.999887	-0.0118053	0.386927	-0.999961	-0.00354383	-0.00656063	-0.424735	0.00649004	0.0118141	-0.999906	0.209844	0	0	0	1
0.0035412	-0.999882	-0.0122333	0.386352	-0.999965	-0.0034986	-0.00586929	-0.424756	0.00579777	0.0122393	-0.999906	0.209761	0	0	0	1
0.00363394	-0.999875	-0.0127084	0.385741	-0.999969	-0.00359826	-0.00510882	-0.424748	0.00503443	0.0127121	-0.999904	0.209653	0	0	0	1
0.00424524	-0.999868	-0.0130668	0.385116	-0.99997	-0.00421679	-0.00441935	-0.424734	0.00433563	0.0130707	-0.999902	0.209518	0	0	0	1
0.00447823	-0.999866	-0.0131504	0.384389	-0.999972	-0.00445834	-0.00374222	-0.424688	0.00365504	0.0131524	-0.999904	0.2094	0	0	0	1
0.00487904	-0.999867	-0.01299	0.383646	-0.999972	-0.00486904	-0.00302809	-0.424567	0.00293636	0.0129899	-0.999909	0.209375	0	0	0	1
0.00536222	-0.999868	-0.0126824	0.382857	-0.999972	-0.00536281	-0.00226578	-0.424409	0.00216936	0.0126797	-0.999915	0.209407	0	0	0	1
0.00558777	-0.999872	-0.0123002	0.382077	-0.999972	-0.00559708	-0.00162495	-0.424343	0.00152776	0.0122945	-0.999921	0.209495	0	0	0	1
0.00605869	-0.999872	-0.0120501	0.381416	-0.999969	-0.00607414	-0.00114921	-0.42437	0.00104771	0.0120422	-0.999924	0.209555	0	0	0	1
0.00649854	-0.999869	-0.0120382	0.380786	-0.999967	-0.00651994	-0.000656906	-0.424409	0.000550157	0.0120276	-0.999925	0.209498	0	0	0	1
0.00672767	-0.999866	-0.0121969	0.380276	-0.999966	-0.00675297	-0.000331306	-0.42454	0.000220717	0.0121842	-0.999923	0.209392	0	0	0	1
0.00669446	-0.999862	-0.0125572	0.379853	-0.999966	-0.00672358	-1.94769e-05	-0.424649	-9.31328e-05	0.0125424	-0.999919	0.209187	0	0	0	1
0.00650706	-0.999858	-0.0129492	0.379482	-0.999967	-0.00654088	0.000340934	-0.424676	-0.000453761	0.012932	-0.999914	0.208949	0	0	0	1
0.00614019	-0.999855	-0.0133225	0.379114	-0.999969	-0.00617887	0.000694866	-0.424699	-0.000805258	0.0133032	-0.999909	0.208718	0	0	0	1
0.00572364	-0.999852	-0.0137077	0.378611	-0.999971	-0.00576799	0.00108937	-0.424794	-0.00119645	0.0136864	-0.999903	0.208482	0	0	0	1
0.00546506	-0.999851	-0.0139049	0.378176	-0.999972	-0.00551456	0.00144429	-0.424836	-0.00154893	0.013882	-0.9999	0.208339	0	0	0	1
0.00511429	-0.999851	-0.0140352	0.377679	-0.999973	-0.00516938	0.00183058	-0.424886	-0.00193105	0.0140109	-0.999897	0.208218	0	0	0	1
0.00480799	-0.999852	-0.0140646	0.377195	-0.999974	-0.0048686	0.00222133	-0.424906	-0.00231767	0.0140389	-0.999896	0.208144	0	0	0	1
0.00461955	-0.999854	-0.0140463	0.3767	-0.999974	-0.00468671	0.00269205	-0.424852	-0.0027857	0.0140188	-0.999895	0.208075	0	0	0	1
0.00436778	-0.999856	-0.0139282	0.376185	-0.999973	-0.00444155	0.00319284	-0.424756	-0.00328247	0.0138993	-0.999896	0.208039	0	0	0	1
0.00415329	-0.999861	-0.013664	0.375604	-0.999972	-0.00423362	0.00373892	-0.424652	-0.00382449	0.0136334	-0.999897	0.208065	0	0	0	1
0.00398152	-0.999866	-0.0133113	0.374979	-0.999971	-0.00406766	0.00427813	-0.424575	-0.00435998	0.0132792	-0.9999	0.208136	0	0	0	1
0.00390397	-0.999871	-0.0129913	0.374342	-0.999969	-0.00399606	0.00484497	-0.424485	-0.00492456	0.0129573	-0.999901	0.208185	0	0	0	1
0.00408518	-0.999874	-0.0127227	0.373712	-0.999965	-0.00418249	0.00536019	-0.424458	-0.00544104	0.0126857	-0.999902	0.208226	0	0	0	1
0.00441655	-0.999873	-0.0126447	0.373172	-0.999961	-0.0045186	0.00576907	-0.4245	-0.00585381	0.012604	-0.999901	0.208201	0	0	0	1
0.00453181	-0.999871	-0.0127321	0.372685	-0.999958	-0.00463967	0.00618583	-0.424517	-0.00627245	0.0126888	-0.999897	0.208094	0	0	0	1
0.00443122	-0.999869	-0.0129233	0.372259	-0.999956	-0.00454531	0.00657679	-0.424525	-0.00666302	0.0128789	-0.999892	0.207939	0	0	0	1
0.00424206	-0.999868	-0.0131321	0.371896	-0.999955	-0.00436165	0.00689106	-0.424558	-0.00697577	0.0130876	-0.999888	0.207788	0	0	0	1
0.00395509	-0.999866	-0.0133296	0.371511	-0.999954	-0.00408036	0.00721581	-0.424592	-0.00729759	0.0132857	-0.999883	0.207642	0	0	0	1
0.00372478	-0.999866	-0.0134386	0.371108	-0.999952	-0.00385547	0.0075619	-0.424611	-0.00764106	0.013395	-0.999879	0.207532	0	0	0	1
0.00352242	-0.999866	-0.0134795	0.370671	-0.99995	-0.00365857	0.00794533	-0.424608	-0.00802195	0.0134361	-0.999875	0.207444	0	0	0	1
0.00349565	-0.999866	-0.0134823	0.370201	-0.999947	-0.00363746	0.00836491	-0.424599	-0.00844121	0.0134375	-0.999872	0.207367	0	0	0	1
0.00365504	-0.999865	-0.0134708	0.369701	-0.999942	-0.00380235	0.00878121	-0.42462	-0.00885964	0.0134231	-0.999868	0.2073	0	0	0	1
0.00378096	-0.999866	-0.013361	0.369122	-0.999937	-0.00393372	0.00926391	-0.424618	-0.00934364	0.0133103	-0.999865	0.207265	0	0	0	1
0.00411075	-0.999868	-0.0131191	0.368556	-0.999932	-0.00426717	0.00971607	-0.424614	-0.00979921	0.0130634	-0.999864	0.2073	0	0	0	1
0.00402763	-0.999872	-0.0128682	0.367926	-0.999927	-0.00418779	0.0101998	-0.424626	-0.0102808	0.0128114	-0.999863	0.207326	0	0	0	1
0.00417984	-0.999876	-0.0125179	0.367277	-0.999921	-0.00434301	0.0107304	-0.424591	-0.0108119	0.0124573	-0.999862	0.207387	0	0	0	1
0.0042615	-0.999881	-0.0120307	0.366679	-0.999915	-0.00442532	0.0112246	-0.424524	-0.011305	0.011967	-0.999862	0.207513	0	0	0	1
0.00410776	-0.999887	-0.0116161	0.366002	-0.99991	-0.00427312	0.0117641	-0.42449	-0.011841	0.0115519	-0.999861	0.207597	0	0	0	1
0.00427353	-0.99989	-0.0113159	0.365338	-0.999903	-0.00444131	0.012296	-0.424479	-0.0123735	0.0112474	-0.999858	0.20763	0	0	0	1
0.00437372	-0.999891	-0.0111173	0.364714	-0.999896	-0.00454456	0.0127945	-0.424489	-0.0128722	0.0110453	-0.999854	0.207625	0	0	0	1
0.00422007	-0.999893	-0.0110481	0.364203	-0.999891	-0.00439454	0.0132069	-0.424507	-0.0132826	0.0109763	-0.999849	0.207576	0	0	0	1
0.00412042	-0.999893	-0.0111167	0.363766	-0.999887	-0.00429994	0.0135803	-0.424523	-0.0136553	0.0110446	-0.999844	0.207473	0	0	0	1
0.00375643	-0.999893	-0.0112478	0.363329	-0.999883	-0.00394189	0.0139492	-0.424553	-0.0140207	0.0111792	-0.999837	0.20734	0	0	0	1
0.00345652	-0.999892	-0.0113781	0.362937	-0.99988	-0.00364743	0.0142681	-0.424593	-0.0143367	0.0113125	-0.999831	0.20722	0	0	0	1
0.00311824	-0.999891	-0.0116046	0.362485	-0.999874	-0.00331744	0.0147036	-0.424641	-0.0147691	0.0115423	-0.999822	0.207111	0	0	0	1
0.00286696	-0.999888	-0.0118639	0.362012	-0.999868	-0.00307598	0.0152091	-0.424702	-0.0152725	0.0118038	-0.999812	0.207058	0	0	0	1
0.00275712	-0.999884	-0.0122526	0.361514	-0.999856	-0.00298111	0.0159496	-0.424669	-0.0160129	0.0121919	-0.999795	0.207021	0	0	0	1
0.00250304	-0.999878	-0.0127973	0.360959	-0.999841	-0.00274819	0.0169237	-0.424594	-0.0169854	0.0127379	-0.999773	0.207027	0	0	0	1
0.00237252	-0.999868	-0.0135511	0.360362	-0.999821	-0.00264576	0.0180561	-0.424538	-0.0181182	0.0134908	-0.999743	0.207056	0	0	0	1
0.00225771	-0.999858	-0.0143367	0.359755	-0.9998	-0.00256151	0.0191982	-0.424504	-0.0192609	0.0142754	-0.999711	0.207091	0	0	0	1
0.00214258	-0.999845	-0.0151949	0.359152	-0.999777	-0.00248068	0.0203709	-0.424454	-0.0204341	0.0151327	-0.999675	0.207085	0	0	0	1
0.00208909	-0.999835	-0.015839	0.35861	-0.999759	-0.00245436	0.0212584	-0.42449	-0.0213224	0.0157755	-0.999646	0.207096	0	0	0	1
0.00231288	-0.999825	-0.0164588	0.358115	-0.999741	-0.00270408	0.0220346	-0.424539	-0.0221039	0.0163883	-0.999619	0.207061	0	0	0	1
0.00286777	-0.999811	-0.0171647	0.357617	-0.99972	-0.00328933	0.0229018	-0.42454	-0.0229827	0.0170789	-0.999588	0.206984	0	0	0	1
0.00283653	-0.999803	-0.0176755	0.357081	-0.999703	-0.00328237	0.023614	-0.424596	-0.0236961	0.0175879	-0.999563	0.206905	0	0	0	1
0.00282178	-0.999796	-0.0180625	0.356574	-0.999688	-0.00328823	0.0242501	-0.424629	-0.0243332	0.0179731	-0.99954	0.206813	0	0	0	1
0.00291317	-0.99979	-0.0183873	0.356055	-0.999672	-0.00339945	0.0249025	-0.424618	-0.0249884	0.0182934	-0.999518	0.2067	0	0	0	1
0.00304749	-0.999787	-0.0184911	0.355568	-0.999658	-0.00354604	0.0254298	-0.4246	-0.0255187	0.0183919	-0.999503	0.206613	0	0	0	1
0.00320686	-0.999788	-0.0184545	0.355049	-0.999642	-0.00371513	0.0260116	-0.424519	-0.0261033	0.0183491	-0.999489	0.206548	0	0	0	1
0.00315361	-0.999791	-0.0182674	0.354495	-0.999628	-0.0036671	0.0265668	-0.42444	-0.0266569	0.0181615	-0.999478	0.206515	0	0	0	1
0.00324383	-0.999794	-0.0180679	0.353856	-0.999611	-0.00376338	0.0272013	-0.424355	-0.0272924	0.0179572	-0.999464	0.206461	0	0	0	1
0.00342678	-0.999796	-0.0179282	0.353233	-0.999593	-0.0039535	0.02782	-0.424283	-0.0279141	0.0178102	-0.99945	0.206385	0	0	0	1
0.00345734	-0.999798	-0.0178273	0.352667	-0.999578	-0.00399043	0.0283394	-0.424261	-0.0284336	0.0177064	-0.999437	0.206313	0	0	0	1
0.00349955	-0.999798	-0.0178072	0.352166	-0.999564	-0.00404065	0.0288247	-0.42423	-0.0289197	0.0176831	-0.999423	0.206214	0	0	0	1
0.00340117	-0.999797	-0.0178826	0.351704	-0.999551	-0.00395257	0.0292802	-0.424209	-0.0293738	0.0177595	-0.999409	0.206079	0	0	0	1
0.0031883	-0.999796	-0.0180104	0.351206	-0.999538	-0.0037516	0.029731	-0.424226	-0.0298214	0.0178918	-0.999393	0.205922	0	0	0	1
0.00300875	-0.999794	-0.0181533	0.350733	-0.999526	-0.003584	0.0301544	-0.424258	-0.0302421	0.0180385	-0.999378	0.20577	0	0	0	1
0.00274504	-0.999792	-0.0183044	0.350238	-0.999515	-0.00333252	0.0305701	-0.424312	-0.0306536	0.0181961	-0.999363	0.205615	0	0	0	1
0.0024691	-0.999788	-0.0185595	0.349662	-0.999498	-0.00307519	0.0311492	-0.424336	-0.0312285	0.0184577	-0.99934	0.205434	0	0	0	1
0.00226291	-0.999779	-0.0190324	0.348928	-0.999471	-0.00289979	0.0319911	-0.424322	-0.0320681	0.0189343	-0.999305	0.205153	0	0	0	1
0.00221867	-0.999773	-0.0193426	0.348182	-0.99945	-0.00287809	0.0326441	-0.424405	-0.0327213	0.0192439	-0.999277	0.204879	0	0	0	1
0.00219372	-0.999771	-0.019489	0.347563	-0.999435	-0.00286703	0.0331121	-0.424521	-0.0331893	0.0193897	-0.999259	0.204715	0	0	0	1
0.00218622	-0.999767	-0.0196533	0.347029	-0.999419	-0.00287434	0.0335906	-0.424564	-0.0336682	0.0195528	-0.99924	0.204545	0	0	0	1
0.00207826	-0.999762	-0.019916	0.346557	-0.9994	-0.00278629	0.0341459	-0.424497	-0.0342222	0.0198174	-0.999216	0.204311	0	0	0	1
0.00186261	-0.999757	-0.0202014	0.34612	-0.999383	-0.00259095	0.0346653	-0.424435	-0.0347381	0.0201086	-0.999192	0.204068	0	0	0	1
0.00163762	-0.999751	-0.0205088	0.345655	-0.999366	-0.00238687	0.0351611	-0.42442	-0.0352302	0.0204226	-0.999169	0.203823	0	0	0	1
0.00138318	-0.999743	-0.020929	0.345094	-0.999346	-0.00215956	0.0357459	-0.424426	-0.0358108	0.0208501	-0.999139	0.203511	0	0	0	1
0.00128894	-0.999733	-0.0213982	0.344586	-0.999326	-0.00209411	0.0363055	-0.42442	-0.0363695	0.0213212	-0.999109	0.203183	0	0	0	1
0.00121602	-0.999725	-0.0217699	0.344168	-0.999309	-0.00204479	0.0367682	-0.424411	-0.0368315	0.0216943	-0.999084	0.202919	0	0	0	1
0.00110723	-0.999718	-0.0220943	0.343797	-0.999294	-0.00195701	0.0371771	-0.424404	-0.0372388	0.0220217	-0.999062	0.202689	0	0	0	1
0.00087345	-0.999712	-0.0223784	0.343446	-0.99928	-0.00174274	0.0375714	-0.424383	-0.0376285	0.0223136	-0.999041	0.202476	0	0	0	1
0.000521918	-0.999708	-0.022573	0.343053	-0.999264	-0.00140843	0.0380032	-0.424347	-0.0380528	0.0225207	-0.99902	0.202288	0	0	0	1
7.67326e-05	-0.999708	-0.0225996	0.342607	-0.999249	-0.000973622	0.0384078	-0.424349	-0.0384475	0.0225638	-0.999004	0.202175	0	0	0	1
-8.60829e-05	-0.99971	-0.0224755	0.342136	-0.999233	-0.000815463	0.0388239	-0.424346	-0.0388599	0.0224457	-0.998991	0.20213	0	0	0	1
-0.000113234	-0.999716	-0.0222461	0.341587	-0.999213	-0.000790812	0.0393367	-0.424302	-0.0393721	0.0222171	-0.998976	0.202105	0	0	0	1
7.0493e-05	-0.999721	-0.0219859	0.340888	-0.999186	-0.000978776	0.0400007	-0.42425	-0.04004	0.0219493	-0.998955	0.202053	0	0	0	1
0.000856823	-0.999729	-0.0216294	0.340223	-0.999166	-0.00176093	0.0404903	-0.424319	-0.0405465	0.0215608	-0.998943	0.202088	0	0	0	1
0.00131445	-0.999736	-0.0212634	0.33955	-0.999146	-0.00221335	0.0409585	-0.424413	-0.0410238	0.0211755	-0.998932	0.20213	0	0	0	1
0.00129946	-0.999741	-0.0210186	0.338919	-0.999123	-0.00219995	0.0415132	-0.424402	-0.0415777	0.0209303	-0.998914	0.202091	0	0	0	1
0.00106753	-0.999743	-0.0209686	0.338304	-0.999097	-0.00197929	0.0421443	-0.424337	-0.042204	0.0208888	-0.998889	0.20195	0	0	0	1
0.000958653	-0.999741	-0.0210339	0.337811	-0.999077	-0.00188317	0.0426177	-0.424335	-0.0426753	0.0209577	-0.998868	0.201807	0	0	0	1
0.000744776	-0.99974	-0.0211235	0.337351	-0.99906	-0.00168167	0.043016	-0.424372	-0.0430694	0.0210556	-0.998849	0.201672	0	0	0	1
0.000600123	-0.999736	-0.0213032	0.336914	-0.999043	-0.00155352	0.0434227	-0.424401	-0.0434734	0.0212408	-0.998827	0.201496	0	0	0	1
0.00034588	-0.999731	-0.021521	0.336445	-0.999023	-0.00131863	0.0438739	-0.42442	-0.0439196	0.0214688	-0.998803	0.201294	0	0	0	1
7.69234e-05	-0.999729	-0.0216528	0.335987	-0.999005	-0.00106465	0.0442889	-0.424451	-0.0443291	0.0216119	-0.998782	0.201136	0	0	0	1
-0.000204864	-0.999726	-0.0217508	0.335491	-0.998984	-0.000797818	0.0447666	-0.424447	-0.0448009	0.0217219	-0.998758	0.200975	0	0	0	1
-0.000500727	-0.999727	-0.0217344	0.334987	-0.998962	-0.000512292	0.0452651	-0.424414	-0.045293	0.0217185	-0.998736	0.200852	0	0	0	1
-0.000749234	-0.99973	-0.0215986	0.334504	-0.998943	-0.00026706	0.0456918	-0.424407	-0.0457143	0.0215939	-0.99872	0.200797	0	0	0	1
-0.000231079	-0.999714	-0.0223213	0.333849	-0.998959	-0.000809536	0.0453195	-0.424549	-0.0453538	0.0222925	-0.998721	0.200813	0	0	0	1
-0.000404948	-0.999718	-0.0221343	0.333434	-0.998946	-0.000633883	0.0456158	-0.424384	-0.0456461	0.0221134	-0.998711	0.200857	0	0	0	1
-0.000581337	-0.99972	-0.0220387	0.332905	-0.998939	-0.00045653	0.0457635	-0.4243	-0.0457899	0.0220259	-0.998707	0.200939	0	0	0	1
-0.000853546	-0.999723	-0.0219014	0.33235	-0.998937	-0.000179386	0.045815	-0.424296	-0.0458353	0.0219012	-0.998707	0.201067	0	0	0	1
-0.00110693	-0.999725	-0.0218047	0.331756	-0.99893	7.51236e-05	0.0459569	-0.424268	-0.0459718	0.0218162	-0.998703	0.201149	0	0	0	1
-0.00127778	-0.999723	-0.0218719	0.331178	-0.998923	0.000238999	0.0461272	-0.424234	-0.0461384	0.0218912	-0.998694	0.201158	0	0	0	1
-0.00139993	-0.999721	-0.0219517	0.330679	-0.998912	0.000352227	0.0463608	-0.424213	-0.0463693	0.0219766	-0.998681	0.201117	0	0	0	1
-0.00147204	-0.999714	-0.022253	0.330198	-0.998905	0.000406945	0.0465111	-0.424229	-0.046518	0.022281	-0.998667	0.201026	0	0	0	1
-0.00167543	-0.999708	-0.0225171	0.329784	-0.998895	0.000593082	0.0467231	-0.424237	-0.0467253	0.0225544	-0.998652	0.200907	0	0	0	1
-0.00193135	-0.9997	-0.022847	0.32934	-0.998886	0.000829282	0.046901	-0.424326	-0.0468971	0.0228961	-0.998636	0.200768	0	0	0	1
-0.00228038	-0.999694	-0.0230709	0.328928	-0.998872	0.00116056	0.0472005	-0.42438	-0.0471885	0.0231364	-0.998617	0.200619	0	0	0	1
-0.00256058	-0.99969	-0.0232535	0.328485	-0.998851	0.00142208	0.0476209	-0.424382	-0.0476022	0.0233326	-0.998592	0.200486	0	0	0	1
-0.00287736	-0.999684	-0.0234455	0.328015	-0.998829	0.00171861	0.0480799	-0.424402	-0.0480536	0.0235402	-0.998566	0.20043	0	0	0	1
-0.0032105	-0.999679	-0.0236387	0.327526	-0.998807	0.00203173	0.0485187	-0.424444	-0.0484842	0.0237501	-0.99854	0.200418	0	0	0	1
-0.00346057	-0.999672	-0.0238638	0.327056	-0.99878	0.00225765	0.04906	-0.424443	-0.0490192	0.0239883	-0.998508	0.200389	0	0	0	1
-0.00363439	-0.999668	-0.0240159	0.326626	-0.998755	0.00241179	0.0495587	-0.424453	-0.0495135	0.0241499	-0.99848	0.200365	0	0	0	1
-0.00381656	-0.999662	-0.0242387	0.32616	-0.998729	0.00256996	0.0500822	-0.424474	-0.0500322	0.0243828	-0.998449	0.200326	0	0	0	1
-0.00396042	-0.999655	-0.024496	0.325704	-0.998703	0.00268852	0.0505798	-0.424479	-0.0505257	0.0246483	-0.998417	0.200289	0	0	0	1
-0.00417536	-0.99965	-0.0246604	0.325267	-0.998677	0.00288246	0.0510811	-0.424484	-0.0510214	0.0248248	-0.998388	0.200267	0	0	0	1
-0.00438719	-0.999645	-0.0248515	0.324814	-0.99865	0.00307155	0.0515905	-0.424493	-0.0515251	0.025028	-0.998357	0.200249	0	0	0	1
-0.0045054	-0.999641	-0.0249655	0.324339	-0.998624	0.00317107	0.0520941	-0.424498	-0.0520255	0.0251496	-0.998328	0.200262	0	0	0	1
-0.00434267	-0.999643	-0.0249387	0.323858	-0.998592	0.0029943	0.0527146	-0.424451	-0.0526503	0.0251162	-0.998296	0.200315	0	0	0	1
-0.00427449	-0.999647	-0.0247817	0.323351	-0.998558	0.0029186	0.0533493	-0.424406	-0.0532874	0.0249577	-0.998266	0.200429	0	0	0	1
-0.00450359	-0.99965	-0.024632	0.322813	-0.998518	0.00313693	0.054093	-0.424303	-0.0540261	0.0248228	-0.99823	0.200569	0	0	0	1
-0.00454529	-0.99965	-0.0246268	0.322215	-0.998487	0.00316503	0.054649	-0.424236	-0.0545813	0.0248216	-0.9982	0.200783	0	0	0	1
-0.00451534	-0.999647	-0.0247409	0.32157	-0.998456	0.00311441	0.0552286	-0.424173	-0.0551613	0.0249357	-0.998165	0.200981	0	0	0	1
-0.00445426	-0.999643	-0.0249197	0.320987	-0.998425	0.00302954	0.0557848	-0.424115	-0.0557187	0.0251126	-0.998129	0.201146	0	0	0	1
-0.00425172	-0.999633	-0.0253502	0.320412	-0.99839	0.00278711	0.0564162	-0.424065	-0.0563541	0.0255328	-0.998083	0.20128	0	0	0	1
-0.00406065	-0.999617	-0.0259917	0.319921	-0.998356	0.00254404	0.0570292	-0.424052	-0.0569705	0.0261641	-0.998032	0.201379	0	0	0	1
-0.00406723	-0.999599	-0.0266649	0.319474	-0.998318	0.00249439	0.0576926	-0.424017	-0.0576322	0.0268382	-0.997976	0.201443	0	0	0	1
-0.00413302	-0.999579	-0.0273943	0.319074	-0.998294	0.00250671	0.0581023	-0.424022	-0.0580385	0.0275712	-0.997932	0.201475	0	0	0	1
-0.00422442	-0.99956	-0.0280973	0.318705	-0.998273	0.00254675	0.0584696	-0.424027	-0.0584016	0.0282793	-0.997891	0.20149	0	0	0	1
-0.00428693	-0.999538	-0.0288494	0.318323	-0.99825	0.00255423	0.0588471	-0.424022	-0.0587755	0.0290346	-0.997848	0.201521	0	0	0	1
-0.00416526	-0.999515	-0.0296528	0.317914	-0.998249	0.00238455	0.058878	-0.424108	-0.058808	0.0298295	-0.997822	0.201627	0	0	0	1
-0.00389226	-0.999491	-0.0304913	0.317522	-0.998252	0.00206395	0.0588322	-0.424185	-0.0587685	0.0306504	-0.9978	0.201763	0	0	0	1
-0.00369975	-0.999469	-0.0312292	0.317152	-0.998242	0.00182234	0.059021	-0.42418	-0.058962	0.0313761	-0.997766	0.201911	0	0	0	1
-0.00373284	-0.999453	-0.0317395	0.31676	-0.998228	0.00181816	0.0592437	-0.424198	-0.0591828	0.0318878	-0.997736	0.202078	0	0	0	1
-0.00401937	-0.999442	-0.0320482	0.316278	-0.998213	0.00207779	0.0594988	-0.42423	-0.0594282	0.0322134	-0.997711	0.202202	0	0	0	1
-0.00439768	-0.999439	-0.032085	0.315777	-0.998195	0.00244443	0.0597772	-0.42422	-0.0596944	0.0322733	-0.997694	0.202314	0	0	0	1
-0.00473776	-0.999444	-0.0318669	0.315291	-0.998178	0.00278825	0.0600526	-0.424127	-0.0599596	0.0320767	-0.997684	0.20241	0	0	0	1
-0.00491448	-0.999458	-0.0314013	0.314749	-0.998165	0.002986	0.0602631	-0.423943	-0.0601659	0.0316232	-0.997686	0.202588	0	0	0	1
-0.0048835	-0.999473	-0.030914	0.314162	-0.998171	0.00298763	0.0601599	-0.423828	-0.0600651	0.0311346	-0.997708	0.202906	0	0	0	1
-0.00478808	-0.999488	-0.0304567	0.313684	-0.998193	0.00293093	0.0597991	-0.423846	-0.0597085	0.0306713	-0.997743	0.203292	0	0	0	1
-0.00495778	-0.999498	-0.0300848	0.313274	-0.998197	0.00312512	0.0597172	-0.423846	-0.0596225	0.03031	-0.997759	0.203512	0	0	0	1
