# Supplementary material for: Axially rigid steerable needle with compliant active tip control
Source: PLoS One. 2021 Dec 16;16(12):e0261089. doi: 10.1371/journal.pone.0261089 (PMC8675730; doi:10.1371/journal.pone.0261089)
Supplement: S5 File — (ZIP) [file pone.0261089.s005.zip › Ins7/poseLog_Thu_Apr_29_16_02_04_2021_.csv]

0.00229723	-0.99953	-0.0293241	0.311777	-0.998269	-0.0040376	0.058453	-0.424203	-0.0585733	0.0291225	-0.997857	0.203716	0	0	0	1
0.0022838	-0.99953	-0.0293251	0.311772	-0.998269	-0.00402436	0.0584571	-0.424206	-0.0585769	0.0291242	-0.997857	0.203718	0	0	0	1
0.00228859	-0.99953	-0.0293329	0.311773	-0.998269	-0.00402954	0.0584552	-0.424205	-0.0585752	0.0291318	-0.997857	0.203715	0	0	0	1
0.00229521	-0.99953	-0.0293285	0.311779	-0.998269	-0.00403592	0.0584559	-0.424201	-0.0585761	0.0291269	-0.997857	0.203716	0	0	0	1
0.00239829	-0.99953	-0.0293206	0.311825	-0.998269	-0.00413802	0.0584425	-0.424172	-0.0585656	0.0291132	-0.997858	0.203718	0	0	0	1
0.00271538	-0.99953	-0.0293155	0.311966	-0.99827	-0.00445309	0.0583979	-0.424083	-0.0585302	0.0290897	-0.99786	0.203723	0	0	0	1
0.00302254	-0.999534	-0.0291326	0.312147	-0.998285	-0.00474119	0.0581235	-0.424064	-0.0582638	0.0288904	-0.997882	0.203755	0	0	0	1
0.00332441	-0.999535	-0.0290521	0.312304	-0.998292	-0.00503358	0.0579715	-0.424008	-0.0581201	0.0287932	-0.997893	0.20377	0	0	0	1
0.00368894	-0.999539	-0.0289008	0.312509	-0.998305	-0.00538191	0.05773	-0.423958	-0.0578882	0.0286223	-0.997911	0.203803	0	0	0	1
0.00402824	-0.999542	-0.0287468	0.31272	-0.998317	-0.00570484	0.057484	-0.423902	-0.0576509	0.0284504	-0.99793	0.203828	0	0	0	1
0.00390253	-0.999547	-0.0285629	0.312937	-0.998334	-0.0055608	0.0572055	-0.423845	-0.0573677	0.0282756	-0.997951	0.203859	0	0	0	1
0.00420111	-0.999552	-0.0283637	0.313181	-0.99835	-0.00583866	0.0568892	-0.423791	-0.0570585	0.0280614	-0.997975	0.203889	0	0	0	1
0.00457199	-0.999555	-0.0281968	0.313445	-0.998364	-0.00619197	0.0566182	-0.423704	-0.0567968	0.0278753	-0.997995	0.203916	0	0	0	1
0.00476296	-0.99956	-0.0279847	0.313714	-0.998381	-0.00636137	0.0562833	-0.423636	-0.0564658	0.0276548	-0.99802	0.203951	0	0	0	1
0.00492504	-0.999565	-0.0277765	0.313972	-0.998399	-0.00650234	0.0559507	-0.423574	-0.0561362	0.02744	-0.998045	0.203981	0	0	0	1
0.00512601	-0.999572	-0.0275047	0.314229	-0.99842	-0.00667719	0.0555607	-0.423543	-0.0557498	0.0271599	-0.998074	0.204022	0	0	0	1
0.00550905	-0.99958	-0.0271353	0.31453	-0.998447	-0.00702478	0.0550249	-0.423544	-0.0552217	0.0267736	-0.998114	0.204075	0	0	0	1
0.00573463	-0.999586	-0.0268573	0.314799	-0.998471	-0.00722277	0.054574	-0.423526	-0.0547746	0.0264869	-0.998146	0.204112	0	0	0	1
0.00585772	-0.999594	-0.0265157	0.315089	-0.998499	-0.00731303	0.0540411	-0.423524	-0.0542423	0.0261429	-0.998184	0.204155	0	0	0	1
0.00612353	-0.999599	-0.0262555	0.315423	-0.998524	-0.00755162	0.0535472	-0.423464	-0.0537532	0.0258725	-0.998218	0.204182	0	0	0	1
0.00650329	-0.999606	-0.025908	0.315814	-0.998559	-0.00789416	0.0528389	-0.423446	-0.0530519	0.0255107	-0.998265	0.204214	0	0	0	1
0.00668298	-0.99961	-0.025695	0.316179	-0.998594	-0.0080448	0.0521467	-0.423422	-0.0523623	0.0252941	-0.998306	0.204209	0	0	0	1
0.00679573	-0.999618	-0.0253875	0.316582	-0.998639	-0.00811922	0.0512639	-0.423446	-0.0514796	0.0249883	-0.99836	0.204215	0	0	0	1
0.00697861	-0.999622	-0.0251788	0.316947	-0.998681	-0.00827028	0.0504224	-0.42347	-0.0506407	0.0247775	-0.998408	0.204191	0	0	0	1
0.00714053	-0.999631	-0.0247362	0.317359	-0.998733	-0.00838369	0.0493587	-0.423564	-0.0495771	0.0243362	-0.998472	0.204207	0	0	0	1
0.00736527	-0.99964	-0.0243215	0.317789	-0.99878	-0.00856383	0.0483644	-0.423605	-0.0485844	0.0239195	-0.998531	0.204208	0	0	0	1
0.0076473	-0.999654	-0.0236543	0.318256	-0.998833	-0.00878652	0.0472196	-0.423646	-0.0474403	0.0232494	-0.998602	0.204167	0	0	0	1
0.00783601	-0.999665	-0.0231074	0.31869	-0.998875	-0.00892823	0.0463011	-0.42359	-0.0465211	0.0227025	-0.998658	0.204069	0	0	0	1
0.00810893	-0.999676	-0.0225169	0.319176	-0.998911	-0.00915495	0.0454659	-0.423482	-0.0456865	0.0221077	-0.99871	0.204011	0	0	0	1
0.00826396	-0.999684	-0.0221257	0.319602	-0.998939	-0.00927793	0.04482	-0.423374	-0.0450402	0.0217158	-0.998748	0.203995	0	0	0	1
0.00828116	-0.999692	-0.0217368	0.319988	-0.998971	-0.00926253	0.0441149	-0.423353	-0.0443318	0.0213331	-0.998788	0.204028	0	0	0	1
0.00852307	-0.999698	-0.0213969	0.320394	-0.998998	-0.00947518	0.0434487	-0.423305	-0.0436674	0.0209891	-0.998824	0.204064	0	0	0	1
0.00868058	-0.999703	-0.0210563	0.320803	-0.999025	-0.00960433	0.0428023	-0.423245	-0.0430209	0.0206483	-0.998859	0.2041	0	0	0	1
0.00873693	-0.999711	-0.0206889	0.321237	-0.999054	-0.00963081	0.0421116	-0.42318	-0.0423277	0.0202855	-0.998896	0.204136	0	0	0	1
0.00882494	-0.999717	-0.0203451	0.321768	-0.999084	-0.00968954	0.0413774	-0.423049	-0.0415919	0.0199454	-0.998934	0.204167	0	0	0	1
0.00870609	-0.999726	-0.0199368	0.322317	-0.999124	-0.00953556	0.0404459	-0.422972	-0.040654	0.0195513	-0.99898	0.204192	0	0	0	1
0.00880847	-0.999732	-0.019599	0.322787	-0.999161	-0.00960564	0.0394847	-0.422969	-0.0396915	0.0192189	-0.999026	0.204199	0	0	0	1
0.00890168	-0.999738	-0.0192417	0.323246	-0.999204	-0.00966367	0.0383757	-0.423028	-0.0385807	0.018869	-0.999076	0.204196	0	0	0	1
0.00906539	-0.999745	-0.0187886	0.323788	-0.999249	-0.00978754	0.0371677	-0.423068	-0.0373712	0.0184218	-0.99913	0.20421	0	0	0	1
0.00903173	-0.99975	-0.0185344	0.324298	-0.999287	-0.00972566	0.0361379	-0.42304	-0.0363381	0.0181791	-0.999173	0.204189	0	0	0	1
0.00874929	-0.99976	-0.0181353	0.32489	-0.999336	-0.00940563	0.0348338	-0.423049	-0.035025	0.0178029	-0.999226	0.204176	0	0	0	1
0.0078545	-0.999777	-0.0175745	0.325505	-0.999402	-0.00846257	0.033153	-0.423155	-0.0333233	0.017288	-0.999293	0.204131	0	0	0	1
0.00717448	-0.999787	-0.0173019	0.326032	-0.999457	-0.00774802	0.0316448	-0.423187	-0.031801	0.0170499	-0.999347	0.203946	0	0	0	1
0.00706979	-0.999788	-0.0173276	0.326549	-0.999502	-0.00761977	0.0302163	-0.423187	-0.0303708	0.0170898	-0.999391	0.203722	0	0	0	1
0.00733977	-0.999776	-0.0178818	0.327066	-0.999534	-0.00788595	0.0290519	-0.42309	-0.0292153	0.0176448	-0.999416	0.203481	0	0	0	1
0.00747736	-0.999764	-0.0185014	0.327589	-0.999566	-0.00802058	0.0279015	-0.422974	-0.028072	0.0182693	-0.999437	0.203232	0	0	0	1
0.00737947	-0.999756	-0.0189313	0.328128	-0.999601	-0.00791184	0.0266754	-0.422889	-0.0268474	0.0187114	-0.999462	0.203021	0	0	0	1
0.00759017	-0.99975	-0.0192048	0.328673	-0.999627	-0.00810918	0.0255873	-0.422784	-0.0257653	0.018988	-0.999486	0.20287	0	0	0	1
0.00793811	-0.999749	-0.0190715	0.329264	-0.999651	-0.00843379	0.0245354	-0.42268	-0.0247188	0.0188547	-0.999515	0.202818	0	0	0	1
0.00808686	-0.999754	-0.0187636	0.329711	-0.99967	-0.00856003	0.023734	-0.422628	-0.0239174	0.0185501	-0.99954	0.202828	0	0	0	1
0.00811795	-0.999762	-0.0183142	0.330064	-0.999684	-0.00856923	0.0231195	-0.422608	-0.0232996	0.0181054	-0.999563	0.202889	0	0	0	1
0.00831956	-0.999772	-0.0176769	0.330442	-0.999699	-0.00874299	0.0223772	-0.422639	-0.0225553	0.0174701	-0.999591	0.202987	0	0	0	1
0.00865369	-0.99978	-0.0170547	0.330851	-0.999713	-0.0090508	0.0216508	-0.422642	-0.0218291	0.0168472	-0.999618	0.203083	0	0	0	1
0.00900607	-0.99979	-0.0162502	0.331387	-0.99973	-0.00937009	0.0206857	-0.422645	-0.0208622	0.0160443	-0.999652	0.203205	0	0	0	1
0.00911312	-0.999799	-0.0156134	0.331962	-0.999747	-0.00945028	0.0198067	-0.422555	-0.0199789	0.0154138	-0.99968	0.203292	0	0	0	1
0.00913163	-0.999807	-0.015068	0.332478	-0.999767	-0.00944295	0.018802	-0.422543	-0.0189693	0.0148776	-0.999707	0.203342	0	0	0	1
0.00914343	-0.999818	-0.0143196	0.333012	-0.999791	-0.00942149	0.0174541	-0.422662	-0.0176145	0.0141419	-0.999743	0.203412	0	0	0	1
0.00929604	-0.999824	-0.0138072	0.33348	-0.999809	-0.00954995	0.0163458	-0.422722	-0.0165034	0.0136376	-0.999769	0.20344	0	0	0	1
0.00941812	-0.999828	-0.0134217	0.333932	-0.99982	-0.00965538	0.0155704	-0.422664	-0.0157259	0.0132577	-0.999786	0.203471	0	0	0	1
0.0097068	-0.999833	-0.0128772	0.334476	-0.99983	-0.00992507	0.0147519	-0.422569	-0.0149059	0.0127168	-0.999806	0.203539	0	0	0	1
0.00974468	-0.999839	-0.0123666	0.335002	-0.999842	-0.00994529	0.0139291	-0.422479	-0.0140784	0.012214	-0.999824	0.203598	0	0	0	1
0.00962492	-0.999846	-0.0118695	0.335462	-0.999854	-0.00980926	0.0131371	-0.422428	-0.01328	0.0117264	-0.999841	0.203654	0	0	0	1
0.00956534	-0.999852	-0.0113868	0.335891	-0.999864	-0.00973477	0.0123817	-0.42239	-0.0125192	0.0112519	-0.999856	0.203708	0	0	0	1
0.00965617	-0.999856	-0.0109493	0.336298	-0.999871	-0.00981349	0.0117685	-0.422318	-0.0119028	0.0108194	-0.999868	0.203766	0	0	0	1
0.00960006	-0.999862	-0.010415	0.336759	-0.999879	-0.00974429	0.011114	-0.422226	-0.0112425	0.0102922	-0.999882	0.203845	0	0	0	1
0.00938726	-0.99987	-0.00989877	0.337281	-0.999888	-0.00951928	0.0104593	-0.422072	-0.0105807	0.00978471	-0.999894	0.203915	0	0	0	1
0.00915861	-0.999878	-0.00928296	0.337821	-0.999899	-0.00927642	0.0096198	-0.421982	-0.00973328	0.00917918	-0.999908	0.203997	0	0	0	1
0.00906833	-0.999883	-0.00877448	0.338252	-0.999908	-0.00917397	0.0087857	-0.421971	-0.0088937	0.0086793	-0.999921	0.204052	0	0	0	1
0.00900946	-0.999888	-0.00828516	0.338668	-0.999916	-0.0091034	0.00789004	-0.421992	-0.0079931	0.00819872	-0.999932	0.204097	0	0	0	1
0.00892303	-0.999894	-0.00763785	0.339187	-0.999925	-0.00900358	0.00680174	-0.422015	-0.0068983	0.00756196	-0.999945	0.204166	0	0	0	1
0.0089721	-0.999898	-0.00701533	0.339748	-0.999931	-0.00904098	0.0057401	-0.421989	-0.00583144	0.00694877	-0.999957	0.20423	0	0	0	1
0.00911734	-0.9999	-0.00641512	0.340365	-0.999936	-0.00917533	0.00457684	-0.421948	-0.00466373	0.00635846	-0.999967	0.204278	0	0	0	1
0.00903173	-0.999905	-0.00571384	0.34098	-0.999943	-0.0090777	0.00303181	-0.422051	-0.00311185	0.00567167	-0.999977	0.204318	0	0	0	1
0.00920882	-0.999906	-0.00536738	0.341476	-0.999945	-0.00924542	0.00147664	-0.422215	-0.00155455	0.00533908	-0.999982	0.204269	0	0	0	1
0.00944659	-0.999903	-0.00548955	0.341897	-0.999944	-0.00947676	0.000266464	-0.422257	-0.00034685	0.00547235	-0.999983	0.20413	0	0	0	1
0.00985893	-0.999898	-0.00560052	0.342424	-0.999939	-0.009882	-0.00100911	-0.422236	0.000925313	0.00559578	-0.999981	0.203992	0	0	0	1
0.0100065	-0.999896	-0.00576312	0.342984	-0.999936	-0.0100228	-0.00215038	-0.422124	0.00206408	0.00576995	-0.999979	0.20385	0	0	0	1
0.0101622	-0.999893	-0.00591655	0.34347	-0.999932	-0.0101721	-0.00317868	-0.422053	0.00308988	0.00593416	-0.999975	0.203745	0	0	0	1
0.010234	-0.999892	-0.00610834	0.343877	-0.999928	-0.0102382	-0.00402254	-0.422027	0.00393131	0.0061348	-0.999971	0.203718	0	0	0	1
0.010441	-0.999889	-0.00612242	0.344383	-0.999922	-0.0104398	-0.00488156	-0.421993	0.00478888	0.00615866	-0.999967	0.203803	0	0	0	1
0.0104736	-0.99989	-0.00602567	0.344882	-0.999919	-0.0104693	-0.00548273	-0.421883	0.00539083	0.00606838	-0.999964	0.203932	0	0	0	1
0.010491	-0.999891	-0.00576606	0.345393	-0.999915	-0.0104847	-0.00605882	-0.421775	0.00596951	0.00581493	-0.999963	0.204104	0	0	0	1
0.0106032	-0.999892	-0.00539791	0.345898	-0.99991	-0.0105952	-0.00676811	-0.421744	0.006682	0.00545501	-0.99996	0.204299	0	0	0	1
0.0107027	-0.999892	-0.00510054	0.346327	-0.999904	-0.0106933	-0.00741798	-0.421726	0.00733446	0.00516529	-0.999957	0.204452	0	0	0	1
0.010678	-0.999895	-0.00468071	0.346782	-0.999899	-0.0106686	-0.00806131	-0.42168	0.00798234	0.0047522	-0.999954	0.204607	0	0	0	1
0.010939	-0.999894	-0.00417657	0.347288	-0.999891	-0.0109308	-0.00872134	-0.421611	0.00864659	0.00425742	-0.999951	0.204778	0	0	0	1
0.0110187	-0.999895	-0.00356469	0.347841	-0.999883	-0.0110129	-0.00953448	-0.421555	0.00946606	0.00365527	-0.999946	0.204948	0	0	0	1
0.0111065	-0.999896	-0.00304755	0.348331	-0.999874	-0.0111031	-0.0103421	-0.421533	0.010279	0.00314802	-0.999939	0.205085	0	0	0	1
0.0108131	-0.999901	-0.00255751	0.348774	-0.999869	-0.0108127	-0.0111136	-0.421528	0.0110567	0.00266336	-0.999933	0.205222	0	0	0	1
0.0106007	-0.999904	-0.00211879	0.349236	-0.999863	-0.0106035	-0.0118317	-0.421484	0.0117799	0.00222997	-0.999925	0.205352	0	0	0	1
0.010554	-0.999906	-0.00159455	0.349752	-0.999854	-0.0105617	-0.0125967	-0.421423	0.0125506	0.00171334	-0.999917	0.205497	0	0	0	1
0.0103641	-0.999908	-0.00102549	0.35033	-0.999844	-0.0103779	-0.0134928	-0.421342	0.0134528	0.00115129	-0.999906	0.205621	0	0	0	1
0.0101039	-0.999911	-0.000292494	0.350932	-0.99983	-0.0101271	-0.0146508	-0.421317	0.0146184	0.000426644	-0.99989	0.205711	0	0	0	1
0.010118	-0.999911	0.000372117	0.351456	-0.999812	-0.0101513	-0.0158514	-0.421367	0.0158257	-0.000225442	-0.999872	0.20577	0	0	0	1
0.0102494	-0.99991	0.000905521	0.351896	-0.999793	-0.0102919	-0.0169432	-0.421435	0.0169229	-0.000745412	-0.999854	0.205804	0	0	0	1
0.0105374	-0.999906	0.00151051	0.35239	-0.999768	-0.0105917	-0.0181607	-0.421514	0.0181469	-0.00133248	-0.999832	0.205847	0	0	0	1
0.0107506	-0.999903	0.00202596	0.352895	-0.999746	-0.0108162	-0.0192147	-0.421509	0.0192067	-0.00183252	-0.999811	0.20588	0	0	0	1
0.0107947	-0.999901	0.00242695	0.353422	-0.99973	-0.0108697	-0.0200213	-0.421375	0.0200177	-0.00222379	-0.999794	0.205902	0	0	0	1
0.0108039	-0.9999	0.00284677	0.353924	-0.999712	-0.0108896	-0.0208545	-0.421277	0.0208554	-0.00263422	-0.999776	0.20593	0	0	0	1
0.0109345	-0.999898	0.00315738	0.354314	-0.999695	-0.0110288	-0.0216065	-0.421242	0.0216111	-0.00293371	-0.999759	0.205945	0	0	0	1
0.0113191	-0.999892	0.003544	0.3547	-0.999672	-0.0114244	-0.0224496	-0.421277	0.0224597	-0.00330225	-0.999739	0.206	0	0	0	1
0.0117189	-0.999887	0.0037651	0.355102	-0.999652	-0.0118315	-0.0231265	-0.421244	0.0231404	-0.00350627	-0.999723	0.206071	0	0	0	1
0.0120783	-0.999881	0.00400714	0.355567	-0.99963	-0.0121991	-0.0238625	-0.421204	0.0238806	-0.0037309	-0.999705	0.206182	0	0	0	1
0.0124375	-0.999877	0.00407835	0.356045	-0.999608	-0.0125627	-0.0245879	-0.421139	0.0246082	-0.00378439	-0.999687	0.206278	0	0	0	1
0.0126783	-0.999874	0.00392192	0.356506	-0.999582	-0.0128028	-0.0254953	-0.421155	0.0255143	-0.00361046	-0.999665	0.206359	0	0	0	1
0.0129517	-0.999873	0.00340761	0.356932	-0.999553	-0.0130662	-0.0265028	-0.421237	0.0265161	-0.00307624	-0.999641	0.206423	0	0	0	1
0.0134469	-0.999868	0.00266857	0.357431	-0.999517	-0.013544	-0.0275802	-0.421299	0.0275849	-0.00230981	-0.999614	0.20649	0	0	0	1
0.0136674	-0.999867	0.00207361	0.357974	-0.999491	-0.0137495	-0.0284327	-0.421284	0.0284297	-0.00169733	-0.999591	0.206532	0	0	0	1
0.0140932	-0.999862	0.00146824	0.358502	-0.999459	-0.0141588	-0.0293307	-0.421286	0.0293197	-0.00106745	-0.999566	0.206594	0	0	0	1
0.0145141	-0.999856	0.00109875	0.35904	-0.999427	-0.0145694	-0.030209	-0.421281	0.030193	-0.000673021	-0.999541	0.206734	0	0	0	1
0.01455	-0.999856	0.00103211	0.359565	-0.999403	-0.0146036	-0.0309727	-0.421258	0.0309556	-0.000594174	-0.999517	0.20694	0	0	0	1
0.0147037	-0.999854	0.00118461	0.360038	-0.999384	-0.0147624	-0.031514	-0.421192	0.0314992	-0.000733822	-0.9995	0.207152	0	0	0	1
0.0147965	-0.999852	0.00152308	0.360465	-0.999369	-0.0148663	-0.0319297	-0.421128	0.0319199	-0.00106297	-0.999487	0.207389	0	0	0	1
0.0149789	-0.999848	0.00193315	0.360882	-0.999352	-0.0150623	-0.0323629	-0.421094	0.0323594	-0.00146041	-0.999472	0.207647	0	0	0	1
0.015166	-0.999844	0.00242052	0.361327	-0.999333	-0.015266	-0.0328465	-0.421083	0.0328507	-0.00193401	-0.999455	0.207946	0	0	0	1
0.0153124	-0.999841	0.00289647	0.36179	-0.999314	-0.0154292	-0.0333509	-0.421069	0.0333626	-0.00239702	-0.999437	0.208255	0	0	0	1
0.0153584	-0.999839	0.0033554	0.362301	-0.999295	-0.015492	-0.0338928	-0.421026	0.0339117	-0.00284569	-0.999417	0.20857	0	0	0	1
0.0154621	-0.999836	0.00374479	0.362853	-0.999273	-0.0156108	-0.0344961	-0.420969	0.0345212	-0.00322186	-0.999395	0.20888	0	0	0	1
0.0155393	-0.999833	0.00405202	0.363326	-0.999252	-0.0157005	-0.0350435	-0.420933	0.0350737	-0.00351758	-0.999375	0.209147	0	0	0	1
0.0155852	-0.999831	0.00432331	0.363746	-0.999233	-0.0157579	-0.0355757	-0.420924	0.0356102	-0.00377866	-0.999355	0.209392	0	0	0	1
0.0155398	-0.999831	0.0046203	0.364166	-0.999214	-0.0157253	-0.0361097	-0.420908	0.0361486	-0.00406863	-0.999335	0.209629	0	0	0	1
0.0155983	-0.999828	0.00511291	0.364655	-0.99919	-0.0158043	-0.0367219	-0.420878	0.0367687	-0.00454905	-0.99931	0.209892	0	0	0	1
0.0155328	-0.999826	0.00557369	0.365137	-0.999172	-0.0157584	-0.0372365	-0.420821	0.0372903	-0.00500374	-0.999289	0.210173	0	0	0	1
0.0156155	-0.999822	0.00609393	0.365698	-0.999147	-0.0158639	-0.0378576	-0.420786	0.0379199	-0.00551059	-0.999262	0.210525	0	0	0	1
0.0156297	-0.999818	0.00658722	0.366205	-0.999122	-0.0159005	-0.0384931	-0.420808	0.0385632	-0.00599279	-0.999235	0.210884	0	0	0	1
0.0157122	-0.999814	0.00706642	0.366656	-0.999098	-0.0160053	-0.0390703	-0.420847	0.0391485	-0.00645912	-0.999209	0.211223	0	0	0	1
0.015851	-0.999808	0.00753102	0.367115	-0.999074	-0.0161659	-0.0396157	-0.420857	0.0397022	-0.00690903	-0.999184	0.211548	0	0	0	1
0.0158641	-0.999804	0.00805904	0.367617	-0.99905	-0.0162043	-0.0401948	-0.420856	0.0402899	-0.00742663	-0.999157	0.211901	0	0	0	1
0.0159129	-0.999798	0.00866939	0.368196	-0.999023	-0.0162828	-0.0408337	-0.420841	0.040939	-0.00802401	-0.999126	0.212301	0	0	0	1
0.0159066	-0.999792	0.00936373	0.368874	-0.998993	-0.0163111	-0.0415488	-0.420793	0.0416653	-0.00870623	-0.99909	0.212751	0	0	0	1
0.0158756	-0.999785	0.0100756	0.369602	-0.998964	-0.0163164	-0.0422489	-0.42069	0.0423767	-0.00940723	-0.999054	0.213198	0	0	0	1
0.0157382	-0.999782	0.0106438	0.37026	-0.998936	-0.0162101	-0.0429411	-0.420615	0.0430767	-0.00996945	-0.999019	0.213596	0	0	0	1
0.0156301	-0.99978	0.0109295	0.37081	-0.998906	-0.0161218	-0.0436658	-0.420601	0.0438049	-0.0102477	-0.998984	0.21391	0	0	0	1
0.0157296	-0.999778	0.0109708	0.371349	-0.99887	-0.0162312	-0.0444505	-0.420585	0.0445912	-0.010272	-0.998949	0.214158	0	0	0	1
0.0158669	-0.999778	0.0108191	0.371886	-0.998833	-0.0163693	-0.0452227	-0.42052	0.0453622	-0.0101017	-0.998916	0.214333	0	0	0	1
0.0162329	-0.999775	0.0105121	0.372446	-0.99879	-0.0167289	-0.0460225	-0.420422	0.0461605	-0.00976493	-0.998883	0.21446	0	0	0	1
0.0163972	-0.999778	0.00996465	0.37296	-0.998743	-0.0168767	-0.0469944	-0.420415	0.0471246	-0.0091942	-0.998843	0.214558	0	0	0	1
0.0166137	-0.999781	0.0092972	0.373521	-0.998684	-0.0170715	-0.0481637	-0.420462	0.0482845	-0.00849743	-0.998794	0.214675	0	0	0	1
0.016823	-0.999782	0.00883851	0.374153	-0.998624	-0.0172676	-0.0493101	-0.420472	0.0494246	-0.00800943	-0.998742	0.214852	0	0	0	1
0.0169367	-0.999781	0.00870192	0.37488	-0.998573	-0.0173822	-0.0503002	-0.420355	0.0504131	-0.00785018	-0.998694	0.215086	0	0	0	1
0.0167652	-0.999782	0.00890425	0.375651	-0.998532	-0.0172281	-0.0511715	-0.420188	0.0512865	-0.00804584	-0.998648	0.215394	0	0	0	1
0.0162732	-0.999787	0.00924003	0.376377	-0.998499	-0.0167606	-0.051951	-0.420023	0.0520675	-0.00839329	-0.998605	0.21572	0	0	0	1
0.0156096	-0.999796	0.00936849	0.376997	-0.998474	-0.0161104	-0.0526417	-0.419842	0.0527546	-0.00854498	-0.998567	0.215929	0	0	0	1
0.0147115	-0.99981	0.00942429	0.377533	-0.998443	-0.0152238	-0.0534836	-0.419725	0.0535897	-0.00863528	-0.998522	0.216028	0	0	0	1
0.014547	-0.999811	0.00949649	0.378016	-0.998387	-0.0150728	-0.0545548	-0.419738	0.0546604	-0.00870002	-0.998463	0.216076	0	0	0	1
0.0147714	-0.999807	0.00955181	0.378499	-0.998317	-0.0153104	-0.0557614	-0.419785	0.0558698	-0.00872448	-0.998396	0.216076	0	0	0	1
0.0151214	-0.9998	0.0097517	0.37902	-0.998246	-0.0156813	-0.0569167	-0.419772	0.0570311	-0.00888632	-0.998329	0.216065	0	0	0	1
0.0154763	-0.999789	0.0102967	0.379623	-0.998157	-0.0160803	-0.0583603	-0.419818	0.0584864	-0.00938687	-0.99824	0.216083	0	0	0	1
0.0157343	-0.999781	0.0106921	0.380229	-0.998065	-0.0163752	-0.059819	-0.419816	0.0599539	-0.00974251	-0.99815	0.216029	0	0	0	1
0.0158792	-0.999777	0.0109081	0.380835	-0.997966	-0.0165486	-0.061402	-0.41983	0.0615418	-0.0099231	-0.998051	0.215924	0	0	0	1
0.0160041	-0.99977	0.0113568	0.381543	-0.997824	-0.016724	-0.0636306	-0.420008	0.0637789	-0.0103259	-0.997907	0.215805	0	0	0	1
0.0159764	-0.99977	0.0113434	0.382123	-0.997722	-0.0167119	-0.0652148	-0.420036	0.0653624	-0.0102877	-0.997804	0.215535	0	0	0	1
0.0163348	-0.999766	0.0111708	0.382672	-0.997643	-0.0170694	-0.0663173	-0.41991	0.0664656	-0.0100733	-0.997734	0.215281	0	0	0	1
0.0167173	-0.99976	0.0111756	0.383229	-0.997568	-0.0174616	-0.0673396	-0.419781	0.0674917	-0.0100347	-0.997665	0.215224	0	0	0	1
0.0168235	-0.999757	0.0112499	0.383669	-0.997519	-0.0175797	-0.0680395	-0.419683	0.0681939	-0.0100894	-0.997617	0.21527	0	0	0	1
0.0170657	-0.99975	0.0115129	0.384034	-0.997473	-0.0178454	-0.0686325	-0.41965	0.068794	-0.0103245	-0.997573	0.215365	0	0	0	1
0.0173353	-0.99974	0.012024	0.384389	-0.997431	-0.0181554	-0.0691683	-0.419612	0.0693417	-0.010806	-0.99753	0.21547	0	0	0	1
0.01765	-0.999727	0.0126049	0.384743	-0.997389	-0.0185154	-0.0696765	-0.419562	0.069864	-0.0113542	-0.997488	0.215568	0	0	0	1
0.0180409	-0.999711	0.0133118	0.385149	-0.997334	-0.0189627	-0.070335	-0.419535	0.0705403	-0.0120193	-0.997432	0.215676	0	0	0	1
0.0183698	-0.999697	0.0138512	0.385552	-0.997285	-0.0193362	-0.0709197	-0.419457	0.0711392	-0.0125227	-0.997383	0.21575	0	0	0	1
0.0187036	-0.999683	0.0144474	0.386021	-0.997228	-0.0197207	-0.0716146	-0.419381	0.07185	-0.0130797	-0.997325	0.215858	0	0	0	1
0.0189489	-0.99967	0.0150091	0.386491	-0.997175	-0.0200148	-0.0722777	-0.419304	0.0725275	-0.0136089	-0.997269	0.215981	0	0	0	1
0.0190003	-0.99966	0.0155848	0.386968	-0.997134	-0.0201156	-0.0728151	-0.419218	0.0730771	-0.0141684	-0.997221	0.216119	0	0	0	1
0.0191054	-0.999652	0.0159732	0.387432	-0.997079	-0.0202591	-0.0735244	-0.419185	0.0737956	-0.0145336	-0.997163	0.216285	0	0	0	1
0.0191594	-0.999646	0.0162595	0.387882	-0.997023	-0.0203448	-0.0742485	-0.419179	0.0745262	-0.0148002	-0.997105	0.216465	0	0	0	1
0.0194183	-0.999638	0.0164475	0.38836	-0.996959	-0.0206287	-0.0750267	-0.419153	0.0753121	-0.0149523	-0.997043	0.216616	0	0	0	1
0.0196625	-0.999631	0.0165732	0.388865	-0.996883	-0.0208958	-0.0759568	-0.41915	0.0762483	-0.0150397	-0.996971	0.216728	0	0	0	1
0.0198201	-0.999625	0.0167512	0.389414	-0.996801	-0.0210821	-0.076978	-0.419149	0.0772756	-0.0151836	-0.99689	0.216775	0	0	0	1
0.0200127	-0.99962	0.0168097	0.38997	-0.996691	-0.0212992	-0.0783291	-0.419204	0.0786307	-0.015198	-0.996783	0.216756	0	0	0	1
0.0203166	-0.999615	0.0167503	0.390548	-0.996579	-0.0216178	-0.0796614	-0.4192	0.0799662	-0.0150861	-0.996679	0.21665	0	0	0	1
0.0204673	-0.99961	0.0168569	0.391173	-0.99646	-0.0217983	-0.081091	-0.419199	0.0814003	-0.015149	-0.996562	0.216557	0	0	0	1
0.0206245	-0.999603	0.0170991	0.391778	-0.996324	-0.0219993	-0.0826843	-0.419259	0.0830011	-0.0153424	-0.996427	0.216476	0	0	0	1
0.020612	-0.999598	0.0174007	0.392296	-0.996218	-0.0220316	-0.0839423	-0.419247	0.0842654	-0.0156161	-0.996316	0.216384	0	0	0	1
0.0205217	-0.999593	0.0178162	0.392753	-0.996147	-0.0219904	-0.0848014	-0.419165	0.0851321	-0.0160186	-0.996236	0.216383	0	0	0	1
0.0202017	-0.999587	0.0184743	0.39318	-0.996101	-0.0217377	-0.0854044	-0.419061	0.0857442	-0.0166883	-0.996173	0.21649	0	0	0	1
0.0198921	-0.999581	0.0191491	0.393603	-0.996059	-0.0214966	-0.0859463	-0.418965	0.0862954	-0.0173753	-0.996113	0.216645	0	0	0	1
0.0198382	-0.999568	0.0198652	0.394037	-0.996007	-0.0215154	-0.0865419	-0.418891	0.0869054	-0.0180803	-0.996048	0.216806	0	0	0	1
0.020024	-0.99955	0.0205689	0.394465	-0.995948	-0.0217733	-0.0871532	-0.418837	0.0875353	-0.0187517	-0.99598	0.21697	0	0	0	1
0.0202196	-0.999533	0.0211727	0.394867	-0.995895	-0.0220317	-0.0877017	-0.418786	0.0881007	-0.0193237	-0.995919	0.217139	0	0	0	1
0.0204285	-0.999517	0.0217257	0.395281	-0.995841	-0.0222994	-0.0882439	-0.418741	0.0886593	-0.0198438	-0.99586	0.217333	0	0	0	1
0.0205736	-0.999502	0.0222731	0.395715	-0.995784	-0.0225044	-0.0888271	-0.418708	0.0892576	-0.0203628	-0.995796	0.217538	0	0	0	1
0.0207239	-0.999489	0.0227353	0.396185	-0.995726	-0.022708	-0.0894259	-0.41864	0.0898699	-0.020796	-0.995732	0.217728	0	0	0	1
0.0207752	-0.999478	0.0231708	0.396679	-0.995669	-0.0228112	-0.0900347	-0.418559	0.0904897	-0.021211	-0.995667	0.217924	0	0	0	1
0.0207981	-0.999467	0.0236039	0.397174	-0.995613	-0.0228861	-0.0906288	-0.41848	0.0910942	-0.0216265	-0.995603	0.218131	0	0	0	1
0.020843	-0.999457	0.0239739	0.397676	-0.995553	-0.0229787	-0.0912679	-0.418428	0.0917428	-0.021976	-0.995535	0.218361	0	0	0	1
0.0209887	-0.999447	0.0242574	0.398182	-0.995492	-0.0231635	-0.0918806	-0.418361	0.0923652	-0.0222306	-0.995472	0.218583	0	0	0	1
0.0210331	-0.99944	0.0245297	0.398717	-0.99543	-0.0232476	-0.0925276	-0.418288	0.0930196	-0.0224825	-0.995406	0.218819	0	0	0	1
0.0213676	-0.999428	0.0247269	0.399292	-0.995351	-0.0236161	-0.0932798	-0.418234	0.0937839	-0.0226298	-0.99533	0.219064	0	0	0	1
0.0215372	-0.999423	0.024774	0.399817	-0.995277	-0.0238063	-0.0940194	-0.418187	0.0945285	-0.022643	-0.99526	0.219261	0	0	0	1
0.0217836	-0.999419	0.0247278	0.400334	-0.99519	-0.0240667	-0.0948768	-0.418199	0.0953904	-0.022553	-0.995179	0.219457	0	0	0	1
0.0219967	-0.999421	0.0244342	0.40083	-0.995085	-0.0242741	-0.0959155	-0.418301	0.0964267	-0.0222152	-0.995087	0.219637	0	0	0	1
0.0223052	-0.999429	0.0238119	0.401395	-0.994957	-0.0245483	-0.0971682	-0.418399	0.097671	-0.0215353	-0.994981	0.219755	0	0	0	1
0.0223094	-0.99944	0.0233772	0.402027	-0.994892	-0.0245241	-0.0978344	-0.418319	0.0983266	-0.021086	-0.994926	0.219706	0	0	0	1
0.0222537	-0.999452	0.0229043	0.402599	-0.99484	-0.0244337	-0.0983912	-0.418283	0.0988706	-0.0206074	-0.994882	0.219603	0	0	0	1
0.0222175	-0.999459	0.0226101	0.40319	-0.994777	-0.0243817	-0.0990346	-0.418306	0.0995061	-0.0203026	-0.994825	0.219598	0	0	0	1
0.0218167	-0.999461	0.0229438	0.403806	-0.994761	-0.0240213	-0.0992878	-0.418276	0.0997591	-0.0206683	-0.994792	0.219694	0	0	0	1
0.0213258	-0.999458	0.0235179	0.404289	-0.994774	-0.0235893	-0.0992539	-0.418216	0.0997286	-0.0212891	-0.994782	0.219809	0	0	0	1
0.0210726	-0.99945	0.024069	0.40471	-0.994776	-0.0233929	-0.099279	-0.418161	0.0997612	-0.0218621	-0.994766	0.219954	0	0	0	1
0.0212325	-0.999435	0.0245666	0.40515	-0.994743	-0.023608	-0.0995617	-0.418128	0.100059	-0.0223343	-0.994726	0.220177	0	0	0	1
0.0214498	-0.999414	0.0252125	0.405604	-0.994715	-0.0238938	-0.0997699	-0.418062	0.100288	-0.02295	-0.994689	0.220435	0	0	0	1
0.0218235	-0.999392	0.025759	0.406069	-0.994671	-0.0243285	-0.100107	-0.418003	0.100647	-0.0234478	-0.994641	0.22069	0	0	0	1
0.0222092	-0.999371	0.0262334	0.40655	-0.99461	-0.0247721	-0.100609	-0.417987	0.101169	-0.0238682	-0.994578	0.220928	0	0	0	1
0.022546	-0.999353	0.0266173	0.407042	-0.994551	-0.025158	-0.101094	-0.417964	0.101672	-0.0242037	-0.994518	0.221133	0	0	0	1
0.0228137	-0.999339	0.0269292	0.407572	-0.994481	-0.025471	-0.101697	-0.417991	0.102289	-0.0244712	-0.994449	0.221353	0	0	0	1
0.0228813	-0.999331	0.0271485	0.408156	-0.994414	-0.0255763	-0.102329	-0.41805	0.102929	-0.0246661	-0.994378	0.221558	0	0	0	1
0.0224162	-0.999335	0.0273986	0.408743	-0.994394	-0.0251469	-0.10263	-0.41806	0.103224	-0.024955	-0.99434	0.221633	0	0	0	1
0.0217914	-0.999346	0.0274833	0.409294	-0.994389	-0.0245388	-0.102819	-0.418044	0.1034	-0.0250992	-0.994318	0.221597	0	0	0	1
0.0219326	-0.999347	0.0273427	0.409846	-0.994319	-0.0246808	-0.103462	-0.418067	0.104043	-0.0249288	-0.994255	0.221663	0	0	0	1
0.0225252	-0.999332	0.0274345	0.410452	-0.99423	-0.0252976	-0.104164	-0.418033	0.104762	-0.0249405	-0.994179	0.221859	0	0	0	1
0.0232634	-0.999309	0.0276511	0.411024	-0.994151	-0.026069	-0.104729	-0.417931	0.105352	-0.0250635	-0.994114	0.222072	0	0	0	1
0.0237573	-0.999289	0.0279232	0.411457	-0.994101	-0.0265977	-0.105071	-0.417837	0.105713	-0.0252728	-0.99407	0.222244	0	0	0	1
0.0241164	-0.99927	0.028324	0.411851	-0.994059	-0.0270049	-0.105365	-0.417771	0.106027	-0.0256252	-0.994028	0.222442	0	0	0	1
0.0243629	-0.999246	0.0289391	0.412277	-0.994014	-0.0273244	-0.105708	-0.417748	0.106393	-0.026201	-0.993974	0.222702	0	0	0	1
0.0244052	-0.999222	0.0297287	0.412743	-0.993992	-0.0274552	-0.10588	-0.417687	0.106588	-0.0269766	-0.993932	0.222964	0	0	0	1
0.0245367	-0.999198	0.0304209	0.413222	-0.993952	-0.0276688	-0.106201	-0.417655	0.106931	-0.0276415	-0.993877	0.223216	0	0	0	1
0.0247051	-0.999174	0.0310439	0.413725	-0.993911	-0.0279121	-0.106524	-0.417591	0.107276	-0.0282336	-0.993823	0.223429	0	0	0	1
0.0248915	-0.999154	0.0315541	0.414223	-0.993846	-0.0281678	-0.107061	-0.417581	0.107833	-0.0287054	-0.993749	0.223644	0	0	0	1
0.0251072	-0.999136	0.0319293	0.4147	-0.993778	-0.028439	-0.107612	-0.41757	0.108401	-0.0290392	-0.993678	0.223834	0	0	0	1
0.0252902	-0.999123	0.0321964	0.415222	-0.993701	-0.0286693	-0.108267	-0.417561	0.109069	-0.0292658	-0.993598	0.224029	0	0	0	1
0.0253843	-0.999119	0.032267	0.41577	-0.993616	-0.0287924	-0.109009	-0.41758	0.109816	-0.0293042	-0.993515	0.224204	0	0	0	1
0.025463	-0.999124	0.0320433	0.416287	-0.993537	-0.0288665	-0.109703	-0.417594	0.110506	-0.0290532	-0.993445	0.224252	0	0	0	1
0.0254061	-0.999136	0.0316904	0.416821	-0.993468	-0.0287896	-0.11035	-0.417594	0.111141	-0.0286902	-0.993385	0.224166	0	0	0	1
0.024968	-0.999153	0.0315294	0.417418	-0.993422	-0.0283511	-0.110873	-0.417612	0.111647	-0.0285641	-0.993332	0.224038	0	0	0	1
0.0241079	-0.999168	0.0317175	0.418028	-0.99343	-0.027521	-0.111013	-0.417604	0.111768	-0.0288431	-0.99331	0.223987	0	0	0	1
0.0233327	-0.999171	0.0321905	0.418629	-0.993439	-0.0268061	-0.11111	-0.417599	0.111854	-0.0293971	-0.993284	0.224053	0	0	0	1
0.0228727	-0.999165	0.032695	0.419136	-0.993437	-0.0264086	-0.11122	-0.417581	0.111965	-0.0299467	-0.993255	0.224175	0	0	0	1
0.0226974	-0.999155	0.0331267	0.419553	-0.993423	-0.0262874	-0.111377	-0.417559	0.112128	-0.030391	-0.993224	0.224318	0	0	0	1
0.0227914	-0.999139	0.0335372	0.419942	-0.993397	-0.026433	-0.111571	-0.41751	0.112335	-0.0307831	-0.993188	0.224481	0	0	0	1
0.0231495	-0.999116	0.0339777	0.420383	-0.993353	-0.0268478	-0.111866	-0.417431	0.112653	-0.0311724	-0.99314	0.22468	0	0	0	1
0.0235461	-0.999089	0.0344842	0.420866	-0.99329	-0.0273133	-0.112308	-0.417376	0.113121	-0.0316186	-0.993073	0.224891	0	0	0	1
0.0238585	-0.999064	0.0349999	0.421352	-0.993228	-0.0276971	-0.112765	-0.417341	0.113603	-0.0320826	-0.993003	0.225088	0	0	0	1
0.024088	-0.999042	0.0354686	0.421877	-0.993162	-0.0279952	-0.113273	-0.417325	0.114131	-0.0325076	-0.992928	0.225281	0	0	0	1
0.024288	-0.999028	0.0357341	0.422427	-0.993093	-0.0282423	-0.113817	-0.417329	0.11469	-0.032733	-0.992856	0.225465	0	0	0	1
0.0242336	-0.999021	0.0359609	0.422985	-0.993035	-0.0282309	-0.114318	-0.417361	0.115196	-0.0329501	-0.992791	0.225614	0	0	0	1
0.0242955	-0.999021	0.0359079	0.423499	-0.992975	-0.0283029	-0.114822	-0.417359	0.1157	-0.0328761	-0.992735	0.225657	0	0	0	1
0.024561	-0.999022	0.0357009	0.424013	-0.992895	-0.0285634	-0.115447	-0.417355	0.116328	-0.0326218	-0.992669	0.225685	0	0	0	1
0.0249359	-0.999013	0.0356963	0.424536	-0.992814	-0.0289553	-0.116052	-0.417338	0.116945	-0.0325559	-0.992599	0.225799	0	0	0	1
0.0253518	-0.998993	0.0359542	0.425059	-0.992741	-0.0294154	-0.116556	-0.417296	0.11747	-0.0327484	-0.992531	0.225997	0	0	0	1
0.0257576	-0.998969	0.0363299	0.425514	-0.99268	-0.0298761	-0.116955	-0.417247	0.117894	-0.0330615	-0.99247	0.226222	0	0	0	1
0.0261443	-0.998942	0.0368142	0.425927	-0.992637	-0.030326	-0.117206	-0.417161	0.118172	-0.0334889	-0.992423	0.226446	0	0	0	1
0.0264733	-0.998909	0.0374596	0.426371	-0.992594	-0.030738	-0.117461	-0.41708	0.118458	-0.0340826	-0.992368	0.226699	0	0	0	1
0.0267908	-0.998872	0.038199	0.426832	-0.992531	-0.031156	-0.117881	-0.417052	0.118913	-0.0347655	-0.99229	0.226974	0	0	0	1
0.0270621	-0.998835	0.0389849	0.427301	-0.992476	-0.0315322	-0.118244	-0.417	0.119309	-0.0355015	-0.992217	0.227222	0	0	0	1
0.0273456	-0.998798	0.0397106	0.427763	-0.992414	-0.0319159	-0.118666	-0.41696	0.119765	-0.0361742	-0.992137	0.227447	0	0	0	1
0.0276086	-0.998759	0.0405151	0.428227	-0.992341	-0.0322926	-0.119173	-0.416946	0.120308	-0.0369244	-0.992044	0.227665	0	0	0	1
0.0277833	-0.998718	0.0413884	0.428682	-0.99226	-0.0325939	-0.119763	-0.416964	0.120932	-0.0377505	-0.991937	0.227856	0	0	0	1
0.0278507	-0.998677	0.042332	0.429131	-0.992198	-0.0327931	-0.120224	-0.416944	0.121427	-0.0386631	-0.991841	0.227998	0	0	0	1
0.0278236	-0.998624	0.043566	0.429624	-0.992122	-0.0329397	-0.120806	-0.416951	0.122049	-0.0398712	-0.991717	0.228128	0	0	0	1
0.0279261	-0.998566	0.0448187	0.430107	-0.992011	-0.0332292	-0.121638	-0.417015	0.122927	-0.0410734	-0.99156	0.228261	0	0	0	1
0.027987	-0.998528	0.0456306	0.430442	-0.991936	-0.0334134	-0.1222	-0.417047	0.123519	-0.0418522	-0.991454	0.228329	0	0	0	1
0.0279134	-0.998534	0.0455264	0.43044	-0.991936	-0.0333283	-0.122221	-0.417045	0.123533	-0.0417573	-0.991456	0.228269	0	0	0	1
0.0276298	-0.998555	0.0452483	0.43035	-0.991938	-0.0330152	-0.122292	-0.417115	0.123583	-0.0415142	-0.99146	0.228178	0	0	0	1
0.0272775	-0.998582	0.0448621	0.430198	-0.991939	-0.0326215	-0.12239	-0.41724	0.123654	-0.0411716	-0.991465	0.228058	0	0	0	1
0.0269301	-0.998613	0.0443789	0.430018	-0.991937	-0.0322215	-0.122509	-0.417387	0.123744	-0.0407315	-0.991472	0.227908	0	0	0	1
0.0267053	-0.998647	0.0437396	0.429849	-0.991931	-0.0319241	-0.122638	-0.417492	0.123843	-0.0401212	-0.991485	0.227698	0	0	0	1
0.02646	-0.998689	0.0429307	0.429646	-0.991924	-0.0315857	-0.122779	-0.417601	0.123948	-0.039345	-0.991503	0.227432	0	0	0	1
0.0261871	-0.998737	0.0419681	0.429389	-0.991918	-0.0312009	-0.122924	-0.417737	0.124052	-0.0384196	-0.991526	0.227119	0	0	0	1
0.0259715	-0.998791	0.0408147	0.429096	-0.991921	-0.0308462	-0.122995	-0.417848	0.12408	-0.0373003	-0.991565	0.226756	0	0	0	1
0.0257499	-0.998843	0.0396545	0.42882	-0.991911	-0.030488	-0.123161	-0.417988	0.124201	-0.0361721	-0.991592	0.226406	0	0	0	1
0.0255568	-0.998894	0.0384718	0.428533	-0.991913	-0.0301516	-0.123231	-0.418097	0.124229	-0.0350211	-0.99163	0.226056	0	0	0	1
0.0253709	-0.998938	0.0374428	0.42826	-0.991929	-0.0298373	-0.123179	-0.418166	0.124139	-0.0340252	-0.991676	0.225764	0	0	0	1
0.0251369	-0.998978	0.0365189	0.427961	-0.991964	-0.0294834	-0.122976	-0.418212	0.123901	-0.033144	-0.991735	0.225503	0	0	0	1
0.0248148	-0.999015	0.0357148	0.427629	-0.992018	-0.0290529	-0.122642	-0.418253	0.123534	-0.0323962	-0.991806	0.225282	0	0	0	1
0.0243785	-0.999051	0.0350204	0.42724	-0.992094	-0.0285182	-0.122155	-0.418288	0.123012	-0.0317755	-0.991891	0.225072	0	0	0	1
0.0239376	-0.999084	0.034371	0.426852	-0.99217	-0.0279849	-0.121659	-0.418324	0.122484	-0.0311996	-0.991974	0.224861	0	0	0	1
0.0234893	-0.999119	0.0336587	0.426444	-0.992253	-0.0274353	-0.121104	-0.418351	0.121895	-0.0305633	-0.992067	0.22464	0	0	0	1
0.0230406	-0.999154	0.0329199	0.426042	-0.99234	-0.0268819	-0.120516	-0.418377	0.121273	-0.0299009	-0.992163	0.224443	0	0	0	1
0.0225822	-0.99919	0.0321413	0.425635	-0.992431	-0.0263138	-0.119891	-0.418406	0.120614	-0.0292006	-0.992264	0.224262	0	0	0	1
0.0221395	-0.999226	0.031303	0.425225	-0.992528	-0.0257533	-0.119207	-0.418417	0.119895	-0.02844	-0.992373	0.224085	0	0	0	1
0.0216682	-0.999265	0.0303787	0.424791	-0.992634	-0.0251531	-0.118445	-0.418424	0.119097	-0.0275985	-0.992493	0.223917	0	0	0	1
0.0212247	-0.999304	0.0294086	0.424359	-0.992745	-0.0245752	-0.117639	-0.418412	0.118254	-0.0267086	-0.992619	0.22375	0	0	0	1
0.0208373	-0.999333	0.0286764	0.424011	-0.992827	-0.0240882	-0.117045	-0.41843	0.117632	-0.026042	-0.99271	0.223623	0	0	0	1
0.020406	-0.999363	0.0279503	0.423643	-0.992909	-0.0235592	-0.116453	-0.418463	0.117012	-0.025386	-0.9928	0.223488	0	0	0	1
0.0199866	-0.999391	0.027237	0.423267	-0.992989	-0.0230444	-0.11587	-0.418484	0.116401	-0.0247404	-0.992888	0.223321	0	0	0	1
0.0194569	-0.999418	0.0266189	0.422859	-0.993058	-0.0224348	-0.115402	-0.418566	0.115906	-0.024199	-0.99296	0.223145	0	0	0	1
0.0189902	-0.999443	0.0260096	0.422469	-0.993124	-0.0218894	-0.114937	-0.418622	0.115417	-0.0236583	-0.99303	0.222954	0	0	0	1
0.0185069	-0.999467	0.0254289	0.422078	-0.993188	-0.0213316	-0.114487	-0.418689	0.114943	-0.0231471	-0.993097	0.222755	0	0	0	1
0.0179382	-0.999492	0.0248645	0.421658	-0.993253	-0.0206914	-0.114042	-0.418787	0.114472	-0.0226614	-0.993162	0.222552	0	0	0	1
0.0173819	-0.999516	0.0242894	0.421231	-0.993317	-0.0200628	-0.113594	-0.418882	0.114001	-0.0221629	-0.993228	0.222334	0	0	0	1
0.0168579	-0.999539	0.0236902	0.420809	-0.993384	-0.0194633	-0.113113	-0.418953	0.113496	-0.021637	-0.993297	0.222111	0	0	0	1
0.0164042	-0.999561	0.0230993	0.420422	-0.993446	-0.0189356	-0.112653	-0.419018	0.113015	-0.0211104	-0.993363	0.221917	0	0	0	1
0.0170883	-0.999564	0.022467	0.420055	-0.993489	-0.019534	-0.112171	-0.419101	0.112535	-0.0204143	-0.993432	0.221748	0	0	0	1
0.0167367	-0.999586	0.0217178	0.419637	-0.993567	-0.0190881	-0.111557	-0.41914	0.1119	-0.0197215	-0.993518	0.221563	0	0	0	1
0.0163195	-0.999608	0.0209906	0.419234	-0.993644	-0.0185804	-0.110952	-0.419174	0.111272	-0.019057	-0.993602	0.221388	0	0	0	1
0.0160865	-0.999626	0.0203475	0.418837	-0.993708	-0.0182675	-0.110433	-0.419247	0.110737	-0.0184535	-0.993673	0.221217	0	0	0	1
0.0158042	-0.999643	0.0196926	0.418408	-0.993771	-0.0179052	-0.109918	-0.419341	0.110206	-0.0178433	-0.993743	0.221027	0	0	0	1
0.0155269	-0.99966	0.0190468	0.417984	-0.993834	-0.0175494	-0.109405	-0.419435	0.109676	-0.0172413	-0.993812	0.220846	0	0	0	1
0.0151514	-0.999679	0.0183594	0.417537	-0.993905	-0.0170912	-0.108834	-0.419517	0.109087	-0.0166091	-0.993888	0.220652	0	0	0	1
0.0148982	-0.999694	0.0177177	0.417123	-0.993967	-0.0167611	-0.108314	-0.419594	0.108552	-0.0160078	-0.993956	0.220466	0	0	0	1
0.0146686	-0.999711	0.0169248	0.41671	-0.994045	-0.0164366	-0.107651	-0.419598	0.107872	-0.0152557	-0.994042	0.220261	0	0	0	1
0.0145401	-0.999727	0.0161069	0.416328	-0.994125	-0.0162103	-0.106946	-0.419582	0.107152	-0.014468	-0.994132	0.220099	0	0	0	1
0.0143251	-0.999747	0.0150176	0.415852	-0.994228	-0.0158674	-0.106027	-0.419551	0.106213	-0.0134229	-0.994247	0.219926	0	0	0	1
0.0141111	-0.999767	0.0138353	0.415344	-0.99434	-0.0155167	-0.105029	-0.419506	0.105194	-0.0122857	-0.99437	0.219756	0	0	0	1
0.013844	-0.999783	0.0129423	0.414892	-0.994421	-0.0151488	-0.104312	-0.419549	0.10446	-0.0114369	-0.994458	0.219635	0	0	0	1
0.0137389	-0.999797	0.0119269	0.41442	-0.994512	-0.0149295	-0.103471	-0.419553	0.103602	-0.0104508	-0.994559	0.219493	0	0	0	1
0.0136036	-0.999811	0.0108264	0.413918	-0.994612	-0.0146721	-0.102539	-0.41954	0.102653	-0.00938417	-0.994668	0.219344	0	0	0	1
0.0134773	-0.99982	0.0100961	0.413523	-0.994674	-0.0144665	-0.101972	-0.419611	0.102074	-0.00867903	-0.994734	0.219252	0	0	0	1
0.0133458	-0.999831	0.00923982	0.413089	-0.994748	-0.0142428	-0.101277	-0.419653	0.101365	-0.00785075	-0.994813	0.219139	0	0	0	1
0.0134392	-0.999837	0.00832813	0.412632	-0.994822	-0.0142382	-0.100547	-0.419705	0.100623	-0.00694487	-0.994895	0.219017	0	0	0	1
0.0133621	-0.999844	0.00766788	0.412242	-0.994877	-0.0140918	-0.100026	-0.419807	0.100092	-0.00630319	-0.994953	0.218932	0	0	0	1
0.0133006	-0.99985	0.00695592	0.411851	-0.994938	-0.013956	-0.0994358	-0.419877	0.0994921	-0.00560934	-0.995017	0.218826	0	0	0	1
0.0131633	-0.999856	0.00619345	0.411435	-0.995006	-0.0137403	-0.0987774	-0.419942	0.0988226	-0.00487351	-0.995088	0.218707	0	0	0	1
0.013195	-0.99986	0.00553673	0.411044	-0.99506	-0.0137047	-0.0982439	-0.420053	0.0982802	-0.00422431	-0.995145	0.218607	0	0	0	1
0.0133322	-0.999862	0.004874	0.410656	-0.995114	-0.0137741	-0.097681	-0.420148	0.0977088	-0.00355917	-0.995203	0.218501	0	0	0	1
0.0134012	-0.999864	0.00417896	0.410249	-0.995173	-0.0137732	-0.0970817	-0.420221	0.0971003	-0.0028691	-0.995265	0.218364	0	0	0	1
0.0133185	-0.999867	0.0035796	0.409859	-0.995226	-0.0136314	-0.0965495	-0.420299	0.0965597	-0.00228797	-0.995319	0.218223	0	0	0	1
0.0131608	-0.999871	0.00292311	0.409443	-0.995289	-0.01341	-0.0959284	-0.420347	0.0959295	-0.00165824	-0.995382	0.218067	0	0	0	1
0.0129315	-0.999876	0.00230342	0.409023	-0.995355	-0.0131216	-0.095283	-0.420398	0.0952756	-0.00107199	-0.995445	0.217934	0	0	0	1
0.012737	-0.99988	0.00164547	0.408561	-0.995421	-0.0128651	-0.0946252	-0.420489	0.0946092	-0.000444153	-0.995509	0.217794	0	0	0	1
0.0129205	-0.999879	0.000852848	0.408064	-0.995493	-0.012973	-0.0938565	-0.42058	0.0938304	0.00035217	-0.995583	0.217649	0	0	0	1
0.0134778	-0.999872	4.61089e-05	0.407563	-0.99557	-0.0134533	-0.0929654	-0.420643	0.0929283	0.00119552	-0.995667	0.217521	0	0	0	1
0.013787	-0.999867	-0.000883588	0.407017	-0.995677	-0.0136773	-0.0917733	-0.420631	0.0917232	0.00213345	-0.995777	0.217416	0	0	0	1
0.0138956	-0.999864	-0.00181744	0.406468	-0.995793	-0.0137036	-0.0905089	-0.420592	0.0904459	0.0030558	-0.995892	0.217324	0	0	0	1
0.0139487	-0.999862	-0.00255586	0.405974	-0.995887	-0.0136937	-0.089471	-0.42061	0.0893979	0.00378164	-0.995984	0.21726	0	0	0	1
0.0139201	-0.99986	-0.00340807	0.405469	-0.99598	-0.0135938	-0.0884446	-0.420621	0.08836	0.00461377	-0.996073	0.217161	0	0	0	1
0.0138474	-0.999858	-0.00420226	0.404957	-0.996062	-0.0134561	-0.0875343	-0.420691	0.0874394	0.00538603	-0.99615	0.217067	0	0	0	1
0.0139356	-0.999853	-0.00490342	0.404509	-0.996127	-0.0134873	-0.0867852	-0.420772	0.0866805	0.00608199	-0.996213	0.216978	0	0	0	1
0.0139885	-0.999849	-0.00562269	0.40409	-0.996191	-0.0134827	-0.0860422	-0.420821	0.0859276	0.00679299	-0.996273	0.216879	0	0	0	1
0.0140448	-0.999844	-0.00632198	0.403688	-0.996254	-0.0134841	-0.0853153	-0.42086	0.0851909	0.00748461	-0.996332	0.216784	0	0	0	1
0.0140926	-0.999839	-0.00697004	0.403307	-0.996308	-0.0134818	-0.0846828	-0.420912	0.0845494	0.00812576	-0.996381	0.216682	0	0	0	1
0.0140281	-0.999835	-0.00761518	0.402922	-0.996362	-0.0133684	-0.0840665	-0.420961	0.083925	0.00875478	-0.996429	0.216559	0	0	0	1
0.0137749	-0.999834	-0.00816356	0.402509	-0.996415	-0.0130755	-0.0834747	-0.421029	0.0833283	0.00927213	-0.996474	0.21642	0	0	0	1
0.0134685	-0.999834	-0.00866583	0.40205	-0.996477	-0.012735	-0.0827895	-0.421102	0.0826396	0.0097383	-0.996527	0.216282	0	0	0	1
0.0132479	-0.999834	-0.009048	0.401577	-0.996542	-0.0124912	-0.082041	-0.421171	0.0818885	0.0100915	-0.996585	0.216156	0	0	0	1
0.0130898	-0.999834	-0.00927488	0.401097	-0.99661	-0.0123234	-0.0812352	-0.421234	0.0810815	0.0102947	-0.996649	0.216054	0	0	0	1
0.0129882	-0.999835	-0.00926753	0.400612	-0.996691	-0.0122329	-0.0802406	-0.421226	0.0800881	0.0102669	-0.99673	0.215968	0	0	0	1
0.0128374	-0.999839	-0.00904043	0.400109	-0.99678	-0.0121117	-0.0791539	-0.421182	0.0790057	0.0100153	-0.996819	0.215871	0	0	0	1
0.012518	-0.999847	-0.00857889	0.399555	-0.996873	-0.0118408	-0.0780074	-0.421129	0.0778679	0.00951639	-0.996913	0.215758	0	0	0	1
0.0125523	-0.999852	-0.00799202	0.398909	-0.996976	-0.0119326	-0.0766752	-0.421069	0.0765424	0.00891808	-0.997022	0.215624	0	0	0	1
0.0127474	-0.999854	-0.00741724	0.398248	-0.99706	-0.0121807	-0.0755268	-0.42115	0.0753993	0.00834597	-0.997114	0.21555	0	0	0	1
0.0126614	-0.999859	-0.00688329	0.397587	-0.99714	-0.0121435	-0.074477	-0.421285	0.0743568	0.00779434	-0.997197	0.215485	0	0	0	1
0.0126654	-0.999862	-0.00643523	0.396993	-0.997215	-0.0121883	-0.0734465	-0.42135	0.0733317	0.00733527	-0.997276	0.215385	0	0	0	1
0.0127306	-0.999863	-0.00607831	0.396475	-0.997284	-0.0122861	-0.0724978	-0.421366	0.0723869	0.00697245	-0.997348	0.215268	0	0	0	1
0.0129389	-0.999862	-0.00586658	0.396008	-0.997335	-0.0125143	-0.071751	-0.421425	0.0716413	0.00676701	-0.997403	0.215156	0	0	0	1
0.0133063	-0.999857	-0.00581325	0.395538	-0.997377	-0.012889	-0.0710923	-0.421512	0.0709809	0.00673165	-0.99745	0.215016	0	0	0	1
0.0137919	-0.999851	-0.00578844	0.395041	-0.997423	-0.0133802	-0.0703559	-0.421581	0.0702416	0.00673152	-0.997503	0.214846	0	0	0	1
0.0138911	-0.99985	-0.00561404	0.394497	-0.997484	-0.0134972	-0.0694574	-0.42162	0.0693449	0.00655238	-0.997567	0.214687	0	0	0	1
0.0140127	-0.99985	-0.00530847	0.393944	-0.997554	-0.0136462	-0.068416	-0.421618	0.0683069	0.00624178	-0.99764	0.214555	0	0	0	1
0.0139007	-0.999853	-0.00496792	0.393341	-0.997636	-0.0135649	-0.0672241	-0.4216	0.0671204	0.00587822	-0.997723	0.214458	0	0	0	1
0.0139007	-0.999855	-0.00455506	0.392715	-0.997714	-0.013599	-0.0660496	-0.421588	0.0659516	0.00545034	-0.997804	0.21434	0	0	0	1
0.0139708	-0.999855	-0.00435955	0.392041	-0.997781	-0.0136872	-0.0650166	-0.421639	0.064921	0.00524574	-0.997872	0.214154	0	0	0	1
0.0139524	-0.999856	-0.00433796	0.391391	-0.997838	-0.0136749	-0.0641285	-0.421705	0.0640334	0.00521083	-0.99793	0.213938	0	0	0	1
0.0138621	-0.999857	-0.00443787	0.390886	-0.99788	-0.0135818	-0.063498	-0.421764	0.0634021	0.00529616	-0.99797	0.213744	0	0	0	1
0.0136971	-0.999857	-0.00472468	0.390465	-0.997911	-0.0134014	-0.0630492	-0.421809	0.0629503	0.00556586	-0.997997	0.213525	0	0	0	1
0.0134505	-0.999859	-0.00514166	0.390071	-0.997936	-0.0131311	-0.0627156	-0.421876	0.0626126	0.00596204	-0.998016	0.213302	0	0	0	1
0.0132453	-0.999859	-0.00560932	0.389669	-0.997963	-0.0128995	-0.0623322	-0.421938	0.0622245	0.00641092	-0.998037	0.213092	0	0	0	1
0.0130563	-0.999858	-0.00616003	0.389236	-0.997995	-0.0126798	-0.0618585	-0.421997	0.0617451	0.00694271	-0.998064	0.212892	0	0	0	1
0.0127922	-0.999858	-0.00672968	0.388732	-0.998031	-0.012385	-0.0613263	-0.422098	0.0612077	0.0074883	-0.998093	0.2127	0	0	0	1
0.0126497	-0.999856	-0.00732928	0.388203	-0.998076	-0.0122118	-0.0606255	-0.422155	0.0605007	0.00806941	-0.998131	0.21251	0	0	0	1
0.0125618	-0.999852	-0.00800482	0.387695	-0.998127	-0.0120904	-0.0598055	-0.422166	0.0596733	0.00872839	-0.998176	0.212349	0	0	0	1
0.0125773	-0.999844	-0.00892823	0.387156	-0.998189	-0.0120607	-0.058775	-0.422141	0.0586316	0.00963853	-0.998229	0.212209	0	0	0	1
0.0126246	-0.999831	-0.0101376	0.386534	-0.998265	-0.0120512	-0.0574696	-0.422079	0.0573112	0.0108327	-0.998293	0.212067	0	0	0	1
0.0126425	-0.99982	-0.0111789	0.385984	-0.998329	-0.0120226	-0.0563576	-0.422045	0.0561865	0.0118598	-0.998346	0.211947	0	0	0	1
0.012693	-0.999807	-0.0122237	0.385449	-0.998389	-0.0120283	-0.0552805	-0.422007	0.0550963	0.0128927	-0.998394	0.211819	0	0	0	1
0.0127005	-0.999796	-0.0130965	0.384926	-0.998435	-0.0119993	-0.0544401	-0.422067	0.0542453	0.0137545	-0.998429	0.211718	0	0	0	1
0.0130872	-0.999781	-0.0138555	0.384471	-0.998467	-0.0123539	-0.0537727	-0.422153	0.0535631	0.014525	-0.998455	0.211629	0	0	0	1
0.0130763	-0.999769	-0.0146724	0.384037	-0.998509	-0.0123112	-0.0530002	-0.422159	0.0527808	0.0153305	-0.998484	0.211524	0	0	0	1
0.0129286	-0.999761	-0.0153485	0.383628	-0.998544	-0.012138	-0.052375	-0.422213	0.0521496	0.0159902	-0.998507	0.21144	0	0	0	1
0.0129296	-0.999751	-0.0160184	0.383216	-0.998576	-0.0121141	-0.0517717	-0.422282	0.0515381	0.0166518	-0.998528	0.21136	0	0	0	1
0.0129984	-0.999738	-0.0167485	0.38278	-0.998609	-0.0121568	-0.0511052	-0.422342	0.0508616	0.0173763	-0.99855	0.211267	0	0	0	1
0.0131977	-0.999724	-0.0174164	0.382348	-0.998637	-0.0123325	-0.0505119	-0.422431	0.0502566	0.0180461	-0.998569	0.211178	0	0	0	1
0.0132915	-0.999712	-0.0180025	0.381876	-0.998663	-0.0124067	-0.0499788	-0.422566	0.0497145	0.0186295	-0.998586	0.211075	0	0	0	1
0.0133539	-0.999703	-0.0184852	0.38144	-0.99869	-0.0124558	-0.04942	-0.422641	0.0491485	0.0191077	-0.998605	0.210946	0	0	0	1
0.0134191	-0.999695	-0.0188582	0.381027	-0.998722	-0.0125153	-0.0487704	-0.422658	0.0484929	0.0194752	-0.99863	0.21082	0	0	0	1
0.0133389	-0.99969	-0.0191619	0.380576	-0.998754	-0.0124331	-0.0481318	-0.422712	0.0478521	0.0197668	-0.998655	0.210702	0	0	0	1
0.0134838	-0.999682	-0.0194573	0.380115	-0.998782	-0.0125763	-0.0475068	-0.422779	0.0472204	0.0200609	-0.998679	0.210575	0	0	0	1
0.0136148	-0.999677	-0.0196681	0.379644	-0.998813	-0.0127113	-0.0468072	-0.422816	0.0465154	0.0202687	-0.998708	0.21044	0	0	0	1
0.0136734	-0.999675	-0.0197034	0.379146	-0.998851	-0.0127851	-0.0459775	-0.422839	0.045684	0.020296	-0.998746	0.210338	0	0	0	1
0.0136681	-0.999678	-0.0195654	0.378646	-0.998891	-0.012804	-0.0450918	-0.422847	0.0448001	0.0201466	-0.998789	0.210255	0	0	0	1
0.013455	-0.999687	-0.0192346	0.378134	-0.998937	-0.0126254	-0.0441071	-0.422825	0.0438237	0.0197941	-0.998839	0.210183	0	0	0	1
0.0132326	-0.999701	-0.0186609	0.377606	-0.99899	-0.0124509	-0.0429307	-0.422743	0.0426588	0.0191967	-0.998901	0.210126	0	0	0	1
0.0129178	-0.999722	-0.0177442	0.376985	-0.999053	-0.0122011	-0.041532	-0.42264	0.0412771	0.0182504	-0.998977	0.210069	0	0	0	1
0.0126364	-0.999741	-0.0168435	0.376307	-0.999112	-0.0119815	-0.0401299	-0.422576	0.0398908	0.0173222	-0.99905	0.209995	0	0	0	1
0.0126599	-0.999753	-0.0160813	0.37563	-0.999156	-0.0120539	-0.0390115	-0.422611	0.038781	0.0165482	-0.999107	0.209979	0	0	0	1
0.0124109	-0.999768	-0.0153637	0.375015	-0.999201	-0.0118505	-0.0378963	-0.422619	0.0376784	0.0158083	-0.999161	0.209924	0	0	0	1
0.012511	-0.999775	-0.0147804	0.374491	-0.999237	-0.011988	-0.036881	-0.422612	0.0366685	0.015217	-0.999208	0.209843	0	0	0	1
0.0125644	-0.999781	-0.0143003	0.374022	-0.999267	-0.0120716	-0.0360305	-0.422627	0.0358229	0.0147289	-0.999246	0.209776	0	0	0	1
0.0125222	-0.999788	-0.0138459	0.373596	-0.999295	-0.0120565	-0.0352715	-0.422651	0.03507	0.0142643	-0.999279	0.209725	0	0	0	1
0.0124936	-0.999795	-0.0133923	0.373113	-0.999322	-0.0120546	-0.0344897	-0.422695	0.034294	0.0138005	-0.999313	0.209672	0	0	0	1
0.0123182	-0.999803	-0.0129138	0.372564	-0.999352	-0.0119068	-0.0336551	-0.422734	0.0334675	0.0133064	-0.999348	0.209622	0	0	0	1
0.0122365	-0.999812	-0.0122654	0.372005	-0.999385	-0.0118592	-0.0326797	-0.422756	0.0325009	0.0126442	-0.999388	0.209581	0	0	0	1
0.0120994	-0.999821	-0.011671	0.371414	-0.999415	-0.0117523	-0.031782	-0.42287	0.0316119	0.0120351	-0.999424	0.209548	0	0	0	1
0.0124721	-0.999822	-0.0111941	0.370824	-0.999438	-0.0121502	-0.0308916	-0.423003	0.0307228	0.0115595	-0.999458	0.209478	0	0	0	1
0.0130654	-0.999816	-0.0110226	0.370247	-0.999456	-0.012758	-0.0300579	-0.423118	0.0298844	0.0113956	-0.999485	0.209341	0	0	0	1
0.0131066	-0.999816	-0.0109678	0.369731	-0.999477	-0.0128091	-0.0293285	-0.423222	0.0291553	0.0113328	-0.999507	0.209224	0	0	0	1
0.013219	-0.999814	-0.0111015	0.369294	-0.999498	-0.0129265	-0.0285522	-0.423229	0.0283759	0.0114597	-0.999528	0.209098	0	0	0	1
0.0131241	-0.999812	-0.01138	0.368896	-0.999521	-0.0128326	-0.0277962	-0.423202	0.0276175	0.0117256	-0.999546	0.208967	0	0	0	1
0.0128665	-0.999809	-0.0118628	0.368463	-0.999544	-0.0125706	-0.0270728	-0.423223	0.0268911	0.0121919	-0.999561	0.208843	0	0	0	1
0.0127522	-0.999803	-0.0125323	0.368031	-0.999566	-0.0124485	-0.0262842	-0.423227	0.0260956	0.0128483	-0.999574	0.208734	0	0	0	1
0.0125611	-0.999793	-0.0134424	0.367505	-0.999598	-0.0122495	-0.0251367	-0.423165	0.0249394	0.0137389	-0.999591	0.208616	0	0	0	1
0.0123252	-0.999783	-0.0143958	0.366876	-0.999637	-0.0120115	-0.0236652	-0.423077	0.0234597	0.0146683	-0.999614	0.208525	0	0	0	1
0.0124154	-0.999773	-0.0149992	0.366319	-0.999663	-0.0121054	-0.0224875	-0.423092	0.0222734	0.0152594	-0.999632	0.208502	0	0	0	1
0.012483	-0.999762	-0.0156476	0.365752	-0.999689	-0.0121779	-0.0212715	-0.423092	0.0210484	0.0158942	-0.999649	0.208468	0	0	0	1
0.0123166	-0.999756	-0.0161518	0.365197	-0.999716	-0.0120208	-0.0200581	-0.423099	0.0198316	0.0163802	-0.999666	0.208468	0	0	0	1
0.0121696	-0.999752	-0.0165569	0.364685	-0.999738	-0.0118832	-0.0190196	-0.423138	0.0187906	0.0167699	-0.99968	0.208467	0	0	0	1
0.0119329	-0.999748	-0.0169499	0.36421	-0.999758	-0.0116559	-0.0180435	-0.423165	0.0178138	0.017147	-0.999691	0.208463	0	0	0	1
0.0117721	-0.999744	-0.0173002	0.363747	-0.999776	-0.0115043	-0.0171611	-0.423201	0.0169301	0.0174842	-0.999701	0.208441	0	0	0	1
0.0117054	-0.99974	-0.0175722	0.363269	-0.99979	-0.011448	-0.0163168	-0.423223	0.0160838	0.0177453	-0.99971	0.208361	0	0	0	1
0.0115029	-0.99974	-0.0177068	0.3628	-0.999805	-0.0112572	-0.0155442	-0.42325	0.0153132	0.017868	-0.99972	0.208275	0	0	0	1
0.0113774	-0.999742	-0.0176869	0.36232	-0.999819	-0.0111473	-0.0146834	-0.423241	0.0144548	0.0178366	-0.999733	0.208177	0	0	0	1
0.011085	-0.999749	-0.0174505	0.361759	-0.999836	-0.0108752	-0.0137228	-0.423253	0.013502	0.0175855	-0.999751	0.208085	0	0	0	1
0.0110812	-0.999755	-0.0171184	0.361147	-0.999848	-0.010892	-0.0127865	-0.42329	0.0125692	0.0172432	-0.999769	0.208003	0	0	0	1
0.0113568	-0.999755	-0.0169411	0.3605	-0.999854	-0.0111827	-0.0120406	-0.423317	0.0118204	0.0170611	-0.999782	0.207922	0	0	0	1
0.0114662	-0.99976	-0.0165211	0.359909	-0.999864	-0.0113135	-0.0110548	-0.423272	0.0108375	0.0166313	-0.9998	0.207814	0	0	0	1
0.0120172	-0.999759	-0.0162414	0.359345	-0.999866	-0.0118817	-0.0101825	-0.423295	0.00995928	0.0163473	-0.999814	0.207682	0	0	0	1
0.0121949	-0.999758	-0.0161117	0.358785	-0.999872	-0.0120732	-0.00941434	-0.42336	0.00918974	0.0162101	-0.999823	0.207526	0	0	0	1
0.0123482	-0.999756	-0.0161765	0.358296	-0.999876	-0.0122379	-0.00868144	-0.423385	0.00845352	0.0162674	-0.999829	0.207372	0	0	0	1
0.0124672	-0.999751	-0.0163488	0.357831	-0.999881	-0.0123669	-0.00798321	-0.423436	0.0077512	0.016432	-0.999832	0.207264	0	0	0	1
0.0125456	-0.999743	-0.0167653	0.357359	-0.999886	-0.0124558	-0.00717059	-0.423441	0.00693207	0.0168389	-0.999831	0.207138	0	0	0	1
0.0124363	-0.999736	-0.0172627	0.35693	-0.999892	-0.0123553	-0.00645955	-0.423455	0.0062167	0.0173267	-0.999828	0.207026	0	0	0	1
0.0124097	-0.999727	-0.0178359	0.356472	-0.999897	-0.0123396	-0.00565054	-0.423451	0.00540104	0.0178896	-0.999823	0.206904	0	0	0	1
0.0124982	-0.999717	-0.0182825	0.356013	-0.999899	-0.0124398	-0.0048854	-0.423478	0.00462871	0.0183272	-0.999819	0.206799	0	0	0	1
0.0125215	-0.999706	-0.018893	0.355469	-0.999903	-0.0124787	-0.00390572	-0.423483	0.00364092	0.0189255	-0.999812	0.206681	0	0	0	1
0.0124506	-0.999691	-0.0196847	0.35486	-0.999908	-0.0124294	-0.00266991	-0.423456	0.00239652	0.0197015	-0.9998	0.206583	0	0	0	1
0.0126147	-0.999668	-0.0207577	0.354153	-0.999908	-0.0126258	-0.000989683	-0.423338	0.000699355	0.0207536	-0.999782	0.206477	0	0	0	1
0.012631	-0.999645	-0.0218037	0.353398	-0.999908	-0.0126777	0.000676185	-0.423264	-0.000980298	0.0217784	-0.99976	0.206372	0	0	0	1
0.0125494	-0.99963	-0.0225174	0.352685	-0.999907	-0.0126244	0.00190648	-0.423352	-0.00221799	0.0224765	-0.999742	0.206317	0	0	0	1
0.0126643	-0.999619	-0.0229549	0.352109	-0.999903	-0.0127619	0.00284797	-0.423439	-0.0031678	0.0229018	-0.99973	0.206264	0	0	0	1
0.0125846	-0.999611	-0.0233479	0.351564	-0.999901	-0.0127061	0.00382017	-0.423419	-0.00414332	0.0232826	-0.999718	0.206112	0	0	0	1
0.0124111	-0.999608	-0.0235864	0.351139	-0.999899	-0.0125506	0.00454573	-0.423372	-0.00486796	0.0235127	-0.999709	0.205927	0	0	0	1
0.0122704	-0.999604	-0.0238241	0.350735	-0.999898	-0.0124258	0.00516587	-0.423306	-0.00548786	0.0237433	-0.9997	0.205677	0	0	0	1
0.0118911	-0.999603	-0.0240414	0.350236	-0.999898	-0.0120646	0.0058792	-0.423253	-0.00619493	0.0239541	-0.999691	0.205389	0	0	0	1
0.0115745	-0.999605	-0.0241055	0.349716	-0.999897	-0.0117659	0.00660639	-0.423241	-0.00691544	0.0240116	-0.999685	0.205148	0	0	0	1
0.0114818	-0.999609	-0.0240033	0.349181	-0.999893	-0.0116916	0.0074085	-0.423236	-0.00771429	0.0239007	-0.999682	0.204941	0	0	0	1
0.0115744	-0.999611	-0.0238638	0.34858	-0.999884	-0.0118057	0.00835713	-0.423213	-0.00866369	0.0237493	-0.999678	0.204701	0	0	0	1
0.0116419	-0.999611	-0.0238339	0.347975	-0.999874	-0.011896	0.00933176	-0.423156	-0.00963978	0.0237072	-0.99967	0.204409	0	0	0	1
0.0115466	-0.999612	-0.023817	0.347444	-0.999867	-0.0118199	0.0101483	-0.423123	-0.010454	0.0236816	-0.999662	0.204161	0	0	0	1
0.0115207	-0.999613	-0.0238057	0.347001	-0.999861	-0.0118072	0.0107117	-0.423167	-0.0110168	0.0236638	-0.999657	0.203996	0	0	0	1
0.0113864	-0.999612	-0.0239293	0.346594	-0.999858	-0.0116846	0.0111462	-0.423227	-0.0114497	0.0237839	-0.999649	0.203826	0	0	0	1
0.0113055	-0.999605	-0.024221	0.346192	-0.999854	-0.0116164	0.0115353	-0.42328	-0.0118402	0.0240719	-0.999638	0.203617	0	0	0	1
0.0110905	-0.999601	-0.0245236	0.345755	-0.999852	-0.0114143	0.0119193	-0.423358	-0.0122226	0.0243726	-0.999626	0.203402	0	0	0	1
0.0110214	-0.999596	-0.0247552	0.34539	-0.999849	-0.0113565	0.0122629	-0.423417	-0.0125673	0.0246011	-0.999616	0.203227	0	0	0	1
0.0111975	-0.999589	-0.0249448	0.345022	-0.999842	-0.011544	0.0126271	-0.423482	-0.012938	0.0247843	-0.999607	0.203061	0	0	0	1
0.0112935	-0.999584	-0.0250815	0.344589	-0.999835	-0.0116527	0.0130628	-0.423577	-0.0133778	0.0249147	-0.999598	0.202904	0	0	0	1
0.0115821	-0.999576	-0.0253003	0.344087	-0.999824	-0.0119591	0.0136502	-0.423682	-0.0139751	0.0251225	-0.999584	0.202757	0	0	0	1
0.0115874	-0.99957	-0.0255225	0.343545	-0.999813	-0.0119857	0.0143721	-0.423784	-0.0147001	0.0253359	-0.999569	0.202649	0	0	0	1
0.0113611	-0.999565	-0.0258233	0.34301	-0.999803	-0.0117858	0.0152279	-0.42385	-0.0155538	0.02563	-0.999548	0.202578	0	0	0	1
0.0111901	-0.99956	-0.0260863	0.342515	-0.999793	-0.0116382	0.0159787	-0.423922	-0.0163035	0.0258868	-0.99953	0.202506	0	0	0	1
0.0109782	-0.999552	-0.0264703	0.342008	-0.999782	-0.0114539	0.016792	-0.423953	-0.0171159	0.0262649	-0.999506	0.202392	0	0	0	1
0.0108375	-0.999546	-0.0267741	0.341555	-0.999772	-0.0113358	0.017445	-0.424007	-0.0177688	0.0265636	-0.999487	0.202286	0	0	0	1
0.0105763	-0.999539	-0.0271386	0.341084	-0.999762	-0.0111	0.0181456	-0.424047	-0.0184668	0.0269249	-0.999465	0.202165	0	0	0	1
0.0104239	-0.999531	-0.0274736	0.340632	-0.999753	-0.0109695	0.0187251	-0.424125	-0.0190459	0.0272562	-0.999445	0.202052	0	0	0	1
0.0103293	-0.999522	-0.0278396	0.340167	-0.999741	-0.0109	0.0193805	-0.424167	-0.0197029	0.0276167	-0.999422	0.20191	0	0	0	1
0.010169	-0.999516	-0.0281152	0.339726	-0.99973	-0.010763	0.0200223	-0.424194	-0.0203435	0.0278886	-0.999402	0.201773	0	0	0	1
0.00989805	-0.999513	-0.0282975	0.339264	-0.99972	-0.0105123	0.0206144	-0.424265	-0.0209302	0.02807	-0.999385	0.201652	0	0	0	1
0.00970848	-0.999511	-0.0284641	0.338756	-0.999707	-0.0103462	0.0213198	-0.42432	-0.0216322	0.0282332	-0.999365	0.201514	0	0	0	1
0.00943043	-0.999509	-0.0286134	0.338216	-0.999692	-0.0100938	0.0221136	-0.424359	-0.0224199	0.0283806	-0.999344	0.201366	0	0	0	1
0.00924254	-0.999513	-0.0285403	0.337716	-0.999676	-0.00992678	0.0229073	-0.424387	-0.0232078	0.0283038	-0.999328	0.201254	0	0	0	1
0.00903761	-0.999523	-0.0282623	0.337244	-0.999656	-0.00974199	0.0238565	-0.424341	-0.0241488	0.0280214	-0.999313	0.201161	0	0	0	1
0.00879492	-0.99954	-0.0277081	0.33674	-0.999633	-0.00951412	0.0248836	-0.424281	-0.0251642	0.0274635	-0.999304	0.201068	0	0	0	1
0.00884859	-0.999558	-0.0270601	0.336148	-0.99961	-0.0095754	0.0257749	-0.424261	-0.0260511	0.0268059	-0.999299	0.201029	0	0	0	1
0.00880826	-0.999584	-0.0260748	0.335554	-0.999582	-0.00953719	0.0268514	-0.424159	-0.0271174	0.0258117	-0.999297	0.201039	0	0	0	1
0.00861612	-0.999613	-0.0250164	0.334928	-0.999556	-0.00934114	0.027852	-0.424133	-0.0281035	0.0247497	-0.999297	0.201096	0	0	0	1
0.00850887	-0.999637	-0.0240467	0.334292	-0.99953	-0.00922953	0.0288142	-0.424169	-0.0290543	0.0237746	-0.999293	0.201127	0	0	0	1
0.00850365	-0.999654	-0.0233314	0.333679	-0.999501	-0.00922597	0.0297867	-0.424197	-0.0300203	0.0230509	-0.999282	0.201058	0	0	0	1
0.00895656	-0.999665	-0.0227011	0.333174	-0.99947	-0.00968016	0.0306929	-0.424199	-0.0309311	0.0223986	-0.999269	0.200977	0	0	0	1
0.00907871	-0.999675	-0.0222136	0.332735	-0.999445	-0.00980344	0.0314344	-0.424211	-0.0316707	0.0219003	-0.999257	0.2009	0	0	0	1
0.00884588	-0.999682	-0.0219821	0.332263	-0.999428	-0.00957661	0.0320458	-0.424249	-0.032275	0.0216704	-0.999242	0.20079	0	0	0	1
0.00877246	-0.999686	-0.0218528	0.331816	-0.999412	-0.00951035	0.0325707	-0.424284	-0.0327971	0.0215385	-0.999228	0.200686	0	0	0	1
0.00858411	-0.999696	-0.0214676	0.33137	-0.99939	-0.00932451	0.0332833	-0.424283	-0.0335022	0.0211532	-0.999213	0.2006	0	0	0	1
0.00866903	-0.999704	-0.021033	0.330873	-0.999362	-0.00941166	0.0340947	-0.424247	-0.0343114	0.0207083	-0.999195	0.200516	0	0	0	1
0.00889519	-0.999711	-0.0206217	0.330347	-0.999337	-0.00963715	0.0347617	-0.424259	-0.0349793	0.0202831	-0.99918	0.200464	0	0	0	1
0.00882111	-0.999718	-0.0202679	0.329829	-0.999316	-0.00956266	0.0353598	-0.424298	-0.0355726	0.0199264	-0.999167	0.200409	0	0	0	1
0.00867866	-0.999724	-0.020044	0.329282	-0.999298	-0.00942336	0.0359206	-0.424364	-0.0361285	0.0197025	-0.999151	0.200324	0	0	0	1
0.00856734	-0.999731	-0.019771	0.328801	-0.999278	-0.00931354	0.0365022	-0.424398	-0.0367055	0.0194282	-0.999136	0.200236	0	0	0	1
0.00838371	-0.999739	-0.0194476	0.328396	-0.999257	-0.00912981	0.037113	-0.424394	-0.0373099	0.0191062	-0.999119	0.200156	0	0	0	1
0.00832588	-0.999742	-0.0192732	0.328017	-0.999238	-0.00907549	0.0376402	-0.424394	-0.0378345	0.0189293	-0.999103	0.200068	0	0	0	1
0.00835919	-0.999741	-0.0193174	0.32763	-0.999217	-0.00912046	0.0381669	-0.424399	-0.0383622	0.0189675	-0.999082	0.199997	0	0	0	1
0.00823391	-0.99974	-0.0194296	0.327222	-0.999198	-0.00900936	0.0386804	-0.424442	-0.0388745	0.0190797	-0.99906	0.199974	0	0	0	1
0.00804855	-0.999736	-0.0197021	0.326775	-0.99917	-0.0088493	0.0394336	-0.424448	-0.0396266	0.0193525	-0.999026	0.199964	0	0	0	1
0.00781985	-0.999733	-0.0199754	0.326313	-0.999135	-0.00864971	0.0403566	-0.424447	-0.0405477	0.0196267	-0.998983	0.199985	0	0	0	1
0.00762983	-0.999729	-0.0202501	0.325797	-0.999083	-0.00849713	0.0416699	-0.42437	-0.0418598	0.0198977	-0.998924	0.200024	0	0	0	1
0.00773817	-0.999722	-0.0205581	0.325264	-0.99902	-0.00864745	0.0431124	-0.424247	-0.0433073	0.0201884	-0.998856	0.200116	0	0	0	1
0.00777576	-0.999721	-0.0205632	0.324738	-0.998962	-0.00871169	0.0444216	-0.424189	-0.0446176	0.0201804	-0.998799	0.200296	0	0	0	1
0.00765918	-0.999716	-0.020848	0.324071	-0.998898	-0.00863719	0.0458503	-0.424145	-0.0460466	0.0204578	-0.998728	0.200463	0	0	0	1
0.00755103	-0.999717	-0.0208364	0.323457	-0.998846	-0.00855174	0.0469805	-0.424202	-0.0471746	0.0204415	-0.998676	0.200673	0	0	0	1
0.00750412	-0.999714	-0.0210162	0.322855	-0.998801	-0.00853301	0.0479324	-0.424263	-0.0481272	0.0206152	-0.998627	0.200819	0	0	0	1
0.00752092	-0.999707	-0.0213215	0.322355	-0.998771	-0.00857735	0.0485458	-0.424327	-0.0487438	0.0209141	-0.998591	0.200907	0	0	0	1
0.00762471	-0.999698	-0.0217356	0.32197	-0.998753	-0.00870887	0.0489034	-0.424357	-0.0491072	0.0213195	-0.998565	0.200941	0	0	0	1
0.00793871	-0.999677	-0.0225492	0.321585	-0.998744	-0.00906498	0.0490142	-0.424394	-0.049232	0.0221157	-0.998541	0.200921	0	0	0	1
0.00850115	-0.99965	-0.0235198	0.321239	-0.998745	-0.00967169	0.048884	-0.424466	-0.0491235	0.0230586	-0.998525	0.200938	0	0	0	1
0.00892576	-0.999626	-0.0243702	0.32091	-0.998736	-0.0101396	0.0489645	-0.424488	-0.0492225	0.0238862	-0.998501	0.200948	0	0	0	1
0.00890984	-0.999611	-0.024969	0.320546	-0.998719	-0.0101615	0.0493029	-0.424518	-0.0495667	0.0244815	-0.998469	0.20096	0	0	0	1
0.00860232	-0.999606	-0.0252995	0.320175	-0.9987	-0.00988177	0.0497493	-0.424571	-0.0500089	0.0248224	-0.998439	0.200988	0	0	0	1
0.00817008	-0.999607	-0.0253845	0.31981	-0.998669	-0.00947184	0.0504558	-0.424564	-0.0507057	0.0249222	-0.998401	0.201037	0	0	0	1
0.00776491	-0.999612	-0.0253083	0.319425	-0.998632	-0.0090826	0.0512343	-0.42454	-0.0514736	0.0248596	-0.998364	0.201105	0	0	0	1
0.00746801	-0.99962	-0.0250814	0.319016	-0.998597	-0.00879266	0.0519776	-0.424521	-0.0522076	0.0246418	-0.998331	0.201211	0	0	0	1
0.00734513	-0.99963	-0.0247457	0.318564	-0.998561	-0.00866932	0.0526733	-0.424499	-0.0528976	0.0243069	-0.998303	0.201335	0	0	0	1
0.00755752	-0.999639	-0.0243124	0.318039	-0.998522	-0.00887533	0.0533761	-0.424447	-0.0536019	0.0238568	-0.998276	0.201509	0	0	0	1
0.00766003	-0.999652	-0.023748	0.317461	-0.998481	-0.00896482	0.0541206	-0.424424	-0.054344	0.0232811	-0.99825	0.201702	0	0	0	1
0.00717601	-0.999665	-0.0233157	0.316845	-0.998435	-0.00847899	0.0550412	-0.424457	-0.0552498	0.0228679	-0.998209	0.201852	0	0	0	1
0.00642125	-0.999679	-0.0229317	0.316317	-0.99837	-0.00773256	0.0563082	-0.424418	-0.0564969	0.0225164	-0.998148	0.202013	0	0	0	1
0.00602795	-0.999675	-0.0232075	0.315808	-0.998288	-0.00738922	0.057789	-0.424235	-0.0579712	0.0228031	-0.998057	0.202133	0	0	0	1
0.00613332	-0.999661	-0.0238015	0.315335	-0.998239	-0.0075483	0.0586175	-0.424162	-0.0588067	0.0233836	-0.997994	0.202256	0	0	0	1
0.00655971	-0.999641	-0.0245032	0.314941	-0.99822	-0.00802176	0.0588829	-0.424184	-0.0590878	0.0240569	-0.997962	0.202378	0	0	0	1
0.00675036	-0.999629	-0.024935	0.314592	-0.998189	-0.00824933	0.0593583	-0.424162	-0.0595715	0.0244727	-0.997923	0.202498	0	0	0	1
0.00674849	-0.999622	-0.0252106	0.314207	-0.998157	-0.00827739	0.0599031	-0.424171	-0.0601186	0.0247434	-0.997883	0.202633	0	0	0	1
0.00655869	-0.999621	-0.0253238	0.313752	-0.998109	-0.00811494	0.0607159	-0.424165	-0.0609278	0.0248612	-0.997831	0.202817	0	0	0	1
0.00614091	-0.999631	-0.0250095	0.313346	-0.998071	-0.00769529	0.0613914	-0.424239	-0.0615907	0.0245677	-0.997798	0.203038	0	0	0	1
0.00572868	-0.999643	-0.0246448	0.312995	-0.99803	-0.00727851	0.062102	-0.424269	-0.0622888	0.024224	-0.997763	0.203232	0	0	0	1
0.00547223	-0.999651	-0.0243824	0.312743	-0.998002	-0.00701769	0.062583	-0.424292	-0.0627617	0.0239746	-0.99774	0.203372	0	0	0	1
0.00543328	-0.999655	-0.0242182	0.312571	-0.997986	-0.00697473	0.0628444	-0.424293	-0.0630212	0.0238114	-0.997727	0.20345	0	0	0	1
0.00550022	-0.999654	-0.024253	0.312459	-0.99798	-0.00704585	0.0629322	-0.424291	-0.0631109	0.0238413	-0.997721	0.203463	0	0	0	1
0.00549968	-0.99965	-0.0244081	0.312371	-0.997978	-0.00705562	0.0629535	-0.424306	-0.0631332	0.023996	-0.997716	0.203445	0	0	0	1
0.0055038	-0.999646	-0.0245576	0.312312	-0.997975	-0.00707053	0.0630096	-0.4243	-0.0631905	0.0241445	-0.997708	0.203426	0	0	0	1
0.00553319	-0.999643	-0.0247023	0.312257	-0.997974	-0.00710902	0.0630097	-0.424312	-0.0631923	0.024287	-0.997705	0.203419	0	0	0	1
0.00552024	-0.99964	-0.0247979	0.312207	-0.997975	-0.00710191	0.0630004	-0.424333	-0.0631834	0.0243833	-0.997703	0.203416	0	0	0	1
0.00547934	-0.99964	-0.024833	0.312169	-0.997975	-0.00706357	0.0630116	-0.42435	-0.0631938	0.0244209	-0.997701	0.203414	0	0	0	1
0.00542845	-0.999639	-0.024881	0.312131	-0.997973	-0.00701657	0.0630426	-0.424359	-0.0632239	0.0244717	-0.997698	0.203407	0	0	0	1
0.00538337	-0.999638	-0.0249234	0.312097	-0.99797	-0.00697547	0.0630921	-0.424361	-0.0632727	0.0245166	-0.997694	0.203402	0	0	0	1
0.00534076	-0.999637	-0.0249699	0.312066	-0.997967	-0.00693717	0.063145	-0.424359	-0.0633248	0.0245653	-0.99769	0.203394	0	0	0	1
0.00529771	-0.999636	-0.024997	0.312039	-0.997965	-0.00689671	0.0631772	-0.424363	-0.0633562	0.0245949	-0.997687	0.203389	0	0	0	1
0.005259	-0.999636	-0.0250095	0.312019	-0.997964	-0.00685934	0.0631968	-0.424371	-0.0633749	0.0246096	-0.997685	0.203388	0	0	0	1
0.00521369	-0.999636	-0.0250294	0.311997	-0.997963	-0.00681612	0.063227	-0.424373	-0.0634041	0.0246322	-0.997683	0.203383	0	0	0	1
0.00517762	-0.999636	-0.0250448	0.311977	-0.997962	-0.00678157	0.0632465	-0.424379	-0.0634229	0.0246497	-0.997681	0.203381	0	0	0	1
0.00513339	-0.999636	-0.0250626	0.311956	-0.99796	-0.00673911	0.0632694	-0.424385	-0.0634448	0.0246701	-0.997679	0.203379	0	0	0	1
0.00509305	-0.999635	-0.0250833	0.311934	-0.997959	-0.006701	0.0633037	-0.424385	-0.0634782	0.024693	-0.997677	0.203372	0	0	0	1
0.00505733	-0.999635	-0.0250944	0.311916	-0.997957	-0.00666676	0.0633324	-0.424388	-0.0635061	0.0247062	-0.997675	0.203371	0	0	0	1
0.00501958	-0.999635	-0.0251183	0.311896	-0.997956	-0.00663108	0.0633518	-0.424393	-0.0635248	0.0247324	-0.997673	0.203367	0	0	0	1
0.00500217	-0.999635	-0.0251313	0.311885	-0.997954	-0.00661518	0.0633782	-0.42439	-0.0635509	0.0247462	-0.997671	0.203365	0	0	0	1
0.0049624	-0.999635	-0.0251416	0.311868	-0.997953	-0.00657667	0.0633999	-0.424394	-0.0635716	0.0247589	-0.997669	0.203364	0	0	0	1
0.00491852	-0.999634	-0.0251577	0.311845	-0.997952	-0.00653433	0.0634175	-0.424402	-0.0635883	0.0247776	-0.997668	0.20336	0	0	0	1
0.00487921	-0.999634	-0.0251718	0.311828	-0.997951	-0.00649649	0.0634382	-0.424405	-0.0636081	0.0247941	-0.997666	0.203357	0	0	0	1
0.00483811	-0.999634	-0.0251851	0.311814	-0.99795	-0.00645674	0.0634555	-0.424409	-0.0636244	0.0248098	-0.997664	0.203356	0	0	0	1
0.00480614	-0.999634	-0.0251992	0.311798	-0.997949	-0.00642626	0.0634769	-0.42441	-0.0636451	0.0248259	-0.997663	0.203352	0	0	0	1
0.00475555	-0.999634	-0.0252042	0.311783	-0.997949	-0.00637645	0.0634919	-0.424416	-0.0636589	0.024834	-0.997662	0.203351	0	0	0	1
0.00471703	-0.999634	-0.0252225	0.311767	-0.997948	-0.00633962	0.0635107	-0.424418	-0.0636768	0.0248545	-0.99766	0.203347	0	0	0	1
0.00466544	-0.999634	-0.0252268	0.311749	-0.997947	-0.00628875	0.0635244	-0.424424	-0.0636893	0.0248621	-0.997659	0.203346	0	0	0	1
0.00431763	-0.999635	-0.0252336	0.311725	-0.997948	-0.00594246	0.0635437	-0.424427	-0.0637	0.0248909	-0.997658	0.203342	0	0	0	1
0.00410649	-0.999636	-0.0252378	0.311714	-0.997948	-0.00573228	0.0635571	-0.424427	-0.0637082	0.0249084	-0.997657	0.203342	0	0	0	1
0.00403594	-0.999636	-0.0252523	0.311702	-0.997947	-0.00566328	0.0635774	-0.424425	-0.0637268	0.0249273	-0.997655	0.203339	0	0	0	1
0.00395658	-0.999636	-0.0252651	0.311687	-0.997946	-0.00558545	0.0636004	-0.424426	-0.0637479	0.0249449	-0.997653	0.203337	0	0	0	1
0.00385463	-0.999636	-0.025277	0.311675	-0.997946	-0.00548487	0.0636177	-0.424426	-0.0637627	0.0249632	-0.997652	0.203336	0	0	0	1
0.00369087	-0.999636	-0.0252911	0.311658	-0.997945	-0.00532299	0.0636452	-0.424423	-0.0637862	0.0249876	-0.99765	0.203331	0	0	0	1
0.00356886	-0.999637	-0.0253022	0.311645	-0.997945	-0.00520231	0.0636615	-0.424424	-0.0637995	0.0250064	-0.997648	0.20333	0	0	0	1
0.00348399	-0.999636	-0.0253175	0.31163	-0.997943	-0.00511921	0.0636875	-0.424422	-0.0638235	0.0250269	-0.997646	0.203326	0	0	0	1
