# Supplementary material for: Axially rigid steerable needle with compliant active tip control
Source: PLoS One. 2021 Dec 16;16(12):e0261089. doi: 10.1371/journal.pone.0261089 (PMC8675730; doi:10.1371/journal.pone.0261089)
Supplement: S5 File — (ZIP) [file pone.0261089.s005.zip › Ins8/poseLog_Thu_Apr_29_16_17_32_2021_.csv]

-0.100298	-0.99388	-0.0455769	0.250947	-0.994462	0.0986852	0.0357197	-0.491593	-0.0310313	0.0488908	-0.99832	0.208626	0	0	0	1
-0.100286	-0.993881	-0.0455638	0.25095	-0.994463	0.0986736	0.0357156	-0.491594	-0.0310291	0.0488771	-0.99832	0.208625	0	0	0	1
-0.100238	-0.993904	-0.0451703	0.251062	-0.994472	0.0986464	0.0355355	-0.491633	-0.030891	0.0484664	-0.998345	0.208647	0	0	0	1
-0.100154	-0.993919	-0.0450195	0.251117	-0.994481	0.0985694	0.0354908	-0.491619	-0.0308654	0.0483094	-0.998353	0.208635	0	0	0	1
-0.100024	-0.99395	-0.0446356	0.251245	-0.994498	0.0984587	0.0353283	-0.491626	-0.0307477	0.0479074	-0.998376	0.208643	0	0	0	1
-0.0998403	-0.993986	-0.0442358	0.251395	-0.99452	0.0982949	0.0351706	-0.491611	-0.0306389	0.0474886	-0.998399	0.208654	0	0	0	1
-0.0994334	-0.994046	-0.0438145	0.251561	-0.994562	0.0979051	0.0350791	-0.491574	-0.0306086	0.0470481	-0.998421	0.20866	0	0	0	1
-0.0989846	-0.994113	-0.0433059	0.251725	-0.994609	0.0974788	0.0349261	-0.491596	-0.030527	0.0465134	-0.998449	0.208674	0	0	0	1
-0.09865	-0.994171	-0.0427292	0.251935	-0.994644	0.097168	0.0347886	-0.491601	-0.0304619	0.0459161	-0.998478	0.208683	0	0	0	1
-0.0983397	-0.994224	-0.0422022	0.252133	-0.994675	0.0968766	0.0347244	-0.491583	-0.0304635	0.0453761	-0.998503	0.208674	0	0	0	1
-0.0980851	-0.994273	-0.0416379	0.252336	-0.994699	0.0966415	0.0346733	-0.491573	-0.0304789	0.044802	-0.998529	0.20867	0	0	0	1
-0.0978199	-0.994325	-0.0410122	0.252564	-0.994725	0.0963971	0.0346317	-0.491562	-0.0305098	0.0441674	-0.998556	0.208671	0	0	0	1
-0.0975974	-0.994372	-0.0404017	0.252768	-0.994744	0.0961928	0.0346427	-0.491551	-0.0305895	0.0435542	-0.99858	0.20866	0	0	0	1
-0.0973635	-0.994425	-0.0396557	0.253006	-0.994763	0.0959798	0.0346858	-0.491538	-0.0307144	0.042809	-0.998609	0.208648	0	0	0	1
-0.0971299	-0.994479	-0.038859	0.25324	-0.99478	0.0957656	0.0348067	-0.491516	-0.0309213	0.0420208	-0.998636	0.208623	0	0	0	1
-0.0969075	-0.994537	-0.0379109	0.253488	-0.99479	0.0955618	0.0350668	-0.491475	-0.0312806	0.0410955	-0.998663	0.208572	0	0	0	1
-0.0967429	-0.994599	-0.0366986	0.253741	-0.994788	0.0954172	0.0355194	-0.49143	-0.0318541	0.0399275	-0.998693	0.20849	0	0	0	1
-0.0965982	-0.994667	-0.0351936	0.254009	-0.994774	0.0952932	0.0362331	-0.491359	-0.0327145	0.0384937	-0.998721	0.208361	0	0	0	1
-0.0963142	-0.994751	-0.0335528	0.254241	-0.994775	0.0950395	0.0368695	-0.491358	-0.0335155	0.0369125	-0.998754	0.208183	0	0	0	1
-0.096119	-0.994831	-0.0317012	0.254494	-0.994757	0.0948755	0.0377532	-0.491319	-0.0345789	0.0351477	-0.998782	0.20798	0	0	0	1
-0.0959537	-0.994903	-0.0298829	0.25475	-0.994741	0.0947482	0.0385068	-0.491304	-0.0355077	0.0334045	-0.998809	0.2078	0	0	0	1
-0.0958202	-0.994959	-0.0284217	0.255001	-0.994738	0.0946576	0.038793	-0.491345	-0.0359357	0.0319733	-0.998841	0.20772	0	0	0	1
-0.0957082	-0.995	-0.0273219	0.255246	-0.994748	0.0945875	0.0387193	-0.491414	-0.03597	0.0308682	-0.998874	0.207726	0	0	0	1
-0.0954591	-0.99505	-0.0263898	0.255545	-0.994783	0.0943846	0.0383031	-0.49151	-0.0356514	0.0298926	-0.998915	0.2078	0	0	0	1
-0.0951013	-0.995102	-0.0256746	0.255855	-0.994828	0.0940632	0.037933	-0.491556	-0.0353608	0.0291334	-0.998948	0.207864	0	0	0	1
-0.0947664	-0.99515	-0.0250472	0.256175	-0.994869	0.0937601	0.0376027	-0.491571	-0.0351006	0.0284663	-0.998976	0.207916	0	0	0	1
-0.0944325	-0.995198	-0.0243934	0.256505	-0.99491	0.0934587	0.0372647	-0.491588	-0.0348347	0.0277723	-0.999005	0.207967	0	0	0	1
-0.094108	-0.995246	-0.0237008	0.256852	-0.994949	0.093167	0.0369483	-0.491611	-0.0345932	0.0270424	-0.999034	0.207981	0	0	0	1
-0.0938055	-0.995299	-0.0226379	0.257298	-0.994989	0.0929127	0.0365167	-0.491689	-0.0342705	0.0259342	-0.999074	0.207964	0	0	0	1
-0.0936173	-0.995346	-0.0213329	0.257757	-0.995019	0.0927812	0.0360347	-0.491827	-0.0339165	0.0245844	-0.99912	0.207913	0	0	0	1
-0.0934785	-0.995378	-0.0204124	0.258103	-0.995037	0.0926799	0.035776	-0.491917	-0.0337476	0.0236397	-0.999149	0.207801	0	0	0	1
-0.093295	-0.99541	-0.0196499	0.258419	-0.99506	0.0925276	0.0355437	-0.491977	-0.0335912	0.0228532	-0.999173	0.207722	0	0	0	1
-0.0930036	-0.99545	-0.0190184	0.258745	-0.995093	0.0922625	0.0353192	-0.491991	-0.0334326	0.0221942	-0.999193	0.207687	0	0	0	1
-0.0926637	-0.995493	-0.0183956	0.259083	-0.995132	0.0919497	0.0350367	-0.491994	-0.0332162	0.021537	-0.999214	0.207704	0	0	0	1
-0.0923334	-0.995533	-0.0178817	0.259384	-0.995168	0.0916417	0.0347931	-0.491984	-0.0330278	0.0209922	-0.999232	0.207731	0	0	0	1
-0.0919759	-0.995576	-0.017352	0.259703	-0.995208	0.0913071	0.0345406	-0.491968	-0.0328323	0.0204301	-0.99925	0.207761	0	0	0	1
-0.0915984	-0.995621	-0.0167501	0.260054	-0.995249	0.0909548	0.0342768	-0.491958	-0.0326321	0.0197946	-0.99927	0.207775	0	0	0	1
-0.0911496	-0.995671	-0.0162038	0.260433	-0.995296	0.0905285	0.0340408	-0.491925	-0.0324554	0.0192148	-0.999287	0.207763	0	0	0	1
-0.0906615	-0.995724	-0.0157014	0.26082	-0.995345	0.0900606	0.0338507	-0.491876	-0.0323207	0.0186817	-0.999301	0.207722	0	0	0	1
-0.0902152	-0.995772	-0.0152068	0.261187	-0.995391	0.0896343	0.0336399	-0.491843	-0.0321635	0.018156	-0.999316	0.207679	0	0	0	1
-0.0894082	-0.995846	-0.0151131	0.261491	-0.995498	0.0888504	0.0325419	-0.492006	-0.0310928	0.0179391	-0.999354	0.207691	0	0	0	1
-0.0888249	-0.995905	-0.0146701	0.261894	-0.995558	0.0882864	0.0322434	-0.491949	-0.0308451	0.0174534	-0.99937	0.207706	0	0	0	1
-0.0883696	-0.995954	-0.0140681	0.26228	-0.995606	0.0878551	0.0319342	-0.491925	-0.0305979	0.0168128	-0.999389	0.207737	0	0	0	1
-0.0880471	-0.995992	-0.0133812	0.262626	-0.995642	0.087559	0.0316071	-0.491946	-0.0303376	0.0160904	-0.999408	0.207766	0	0	0	1
-0.0878141	-0.996024	-0.012529	0.262977	-0.995671	0.0873574	0.0312505	-0.492001	-0.0300607	0.0152035	-0.999431	0.207784	0	0	0	1
-0.0875845	-0.996056	-0.0114941	0.263374	-0.995701	0.0871649	0.0308359	-0.492085	-0.0297413	0.01413	-0.999456	0.207795	0	0	0	1
-0.0873252	-0.996092	-0.010335	0.263831	-0.995734	0.0869458	0.0304063	-0.492175	-0.0294178	0.0129307	-0.999482	0.207772	0	0	0	1
-0.0870107	-0.996127	-0.00955622	0.264219	-0.995766	0.0866572	0.0301665	-0.492198	-0.0292506	0.0121252	-0.999497	0.207697	0	0	0	1
-0.0866801	-0.996163	-0.00873472	0.264622	-0.995801	0.0863541	0.0298802	-0.492223	-0.0290403	0.0112727	-0.999513	0.207654	0	0	0	1
-0.0863871	-0.996197	-0.00779572	0.26503	-0.995835	0.0860924	0.029504	-0.492276	-0.0287496	0.0102967	-0.999532	0.207656	0	0	0	1
-0.0861599	-0.996225	-0.00651487	0.265498	-0.995867	0.085907	0.0289672	-0.492391	-0.0283272	0.0089685	-0.999557	0.207692	0	0	0	1
-0.0860115	-0.996244	-0.00551138	0.265846	-0.995888	0.0857903	0.0285714	-0.49249	-0.0280203	0.00793097	-0.999574	0.207701	0	0	0	1
-0.0858308	-0.996264	-0.00469189	0.266163	-0.995911	0.0856351	0.0282301	-0.492552	-0.027752	0.00708053	-0.999588	0.207728	0	0	0	1
-0.085512	-0.996295	-0.00394289	0.266528	-0.995946	0.0853392	0.0279081	-0.492571	-0.0274973	0.00629821	-0.9996	0.207755	0	0	0	1
-0.0850819	-0.996333	-0.00340892	0.266898	-0.995987	0.0849253	0.0276926	-0.492528	-0.0273307	0.00573622	-0.999608	0.207753	0	0	0	1
-0.0850768	-0.996336	-0.0028646	0.267322	-0.995992	0.0849361	0.0274889	-0.492451	-0.027174	0.00517665	-0.999616	0.207727	0	0	0	1
-0.0848762	-0.996353	-0.00278777	0.267725	-0.996035	0.0847425	0.0265305	-0.492508	-0.0262266	0.00501342	-0.999642	0.207715	0	0	0	1
-0.0846416	-0.996373	-0.0027009	0.268193	-0.996073	0.0845138	0.0258082	-0.492462	-0.0255154	0.00485965	-0.999661	0.207695	0	0	0	1
-0.0842625	-0.996405	-0.00261796	0.268624	-0.996121	0.0841399	0.0251847	-0.492412	-0.024903	0.00471487	-0.999677	0.207684	0	0	0	1
-0.0840043	-0.996427	-0.0025386	0.269028	-0.996156	0.0838864	0.02463	-0.492374	-0.0243582	0.00458283	-0.999691	0.207663	0	0	0	1
-0.0836697	-0.996456	-0.0023522	0.269435	-0.996196	0.0835586	0.0241247	-0.492375	-0.0238717	0.00434673	-0.999704	0.207652	0	0	0	1
-0.0834347	-0.996476	-0.00204642	0.269822	-0.996225	0.0833328	0.0236886	-0.492379	-0.0234637	0.00400015	-0.999715	0.207642	0	0	0	1
-0.0834216	-0.996478	-0.00151558	0.270226	-0.996236	0.0833338	0.0232096	-0.492407	-0.0230306	0.00343109	-0.999727	0.207666	0	0	0	1
-0.0834302	-0.996478	-0.000933411	0.270597	-0.996243	0.0833568	0.0228501	-0.49242	-0.0227209	0.00282134	-0.999736	0.207695	0	0	0	1
-0.0834637	-0.996476	-0.000172926	0.270988	-0.996247	0.0834084	0.0224919	-0.492451	-0.0224273	0.0020346	-0.999745	0.207718	0	0	0	1
-0.0834397	-0.996478	0.000573685	0.271385	-0.996258	0.0834018	0.0220288	-0.492513	-0.0220281	0.00125164	-0.999755	0.207738	0	0	0	1
-0.0833524	-0.996484	0.00143663	0.27189	-0.996275	0.0833336	0.0214913	-0.492555	-0.0215646	0.00034521	-0.999766	0.207729	0	0	0	1
-0.0834872	-0.996472	0.00210241	0.272338	-0.996272	0.0834826	0.0210707	-0.492588	-0.021201	-0.000350268	-0.999773	0.207655	0	0	0	1
-0.0835864	-0.996462	0.00264888	0.272785	-0.996273	0.0835929	0.0205372	-0.492646	-0.0207151	-0.000937187	-0.999783	0.207589	0	0	0	1
-0.0836226	-0.996457	0.00323288	0.273226	-0.996282	0.0836403	0.0199198	-0.492721	-0.0201488	-0.00156989	-0.999794	0.20755	0	0	0	1
-0.0836393	-0.996453	0.00395596	0.273714	-0.99629	0.0836704	0.0194074	-0.492753	-0.0196988	-0.0023328	-0.999801	0.207517	0	0	0	1
-0.0834764	-0.996463	0.00481676	0.274228	-0.996314	0.0835226	0.0188086	-0.492829	-0.0191736	-0.00324364	-0.999809	0.207464	0	0	0	1
-0.0833638	-0.996469	0.00558217	0.274703	-0.996334	0.0834222	0.0181768	-0.492943	-0.0186075	-0.00406109	-0.999817	0.207346	0	0	0	1
-0.0832367	-0.996476	0.00620733	0.275127	-0.996353	0.0833043	0.0176633	-0.493014	-0.0181473	-0.00472911	-0.999822	0.20719	0	0	0	1
-0.0830525	-0.996487	0.00684799	0.275536	-0.996377	0.0831288	0.0171173	-0.493096	-0.0176556	-0.00541616	-0.999828	0.207086	0	0	0	1
-0.0828967	-0.996496	0.00735473	0.275943	-0.996396	0.0829797	0.016728	-0.493105	-0.0173089	-0.00595612	-0.999831	0.206991	0	0	0	1
-0.0828821	-0.996495	0.00765736	0.276317	-0.996404	0.0829675	0.0162819	-0.49315	-0.0168893	-0.00629493	-0.999836	0.206956	0	0	0	1
-0.0828763	-0.996493	0.00791133	0.276755	-0.996414	0.0829624	0.0157248	-0.493207	-0.0163552	-0.0065943	-0.999843	0.20699	0	0	0	1
-0.0828443	-0.996496	0.00797646	0.277153	-0.996423	0.0829287	0.0153033	-0.493194	-0.0159403	-0.00669468	-0.999849	0.207057	0	0	0	1
-0.0827404	-0.996503	0.0081575	0.277552	-0.99644	0.0828242	0.014802	-0.493231	-0.0154551	-0.00691825	-0.999855	0.20717	0	0	0	1
-0.0825166	-0.99652	0.00833078	0.27799	-0.996466	0.0825995	0.0142976	-0.493276	-0.0149652	-0.00713604	-0.999861	0.207255	0	0	0	1
-0.0823234	-0.996535	0.00841206	0.278407	-0.996485	0.0824056	0.014038	-0.493273	-0.0147117	-0.00724133	-0.999864	0.207285	0	0	0	1
-0.0820566	-0.996556	0.00849878	0.278854	-0.996513	0.0821373	0.0136515	-0.493283	-0.0143317	-0.00736343	-0.999868	0.207318	0	0	0	1
-0.0819334	-0.996566	0.00858289	0.279289	-0.996529	0.0820123	0.0132355	-0.493325	-0.0139231	-0.00748313	-0.999873	0.207353	0	0	0	1
-0.0816367	-0.996591	0.00854834	0.279755	-0.996558	0.0817126	0.0128943	-0.493394	-0.013578	-0.00748072	-0.999878	0.207349	0	0	0	1
-0.0814978	-0.996602	0.00856903	0.280197	-0.996571	0.0815727	0.012741	-0.49345	-0.0134259	-0.00751574	-0.99988	0.207329	0	0	0	1
-0.0813756	-0.996611	0.00864172	0.280653	-0.996584	0.0814503	0.0125713	-0.493482	-0.0132617	-0.00760364	-0.999881	0.207357	0	0	0	1
-0.0811819	-0.996626	0.00869855	0.281155	-0.996604	0.0812546	0.0122123	-0.493591	-0.012907	-0.00769202	-0.999885	0.207423	0	0	0	1
-0.0811203	-0.996631	0.00877813	0.281559	-0.996612	0.0811924	0.0119959	-0.493644	-0.0126973	-0.0077897	-0.999887	0.207481	0	0	0	1
-0.0811104	-0.996631	0.00888347	0.281939	-0.996614	0.0811826	0.0118462	-0.493652	-0.0125566	-0.00790696	-0.999888	0.207533	0	0	0	1
-0.0811846	-0.996623	0.00906663	0.282378	-0.996611	0.0812574	0.0116307	-0.493711	-0.0123572	-0.00810608	-0.999889	0.207624	0	0	0	1
-0.0812022	-0.996619	0.00927478	0.282809	-0.996612	0.0812756	0.0113972	-0.493812	-0.0121416	-0.00833228	-0.99989	0.207736	0	0	0	1
-0.0811748	-0.99662	0.00941931	0.283263	-0.996616	0.0812488	0.0112615	-0.493868	-0.0120178	-0.00848767	-0.99989	0.207795	0	0	0	1
-0.0811489	-0.996622	0.00948845	0.283776	-0.996618	0.0812233	0.0112176	-0.493941	-0.0119795	-0.00856046	-0.99989	0.207775	0	0	0	1
-0.0812146	-0.996616	0.00953205	0.28426	-0.996613	0.0812895	0.0112158	-0.494116	-0.0119818	-0.00860326	-0.999889	0.207718	0	0	0	1
-0.0811941	-0.996618	0.00955192	0.284807	-0.996614	0.0812696	0.011246	-0.494285	-0.0120134	-0.00862085	-0.999889	0.207635	0	0	0	1
-0.0812744	-0.996611	0.00957519	0.285292	-0.996607	0.0813504	0.0112713	-0.494419	-0.0120412	-0.00864102	-0.999888	0.207566	0	0	0	1
-0.0812707	-0.996612	0.0095112	0.285783	-0.996606	0.0813468	0.0113799	-0.494407	-0.0121442	-0.00856846	-0.999888	0.207448	0	0	0	1
-0.0813046	-0.996609	0.00948728	0.286166	-0.996603	0.0813809	0.0114347	-0.49443	-0.0121971	-0.00853975	-0.999887	0.207371	0	0	0	1
-0.0812625	-0.996612	0.0095437	0.286582	-0.996607	0.0813391	0.0113889	-0.494417	-0.0121557	-0.00860021	-0.999887	0.207372	0	0	0	1
-0.0813003	-0.996607	0.0097014	0.287006	-0.996605	0.0813774	0.0112353	-0.494452	-0.0120158	-0.00876942	-0.999887	0.207451	0	0	0	1
-0.0812832	-0.996607	0.00987581	0.287447	-0.996609	0.0813609	0.0110692	-0.494476	-0.0118643	-0.00895695	-0.999888	0.20754	0	0	0	1
-0.0812461	-0.996609	0.00997071	0.287854	-0.996613	0.0813239	0.0109498	-0.494476	-0.0117527	-0.00906167	-0.999888	0.207586	0	0	0	1
-0.0813795	-0.996597	0.010057	0.288274	-0.996603	0.0814575	0.0108664	-0.494476	-0.0116778	-0.0091529	-0.999888	0.207603	0	0	0	1
-0.0815808	-0.996581	0.0100598	0.288663	-0.996592	0.0816544	0.0103795	-0.494612	-0.0111945	-0.00919314	-0.999893	0.20768	0	0	0	1
-0.0818026	-0.996563	0.0100391	0.289058	-0.996581	0.0818701	0.00974195	-0.494669	-0.0105595	-0.00922216	-0.9999	0.2078	0	0	0	1
-0.0820697	-0.996541	0.0100149	0.289477	-0.996567	0.0821297	0.0089535	-0.494709	-0.00977412	-0.00925997	-0.999907	0.207956	0	0	0	1
-0.0820221	-0.996547	0.00984834	0.289999	-0.996581	0.08207	0.00782312	-0.494791	-0.0086334	-0.00918728	-0.999919	0.208125	0	0	0	1
-0.082129	-0.99654	0.00966297	0.290484	-0.996581	0.0821658	0.00676316	-0.494832	-0.00756273	-0.00908873	-0.999928	0.208275	0	0	0	1
-0.0822994	-0.996529	0.0092984	0.290967	-0.996577	0.0823217	0.00542489	-0.494867	-0.00620048	-0.00883432	-0.99994	0.208405	0	0	0	1
-0.0821966	-0.996541	0.00895806	0.291489	-0.996592	0.0822068	0.00425403	-0.494853	-0.00500465	-0.00859205	-0.999948	0.208507	0	0	0	1
-0.0821516	-0.996547	0.00871205	0.291975	-0.9966	0.0821523	0.00326711	-0.494875	-0.00400043	-0.00842819	-0.999954	0.208601	0	0	0	1
-0.0820453	-0.996556	0.00864147	0.292436	-0.996611	0.0820398	0.00255494	-0.494903	-0.00328395	-0.00841671	-0.999957	0.208715	0	0	0	1
-0.0819705	-0.996561	0.00874258	0.292897	-0.996619	0.081961	0.00205635	-0.494959	-0.00279469	-0.00855858	-0.999957	0.208852	0	0	0	1
-0.0820577	-0.996552	0.00895854	0.293325	-0.996613	0.0820458	0.00171035	-0.495085	-0.00246833	-0.00880196	-0.999956	0.208999	0	0	0	1
-0.0819854	-0.996556	0.00919235	0.293703	-0.996619	0.081972	0.00148169	-0.495197	-0.00225896	-0.00905389	-0.999954	0.209133	0	0	0	1
-0.0817735	-0.996572	0.00935986	0.294081	-0.996637	0.081759	0.00132364	-0.495212	-0.00211322	-0.00923423	-0.999953	0.209226	0	0	0	1
-0.0815988	-0.996585	0.00952475	0.294483	-0.996652	0.0815833	0.00117613	-0.49521	-0.00197804	-0.00941096	-0.999952	0.20931	0	0	0	1
-0.0814582	-0.996594	0.00972269	0.294893	-0.996663	0.0814412	0.000976259	-0.495257	-0.00179362	-0.00962479	-0.99995	0.209424	0	0	0	1
-0.08133	-0.996603	0.00992082	0.295332	-0.996674	0.0813112	0.000771325	-0.495259	-0.00160424	-0.00983915	-0.999948	0.209543	0	0	0	1
-0.0813313	-0.996601	0.0101228	0.295772	-0.996674	0.0813109	0.000576599	-0.49529	-0.0014266	-0.0100563	-0.999946	0.20965	0	0	0	1
-0.0814835	-0.996586	0.0102981	0.296228	-0.996662	0.0814617	0.000413971	-0.495384	-0.00128032	-0.010244	-0.999945	0.209723	0	0	0	1
-0.0814585	-0.996587	0.0104212	0.296673	-0.996664	0.0814359	0.000319063	-0.495503	-0.0011955	-0.0103745	-0.999943	0.209746	0	0	0	1
-0.0812699	-0.996602	0.0104841	0.29713	-0.99668	0.0812468	0.000265129	-0.495547	-0.0011449	-0.0104418	-0.999943	0.209742	0	0	0	1
-0.0813245	-0.996596	0.0105872	0.297569	-0.996675	0.0813007	0.000181011	-0.495678	-0.00107001	-0.0105513	-0.999942	0.209752	0	0	0	1
-0.0812665	-0.9966	0.0107067	0.297978	-0.99668	0.0812418	8.84282e-05	-0.495836	-0.000986831	-0.010678	-0.99994	0.209774	0	0	0	1
-0.0812218	-0.996602	0.0108211	0.298405	-0.996684	0.0811962	-6.88891e-06	-0.495954	-0.000900639	-0.0107998	-0.999939	0.209798	0	0	0	1
-0.0811922	-0.996603	0.0109741	0.298892	-0.996686	0.0811653	-0.000136072	-0.496074	-0.000783978	-0.0109628	-0.999937	0.209844	0	0	0	1
-0.0810821	-0.99661	0.0111278	0.299375	-0.996695	0.0810538	-0.000270196	-0.496177	-0.000661544	-0.0111269	-0.999936	0.2099	0	0	0	1
-0.0809632	-0.996619	0.0112459	0.299936	-0.996705	0.0809339	-0.000370521	-0.496284	-0.000569783	-0.0112529	-0.999934	0.20992	0	0	0	1
-0.0809874	-0.996616	0.0112833	0.300382	-0.996703	0.0809578	-0.00039788	-0.496371	-0.000545811	-0.0112923	-0.999934	0.209887	0	0	0	1
-0.0808519	-0.996628	0.0112374	0.300797	-0.996714	0.0808228	-0.000346565	-0.496347	-0.000591714	-0.0112425	-0.999934	0.209808	0	0	0	1
-0.0807672	-0.996634	0.0112596	0.301189	-0.996721	0.0807379	-0.000364908	-0.496359	-0.000574271	-0.0112661	-0.999934	0.209782	0	0	0	1
-0.0807886	-0.996631	0.0114186	0.30154	-0.996719	0.0807579	-0.000496911	-0.496392	-0.000455785	-0.0114353	-0.999932	0.209856	0	0	0	1
-0.0807205	-0.996633	0.0116811	0.301916	-0.996725	0.080687	-0.00074659	-0.496407	-0.000227313	-0.0117171	-0.999929	0.210023	0	0	0	1
-0.0806742	-0.996634	0.0119583	0.302335	-0.996729	0.0806377	-0.00100018	-0.496406	3.64098e-06	-0.0120138	-0.999926	0.210196	0	0	0	1
-0.0808903	-0.996613	0.0122344	0.302749	-0.996711	0.0808507	-0.00125437	-0.496412	0.000232086	-0.0123096	-0.999922	0.210366	0	0	0	1
-0.0812375	-0.996582	0.0124817	0.303143	-0.996683	0.0811948	-0.00149383	-0.496385	0.000446384	-0.0125756	-0.999919	0.210519	0	0	0	1
-0.0815956	-0.996549	0.0127439	0.303557	-0.996654	0.0815492	-0.00178329	-0.496373	0.000708991	-0.0128607	-0.999915	0.210691	0	0	0	1
-0.0818433	-0.996526	0.0129139	0.303976	-0.996633	0.0817889	-0.00238372	-0.496461	0.00129036	-0.0130794	-0.999911	0.210885	0	0	0	1
-0.0819001	-0.99652	0.0130845	0.30449	-0.996627	0.0818386	-0.00290557	-0.49652	0.00179577	-0.0132922	-0.999908	0.211059	0	0	0	1
-0.0817829	-0.996527	0.0132324	0.304977	-0.996636	0.0817148	-0.00337377	-0.496577	0.00225191	-0.0134777	-0.999904	0.211215	0	0	0	1
-0.0817519	-0.996528	0.0133354	0.305428	-0.996637	0.0816769	-0.00386426	-0.496656	0.0027328	-0.0136204	-0.999901	0.211359	0	0	0	1
-0.0816704	-0.996533	0.0134803	0.305872	-0.996643	0.0815897	-0.00424872	-0.496753	0.00310529	-0.0137959	-0.999898	0.211497	0	0	0	1
-0.0815592	-0.99654	0.0136483	0.306236	-0.996651	0.0814746	-0.00449269	-0.496829	0.00333631	-0.0139829	-0.999894	0.211612	0	0	0	1
-0.0814076	-0.996549	0.0138971	0.306588	-0.996663	0.0813186	-0.00474008	-0.496893	0.00356478	-0.0142504	-0.99989	0.211767	0	0	0	1
-0.0812834	-0.996555	0.0142036	0.307004	-0.996672	0.0811889	-0.00503614	-0.496972	0.00383677	-0.0145795	-0.999884	0.21196	0	0	0	1
-0.0811239	-0.996563	0.0145145	0.307476	-0.996684	0.0810237	-0.00533976	-0.497091	0.00411655	-0.0149133	-0.999878	0.212149	0	0	0	1
-0.0808593	-0.996582	0.0147012	0.307925	-0.996705	0.0807555	-0.00552905	-0.497142	0.0042941	-0.0151136	-0.999874	0.212253	0	0	0	1
-0.0807674	-0.996588	0.0148092	0.308336	-0.996712	0.0806613	-0.00564349	-0.497169	0.00440085	-0.0152301	-0.999872	0.212298	0	0	0	1
-0.0806456	-0.996596	0.0149175	0.308806	-0.996721	0.0805377	-0.00573772	-0.497235	0.00448792	-0.0153451	-0.99987	0.212321	0	0	0	1
-0.0806356	-0.996595	0.0150665	0.309224	-0.996721	0.0805249	-0.00587406	-0.497351	0.00461198	-0.0155045	-0.999867	0.212376	0	0	0	1
-0.0805135	-0.996602	0.0152568	0.3097	-0.99673	0.080399	-0.00605825	-0.497419	0.00478218	-0.0157085	-0.999863	0.212471	0	0	0	1
-0.0805222	-0.996597	0.0154854	0.310152	-0.996729	0.0804032	-0.00627098	-0.497498	0.00497571	-0.0159535	-0.999858	0.212593	0	0	0	1
-0.0806488	-0.996583	0.0157275	0.310533	-0.996717	0.0805252	-0.00648564	-0.497571	0.00516817	-0.0162126	-0.999853	0.212728	0	0	0	1
-0.0805658	-0.996585	0.0160237	0.310897	-0.996723	0.0804361	-0.0067569	-0.49761	0.00541609	-0.0165293	-0.999846	0.212918	0	0	0	1
-0.0804718	-0.996588	0.0163341	0.311287	-0.996729	0.0803358	-0.00703469	-0.497629	0.00566961	-0.0168605	-0.999839	0.213116	0	0	0	1
-0.0804406	-0.996584	0.0167028	0.311736	-0.99673	0.0802968	-0.00736289	-0.497661	0.0059677	-0.0172541	-0.999831	0.213349	0	0	0	1
-0.0803179	-0.996588	0.0170831	0.312209	-0.996738	0.0801657	-0.00770829	-0.497701	0.00628364	-0.0176601	-0.999822	0.213595	0	0	0	1
-0.0802043	-0.99659	0.0174788	0.31271	-0.996745	0.080043	-0.00807536	-0.497764	0.0066199	-0.0180832	-0.999812	0.213846	0	0	0	1
-0.0801349	-0.996589	0.0178591	0.313186	-0.996748	0.0799648	-0.00841622	-0.497879	0.00693055	-0.018489	-0.999803	0.214077	0	0	0	1
-0.0800844	-0.996587	0.0181838	0.313698	-0.99675	0.0799064	-0.00871418	-0.498001	0.00720257	-0.0188361	-0.999794	0.214263	0	0	0	1
-0.0800615	-0.996584	0.018435	0.314194	-0.996751	0.0798772	-0.00894896	-0.498099	0.00741698	-0.0191052	-0.999788	0.214399	0	0	0	1
-0.0799616	-0.99659	0.0185525	0.314654	-0.996758	0.0797743	-0.00906191	-0.498115	0.00752213	-0.0192305	-0.999784	0.214443	0	0	0	1
-0.0798773	-0.996595	0.0186302	0.315096	-0.996764	0.0796877	-0.0091454	-0.498177	0.0076008	-0.0193139	-0.999782	0.214453	0	0	0	1
-0.0798316	-0.996597	0.0187492	0.315471	-0.996767	0.0796383	-0.00929385	-0.498265	0.00774019	-0.0194441	-0.999779	0.214513	0	0	0	1
-0.0796684	-0.996606	0.0189305	0.31588	-0.996778	0.0794691	-0.00952406	-0.498302	0.00795848	-0.0196419	-0.999773	0.214641	0	0	0	1
-0.0794665	-0.996618	0.0191776	0.316352	-0.996792	0.0792607	-0.00975526	-0.498301	0.00817337	-0.0199049	-0.999766	0.214789	0	0	0	1
-0.0794661	-0.996613	0.0194147	0.316792	-0.99679	0.0792534	-0.00999821	-0.498312	0.00839679	-0.0201605	-0.999759	0.214939	0	0	0	1
-0.0793983	-0.996614	0.019653	0.317244	-0.996794	0.0791787	-0.0102387	-0.498299	0.00861905	-0.0204165	-0.999752	0.215093	0	0	0	1
-0.0793809	-0.99661	0.0199251	0.31771	-0.996793	0.0791535	-0.0105007	-0.498319	0.00885911	-0.0207082	-0.999744	0.215261	0	0	0	1
-0.0796031	-0.996585	0.0202607	0.318254	-0.996773	0.0793663	-0.0108061	-0.498437	0.00913235	-0.0210691	-0.999734	0.215444	0	0	0	1
-0.0798905	-0.996555	0.0206106	0.318786	-0.996747	0.0796439	-0.0111185	-0.498604	0.0094098	-0.0214453	-0.999723	0.215628	0	0	0	1
-0.0800101	-0.99654	0.0209063	0.319389	-0.996736	0.0797552	-0.0113702	-0.498649	0.00963457	-0.0217612	-0.999714	0.215777	0	0	0	1
-0.0802517	-0.996513	0.0212257	0.319988	-0.996714	0.079988	-0.0116364	-0.498738	0.00986912	-0.0221033	-0.999705	0.215936	0	0	0	1
-0.0805156	-0.996487	0.0214821	0.320522	-0.996691	0.0802444	-0.0118588	-0.498795	0.0100644	-0.0223792	-0.999697	0.216066	0	0	0	1
-0.080689	-0.99647	0.0215983	0.32105	-0.996676	0.080414	-0.0119765	-0.498743	0.0101685	-0.0225063	-0.999693	0.216112	0	0	0	1
-0.080855	-0.996456	0.0216445	0.321459	-0.996662	0.0805776	-0.0120584	-0.498724	0.0102427	-0.0225607	-0.999691	0.21612	0	0	0	1
-0.0808798	-0.996452	0.0217006	0.321846	-0.996658	0.0805993	-0.012176	-0.498746	0.0103549	-0.0226263	-0.999688	0.216148	0	0	0	1
-0.0807552	-0.996461	0.021754	0.322267	-0.996667	0.0804719	-0.0122752	-0.49882	0.0104523	-0.0226862	-0.999686	0.216158	0	0	0	1
-0.0807368	-0.996461	0.0218211	0.322735	-0.996668	0.0804512	-0.0123421	-0.498943	0.010514	-0.0227583	-0.999683	0.216139	0	0	0	1
-0.0805847	-0.996473	0.02187	0.323222	-0.99668	0.0802975	-0.0123908	-0.499016	0.0105621	-0.0228093	-0.999682	0.216113	0	0	0	1
-0.0806646	-0.996465	0.0219174	0.32367	-0.996673	0.0803752	-0.0124634	-0.499119	0.0106288	-0.0228632	-0.99968	0.216097	0	0	0	1
-0.0806809	-0.996462	0.0220082	0.324133	-0.996671	0.0803886	-0.0125498	-0.499197	0.0107073	-0.0229609	-0.999677	0.216103	0	0	0	1
-0.0807043	-0.996457	0.0221347	0.324601	-0.996668	0.0804079	-0.0126678	-0.499293	0.0108143	-0.0230967	-0.999672	0.216134	0	0	0	1
-0.0807876	-0.996447	0.0222726	0.325088	-0.99666	0.0804868	-0.0127968	-0.499352	0.0109298	-0.0232454	-0.999668	0.216179	0	0	0	1
-0.0812183	-0.996409	0.0224098	0.325552	-0.996624	0.080913	-0.0129223	-0.499385	0.0110338	-0.0233971	-0.999663	0.216227	0	0	0	1
-0.0816334	-0.996377	0.0223514	0.32603	-0.996589	0.0813275	-0.0129827	-0.499453	0.011089	-0.0233484	-0.999663	0.216247	0	0	0	1
-0.0819587	-0.996347	0.022457	0.32659	-0.996561	0.0816489	-0.0130991	-0.499556	0.0111888	-0.0234668	-0.99966	0.216256	0	0	0	1
-0.0820409	-0.996341	0.0224424	0.327115	-0.996554	0.0817307	-0.0131211	-0.499602	0.01121	-0.0234549	-0.99966	0.216191	0	0	0	1
-0.0819436	-0.99635	0.022385	0.327598	-0.996562	0.0816329	-0.0131709	-0.499547	0.0112666	-0.0234007	-0.99966	0.216146	0	0	0	1
-0.0820091	-0.996343	0.0224786	0.328065	-0.996555	0.0816945	-0.0132909	-0.499507	0.011377	-0.0235045	-0.999657	0.216181	0	0	0	1
-0.0821378	-0.996329	0.0226289	0.328526	-0.996543	0.0818179	-0.0134488	-0.499536	0.0115191	-0.0236687	-0.999651	0.216241	0	0	0	1
-0.0822427	-0.996319	0.0226908	0.329012	-0.996533	0.0819203	-0.013523	-0.499506	0.0115855	-0.0237377	-0.999649	0.216236	0	0	0	1
-0.082568	-0.996294	0.022608	0.329476	-0.996506	0.0822456	-0.013564	-0.499506	0.0116255	-0.0236623	-0.99965	0.216141	0	0	0	1
-0.0824873	-0.996314	0.022005	0.329934	-0.996498	0.0821462	-0.0146768	-0.499814	0.0127863	-0.0231519	-0.999648	0.216007	0	0	0	1
-0.0825223	-0.996322	0.0215121	0.330519	-0.99649	0.0821785	-0.0150783	-0.49991	0.0132262	-0.0226942	-0.999653	0.21576	0	0	0	1
-0.0824212	-0.996339	0.0211165	0.331112	-0.996494	0.0820761	-0.0153684	-0.500003	0.0135502	-0.0223224	-0.999657	0.215542	0	0	0	1
-0.0823785	-0.99635	0.0207515	0.33171	-0.996493	0.0820322	-0.015648	-0.500104	0.0138598	-0.0219811	-0.99966	0.215346	0	0	0	1
-0.0823347	-0.99636	0.0204479	0.3323	-0.996493	0.0819878	-0.015867	-0.500263	0.014104	-0.0216959	-0.999663	0.215172	0	0	0	1
-0.0824854	-0.996351	0.020283	0.33274	-0.996479	0.0821392	-0.0159471	-0.500506	0.0141942	-0.0215403	-0.999665	0.215039	0	0	0	1
-0.0822088	-0.996377	0.0201286	0.333222	-0.996503	0.0818662	-0.0158777	-0.500519	0.0141436	-0.0213768	-0.999669	0.21489	0	0	0	1
-0.0821271	-0.996385	0.0200545	0.333574	-0.99651	0.081786	-0.0158586	-0.500534	0.0141323	-0.0213003	-0.999671	0.214801	0	0	0	1
-0.0819783	-0.996398	0.0200155	0.3339	-0.996522	0.0816376	-0.0158635	-0.5005	0.0141436	-0.0212597	-0.999671	0.214746	0	0	0	1
-0.0818371	-0.996408	0.0200911	0.334232	-0.996532	0.0814932	-0.0159619	-0.500514	0.0142386	-0.021341	-0.999668	0.214771	0	0	0	1
-0.0816853	-0.996419	0.0201881	0.334582	-0.996543	0.0813378	-0.0160691	-0.500529	0.0143407	-0.0214443	-0.999665	0.214808	0	0	0	1
-0.0814893	-0.996433	0.0202628	0.334966	-0.996558	0.0811387	-0.0161593	-0.500524	0.0144288	-0.0215232	-0.999662	0.214828	0	0	0	1
-0.0813124	-0.996446	0.020346	0.33538	-0.996571	0.0809583	-0.016268	-0.500561	0.0145343	-0.0216124	-0.999658	0.214848	0	0	0	1
-0.081216	-0.996452	0.0204221	0.335873	-0.996577	0.0808581	-0.0163888	-0.500669	0.0146506	-0.0216965	-0.999655	0.214848	0	0	0	1
-0.0812029	-0.996453	0.0204195	0.336362	-0.996577	0.0808435	-0.0164586	-0.500821	0.0147207	-0.0216994	-0.999654	0.214786	0	0	0	1
-0.0812261	-0.996453	0.0203323	0.336854	-0.996575	0.080868	-0.0164595	-0.500954	0.0147281	-0.021613	-0.999655	0.214665	0	0	0	1
-0.0812893	-0.99645	0.020219	0.337295	-0.99657	0.0809337	-0.0164186	-0.5011	0.0146952	-0.0214977	-0.999658	0.214515	0	0	0	1
-0.0812252	-0.996458	0.020119	0.337812	-0.996576	0.0808711	-0.0164194	-0.501258	0.0147055	-0.0213971	-0.99966	0.214381	0	0	0	1
-0.0812072	-0.996462	0.0199937	0.338309	-0.996577	0.0808554	-0.0163984	-0.501366	0.014695	-0.0212702	-0.999663	0.214235	0	0	0	1
-0.0811752	-0.996468	0.019824	0.338861	-0.996581	0.0808279	-0.0162989	-0.501319	0.0146103	-0.0210927	-0.999668	0.214054	0	0	0	1
-0.0813463	-0.996455	0.0197477	0.339314	-0.996567	0.0810006	-0.0162794	-0.501289	0.0145934	-0.0210176	-0.99967	0.213953	0	0	0	1
-0.0816285	-0.996433	0.0197217	0.339733	-0.996544	0.0812823	-0.016324	-0.501351	0.0146341	-0.0209994	-0.99967	0.213885	0	0	0	1
-0.0816476	-0.996433	0.0196399	0.340052	-0.996542	0.0813028	-0.0163163	-0.501434	0.0146326	-0.0209175	-0.999672	0.213786	0	0	0	1
-0.0815396	-0.996443	0.0195656	0.340342	-0.996551	0.0811964	-0.0162864	-0.50145	0.0146111	-0.0208395	-0.999674	0.213698	0	0	0	1
-0.081343	-0.996458	0.0196244	0.340731	-0.996566	0.0809971	-0.0163756	-0.501463	0.0146994	-0.0209023	-0.999671	0.213703	0	0	0	1
-0.0813875	-0.996451	0.0198078	0.341179	-0.99656	0.0810346	-0.0165799	-0.501563	0.0148872	-0.0211024	-0.999664	0.21379	0	0	0	1
-0.0812853	-0.996456	0.019969	0.341686	-0.996565	0.080926	-0.0167685	-0.501643	0.0150643	-0.0212767	-0.999658	0.213859	0	0	0	1
-0.0811146	-0.996467	0.020096	0.342232	-0.996577	0.0807497	-0.0169409	-0.501735	0.0152296	-0.0214147	-0.999652	0.213902	0	0	0	1
-0.0811226	-0.996465	0.0201565	0.342729	-0.996574	0.0807539	-0.0170722	-0.50187	0.0153554	-0.0214857	-0.999649	0.213895	0	0	0	1
-0.0812473	-0.996454	0.0201803	0.343216	-0.996562	0.0808756	-0.0171934	-0.502089	0.0154716	-0.0215212	-0.999646	0.213855	0	0	0	1
-0.0811742	-0.996461	0.0201495	0.343644	-0.996567	0.0808019	-0.0172471	-0.502229	0.0155292	-0.0214936	-0.999646	0.213785	0	0	0	1
-0.0809846	-0.996477	0.0201216	0.344111	-0.996582	0.080612	-0.0172794	-0.502205	0.0155678	-0.0214655	-0.999646	0.213727	0	0	0	1
-0.0809192	-0.99648	0.0202218	0.344556	-0.996585	0.0805421	-0.0174132	-0.502229	0.0156945	-0.0215751	-0.999641	0.213763	0	0	0	1
-0.0808882	-0.996479	0.0204248	0.344997	-0.996585	0.0805039	-0.0175981	-0.502243	0.0158631	-0.0217918	-0.999634	0.213864	0	0	0	1
-0.0808917	-0.996474	0.0206286	0.345418	-0.996582	0.0805	-0.0177867	-0.502241	0.0160346	-0.0220102	-0.999627	0.213972	0	0	0	1
-0.0810412	-0.996458	0.0208295	0.345866	-0.996567	0.0806422	-0.0179708	-0.50224	0.0161987	-0.0222276	-0.999619	0.21407	0	0	0	1
-0.0813176	-0.996432	0.0209908	0.346276	-0.996542	0.0809122	-0.0181449	-0.502253	0.016353	-0.022407	-0.999613	0.214146	0	0	0	1
-0.0813227	-0.996428	0.021165	0.346715	-0.996539	0.0809103	-0.0183228	-0.502268	0.0165162	-0.022595	-0.999606	0.21423	0	0	0	1
-0.0816219	-0.996399	0.0213727	0.347205	-0.996512	0.0812013	-0.0185367	-0.502348	0.0167058	-0.0228244	-0.999597	0.21432	0	0	0	1
-0.0819003	-0.996373	0.0215125	0.347672	-0.996486	0.081473	-0.018726	-0.502443	0.0168766	-0.0229838	-0.999591	0.214374	0	0	0	1
-0.0820522	-0.99636	0.0215617	0.348161	-0.996472	0.0816215	-0.0188377	-0.502516	0.0169805	-0.0230445	-0.999588	0.214358	0	0	0	1
-0.0823725	-0.996332	0.021603	0.348665	-0.996443	0.0819385	-0.0189529	-0.50265	0.0170846	-0.0231006	-0.999585	0.214325	0	0	0	1
-0.0824709	-0.996324	0.0215989	0.349204	-0.996433	0.0820345	-0.0190607	-0.502766	0.0171901	-0.023107	-0.999583	0.214275	0	0	0	1
-0.0824239	-0.99633	0.0215032	0.34972	-0.996437	0.0819884	-0.0190923	-0.502834	0.0172305	-0.0230134	-0.999584	0.214166	0	0	0	1
-0.0824042	-0.996335	0.0213602	0.350188	-0.996439	0.081972	-0.0190574	-0.50282	0.0172079	-0.0228677	-0.999588	0.214023	0	0	0	1
-0.0825678	-0.996322	0.0213224	0.350607	-0.996424	0.0821347	-0.0191231	-0.502878	0.0172728	-0.0228383	-0.999587	0.213959	0	0	0	1
-0.082516	-0.996325	0.0213925	0.350984	-0.996426	0.082079	-0.0192422	-0.502933	0.0173869	-0.0229171	-0.999584	0.213973	0	0	0	1
-0.0825038	-0.996324	0.0215016	0.351362	-0.996425	0.0820619	-0.0193726	-0.502946	0.0175082	-0.0230363	-0.999579	0.214018	0	0	0	1
-0.0823822	-0.996332	0.0215816	0.351775	-0.996433	0.0819356	-0.0195135	-0.50294	0.0176449	-0.0231254	-0.999574	0.214052	0	0	0	1
-0.0823361	-0.996335	0.0215955	0.352185	-0.996429	0.0818795	-0.0199342	-0.503017	0.0180642	-0.0231728	-0.999566	0.214104	0	0	0	1
-0.082211	-0.996346	0.0215904	0.352647	-0.996431	0.0817436	-0.020404	-0.503048	0.0185359	-0.023204	-0.999556	0.214162	0	0	0	1
-0.0821754	-0.996349	0.0215828	0.353198	-0.996422	0.0816935	-0.0210327	-0.503115	0.0191641	-0.023247	-0.999543	0.214245	0	0	0	1
-0.0821743	-0.99635	0.0215495	0.353688	-0.996409	0.0816779	-0.0216847	-0.503194	0.0198168	-0.0232671	-0.99953	0.214323	0	0	0	1
-0.0822714	-0.996348	0.0212437	0.354062	-0.996384	0.0817616	-0.0225281	-0.503279	0.0206803	-0.0230334	-0.999518	0.214338	0	0	0	1
-0.0825819	-0.996345	0.0201809	0.354116	-0.996339	0.0820763	-0.0233405	-0.503351	0.0215703	-0.0220477	-0.999521	0.214185	0	0	0	1
-0.0827753	-0.996343	0.0194553	0.354069	-0.996309	0.0822728	-0.0239289	-0.503429	0.0222122	-0.0213773	-0.999522	0.21402	0	0	0	1
-0.0830317	-0.996332	0.0189097	0.353909	-0.996283	0.082538	-0.0240896	-0.503517	0.022412	-0.0208527	-0.999529	0.213855	0	0	0	1
-0.0833361	-0.996315	0.0184773	0.353696	-0.996262	0.0828563	-0.0238813	-0.503576	0.0222339	-0.0204116	-0.999542	0.213673	0	0	0	1
-0.0836736	-0.996295	0.0180379	0.353458	-0.996238	0.0832081	-0.0236482	-0.503657	0.0220312	-0.0199619	-0.999555	0.213465	0	0	0	1
-0.0840011	-0.996277	0.0175157	0.353202	-0.996216	0.0835525	-0.0233715	-0.503723	0.0217925	-0.0194258	-0.999571	0.213238	0	0	0	1
-0.0842545	-0.996265	0.0169529	0.35296	-0.996199	0.0838234	-0.023096	-0.503759	0.0215602	-0.0188476	-0.999587	0.21305	0	0	0	1
-0.084486	-0.996256	0.0163373	0.352712	-0.996185	0.0840733	-0.0228125	-0.503781	0.0213251	-0.0182155	-0.999604	0.21287	0	0	0	1
-0.0847072	-0.996249	0.015597	0.352435	-0.996172	0.084316	-0.0224872	-0.503789	0.0210594	-0.0174553	-0.999623	0.212682	0	0	0	1
-0.0849169	-0.996242	0.0148682	0.352163	-0.996159	0.0845464	-0.0221691	-0.503794	0.0208004	-0.0167069	-0.999641	0.2125	0	0	0	1
-0.0851326	-0.996236	0.0140224	0.351864	-0.996147	0.0847854	-0.0218056	-0.503785	0.0205063	-0.015838	-0.999662	0.212309	0	0	0	1
-0.085356	-0.996228	0.0132293	0.35157	-0.996134	0.0850304	-0.0214528	-0.503787	0.0202186	-0.0150226	-0.99968	0.212111	0	0	0	1
-0.0855612	-0.99622	0.0124476	0.35129	-0.996121	0.0852562	-0.0211185	-0.503782	0.0199491	-0.0142196	-0.999697	0.211934	0	0	0	1
-0.0857305	-0.996217	0.0114829	0.350972	-0.996113	0.08545	-0.020718	-0.503744	0.0196301	-0.0132278	-0.999717	0.211755	0	0	0	1
-0.0858698	-0.996218	0.0103144	0.350613	-0.996108	0.0856179	-0.0202585	-0.503673	0.0192705	-0.0120273	-0.999739	0.211579	0	0	0	1
-0.0859636	-0.996221	0.00914782	0.350273	-0.996107	0.085739	-0.0198107	-0.503585	0.0189232	-0.0108287	-0.99976	0.211429	0	0	0	1
-0.0860611	-0.996223	0.0079782	0.349928	-0.996105	0.0858629	-0.0193706	-0.503498	0.0185841	-0.00962766	-0.999778	0.211291	0	0	0	1
-0.0862018	-0.996218	0.0069942	0.349613	-0.996098	0.0860252	-0.0189986	-0.503445	0.0182968	-0.00861814	-0.999793	0.211171	0	0	0	1
-0.0863848	-0.996209	0.00596915	0.349264	-0.996088	0.08623	-0.0185969	-0.503401	0.0179835	-0.00756584	-0.999807	0.211033	0	0	0	1
-0.0865875	-0.996197	0.00499617	0.348921	-0.996075	0.0864526	-0.0182265	-0.50337	0.017697	-0.00656832	-0.999819	0.210912	0	0	0	1
-0.0867545	-0.996187	0.00390534	0.348559	-0.996066	0.0866412	-0.0178098	-0.503315	0.0173753	-0.00544867	-0.999831	0.210783	0	0	0	1
-0.0869281	-0.996175	0.00304646	0.348257	-0.996056	0.0868312	-0.0174843	-0.503286	0.0171247	-0.00456796	-0.99984	0.210682	0	0	0	1
-0.0871343	-0.996159	0.00221033	0.347939	-0.996042	0.0870529	-0.0171622	-0.503273	0.0168757	-0.00371067	-0.999848	0.210574	0	0	0	1
-0.0873927	-0.996138	0.0014042	0.347611	-0.996023	0.0873259	-0.0168518	-0.503277	0.0166359	-0.00288503	-0.999855	0.210467	0	0	0	1
-0.0876743	-0.996114	0.00068345	0.347291	-0.996002	0.08762	-0.0165668	-0.5033	0.0164144	-0.00214692	-0.99986	0.210362	0	0	0	1
-0.0879438	-0.996091	-2.7561e-05	0.346977	-0.995982	0.0879015	-0.0162768	-0.503322	0.0161874	-0.00141773	-0.999865	0.210253	0	0	0	1
-0.0882209	-0.996066	-0.000781288	0.346655	-0.995961	0.0881911	-0.0159777	-0.503339	0.0159557	-0.000645206	-0.99987	0.21014	0	0	0	1
-0.0885135	-0.996039	-0.00150048	0.346332	-0.995939	0.0884951	-0.015688	-0.503362	0.0157305	9.20048e-05	-0.999873	0.210036	0	0	0	1
-0.0887892	-0.996013	-0.00217847	0.346024	-0.995918	0.0887813	-0.0154215	-0.503386	0.0155253	0.000786502	-0.999876	0.209945	0	0	0	1
-0.0890953	-0.995984	-0.00295029	0.345676	-0.995894	0.0890988	-0.0151144	-0.503408	0.0152886	0.00157772	-0.999879	0.209848	0	0	0	1
-0.0893978	-0.995955	-0.00360238	0.34536	-0.99587	0.0894107	-0.0148593	-0.503443	0.0150933	0.00224525	-0.999881	0.209766	0	0	0	1
-0.0897073	-0.995924	-0.00445602	0.344985	-0.995846	0.089732	-0.0145337	-0.503458	0.0148463	0.00311984	-0.999882	0.209672	0	0	0	1
-0.0900223	-0.995892	-0.00518907	0.34464	-0.995821	0.0900568	-0.0142453	-0.503486	0.014626	0.00387108	-0.999883	0.209591	0	0	0	1
-0.0903028	-0.995862	-0.00598684	0.344291	-0.995799	0.0903475	-0.0139338	-0.503495	0.0143891	0.00468949	-0.999883	0.209509	0	0	0	1
-0.0905685	-0.995831	-0.00707192	0.34388	-0.995779	0.0906265	-0.0135247	-0.503466	0.0140812	0.00580319	-0.999881	0.209403	0	0	0	1
-0.0907519	-0.995804	-0.00833496	0.343463	-0.995767	0.0908244	-0.0130441	-0.503392	0.0137185	0.00710189	-0.999878	0.209276	0	0	0	1
-0.0909131	-0.99578	-0.00944021	0.343095	-0.995757	0.0909973	-0.0126294	-0.50333	0.0134072	0.00823793	-0.999873	0.209171	0	0	0	1
-0.0910863	-0.995754	-0.0104697	0.342746	-0.995745	0.0911807	-0.0122411	-0.503275	0.0131159	0.00929608	-0.999868	0.209073	0	0	0	1
-0.0913011	-0.995722	-0.0115077	0.34237	-0.995729	0.0914051	-0.0118463	-0.503237	0.0128196	0.0103628	-0.999861	0.208969	0	0	0	1
-0.0915329	-0.995688	-0.0125617	0.341982	-0.995712	0.0916459	-0.0114484	-0.5032	0.0125224	0.0114458	-0.999853	0.20887	0	0	0	1
-0.0917454	-0.995652	-0.0138751	0.341538	-0.995697	0.0918686	-0.0109465	-0.50313	0.0121458	0.012797	-0.999841	0.208745	0	0	0	1
-0.0919499	-0.995618	-0.0148867	0.341172	-0.995681	0.0920802	-0.0105739	-0.503093	0.0118706	0.0138359	-0.999831	0.208655	0	0	0	1
-0.0921458	-0.995587	-0.0157083	0.34086	-0.995666	0.0922813	-0.0102582	-0.503069	0.0116347	0.0146807	-0.999822	0.20858	0	0	0	1
-0.0923856	-0.995552	-0.0165217	0.340531	-0.995646	0.0925259	-0.0099539	-0.503061	0.0114105	0.0155159	-0.999812	0.208506	0	0	0	1
-0.0926585	-0.995516	-0.0171666	0.340229	-0.995623	0.0928021	-0.00970212	-0.503083	0.011224	0.0161782	-0.999803	0.208446	0	0	0	1
-0.0929557	-0.995477	-0.0177972	0.339916	-0.995597	0.0931022	-0.00944671	-0.503112	0.0110332	0.0168265	-0.999795	0.208382	0	0	0	1
-0.0933045	-0.995431	-0.0185266	0.339554	-0.995567	0.0934539	-0.00915379	-0.503147	0.0108156	0.0175761	-0.999784	0.208312	0	0	0	1
-0.0936303	-0.995388	-0.0192105	0.339214	-0.995539	0.0937823	-0.00888603	-0.503181	0.0106189	0.0182784	-0.999774	0.20825	0	0	0	1
-0.0939753	-0.995342	-0.01989	0.338864	-0.995508	0.0941292	-0.0086039	-0.503219	0.0104084	0.0189777	-0.999763	0.208185	0	0	0	1
-0.0943353	-0.995294	-0.0205434	0.338511	-0.995476	0.0944908	-0.00833439	-0.50326	0.0102086	0.0196498	-0.999752	0.208131	0	0	0	1
-0.0946565	-0.995253	-0.0210747	0.338181	-0.995448	0.0948123	-0.0080799	-0.503286	0.010012	0.0201995	-0.999743	0.20807	0	0	0	1
-0.0950622	-0.995204	-0.0215512	0.337818	-0.995413	0.0952147	-0.00768505	-0.503281	0.00967252	0.0207074	-0.999736	0.207989	0	0	0	1
-0.0955129	-0.995152	-0.0219676	0.337438	-0.995373	0.0956609	-0.0072769	-0.503279	0.0093154	0.0211565	-0.99973	0.207914	0	0	0	1
-0.0959345	-0.995101	-0.022439	0.337043	-0.995335	0.0960802	-0.00696436	-0.503306	0.00905853	0.0216518	-0.999722	0.207842	0	0	0	1
-0.0962486	-0.99506	-0.0229006	0.336699	-0.995306	0.0963922	-0.00667278	-0.5033	0.0088196	0.0221363	-0.999713	0.207756	0	0	0	1
-0.0965647	-0.995017	-0.023438	0.336336	-0.995278	0.096706	-0.00636341	-0.503291	0.00857066	0.0226983	-0.999703	0.207673	0	0	0	1
-0.0968006	-0.994981	-0.023996	0.33599	-0.995257	0.0969399	-0.00606932	-0.503255	0.00833739	0.0232801	-0.999691	0.20761	0	0	0	1
-0.0970409	-0.994945	-0.024493	0.335598	-0.995235	0.0971781	-0.00580382	-0.503235	0.00812705	0.0237985	-0.999681	0.20757	0	0	0	1
-0.0969605	-0.994941	-0.0249575	0.335183	-0.995245	0.0970941	-0.00549612	-0.503207	0.00786393	0.0242914	-0.999671	0.207521	0	0	0	1
-0.0972345	-0.994906	-0.0252942	0.334786	-0.99522	0.097364	-0.00522333	-0.503184	0.00763186	0.0246508	-0.999664	0.207451	0	0	0	1
-0.0975457	-0.994867	-0.0256412	0.3344	-0.995192	0.0976712	-0.00495262	-0.503171	0.007404	0.0250202	-0.999657	0.207359	0	0	0	1
-0.097753	-0.994837	-0.0260042	0.334043	-0.995173	0.0978752	-0.0047126	-0.503139	0.00720583	0.0254034	-0.999648	0.207297	0	0	0	1
-0.0979166	-0.994809	-0.0264432	0.333647	-0.995158	0.0980354	-0.00445883	-0.503107	0.00700047	0.025864	-0.999638	0.207248	0	0	0	1
-0.0981729	-0.994767	-0.0270806	0.333175	-0.995135	0.0982878	-0.0041407	-0.503066	0.00675315	0.0265277	-0.999622	0.207207	0	0	0	1
-0.0983175	-0.99473	-0.0278978	0.332718	-0.995122	0.0984288	-0.00379953	-0.503027	0.00649789	0.0273734	-0.999601	0.207193	0	0	0	1
-0.0983795	-0.994692	-0.0290075	0.332279	-0.995118	0.0984867	-0.00340372	-0.502952	0.00621497	0.0285163	-0.999571	0.207207	0	0	0	1
-0.0984654	-0.994648	-0.0302063	0.331873	-0.995111	0.0985677	-0.00298643	-0.502852	0.00592031	0.0297498	-0.999537	0.207219	0	0	0	1
-0.0985104	-0.994602	-0.0315434	0.331468	-0.995109	0.0986066	-0.00252978	-0.502722	0.00559904	0.0311251	-0.999497	0.207208	0	0	0	1
-0.0986254	-0.994556	-0.0326101	0.331101	-0.995098	0.0987161	-0.00216981	-0.502638	0.0053497	0.0322215	-0.999463	0.207223	0	0	0	1
-0.0988692	-0.994504	-0.0334497	0.33072	-0.995075	0.0989554	-0.00189336	-0.502624	0.00516555	0.0330829	-0.999436	0.207257	0	0	0	1
-0.0991917	-0.99445	-0.034096	0.330317	-0.995044	0.0992737	-0.00166559	-0.502649	0.00501377	0.0337469	-0.999415	0.207303	0	0	0	1
-0.0990626	-0.994447	-0.0345581	0.329927	-0.995058	0.0991391	-0.00143714	-0.502635	0.00482782	0.0342301	-0.999399	0.207308	0	0	0	1
-0.0992161	-0.994421	-0.0348635	0.329533	-0.995043	0.0992876	-0.00124806	-0.502615	0.00467522	0.034552	-0.999389	0.207311	0	0	0	1
-0.0993716	-0.994396	-0.0351355	0.329143	-0.995028	0.0994379	-0.00106093	-0.502586	0.00452139	0.0348405	-0.99938	0.207296	0	0	0	1
-0.0994782	-0.99438	-0.0352834	0.328718	-0.995018	0.0995396	-0.000898682	-0.50256	0.00437834	0.0350033	-0.999375	0.207285	0	0	0	1
-0.0995434	-0.99437	-0.0353989	0.328306	-0.995012	0.0995996	-0.000735226	-0.502536	0.00422941	0.0351343	-0.999371	0.207265	0	0	0	1
-0.0997295	-0.994347	-0.0355129	0.327901	-0.994996	0.0997708	-0.000293783	-0.502509	0.00380787	0.035291	-0.999367	0.207226	0	0	0	1
-0.0998471	-0.994328	-0.0357041	0.327455	-0.994985	0.0998738	0.000137679	-0.502537	0.0034016	0.0355238	-0.99936	0.207195	0	0	0	1
-0.0999082	-0.994315	-0.0359155	0.327028	-0.994981	0.099916	0.000686527	-0.50252	0.00287849	0.0357888	-0.999352	0.207152	0	0	0	1
-0.0999802	-0.9943	-0.0361214	0.326613	-0.994975	0.0999687	0.00123961	-0.502498	0.00235105	0.0360489	-0.999344	0.207113	0	0	0	1
-0.100111	-0.994275	-0.0364518	0.326204	-0.994963	0.100083	0.00172113	-0.502504	0.00190951	0.0364255	-0.999332	0.207049	0	0	0	1
-0.100189	-0.994253	-0.0368241	0.325806	-0.994956	0.100143	0.00221247	-0.502502	0.00146051	0.036845	-0.999317	0.206976	0	0	0	1
-0.10024	-0.994234	-0.0372101	0.325404	-0.994951	0.100176	0.00270249	-0.50247	0.00101325	0.0372781	-0.999301	0.206933	0	0	0	1
-0.1004	-0.994205	-0.0375478	0.324968	-0.994935	0.10032	0.00317536	-0.502432	0.000582416	0.0376613	-0.999287	0.206908	0	0	0	1
-0.100433	-0.994194	-0.0377412	0.324513	-0.994932	0.100335	0.00365211	-0.502394	0.000128423	0.0379017	-0.999278	0.206891	0	0	0	1
-0.100459	-0.994188	-0.0378341	0.324064	-0.994929	0.100342	0.00413	-0.502345	-0.000337064	0.0380421	-0.999273	0.206854	0	0	0	1
-0.100443	-0.99419	-0.0378355	0.323602	-0.994931	0.100313	0.00449017	-0.50228	-0.000696128	0.0380796	-0.999272	0.206835	0	0	0	1
-0.100318	-0.994202	-0.0378302	0.323119	-0.994943	0.100175	0.00482792	-0.50218	-0.00103775	0.0381081	-0.99927	0.206824	0	0	0	1
-0.100356	-0.994198	-0.037836	0.322634	-0.994939	0.100204	0.00506198	-0.502147	-0.00126874	0.0381374	-0.999269	0.206819	0	0	0	1
-0.100253	-0.994208	-0.0378535	0.322137	-0.994949	0.100092	0.00529891	-0.502046	-0.00150686	0.0381784	-0.999267	0.206821	0	0	0	1
-0.100109	-0.994222	-0.0378634	0.32167	-0.994963	0.0999412	0.00545965	-0.501983	-0.00167146	0.0382041	-0.999266	0.20684	0	0	0	1
-0.100118	-0.994222	-0.0378569	0.321199	-0.994962	0.0999453	0.00558315	-0.50196	-0.00179475	0.03821	-0.999265	0.206873	0	0	0	1
-0.100063	-0.994226	-0.0378758	0.320743	-0.994967	0.0998861	0.00571528	-0.501908	-0.0019265	0.0382419	-0.999264	0.206892	0	0	0	1
-0.0999801	-0.994236	-0.0378491	0.320293	-0.994976	0.0997992	0.00580521	-0.501832	-0.00202191	0.0382241	-0.999264	0.206946	0	0	0	1
-0.0998996	-0.994245	-0.0378279	0.319847	-0.994984	0.0997153	0.00589535	-0.50173	-0.00211688	0.0382119	-0.999264	0.206999	0	0	0	1
-0.100042	-0.99423	-0.0378434	0.319408	-0.994969	0.099854	0.00598194	-0.501705	-0.00219609	0.0382363	-0.999263	0.207025	0	0	0	1
-0.100126	-0.994217	-0.0379507	0.318954	-0.99496	0.0999318	0.00614166	-0.501689	-0.00234114	0.0383592	-0.999258	0.206984	0	0	0	1
-0.100089	-0.994216	-0.0380805	0.318557	-0.994964	0.0998877	0.00632237	-0.501645	-0.0025095	0.0385064	-0.999252	0.206922	0	0	0	1
-0.100135	-0.994205	-0.0382375	0.318182	-0.994958	0.0999261	0.00651376	-0.501629	-0.00268257	0.0386818	-0.999245	0.20684	0	0	0	1
-0.100341	-0.994177	-0.0384256	0.317807	-0.994937	0.100124	0.00670512	-0.501633	-0.00284622	0.0388886	-0.999237	0.206741	0	0	0	1
-0.100483	-0.994158	-0.0385589	0.317387	-0.994923	0.100259	0.00688132	-0.50159	-0.00300274	0.0390394	-0.99923	0.206686	0	0	0	1
-0.100602	-0.994143	-0.0386352	0.316959	-0.99491	0.100373	0.00700977	-0.501499	-0.00311824	0.0391286	-0.999226	0.206682	0	0	0	1
-0.100701	-0.99413	-0.0386979	0.316479	-0.9949	0.100466	0.00715811	-0.50139	-0.00325575	0.0392061	-0.999223	0.206675	0	0	0	1
-0.100704	-0.994129	-0.0387192	0.315924	-0.994899	0.100463	0.00729067	-0.50121	-0.00338549	0.0392406	-0.999221	0.206715	0	0	0	1
-0.10076	-0.994128	-0.0386084	0.315405	-0.994893	0.10052	0.00729285	-0.501089	-0.00339659	0.0391308	-0.999225	0.206854	0	0	0	1
-0.100773	-0.99413	-0.0385204	0.314864	-0.994892	0.100532	0.00732364	-0.501026	-0.0034356	0.0390465	-0.999229	0.206963	0	0	0	1
-0.10079	-0.994128	-0.0385291	0.314315	-0.99489	0.100545	0.0074201	-0.500991	-0.00353009	0.0390649	-0.999228	0.207005	0	0	0	1
-0.100611	-0.994146	-0.0385162	0.313888	-0.994908	0.100363	0.00748554	-0.500927	-0.0036036	0.0390579	-0.999228	0.207056	0	0	0	1
-0.100626	-0.994146	-0.0384808	0.313493	-0.994906	0.100378	0.00752032	-0.500929	-0.00364119	0.0390263	-0.999229	0.207116	0	0	0	1
-0.10066	-0.994141	-0.0385391	0.313102	-0.994902	0.100408	0.0076158	-0.500896	-0.00372904	0.039094	-0.999226	0.207114	0	0	0	1
-0.100651	-0.994139	-0.0386041	0.312696	-0.994903	0.100393	0.00774119	-0.500813	-0.00384774	0.0391712	-0.999222	0.207104	0	0	0	1
-0.10073	-0.994128	-0.0386847	0.31231	-0.994894	0.100468	0.00786079	-0.500742	-0.00395557	0.0392638	-0.999218	0.207089	0	0	0	1
-0.100973	-0.9941	-0.0387759	0.311843	-0.994869	0.100705	0.00799933	-0.500721	-0.00407469	0.0393694	-0.999214	0.207062	0	0	0	1
-0.100953	-0.994097	-0.0388827	0.311404	-0.99487	0.100679	0.00815391	-0.500677	-0.00421863	0.0394911	-0.999208	0.207023	0	0	0	1
-0.101009	-0.994087	-0.0389994	0.310997	-0.994864	0.100728	0.00830101	-0.500651	-0.00435109	0.0396223	-0.999202	0.206977	0	0	0	1
-0.101173	-0.994065	-0.0391378	0.310568	-0.994847	0.100885	0.00847133	-0.50062	-0.00450015	0.0397779	-0.999196	0.206917	0	0	0	1
-0.101287	-0.99405	-0.0392246	0.310136	-0.994835	0.100994	0.00860308	-0.50052	-0.00461796	0.0398781	-0.999191	0.206902	0	0	0	1
-0.101413	-0.994037	-0.0392372	0.309692	-0.994822	0.101115	0.00868843	-0.500419	-0.00469663	0.0398999	-0.99919	0.206937	0	0	0	1
-0.10154	-0.994024	-0.0392278	0.309211	-0.994808	0.101241	0.00875458	-0.500358	-0.00475833	0.0398978	-0.99919	0.206988	0	0	0	1
-0.101621	-0.994015	-0.0392495	0.308717	-0.9948	0.101317	0.00885157	-0.500262	-0.00484945	0.0399296	-0.999188	0.207021	0	0	0	1
-0.101682	-0.994009	-0.0392381	0.308267	-0.994793	0.101377	0.00890507	-0.500209	-0.0049014	0.039924	-0.999188	0.207074	0	0	0	1
-0.101796	-0.993997	-0.0392445	0.307831	-0.994781	0.101487	0.00897587	-0.500143	-0.00496667	0.0399381	-0.999187	0.207112	0	0	0	1
-0.102	-0.993974	-0.039304	0.307421	-0.99476	0.101687	0.00907885	-0.500102	-0.00505494	0.0400088	-0.999184	0.207109	0	0	0	1
-0.102072	-0.993962	-0.0394243	0.307036	-0.994752	0.101753	0.00920717	-0.500053	-0.00516752	0.0401419	-0.999178	0.207076	0	0	0	1
-0.102106	-0.993953	-0.0395595	0.306623	-0.994748	0.101781	0.0093656	-0.499964	-0.00531009	0.0402927	-0.999171	0.207034	0	0	0	1
-0.102227	-0.993938	-0.0396225	0.306186	-0.994735	0.101897	0.00947923	-0.499848	-0.00541186	0.0403676	-0.999167	0.20704	0	0	0	1
-0.102302	-0.993932	-0.0395848	0.305731	-0.994727	0.101971	0.00951149	-0.499739	-0.00544479	0.0403338	-0.999169	0.207125	0	0	0	1
-0.102329	-0.99393	-0.0395553	0.305249	-0.994724	0.101996	0.00954769	-0.49957	-0.00548276	0.0403083	-0.999169	0.207211	0	0	0	1
-0.102476	-0.993915	-0.0395548	0.304711	-0.994708	0.10214	0.00961804	-0.499454	-0.00554689	0.0403158	-0.999169	0.207269	0	0	0	1
-0.102476	-0.993914	-0.0395757	0.304233	-0.994708	0.102138	0.00970315	-0.499298	-0.00562945	0.0403453	-0.999167	0.207311	0	0	0	1
-0.102707	-0.993893	-0.0395098	0.303736	-0.994684	0.102369	0.00969651	-0.499254	-0.00562024	0.0402804	-0.99917	0.207413	0	0	0	1
-0.102573	-0.993907	-0.0395188	0.303275	-0.994697	0.102232	0.00976774	-0.499141	-0.00569565	0.0402958	-0.999169	0.207457	0	0	0	1
-0.102517	-0.993912	-0.0395287	0.302813	-0.994703	0.102174	0.00982355	-0.499098	-0.00575246	0.0403111	-0.999168	0.207503	0	0	0	1
-0.102487	-0.993915	-0.0395361	0.30238	-0.994706	0.102141	0.00987231	-0.499059	-0.00580148	0.0403233	-0.999167	0.207545	0	0	0	1
-0.102501	-0.993913	-0.0395575	0.301965	-0.994704	0.102153	0.009934	-0.499031	-0.00586013	0.040351	-0.999166	0.207573	0	0	0	1
-0.102465	-0.993912	-0.0396548	0.301593	-0.994707	0.102111	0.0100518	-0.499023	-0.00596891	0.0404595	-0.99916	0.207541	0	0	0	1
-0.102324	-0.99392	-0.0398169	0.301215	-0.99472	0.101963	0.0102249	-0.499007	-0.00613046	0.0406376	-0.999152	0.20747	0	0	0	1
-0.102266	-0.993917	-0.0400418	0.300829	-0.994726	0.101896	0.0103878	-0.49901	-0.00627201	0.0408776	-0.999142	0.207416	0	0	0	1
-0.102266	-0.993904	-0.0403836	0.300447	-0.994724	0.101885	0.0106035	-0.499011	-0.00645189	0.0412396	-0.999126	0.207347	0	0	0	1
-0.102127	-0.993902	-0.0407775	0.300068	-0.994737	0.101734	0.0108352	-0.498976	-0.0066482	0.041654	-0.999107	0.207291	0	0	0	1
-0.102067	-0.993895	-0.0410822	0.299658	-0.994743	0.101665	0.0109998	-0.498949	-0.00678354	0.0419735	-0.999093	0.207285	0	0	0	1
-0.102061	-0.993887	-0.0413064	0.299234	-0.994742	0.101651	0.011151	-0.498855	-0.00691144	0.0422119	-0.999082	0.207287	0	0	0	1
-0.10211	-0.993877	-0.041418	0.298793	-0.994737	0.101695	0.011254	-0.498732	-0.00700053	0.0423337	-0.999076	0.207315	0	0	0	1
-0.102083	-0.993881	-0.0413853	0.29832	-0.994739	0.101668	0.0112557	-0.498572	-0.00700671	0.0423011	-0.999077	0.207421	0	0	0	1
-0.102163	-0.993874	-0.0413691	0.297822	-0.994731	0.101747	0.0112812	-0.498378	-0.00703044	0.0422882	-0.999078	0.207509	0	0	0	1
-0.102341	-0.993857	-0.0413322	0.297284	-0.994713	0.101924	0.0113091	-0.498331	-0.0070544	0.0422557	-0.999079	0.207586	0	0	0	1
-0.102311	-0.99386	-0.0413331	0.29681	-0.994715	0.101893	0.0113502	-0.498272	-0.00709644	0.0422605	-0.999079	0.207641	0	0	0	1
-0.101982	-0.993893	-0.0413438	0.296404	-0.994749	0.101562	0.0113874	-0.498249	-0.00714644	0.0422726	-0.999078	0.207685	0	0	0	1
-0.101678	-0.993921	-0.0414189	0.295996	-0.994779	0.101252	0.0114832	-0.498203	-0.00724714	0.0423548	-0.999073	0.207679	0	0	0	1
-0.101678	-0.993919	-0.0414808	0.295587	-0.994779	0.101249	0.0115682	-0.498224	-0.00732544	0.042425	-0.99907	0.20767	0	0	0	1
-0.101535	-0.99393	-0.0415599	0.295193	-0.994793	0.1011	0.0116721	-0.498229	-0.00742705	0.0425132	-0.999065	0.207653	0	0	0	1
-0.101302	-0.99395	-0.0416403	0.294772	-0.994815	0.100862	0.0117807	-0.498177	-0.00753703	0.0426024	-0.999061	0.207645	0	0	0	1
-0.101212	-0.993956	-0.0417176	0.294388	-0.994824	0.100768	0.0118768	-0.498102	-0.00762876	0.0426883	-0.999056	0.207639	0	0	0	1
-0.101235	-0.99395	-0.0418132	0.293991	-0.994821	0.100785	0.0119882	-0.498041	-0.00772896	0.0427948	-0.999051	0.207621	0	0	0	1
-0.10129	-0.993941	-0.0418859	0.293551	-0.994815	0.100835	0.012082	-0.497949	-0.00781273	0.042877	-0.999047	0.20762	0	0	0	1
-0.101464	-0.993923	-0.0419102	0.293098	-0.994796	0.101007	0.012132	-0.497843	-0.00785256	0.0429076	-0.999045	0.207661	0	0	0	1
-0.101514	-0.993916	-0.0419333	0.292631	-0.994791	0.101055	0.0121819	-0.497701	-0.00789768	0.042936	-0.999044	0.207708	0	0	0	1
-0.101465	-0.993925	-0.0418591	0.292149	-0.994796	0.101008	0.0121401	-0.497479	-0.00786576	0.0428577	-0.999047	0.207846	0	0	0	1
-0.101501	-0.99393	-0.0416379	0.291614	-0.994794	0.101055	0.0119506	-0.49731	-0.00769782	0.0426187	-0.999059	0.208106	0	0	0	1
-0.101525	-0.993931	-0.0415564	0.291078	-0.994792	0.101081	0.0118916	-0.497227	-0.00764635	0.0425318	-0.999063	0.208243	0	0	0	1
-0.10134	-0.99395	-0.0415484	0.290486	-0.99481	0.100895	0.0119162	-0.497218	-0.00767959	0.0425249	-0.999063	0.208316	0	0	0	1
-0.100952	-0.99399	-0.0415369	0.290072	-0.99485	0.100507	0.011915	-0.497209	-0.0076962	0.0425103	-0.999064	0.208384	0	0	0	1
-0.100886	-0.993995	-0.0415961	0.289671	-0.994856	0.100438	0.0119856	-0.497249	-0.0077633	0.0425758	-0.99906	0.208381	0	0	0	1
-0.100803	-0.993995	-0.0417787	0.289273	-0.994863	0.100345	0.0121762	-0.497234	-0.00793833	0.042776	-0.99905	0.208285	0	0	0	1
-0.100809	-0.993988	-0.0419359	0.288887	-0.994861	0.100343	0.012341	-0.497224	-0.00808632	0.042949	-0.999042	0.208205	0	0	0	1
-0.100813	-0.993981	-0.0421043	0.288471	-0.99486	0.100338	0.0125081	-0.49719	-0.00823564	0.0431334	-0.999033	0.208133	0	0	0	1
-0.100843	-0.99397	-0.0422719	0.287989	-0.994855	0.10036	0.0126634	-0.497105	-0.00837215	0.0433159	-0.999024	0.208084	0	0	0	1
-0.100808	-0.993968	-0.0424143	0.28747	-0.994858	0.100317	0.0128128	-0.496972	-0.00850809	0.0434723	-0.999016	0.208052	0	0	0	1
-0.100934	-0.993949	-0.0425563	0.286924	-0.994844	0.100435	0.0129712	-0.49692	-0.00864602	0.0436307	-0.999007	0.208004	0	0	0	1
-0.100835	-0.993949	-0.0427932	0.286353	-0.994852	0.100324	0.0132024	-0.496789	-0.00885682	0.0438887	-0.998994	0.207906	0	0	0	1
-0.100837	-0.993939	-0.04303	0.285773	-0.99485	0.100314	0.013411	-0.496657	-0.00904065	0.0441453	-0.998981	0.207824	0	0	0	1
-0.100909	-0.993921	-0.0432619	0.285159	-0.994841	0.100374	0.0136364	-0.49657	-0.00923865	0.0443992	-0.998968	0.207731	0	0	0	1
-0.100974	-0.993901	-0.0435722	0.284459	-0.994832	0.100423	0.0139436	-0.496494	-0.00951044	0.0447394	-0.998951	0.207586	0	0	0	1
-0.100761	-0.993904	-0.0439872	0.283698	-0.99485	0.100187	0.0143524	-0.496414	-0.00988545	0.0451912	-0.998927	0.207369	0	0	0	1
-0.100745	-0.993887	-0.0444161	0.282961	-0.994846	0.100143	0.0148788	-0.496326	-0.0103674	0.0456706	-0.9989	0.207075	0	0	0	1
-0.100319	-0.993927	-0.0444856	0.282395	-0.994882	0.0996825	0.015603	-0.496202	-0.0111013	0.0458076	-0.998886	0.206775	0	0	0	1
-0.099867	-0.993963	-0.0446983	0.281924	-0.99492	0.0991991	0.0162289	-0.496047	-0.0117244	0.0460764	-0.998866	0.20647	0	0	0	1
-0.0997525	-0.993963	-0.0449394	0.281546	-0.994926	0.0990608	0.0166796	-0.495964	-0.0121547	0.0463596	-0.998848	0.206224	0	0	0	1
-0.0998712	-0.993941	-0.0451772	0.281262	-0.994912	0.0991653	0.0169246	-0.495913	-0.0123695	0.0466219	-0.998833	0.206069	0	0	0	1
-0.100001	-0.993915	-0.0454505	0.280963	-0.994896	0.0992793	0.0172003	-0.495844	-0.0126108	0.0469229	-0.998816	0.205891	0	0	0	1
-0.100281	-0.993872	-0.0457753	0.280555	-0.994864	0.0995384	0.0175489	-0.495773	-0.0129125	0.0472843	-0.998795	0.20567	0	0	0	1
-0.100558	-0.99383	-0.0460767	0.280096	-0.994832	0.0997955	0.0179039	-0.495733	-0.0132227	0.0476233	-0.998775	0.205455	0	0	0	1
-0.100737	-0.993802	-0.0462974	0.279659	-0.994811	0.0999594	0.0181548	-0.49572	-0.0134419	0.0478703	-0.99876	0.205313	0	0	0	1
-0.100808	-0.993787	-0.0464617	0.279304	-0.994801	0.100019	0.0183369	-0.495674	-0.0136034	0.0480529	-0.998749	0.20522	0	0	0	1
-0.10092	-0.993768	-0.0466272	0.278939	-0.994788	0.10012	0.0185142	-0.495578	-0.013758	0.0482369	-0.998738	0.205135	0	0	0	1
-0.1011	-0.993745	-0.0467297	0.278566	-0.994768	0.100294	0.0186368	-0.495526	-0.0138611	0.0483536	-0.998731	0.205091	0	0	0	1
-0.101304	-0.993721	-0.0467959	0.278209	-0.994746	0.100492	0.0187258	-0.495544	-0.0139331	0.0484313	-0.998727	0.205068	0	0	0	1
-0.101453	-0.9937	-0.0469224	0.277839	-0.994729	0.100632	0.0188761	-0.495571	-0.0140627	0.0485743	-0.998718	0.204996	0	0	0	1
-0.101524	-0.993686	-0.0470687	0.277483	-0.99472	0.100694	0.0190332	-0.495546	-0.014201	0.0487367	-0.998708	0.204918	0	0	0	1
-0.10158	-0.993674	-0.047185	0.277103	-0.994713	0.100742	0.0191693	-0.49551	-0.0143221	0.048867	-0.9987	0.204865	0	0	0	1
-0.101734	-0.993655	-0.0472502	0.276729	-0.994696	0.100891	0.0192562	-0.495521	-0.0143944	0.0489428	-0.998695	0.204847	0	0	0	1
-0.101738	-0.993651	-0.047327	0.276344	-0.994694	0.100888	0.019356	-0.495529	-0.0144858	0.0490294	-0.99869	0.204823	0	0	0	1
-0.101742	-0.993648	-0.0473972	0.275929	-0.994692	0.100888	0.0194379	-0.495526	-0.0145602	0.0491075	-0.998685	0.204814	0	0	0	1
-0.101602	-0.993659	-0.0474596	0.275502	-0.994706	0.100743	0.0195156	-0.495499	-0.0146381	0.0491754	-0.99868	0.204815	0	0	0	1
-0.101412	-0.993676	-0.0475076	0.27508	-0.994724	0.100548	0.0195859	-0.495479	-0.0147127	0.0492274	-0.998676	0.204825	0	0	0	1
-0.101194	-0.993696	-0.0475591	0.27464	-0.994745	0.100326	0.0196476	-0.495432	-0.0147798	0.0492816	-0.998673	0.20484	0	0	0	1
-0.100848	-0.993728	-0.0476184	0.274258	-0.994779	0.099976	0.0197035	-0.49532	-0.0148467	0.0493411	-0.998669	0.20486	0	0	0	1
-0.100721	-0.993738	-0.0476735	0.273874	-0.994791	0.099846	0.0197519	-0.495246	-0.0148957	0.0493988	-0.998665	0.204876	0	0	0	1
-0.100731	-0.993733	-0.0477565	0.273449	-0.994789	0.0998509	0.019835	-0.495133	-0.0149697	0.0494899	-0.99866	0.204875	0	0	0	1
-0.100813	-0.993723	-0.0478065	0.27305	-0.99478	0.0999295	0.0198892	-0.495037	-0.0150146	0.0495462	-0.998656	0.204891	0	0	0	1
-0.10092	-0.993711	-0.047828	0.272616	-0.994769	0.100034	0.0199225	-0.494991	-0.0150403	0.0495726	-0.998655	0.204924	0	0	0	1
-0.100859	-0.993715	-0.0478661	0.272162	-0.994775	0.0999709	0.0199607	-0.49487	-0.0150775	0.0496134	-0.998652	0.204962	0	0	0	1
-0.100916	-0.993714	-0.0477755	0.271743	-0.99477	0.100035	0.0198479	-0.494793	-0.0149714	0.0495129	-0.998659	0.205104	0	0	0	1
-0.100945	-0.993715	-0.0476797	0.271294	-0.994769	0.100071	0.019735	-0.49469	-0.0148671	0.0494066	-0.998665	0.205256	0	0	0	1
-0.101045	-0.993706	-0.0476564	0.270831	-0.994759	0.100173	0.0197045	-0.494591	-0.0148341	0.0493819	-0.998667	0.205343	0	0	0	1
-0.101133	-0.993696	-0.0476846	0.270355	-0.99475	0.10026	0.0197238	-0.494563	-0.0148461	0.0494132	-0.998665	0.205385	0	0	0	1
-0.101161	-0.993686	-0.047845	0.269859	-0.994746	0.100278	0.0198642	-0.494513	-0.0149684	0.0495872	-0.998655	0.20534	0	0	0	1
-0.101113	-0.993681	-0.0480437	0.269333	-0.994747	0.100215	0.0200975	-0.494493	-0.0151833	0.0498076	-0.998641	0.205228	0	0	0	1
-0.101018	-0.993684	-0.0481695	0.268876	-0.994755	0.100111	0.0202504	-0.494469	-0.0153277	0.0499467	-0.998631	0.205171	0	0	0	1
-0.10093	-0.993689	-0.0482626	0.268494	-0.994762	0.100017	0.020342	-0.494399	-0.015414	0.0500471	-0.998625	0.205153	0	0	0	1
-0.100952	-0.993681	-0.0483764	0.268126	-0.994759	0.100032	0.0204427	-0.494283	-0.0155019	0.0501708	-0.998618	0.205127	0	0	0	1
-0.101104	-0.993661	-0.0484788	0.267704	-0.994742	0.100178	0.0205405	-0.494165	-0.0155813	0.0502848	-0.998611	0.205106	0	0	0	1
-0.101276	-0.99364	-0.0485418	0.267281	-0.994724	0.100346	0.0205935	-0.494053	-0.015619	0.0503555	-0.998606	0.205121	0	0	0	1
-0.101409	-0.993621	-0.0486514	0.26679	-0.994709	0.100473	0.0206813	-0.493942	-0.0156887	0.0504755	-0.998599	0.205114	0	0	0	1
-0.101557	-0.993595	-0.0488698	0.266173	-0.994691	0.100608	0.0208878	-0.493774	-0.0158648	0.0507158	-0.998584	0.205035	0	0	0	1
-0.101614	-0.993586	-0.0489471	0.265633	-0.994684	0.100659	0.0209747	-0.493677	-0.0159406	0.0508024	-0.998579	0.205038	0	0	0	1
-0.10165	-0.993585	-0.0488871	0.265157	-0.994682	0.100701	0.0208729	-0.493641	-0.0158435	0.050733	-0.998584	0.205171	0	0	0	1
-0.101682	-0.99358	-0.0489291	0.264641	-0.994679	0.100732	0.020894	-0.493521	-0.0158586	0.0507774	-0.998581	0.20522	0	0	0	1
-0.101679	-0.99358	-0.0489317	0.264149	-0.994679	0.100728	0.0208887	-0.49338	-0.0158533	0.0507795	-0.998581	0.205288	0	0	0	1
-0.101867	-0.993566	-0.0488152	0.263809	-0.994662	0.100924	0.0207683	-0.493354	-0.0157355	0.0506544	-0.99859	0.205422	0	0	0	1
-0.102046	-0.993548	-0.0488109	0.26349	-0.994644	0.101104	0.0207627	-0.493362	-0.0157212	0.0506523	-0.99859	0.20546	0	0	0	1
-0.102154	-0.99353	-0.0489432	0.263174	-0.994631	0.101203	0.0209072	-0.493286	-0.0158462	0.0508003	-0.99858	0.205391	0	0	0	1
-0.102328	-0.993508	-0.049043	0.262883	-0.994611	0.10137	0.0210233	-0.493243	-0.0159428	0.0509141	-0.998573	0.20534	0	0	0	1
-0.102644	-0.993472	-0.0490964	0.262613	-0.994578	0.101681	0.0211048	-0.493289	-0.0160024	0.0509806	-0.998569	0.205308	0	0	0	1
-0.102844	-0.993447	-0.0491881	0.262348	-0.994555	0.101874	0.0212225	-0.4933	-0.0160999	0.0510871	-0.998562	0.205249	0	0	0	1
-0.103043	-0.993422	-0.04929	0.262034	-0.994533	0.102066	0.0213378	-0.493263	-0.0161941	0.0512034	-0.998554	0.205201	0	0	0	1
-0.103216	-0.993401	-0.0493503	0.261669	-0.994515	0.102234	0.0213975	-0.493186	-0.0162385	0.0512723	-0.99855	0.205202	0	0	0	1
-0.103433	-0.99338	-0.0493155	0.261279	-0.994493	0.102455	0.0213416	-0.493113	-0.0161752	0.0512355	-0.998553	0.205288	0	0	0	1
-0.103571	-0.993369	-0.0492456	0.260871	-0.994481	0.1026	0.0212292	-0.49301	-0.0160633	0.0511567	-0.998559	0.205414	0	0	0	1
-0.103604	-0.99337	-0.0491604	0.260467	-0.994479	0.102642	0.021081	-0.492835	-0.0159228	0.0510572	-0.998566	0.20557	0	0	0	1
-0.103752	-0.993361	-0.049019	0.260078	-0.994467	0.102803	0.0208727	-0.492708	-0.0157223	0.0508975	-0.998577	0.205767	0	0	0	1
-0.10389	-0.993354	-0.0488811	0.259685	-0.994456	0.102954	0.0206725	-0.492621	-0.0155301	0.050742	-0.998588	0.205958	0	0	0	1
-0.104044	-0.993342	-0.0487961	0.259336	-0.994442	0.103116	0.0205485	-0.492575	-0.0154075	0.0506469	-0.998595	0.206083	0	0	0	1
-0.10413	-0.993336	-0.0487257	0.258978	-0.994434	0.103207	0.0204513	-0.492528	-0.0153136	0.0505683	-0.9986	0.206194	0	0	0	1
-0.104219	-0.993333	-0.0486019	0.258659	-0.994427	0.103307	0.0202705	-0.492447	-0.0151419	0.0504278	-0.99861	0.206362	0	0	0	1
-0.10443	-0.993318	-0.0484461	0.258333	-0.994408	0.103532	0.0200547	-0.492407	-0.0149325	0.0502537	-0.998622	0.206551	0	0	0	1
-0.104641	-0.993301	-0.0483423	0.257943	-0.994388	0.103752	0.0199199	-0.492376	-0.0147984	0.0501397	-0.99863	0.206691	0	0	0	1
-0.10482	-0.993284	-0.0482972	0.257551	-0.994371	0.103936	0.0198353	-0.492327	-0.0147097	0.0500886	-0.998634	0.20679	0	0	0	1
-0.104926	-0.993275	-0.0482564	0.257219	-0.994361	0.104046	0.0197603	-0.492293	-0.014634	0.0500419	-0.998637	0.206878	0	0	0	1
-0.104921	-0.993274	-0.0482852	0.256878	-0.994362	0.104042	0.0197372	-0.492175	-0.0146083	0.0500679	-0.998636	0.206929	0	0	0	1
-0.105016	-0.993264	-0.0482989	0.256536	-0.994352	0.104138	0.0197085	-0.492068	-0.0145735	0.05008	-0.998636	0.206986	0	0	0	1
-0.10511	-0.993254	-0.0482965	0.25618	-0.994343	0.104235	0.0196538	-0.492006	-0.0145145	0.0500733	-0.998637	0.207059	0	0	0	1
-0.105228	-0.993244	-0.0482521	0.255717	-0.994332	0.104359	0.0195504	-0.491915	-0.0144102	0.0500201	-0.998641	0.207179	0	0	0	1
-0.105206	-0.99325	-0.0481604	0.255284	-0.994337	0.104348	0.0193541	-0.491756	-0.0142255	0.049908	-0.99865	0.207363	0	0	0	1
-0.105224	-0.993255	-0.0480334	0.254838	-0.994338	0.104381	0.0191036	-0.491593	-0.0139884	0.0497558	-0.998661	0.207581	0	0	0	1
-0.105354	-0.993249	-0.0478647	0.254408	-0.994328	0.104527	0.0188238	-0.491518	-0.0137211	0.0495607	-0.998674	0.207819	0	0	0	1
-0.105196	-0.993275	-0.04768	0.253948	-0.99435	0.104388	0.0184678	-0.491407	-0.0133938	0.0493375	-0.99869	0.208109	0	0	0	1
-0.105208	-0.993281	-0.0475154	0.253408	-0.994352	0.104418	0.018159	-0.491336	-0.013103	0.0491418	-0.998703	0.208372	0	0	0	1
-0.104725	-0.993337	-0.0474222	0.252887	-0.994406	0.103946	0.0179433	-0.491299	-0.0129219	0.0490202	-0.998711	0.208572	0	0	0	1
-0.104206	-0.993398	-0.0472852	0.252402	-0.994463	0.103442	0.0176767	-0.491355	-0.0126962	0.0488497	-0.998723	0.2088	0	0	0	1
