# Supplementary material for: Axially rigid steerable needle with compliant active tip control
Source: PLoS One. 2021 Dec 16;16(12):e0261089. doi: 10.1371/journal.pone.0261089 (PMC8675730; doi:10.1371/journal.pone.0261089)
Supplement: S5 File — (ZIP) [file pone.0261089.s005.zip › Ins8/poseLog_Thu_Apr_29_16_20_35_2021_.csv]

-0.0872481	-0.996025	-0.0159303	0.248514	-0.991576	0.0852706	0.0973206	-0.495112	-0.0956057	0.0242697	-0.995123	0.201825	0	0	0	1
-0.0871697	-0.996031	-0.015959	0.248487	-0.991577	0.0851882	0.0973833	-0.495105	-0.0956676	0.024296	-0.995117	0.201817	0	0	0	1
-0.0871008	-0.996037	-0.0159741	0.248489	-0.991582	0.0851179	0.0973955	-0.495098	-0.0956802	0.0243054	-0.995115	0.201813	0	0	0	1
-0.0868945	-0.996055	-0.0160019	0.248571	-0.9916	0.0849099	0.0973949	-0.495054	-0.0956823	0.0243131	-0.995115	0.201811	0	0	0	1
-0.0866526	-0.996075	-0.0160404	0.248681	-0.991622	0.0846655	0.0973897	-0.494998	-0.0956798	0.0243276	-0.995115	0.201808	0	0	0	1
-0.086447	-0.996092	-0.0160689	0.24878	-0.991641	0.0844585	0.097376	-0.494948	-0.0956687	0.024335	-0.995116	0.201805	0	0	0	1
-0.0861724	-0.996116	-0.016102	0.248917	-0.991667	0.0841827	0.097346	-0.494887	-0.0956428	0.0243389	-0.995118	0.201803	0	0	0	1
-0.0858473	-0.996144	-0.0160792	0.249088	-0.991711	0.0838655	0.0971713	-0.494855	-0.0954785	0.0242703	-0.995135	0.201815	0	0	0	1
-0.0855117	-0.996174	-0.0160184	0.24928	-0.991767	0.0835444	0.0968742	-0.494854	-0.0951957	0.0241529	-0.995165	0.201839	0	0	0	1
-0.0851336	-0.996207	-0.0159499	0.249494	-0.991827	0.0831819	0.0965703	-0.494845	-0.0949076	0.0240235	-0.995196	0.201864	0	0	0	1
-0.0847753	-0.996239	-0.0158978	0.249694	-0.991883	0.0828366	0.0962995	-0.49483	-0.0946507	0.0239151	-0.995223	0.201884	0	0	0	1
-0.0843765	-0.996274	-0.0158214	0.249925	-0.991947	0.0824548	0.0959657	-0.494822	-0.0943339	0.0237738	-0.995257	0.201911	0	0	0	1
-0.0839226	-0.996313	-0.0157618	0.250175	-0.992016	0.0820166	0.0956228	-0.494805	-0.0940078	0.0236435	-0.99529	0.201935	0	0	0	1
-0.0834228	-0.996356	-0.0156914	0.250451	-0.992092	0.0815345	0.0952493	-0.494784	-0.0936532	0.0234959	-0.995327	0.201961	0	0	0	1
-0.0829207	-0.996399	-0.0156424	0.25073	-0.992167	0.0810478	0.0948802	-0.494758	-0.093301	0.0233701	-0.995363	0.20198	0	0	0	1
-0.0824657	-0.996437	-0.0156075	0.250983	-0.992239	0.0806067	0.0945085	-0.494746	-0.0929441	0.0232627	-0.995399	0.201992	0	0	0	1
-0.082065	-0.996471	-0.0155708	0.251214	-0.992306	0.08022	0.0941273	-0.494748	-0.0925764	0.0231582	-0.995436	0.202002	0	0	0	1
-0.0816551	-0.996505	-0.0155073	0.251452	-0.992375	0.0798269	0.0937319	-0.494753	-0.0921968	0.0230254	-0.995474	0.202018	0	0	0	1
-0.0811942	-0.996544	-0.0154158	0.25172	-0.992449	0.0793857	0.0933243	-0.494754	-0.0918083	0.0228594	-0.995514	0.202037	0	0	0	1
-0.0807128	-0.996585	-0.015314	0.252002	-0.992525	0.0789252	0.0929057	-0.494753	-0.09141	0.0226808	-0.995555	0.202043	0	0	0	1
-0.0802548	-0.996623	-0.0152265	0.252278	-0.992601	0.0784871	0.0924611	-0.494766	-0.0909841	0.022517	-0.995597	0.202037	0	0	0	1
-0.0797528	-0.996665	-0.0151596	0.252577	-0.992679	0.0780029	0.0920332	-0.494764	-0.0905741	0.0223712	-0.995638	0.202019	0	0	0	1
-0.079249	-0.996706	-0.0150721	0.252894	-0.992758	0.0775189	0.0915961	-0.494757	-0.0901563	0.0222045	-0.99568	0.202003	0	0	0	1
-0.0791098	-0.996718	-0.0149993	0.253197	-0.992803	0.0773953	0.091215	-0.494734	-0.0897851	0.0220901	-0.995716	0.201981	0	0	0	1
-0.0787415	-0.996749	-0.0148926	0.253518	-0.992868	0.0770473	0.0907928	-0.494722	-0.0893805	0.0219183	-0.995756	0.201963	0	0	0	1
-0.0785099	-0.996771	-0.0146475	0.25383	-0.992918	0.0768466	0.0904215	-0.494719	-0.0890342	0.0216255	-0.995793	0.201942	0	0	0	1
-0.0782934	-0.996791	-0.0144746	0.254135	-0.992977	0.0766568	0.0899344	-0.494737	-0.0885665	0.021397	-0.99584	0.201941	0	0	0	1
-0.0780686	-0.99681	-0.0143408	0.254449	-0.993034	0.0764546	0.0894711	-0.494737	-0.0881196	0.0212086	-0.995884	0.201941	0	0	0	1
-0.0777776	-0.996835	-0.0141938	0.254805	-0.99311	0.0761907	0.0888534	-0.494762	-0.087521	0.0209896	-0.995941	0.201946	0	0	0	1
-0.0774762	-0.99686	-0.0140929	0.255168	-0.993185	0.0759119	0.0882496	-0.494777	-0.0869329	0.020817	-0.995996	0.201939	0	0	0	1
-0.077158	-0.996886	-0.0139697	0.255568	-0.993267	0.0756195	0.0875782	-0.494794	-0.0862794	0.0206159	-0.996057	0.201935	0	0	0	1
-0.0769352	-0.996907	-0.0137352	0.256018	-0.993357	0.0754354	0.0867148	-0.494853	-0.0854407	0.0202983	-0.996136	0.20194	0	0	0	1
-0.0768399	-0.996916	-0.0136205	0.25644	-0.993437	0.0753677	0.0858506	-0.494907	-0.0845894	0.0201108	-0.996213	0.201945	0	0	0	1
-0.0766082	-0.996934	-0.0135513	0.256905	-0.993529	0.0751605	0.0849609	-0.494941	-0.0837121	0.0199553	-0.99629	0.201949	0	0	0	1
-0.0763707	-0.996954	-0.013444	0.257361	-0.993632	0.0749532	0.0839351	-0.495026	-0.082702	0.0197516	-0.996378	0.201959	0	0	0	1
-0.0762621	-0.996964	-0.0133457	0.257819	-0.993725	0.0748735	0.0829018	-0.495109	-0.0816811	0.0195672	-0.996466	0.201962	0	0	0	1
-0.0761862	-0.996972	-0.0131252	0.258333	-0.993834	0.0748408	0.0816121	-0.495243	-0.0804128	0.019245	-0.996575	0.201989	0	0	0	1
-0.0762359	-0.996971	-0.0129252	0.258833	-0.993922	0.0749286	0.0804507	-0.495299	-0.0792687	0.018963	-0.996672	0.20196	0	0	0	1
-0.0764168	-0.996959	-0.0127733	0.259363	-0.993992	0.075141	0.0793885	-0.495281	-0.0782174	0.0187463	-0.99676	0.201887	0	0	0	1
-0.076813	-0.996931	-0.0126287	0.259846	-0.99404	0.0755662	0.0783756	-0.495281	-0.0772109	0.0185569	-0.996842	0.201829	0	0	0	1
-0.0776576	-0.996867	-0.0125299	0.260392	-0.994052	0.0764345	0.0773757	-0.49525	-0.0762056	0.0184474	-0.996921	0.201792	0	0	0	1
-0.0779062	-0.996848	-0.0124815	0.260819	-0.994079	0.0766973	0.0767649	-0.495199	-0.0755957	0.0183713	-0.996969	0.201798	0	0	0	1
-0.0780218	-0.996839	-0.0124328	0.261245	-0.994111	0.0768263	0.0762209	-0.495132	-0.0750549	0.0182897	-0.997011	0.201811	0	0	0	1
-0.0780257	-0.996839	-0.0124026	0.261682	-0.99416	0.0768445	0.0755619	-0.495097	-0.0744	0.0182092	-0.997062	0.201814	0	0	0	1
-0.0780499	-0.996838	-0.0123997	0.262079	-0.994208	0.0768812	0.0748879	-0.495086	-0.0737277	0.0181562	-0.997112	0.201807	0	0	0	1
-0.0780573	-0.996837	-0.0123923	0.262479	-0.994259	0.0769019	0.0741819	-0.495084	-0.0730243	0.0180949	-0.997165	0.2018	0	0	0	1
-0.0780307	-0.99684	-0.0123356	0.262881	-0.994307	0.0768911	0.0735423	-0.495066	-0.0723914	0.0179872	-0.997213	0.201805	0	0	0	1
-0.0779572	-0.996847	-0.0122499	0.2633	-0.994362	0.0768361	0.072863	-0.495056	-0.071722	0.0178444	-0.997264	0.20181	0	0	0	1
-0.0778375	-0.996857	-0.0121494	0.263748	-0.994437	0.0767405	0.0719304	-0.495109	-0.0708019	0.0176641	-0.997333	0.201819	0	0	0	1
-0.0777507	-0.996865	-0.0120713	0.264231	-0.994511	0.0766762	0.0709718	-0.495144	-0.0698536	0.0175065	-0.997403	0.201827	0	0	0	1
-0.0776556	-0.996872	-0.0121065	0.264715	-0.994569	0.0765918	0.0702396	-0.495103	-0.0691226	0.0174787	-0.997454	0.201805	0	0	0	1
-0.0775928	-0.996877	-0.0121292	0.26518	-0.994638	0.0765439	0.0693087	-0.495135	-0.0681937	0.0174254	-0.997519	0.201782	0	0	0	1
-0.0775456	-0.996879	-0.0122328	0.265628	-0.994713	0.0765081	0.068264	-0.495208	-0.0671449	0.0174452	-0.99759	0.201725	0	0	0	1
-0.0775456	-0.996877	-0.0124278	0.266118	-0.994791	0.076515	0.0671236	-0.495279	-0.0659929	0.0175517	-0.997665	0.201636	0	0	0	1
-0.0775392	-0.996875	-0.0125859	0.266687	-0.994878	0.0765216	0.0658024	-0.495365	-0.0646635	0.0176072	-0.997751	0.201561	0	0	0	1
-0.0774749	-0.996876	-0.0129148	0.267269	-0.994973	0.0764608	0.064429	-0.49545	-0.0632699	0.0178251	-0.997836	0.201431	0	0	0	1
-0.0774829	-0.99687	-0.0132806	0.267786	-0.995067	0.0764725	0.0629465	-0.495602	-0.0617636	0.018076	-0.997926	0.201283	0	0	0	1
-0.0776625	-0.996852	-0.0136449	0.2683	-0.995117	0.0766481	0.0619276	-0.495622	-0.0607164	0.0183714	-0.997985	0.201093	0	0	0	1
-0.0777437	-0.996841	-0.0139701	0.268788	-0.995157	0.0767232	0.0611929	-0.495574	-0.0599574	0.0186434	-0.998026	0.200907	0	0	0	1
-0.0780148	-0.996816	-0.0142528	0.269226	-0.995192	0.0769943	0.0602769	-0.495592	-0.0590171	0.0188704	-0.998078	0.200789	0	0	0	1
-0.0783356	-0.996789	-0.0143809	0.26961	-0.995209	0.0773202	0.0595794	-0.495578	-0.0583057	0.0189629	-0.998118	0.200726	0	0	0	1
-0.0786253	-0.996768	-0.0142162	0.270032	-0.995229	0.0776333	0.0588244	-0.495578	-0.0575602	0.0187571	-0.998165	0.200751	0	0	0	1
-0.0788151	-0.996757	-0.0139657	0.270458	-0.995248	0.0778483	0.0582193	-0.495537	-0.0569728	0.0184716	-0.998204	0.20081	0	0	0	1
-0.0788861	-0.996754	-0.0137304	0.270886	-0.995278	0.0779444	0.0575739	-0.495504	-0.0563464	0.0181911	-0.998244	0.20087	0	0	0	1
-0.0789176	-0.996755	-0.0134741	0.271358	-0.995314	0.0780028	0.0568762	-0.495464	-0.0556702	0.0178832	-0.998288	0.200938	0	0	0	1
-0.0794059	-0.996719	-0.0132625	0.27178	-0.995311	0.0785138	0.0562247	-0.495426	-0.0550284	0.0176487	-0.998328	0.200987	0	0	0	1
-0.0798298	-0.996688	-0.0130618	0.272184	-0.995315	0.0789605	0.055512	-0.495419	-0.0543263	0.017416	-0.99837	0.201034	0	0	0	1
-0.0796679	-0.996704	-0.012824	0.272631	-0.995368	0.0788248	0.0547534	-0.495414	-0.0535916	0.0171105	-0.998415	0.201093	0	0	0	1
-0.0796356	-0.996709	-0.0126195	0.273046	-0.995406	0.0788152	0.0540664	-0.495401	-0.0529234	0.016851	-0.998455	0.201141	0	0	0	1
-0.0793591	-0.996735	-0.012365	0.273529	-0.995476	0.0785677	0.0531458	-0.49543	-0.0520302	0.0165106	-0.998508	0.201207	0	0	0	1
-0.0792956	-0.996743	-0.0120628	0.27406	-0.995539	0.0785389	0.0519808	-0.495505	-0.0508936	0.0161148	-0.998573	0.201275	0	0	0	1
-0.0790829	-0.996763	-0.0118142	0.274565	-0.995615	0.0783581	0.0507836	-0.495606	-0.049723	0.0157625	-0.998637	0.201327	0	0	0	1
-0.0792276	-0.996754	-0.0116451	0.275012	-0.995652	0.0785266	0.0497895	-0.495664	-0.0487429	0.0155232	-0.998689	0.201356	0	0	0	1
-0.0790878	-0.996767	-0.011429	0.275491	-0.995716	0.0784142	0.0486922	-0.495744	-0.047668	0.015215	-0.998746	0.201398	0	0	0	1
-0.0791085	-0.99677	-0.0110311	0.276016	-0.995783	0.0784759	0.0471957	-0.49593	-0.046207	0.0147023	-0.998822	0.201486	0	0	0	1
-0.0790936	-0.996774	-0.0108114	0.276512	-0.995838	0.0784886	0.0459955	-0.496029	-0.0450279	0.0143886	-0.998881	0.201527	0	0	0	1
-0.0792669	-0.99676	-0.0108001	0.276969	-0.995857	0.0786728	0.0452536	-0.495989	-0.0442866	0.0143266	-0.998915	0.201512	0	0	0	1
-0.0793749	-0.996753	-0.0106298	0.277401	-0.995888	0.0788009	0.0443592	-0.496023	-0.0434069	0.0140913	-0.998957	0.201542	0	0	0	1
-0.0792064	-0.996769	-0.0104463	0.277804	-0.995935	0.0786517	0.0435532	-0.496057	-0.0426201	0.0138378	-0.998994	0.201568	0	0	0	1
-0.079251	-0.996767	-0.0102342	0.278166	-0.995956	0.0787134	0.0429623	-0.49605	-0.0420471	0.0135819	-0.999022	0.201594	0	0	0	1
-0.0792687	-0.996769	-0.00992285	0.278575	-0.995981	0.078753	0.0422962	-0.496048	-0.0414074	0.01322	-0.999053	0.201639	0	0	0	1
-0.0792931	-0.996769	-0.00969042	0.27897	-0.995999	0.0787934	0.0418051	-0.495994	-0.0409358	0.0129508	-0.999076	0.201664	0	0	0	1
-0.0793896	-0.996765	-0.00937827	0.279399	-0.996017	0.0789109	0.0411501	-0.495972	-0.0403062	0.0125921	-0.999107	0.201716	0	0	0	1
-0.0794626	-0.996762	-0.00908698	0.279841	-0.996036	0.0790036	0.0404906	-0.495938	-0.0396708	0.0122528	-0.999136	0.201777	0	0	0	1
-0.079781	-0.996739	-0.00877634	0.280287	-0.996039	0.0793428	0.0397692	-0.495913	-0.0389724	0.0118988	-0.999168	0.201852	0	0	0	1
-0.0801765	-0.99671	-0.00846265	0.280749	-0.996033	0.0797584	0.039064	-0.495869	-0.0382898	0.0115455	-0.999198	0.201924	0	0	0	1
-0.0805803	-0.99668	-0.00819216	0.281175	-0.996024	0.0801793	0.0384377	-0.495822	-0.0376825	0.0112413	-0.999225	0.201991	0	0	0	1
-0.0808746	-0.996658	-0.00791135	0.281595	-0.996023	0.0804909	0.037808	-0.49578	-0.0370741	0.010922	-0.999251	0.20206	0	0	0	1
-0.0808344	-0.996665	-0.00744415	0.282106	-0.996064	0.0804794	0.0367207	-0.495848	-0.0360283	0.0103676	-0.999295	0.202182	0	0	0	1
-0.0808221	-0.996668	-0.00711284	0.28259	-0.996092	0.0804868	0.0359457	-0.495821	-0.0352827	0.00997477	-0.999326	0.202267	0	0	0	1
-0.0808865	-0.996665	-0.00684997	0.283051	-0.996113	0.0805678	0.0351898	-0.495798	-0.0345497	0.00965427	-0.999355	0.20233	0	0	0	1
-0.081023	-0.996656	-0.0065598	0.283488	-0.996131	0.0807225	0.0342939	-0.495831	-0.0336789	0.00929761	-0.999388	0.202396	0	0	0	1
-0.0810271	-0.996658	-0.00623224	0.283909	-0.996158	0.0807452	0.0334556	-0.495862	-0.0328697	0.00890372	-0.999418	0.202476	0	0	0	1
-0.0808711	-0.996673	-0.00582548	0.284369	-0.996203	0.0806115	0.0324102	-0.495943	-0.0318619	0.00840907	-0.999455	0.202576	0	0	0	1
-0.0807005	-0.996689	-0.00546209	0.284833	-0.996245	0.08046	0.0314827	-0.495979	-0.0309682	0.00796695	-0.999487	0.202667	0	0	0	1
-0.0806102	-0.996698	-0.00497406	0.285391	-0.99629	0.0803943	0.0302091	-0.496076	-0.0297386	0.00737551	-0.999529	0.202786	0	0	0	1
-0.0805824	-0.996703	-0.00457482	0.285913	-0.996328	0.0803871	0.0289412	-0.496186	-0.0285071	0.00687496	-0.999568	0.202876	0	0	0	1
-0.0804906	-0.996711	-0.00433403	0.286336	-0.996367	0.0803097	0.0278187	-0.496299	-0.0274083	0.00654226	-0.999601	0.202919	0	0	0	1
-0.0802668	-0.99673	-0.00425554	0.286739	-0.996406	0.0800933	0.0270238	-0.496314	-0.0266236	0.00639421	-0.999623	0.20292	0	0	0	1
-0.080147	-0.99674	-0.00411384	0.287126	-0.996432	0.0799812	0.0263871	-0.496293	-0.0260011	0.00619889	-0.999641	0.202937	0	0	0	1
-0.0799573	-0.996756	-0.00382588	0.287556	-0.996468	0.079804	0.0255483	-0.496321	-0.0251892	0.00584005	-0.999664	0.202993	0	0	0	1
-0.0797548	-0.996773	-0.00358014	0.288015	-0.996501	0.0796115	0.0248825	-0.49627	-0.0245463	0.00553704	-0.999682	0.203053	0	0	0	1
-0.0796869	-0.99678	-0.00327369	0.288487	-0.996523	0.0795549	0.0241647	-0.496227	-0.0238555	0.00517287	-0.9997	0.203127	0	0	0	1
-0.0797299	-0.996777	-0.00297916	0.288907	-0.996535	0.0796083	0.0234668	-0.496208	-0.023183	0.00482482	-0.999718	0.203199	0	0	0	1
-0.0797051	-0.99678	-0.00272853	0.28929	-0.996552	0.0795922	0.0228154	-0.496195	-0.0225538	0.00452264	-0.999734	0.203261	0	0	0	1
-0.0796898	-0.996782	-0.00247752	0.289666	-0.996565	0.0795851	0.0222389	-0.496169	-0.0219991	0.00422625	-0.999747	0.203334	0	0	0	1
-0.0796938	-0.996782	-0.00219385	0.290093	-0.996578	0.0795978	0.021591	-0.496154	-0.0213759	0.00389207	-0.999762	0.203446	0	0	0	1
-0.0797045	-0.996782	-0.00194931	0.29058	-0.996589	0.0796159	0.021011	-0.496081	-0.0208172	0.00360241	-0.999775	0.203556	0	0	0	1
-0.0800387	-0.996755	-0.00169656	0.291093	-0.996577	0.0799577	0.020287	-0.496043	-0.0201145	0.0032996	-0.99979	0.203676	0	0	0	1
-0.080561	-0.996714	-0.0015047	0.291539	-0.99655	0.0804861	0.0195333	-0.496054	-0.0193769	0.00305826	-0.999806	0.203783	0	0	0	1
-0.0809326	-0.996684	-0.0014007	0.291966	-0.996534	0.0808619	0.0187635	-0.496085	-0.018617	0.00289959	-0.999821	0.203873	0	0	0	1
-0.0809886	-0.996679	-0.00132383	0.292405	-0.996544	0.0809215	0.0179561	-0.496137	-0.0178183	0.00275868	-0.999836	0.203976	0	0	0	1
-0.0808993	-0.996687	-0.00127635	0.292869	-0.996566	0.0808353	0.0171134	-0.496181	-0.0169825	0.00264164	-0.99985	0.204063	0	0	0	1
-0.0810843	-0.996672	-0.0012799	0.293403	-0.996567	0.0810228	0.0161194	-0.496219	-0.015991	0.00256778	-0.999867	0.204127	0	0	0	1
-0.08135	-0.99665	-0.00136567	0.293932	-0.996563	0.0812901	0.0149809	-0.496293	-0.0148485	0.00256495	-0.999884	0.20415	0	0	0	1
-0.0813936	-0.996646	-0.00166207	0.294408	-0.996577	0.0813326	0.0138143	-0.4964	-0.0136617	0.00276608	-0.999901	0.20411	0	0	0	1
-0.0813092	-0.996652	-0.00226929	0.294803	-0.996597	0.0812433	0.0128199	-0.496514	-0.0126214	0.00328927	-0.999913	0.204025	0	0	0	1
-0.0811358	-0.996664	-0.00302175	0.295227	-0.996623	0.0810638	0.0119586	-0.496613	-0.0117025	0.00396715	-0.999922	0.203983	0	0	0	1
-0.0808657	-0.996683	-0.00374553	0.295762	-0.996655	0.0807893	0.0111043	-0.496702	-0.0107936	0.0046163	-0.999929	0.204042	0	0	0	1
-0.0807444	-0.996691	-0.00434103	0.296312	-0.996673	0.0806655	0.0103403	-0.496751	-0.00998456	0.00514686	-0.999935	0.20413	0	0	0	1
-0.0807372	-0.996689	-0.00485898	0.296807	-0.996681	0.0806572	0.00963548	-0.496803	-0.00924029	0.00560616	-0.999939	0.204221	0	0	0	1
-0.0806828	-0.996692	-0.00509231	0.29725	-0.99669	0.0806038	0.00908443	-0.496819	-0.00867253	0.00579379	-0.999943	0.204344	0	0	0	1
-0.0805387	-0.996704	-0.00511365	0.297688	-0.996706	0.0804624	0.00858534	-0.496824	-0.00817418	0.00577365	-0.999948	0.204512	0	0	0	1
-0.0804752	-0.996709	-0.00496123	0.298108	-0.996715	0.0804025	0.00816231	-0.496803	-0.00776515	0.0055872	-0.999952	0.204703	0	0	0	1
-0.0804518	-0.996712	-0.00473117	0.298559	-0.99672	0.0803832	0.00772525	-0.496761	-0.00734814	0.00532258	-0.999957	0.204901	0	0	0	1
-0.0805044	-0.996709	-0.00445397	0.299039	-0.996719	0.0804408	0.00713781	-0.496734	-0.00678462	0.00499943	-0.999962	0.205084	0	0	0	1
-0.0805264	-0.996709	-0.00410029	0.29949	-0.996722	0.0804688	0.00637518	-0.496752	-0.00605283	0.0045857	-0.999969	0.205232	0	0	0	1
-0.0804093	-0.996721	-0.00362803	0.299952	-0.996738	0.0803591	0.00523705	-0.49686	-0.00495689	0.00402283	-0.999977	0.205354	0	0	0	1
-0.0803165	-0.99673	-0.00307632	0.300402	-0.996751	0.0802739	0.00385081	-0.497052	-0.00361981	0.00336119	-0.999985	0.205482	0	0	0	1
-0.0801702	-0.996742	-0.00277378	0.300795	-0.996765	0.0801308	0.00311203	-0.497058	-0.00290816	0.0029999	-0.999989	0.205553	0	0	0	1
-0.0801613	-0.996744	-0.00236789	0.301236	-0.996768	0.0801253	0.00226104	-0.497073	-0.00209248	0.00252713	-0.999992	0.20565	0	0	0	1
-0.0801152	-0.996749	-0.00196919	0.301692	-0.996773	0.0800818	0.00144323	-0.497066	-0.00130935	0.00206414	-0.999995	0.205746	0	0	0	1
-0.0802782	-0.996736	-0.00157951	0.302085	-0.996761	0.0802466	0.000666667	-0.497084	-0.000566247	0.00161362	-0.999996	0.205841	0	0	0	1
-0.0804316	-0.996725	-0.00120943	0.302446	-0.996748	0.080401	-3.21017e-05	-0.497097	0.000100736	0.00118865	-0.999997	0.205932	0	0	0	1
-0.0806378	-0.996708	-0.000904723	0.302789	-0.996732	0.0806077	-0.000606362	-0.497082	0.000648799	0.000838629	-0.999997	0.206017	0	0	0	1
-0.0808255	-0.996693	-0.000594114	0.303149	-0.996716	0.0807955	-0.00116025	-0.49708	0.00117592	0.000484166	-0.999997	0.206149	0	0	0	1
-0.080979	-0.996681	-0.000247844	0.303577	-0.996703	0.0809486	-0.00173121	-0.497063	0.00171704	9.26414e-05	-0.999996	0.206319	0	0	0	1
-0.0810949	-0.996672	7.42184e-05	0.30407	-0.996692	0.0810638	-0.00227683	-0.496999	0.00223475	-0.000272783	-0.999995	0.206496	0	0	0	1
-0.081203	-0.996663	0.000399929	0.304554	-0.996682	0.0811709	-0.0028323	-0.496944	0.00276191	-0.00064274	-0.999994	0.206675	0	0	0	1
-0.0812725	-0.996657	0.000725943	0.304981	-0.996675	0.0812389	-0.00340995	-0.496941	0.0033111	-0.00101479	-0.999992	0.206861	0	0	0	1
-0.0811289	-0.996668	0.000988641	0.30535	-0.996685	0.0810938	-0.00389364	-0.496942	0.00377202	-0.00131535	-0.99999	0.207028	0	0	0	1
-0.0810186	-0.996677	0.00128387	0.305703	-0.996692	0.0809816	-0.00442708	-0.496965	0.00427993	-0.00165238	-0.999987	0.207192	0	0	0	1
-0.080809	-0.996693	0.00158825	0.306088	-0.996706	0.0807695	-0.00499211	-0.496992	0.00481886	-0.00200048	-0.999984	0.207373	0	0	0	1
-0.0805358	-0.996715	0.00189381	0.306524	-0.996725	0.0804936	-0.0055765	-0.497007	0.00537729	-0.00235075	-0.99998	0.207564	0	0	0	1
-0.0803845	-0.996727	0.00216341	0.306958	-0.996735	0.0803393	-0.00612785	-0.49702	0.00590553	-0.00266294	-0.999977	0.207774	0	0	0	1
-0.0804119	-0.996724	0.00244129	0.307435	-0.996729	0.0803635	-0.00667567	-0.497011	0.00642917	-0.0029841	-0.999972	0.20801	0	0	0	1
-0.0802912	-0.996733	0.00273562	0.307932	-0.996735	0.0802391	-0.00722594	-0.497	0.00695439	-0.00332083	-0.999968	0.208262	0	0	0	1
-0.0801612	-0.996742	0.00299552	0.308395	-0.996742	0.0801052	-0.00780146	-0.497033	0.00750766	-0.00362507	-0.999963	0.208526	0	0	0	1
-0.0800481	-0.996751	0.00325259	0.308826	-0.996747	0.0799881	-0.00832663	-0.497062	0.00801099	-0.00392246	-0.999958	0.208778	0	0	0	1
-0.0800459	-0.99675	0.00354297	0.309265	-0.996743	0.0799814	-0.00884716	-0.497083	0.00850661	-0.00425351	-0.999952	0.209041	0	0	0	1
-0.0799274	-0.996758	0.00385093	0.309745	-0.996748	0.0798577	-0.0094025	-0.497104	0.00903607	-0.0046038	-0.999946	0.209325	0	0	0	1
-0.0798733	-0.996761	0.00414728	0.31023	-0.996747	0.079798	-0.00999462	-0.497141	0.00960289	-0.00494595	-0.999939	0.209621	0	0	0	1
-0.0797724	-0.996768	0.00438915	0.31072	-0.99675	0.0796918	-0.0105787	-0.497168	0.0101663	-0.0052326	-0.999932	0.2099	0	0	0	1
-0.0796979	-0.996773	0.00464435	0.311196	-0.99675	0.0796115	-0.0111497	-0.497197	0.0107156	-0.00553166	-0.999925	0.210177	0	0	0	1
-0.0795448	-0.996785	0.00484552	0.311653	-0.996756	0.0794529	-0.0117427	-0.497248	0.0112915	-0.00577765	-0.999917	0.210445	0	0	0	1
-0.0794718	-0.99679	0.00500715	0.312083	-0.996754	0.0793745	-0.0123569	-0.497328	0.0118914	-0.00598668	-0.999909	0.210712	0	0	0	1
-0.0794105	-0.996793	0.00522958	0.312568	-0.996751	0.0793061	-0.0130467	-0.497422	0.0125618	-0.00626236	-0.999899	0.21102	0	0	0	1
-0.0792824	-0.996802	0.0054599	0.313113	-0.996752	0.0791705	-0.0137705	-0.497519	0.0132659	-0.00654764	-0.999888	0.211337	0	0	0	1
-0.0795498	-0.99678	0.00564786	0.313654	-0.996722	0.0794307	-0.0144615	-0.497602	0.013938	-0.00679344	-0.999877	0.211619	0	0	0	1
-0.0798188	-0.996757	0.00581723	0.31421	-0.996693	0.0796937	-0.014972	-0.497589	0.0144315	-0.0070067	-0.999869	0.211824	0	0	0	1
-0.0798395	-0.996755	0.00594373	0.314717	-0.996685	0.0797092	-0.0154485	-0.497585	0.0148963	-0.00717107	-0.999861	0.212008	0	0	0	1
-0.0800461	-0.996738	0.0060471	0.315189	-0.996661	0.0799105	-0.0159564	-0.497612	0.0153928	-0.00731779	-0.999852	0.212196	0	0	0	1
-0.0804393	-0.996706	0.00609743	0.315684	-0.996621	0.080299	-0.016484	-0.49763	0.0159118	-0.0074164	-0.999843	0.212368	0	0	0	1
-0.0809669	-0.996663	0.00611049	0.316231	-0.996568	0.0808218	-0.017082	-0.497654	0.0165029	-0.00748619	-0.999833	0.212552	0	0	0	1
-0.0812438	-0.996641	0.00598342	0.316803	-0.996535	0.081096	-0.0177428	-0.497695	0.0171697	-0.00741775	-0.999822	0.212712	0	0	0	1
-0.0814557	-0.996626	0.00563607	0.317385	-0.996504	0.0813085	-0.0184819	-0.497761	0.0179331	-0.00713538	-0.999811	0.212828	0	0	0	1
-0.0819122	-0.996591	0.00520432	0.318041	-0.99645	0.0817669	-0.0193425	-0.497844	0.0188229	-0.00678378	-0.999797	0.212954	0	0	0	1
-0.0820907	-0.996579	0.00475508	0.318734	-0.996417	0.081948	-0.0202475	-0.497934	0.0197604	-0.0064137	-0.999781	0.213088	0	0	0	1
-0.0822301	-0.996569	0.00429828	0.319469	-0.99639	0.0820919	-0.0209966	-0.497921	0.0205436	-0.00602282	-0.999768	0.21316	0	0	0	1
-0.0824325	-0.996554	0.00382028	0.320172	-0.996359	0.0823006	-0.0216393	-0.497863	0.0212222	-0.00560365	-0.999756	0.213183	0	0	0	1
-0.0825614	-0.996545	0.00340334	0.320716	-0.996335	0.0824352	-0.0222307	-0.497867	0.0218453	-0.00523975	-0.999745	0.213222	0	0	0	1
-0.082502	-0.996551	0.00307238	0.321153	-0.996328	0.0823805	-0.0227508	-0.497897	0.0223912	-0.00495157	-0.999734	0.213269	0	0	0	1
-0.0823703	-0.996563	0.00290319	0.321582	-0.99633	0.0822509	-0.023095	-0.497848	0.0227488	-0.00480836	-0.999727	0.213308	0	0	0	1
-0.0824025	-0.99656	0.00289488	0.321986	-0.996321	0.082282	-0.0233736	-0.497781	0.023027	-0.00482374	-0.99972	0.213372	0	0	0	1
-0.0825271	-0.99655	0.00297265	0.322396	-0.996305	0.0824033	-0.0236592	-0.497717	0.0233045	-0.00492764	-0.999713	0.213464	0	0	0	1
-0.0826679	-0.996538	0.00305986	0.322816	-0.996285	0.0825405	-0.0239839	-0.497659	0.0236202	-0.00504463	-0.999705	0.213559	0	0	0	1
-0.082557	-0.996546	0.00322126	0.323278	-0.996284	0.0824234	-0.0244391	-0.497617	0.0240611	-0.00524033	-0.999694	0.213648	0	0	0	1
-0.08249	-0.996551	0.00332798	0.323735	-0.996278	0.0823512	-0.0249261	-0.497585	0.0245381	-0.00538515	-0.999681	0.213723	0	0	0	1
-0.0824433	-0.996555	0.00339665	0.324191	-0.996266	0.0822995	-0.0255523	-0.497612	0.0251567	-0.00550397	-0.999665	0.21381	0	0	0	1
-0.0824995	-0.99655	0.00343851	0.324669	-0.996244	0.0823507	-0.0262432	-0.497639	0.0258416	-0.00560401	-0.999647	0.213873	0	0	0	1
-0.0824407	-0.996555	0.00350717	0.325209	-0.99623	0.0822859	-0.0269846	-0.497633	0.0265751	-0.00573192	-0.999627	0.213905	0	0	0	1
-0.0830161	-0.996507	0.00350859	0.325777	-0.99616	0.0828562	-0.0278192	-0.497626	0.0274034	-0.00581787	-0.999604	0.213901	0	0	0	1
-0.0837045	-0.99645	0.00339821	0.326337	-0.996075	0.0835418	-0.0287769	-0.497661	0.0283629	-0.00580691	-0.999578	0.213869	0	0	0	1
-0.0841859	-0.996411	0.0030215	0.326927	-0.996003	0.0840278	-0.0298494	-0.497735	0.0294605	-0.00553558	-0.999547	0.213795	0	0	0	1
-0.0842852	-0.996404	0.00218371	0.327519	-0.99596	0.0841467	-0.0309371	-0.497839	0.0306143	-0.00479567	-0.999517	0.213646	0	0	0	1
-0.0840791	-0.996424	0.000826363	0.328169	-0.99594	0.0839786	-0.0320056	-0.497954	0.031794	-0.00352725	-0.999485	0.213446	0	0	0	1
-0.0842129	-0.996413	-0.000510568	0.328853	-0.995894	0.0841528	-0.0329546	-0.498017	0.0328517	-0.00227997	-0.999454	0.213273	0	0	0	1
-0.0841511	-0.996417	-0.00151325	0.329542	-0.995868	0.0841229	-0.0338226	-0.498057	0.0338011	-0.00135245	-0.999424	0.213188	0	0	0	1
-0.0840434	-0.996425	-0.00237873	0.330082	-0.995846	0.0840441	-0.0346524	-0.498165	0.0347008	-0.000556679	-0.999394	0.213149	0	0	0	1
-0.0839429	-0.996431	-0.00299732	0.330445	-0.995835	0.0839651	-0.035164	-0.498212	0.0352626	1.98459e-05	-0.999375	0.21309	0	0	0	1
-0.0836748	-0.996453	-0.0033335	0.330812	-0.995846	0.0837092	-0.0354559	-0.498171	0.0355817	0.000339665	-0.999363	0.21304	0	0	0	1
-0.0835668	-0.996462	-0.00319903	0.331229	-0.995849	0.0835965	-0.0356389	-0.498136	0.0357527	0.000194306	-0.999357	0.213047	0	0	0	1
-0.0835227	-0.996466	-0.0030544	0.331621	-0.995841	0.0835472	-0.0359632	-0.498153	0.0360638	2.47534e-05	-0.999346	0.213076	0	0	0	1
-0.0834826	-0.996471	-0.00278968	0.332046	-0.995833	0.0834976	-0.0363012	-0.498184	0.0363785	-0.000265647	-0.999335	0.213069	0	0	0	1
-0.0831777	-0.996496	-0.00275799	0.332451	-0.995837	0.0831915	-0.036895	-0.498255	0.0369677	-0.000335499	-0.999313	0.213056	0	0	0	1
-0.0829595	-0.996515	-0.00268272	0.332905	-0.995829	0.0829704	-0.0376165	-0.498321	0.0376805	-0.000462257	-0.999286	0.21303	0	0	0	1
-0.0826571	-0.99654	-0.00267149	0.33339	-0.995825	0.0826674	-0.0383826	-0.498373	0.0384432	-0.000525375	-0.999257	0.21298	0	0	0	1
-0.0824962	-0.996553	-0.00260884	0.333891	-0.995806	0.0825037	-0.0392088	-0.498411	0.0392615	-0.000649776	-0.999225	0.212913	0	0	0	1
-0.0824765	-0.996555	-0.00240615	0.334395	-0.99577	0.0824752	-0.0401597	-0.498442	0.0401924	-0.000929315	-0.999188	0.212859	0	0	0	1
-0.0824094	-0.996562	-0.00197856	0.334945	-0.995727	0.0823893	-0.0414064	-0.498526	0.0413997	-0.00145518	-0.999138	0.212827	0	0	0	1
-0.0824266	-0.996561	-0.00156961	0.335437	-0.995682	0.0823875	-0.0424584	-0.498578	0.0424143	-0.00194983	-0.999095	0.212804	0	0	0	1
-0.0826042	-0.996547	-0.0012336	0.335837	-0.995641	0.0825492	-0.0431105	-0.498552	0.0430361	-0.00234583	-0.999067	0.21279	0	0	0	1
-0.0826658	-0.996542	-0.0008365	0.336251	-0.995604	0.0825915	-0.0438727	-0.498559	0.0437627	-0.00280685	-0.999034	0.212793	0	0	0	1
-0.0827534	-0.996535	-0.000464723	0.336623	-0.995571	0.0826607	-0.0444987	-0.498546	0.0443555	-0.00323263	-0.999007	0.212802	0	0	0	1
-0.0827247	-0.996538	-3.99766e-05	0.337019	-0.995547	0.082611	-0.0451112	-0.498522	0.0449309	-0.00370486	-0.99898	0.212828	0	0	0	1
-0.0826435	-0.996544	0.000381495	0.337441	-0.995526	0.0825083	-0.0457549	-0.498492	0.0455379	-0.00417396	-0.99895	0.212848	0	0	0	1
-0.0826233	-0.996546	0.000765588	0.337853	-0.995502	0.0824679	-0.0463505	-0.498451	0.0460999	-0.00460458	-0.998923	0.212862	0	0	0	1
-0.0828211	-0.996529	0.00112236	0.338251	-0.995462	0.0826463	-0.0468933	-0.498419	0.0466105	-0.00501379	-0.998897	0.212913	0	0	0	1
-0.0832052	-0.996496	0.00149637	0.338663	-0.995402	0.0830091	-0.0475278	-0.498429	0.0472097	-0.00545679	-0.998866	0.213003	0	0	0	1
-0.083492	-0.996472	0.0017909	0.339109	-0.995353	0.0832785	-0.0480794	-0.498401	0.0477333	-0.00580954	-0.99884	0.213086	0	0	0	1
-0.0835788	-0.996464	0.00203067	0.339557	-0.99532	0.0833505	-0.0486222	-0.498371	0.0482537	-0.00609765	-0.998813	0.213152	0	0	0	1
-0.0834849	-0.996472	0.00218835	0.340008	-0.995298	0.083245	-0.0492641	-0.498395	0.0488808	-0.00630354	-0.998781	0.213235	0	0	0	1
-0.0836176	-0.996461	0.00224099	0.340457	-0.995257	0.0833711	-0.0498666	-0.498414	0.0494759	-0.00641274	-0.998751	0.213312	0	0	0	1
-0.0837901	-0.996446	0.00229384	0.340937	-0.995213	0.0835369	-0.0504673	-0.498436	0.0500691	-0.00652416	-0.998721	0.213423	0	0	0	1
-0.0839027	-0.996436	0.00232772	0.341443	-0.995175	0.0836439	-0.0510403	-0.498458	0.0506364	-0.00661153	-0.998692	0.213567	0	0	0	1
-0.0839132	-0.996436	0.00225773	0.341894	-0.995146	0.0836543	-0.0515844	-0.498494	0.0511844	-0.00658799	-0.998664	0.213682	0	0	0	1
-0.0838478	-0.996441	0.00212968	0.342341	-0.995123	0.0835921	-0.0521269	-0.498531	0.0517361	-0.00650261	-0.998636	0.213776	0	0	0	1
-0.0837516	-0.99645	0.0020257	0.342871	-0.995101	0.0834977	-0.0526973	-0.49854	0.0523138	-0.00644183	-0.998606	0.213883	0	0	0	1
-0.0837009	-0.996454	0.00179493	0.34342	-0.995067	0.0834548	-0.0533946	-0.498602	0.0530283	-0.00626781	-0.998569	0.213994	0	0	0	1
-0.0835975	-0.996464	0.00122392	0.34398	-0.995029	0.083377	-0.0542202	-0.498712	0.0538993	-0.00576306	-0.998526	0.21403	0	0	0	1
-0.0835496	-0.996469	0.000322976	0.344495	-0.994987	0.0833741	-0.0549866	-0.498794	0.0547384	-0.004928	-0.998485	0.213924	0	0	0	1
-0.0833818	-0.996483	-0.000779088	0.345016	-0.994955	0.083264	-0.0557424	-0.498858	0.0555842	-0.00388528	-0.998442	0.213742	0	0	0	1
-0.0832787	-0.99649	-0.00174372	0.34558	-0.994913	0.0832123	-0.0565598	-0.49894	0.0564794	-0.00298791	-0.998395	0.213625	0	0	0	1
-0.0834252	-0.996476	-0.00236591	0.346174	-0.994854	0.0833918	-0.057331	-0.498993	0.0572993	-0.00244164	-0.99835	0.213606	0	0	0	1
-0.0835756	-0.996463	-0.00262716	0.346701	-0.994812	0.0835559	-0.057816	-0.498947	0.0578041	-0.00223099	-0.998321	0.213622	0	0	0	1
-0.083564	-0.996464	-0.00266537	0.347118	-0.994792	0.0835458	-0.0581672	-0.498905	0.0581573	-0.0022217	-0.998301	0.213681	0	0	0	1
-0.0835508	-0.996466	-0.00243988	0.347507	-0.994776	0.0835187	-0.0584757	-0.498864	0.0584458	-0.00247104	-0.998283	0.2138	0	0	0	1
-0.0835497	-0.996467	-0.00182469	0.347922	-0.994765	0.0834809	-0.0587181	-0.498825	0.058636	-0.0031032	-0.998271	0.213932	0	0	0	1
-0.0835129	-0.996471	-0.00129532	0.348278	-0.994754	0.0834121	-0.0590068	-0.498822	0.0588797	-0.00365175	-0.998254	0.214046	0	0	0	1
-0.0834167	-0.99648	-0.000779052	0.348673	-0.994739	0.0832838	-0.05944	-0.498834	0.0592686	-0.00419575	-0.998229	0.214145	0	0	0	1
-0.0833423	-0.996486	-0.000301978	0.349091	-0.994715	0.0831788	-0.0599852	-0.498847	0.0597726	-0.00471131	-0.998197	0.214231	0	0	0	1
-0.0832153	-0.996497	0.000228119	0.349569	-0.99468	0.0830161	-0.0607911	-0.498872	0.0605322	-0.00529801	-0.998148	0.214299	0	0	0	1
-0.0831942	-0.996498	0.000814343	0.350057	-0.994624	0.0829537	-0.0617823	-0.49892	0.0614715	-0.00596221	-0.998087	0.214338	0	0	0	1
-0.0835542	-0.996467	0.00146368	0.350573	-0.994528	0.0832657	-0.0628989	-0.49898	0.0625279	-0.00672341	-0.998016	0.214378	0	0	0	1
-0.0844087	-0.996394	0.00208787	0.351055	-0.994397	0.084072	-0.0638869	-0.499008	0.063454	-0.007481	-0.997953	0.214411	0	0	0	1
-0.0850708	-0.996336	0.00283852	0.351573	-0.994266	0.084675	-0.0651136	-0.499101	0.0646078	-0.00837368	-0.997871	0.214476	0	0	0	1
-0.0852633	-0.996318	0.0034004	0.352039	-0.994192	0.0848223	-0.0660532	-0.499133	0.0654946	-0.00902469	-0.997808	0.214504	0	0	0	1
-0.085228	-0.996319	0.00388384	0.352475	-0.994146	0.084748	-0.0668253	-0.499129	0.0662233	-0.00956859	-0.997755	0.214522	0	0	0	1
-0.0850607	-0.996331	0.00438078	0.352912	-0.994113	0.0845405	-0.0675804	-0.499124	0.0669352	-0.0101155	-0.997702	0.214545	0	0	0	1
-0.0848178	-0.99635	0.00487017	0.353322	-0.994088	0.0842579	-0.0682934	-0.499123	0.0676069	-0.0106459	-0.997651	0.214578	0	0	0	1
-0.0846051	-0.996366	0.00530069	0.353727	-0.994069	0.0840101	-0.068876	-0.499078	0.0681535	-0.0111085	-0.997609	0.214592	0	0	0	1
-0.0845205	-0.99637	0.00573101	0.354111	-0.994042	0.0838901	-0.0694187	-0.499033	0.0686591	-0.0115761	-0.997569	0.214616	0	0	0	1
-0.084509	-0.996369	0.00614883	0.354477	-0.994009	0.0838437	-0.0699375	-0.49899	0.0691411	-0.0120343	-0.99753	0.214643	0	0	0	1
-0.0844336	-0.996372	0.00662871	0.354848	-0.993975	0.0837275	-0.0705655	-0.498996	0.0697276	-0.0125588	-0.997483	0.214709	0	0	0	1
-0.0842885	-0.996382	0.00703648	0.355223	-0.993955	0.0835479	-0.0710576	-0.49897	0.0701857	-0.0129952	-0.997445	0.214786	0	0	0	1
-0.0840766	-0.996397	0.00741546	0.355637	-0.993939	0.0833032	-0.0715588	-0.498946	0.0706563	-0.0133988	-0.997406	0.214889	0	0	0	1
-0.0838674	-0.996412	0.00777014	0.356053	-0.99392	0.0830619	-0.0721009	-0.498944	0.0711699	-0.0137817	-0.997365	0.215003	0	0	0	1
-0.0837257	-0.996422	0.00798753	0.356457	-0.9939	0.0828985	-0.0725745	-0.498929	0.0716258	-0.014027	-0.997329	0.215089	0	0	0	1
-0.0838324	-0.996414	0.00783485	0.356615	-0.993873	0.0830126	-0.0728097	-0.498953	0.0718714	-0.0139025	-0.997313	0.215091	0	0	0	1
-0.0839621	-0.996407	0.00735284	0.356572	-0.99385	0.0831749	-0.0729342	-0.499019	0.0720337	-0.0134432	-0.997307	0.214956	0	0	0	1
-0.0842625	-0.996386	0.00673534	0.356428	-0.99382	0.0835188	-0.0729495	-0.499081	0.0720965	-0.0128525	-0.997311	0.214738	0	0	0	1
-0.08449	-0.99637	0.00617053	0.356274	-0.993797	0.0837864	-0.072958	-0.499153	0.0721494	-0.0123083	-0.997314	0.214539	0	0	0	1
-0.084698	-0.996356	0.00556692	0.356102	-0.993776	0.0840374	-0.0729509	-0.499227	0.0721904	-0.0117229	-0.997318	0.214323	0	0	0	1
-0.0849189	-0.996341	0.00498467	0.35592	-0.993755	0.0843	-0.0729321	-0.499305	0.0722183	-0.0111587	-0.997322	0.214116	0	0	0	1
-0.0851536	-0.996323	0.00442247	0.355725	-0.993737	0.0845755	-0.072861	-0.499375	0.0721924	-0.010611	-0.99733	0.213922	0	0	0	1
-0.085449	-0.9963	0.00383816	0.355485	-0.993721	0.0849141	-0.0726847	-0.499443	0.0720632	-0.0100368	-0.997345	0.213733	0	0	0	1
-0.0857555	-0.996276	0.00328753	0.355242	-0.993706	0.0852613	-0.0724903	-0.499507	0.0719134	-0.00949521	-0.997361	0.21356	0	0	0	1
-0.0860934	-0.996249	0.00271767	0.354974	-0.993689	0.0856414	-0.072267	-0.499574	0.0717364	-0.00893417	-0.997379	0.213395	0	0	0	1
-0.0864142	-0.996222	0.00214956	0.354711	-0.993678	0.0860045	-0.0719853	-0.499615	0.0715018	-0.00836849	-0.997401	0.213227	0	0	0	1
-0.0867271	-0.996196	0.00161038	0.354449	-0.99367	0.0863575	-0.071676	-0.499649	0.0712376	-0.00782842	-0.997424	0.213061	0	0	0	1
-0.0871154	-0.996163	0.00107808	0.354141	-0.99366	0.0867855	-0.0712974	-0.499675	0.0709036	-0.00729435	-0.997452	0.212887	0	0	0	1
-0.0875205	-0.996128	0.00067964	0.353828	-0.993649	0.0872204	-0.0709243	-0.499691	0.0705637	-0.00689468	-0.997479	0.212717	0	0	0	1
-0.0880365	-0.996083	0.000304	0.353462	-0.993629	0.0877642	-0.0705223	-0.499729	0.0701927	-0.00652264	-0.997508	0.212537	0	0	0	1
-0.0885525	-0.996037	-2.34798e-05	0.353097	-0.99361	0.0883044	-0.0701157	-0.499765	0.0698132	-0.00619765	-0.997536	0.212362	0	0	0	1
-0.0890478	-0.995993	-0.000357795	0.352735	-0.993594	0.0888245	-0.0696804	-0.499781	0.0694063	-0.00586147	-0.997567	0.212172	0	0	0	1
-0.0895278	-0.995949	-0.000693214	0.352381	-0.99358	0.089329	-0.0692445	-0.49979	0.0689993	-0.00552265	-0.997597	0.211981	0	0	0	1
-0.0899954	-0.995907	-0.00099677	0.35204	-0.993562	0.0898184	-0.0688655	-0.499808	0.0686465	-0.00521934	-0.997623	0.211799	0	0	0	1
-0.090449	-0.995866	-0.00132615	0.351702	-0.993547	0.0902955	-0.0684561	-0.499817	0.0682661	-0.00488633	-0.997651	0.211621	0	0	0	1
-0.0909459	-0.99582	-0.0016706	0.351336	-0.993528	0.0908167	-0.0680379	-0.499826	0.0678785	-0.00454014	-0.997679	0.211452	0	0	0	1
-0.0914374	-0.995774	-0.00202177	0.350966	-0.993506	0.0913324	-0.067665	-0.499837	0.0675371	-0.00419065	-0.997704	0.21128	0	0	0	1
-0.0919163	-0.995729	-0.00236994	0.350603	-0.993484	0.0918351	-0.0673108	-0.499847	0.0672143	-0.00384466	-0.997727	0.21111	0	0	0	1
-0.0923925	-0.995684	-0.00271329	0.350242	-0.993462	0.0923346	-0.0669509	-0.499853	0.0668858	-0.00350243	-0.99775	0.210947	0	0	0	1
-0.0928704	-0.995639	-0.00307093	0.349873	-0.993439	0.0928364	-0.066594	-0.499861	0.0665619	-0.00314606	-0.997773	0.21078	0	0	0	1
-0.0933328	-0.995595	-0.00341088	0.349518	-0.993418	0.0933215	-0.0662312	-0.499868	0.0662311	-0.00280537	-0.997796	0.210623	0	0	0	1
-0.0938094	-0.995549	-0.00376943	0.349156	-0.993397	0.0938217	-0.0658297	-0.499868	0.0658636	-0.00244317	-0.997821	0.210459	0	0	0	1
-0.0942892	-0.995502	-0.00410468	0.3488	-0.993374	0.0943233	-0.0654698	-0.499893	0.0655358	-0.0021079	-0.997844	0.210321	0	0	0	1
-0.0947475	-0.995457	-0.00447022	0.348452	-0.993356	0.0948053	-0.0650467	-0.499899	0.0651483	-0.0017348	-0.99787	0.210193	0	0	0	1
-0.0952733	-0.995405	-0.00489324	0.348056	-0.993335	0.0953582	-0.0645542	-0.499911	0.0646975	-0.001302	-0.9979	0.210064	0	0	0	1
-0.0957532	-0.995357	-0.00530239	0.347686	-0.993317	0.0958639	-0.0640829	-0.499915	0.0642669	-0.000881538	-0.997928	0.209952	0	0	0	1
-0.0962533	-0.995306	-0.00572724	0.347298	-0.993298	0.0963906	-0.0635836	-0.499925	0.0638104	-0.000443644	-0.997958	0.209849	0	0	0	1
-0.0963008	-0.995299	-0.0062071	0.346909	-0.993326	0.0964686	-0.0630192	-0.49992	0.063295	8.44711e-05	-0.997991	0.209736	0	0	0	1
-0.0964728	-0.995279	-0.00667587	0.346522	-0.993341	0.0966696	-0.0624658	-0.499922	0.0627896	0.000592738	-0.998022	0.209633	0	0	0	1
-0.0968232	-0.995242	-0.00716301	0.346116	-0.993342	0.0970492	-0.061857	-0.499913	0.0622311	0.00111367	-0.998057	0.209526	0	0	0	1
-0.0970988	-0.995211	-0.0076727	0.345727	-0.993353	0.0973549	-0.0612042	-0.499883	0.0616313	0.00166636	-0.998093	0.209422	0	0	0	1
-0.0972142	-0.995194	-0.00836578	0.345287	-0.993384	0.0975111	-0.0604499	-0.499847	0.0609484	0.00242132	-0.998134	0.209318	0	0	0	1
-0.0974368	-0.995165	-0.0092104	0.34482	-0.993416	0.0977815	-0.0594771	-0.499756	0.0600634	0.00334193	-0.998185	0.209217	0	0	0	1
-0.0976554	-0.995137	-0.00992205	0.344354	-0.993449	0.0980385	-0.0584925	-0.499686	0.0591541	0.00413232	-0.998236	0.209128	0	0	0	1
-0.0977668	-0.99512	-0.0104619	0.343949	-0.993477	0.0981783	-0.0577816	-0.499681	0.0585001	0.00473192	-0.998272	0.209076	0	0	0	1
-0.0979776	-0.995092	-0.0111261	0.343472	-0.993504	0.0984228	-0.0568908	-0.499651	0.0576799	0.00546711	-0.998316	0.209002	0	0	0	1
-0.0981967	-0.995064	-0.0117406	0.343019	-0.993526	0.0986719	-0.056064	-0.499633	0.0569189	0.00614655	-0.998356	0.208942	0	0	0	1
-0.0981523	-0.995061	-0.0122947	0.342609	-0.993569	0.0986542	-0.0553262	-0.499623	0.0562391	0.00677251	-0.99839	0.208888	0	0	0	1
-0.0982918	-0.995042	-0.0127657	0.342226	-0.993587	0.0988156	-0.0547134	-0.499637	0.0556768	0.00729312	-0.998418	0.208849	0	0	0	1
-0.0985254	-0.995012	-0.0132447	0.341866	-0.993596	0.0990705	-0.0540863	-0.499629	0.0551019	0.00781815	-0.998446	0.208797	0	0	0	1
-0.0986956	-0.99499	-0.0136751	0.341509	-0.993607	0.0992597	-0.0535372	-0.499647	0.0545996	0.00829091	-0.99847	0.208764	0	0	0	1
-0.0988312	-0.994969	-0.0141643	0.341124	-0.993626	0.0994161	-0.0528964	-0.499652	0.0540117	0.00883337	-0.998497	0.20872	0	0	0	1
-0.0988992	-0.994956	-0.0146229	0.340741	-0.993648	0.0995034	-0.0523161	-0.499675	0.0534805	0.00934306	-0.998521	0.20868	0	0	0	1
-0.0988816	-0.994951	-0.0150623	0.340365	-0.993676	0.099504	-0.0517726	-0.499703	0.0529833	0.00983472	-0.998543	0.208635	0	0	0	1
-0.0989799	-0.994934	-0.0155103	0.33996	-0.993693	0.0996203	-0.0512235	-0.499728	0.0524824	0.0103294	-0.998564	0.208563	0	0	0	1
-0.0989453	-0.994931	-0.0159304	0.339567	-0.993721	0.0996022	-0.0507035	-0.499755	0.0520065	0.0108006	-0.998584	0.208489	0	0	0	1
-0.0988316	-0.994936	-0.0163552	0.339191	-0.993757	0.099505	-0.0501906	-0.499774	0.0515371	0.0112797	-0.998603	0.20841	0	0	0	1
-0.0987518	-0.994937	-0.0167584	0.338808	-0.993787	0.0994406	-0.0497233	-0.499811	0.0511113	0.011731	-0.99862	0.208338	0	0	0	1
-0.0984734	-0.994957	-0.0171978	0.338395	-0.99384	0.0991783	-0.049176	-0.499837	0.0506069	0.0122362	-0.99864	0.208253	0	0	0	1
-0.0983079	-0.994966	-0.0176328	0.33797	-0.993882	0.099028	-0.0486256	-0.499879	0.0501002	0.0127316	-0.998659	0.208193	0	0	0	1
-0.0982922	-0.99496	-0.0180695	0.337526	-0.993912	0.0990262	-0.0480166	-0.499915	0.0495372	0.0132267	-0.998681	0.208148	0	0	0	1
-0.0982977	-0.99495	-0.0185781	0.337068	-0.993946	0.0990465	-0.0472602	-0.499913	0.0488349	0.0138069	-0.998707	0.208092	0	0	0	1
-0.0982691	-0.994942	-0.0191112	0.336636	-0.993986	0.0990323	-0.0464512	-0.499892	0.0480822	0.0144184	-0.998735	0.208051	0	0	0	1
-0.0983995	-0.994918	-0.0197055	0.336186	-0.994017	0.0991762	-0.0454585	-0.499816	0.047155	0.0151013	-0.998769	0.207997	0	0	0	1
-0.0984755	-0.994899	-0.0202516	0.33576	-0.994049	0.0992637	-0.0445559	-0.499759	0.0463121	0.0157302	-0.998799	0.207954	0	0	0	1
-0.0987093	-0.994863	-0.0208751	0.335275	-0.994068	0.0995103	-0.043583	-0.499708	0.0454097	0.0164359	-0.998829	0.2079	0	0	0	1
-0.0987486	-0.994848	-0.0214128	0.334832	-0.994105	0.0995574	-0.0426076	-0.49964	0.0444932	0.0170658	-0.99886	0.207869	0	0	0	1
-0.0987317	-0.994838	-0.0219465	0.334373	-0.99415	0.099546	-0.0415705	-0.499565	0.0435139	0.0177004	-0.998892	0.207849	0	0	0	1
-0.0987306	-0.994829	-0.0223694	0.333921	-0.99418	0.0995499	-0.0408382	-0.499589	0.0428271	0.0181938	-0.998913	0.207855	0	0	0	1
-0.0987259	-0.994819	-0.0228076	0.333497	-0.994208	0.0995514	-0.0401665	-0.499612	0.0422021	0.0186966	-0.99893	0.207842	0	0	0	1
-0.0988415	-0.994797	-0.0232977	0.333086	-0.994228	0.0996722	-0.0393655	-0.499579	0.041456	0.0192587	-0.998951	0.207809	0	0	0	1
-0.0989476	-0.994775	-0.0237642	0.332705	-0.994245	0.0997834	-0.0386428	-0.499554	0.0407854	0.0197903	-0.998968	0.207775	0	0	0	1
-0.0990984	-0.994751	-0.0241315	0.332333	-0.994248	0.0999393	-0.0381578	-0.499605	0.0403424	0.0201977	-0.998978	0.207764	0	0	0	1
-0.0993133	-0.994719	-0.0245845	0.331943	-0.99425	0.100159	-0.0375098	-0.499607	0.0397473	0.0207043	-0.998991	0.20773	0	0	0	1
-0.0994834	-0.994691	-0.0250106	0.331556	-0.994255	0.100333	-0.0369155	-0.499628	0.0392021	0.0211809	-0.999003	0.207705	0	0	0	1
-0.0996811	-0.994661	-0.0254274	0.331166	-0.994255	0.100535	-0.0363553	-0.499659	0.0386907	0.0216437	-0.999013	0.20768	0	0	0	1
-0.0998101	-0.994638	-0.0258121	0.330806	-0.994261	0.100667	-0.035823	-0.499682	0.0382025	0.0220749	-0.999022	0.207652	0	0	0	1
-0.0998199	-0.994627	-0.0261905	0.33045	-0.994278	0.10068	-0.0353081	-0.499698	0.0377284	0.0225025	-0.999031	0.207602	0	0	0	1
-0.099953	-0.994604	-0.0265424	0.33008	-0.99428	0.100816	-0.0348567	-0.499724	0.0373177	0.0228929	-0.999037	0.20753	0	0	0	1
-0.0999932	-0.994592	-0.0268588	0.329672	-0.994294	0.100856	-0.03436	-0.499757	0.0368563	0.023256	-0.999046	0.207472	0	0	0	1
-0.100014	-0.994584	-0.0270822	0.329253	-0.994313	0.100871	-0.0337455	-0.499763	0.0362678	0.0235394	-0.999061	0.20745	0	0	0	1
-0.0999889	-0.994581	-0.0272796	0.328789	-0.994341	0.100836	-0.0330228	-0.499758	0.0355678	0.0238095	-0.99908	0.207444	0	0	0	1
-0.0999599	-0.994579	-0.0274459	0.328324	-0.994369	0.100795	-0.0322848	-0.499755	0.0348494	0.0240504	-0.999099	0.207454	0	0	0	1
-0.0997948	-0.99459	-0.0276525	0.327834	-0.994412	0.100619	-0.0315207	-0.499754	0.0341056	0.0243385	-0.999118	0.207451	0	0	0	1
-0.0994479	-0.994619	-0.0278522	0.32735	-0.994473	0.100259	-0.0307097	-0.499733	0.03331	0.0246304	-0.999138	0.207441	0	0	0	1
-0.0993642	-0.994623	-0.0280197	0.326902	-0.994506	0.100161	-0.0299433	-0.499703	0.0325619	0.0248766	-0.999156	0.207436	0	0	0	1
-0.0992723	-0.994621	-0.0283917	0.326383	-0.994549	0.100054	-0.0288543	-0.499624	0.0315129	0.0253586	-0.999178	0.207427	0	0	0	1
-0.0989541	-0.994639	-0.0288872	0.325829	-0.994621	0.0997171	-0.0275255	-0.499516	0.0302315	0.025994	-0.999201	0.207451	0	0	0	1
-0.0982655	-0.994697	-0.0292313	0.325298	-0.994721	0.0990103	-0.0264392	-0.499489	0.0291662	0.0264649	-0.999221	0.207519	0	0	0	1
-0.0979102	-0.994719	-0.0296575	0.324761	-0.994791	0.0986337	-0.0251871	-0.4994	0.0279524	0.0270229	-0.99924	0.207558	0	0	0	1
-0.0976788	-0.994732	-0.0299874	0.324251	-0.994846	0.0983785	-0.0239852	-0.499316	0.026782	0.0274759	-0.99926	0.207621	0	0	0	1
-0.0974546	-0.994748	-0.0301929	0.323802	-0.994889	0.098137	-0.0231633	-0.499312	0.0259777	0.027767	-0.999273	0.207675	0	0	0	1
-0.0972613	-0.99476	-0.0304213	0.323336	-0.99493	0.097925	-0.0222867	-0.499272	0.0251219	0.0280853	-0.999286	0.207665	0	0	0	1
-0.0973441	-0.99475	-0.0304764	0.32288	-0.994938	0.0979912	-0.0216474	-0.499281	0.0244932	0.0282007	-0.999299	0.207645	0	0	0	1
-0.0973248	-0.994753	-0.0304617	0.322434	-0.994954	0.0979544	-0.0210409	-0.499277	0.0238873	0.028246	-0.999312	0.207613	0	0	0	1
-0.0974986	-0.994738	-0.0303949	0.321963	-0.994951	0.0981098	-0.0204449	-0.499267	0.0232923	0.0282338	-0.999326	0.207562	0	0	0	1
-0.0975919	-0.994733	-0.030229	0.321527	-0.994955	0.098184	-0.0198992	-0.49924	0.0227353	0.0281203	-0.999343	0.207502	0	0	0	1
-0.0977795	-0.994721	-0.0300405	0.321068	-0.99495	0.0983514	-0.0193329	-0.499212	0.0221583	0.0279842	-0.999359	0.207428	0	0	0	1
-0.0979617	-0.994708	-0.0298661	0.32058	-0.994944	0.0985146	-0.0187865	-0.499219	0.0216022	0.0278605	-0.999375	0.207356	0	0	0	1
-0.0980369	-0.994704	-0.0297723	0.320089	-0.994948	0.0985726	-0.0182406	-0.499234	0.0210516	0.0278194	-0.999388	0.207267	0	0	0	1
-0.0981291	-0.994695	-0.0297444	0.319582	-0.994952	0.0986471	-0.0176254	-0.499242	0.0204389	0.0278504	-0.9994	0.207161	0	0	0	1
-0.0980668	-0.994701	-0.0297515	0.319108	-0.994969	0.0985693	-0.0170659	-0.499258	0.0198809	0.0279139	-0.999409	0.207044	0	0	0	1
-0.0977082	-0.994736	-0.0297773	0.318648	-0.995016	0.0981951	-0.0164929	-0.499274	0.0193028	0.0280031	-0.999418	0.206926	0	0	0	1
-0.0975475	-0.99475	-0.029841	0.318205	-0.995043	0.0980197	-0.0159285	-0.499297	0.0187427	0.0281249	-0.999425	0.206816	0	0	0	1
-0.0975653	-0.994745	-0.0299414	0.317794	-0.995051	0.0980241	-0.0153871	-0.499314	0.018214	0.0282776	-0.999431	0.206724	0	0	0	1
-0.097621	-0.994734	-0.0301272	0.317379	-0.995056	0.0980651	-0.0147513	-0.499304	0.0176008	0.0285238	-0.999435	0.206647	0	0	0	1
-0.0975464	-0.994733	-0.0304076	0.316947	-0.995075	0.0979763	-0.01409	-0.499305	0.0169677	0.028869	-0.999436	0.206586	0	0	0	1
-0.0975254	-0.994725	-0.0307152	0.316511	-0.995086	0.0979427	-0.0134785	-0.499321	0.0163885	0.0292353	-0.999435	0.206537	0	0	0	1
-0.0974196	-0.994728	-0.0309673	0.316084	-0.995106	0.0978235	-0.0128865	-0.499327	0.0158207	0.0295459	-0.999435	0.206477	0	0	0	1
-0.0973344	-0.994729	-0.0311803	0.315664	-0.995122	0.0977253	-0.012338	-0.499334	0.0152929	0.0298128	-0.999435	0.206413	0	0	0	1
-0.0970056	-0.994753	-0.0314396	0.315227	-0.995163	0.0973836	-0.0117831	-0.499356	0.0147557	0.0301299	-0.999434	0.206351	0	0	0	1
-0.0966709	-0.994779	-0.0316642	0.314771	-0.995204	0.0970338	-0.011179	-0.499364	0.0141658	0.0304171	-0.999434	0.206287	0	0	0	1
-0.0966316	-0.994778	-0.0318171	0.314327	-0.995216	0.096978	-0.0105712	-0.499355	0.0135742	0.0306288	-0.999435	0.206227	0	0	0	1
-0.0966029	-0.994777	-0.031941	0.313891	-0.995226	0.0969339	-0.0100173	-0.499362	0.0130339	0.0308063	-0.999437	0.206176	0	0	0	1
-0.0966259	-0.99477	-0.0320605	0.313465	-0.995231	0.0969406	-0.00943931	-0.499349	0.0124706	0.0309809	-0.999439	0.206115	0	0	0	1
-0.0966514	-0.994765	-0.0321429	0.313049	-0.995236	0.0969482	-0.00883061	-0.499316	0.0118733	0.0311217	-0.999442	0.206052	0	0	0	1
-0.0967792	-0.99475	-0.0322196	0.312623	-0.995231	0.0970555	-0.00814348	-0.499264	0.0112005	0.0312632	-0.999445	0.205992	0	0	0	1
-0.0967348	-0.994751	-0.0323472	0.31215	-0.995244	0.0969867	-0.00732119	-0.499214	0.0103927	0.0314705	-0.999448	0.205953	0	0	0	1
-0.0966927	-0.994746	-0.0326113	0.311633	-0.995259	0.0969114	-0.00619308	-0.499123	0.0092936	0.0318431	-0.999447	0.205952	0	0	0	1
-0.0965377	-0.994748	-0.0330227	0.311059	-0.995287	0.096712	-0.00470176	-0.498972	0.00784338	0.0323984	-0.999441	0.20599	0	0	0	1
-0.0965333	-0.994737	-0.0333423	0.310481	-0.995298	0.0966581	-0.00311933	-0.498796	0.00629831	0.0328696	-0.999437	0.206057	0	0	0	1
-0.0966488	-0.994723	-0.0334227	0.309967	-0.995294	0.0967338	-0.00189499	-0.498714	0.00509065	0.0330674	-0.999437	0.206156	0	0	0	1
-0.0967997	-0.994706	-0.0335073	0.309441	-0.995284	0.0968477	-0.000766752	-0.498677	0.00398034	0.0332602	-0.999436	0.206227	0	0	0	1
-0.0968028	-0.994703	-0.0335934	0.308959	-0.995288	0.0968138	0.000352762	-0.498617	0.00287393	0.0334544	-0.999433	0.206274	0	0	0	1
-0.0968691	-0.994699	-0.0335057	0.308493	-0.995284	0.0968451	0.00139212	-0.498573	0.00183261	0.0334676	-0.999435	0.206313	0	0	0	1
-0.0968381	-0.994708	-0.0333465	0.308015	-0.995288	0.096788	0.00216545	-0.498599	0.00104602	0.0333841	-0.999439	0.206306	0	0	0	1
-0.0968793	-0.994711	-0.0331095	0.307501	-0.995284	0.0968025	0.00296113	-0.498608	0.000232049	0.0332252	-0.999445	0.206266	0	0	0	1
-0.096704	-0.99474	-0.0327537	0.307077	-0.995301	0.0966038	0.00366796	-0.498569	-0.000512136	0.0329395	-0.999454	0.206223	0	0	0	1
-0.0964272	-0.994777	-0.0324627	0.306626	-0.995327	0.0963035	0.0043858	-0.498509	-0.00126424	0.0327189	-0.999461	0.206142	0	0	0	1
-0.0961202	-0.994813	-0.0322689	0.306165	-0.995356	0.0959793	0.00491694	-0.498509	-0.00182193	0.0325766	-0.999465	0.206065	0	0	0	1
-0.0959473	-0.994837	-0.0320204	0.30571	-0.995372	0.0957893	0.00545837	-0.498481	-0.00239065	0.0323808	-0.99947	0.206001	0	0	0	1
-0.0958335	-0.994855	-0.0318012	0.30524	-0.995381	0.0956593	0.00597381	-0.498466	-0.00292867	0.0322118	-0.999474	0.205936	0	0	0	1
-0.0955407	-0.994888	-0.0316524	0.304772	-0.995408	0.0953521	0.00643253	-0.498489	-0.00340921	0.0321066	-0.999476	0.205883	0	0	0	1
-0.0952753	-0.994918	-0.0315207	0.304289	-0.995431	0.0950691	0.00699111	-0.498482	-0.00398665	0.0320276	-0.999476	0.205824	0	0	0	1
-0.0950826	-0.994943	-0.0313227	0.303856	-0.995447	0.0948607	0.00750676	-0.498456	-0.00452523	0.0318787	-0.999479	0.205763	0	0	0	1
-0.0951427	-0.994942	-0.0311486	0.303395	-0.995439	0.094907	0.00796855	-0.498462	-0.00499978	0.0317496	-0.999481	0.205704	0	0	0	1
-0.0948977	-0.994973	-0.0309187	0.302914	-0.99546	0.0946467	0.00848276	-0.498462	-0.00554154	0.0315681	-0.999484	0.205657	0	0	0	1
-0.0946988	-0.995003	-0.0305642	0.302442	-0.995475	0.0944309	0.00908528	-0.49843	-0.00618147	0.0312711	-0.999489	0.205641	0	0	0	1
-0.0946204	-0.995026	-0.0300532	0.301957	-0.995478	0.0943357	0.00973252	-0.4984	-0.00687685	0.0308231	-0.999499	0.205681	0	0	0	1
-0.0946965	-0.995035	-0.0295172	0.301457	-0.995465	0.0943927	0.0104869	-0.49834	-0.0076765	0.0303612	-0.999507	0.205726	0	0	0	1
-0.0947951	-0.995046	-0.0288021	0.300957	-0.995449	0.0944741	0.0112515	-0.498251	-0.00850257	0.0297225	-0.999519	0.205766	0	0	0	1
-0.0949459	-0.995058	-0.0278874	0.300472	-0.995426	0.0946096	0.0120521	-0.498119	-0.00938212	0.028889	-0.999536	0.20581	0	0	0	1
-0.0950097	-0.995079	-0.0269013	0.29996	-0.995412	0.0946609	0.012835	-0.498013	-0.0102534	0.0279821	-0.999553	0.205881	0	0	0	1
-0.0949865	-0.995103	-0.0260904	0.299378	-0.995406	0.0946275	0.0135165	-0.497992	-0.0110095	0.0272393	-0.999566	0.205944	0	0	0	1
-0.0948865	-0.995126	-0.0255387	0.298819	-0.995408	0.0945167	0.0141466	-0.497977	-0.0116919	0.0267485	-0.999571	0.205943	0	0	0	1
-0.0947563	-0.995144	-0.0253196	0.298332	-0.995413	0.094375	0.0146762	-0.497967	-0.0122435	0.026579	-0.999569	0.205876	0	0	0	1
-0.0946049	-0.995155	-0.0254808	0.297915	-0.995423	0.09421	0.0151059	-0.497982	-0.0126603	0.026778	-0.999559	0.205774	0	0	0	1
-0.09466	-0.995142	-0.0257906	0.297524	-0.995412	0.0942491	0.0155514	-0.498	-0.0130732	0.0271291	-0.999544	0.205679	0	0	0	1
-0.0947145	-0.995128	-0.0261157	0.297181	-0.9954	0.0942853	0.0160659	-0.497983	-0.0135534	0.027502	-0.999527	0.205601	0	0	0	1
-0.0949037	-0.995102	-0.0264219	0.296784	-0.995376	0.0944563	0.0165716	-0.497995	-0.0140229	0.0278572	-0.999511	0.205532	0	0	0	1
-0.0949022	-0.995093	-0.0267657	0.296318	-0.995369	0.0944348	0.0171098	-0.498035	-0.0145263	0.0282502	-0.999493	0.20546	0	0	0	1
-0.0946638	-0.995107	-0.0270808	0.295901	-0.995383	0.0941752	0.0176901	-0.49804	-0.0150813	0.0286151	-0.999474	0.205393	0	0	0	1
-0.0944154	-0.995122	-0.0273997	0.295492	-0.995398	0.0939049	0.0182784	-0.49804	-0.0156444	0.028984	-0.999455	0.205328	0	0	0	1
-0.0941736	-0.995135	-0.0277391	0.295082	-0.995411	0.0936391	0.0189115	-0.498028	-0.0162502	0.0293774	-0.999434	0.205265	0	0	0	1
-0.0939188	-0.99515	-0.0280734	0.294655	-0.995425	0.0933594	0.0195655	-0.498017	-0.0168779	0.0297671	-0.999412	0.205199	0	0	0	1
-0.0934492	-0.995188	-0.0283077	0.294238	-0.995459	0.0928678	0.0201576	-0.498023	-0.0174599	0.0300474	-0.999394	0.205154	0	0	0	1
-0.0933522	-0.995191	-0.0285223	0.293771	-0.995458	0.092749	0.0207577	-0.498044	-0.0180406	0.0303151	-0.999375	0.20511	0	0	0	1
-0.0932085	-0.9952	-0.0286761	0.293326	-0.995459	0.0925808	0.0214666	-0.498012	-0.0187369	0.0305312	-0.999356	0.205068	0	0	0	1
-0.0931821	-0.995198	-0.0288168	0.2929	-0.995447	0.0925289	0.022211	-0.497963	-0.0194662	0.0307397	-0.999336	0.205035	0	0	0	1
-0.0932729	-0.995179	-0.0291602	0.292406	-0.995416	0.0925777	0.0233454	-0.497836	-0.0205615	0.0311885	-0.9993	0.204994	0	0	0	1
-0.0932513	-0.995171	-0.0295079	0.291956	-0.995395	0.0925121	0.0245103	-0.497702	-0.0216903	0.031642	-0.999262	0.204997	0	0	0	1
-0.0932237	-0.995165	-0.0298154	0.291491	-0.995376	0.0924463	0.0254935	-0.497636	-0.0226421	0.0320386	-0.999228	0.205007	0	0	0	1
-0.093232	-0.995153	-0.0301781	0.290998	-0.995353	0.0924141	0.0264907	-0.497579	-0.0236017	0.0324919	-0.999191	0.205008	0	0	0	1
-0.0931822	-0.995148	-0.0304898	0.290569	-0.995333	0.0923225	0.0275373	-0.497472	-0.0246171	0.0328978	-0.999153	0.20501	0	0	0	1
-0.0933021	-0.995129	-0.030737	0.290165	-0.995301	0.0924079	0.0283929	-0.497412	-0.0254425	0.033226	-0.999122	0.205026	0	0	0	1
-0.0934773	-0.995106	-0.0309633	0.28975	-0.995271	0.0925583	0.0289587	-0.497449	-0.0259794	0.0335081	-0.999099	0.205041	0	0	0	1
-0.0935234	-0.995092	-0.0312552	0.289308	-0.995249	0.092574	0.0296344	-0.497465	-0.0266238	0.0338624	-0.99907	0.205049	0	0	0	1
-0.0935623	-0.995081	-0.0314916	0.288913	-0.99523	0.0925859	0.0302417	-0.497478	-0.0272056	0.034155	-0.999044	0.205059	0	0	0	1
-0.0937134	-0.995058	-0.0317633	0.288485	-0.995201	0.0927097	0.0308188	-0.497513	-0.02775	0.0344832	-0.999018	0.205059	0	0	0	1
-0.0937299	-0.995049	-0.0320022	0.288061	-0.995184	0.0927006	0.0313639	-0.497547	-0.0282703	0.034772	-0.998993	0.205044	0	0	0	1
-0.0937739	-0.995039	-0.0321781	0.287652	-0.995164	0.0927189	0.0319558	-0.497538	-0.0288421	0.0350032	-0.998969	0.205007	0	0	0	1
-0.0938242	-0.995032	-0.0322628	0.287222	-0.995142	0.0927458	0.0325546	-0.497529	-0.0294289	0.0351446	-0.998947	0.204975	0	0	0	1
-0.0937759	-0.995036	-0.0322761	0.286769	-0.99513	0.0926771	0.0331204	-0.49754	-0.0299931	0.0352089	-0.998928	0.204951	0	0	0	1
-0.0936724	-0.995048	-0.0322123	0.286277	-0.99512	0.0925536	0.0337439	-0.497545	-0.0306238	0.0352001	-0.998909	0.204937	0	0	0	1
-0.0931615	-0.995104	-0.0319481	0.285787	-0.995146	0.0920268	0.0344293	-0.497517	-0.031349	0.0349845	-0.998894	0.204931	0	0	0	1
-0.092798	-0.995156	-0.0313775	0.285305	-0.995153	0.0916551	0.0351867	-0.497429	-0.0321687	0.0344747	-0.998886	0.20493	0	0	0	1
-0.0926325	-0.995201	-0.0304544	0.284776	-0.995136	0.0914884	0.0361068	-0.497271	-0.0331758	0.033635	-0.998881	0.204942	0	0	0	1
-0.0921898	-0.995273	-0.0294121	0.284142	-0.995141	0.0910498	0.0370452	-0.497142	-0.0342207	0.0326684	-0.998878	0.204953	0	0	0	1
-0.0913826	-0.995379	-0.0283303	0.283381	-0.995179	0.0902499	0.0379898	-0.497076	-0.035286	0.0316494	-0.998874	0.20498	0	0	0	1
-0.0904745	-0.995489	-0.027363	0.282644	-0.995228	0.0893512	0.0388061	-0.497067	-0.0362147	0.0307274	-0.99887	0.205018	0	0	0	1
-0.0900645	-0.995541	-0.026803	0.281874	-0.995236	0.0889391	0.0395528	-0.497081	-0.0370213	0.0302216	-0.998856	0.204956	0	0	0	1
-0.0901326	-0.995538	-0.0266993	0.281055	-0.995197	0.088985	0.0404147	-0.49703	-0.0378872	0.0301978	-0.998824	0.204713	0	0	0	1
-0.0901395	-0.99553	-0.0269527	0.280281	-0.995162	0.0889542	0.0413345	-0.496907	-0.0387809	0.0305321	-0.998779	0.20434	0	0	0	1
-0.0900195	-0.995528	-0.027439	0.279608	-0.995143	0.0887904	0.042139	-0.496788	-0.0395429	0.031083	-0.998733	0.203935	0	0	0	1
-0.0899537	-0.995522	-0.0278591	0.279117	-0.995124	0.0886872	0.0427987	-0.496657	-0.040165	0.0315571	-0.998693	0.203592	0	0	0	1
-0.0899049	-0.995516	-0.0282158	0.278746	-0.995107	0.0886063	0.0433551	-0.496525	-0.0406893	0.0319594	-0.998659	0.2033	0	0	0	1
-0.0898443	-0.995512	-0.0285601	0.278376	-0.995093	0.088515	0.0438723	-0.496411	-0.0411761	0.0323455	-0.998626	0.203024	0	0	0	1
-0.0898543	-0.995503	-0.0288606	0.277976	-0.995075	0.0884987	0.0442974	-0.496359	-0.0415728	0.0326826	-0.998599	0.202801	0	0	0	1
-0.0897995	-0.9955	-0.0291168	0.277556	-0.995066	0.0884216	0.04465	-0.49636	-0.0419033	0.0329665	-0.998576	0.20262	0	0	0	1
-0.0897717	-0.995496	-0.0293487	0.27715	-0.995055	0.0883728	0.0449903	-0.496364	-0.0422227	0.0332263	-0.998554	0.202447	0	0	0	1
-0.0896982	-0.995495	-0.0295899	0.276756	-0.995047	0.0882771	0.0453483	-0.496353	-0.0425606	0.0334948	-0.998531	0.202267	0	0	0	1
-0.0896201	-0.995495	-0.0298355	0.276383	-0.99504	0.0881762	0.0457143	-0.496327	-0.0429063	0.0337682	-0.998507	0.202079	0	0	0	1
-0.0895823	-0.995492	-0.0300538	0.276029	-0.995029	0.0881172	0.0460647	-0.4963	-0.0432375	0.0340147	-0.998484	0.201903	0	0	0	1
-0.0894441	-0.995498	-0.0302677	0.275672	-0.995028	0.087959	0.0463781	-0.496297	-0.0435357	0.0342492	-0.998463	0.201746	0	0	0	1
-0.0894642	-0.995491	-0.030422	0.275331	-0.995016	0.0879636	0.0466307	-0.496319	-0.0437732	0.0344259	-0.998446	0.201626	0	0	0	1
-0.0893421	-0.995497	-0.0305832	0.274962	-0.995017	0.0878263	0.0468681	-0.496363	-0.0439998	0.0346018	-0.99843	0.201513	0	0	0	1
-0.0893987	-0.995488	-0.0307079	0.274591	-0.995002	0.0878694	0.047098	-0.496411	-0.0442159	0.0347486	-0.998416	0.201413	0	0	0	1
-0.0892164	-0.995503	-0.0307646	0.274214	-0.995008	0.0876763	0.0473395	-0.496463	-0.044458	0.0348182	-0.998403	0.201334	0	0	0	1
-0.0891267	-0.995511	-0.0307594	0.273842	-0.995004	0.0875778	0.0476012	-0.496508	-0.0447224	0.0348319	-0.99839	0.201268	0	0	0	1
-0.0890075	-0.995524	-0.0306812	0.273463	-0.994994	0.0874469	0.0480401	-0.496494	-0.0451709	0.0347873	-0.998372	0.201204	0	0	0	1
-0.0890484	-0.995525	-0.0305513	0.273062	-0.994969	0.0874773	0.0485105	-0.496471	-0.0456497	0.034701	-0.998353	0.201143	0	0	0	1
-0.0889704	-0.995536	-0.0304119	0.2726	-0.994953	0.0873892	0.0489849	-0.49648	-0.0461373	0.0346003	-0.998334	0.201094	0	0	0	1
-0.0888737	-0.99555	-0.0302294	0.272102	-0.994935	0.0872813	0.0495552	-0.496471	-0.0467251	0.0344641	-0.998311	0.201042	0	0	0	1
-0.0888658	-0.995562	-0.0298513	0.271663	-0.994905	0.08727	0.0501743	-0.49641	-0.0473754	0.0341416	-0.998292	0.201015	0	0	0	1
-0.0887757	-0.99559	-0.0291954	0.271257	-0.994878	0.0871886	0.0508442	-0.496291	-0.0481033	0.0335432	-0.998277	0.200991	0	0	0	1
-0.0888139	-0.995612	-0.028294	0.270786	-0.994834	0.0872455	0.0515989	-0.496153	-0.0489329	0.0327142	-0.998265	0.20099	0	0	0	1
-0.0885569	-0.995658	-0.0274605	0.270255	-0.994819	0.0870075	0.0522892	-0.496016	-0.0497019	0.0319324	-0.998252	0.201038	0	0	0	1
-0.0887152	-0.995671	-0.0264653	0.269668	-0.994766	0.0871937	0.0529811	-0.495903	-0.0504731	0.0310106	-0.998242	0.201128	0	0	0	1
-0.088798	-0.995689	-0.0254864	0.269113	-0.994722	0.0873072	0.0536039	-0.495854	-0.0511767	0.0300955	-0.998235	0.201207	0	0	0	1
-0.0887909	-0.995708	-0.0247855	0.268579	-0.994698	0.0873236	0.0540237	-0.495912	-0.0516565	0.0294345	-0.99823	0.201274	0	0	0	1
-0.0887802	-0.995717	-0.0244454	0.268138	-0.99468	0.0873205	0.0543677	-0.495952	-0.0520294	0.0291258	-0.998219	0.201262	0	0	0	1
-0.0888432	-0.995711	-0.0244464	0.267779	-0.994658	0.0873742	0.0546829	-0.49595	-0.0523415	0.0291576	-0.998202	0.20116	0	0	0	1
-0.0889306	-0.995699	-0.0246386	0.267454	-0.994636	0.0874434	0.0549575	-0.495944	-0.0525958	0.0293774	-0.998182	0.201022	0	0	0	1
-0.0890203	-0.995686	-0.0248309	0.267139	-0.994615	0.087515	0.0552224	-0.495943	-0.0528402	0.0295967	-0.998163	0.200901	0	0	0	1
-0.0891696	-0.995665	-0.0251202	0.26676	-0.994586	0.0876391	0.055546	-0.495956	-0.0531328	0.0299208	-0.998138	0.200802	0	0	0	1
-0.089352	-0.995639	-0.0255252	0.266304	-0.994552	0.0877884	0.0559204	-0.495985	-0.0534648	0.0303663	-0.998107	0.200719	0	0	0	1
-0.08944	-0.995622	-0.0258627	0.265772	-0.99451	0.0878378	0.056585	-0.495966	-0.0540947	0.0307652	-0.99806	0.200603	0	0	0	1
-0.0889937	-0.995657	-0.0260664	0.26535	-0.994518	0.0873625	0.0571783	-0.495951	-0.0546819	0.0309955	-0.998021	0.200533	0	0	0	1
-0.0884081	-0.995704	-0.0262566	0.264957	-0.994536	0.0867477	0.057804	-0.49593	-0.0553071	0.031207	-0.99798	0.200493	0	0	0	1
-0.0883851	-0.995698	-0.0265457	0.264515	-0.994491	0.0866816	0.0586633	-0.495863	-0.0561391	0.0315679	-0.997922	0.200456	0	0	0	1
-0.0883211	-0.995696	-0.0268482	0.264083	-0.99444	0.0865679	0.0596873	-0.495753	-0.0571354	0.031954	-0.997854	0.200439	0	0	0	1
-0.0881354	-0.995705	-0.0271193	0.263598	-0.994396	0.0863325	0.0607537	-0.495659	-0.0581807	0.0323052	-0.997782	0.20044	0	0	0	1
-0.087824	-0.995725	-0.0273924	0.263046	-0.99436	0.0859696	0.061856	-0.495593	-0.0592659	0.0326537	-0.997707	0.200452	0	0	0	1
-0.0873389	-0.995756	-0.0278279	0.262406	-0.994313	0.0854095	0.0633573	-0.495437	-0.0607408	0.0331864	-0.9976	0.200429	0	0	0	1
-0.0868484	-0.995792	-0.0280513	0.261789	-0.994292	0.0848712	0.0644	-0.495426	-0.0617775	0.0334675	-0.997527	0.200458	0	0	0	1
-0.086476	-0.995823	-0.0281012	0.261319	-0.994274	0.0844688	0.0652159	-0.495413	-0.0625991	0.0335631	-0.997473	0.200519	0	0	0	1
-0.0864717	-0.995812	-0.0285023	0.260765	-0.994203	0.0843999	0.0663738	-0.495312	-0.0637195	0.0340597	-0.997385	0.200478	0	0	0	1
-0.0864578	-0.995807	-0.0287388	0.260324	-0.994156	0.0843447	0.0671363	-0.495286	-0.0644601	0.0343584	-0.997327	0.200479	0	0	0	1
-0.0864967	-0.995798	-0.0289261	0.260054	-0.994123	0.084355	0.0676134	-0.495264	-0.0649185	0.0345876	-0.99729	0.200466	0	0	0	1
-0.0865891	-0.995784	-0.0291284	0.259778	-0.994086	0.0844179	0.0680753	-0.495246	-0.0653586	0.0348338	-0.997252	0.200446	0	0	0	1
-0.0868255	-0.995758	-0.029296	0.259462	-0.99404	0.0846284	0.0684918	-0.495261	-0.0657513	0.0350513	-0.997219	0.200436	0	0	0	1
-0.0870435	-0.995734	-0.0294954	0.259108	-0.993987	0.0848142	0.0690175	-0.495259	-0.0662507	0.0353087	-0.997177	0.200423	0	0	0	1
-0.0872972	-0.995707	-0.0296454	0.258753	-0.993936	0.0850412	0.0694771	-0.49528	-0.066687	0.0355138	-0.997141	0.200424	0	0	0	1
-0.0874148	-0.995693	-0.0297813	0.258405	-0.993892	0.0851309	0.0699949	-0.495278	-0.0671874	0.035701	-0.9971	0.200422	0	0	0	1
-0.0875496	-0.995679	-0.0298347	0.25808	-0.99385	0.0852455	0.0704532	-0.495278	-0.0676348	0.0358024	-0.997066	0.200423	0	0	0	1
-0.087531	-0.99568	-0.0298438	0.25777	-0.993821	0.0852101	0.0709036	-0.495267	-0.0680837	0.0358487	-0.997034	0.200414	0	0	0	1
-0.087682	-0.995669	-0.0297913	0.257436	-0.993775	0.0853473	0.0713794	-0.495251	-0.0685569	0.0358476	-0.997002	0.200408	0	0	0	1
-0.0878542	-0.995658	-0.0296402	0.257089	-0.993728	0.0855134	0.0718304	-0.495245	-0.0690133	0.0357479	-0.996974	0.200418	0	0	0	1
-0.0879898	-0.995655	-0.0293369	0.256735	-0.993684	0.0856541	0.072269	-0.495248	-0.0694715	0.0354935	-0.996951	0.200458	0	0	0	1
-0.088003	-0.995667	-0.0289007	0.256379	-0.993638	0.0856763	0.0728743	-0.495194	-0.0701118	0.035113	-0.99692	0.200512	0	0	0	1
-0.0880112	-0.995686	-0.0282058	0.256014	-0.993587	0.0857107	0.0735251	-0.49513	-0.0708198	0.034479	-0.996892	0.200616	0	0	0	1
-0.0878527	-0.995728	-0.0272086	0.255623	-0.993545	0.0856001	0.0742163	-0.495054	-0.0715996	0.033536	-0.996869	0.200754	0	0	0	1
-0.0878612	-0.995758	-0.0260269	0.255155	-0.993491	0.0856725	0.0748559	-0.494985	-0.0723381	0.0324174	-0.996852	0.200887	0	0	0	1
-0.0876918	-0.995804	-0.0248322	0.254651	-0.993458	0.0855729	0.0754049	-0.494923	-0.0729931	0.0312651	-0.996841	0.201051	0	0	0	1
-0.0876641	-0.995838	-0.0235129	0.254194	-0.993413	0.0856258	0.0759313	-0.494896	-0.0736316	0.0299975	-0.996833	0.201223	0	0	0	1
-0.0874035	-0.995885	-0.0224667	0.253766	-0.993398	0.0854308	0.0763516	-0.494917	-0.0741478	0.0289748	-0.996825	0.201355	0	0	0	1
-0.0870548	-0.995935	-0.0215997	0.25342	-0.993389	0.0851348	0.0767956	-0.494886	-0.0746743	0.0281253	-0.99681	0.201434	0	0	0	1
-0.0864995	-0.996	-0.020839	0.253091	-0.993394	0.0846242	0.0772956	-0.494814	-0.0752526	0.0273703	-0.996788	0.201459	0	0	0	1
-0.0862754	-0.996034	-0.0201167	0.252722	-0.993377	0.0844439	0.0777144	-0.494795	-0.0757373	0.0266713	-0.99677	0.201502	0	0	0	1
-0.0861254	-0.996065	-0.0192137	0.252335	-0.993347	0.0843505	0.0781878	-0.494765	-0.0762892	0.0258029	-0.996751	0.201581	0	0	0	1
-0.0860549	-0.996092	-0.0180693	0.251942	-0.993302	0.0843533	0.0787622	-0.494695	-0.0769601	0.0247092	-0.996727	0.201695	0	0	0	1
-0.0857947	-0.996131	-0.0171095	0.251416	-0.993284	0.0841576	0.0791913	-0.494684	-0.077475	0.0237719	-0.99671	0.201919	0	0	0	1
-0.0856218	-0.996159	-0.0163318	0.250917	-0.99327	0.0840384	0.0794972	-0.494673	-0.0778493	0.0230116	-0.996699	0.202216	0	0	0	1
-0.0857044	-0.996163	-0.0156421	0.250445	-0.993228	0.0841658	0.0798833	-0.494667	-0.0782903	0.0223655	-0.996679	0.202477	0	0	0	1
-0.085766	-0.996165	-0.0151967	0.250032	-0.993186	0.0842526	0.0803179	-0.494669	-0.0787596	0.0219648	-0.996651	0.202634	0	0	0	1
-0.0854751	-0.996192	-0.0150601	0.249614	-0.993167	0.0839618	0.0808461	-0.494694	-0.0793038	0.0218505	-0.99661	0.202711	0	0	0	1
-0.0852127	-0.996211	-0.0152732	0.249258	-0.993149	0.0836715	0.081377	-0.494693	-0.0798208	0.0220859	-0.996564	0.202692	0	0	0	1
-0.085017	-0.996225	-0.0154821	0.249057	-0.99313	0.0834497	0.0818301	-0.494639	-0.0802593	0.0223156	-0.996524	0.202655	0	0	0	1
-0.0848802	-0.996233	-0.0156827	0.248924	-0.993113	0.0832888	0.0821983	-0.494576	-0.0806125	0.0225346	-0.99649	0.202619	0	0	0	1
-0.0848897	-0.99623	-0.0158366	0.248797	-0.993089	0.0832792	0.0824946	-0.494533	-0.0808948	0.0227131	-0.996463	0.202594	0	0	0	1
-0.0848964	-0.996227	-0.0159729	0.248693	-0.993072	0.0832699	0.0827098	-0.494504	-0.0810977	0.0228669	-0.996443	0.202573	0	0	0	1
