# Supplementary material for: Axially rigid steerable needle with compliant active tip control
Source: PLoS One. 2021 Dec 16;16(12):e0261089. doi: 10.1371/journal.pone.0261089 (PMC8675730; doi:10.1371/journal.pone.0261089)
Supplement: S5 File — (ZIP) [file pone.0261089.s005.zip › Ins8/poseLog_Thu_Apr_29_16_25_44_2021_.csv]

-0.0812633	-0.996424	-0.0216054	0.249537	-0.994588	0.0796399	0.0664915	-0.493795	-0.0645626	0.0268751	-0.997551	0.202318	0	0	0	1
-0.080654	-0.996478	-0.0213987	0.249269	-0.994598	0.0790299	0.0670659	-0.493783	-0.0651681	0.0266755	-0.997517	0.202384	0	0	0	1
-0.0803255	-0.996507	-0.0212715	0.249261	-0.994617	0.0787076	0.0671646	-0.493772	-0.0652853	0.0265354	-0.997513	0.202411	0	0	0	1
-0.0802405	-0.996513	-0.0213126	0.249279	-0.994623	0.0786197	0.0671791	-0.493753	-0.0652988	0.0265718	-0.997511	0.202401	0	0	0	1
-0.0800475	-0.996528	-0.0213492	0.249361	-0.994638	0.0784247	0.067179	-0.493706	-0.065301	0.0265955	-0.99751	0.202396	0	0	0	1
-0.0798332	-0.996545	-0.0213692	0.249462	-0.994655	0.0782096	0.0671751	-0.493654	-0.0653012	0.0266011	-0.99751	0.202397	0	0	0	1
-0.0796669	-0.996558	-0.0213854	0.249546	-0.994669	0.0780429	0.0671633	-0.493615	-0.0652927	0.0266054	-0.99751	0.2024	0	0	0	1
-0.0794033	-0.996578	-0.021401	0.249677	-0.994692	0.0777799	0.0671235	-0.493563	-0.0652588	0.0266006	-0.997513	0.202411	0	0	0	1
-0.0790535	-0.996606	-0.0214065	0.249854	-0.994725	0.0774325	0.0670428	-0.493506	-0.0651873	0.0265769	-0.997518	0.202435	0	0	0	1
-0.0787103	-0.996633	-0.0213918	0.25004	-0.99476	0.0770946	0.0669059	-0.493465	-0.065061	0.0265292	-0.997528	0.202469	0	0	0	1
-0.0783615	-0.996662	-0.0213356	0.250232	-0.994803	0.0767564	0.0666692	-0.493451	-0.0648386	0.0264323	-0.997545	0.20251	0	0	0	1
-0.0779641	-0.996694	-0.0213014	0.250443	-0.994847	0.0763679	0.0664463	-0.493414	-0.0646294	0.0263554	-0.99756	0.202533	0	0	0	1
-0.0775322	-0.996729	-0.0212527	0.250672	-0.994897	0.0759469	0.0661804	-0.493381	-0.0643794	0.0262587	-0.997579	0.20256	0	0	0	1
-0.0770815	-0.996765	-0.0211749	0.250921	-0.994954	0.0755115	0.0658204	-0.493367	-0.0640381	0.0261249	-0.997604	0.202594	0	0	0	1
-0.0766441	-0.9968	-0.021109	0.251161	-0.995007	0.075087	0.0655167	-0.493338	-0.0637515	0.0260084	-0.997626	0.202623	0	0	0	1
-0.0762109	-0.996835	-0.0210313	0.2514	-0.99506	0.0746684	0.06518	-0.493322	-0.0634328	0.0258782	-0.997649	0.202653	0	0	0	1
-0.0758373	-0.996866	-0.020941	0.251612	-0.995109	0.0743099	0.0648398	-0.493321	-0.0631099	0.0257392	-0.997674	0.202686	0	0	0	1
-0.075431	-0.996899	-0.0208399	0.251847	-0.995164	0.0739208	0.064448	-0.493326	-0.0627371	0.0255839	-0.997701	0.202722	0	0	0	1
-0.0749926	-0.996934	-0.0207338	0.252098	-0.99522	0.0734999	0.0640538	-0.493324	-0.062363	0.0254216	-0.997729	0.202758	0	0	0	1
-0.0745417	-0.99697	-0.0206191	0.252361	-0.995278	0.0730673	0.063647	-0.493323	-0.061977	0.0252496	-0.997757	0.202785	0	0	0	1
-0.0740949	-0.997006	-0.0204818	0.25264	-0.995341	0.0726424	0.0631457	-0.493346	-0.0614983	0.0250486	-0.997792	0.202816	0	0	0	1
-0.0737568	-0.997034	-0.0203202	0.252923	-0.995397	0.0723276	0.0626336	-0.493368	-0.0610076	0.0248298	-0.997827	0.202852	0	0	0	1
-0.0734686	-0.997059	-0.0201479	0.25324	-0.995451	0.0720643	0.0620673	-0.493387	-0.0604623	0.0245997	-0.997866	0.202888	0	0	0	1
-0.0732623	-0.997078	-0.0199552	0.25358	-0.995504	0.0718857	0.061426	-0.493415	-0.0598414	0.0243492	-0.99791	0.202932	0	0	0	1
-0.0730901	-0.997095	-0.0197674	0.253953	-0.995555	0.0717408	0.060773	-0.493423	-0.0592077	0.0241049	-0.997953	0.20298	0	0	0	1
-0.0729232	-0.997111	-0.0195602	0.254343	-0.99561	0.0716042	0.0600294	-0.493448	-0.0584848	0.0238355	-0.998003	0.203043	0	0	0	1
-0.0730737	-0.997104	-0.0193603	0.254708	-0.995643	0.0717846	0.0592518	-0.493488	-0.0577198	0.0235893	-0.998053	0.203102	0	0	0	1
-0.0730167	-0.997112	-0.0191633	0.255096	-0.995691	0.0717571	0.0584791	-0.493522	-0.0569645	0.0233343	-0.998102	0.203152	0	0	0	1
-0.0730372	-0.997115	-0.0189021	0.255503	-0.995737	0.0718125	0.0576115	-0.493581	-0.0561173	0.023013	-0.998158	0.203206	0	0	0	1
-0.0729749	-0.997124	-0.0186693	0.255926	-0.995795	0.0717854	0.0566459	-0.493664	-0.0551722	0.0227082	-0.998217	0.203247	0	0	0	1
-0.0731966	-0.997112	-0.0184666	0.256379	-0.995821	0.0720355	0.0558666	-0.493674	-0.0544044	0.0224624	-0.998265	0.203264	0	0	0	1
-0.0734845	-0.997094	-0.0182772	0.256842	-0.995836	0.0723484	0.055192	-0.493647	-0.0537386	0.0222405	-0.998306	0.203276	0	0	0	1
-0.0735876	-0.997089	-0.0181523	0.257268	-0.995867	0.0724741	0.0544665	-0.493647	-0.0530217	0.0220691	-0.998348	0.203286	0	0	0	1
-0.0737538	-0.997078	-0.0180752	0.257673	-0.995886	0.0726574	0.0538644	-0.493614	-0.052423	0.0219573	-0.998382	0.203287	0	0	0	1
-0.0738961	-0.997069	-0.0179729	0.258094	-0.995909	0.0728193	0.0532102	-0.493589	-0.0517747	0.0218152	-0.998419	0.203304	0	0	0	1
-0.0738315	-0.997076	-0.0178779	0.258517	-0.995949	0.0727747	0.0525163	-0.493572	-0.051091	0.0216667	-0.998458	0.203327	0	0	0	1
-0.0737638	-0.997083	-0.0177621	0.25896	-0.99599	0.0727284	0.0518024	-0.493554	-0.0503888	0.0214958	-0.998497	0.20336	0	0	0	1
-0.0737435	-0.997086	-0.0176792	0.259366	-0.996024	0.0727263	0.0511501	-0.493534	-0.0497446	0.0213647	-0.998532	0.203375	0	0	0	1
-0.0738031	-0.997084	-0.0175313	0.259777	-0.996051	0.0728068	0.050506	-0.493516	-0.0491116	0.0211734	-0.998567	0.203394	0	0	0	1
-0.0736337	-0.997099	-0.0173593	0.260184	-0.996091	0.0726582	0.0499298	-0.493491	-0.0485529	0.0209519	-0.998599	0.203414	0	0	0	1
-0.0736073	-0.997105	-0.0171576	0.26059	-0.996119	0.0726534	0.0493655	-0.493467	-0.0480053	0.0207086	-0.998631	0.203421	0	0	0	1
-0.073534	-0.997115	-0.01691	0.260994	-0.996155	0.0726055	0.0487056	-0.493478	-0.0473665	0.0204104	-0.998668	0.20344	0	0	0	1
-0.0735754	-0.997116	-0.0166501	0.261422	-0.996183	0.0726728	0.0480323	-0.493478	-0.046713	0.0201045	-0.998705	0.203462	0	0	0	1
-0.073482	-0.997128	-0.0163523	0.261898	-0.996226	0.072609	0.0472447	-0.493492	-0.0459509	0.0197462	-0.998747	0.203489	0	0	0	1
-0.0734781	-0.997134	-0.0159774	0.262397	-0.996271	0.0726422	0.046216	-0.493572	-0.0449521	0.0192978	-0.998801	0.203537	0	0	0	1
-0.0735828	-0.997131	-0.0156932	0.262873	-0.996312	0.0727804	0.0451194	-0.493671	-0.043877	0.0189394	-0.998856	0.203568	0	0	0	1
-0.0736716	-0.997127	-0.0155209	0.26335	-0.996344	0.0728935	0.0442215	-0.493701	-0.0429923	0.0187061	-0.998899	0.203569	0	0	0	1
-0.0739651	-0.997108	-0.0153124	0.26384	-0.996365	0.0732147	0.0431985	-0.493758	-0.0419817	0.0184361	-0.998947	0.203586	0	0	0	1
-0.0743485	-0.997084	-0.0150313	0.264391	-0.996396	0.0736359	0.0417516	-0.493904	-0.0405521	0.0180655	-0.999013	0.203638	0	0	0	1
-0.075041	-0.997038	-0.0146552	0.264947	-0.996399	0.0743679	0.040352	-0.49397	-0.0391717	0.0176147	-0.999076	0.203611	0	0	0	1
-0.0754145	-0.997014	-0.014367	0.265491	-0.996414	0.0747722	0.0392074	-0.49391	-0.0380451	0.0172565	-0.999125	0.203499	0	0	0	1
-0.075623	-0.997	-0.0142293	0.265963	-0.996439	0.0750041	0.0381374	-0.493874	-0.0369848	0.017047	-0.999169	0.203415	0	0	0	1
-0.0760445	-0.996969	-0.0142009	0.266369	-0.996435	0.0754395	0.0373724	-0.493846	-0.0362169	0.0169766	-0.999198	0.203399	0	0	0	1
-0.0762845	-0.996952	-0.014081	0.266786	-0.996437	0.0756933	0.0368032	-0.493791	-0.0356542	0.0168227	-0.999221	0.203407	0	0	0	1
-0.0764256	-0.996944	-0.0138633	0.267192	-0.996447	0.0758522	0.0361901	-0.493775	-0.035057	0.0165643	-0.999246	0.203421	0	0	0	1
-0.0764706	-0.996944	-0.0136472	0.267584	-0.996462	0.0759136	0.0356478	-0.493749	-0.0345318	0.0163093	-0.999269	0.203421	0	0	0	1
-0.0763647	-0.996955	-0.0133868	0.268014	-0.996492	0.0758273	0.034991	-0.493742	-0.0338984	0.0159964	-0.999296	0.20343	0	0	0	1
-0.0761645	-0.996973	-0.0131794	0.268421	-0.996524	0.0756427	0.0344579	-0.493709	-0.0333857	0.0157425	-0.999317	0.203431	0	0	0	1
-0.0760732	-0.996983	-0.0129723	0.268803	-0.996547	0.075566	0.0339633	-0.493675	-0.0329095	0.0154956	-0.999337	0.203431	0	0	0	1
-0.0760369	-0.99699	-0.0126805	0.269207	-0.996571	0.0755496	0.0332823	-0.493691	-0.0322531	0.0151522	-0.999363	0.203455	0	0	0	1
-0.0759988	-0.996997	-0.0123232	0.269657	-0.996601	0.0755358	0.0324236	-0.493741	-0.0314243	0.01473	-0.999396	0.203491	0	0	0	1
-0.0759476	-0.997004	-0.0120554	0.270118	-0.996625	0.0755028	0.0317501	-0.493722	-0.0307738	0.0144106	-0.999421	0.203498	0	0	0	1
-0.0760174	-0.997002	-0.0118228	0.270574	-0.996642	0.0755902	0.0310088	-0.493719	-0.030051	0.0141249	-0.999447	0.203499	0	0	0	1
-0.0761896	-0.996991	-0.0116456	0.270998	-0.996653	0.0757791	0.0301869	-0.493751	-0.0292425	0.0138911	-0.999474	0.203499	0	0	0	1
-0.0761669	-0.996995	-0.0114381	0.271463	-0.99668	0.0757749	0.0292752	-0.49379	-0.0283494	0.0136145	-0.999504	0.203502	0	0	0	1
-0.0760754	-0.997004	-0.0112736	0.27193	-0.996715	0.0757019	0.0282531	-0.493859	-0.0273439	0.0133706	-0.999535	0.203504	0	0	0	1
-0.0760764	-0.997005	-0.0111094	0.2724	-0.996746	0.0757224	0.0271087	-0.493959	-0.0262151	0.0131203	-0.999568	0.203507	0	0	0	1
-0.076156	-0.997001	-0.0109141	0.272938	-0.996773	0.0758243	0.0257716	-0.49408	-0.0248956	0.0128263	-0.999606	0.20351	0	0	0	1
-0.0764058	-0.996984	-0.0107255	0.2735	-0.996787	0.0760959	0.0244092	-0.494192	-0.0235482	0.0125409	-0.999642	0.203513	0	0	0	1
-0.077028	-0.996936	-0.0107883	0.274009	-0.996759	0.0767271	0.0235704	-0.494148	-0.0226992	0.0125537	-0.999662	0.203438	0	0	0	1
-0.0778869	-0.996868	-0.0108731	0.27452	-0.99671	0.0775939	0.0227709	-0.494086	-0.0218847	0.0125957	-0.999679	0.203349	0	0	0	1
-0.0782316	-0.996841	-0.0109182	0.275041	-0.996702	0.0779485	0.0219084	-0.494048	-0.0210168	0.012581	-0.999698	0.203274	0	0	0	1
-0.0783615	-0.996829	-0.0110212	0.275512	-0.996708	0.078086	0.0211253	-0.494014	-0.0202265	0.0126252	-0.999714	0.203195	0	0	0	1
-0.0784833	-0.996818	-0.0111379	0.275876	-0.996714	0.0782154	0.0203507	-0.494032	-0.0194435	0.0126834	-0.999728	0.20313	0	0	0	1
-0.0783584	-0.996828	-0.011167	0.276236	-0.996738	0.0780989	0.0196355	-0.494048	-0.0187298	0.0126541	-0.999742	0.203086	0	0	0	1
-0.0783316	-0.996831	-0.0110806	0.276647	-0.996751	0.0780816	0.0190138	-0.494019	-0.018117	0.012519	-0.999755	0.203057	0	0	0	1
-0.0782904	-0.996835	-0.0109921	0.277045	-0.996764	0.0780492	0.0184332	-0.493986	-0.0175456	0.0123846	-0.999767	0.203032	0	0	0	1
-0.0780814	-0.996853	-0.0108795	0.277466	-0.996792	0.0778506	0.0177459	-0.493975	-0.0168717	0.0122153	-0.999781	0.203011	0	0	0	1
-0.0779352	-0.996866	-0.0107193	0.27787	-0.996816	0.0777164	0.0169716	-0.494003	-0.016114	0.0119929	-0.999796	0.20301	0	0	0	1
-0.0777312	-0.996883	-0.0105866	0.278287	-0.996845	0.0775241	0.0161657	-0.494031	-0.0153232	0.0117949	-0.999811	0.203009	0	0	0	1
-0.0776427	-0.996892	-0.0104559	0.278743	-0.996865	0.0774484	0.0152455	-0.494071	-0.0144169	0.0115919	-0.999827	0.203002	0	0	0	1
-0.0777222	-0.996887	-0.0102928	0.279226	-0.996875	0.0775431	0.0141153	-0.494154	-0.0133018	0.0113428	-0.999845	0.202995	0	0	0	1
-0.0776604	-0.996893	-0.0102309	0.279713	-0.996893	0.0774945	0.013015	-0.494218	-0.0122103	0.011195	-0.999861	0.202965	0	0	0	1
-0.0776943	-0.996889	-0.0102891	0.280173	-0.996903	0.0775398	0.0119376	-0.494274	-0.0111312	0.0111699	-0.999873	0.202914	0	0	0	1
-0.0776867	-0.996889	-0.0103776	0.280637	-0.996918	0.0775461	0.0106004	-0.494395	-0.00979113	0.0111544	-0.999888	0.202886	0	0	0	1
-0.0774517	-0.996907	-0.0104404	0.281171	-0.996952	0.07733	0.00885442	-0.494593	-0.00804812	0.0110796	-0.999904	0.202891	0	0	0	1
-0.0773325	-0.996911	-0.010875	0.281692	-0.996972	0.0772233	0.00746024	-0.494644	-0.00662579	0.0114043	-0.999911	0.202835	0	0	0	1
-0.077233	-0.996913	-0.0113926	0.282217	-0.996987	0.0771351	0.00622033	-0.494635	-0.00535071	0.011824	-0.999913	0.202762	0	0	0	1
-0.0774221	-0.996894	-0.0117837	0.282762	-0.996978	0.0773374	0.00495583	-0.494627	-0.00405742	0.0121171	-0.999916	0.202714	0	0	0	1
-0.0776819	-0.996872	-0.0119637	0.283323	-0.996962	0.0776085	0.00397728	-0.494542	-0.00306462	0.0122217	-0.999918	0.202701	0	0	0	1
-0.0782396	-0.996829	-0.0118986	0.283878	-0.99692	0.078176	0.00319444	-0.494423	-0.00228238	0.0120973	-0.999922	0.202733	0	0	0	1
-0.078742	-0.996792	-0.0117004	0.284309	-0.996882	0.0786867	0.00253028	-0.494362	-0.00162974	0.0118486	-0.999926	0.20279	0	0	0	1
-0.0788125	-0.996789	-0.0114615	0.284638	-0.996877	0.0787646	0.00192308	-0.494361	-0.00104238	0.0115628	-0.99993	0.202858	0	0	0	1
-0.0787282	-0.996799	-0.0111928	0.284941	-0.996884	0.078687	0.00135638	-0.494375	-0.000499538	0.0112502	-0.999934	0.202938	0	0	0	1
-0.078753	-0.996799	-0.0109321	0.285284	-0.996882	0.0787181	0.000802054	-0.494361	3.28453e-05	0.0109467	-0.999938	0.203022	0	0	0	1
-0.0788476	-0.996795	-0.0106517	0.285715	-0.996875	0.0788192	0.000192153	-0.494314	0.000619805	0.0106191	-0.999941	0.203122	0	0	0	1
-0.0790768	-0.99678	-0.010347	0.286226	-0.996856	0.0790549	-0.000458228	-0.494233	0.00124653	0.0102638	-0.999944	0.203232	0	0	0	1
-0.0791679	-0.996776	-0.0100594	0.286708	-0.996848	0.0791525	-0.00115665	-0.494187	0.00192095	0.00992172	-0.999946	0.203341	0	0	0	1
-0.0791566	-0.99678	-0.00974694	0.287133	-0.996847	0.0791494	-0.00206406	-0.494226	0.0028007	0.00953844	-0.999948	0.203441	0	0	0	1
-0.0790416	-0.996791	-0.00950123	0.287479	-0.996853	0.0790403	-0.00277559	-0.494248	0.00348949	0.00923759	-0.999949	0.203513	0	0	0	1
-0.0788676	-0.996808	-0.00921152	0.287824	-0.996865	0.0788713	-0.00345097	-0.494268	0.00413831	0.00889614	-0.999949	0.203596	0	0	0	1
-0.0785408	-0.996836	-0.00894704	0.288191	-0.996888	0.0785485	-0.00405182	-0.494266	0.00471362	0.00858666	-0.999949	0.203689	0	0	0	1
-0.0782713	-0.996861	-0.00855571	0.288654	-0.996905	0.078284	-0.00488175	-0.494297	0.00550805	0.00813286	-0.999949	0.20382	0	0	0	1
-0.0782654	-0.996864	-0.00825849	0.289116	-0.996902	0.0782817	-0.00554894	-0.494245	0.00614988	0.00778437	-0.999948	0.203912	0	0	0	1
-0.0781676	-0.996875	-0.00781743	0.289607	-0.996903	0.0781889	-0.00661564	-0.494304	0.00717807	0.00726189	-0.999945	0.204038	0	0	0	1
-0.0781565	-0.996878	-0.00750071	0.290032	-0.996896	0.0781823	-0.00759988	-0.494361	0.00813447	0.00686928	-0.999941	0.204126	0	0	0	1
-0.0780521	-0.996889	-0.00712359	0.290484	-0.996895	0.0780819	-0.0086794	-0.494444	0.00918053	0.0064099	-0.999935	0.204212	0	0	0	1
-0.0781447	-0.996885	-0.00668275	0.290947	-0.996878	0.0781769	-0.00976058	-0.494529	0.0102245	0.00588507	-0.999928	0.20429	0	0	0	1
-0.0782323	-0.996881	-0.00619626	0.29146	-0.996859	0.0782655	-0.0108825	-0.494608	0.0113055	0.00531139	-0.999919	0.204355	0	0	0	1
-0.0782468	-0.996882	-0.00583454	0.291963	-0.996849	0.0782797	-0.0116575	-0.494584	0.0120499	0.00488999	-0.999913	0.20437	0	0	0	1
-0.0782414	-0.996884	-0.00549609	0.292385	-0.99684	0.0782739	-0.0124609	-0.49461	0.0128242	0.00448979	-0.999905	0.204396	0	0	0	1
-0.0783194	-0.99688	-0.00517129	0.292763	-0.996824	0.0783509	-0.0132511	-0.494655	0.0135869	0.0041031	-0.999896	0.204431	0	0	0	1
-0.0782859	-0.996884	-0.00486766	0.293134	-0.996819	0.0783156	-0.0138491	-0.494646	0.0141591	0.00375406	-0.99989	0.204458	0	0	0	1
-0.0784452	-0.996873	-0.00454395	0.293504	-0.996798	0.0784724	-0.01446	-0.494638	0.0147434	0.00338118	-0.999883	0.204497	0	0	0	1
-0.0783027	-0.996886	-0.00417059	0.293936	-0.996798	0.0783266	-0.0151884	-0.494636	0.0154398	0.00295408	-0.999874	0.204552	0	0	0	1
-0.0783271	-0.996885	-0.00385359	0.294343	-0.996787	0.0783476	-0.015781	-0.494601	0.0160058	0.00259129	-0.999866	0.2046	0	0	0	1
-0.0785639	-0.996868	-0.00352714	0.294771	-0.996759	0.0785806	-0.0163832	-0.494562	0.016581	0.00221477	-0.999857	0.204689	0	0	0	1
-0.0788694	-0.996845	-0.00323001	0.295239	-0.996725	0.0788822	-0.0169933	-0.494526	0.0171665	0.00186539	-0.999848	0.204851	0	0	0	1
-0.0791708	-0.996822	-0.00297039	0.295721	-0.996692	0.07918	-0.0175858	-0.494471	0.0177371	0.00155452	-0.999839	0.205008	0	0	0	1
-0.0794347	-0.996801	-0.00281623	0.296139	-0.996659	0.0794421	-0.0182222	-0.494468	0.0183597	0.0013456	-0.999828	0.205157	0	0	0	1
-0.0796322	-0.996786	-0.00267465	0.296553	-0.996632	0.0796376	-0.0188513	-0.494469	0.0189757	0.00115076	-0.999816	0.205309	0	0	0	1
-0.0795984	-0.996789	-0.00253787	0.296969	-0.996623	0.0796019	-0.0194836	-0.494471	0.0195951	0.000964734	-0.999805	0.205454	0	0	0	1
-0.0795216	-0.996795	-0.00239338	0.29739	-0.996616	0.0795228	-0.0201163	-0.494472	0.0202143	0.000771926	-0.999792	0.205602	0	0	0	1
-0.0794994	-0.996798	-0.00220978	0.29784	-0.996606	0.0794973	-0.0207448	-0.494449	0.0208261	0.00053942	-0.99978	0.205748	0	0	0	1
-0.0794623	-0.996801	-0.00197787	0.298301	-0.996594	0.0794555	-0.0214292	-0.494445	0.0214899	0.000254694	-0.999766	0.205916	0	0	0	1
-0.0795095	-0.996798	-0.00172165	0.298735	-0.996576	0.0794972	-0.0221424	-0.494472	0.0221805	-5.83806e-05	-0.999751	0.206094	0	0	0	1
-0.0793675	-0.996809	-0.00153624	0.299135	-0.996574	0.0793509	-0.0227437	-0.494494	0.0227652	-0.000287711	-0.999738	0.206248	0	0	0	1
-0.0792354	-0.99682	-0.00131126	0.299527	-0.996573	0.0792135	-0.0232632	-0.494521	0.0232652	-0.000550065	-0.999726	0.206413	0	0	0	1
-0.0791516	-0.996827	-0.00107532	0.299938	-0.996567	0.0791238	-0.0237856	-0.49456	0.0237674	-0.000824581	-0.999714	0.206591	0	0	0	1
-0.0790376	-0.996836	-0.000882393	0.300391	-0.996565	0.0790048	-0.0242614	-0.494576	0.0242265	-0.00105172	-0.999703	0.206779	0	0	0	1
-0.0789702	-0.996842	-0.000686049	0.300874	-0.996558	0.078932	-0.0248151	-0.494615	0.024763	-0.00128946	-0.999689	0.206997	0	0	0	1
-0.0787197	-0.996862	-0.000580727	0.301341	-0.996565	0.0786782	-0.0253307	-0.494645	0.025269	-0.00142877	-0.999677	0.207194	0	0	0	1
-0.0785338	-0.996876	-0.000551063	0.301792	-0.996567	0.0784909	-0.0258222	-0.494659	0.0257569	-0.0014922	-0.999664	0.207358	0	0	0	1
-0.0784245	-0.996885	-0.000559106	0.302231	-0.996562	0.078381	-0.026358	-0.494692	0.0262919	-0.00152338	-0.99965	0.207524	0	0	0	1
-0.0783093	-0.996894	-0.000650118	0.302684	-0.996555	0.0782673	-0.0269497	-0.494738	0.0268891	-0.00147597	-0.999634	0.207692	0	0	0	1
-0.0781076	-0.99691	-0.000853109	0.30315	-0.996552	0.0780704	-0.0276294	-0.49481	0.0275828	-0.00132131	-0.999615	0.207867	0	0	0	1
-0.0779459	-0.996922	-0.00125199	0.303611	-0.996541	0.077919	-0.0284198	-0.494913	0.0284021	-0.000980943	-0.999593	0.208028	0	0	0	1
-0.0777246	-0.996938	-0.00185635	0.304068	-0.996534	0.0777146	-0.0292239	-0.494998	0.029251	-0.000434882	-0.999569	0.208133	0	0	0	1
-0.0775821	-0.996948	-0.00264843	0.304509	-0.996522	0.0775956	-0.0299497	-0.495028	0.0300361	0.000302278	-0.999546	0.208152	0	0	0	1
-0.0777162	-0.996935	-0.00345818	0.304951	-0.996487	0.0777547	-0.0306673	-0.495045	0.0308146	0.00104931	-0.999521	0.208157	0	0	0	1
-0.077695	-0.996933	-0.00421453	0.305413	-0.996463	0.0777583	-0.031448	-0.495093	0.0316517	0.00174291	-0.999494	0.208203	0	0	0	1
-0.077663	-0.996934	-0.00470135	0.305954	-0.99644	0.0777434	-0.0322107	-0.495124	0.0324498	0.00216968	-0.999468	0.208314	0	0	0	1
-0.0781359	-0.996896	-0.00487845	0.306427	-0.996382	0.0782232	-0.0328177	-0.495144	0.0330699	0.00228322	-0.999447	0.208457	0	0	0	1
-0.0786463	-0.996856	-0.00479397	0.306846	-0.996329	0.0787314	-0.0332324	-0.495131	0.0334778	0.00214944	-0.999434	0.208603	0	0	0	1
-0.0786725	-0.996855	-0.00452594	0.307234	-0.996317	0.0787492	-0.0335309	-0.495111	0.0337543	0.00185801	-0.999425	0.208769	0	0	0	1
-0.0785791	-0.996864	-0.00421407	0.307624	-0.996313	0.0786459	-0.0338923	-0.495127	0.0340899	0.00152201	-0.999414	0.208971	0	0	0	1
-0.0784395	-0.996876	-0.00388228	0.308044	-0.996311	0.0784956	-0.0342968	-0.495151	0.0344669	0.00116446	-0.999402	0.209194	0	0	0	1
-0.0784329	-0.996878	-0.00352145	0.308511	-0.996298	0.0784768	-0.0347153	-0.49516	0.0348558	0.000772338	-0.999389	0.209429	0	0	0	1
-0.0786429	-0.996863	-0.00312417	0.308987	-0.996265	0.078673	-0.0352052	-0.495199	0.035313	0.000330635	-0.999373	0.209701	0	0	0	1
-0.0789924	-0.996837	-0.00270443	0.309443	-0.996221	0.0790075	-0.0357146	-0.495258	0.0357878	-0.000140184	-0.999356	0.209987	0	0	0	1
-0.0789355	-0.996842	-0.0023264	0.309894	-0.99621	0.0789368	-0.0361696	-0.495295	0.0362115	-0.000550667	-0.999341	0.210244	0	0	0	1
-0.0787968	-0.996854	-0.00195176	0.310356	-0.996206	0.0787842	-0.0366249	-0.495327	0.0366359	-0.000954726	-0.999325	0.210499	0	0	0	1
-0.0787428	-0.996859	-0.00153439	0.310833	-0.996192	0.0787142	-0.0371286	-0.495378	0.0371052	-0.00140819	-0.999307	0.210785	0	0	0	1
-0.0786615	-0.996866	-0.00111967	0.31132	-0.99618	0.0786167	-0.0376623	-0.495441	0.0376048	-0.00186029	-0.999288	0.211084	0	0	0	1
-0.0786322	-0.996869	-0.000695828	0.311803	-0.996163	0.0785702	-0.0382045	-0.495507	0.038112	-0.00232403	-0.999267	0.211387	0	0	0	1
-0.0785923	-0.996872	-0.000324057	0.312262	-0.99615	0.078515	-0.0386511	-0.495533	0.0385281	-0.00272793	-0.99925	0.211639	0	0	0	1
-0.0785123	-0.996878	-1.81271e-06	0.312692	-0.996143	0.0784214	-0.039024	-0.495533	0.0388748	-0.0030751	-0.999236	0.211849	0	0	0	1
-0.078426	-0.996885	0.000305624	0.313095	-0.996137	0.078322	-0.0393892	-0.49554	0.039215	-0.00340661	-0.999222	0.212053	0	0	0	1
-0.0783174	-0.996893	0.000645865	0.313512	-0.99613	0.0781987	-0.0397894	-0.495561	0.0395878	-0.00377258	-0.999205	0.21228	0	0	0	1
-0.0781901	-0.996903	0.00099694	0.313953	-0.996125	0.0780559	-0.040199	-0.495578	0.0399692	-0.00414923	-0.999189	0.212513	0	0	0	1
-0.0780699	-0.996912	0.00135937	0.314402	-0.996118	0.0779193	-0.0406283	-0.495599	0.0403694	-0.00453891	-0.999171	0.212756	0	0	0	1
-0.0780371	-0.996914	0.00173196	0.314882	-0.996104	0.0778694	-0.0410763	-0.495613	0.0407871	-0.00494363	-0.999152	0.213007	0	0	0	1
-0.0780977	-0.996909	0.00209888	0.315359	-0.996082	0.0779126	-0.0415345	-0.49563	0.0412151	-0.00534733	-0.999132	0.21326	0	0	0	1
-0.0782533	-0.996896	0.00243785	0.315829	-0.996052	0.0780514	-0.041987	-0.495642	0.0416388	-0.00572675	-0.999113	0.213501	0	0	0	1
-0.078203	-0.996899	0.00273272	0.31627	-0.996041	0.0779866	-0.0423725	-0.495636	0.0420005	-0.00604845	-0.999096	0.213706	0	0	0	1
-0.0781602	-0.996901	0.00304263	0.31671	-0.996026	0.077928	-0.0428096	-0.495656	0.0424123	-0.00638941	-0.999076	0.213936	0	0	0	1
-0.0780711	-0.996907	0.00336001	0.317155	-0.996014	0.0778223	-0.0432995	-0.495701	0.0428766	-0.0067399	-0.999054	0.214191	0	0	0	1
-0.0782211	-0.996894	0.00367058	0.317604	-0.995981	0.0779552	-0.0438068	-0.495747	0.0433571	-0.00709526	-0.999031	0.214448	0	0	0	1
-0.0782922	-0.996887	0.00398113	0.318091	-0.995955	0.0780091	-0.0443015	-0.495766	0.0438256	-0.00744629	-0.999008	0.214695	0	0	0	1
-0.0784314	-0.996875	0.00426192	0.318607	-0.995923	0.0781319	-0.044811	-0.495772	0.0443105	-0.00777191	-0.998984	0.214935	0	0	0	1
-0.0788902	-0.996838	0.00453026	0.319151	-0.99586	0.0785733	-0.0454323	-0.495808	0.0449052	-0.00810843	-0.998955	0.215211	0	0	0	1
-0.0797613	-0.996767	0.00479587	0.319736	-0.995762	0.079426	-0.0460886	-0.495831	0.0455312	-0.00846435	-0.998923	0.215491	0	0	0	1
-0.0805903	-0.996699	0.00513369	0.320408	-0.995665	0.0802326	-0.0467821	-0.495833	0.0461883	-0.0088943	-0.99889	0.215796	0	0	0	1
-0.0811192	-0.996655	0.00543049	0.321191	-0.995592	0.0807409	-0.0474619	-0.495769	0.0468372	-0.00926929	-0.998856	0.216078	0	0	0	1
-0.081472	-0.996626	0.00549581	0.321916	-0.99554	0.0810858	-0.0479433	-0.495612	0.0473084	-0.00938999	-0.998833	0.216216	0	0	0	1
-0.0816925	-0.99661	0.00507469	0.322414	-0.995498	0.0813217	-0.048415	-0.495512	0.0478108	-0.00901963	-0.998812	0.216216	0	0	0	1
-0.0815077	-0.996628	0.00441581	0.32277	-0.995484	0.081164	-0.0489782	-0.49551	0.0484272	-0.00840061	-0.998788	0.216191	0	0	0	1
-0.0812284	-0.996653	0.00378643	0.323175	-0.995467	0.0809095	-0.0497379	-0.495564	0.0492378	-0.00782203	-0.998753	0.216215	0	0	0	1
-0.0809277	-0.996681	0.00298898	0.323674	-0.995438	0.0806415	-0.0507337	-0.495652	0.050297	-0.00709373	-0.998705	0.216254	0	0	0	1
-0.0806573	-0.996705	0.00187525	0.324228	-0.995402	0.0804212	-0.0517789	-0.495718	0.0514302	-0.00605558	-0.998654	0.216251	0	0	0	1
-0.0805407	-0.996716	0.000684794	0.324904	-0.995347	0.0803604	-0.052925	-0.495761	0.052669	-0.00495682	-0.998596	0.216242	0	0	0	1
-0.0806363	-0.996709	0.000106902	0.32575	-0.995291	0.0804825	-0.0537781	-0.495746	0.0535653	-0.00445544	-0.998551	0.2162	0	0	0	1
-0.0804552	-0.996723	-0.00108444	0.32641	-0.995239	0.0803618	-0.0549153	-0.49579	0.0547954	-0.00335152	-0.998488	0.2162	0	0	0	1
-0.0806595	-0.996705	-0.00199458	0.327011	-0.995175	0.0806137	-0.0556985	-0.495721	0.0556488	-0.00252022	-0.998443	0.216148	0	0	0	1
-0.0810731	-0.99667	-0.0027241	0.327545	-0.995104	0.0810662	-0.0563133	-0.49561	0.0563196	-0.00186729	-0.998407	0.216063	0	0	0	1
-0.0811071	-0.996665	-0.00330665	0.327972	-0.995046	0.0811317	-0.057229	-0.495664	0.0572795	-0.00136395	-0.998353	0.216036	0	0	0	1
-0.0810658	-0.996667	-0.00384786	0.328395	-0.994987	0.0811206	-0.0582659	-0.495758	0.0583569	-0.000907325	-0.998291	0.216013	0	0	0	1
-0.0811316	-0.996659	-0.00438592	0.328855	-0.994917	0.0812172	-0.0593147	-0.495823	0.0594459	-0.000461167	-0.998227	0.215966	0	0	0	1
-0.0813709	-0.996637	-0.00491518	0.329359	-0.994826	0.0814876	-0.0604682	-0.49589	0.0606385	-4.30716e-05	-0.998156	0.215914	0	0	0	1
-0.081551	-0.99662	-0.00540962	0.329894	-0.994744	0.0816977	-0.0615162	-0.495905	0.0617235	0.000352034	-0.998089	0.215805	0	0	0	1
-0.0813976	-0.99663	-0.00581749	0.330392	-0.994683	0.0815707	-0.0626642	-0.495958	0.0629008	0.000673418	-0.998015	0.21573	0	0	0	1
-0.0817589	-0.996601	-0.00574631	0.330895	-0.994577	0.0819275	-0.0638735	-0.496016	0.0641005	0.000480535	-0.997939	0.215687	0	0	0	1
-0.0819184	-0.99659	-0.00531656	0.331407	-0.994482	0.0820591	-0.0651709	-0.496113	0.0653583	-6.38145e-05	-0.997858	0.215702	0	0	0	1
-0.0819484	-0.99659	-0.00484603	0.331801	-0.994422	0.0820577	-0.0660848	-0.496179	0.0662305	-0.000608845	-0.9978	0.215748	0	0	0	1
-0.0817905	-0.996605	-0.00443085	0.332135	-0.994396	0.0818721	-0.0667045	-0.496196	0.0668142	-0.00106205	-0.997761	0.215791	0	0	0	1
-0.0815901	-0.996623	-0.00400252	0.332527	-0.994373	0.0816426	-0.0673272	-0.496178	0.0674	-0.00152548	-0.997721	0.215819	0	0	0	1
-0.0814519	-0.996636	-0.00353774	0.332957	-0.994342	0.081472	-0.0679889	-0.496149	0.0680218	-0.00203232	-0.997677	0.215851	0	0	0	1
-0.0812643	-0.996653	-0.00311507	0.333383	-0.994318	0.0812546	-0.0685887	-0.496102	0.0685856	-0.00248863	-0.997638	0.21587	0	0	0	1
-0.0812346	-0.996656	-0.00272099	0.33376	-0.994285	0.0811964	-0.0691305	-0.496061	0.0690937	-0.00292252	-0.997602	0.215889	0	0	0	1
-0.0812292	-0.996658	-0.0023466	0.334091	-0.99425	0.0811634	-0.0696755	-0.496051	0.0696065	-0.00333871	-0.997565	0.215922	0	0	0	1
-0.0810022	-0.996677	-0.00196155	0.334439	-0.994233	0.0809082	-0.0702118	-0.496044	0.0701106	-0.00374919	-0.997528	0.215976	0	0	0	1
-0.0807579	-0.996698	-0.0015623	0.334819	-0.994218	0.0806342	-0.0707414	-0.496034	0.0706072	-0.00417175	-0.997491	0.216058	0	0	0	1
-0.080656	-0.996706	-0.00116756	0.335215	-0.994193	0.0805024	-0.0712379	-0.496016	0.0710706	-0.00459704	-0.997456	0.216161	0	0	0	1
-0.0805053	-0.996719	-0.00078375	0.335629	-0.994175	0.0803226	-0.0716969	-0.495978	0.071498	-0.00500484	-0.997424	0.216261	0	0	0	1
-0.0803539	-0.996731	-0.000391244	0.336051	-0.994154	0.0801408	-0.0721858	-0.495948	0.0719546	-0.00542347	-0.997389	0.216369	0	0	0	1
-0.0804083	-0.996727	-1.79305e-05	0.33643	-0.994119	0.0801656	-0.072634	-0.495931	0.0723711	-0.00583454	-0.997356	0.216487	0	0	0	1
-0.0803972	-0.996728	0.000372303	0.336819	-0.994087	0.0801233	-0.0731293	-0.495926	0.0728336	-0.00626146	-0.99732	0.216613	0	0	0	1
-0.0804255	-0.996725	0.00081444	0.337252	-0.994046	0.0801155	-0.0736944	-0.495928	0.0733612	-0.00674844	-0.997278	0.216762	0	0	0	1
-0.0805776	-0.996713	0.00123022	0.337693	-0.993997	0.0802329	-0.0742214	-0.495905	0.0738521	-0.00721533	-0.997239	0.216894	0	0	0	1
-0.080621	-0.996709	0.00159164	0.338134	-0.993956	0.0802454	-0.0747481	-0.495884	0.0743478	-0.00762019	-0.997199	0.217021	0	0	0	1
-0.0805882	-0.996711	0.00195465	0.338594	-0.993915	0.0801808	-0.075359	-0.495888	0.0749278	-0.00802767	-0.997152	0.217167	0	0	0	1
-0.0805663	-0.996712	0.00220015	0.339028	-0.99388	0.0801363	-0.0758761	-0.495872	0.0754238	-0.00831159	-0.997112	0.217293	0	0	0	1
-0.0806628	-0.996704	0.00240393	0.339482	-0.993827	0.0802119	-0.07649	-0.495874	0.0760184	-0.00857081	-0.997065	0.217419	0	0	0	1
-0.0806649	-0.996703	0.00253953	0.33994	-0.993783	0.0801987	-0.0770642	-0.495864	0.0765799	-0.00875192	-0.997021	0.217538	0	0	0	1
-0.0806372	-0.996705	0.00267824	0.340416	-0.993738	0.0801549	-0.0776857	-0.495862	0.0771885	-0.0089376	-0.996972	0.217667	0	0	0	1
-0.0808627	-0.996686	0.00279489	0.340888	-0.993671	0.0803647	-0.0783346	-0.495872	0.0778239	-0.00912329	-0.996921	0.217803	0	0	0	1
-0.0814048	-0.996642	0.00295186	0.341367	-0.993581	0.0808873	-0.0789352	-0.495868	0.0784048	-0.00937035	-0.996873	0.217956	0	0	0	1
-0.0817221	-0.996615	0.00308973	0.341881	-0.993507	0.0811869	-0.0795485	-0.495859	0.0790019	-0.00958225	-0.996824	0.218122	0	0	0	1
-0.0819869	-0.996594	0.00313289	0.342371	-0.993435	0.0814413	-0.0801919	-0.495877	0.0796371	-0.0096987	-0.996772	0.218289	0	0	0	1
-0.0822432	-0.996573	0.00307283	0.342858	-0.99336	0.081695	-0.0808575	-0.49589	0.0803029	-0.00971408	-0.996719	0.218423	0	0	0	1
-0.0821611	-0.99658	0.00296806	0.343357	-0.993311	0.0816151	-0.0815321	-0.495902	0.0809845	-0.00965862	-0.996664	0.218546	0	0	0	1
-0.0820979	-0.996586	0.00266056	0.343835	-0.993251	0.0815697	-0.0823097	-0.495961	0.0817852	-0.00941169	-0.996601	0.218667	0	0	0	1
-0.0820416	-0.996592	0.00210562	0.344324	-0.993172	0.0815504	-0.0832752	-0.496082	0.0827932	-0.00893489	-0.996522	0.218795	0	0	0	1
-0.0820852	-0.99659	0.00124329	0.344895	-0.993065	0.0816558	-0.0844384	-0.496211	0.0840226	-0.0081774	-0.996426	0.218884	0	0	0	1
-0.0818935	-0.996606	6.74023e-05	0.3455	-0.992979	0.0815558	-0.0855392	-0.496251	0.0852172	-0.00708362	-0.996332	0.218836	0	0	0	1
-0.0818889	-0.996606	-0.00115291	0.346123	-0.992882	0.0816491	-0.0865797	-0.49624	0.0863538	-0.00595678	-0.996242	0.218742	0	0	0	1
-0.0817828	-0.996614	-0.00191699	0.346752	-0.992804	0.0816046	-0.087506	-0.496232	0.0873399	-0.00526485	-0.99616	0.21876	0	0	0	1
-0.0816338	-0.996625	-0.00226566	0.347282	-0.992747	0.0814829	-0.088259	-0.496255	0.0881197	-0.00496724	-0.996093	0.218867	0	0	0	1
-0.081517	-0.996635	-0.00222852	0.347689	-0.992728	0.0813616	-0.088594	-0.496193	0.0884511	-0.00502114	-0.996063	0.218956	0	0	0	1
-0.0813965	-0.996645	-0.00193929	0.348044	-0.992719	0.0812148	-0.0888233	-0.49613	0.0886567	-0.00531625	-0.996043	0.219073	0	0	0	1
-0.0812566	-0.996657	-0.00152485	0.348394	-0.992692	0.081036	-0.08929	-0.496157	0.089089	-0.00575319	-0.996002	0.219237	0	0	0	1
-0.0810855	-0.996672	-0.00109902	0.348772	-0.992664	0.0808246	-0.0897847	-0.496153	0.0895486	-0.00620075	-0.995958	0.219358	0	0	0	1
-0.0809052	-0.996687	-0.000524467	0.349233	-0.992617	0.0805886	-0.0905201	-0.496166	0.0902364	-0.00681439	-0.995892	0.219474	0	0	0	1
-0.0811138	-0.99667	9.98424e-05	0.349693	-0.99253	0.0807338	-0.0913432	-0.496184	0.0910048	-0.00751968	-0.995817	0.219567	0	0	0	1
-0.0813098	-0.996654	0.000791139	0.350143	-0.992431	0.0808582	-0.0923035	-0.496238	0.0919045	-0.00830169	-0.995728	0.219656	0	0	0	1
-0.0814763	-0.996639	0.00157768	0.350626	-0.992318	0.0809412	-0.0934382	-0.496333	0.0929704	-0.00918986	-0.995621	0.219769	0	0	0	1
-0.081658	-0.996623	0.00232127	0.351124	-0.992212	0.0810427	-0.0944642	-0.496379	0.0939309	-0.0100282	-0.995523	0.219857	0	0	0	1
-0.0818591	-0.996605	0.00286774	0.351581	-0.992135	0.0811842	-0.0951532	-0.49633	0.0945713	-0.0106456	-0.995456	0.219889	0	0	0	1
-0.0821192	-0.996582	0.00336338	0.351975	-0.992058	0.0813893	-0.0957794	-0.496298	0.0951522	-0.0112132	-0.995395	0.219924	0	0	0	1
-0.0825082	-0.996548	0.00387568	0.352362	-0.991968	0.0817201	-0.0964299	-0.496277	0.0957542	-0.011812	-0.99533	0.219964	0	0	0	1
-0.0828477	-0.996518	0.00438525	0.352754	-0.991883	0.0820014	-0.0970614	-0.49625	0.0963377	-0.0124021	-0.995266	0.220008	0	0	0	1
-0.0830391	-0.9965	0.00483566	0.353122	-0.991817	0.0821412	-0.0976208	-0.496223	0.0968558	-0.0129135	-0.99521	0.220059	0	0	0	1
-0.0830539	-0.996496	0.00532658	0.353519	-0.991762	0.0821005	-0.0982056	-0.496216	0.0973981	-0.0134501	-0.99515	0.220159	0	0	0	1
-0.0831061	-0.996489	0.0057459	0.353916	-0.991717	0.0821052	-0.0986606	-0.496182	0.0978164	-0.0139086	-0.995102	0.220273	0	0	0	1
-0.0832508	-0.996475	0.00617277	0.354339	-0.991665	0.0822013	-0.0990947	-0.496141	0.0982119	-0.0143821	-0.995056	0.220415	0	0	0	1
-0.0832754	-0.99647	0.00654959	0.35478	-0.991624	0.0821823	-0.0995248	-0.496104	0.0986091	-0.0147937	-0.995011	0.220579	0	0	0	1
-0.0833338	-0.996463	0.00681519	0.355208	-0.991576	0.0822074	-0.0999769	-0.496094	0.099037	-0.0151002	-0.994964	0.220756	0	0	0	1
-0.0832379	-0.99647	0.0070022	0.355609	-0.991543	0.0820869	-0.100403	-0.496087	0.0994482	-0.0153113	-0.99492	0.220916	0	0	0	1
-0.0830789	-0.996482	0.00717192	0.35602	-0.991513	0.081905	-0.100846	-0.496078	0.0998779	-0.0155002	-0.994874	0.221069	0	0	0	1
-0.0829985	-0.996488	0.00723691	0.356377	-0.991478	0.0818119	-0.101267	-0.49608	0.100293	-0.0155912	-0.994831	0.221198	0	0	0	1
-0.0832807	-0.996467	0.0069873	0.356447	-0.991421	0.0821128	-0.10158	-0.496152	0.100622	-0.015398	-0.9948	0.221216	0	0	0	1
-0.0834699	-0.996455	0.00641504	0.356316	-0.991388	0.0823568	-0.101704	-0.496224	0.100789	-0.01486	-0.994792	0.221071	0	0	0	1
-0.0836449	-0.996444	0.00575296	0.356153	-0.991355	0.0825958	-0.101838	-0.49631	0.100975	-0.0142324	-0.994782	0.220902	0	0	0	1
-0.0838576	-0.99643	0.00508446	0.355977	-0.991319	0.0828733	-0.101956	-0.496398	0.101145	-0.0136011	-0.994774	0.220727	0	0	0	1
-0.0839931	-0.996422	0.00436126	0.355816	-0.991288	0.0830794	-0.102096	-0.496477	0.101342	-0.0129096	-0.994763	0.22054	0	0	0	1
-0.0841246	-0.996414	0.00357946	0.355643	-0.991256	0.0832878	-0.102237	-0.496557	0.101546	-0.0121597	-0.994751	0.220337	0	0	0	1
-0.0843143	-0.9964	0.00286147	0.35545	-0.991223	0.0835481	-0.102345	-0.496649	0.101712	-0.0114765	-0.994742	0.22015	0	0	0	1
-0.084561	-0.996381	0.00212762	0.355224	-0.991187	0.0838673	-0.102429	-0.496753	0.101854	-0.0107814	-0.994736	0.21996	0	0	0	1
-0.0848253	-0.99636	0.00136306	0.354971	-0.991161	0.0842084	-0.102399	-0.496841	0.101886	-0.0100481	-0.99474	0.219764	0	0	0	1
-0.0851379	-0.996334	0.000635462	0.354697	-0.991139	0.0845946	-0.102292	-0.496924	0.101837	-0.00934978	-0.994752	0.219573	0	0	0	1
-0.0854696	-0.996306	-5.16502e-05	0.354408	-0.991126	0.0849963	-0.102089	-0.496992	0.10169	-0.00868536	-0.994773	0.219392	0	0	0	1
-0.0858393	-0.996274	-0.000637814	0.354108	-0.991113	0.0854255	-0.101859	-0.497057	0.101508	-0.00812243	-0.994796	0.219218	0	0	0	1
-0.0862753	-0.996236	-0.00106208	0.353784	-0.991108	0.085905	-0.101504	-0.497096	0.101188	-0.00771575	-0.994832	0.219052	0	0	0	1
-0.0867372	-0.996196	-0.00138908	0.35345	-0.991102	0.0864004	-0.101139	-0.497126	0.100848	-0.00740687	-0.994869	0.218875	0	0	0	1
-0.0872252	-0.996152	-0.00174078	0.353087	-0.991101	0.0869244	-0.100701	-0.49714	0.100439	-0.00706948	-0.994913	0.218674	0	0	0	1
-0.087686	-0.996111	-0.00205141	0.352745	-0.991095	0.0874166	-0.100334	-0.49716	0.100097	-0.00677587	-0.994949	0.218479	0	0	0	1
-0.0881411	-0.996071	-0.00237444	0.352407	-0.99109	0.0879042	-0.0999494	-0.49717	0.0997396	-0.00646753	-0.994987	0.21828	0	0	0	1
-0.0886303	-0.996026	-0.00272191	0.352045	-0.991087	0.0884283	-0.0995203	-0.497185	0.0993397	-0.00613405	-0.995029	0.218086	0	0	0	1
-0.0891181	-0.995982	-0.00304997	0.351687	-0.99108	0.0889486	-0.0991236	-0.497203	0.0989708	-0.00582214	-0.995068	0.217892	0	0	0	1
-0.0896238	-0.995935	-0.00339598	0.351313	-0.991072	0.0894883	-0.0987118	-0.497223	0.0985887	-0.00549248	-0.995108	0.217697	0	0	0	1
-0.0901305	-0.995888	-0.00374026	0.350937	-0.991063	0.0900285	-0.0983101	-0.497245	0.0982168	-0.00516513	-0.995146	0.217492	0	0	0	1
-0.0906992	-0.995835	-0.00409574	0.350526	-0.99105	0.0906314	-0.0978844	-0.497282	0.0978221	-0.00483021	-0.995187	0.217277	0	0	0	1
-0.0913017	-0.995779	-0.00443182	0.350108	-0.991032	0.0912658	-0.097477	-0.497342	0.0974442	-0.00451902	-0.995226	0.217079	0	0	0	1
-0.0918516	-0.995727	-0.00479619	0.349709	-0.991023	0.0918504	-0.0970217	-0.497369	0.0970218	-0.00416976	-0.995268	0.216871	0	0	0	1
-0.0923679	-0.995677	-0.00512196	0.349338	-0.991011	0.0923974	-0.0966215	-0.497405	0.0966513	-0.00386012	-0.995306	0.216686	0	0	0	1
-0.0928268	-0.995633	-0.0054492	0.348993	-0.991006	0.0928873	-0.0962005	-0.497419	0.0962607	-0.00354112	-0.995345	0.216503	0	0	0	1
-0.0932485	-0.995592	-0.00577301	0.348667	-0.991003	0.0933395	-0.0957916	-0.497426	0.0958823	-0.0032227	-0.995382	0.216327	0	0	0	1
-0.0936443	-0.995552	-0.00613742	0.348296	-0.991009	0.0937698	-0.0953102	-0.497443	0.095436	-0.00285439	-0.995426	0.216147	0	0	0	1
-0.0938465	-0.995531	-0.00653976	0.347911	-0.991037	0.0940107	-0.0947869	-0.497468	0.0949523	-0.00242568	-0.995474	0.21599	0	0	0	1
-0.0942485	-0.99549	-0.00693474	0.347524	-0.991045	0.0944495	-0.0942592	-0.497497	0.0944633	-0.00202258	-0.995521	0.215842	0	0	0	1
-0.0944626	-0.995467	-0.00734256	0.347138	-0.991075	0.0947021	-0.0936905	-0.497516	0.0939354	-0.00158467	-0.995572	0.215686	0	0	0	1
-0.0947307	-0.995438	-0.00776577	0.346727	-0.991101	0.0950095	-0.0931066	-0.497557	0.0933939	-0.00113487	-0.995623	0.215532	0	0	0	1
-0.0949639	-0.995413	-0.00817968	0.346334	-0.991131	0.0952807	-0.092501	-0.497585	0.0928302	-0.000688614	-0.995677	0.215387	0	0	0	1
-0.0952405	-0.995382	-0.00869037	0.345929	-0.991172	0.0956037	-0.0917251	-0.497569	0.0921065	-0.00013383	-0.995744	0.215233	0	0	0	1
-0.0955363	-0.995348	-0.00929179	0.345511	-0.991226	0.0959532	-0.0907683	-0.497514	0.0912118	0.000527011	-0.995826	0.215089	0	0	0	1
-0.0957575	-0.99532	-0.0100047	0.345071	-0.991302	0.0962371	-0.0896364	-0.497409	0.0901538	0.00132265	-0.995922	0.214933	0	0	0	1
-0.0959682	-0.995293	-0.0106367	0.344636	-0.991363	0.0965019	-0.0886671	-0.497351	0.0892504	0.0020239	-0.996002	0.214815	0	0	0	1
-0.0960808	-0.995275	-0.0112921	0.344181	-0.991434	0.0966699	-0.087691	-0.4973	0.0883424	0.00275821	-0.996081	0.214715	0	0	0	1
-0.0961707	-0.995259	-0.0119423	0.343728	-0.991503	0.0968137	-0.0867477	-0.497254	0.0874667	0.00348648	-0.996156	0.214627	0	0	0	1
-0.0960645	-0.995261	-0.0126164	0.34327	-0.991593	0.0967627	-0.0857677	-0.497203	0.0865561	0.0042593	-0.996233	0.214536	0	0	0	1
-0.0958284	-0.995277	-0.0131303	0.342868	-0.991674	0.0965686	-0.0850488	-0.497215	0.0858892	0.00485904	-0.996288	0.214475	0	0	0	1
-0.0959193	-0.995261	-0.0136441	0.342449	-0.991725	0.0966992	-0.0843022	-0.497227	0.0851962	0.00543312	-0.996344	0.2144	0	0	0	1
-0.0959908	-0.995248	-0.0141156	0.342074	-0.991774	0.0968064	-0.0835898	-0.497228	0.0845332	0.00596376	-0.996398	0.214315	0	0	0	1
-0.0959875	-0.995242	-0.0145318	0.341697	-0.991823	0.0968344	-0.0829739	-0.497274	0.0839604	0.00643655	-0.996443	0.214237	0	0	0	1
-0.0958271	-0.995251	-0.0149768	0.341275	-0.991892	0.0967072	-0.0822954	-0.49734	0.0833271	0.00695732	-0.996493	0.21414	0	0	0	1
-0.0954758	-0.995278	-0.015434	0.340839	-0.991981	0.09639	-0.0816008	-0.497416	0.0826772	0.00750728	-0.996543	0.21404	0	0	0	1
-0.0953549	-0.995282	-0.0159096	0.340414	-0.992049	0.0963029	-0.0808663	-0.497461	0.081991	0.0080601	-0.996596	0.213935	0	0	0	1
-0.0953976	-0.995271	-0.0163476	0.340034	-0.992099	0.0963754	-0.0801632	-0.497481	0.0813337	0.00855904	-0.996645	0.213834	0	0	0	1
-0.0953212	-0.995271	-0.0167516	0.339697	-0.992154	0.0963265	-0.0795457	-0.497497	0.0807572	0.00902573	-0.996688	0.213742	0	0	0	1
-0.0953961	-0.995258	-0.0171468	0.339336	-0.992189	0.0964277	-0.0789755	-0.497524	0.0802285	0.00946679	-0.996727	0.213655	0	0	0	1
-0.0953493	-0.995255	-0.0175525	0.338931	-0.992234	0.0964083	-0.0784367	-0.49756	0.0797308	0.0099252	-0.996762	0.213529	0	0	0	1
-0.0952133	-0.995262	-0.0179099	0.33852	-0.99228	0.0962966	-0.077985	-0.497628	0.0793142	0.0103343	-0.996791	0.213405	0	0	0	1
-0.0951299	-0.995262	-0.018308	0.338069	-0.992328	0.0962392	-0.0774472	-0.4977	0.0788163	0.0107878	-0.996826	0.213265	0	0	0	1
-0.0952211	-0.995246	-0.0187093	0.337644	-0.992364	0.0963549	-0.0768453	-0.497755	0.0782568	0.0112369	-0.996865	0.213129	0	0	0	1
-0.0953682	-0.995224	-0.0191558	0.337207	-0.992401	0.0965283	-0.0761414	-0.497791	0.0776008	0.0117365	-0.996911	0.212995	0	0	0	1
-0.0953873	-0.995213	-0.0195966	0.336794	-0.99245	0.096573	-0.0754369	-0.497827	0.0769423	0.0122407	-0.996956	0.212882	0	0	0	1
-0.0955084	-0.995193	-0.0200484	0.336388	-0.992493	0.096719	-0.0746912	-0.497837	0.0762452	0.0127519	-0.997003	0.212761	0	0	0	1
-0.0956856	-0.995167	-0.0204828	0.336008	-0.992527	0.0969192	-0.0739648	-0.497832	0.0755665	0.01324	-0.997048	0.212643	0	0	0	1
-0.0958917	-0.995137	-0.020969	0.33561	-0.992566	0.09715	-0.0731334	-0.497808	0.0747889	0.0137879	-0.997099	0.21252	0	0	0	1
-0.0961185	-0.995102	-0.021589	0.335148	-0.99262	0.097407	-0.0720507	-0.497746	0.0737747	0.0144918	-0.997165	0.212373	0	0	0	1
-0.0963217	-0.99507	-0.0221509	0.334646	-0.992674	0.0976351	-0.0709942	-0.49773	0.0727809	0.0151379	-0.997228	0.212242	0	0	0	1
-0.0963253	-0.99506	-0.0225897	0.334167	-0.992747	0.0976542	-0.0699448	-0.497718	0.0717792	0.0156759	-0.997293	0.212143	0	0	0	1
-0.096418	-0.995041	-0.0230272	0.333708	-0.992809	0.0977613	-0.0688994	-0.497688	0.0707828	0.016206	-0.997355	0.212045	0	0	0	1
-0.0963585	-0.995035	-0.0235197	0.333287	-0.992889	0.0977183	-0.0678008	-0.49761	0.0697365	0.0168067	-0.997419	0.211938	0	0	0	1
-0.0964532	-0.995013	-0.0240368	0.332851	-0.99294	0.097833	-0.0668873	-0.497578	0.0688793	0.017403	-0.997469	0.211856	0	0	0	1
-0.0962383	-0.995023	-0.024489	0.332475	-0.993003	0.0976379	-0.0662241	-0.497588	0.0682595	0.0179317	-0.997502	0.21181	0	0	0	1
-0.0961064	-0.995025	-0.024942	0.332082	-0.993058	0.0975251	-0.0655712	-0.497607	0.0676513	0.0184543	-0.997534	0.211773	0	0	0	1
-0.0961124	-0.995012	-0.0254218	0.331653	-0.9931	0.0975507	-0.0648921	-0.497634	0.0670222	0.0189968	-0.997566	0.211732	0	0	0	1
-0.0961833	-0.994993	-0.0258765	0.331258	-0.993135	0.0976387	-0.0642151	-0.497639	0.0663941	0.0195097	-0.997598	0.211692	0	0	0	1
-0.0962858	-0.994972	-0.0262907	0.330873	-0.993162	0.0977567	-0.0636223	-0.497662	0.0658464	0.0199722	-0.997625	0.21166	0	0	0	1
-0.0961866	-0.994971	-0.0267223	0.33046	-0.993206	0.0976744	-0.0630523	-0.497693	0.0653192	0.0204631	-0.99765	0.211607	0	0	0	1
-0.0960927	-0.994969	-0.0271056	0.330047	-0.993244	0.0975957	-0.0625757	-0.497736	0.0648802	0.0208965	-0.99767	0.21153	0	0	0	1
-0.0958918	-0.994978	-0.0275028	0.329637	-0.993293	0.0974106	-0.0620857	-0.497766	0.0644269	0.021352	-0.997689	0.211435	0	0	0	1
-0.0958824	-0.994968	-0.027902	0.329221	-0.993323	0.097416	-0.0615889	-0.4978	0.063971	0.0217976	-0.997709	0.211356	0	0	0	1
-0.0956213	-0.99498	-0.0283388	0.328804	-0.993382	0.0971708	-0.0610269	-0.497817	0.0634482	0.0223029	-0.997731	0.211264	0	0	0	1
-0.0953436	-0.994995	-0.0287411	0.328378	-0.993439	0.0969075	-0.0605176	-0.497856	0.0629739	0.0227696	-0.997751	0.211182	0	0	0	1
-0.0953352	-0.994984	-0.029175	0.327923	-0.993475	0.0969125	-0.0599168	-0.497871	0.0624176	0.0232595	-0.997775	0.211083	0	0	0	1
-0.0952448	-0.99498	-0.0295877	0.327492	-0.993517	0.0968341	-0.0593332	-0.497888	0.0618744	0.0237317	-0.997797	0.211002	0	0	0	1
-0.095248	-0.994967	-0.0300205	0.327087	-0.993553	0.0968489	-0.0587044	-0.497881	0.0612903	0.0242225	-0.997822	0.210924	0	0	0	1
-0.0952089	-0.994956	-0.0304939	0.326655	-0.993596	0.096822	-0.0580194	-0.497868	0.0606531	0.0247616	-0.997847	0.210832	0	0	0	1
-0.0952858	-0.994934	-0.0309795	0.326206	-0.993631	0.0969093	-0.0572709	-0.497841	0.0599569	0.025312	-0.997876	0.210733	0	0	0	1
-0.095163	-0.994929	-0.0315062	0.325754	-0.993692	0.0967955	-0.0563946	-0.497786	0.0591322	0.0259277	-0.997909	0.210633	0	0	0	1
-0.0951005	-0.994915	-0.0321204	0.325261	-0.993761	0.0967395	-0.0552691	-0.497698	0.0580693	0.0266507	-0.997952	0.210539	0	0	0	1
-0.0950214	-0.994902	-0.0327543	0.324735	-0.993834	0.0966645	-0.054074	-0.497621	0.0569384	0.0274009	-0.997997	0.210454	0	0	0	1
-0.0949786	-0.994888	-0.0332968	0.324227	-0.993894	0.0966232	-0.0530214	-0.497586	0.0559415	0.0280443	-0.998036	0.210388	0	0	0	1
-0.0949874	-0.994869	-0.0338469	0.323705	-0.993959	0.0966275	-0.0517906	-0.497511	0.0547692	0.0287097	-0.998082	0.210305	0	0	0	1
-0.0951551	-0.994841	-0.0342101	0.323241	-0.993991	0.096788	-0.0508663	-0.497514	0.0538889	0.029151	-0.998117	0.210243	0	0	0	1
-0.0952135	-0.994822	-0.0345831	0.322805	-0.994029	0.0968413	-0.0500164	-0.497525	0.0530803	0.029601	-0.998147	0.210156	0	0	0	1
-0.0953233	-0.994799	-0.0349327	0.322398	-0.994059	0.0969455	-0.0492121	-0.497532	0.0523166	0.0300207	-0.998175	0.210076	0	0	0	1
-0.0954301	-0.994778	-0.035248	0.322012	-0.994089	0.0970441	-0.0484032	-0.497527	0.0515449	0.0304071	-0.998203	0.210007	0	0	0	1
-0.095549	-0.994752	-0.0356548	0.321609	-0.994119	0.0971576	-0.0475536	-0.497505	0.050742	0.0308879	-0.99823	0.209928	0	0	0	1
-0.0956375	-0.994733	-0.035961	0.321229	-0.994137	0.0972438	-0.0469848	-0.497564	0.0502081	0.0312431	-0.998246	0.209872	0	0	0	1
-0.0956151	-0.994721	-0.0363476	0.320812	-0.994173	0.0972183	-0.0462712	-0.497596	0.0495344	0.0316981	-0.998265	0.209787	0	0	0	1
-0.0957654	-0.994694	-0.0366872	0.320395	-0.99419	0.0973639	-0.045606	-0.49765	0.0489098	0.032093	-0.998283	0.209707	0	0	0	1
-0.0957168	-0.994688	-0.0369723	0.319975	-0.99423	0.0973046	-0.0448455	-0.497674	0.0481786	0.032453	-0.998307	0.20962	0	0	0	1
-0.0957158	-0.994684	-0.0370866	0.319565	-0.994263	0.0972863	-0.0441459	-0.497702	0.047493	0.0326347	-0.998334	0.209535	0	0	0	1
-0.095313	-0.994722	-0.037112	0.319143	-0.994336	0.0968617	-0.043438	-0.497737	0.0467772	0.032748	-0.998364	0.209449	0	0	0	1
-0.0950814	-0.994747	-0.0370218	0.318709	-0.994395	0.0966008	-0.0426706	-0.497744	0.0459966	0.0327434	-0.998401	0.20935	0	0	0	1
-0.0951751	-0.994749	-0.0367256	0.318263	-0.994421	0.0966561	-0.0419111	-0.497745	0.0452145	0.0325182	-0.998444	0.209253	0	0	0	1
-0.0950988	-0.994771	-0.0363321	0.317752	-0.994469	0.0965345	-0.0410566	-0.497753	0.0443229	0.032213	-0.998494	0.209143	0	0	0	1
-0.0947172	-0.994831	-0.0356849	0.31722	-0.994551	0.0960938	-0.0400905	-0.497742	0.043286	0.0316795	-0.998556	0.209046	0	0	0	1
-0.0943739	-0.994901	-0.0346076	0.316743	-0.994638	0.095668	-0.0389193	-0.497626	0.0420052	0.0307354	-0.998641	0.208982	0	0	0	1
-0.0944158	-0.99494	-0.0333495	0.316199	-0.994694	0.095618	-0.0375959	-0.497483	0.040568	0.0296092	-0.998734	0.208907	0	0	0	1
-0.0941617	-0.994998	-0.032339	0.315524	-0.994769	0.0952899	-0.0364424	-0.497474	0.0393151	0.0287246	-0.99881	0.208837	0	0	0	1
-0.0937472	-0.995059	-0.0316476	0.314829	-0.994849	0.0948208	-0.0354662	-0.497527	0.0382652	0.0281459	-0.998867	0.208742	0	0	0	1
-0.0937264	-0.995074	-0.0312292	0.314304	-0.994879	0.0947646	-0.0347675	-0.497581	0.037529	0.0277968	-0.998905	0.208644	0	0	0	1
-0.0937877	-0.995071	-0.0311318	0.313915	-0.994891	0.0948092	-0.0342984	-0.497617	0.0370542	0.0277421	-0.998924	0.208521	0	0	0	1
-0.0939299	-0.995051	-0.031351	0.313567	-0.994889	0.0949499	-0.0339558	-0.497649	0.0367378	0.0279875	-0.998929	0.208356	0	0	0	1
-0.0940289	-0.995033	-0.0316259	0.313257	-0.994893	0.0950476	-0.0335509	-0.497632	0.0363635	0.0282958	-0.998934	0.208193	0	0	0	1
-0.0942212	-0.995006	-0.0318989	0.312933	-0.994888	0.095239	-0.0331762	-0.497628	0.0360219	0.0285961	-0.998938	0.208075	0	0	0	1
-0.0944799	-0.994971	-0.0322286	0.312511	-0.994878	0.0954962	-0.0327128	-0.497657	0.0355993	0.028959	-0.998943	0.207985	0	0	0	1
-0.0944883	-0.994957	-0.0326252	0.312047	-0.994896	0.095502	-0.032146	-0.497697	0.0350729	0.0294073	-0.998948	0.207922	0	0	0	1
-0.0946105	-0.994932	-0.0330555	0.311589	-0.994907	0.0956188	-0.0314594	-0.497697	0.034434	0.0298969	-0.998956	0.207855	0	0	0	1
-0.0945907	-0.99492	-0.0334578	0.311172	-0.994929	0.0955936	-0.0308268	-0.497701	0.0338419	0.0303582	-0.998962	0.207801	0	0	0	1
-0.0944613	-0.994918	-0.0338748	0.310771	-0.994963	0.0954576	-0.030153	-0.497675	0.0332067	0.0308419	-0.998969	0.207725	0	0	0	1
-0.0943756	-0.994912	-0.0342885	0.310369	-0.994991	0.0953651	-0.0294955	-0.497659	0.0325887	0.0313191	-0.998974	0.207658	0	0	0	1
-0.0945263	-0.994881	-0.0347734	0.309899	-0.995002	0.0955057	-0.0286811	-0.497632	0.0318286	0.0318744	-0.998981	0.207595	0	0	0	1
-0.0946749	-0.994846	-0.0353781	0.309379	-0.995021	0.095637	-0.0275595	-0.497547	0.0307742	0.0325786	-0.998992	0.207535	0	0	0	1
-0.0945849	-0.994836	-0.0358933	0.308891	-0.995061	0.0955264	-0.0264575	-0.497465	0.0297229	0.0331994	-0.999003	0.207499	0	0	0	1
-0.0942495	-0.994852	-0.0363133	0.308413	-0.995119	0.0951729	-0.0255518	-0.497448	0.0288496	0.0337137	-0.999011	0.207492	0	0	0	1
-0.0939578	-0.99486	-0.0368484	0.307879	-0.995177	0.0948575	-0.0244145	-0.497383	0.0277576	0.0343625	-0.99902	0.207461	0	0	0	1
-0.0936453	-0.994873	-0.0373074	0.307394	-0.995237	0.0945179	-0.0232751	-0.497295	0.0266552	0.0349358	-0.99903	0.207438	0	0	0	1
-0.0931419	-0.994906	-0.0376794	0.306939	-0.995306	0.0939938	-0.0224146	-0.497284	0.0258153	0.0354005	-0.999036	0.207442	0	0	0	1
-0.0926765	-0.994935	-0.0380509	0.306483	-0.995369	0.0935108	-0.0216578	-0.497305	0.0250795	0.0358531	-0.999039	0.207446	0	0	0	1
-0.0924679	-0.994939	-0.0384427	0.306054	-0.995407	0.0932833	-0.020871	-0.497291	0.0243246	0.0363219	-0.99904	0.207435	0	0	0	1
-0.0923505	-0.994936	-0.0388026	0.305647	-0.995432	0.0931514	-0.0202384	-0.497306	0.0237236	0.0367419	-0.99904	0.207418	0	0	0	1
-0.0923864	-0.99492	-0.0391407	0.305239	-0.995441	0.0931746	-0.01968	-0.497324	0.0232001	0.0371296	-0.999038	0.207374	0	0	0	1
-0.0924867	-0.994897	-0.039479	0.304831	-0.995444	0.0932619	-0.0191227	-0.497325	0.0226802	0.0375161	-0.999035	0.207297	0	0	0	1
-0.0925297	-0.994881	-0.0397742	0.304444	-0.995451	0.0932913	-0.0185881	-0.497328	0.0221768	0.0378588	-0.999033	0.207233	0	0	0	1
-0.0924719	-0.994876	-0.040041	0.304027	-0.995469	0.0932176	-0.0180135	-0.497332	0.0216269	0.0381794	-0.999033	0.20717	0	0	0	1
-0.0924857	-0.994865	-0.0402936	0.303583	-0.995481	0.0932119	-0.0173664	-0.497329	0.0210062	0.0384909	-0.999035	0.20711	0	0	0	1
-0.0926261	-0.994846	-0.0404202	0.303121	-0.995481	0.0933297	-0.0167115	-0.497334	0.020371	0.0386751	-0.999041	0.207071	0	0	0	1
-0.09268	-0.994839	-0.0404835	0.302658	-0.995489	0.0933594	-0.0160535	-0.497332	0.0197233	0.0387985	-0.999049	0.207022	0	0	0	1
-0.0926971	-0.994839	-0.0404348	0.302216	-0.9955	0.0933502	-0.0154022	-0.497313	0.0190704	0.0388105	-0.999061	0.206964	0	0	0	1
-0.0928124	-0.994836	-0.0402388	0.301803	-0.995502	0.0934357	-0.0147237	-0.497253	0.0183805	0.0386767	-0.999079	0.206884	0	0	0	1
-0.0928493	-0.994852	-0.0397758	0.301378	-0.995513	0.0934349	-0.0139613	-0.497153	0.017579	0.0382865	-0.999109	0.206787	0	0	0	1
-0.0930741	-0.994857	-0.0391032	0.300894	-0.995508	0.0936143	-0.0130664	-0.49703	0.0166329	0.0376968	-0.999147	0.206688	0	0	0	1
-0.0932022	-0.994886	-0.0380421	0.300377	-0.995515	0.0936854	-0.0119944	-0.496881	0.0154701	0.036739	-0.999202	0.20664	0	0	0	1
-0.093231	-0.994933	-0.0367407	0.299771	-0.995531	0.093654	-0.0108634	-0.496777	0.0142222	0.0355491	-0.999263	0.206648	0	0	0	1
-0.0929042	-0.995008	-0.035509	0.299123	-0.995578	0.093272	-0.00977057	-0.496713	0.0130066	0.0344297	-0.999319	0.206658	0	0	0	1
-0.0921599	-0.995114	-0.0344438	0.298487	-0.995661	0.0924804	-0.00878001	-0.49668	0.0118953	0.0334705	-0.999366	0.206657	0	0	0	1
-0.0918257	-0.995172	-0.0336716	0.29793	-0.995702	0.0921116	-0.00801146	-0.496675	0.0110471	0.0327765	-0.999398	0.206644	0	0	0	1
-0.0912771	-0.995241	-0.0331057	0.297467	-0.99576	0.091536	-0.00737504	-0.496668	0.010343	0.0322775	-0.999422	0.206614	0	0	0	1
-0.0909391	-0.995283	-0.0327614	0.297036	-0.995797	0.091176	-0.00680377	-0.496647	0.00973141	0.0319903	-0.999438	0.206537	0	0	0	1
-0.0909334	-0.995291	-0.0325391	0.296634	-0.995803	0.0911522	-0.00630222	-0.496628	0.0092112	0.0318147	-0.999448	0.206446	0	0	0	1
-0.0907394	-0.995318	-0.0322739	0.29626	-0.995825	0.0909412	-0.00584357	-0.496622	0.00872386	0.0315942	-0.99946	0.206381	0	0	0	1
-0.090495	-0.995349	-0.0319832	0.295835	-0.995851	0.0906799	-0.00538638	-0.496646	0.00823417	0.0313483	-0.999472	0.206332	0	0	0	1
-0.0904111	-0.995368	-0.0316172	0.295398	-0.995863	0.0905786	-0.00492661	-0.49668	0.00774021	0.0310262	-0.999486	0.206303	0	0	0	1
-0.0904302	-0.995385	-0.0310363	0.294969	-0.995866	0.0905739	-0.00429212	-0.49665	0.00705593	0.0305051	-0.999507	0.206273	0	0	0	1
-0.0905893	-0.995395	-0.0302499	0.294504	-0.995857	0.0907042	-0.00350746	-0.496582	0.0062076	0.0297921	-0.999534	0.206242	0	0	0	1
-0.0907775	-0.9954	-0.0295183	0.293994	-0.995845	0.0908672	-0.00279636	-0.496564	0.00543821	0.0291271	-0.999558	0.206224	0	0	0	1
-0.090968	-0.995401	-0.0288893	0.293462	-0.995831	0.0910351	-0.00212262	-0.496563	0.00471523	0.028561	-0.999578	0.20619	0	0	0	1
-0.0910895	-0.995404	-0.0283902	0.292952	-0.995823	0.0911368	-0.00149879	-0.496561	0.00405168	0.0281203	-0.999593	0.206137	0	0	0	1
-0.0911171	-0.995408	-0.0281456	0.292484	-0.995822	0.0911498	-0.00101179	-0.496582	0.00354499	0.0279211	-0.999601	0.206066	0	0	0	1
-0.091203	-0.995402	-0.0280767	0.292034	-0.995816	0.091224	-0.0005979	-0.496613	0.00312878	0.0278898	-0.999603	0.205975	0	0	0	1
-0.0912883	-0.995389	-0.0282627	0.291615	-0.995809	0.0912966	-0.000126733	-0.496618	0.0026788	0.0281179	-0.999598	0.205872	0	0	0	1
-0.0912156	-0.995389	-0.0285232	0.291245	-0.995817	0.0912122	0.000310623	-0.49662	0.00226483	0.0284174	-0.999591	0.205776	0	0	0	1
-0.0911645	-0.995385	-0.0288195	0.290865	-0.995822	0.0911473	0.000813201	-0.496618	0.00178972	0.0287584	-0.999582	0.205695	0	0	0	1
-0.0910602	-0.995384	-0.0291875	0.29041	-0.995833	0.0910249	0.00145547	-0.496619	0.00118039	0.0291836	-0.999571	0.205625	0	0	0	1
-0.0909192	-0.995383	-0.0296429	0.289909	-0.995846	0.0908583	0.00233298	-0.496584	0.000343425	0.0297169	-0.999555	0.205563	0	0	0	1
-0.0905635	-0.995396	-0.0302941	0.289325	-0.995878	0.0904588	0.00377718	-0.49643	-0.0010471	0.0304963	-0.999532	0.205486	0	0	0	1
-0.0900832	-0.995417	-0.0310118	0.288635	-0.995919	0.0899218	0.00555472	-0.496235	-0.00276832	0.0313706	-0.999501	0.205406	0	0	0	1
-0.0894667	-0.995453	-0.0316361	0.287954	-0.995969	0.0892549	0.00706434	-0.496121	-0.00423626	0.0321255	-0.999472	0.205353	0	0	0	1
-0.0887905	-0.995495	-0.0322103	0.287269	-0.996024	0.0885351	0.00831243	-0.496089	-0.00545097	0.0328052	-0.999444	0.205318	0	0	0	1
-0.0884782	-0.995502	-0.0328478	0.286556	-0.996044	0.0881786	0.00952196	-0.496067	-0.0066104	0.0335452	-0.999413	0.205265	0	0	0	1
-0.0881019	-0.995517	-0.0334209	0.285966	-0.99607	0.0877612	0.0106118	-0.496011	-0.00765893	0.0342092	-0.999383	0.205188	0	0	0	1
-0.088085	-0.995501	-0.0339207	0.285409	-0.996065	0.0877097	0.0114943	-0.495943	-0.00849517	0.0347844	-0.999356	0.205026	0	0	0	1
-0.087944	-0.9955	-0.0343332	0.28489	-0.996072	0.0875433	0.0121162	-0.495869	-0.00908381	0.0352486	-0.999335	0.204751	0	0	0	1
-0.0877483	-0.995503	-0.0347269	0.284408	-0.996084	0.0873235	0.0126836	-0.495784	-0.0096219	0.0356886	-0.999314	0.204459	0	0	0	1
-0.0878231	-0.995486	-0.035021	0.283998	-0.996074	0.0873805	0.0131035	-0.495743	-0.0100119	0.036019	-0.999298	0.204246	0	0	0	1
-0.0878852	-0.995471	-0.035304	0.283581	-0.996065	0.087425	0.0135098	-0.495712	-0.0103899	0.0363371	-0.999283	0.204042	0	0	0	1
-0.0879693	-0.995452	-0.0356155	0.283136	-0.996053	0.0874893	0.0139633	-0.495668	-0.0108116	0.0366879	-0.999266	0.203812	0	0	0	1
-0.0881053	-0.995428	-0.035945	0.282688	-0.996036	0.0876037	0.014449	-0.495606	-0.0112618	0.0370601	-0.999247	0.203564	0	0	0	1
-0.088147	-0.995414	-0.0362448	0.282269	-0.996027	0.0876252	0.0149031	-0.495551	-0.0116866	0.0373991	-0.999229	0.203336	0	0	0	1
-0.0881994	-0.995399	-0.0365167	0.281906	-0.996018	0.0876593	0.0153027	-0.495498	-0.0120591	0.0377055	-0.999213	0.203132	0	0	0	1
-0.0883047	-0.995381	-0.0367546	0.281574	-0.996005	0.0877488	0.0156475	-0.495459	-0.0123778	0.0379741	-0.999199	0.202955	0	0	0	1
-0.0884773	-0.995358	-0.0369638	0.281234	-0.995986	0.0879065	0.0159699	-0.495437	-0.0126742	0.0382129	-0.999187	0.202796	0	0	0	1
-0.0886876	-0.995332	-0.037172	0.280847	-0.995964	0.0881027	0.0162705	-0.495447	-0.0129474	0.0384495	-0.999174	0.202651	0	0	0	1
-0.0887481	-0.995319	-0.0373662	0.280466	-0.995955	0.0881502	0.0165429	-0.495475	-0.0131994	0.0386677	-0.999162	0.202525	0	0	0	1
-0.0887918	-0.995308	-0.0375594	0.280074	-0.995948	0.0881808	0.0168142	-0.495514	-0.013451	0.0388847	-0.999151	0.202413	0	0	0	1
-0.0888007	-0.995298	-0.0378018	0.279656	-0.995942	0.0881711	0.0172071	-0.495529	-0.0138209	0.0391609	-0.999135	0.202292	0	0	0	1
-0.0886421	-0.995304	-0.03802	0.279273	-0.995951	0.0879958	0.017551	-0.495553	-0.0141508	0.0394063	-0.99912	0.202191	0	0	0	1
-0.0882508	-0.995329	-0.0382556	0.278891	-0.995981	0.0875859	0.0179312	-0.495574	-0.0145246	0.0396687	-0.999105	0.202094	0	0	0	1
-0.0878831	-0.995352	-0.0385248	0.278459	-0.996007	0.0871965	0.0183696	-0.495593	-0.0149528	0.0399698	-0.999086	0.201986	0	0	0	1
-0.0879325	-0.995339	-0.0387295	0.278034	-0.995996	0.0872261	0.018787	-0.49562	-0.015349	0.0402108	-0.999071	0.201901	0	0	0	1
-0.087899	-0.995338	-0.0388464	0.277603	-0.995991	0.0871684	0.0193387	-0.495611	-0.0158902	0.0403749	-0.999056	0.201818	0	0	0	1
-0.0875502	-0.995367	-0.038894	0.277184	-0.996012	0.0867946	0.0199335	-0.495593	-0.0164932	0.0404684	-0.999042	0.20175	0	0	0	1
-0.0874575	-0.995372	-0.0389575	0.276719	-0.996011	0.0866781	0.0204899	-0.495602	-0.0170461	0.0405784	-0.999028	0.201677	0	0	0	1
-0.0871768	-0.995396	-0.0389809	0.276231	-0.996025	0.0863722	0.0210972	-0.495602	-0.017661	0.0406494	-0.999015	0.201597	0	0	0	1
-0.0868126	-0.995432	-0.038878	0.275795	-0.996046	0.0859867	0.0216636	-0.495589	-0.0182495	0.0405892	-0.999007	0.20152	0	0	0	1
-0.0866025	-0.995455	-0.0387519	0.275324	-0.996053	0.0857554	0.0222383	-0.495586	-0.0188419	0.0405092	-0.998999	0.201444	0	0	0	1
-0.0866819	-0.995459	-0.0384651	0.274833	-0.996034	0.0858164	0.0228305	-0.495573	-0.0194538	0.0402758	-0.998997	0.201363	0	0	0	1
-0.0866765	-0.995479	-0.0379704	0.27438	-0.996021	0.0857955	0.0234615	-0.495534	-0.0201257	0.0398372	-0.999001	0.201299	0	0	0	1
-0.086667	-0.995505	-0.0372925	0.273934	-0.996007	0.0857725	0.0241541	-0.495478	-0.0208748	0.0392212	-0.99901	0.201248	0	0	0	1
-0.0866937	-0.99554	-0.0362941	0.27349	-0.995985	0.0857889	0.0249709	-0.49539	-0.0217739	0.0382975	-0.999027	0.201231	0	0	0	1
-0.0867619	-0.995585	-0.0348652	0.27304	-0.995956	0.0858534	0.0259179	-0.495289	-0.0228383	0.0369571	-0.999054	0.201281	0	0	0	1
-0.0869724	-0.995619	-0.033327	0.272499	-0.99591	0.086063	0.0269368	-0.495203	-0.0239788	0.0355177	-0.999079	0.201336	0	0	0	1
-0.0869786	-0.995667	-0.0318274	0.271893	-0.995883	0.086072	0.0279134	-0.495166	-0.0250812	0.0341085	-0.999101	0.201397	0	0	0	1
-0.0869024	-0.995713	-0.0305802	0.271299	-0.995866	0.0860006	0.0287203	-0.49518	-0.0259956	0.0329339	-0.999117	0.20146	0	0	0	1
-0.0863768	-0.995784	-0.0297399	0.270758	-0.995892	0.0854756	0.0293835	-0.495216	-0.026746	0.03214	-0.999123	0.201489	0	0	0	1
-0.0862125	-0.995808	-0.0294316	0.27021	-0.995886	0.0852974	0.0300761	-0.495221	-0.0274679	0.0318877	-0.999112	0.201444	0	0	0	1
-0.0860161	-0.995827	-0.0293651	0.269697	-0.995888	0.0850861	0.0306009	-0.495248	-0.028003	0.0318608	-0.999098	0.201363	0	0	0	1
-0.085824	-0.995842	-0.0293961	0.269275	-0.995891	0.0848781	0.0310739	-0.495244	-0.028478	0.0319264	-0.999082	0.201263	0	0	0	1
-0.0857139	-0.995851	-0.0294171	0.268949	-0.99589	0.0847552	0.0314557	-0.495235	-0.0288604	0.0319766	-0.99907	0.201186	0	0	0	1
-0.0857594	-0.995843	-0.0295565	0.268626	-0.995873	0.0847823	0.0319007	-0.4952	-0.0292906	0.0321545	-0.999052	0.20109	0	0	0	1
-0.0855657	-0.995855	-0.0297281	0.268281	-0.995879	0.0845706	0.0323026	-0.495198	-0.029683	0.0323538	-0.999034	0.20101	0	0	0	1
-0.0853675	-0.995867	-0.0298979	0.267882	-0.995882	0.0843528	0.0327475	-0.495219	-0.0301186	0.0325546	-0.999014	0.20095	0	0	0	1
-0.0850349	-0.995892	-0.0300126	0.267473	-0.995896	0.0840005	0.0332441	-0.495242	-0.0306149	0.0327005	-0.998994	0.200913	0	0	0	1
-0.0847632	-0.995914	-0.0300349	0.267046	-0.995901	0.0837097	0.0338064	-0.495257	-0.0311825	0.0327614	-0.998975	0.200892	0	0	0	1
-0.0848357	-0.995908	-0.0300284	0.266577	-0.995872	0.0837585	0.0345361	-0.495235	-0.0319081	0.0328185	-0.99895	0.200865	0	0	0	1
-0.0849377	-0.995899	-0.0300349	0.26602	-0.995836	0.0838318	0.0354021	-0.495204	-0.0327675	0.0329008	-0.998919	0.200818	0	0	0	1
-0.0849633	-0.995902	-0.029883	0.265506	-0.995807	0.0838364	0.0361952	-0.495171	-0.03357	0.032817	-0.998895	0.200774	0	0	0	1
-0.0848818	-0.995922	-0.0294254	0.265093	-0.995788	0.0837468	0.0369168	-0.495112	-0.0343305	0.0324191	-0.998883	0.200746	0	0	0	1
-0.0849613	-0.995933	-0.0288368	0.26466	-0.995754	0.0838237	0.0376315	-0.495042	-0.0350898	0.0318956	-0.998873	0.200693	0	0	0	1
-0.0850176	-0.995951	-0.0280183	0.264179	-0.995717	0.0838826	0.0384747	-0.494938	-0.0359973	0.0311533	-0.998864	0.200616	0	0	0	1
-0.084703	-0.995991	-0.0275617	0.263554	-0.995717	0.0835628	0.0391795	-0.494863	-0.0367479	0.0307463	-0.99885	0.20057	0	0	0	1
-0.0849929	-0.995995	-0.0265062	0.263138	-0.995661	0.0838689	0.0399405	-0.494756	-0.0375861	0.0297699	-0.998848	0.200594	0	0	0	1
-0.0852505	-0.995996	-0.02563	0.262684	-0.995614	0.0841422	0.0405328	-0.494753	-0.0382427	0.028957	-0.998847	0.20061	0	0	0	1
-0.0852351	-0.996006	-0.0252555	0.262198	-0.995599	0.0841303	0.040907	-0.494826	-0.0386476	0.0286151	-0.998841	0.200587	0	0	0	1
-0.0852746	-0.996005	-0.0251936	0.261863	-0.995584	0.0841636	0.0412092	-0.494839	-0.038953	0.0285804	-0.99883	0.200519	0	0	0	1
-0.0853065	-0.995997	-0.0253896	0.261586	-0.995566	0.0841765	0.0416057	-0.494799	-0.0393307	0.0288102	-0.998809	0.200426	0	0	0	1
-0.0854474	-0.99598	-0.0255675	0.261314	-0.995539	0.0842987	0.0420039	-0.494784	-0.0397085	0.0290265	-0.998788	0.200385	0	0	0	1
-0.0856758	-0.995953	-0.025856	0.260942	-0.995492	0.0844943	0.0427278	-0.494723	-0.040399	0.0293841	-0.99875	0.200344	0	0	0	1
-0.0858527	-0.995928	-0.0262287	0.260486	-0.995436	0.0846253	0.0437568	-0.494618	-0.0413878	0.0298495	-0.998695	0.200305	0	0	0	1
-0.0856304	-0.995941	-0.0264853	0.260049	-0.995422	0.0843683	0.0445592	-0.494586	-0.0421726	0.0301636	-0.998653	0.200299	0	0	0	1
-0.0854516	-0.99595	-0.0267118	0.259616	-0.995401	0.0841535	0.0454317	-0.494535	-0.0430286	0.030455	-0.998608	0.200297	0	0	0	1
-0.0850165	-0.995982	-0.0268848	0.259242	-0.995405	0.0836874	0.0462054	-0.494491	-0.0437987	0.0306733	-0.998568	0.200303	0	0	0	1
-0.0848889	-0.99599	-0.0270172	0.258857	-0.995374	0.0835252	0.0471397	-0.494403	-0.0447229	0.0308776	-0.99852	0.200309	0	0	0	1
-0.084869	-0.995989	-0.0271029	0.25848	-0.995338	0.0834751	0.0479894	-0.494337	-0.0455634	0.0310332	-0.998478	0.200328	0	0	0	1
-0.0848296	-0.995992	-0.0271192	0.258112	-0.995311	0.0834143	0.0486532	-0.494329	-0.046225	0.031103	-0.998445	0.200367	0	0	0	1
-0.0846039	-0.996011	-0.0271226	0.257758	-0.995299	0.0831681	0.0493137	-0.494317	-0.0468902	0.0311509	-0.998413	0.200408	0	0	0	1
-0.0843742	-0.99603	-0.0271406	0.257408	-0.995289	0.0829187	0.0499232	-0.494316	-0.0475035	0.0312087	-0.998382	0.200446	0	0	0	1
-0.0842197	-0.996043	-0.0271361	0.25704	-0.995276	0.0827471	0.0504795	-0.494342	-0.0480633	0.031243	-0.998354	0.200495	0	0	0	1
-0.0839545	-0.996068	-0.0270499	0.256734	-0.99527	0.0824686	0.0510428	-0.494341	-0.0486403	0.0311909	-0.998328	0.20055	0	0	0	1
-0.0838768	-0.996077	-0.0269478	0.256406	-0.995248	0.0823781	0.0516191	-0.494346	-0.0492257	0.031133	-0.998301	0.200609	0	0	0	1
-0.0838712	-0.996081	-0.0268379	0.256029	-0.995217	0.0823588	0.0522321	-0.494363	-0.049846	0.0310739	-0.998272	0.200676	0	0	0	1
-0.0838148	-0.99609	-0.0266772	0.255667	-0.995187	0.0822895	0.0529085	-0.49436	-0.0505354	0.030967	-0.998241	0.200751	0	0	0	1
-0.0837182	-0.996104	-0.0264653	0.25529	-0.995157	0.082181	0.0536462	-0.494351	-0.0512912	0.0308119	-0.998207	0.200837	0	0	0	1
-0.0837964	-0.996105	-0.0261456	0.254909	-0.995111	0.0822533	0.0543739	-0.494351	-0.0520407	0.0305577	-0.998176	0.200942	0	0	0	1
-0.0838531	-0.996113	-0.0256876	0.254548	-0.995067	0.0823121	0.055091	-0.494357	-0.0527916	0.030164	-0.998148	0.201076	0	0	0	1
-0.0840328	-0.99611	-0.0251961	0.254142	-0.995003	0.0824911	0.0559796	-0.494334	-0.0537125	0.0297578	-0.998112	0.201215	0	0	0	1
-0.0841335	-0.996117	-0.0245951	0.253734	-0.994936	0.0825944	0.0569919	-0.494285	-0.0547683	0.029249	-0.998069	0.201372	0	0	0	1
-0.0843532	-0.996114	-0.023944	0.253267	-0.994845	0.0828132	0.0582544	-0.494193	-0.0560744	0.028718	-0.998012	0.201537	0	0	0	1
-0.0843564	-0.996127	-0.0233731	0.252704	-0.994747	0.0828014	0.059921	-0.494027	-0.0577829	0.0282885	-0.997927	0.201685	0	0	0	1
-0.0842262	-0.996155	-0.0226602	0.252152	-0.994665	0.0826706	0.061438	-0.493913	-0.0593578	0.0276975	-0.997851	0.20187	0	0	0	1
-0.0838825	-0.996195	-0.0221334	0.251553	-0.994592	0.0823138	0.0630852	-0.49377	-0.0610527	0.0272889	-0.99776	0.202015	0	0	0	1
-0.0831294	-0.996267	-0.0217382	0.250861	-0.994564	0.081548	0.0645007	-0.493737	-0.0625166	0.0269653	-0.997678	0.202162	0	0	0	1
-0.0822423	-0.996347	-0.0214552	0.250206	-0.994565	0.0806506	0.0656067	-0.493768	-0.0636661	0.0267176	-0.997612	0.202289	0	0	0	1
