# Supplementary material for: Axially rigid steerable needle with compliant active tip control
Source: PLoS One. 2021 Dec 16;16(12):e0261089. doi: 10.1371/journal.pone.0261089 (PMC8675730; doi:10.1371/journal.pone.0261089)
Supplement: S5 File — (ZIP) [file pone.0261089.s005.zip › Ins9/poseLog_Thu_Apr_29_16_32_57_2021_.csv]

-0.0414512	-0.997903	-0.0490053	0.256958	-0.999002	0.0405839	0.0179437	-0.491852	-0.0159448	0.0496843	-0.998635	0.203381	0	0	0	1
-0.0413356	-0.997908	-0.0490058	0.256959	-0.999006	0.0404683	0.017941	-0.491852	-0.0159478	0.0496828	-0.998635	0.203384	0	0	0	1
-0.0410721	-0.997922	-0.0489411	0.257043	-0.999018	0.0402101	0.0178496	-0.491816	-0.0158721	0.0496103	-0.99864	0.203446	0	0	0	1
-0.0408136	-0.997935	-0.0488861	0.257137	-0.99903	0.0399564	0.0177669	-0.491774	-0.0158044	0.049548	-0.998644	0.203498	0	0	0	1
-0.0405224	-0.997951	-0.0488049	0.257235	-0.999043	0.0396713	0.0176617	-0.491745	-0.0157168	0.0494581	-0.99865	0.203555	0	0	0	1
-0.0401616	-0.997977	-0.0485665	0.257376	-0.999061	0.0393235	0.0174657	-0.491742	-0.0155481	0.0492065	-0.998665	0.203625	0	0	0	1
-0.0398233	-0.998005	-0.048272	0.257525	-0.999076	0.0389962	0.0173295	-0.491728	-0.0154401	0.0489017	-0.998682	0.203681	0	0	0	1
-0.0394731	-0.998039	-0.0478429	0.257697	-0.99909	0.0386557	0.0172575	-0.491704	-0.0154018	0.0484648	-0.998703	0.203723	0	0	0	1
-0.0391704	-0.998076	-0.0473156	0.257873	-0.999102	0.0383632	0.0172106	-0.491692	-0.0153899	0.0479315	-0.998729	0.203754	0	0	0	1
-0.0388621	-0.998123	-0.046583	0.258076	-0.999112	0.0380615	0.0173041	-0.491664	-0.0155262	0.0471983	-0.998762	0.203757	0	0	0	1
-0.0385372	-0.998181	-0.0456058	0.258314	-0.999121	0.0377419	0.0175118	-0.491631	-0.0157863	0.0462249	-0.998804	0.203734	0	0	0	1
-0.0383224	-0.998243	-0.044409	0.258548	-0.999121	0.037526	0.0179516	-0.491588	-0.0162812	0.0450421	-0.99885	0.203668	0	0	0	1
-0.0380336	-0.99832	-0.0428961	0.258799	-0.999117	0.0372254	0.0187837	-0.491498	-0.0171831	0.0435569	-0.998901	0.203533	0	0	0	1
-0.0378533	-0.998411	-0.040894	0.259091	-0.999101	0.0370289	0.0200028	-0.491375	-0.0184846	0.0415987	-0.998961	0.203328	0	0	0	1
-0.0376951	-0.998501	-0.0387681	0.259363	-0.99908	0.036859	0.0212941	-0.491287	-0.0198612	0.0395195	-0.999019	0.203128	0	0	0	1
-0.037543	-0.99858	-0.0368359	0.259584	-0.999063	0.0367061	0.0223374	-0.491285	-0.0209816	0.0376243	-0.999069	0.203005	0	0	0	1
-0.0372183	-0.998647	-0.0353197	0.259775	-0.999061	0.036392	0.0229215	-0.491338	-0.0216332	0.036124	-0.999111	0.202953	0	0	0	1
-0.036687	-0.9987	-0.0343599	0.259977	-0.999077	0.0358769	0.0230459	-0.491372	-0.0218113	0.035158	-0.999141	0.202938	0	0	0	1
-0.0362969	-0.998738	-0.0336673	0.260178	-0.999098	0.0355135	0.0227055	-0.491466	-0.0215093	0.0344454	-0.999173	0.202993	0	0	0	1
-0.035875	-0.99877	-0.0331671	0.260416	-0.99912	0.0351138	0.0223685	-0.491503	-0.0212045	0.0339247	-0.999197	0.20305	0	0	0	1
-0.035426	-0.9988	-0.0327454	0.260704	-0.999141	0.0346835	0.0220728	-0.49149	-0.0209388	0.0334836	-0.999218	0.203094	0	0	0	1
-0.0349608	-0.998829	-0.0323559	0.26102	-0.999163	0.0342355	0.0217964	-0.491452	-0.0206913	0.0330752	-0.999236	0.203134	0	0	0	1
-0.0344923	-0.998857	-0.0320034	0.261339	-0.999184	0.0337824	0.0215433	-0.491399	-0.0204657	0.0327048	-0.999253	0.203171	0	0	0	1
-0.0340375	-0.998887	-0.0315387	0.261679	-0.999205	0.0333471	0.0212303	-0.491369	-0.0201831	0.0322207	-0.999275	0.203215	0	0	0	1
-0.0337019	-0.998916	-0.0309913	0.26198	-0.999223	0.0330343	0.0208607	-0.491384	-0.0198424	0.0316548	-0.9993	0.203271	0	0	0	1
-0.0334193	-0.998945	-0.0303247	0.262288	-0.999241	0.0327782	0.0204268	-0.491432	-0.0194395	0.0309688	-0.999329	0.203335	0	0	0	1
-0.033087	-0.99898	-0.0295462	0.262642	-0.999261	0.0324763	0.0199233	-0.491488	-0.0189716	0.0301681	-0.999362	0.203411	0	0	0	1
-0.0327484	-0.999012	-0.0288134	0.262994	-0.99928	0.0321652	0.0194586	-0.49153	-0.0185408	0.0294144	-0.999393	0.203482	0	0	0	1
-0.032362	-0.999044	-0.0281277	0.263354	-0.9993	0.0318044	0.0190078	-0.491556	-0.0181233	0.0287077	-0.999421	0.203551	0	0	0	1
-0.0319191	-0.99908	-0.0273682	0.263765	-0.999323	0.031389	0.0185131	-0.491576	-0.0176652	0.0279252	-0.999452	0.203632	0	0	0	1
-0.0314419	-0.999116	-0.026598	0.264192	-0.999346	0.0309389	0.0180143	-0.491592	-0.0172037	0.0271316	-0.999482	0.203708	0	0	0	1
-0.0309795	-0.999146	-0.0260014	0.264573	-0.999366	0.0304973	0.0176174	-0.49158	-0.0168376	0.0265154	-0.999504	0.203771	0	0	0	1
-0.0305157	-0.999182	-0.0251367	0.265018	-0.999389	0.0300623	0.0170608	-0.491613	-0.0163194	0.0256267	-0.999536	0.203852	0	0	0	1
-0.0300503	-0.999221	-0.0241531	0.265458	-0.999412	0.0296266	0.0165004	-0.491617	-0.0158003	0.0246195	-0.99957	0.203875	0	0	0	1
-0.0297137	-0.999266	-0.0226569	0.265936	-0.999433	0.0293319	0.0157128	-0.4917	-0.015065	0.0230958	-0.999617	0.20386	0	0	0	1
-0.0293996	-0.999302	-0.0214056	0.266321	-0.999451	0.0290498	0.0151104	-0.491724	-0.0145063	0.0218229	-0.999654	0.203803	0	0	0	1
-0.0291353	-0.99933	-0.0204486	0.26663	-0.999465	0.0288091	0.0146438	-0.491737	-0.0140732	0.0208492	-0.999681	0.203767	0	0	0	1
-0.0288323	-0.999357	-0.0195672	0.266975	-0.99948	0.0285288	0.0141309	-0.491781	-0.0135919	0.0199494	-0.999706	0.203808	0	0	0	1
-0.028424	-0.99938	-0.0189546	0.267327	-0.999497	0.0281361	0.0137535	-0.491766	-0.01324	0.0193209	-0.999723	0.203854	0	0	0	1
-0.0279013	-0.999405	-0.0183989	0.267728	-0.999516	0.0276276	0.0133852	-0.491726	-0.0128973	0.0187485	-0.999739	0.203915	0	0	0	1
-0.0273826	-0.999429	-0.0178896	0.268116	-0.999534	0.0271216	0.0130493	-0.491679	-0.012585	0.0182236	-0.999752	0.203972	0	0	0	1
-0.0268881	-0.999453	-0.0172813	0.268521	-0.999552	0.0266419	0.0126412	-0.491656	-0.0122022	0.0175984	-0.999768	0.204042	0	0	0	1
-0.0264869	-0.999474	-0.0166567	0.268884	-0.999568	0.0262552	0.0122405	-0.491657	-0.0118251	0.0169588	-0.999784	0.204111	0	0	0	1
-0.0261276	-0.999495	-0.015938	0.269249	-0.999582	0.0259119	0.0117731	-0.491688	-0.0113825	0.016224	-0.999801	0.204192	0	0	0	1
-0.0257462	-0.999518	-0.0151139	0.269655	-0.999598	0.025548	0.0112471	-0.491728	-0.0108839	0.0153825	-0.99982	0.204285	0	0	0	1
-0.0253258	-0.999541	-0.0142591	0.270099	-0.999614	0.0251449	0.0106983	-0.491759	-0.0103633	0.0145096	-0.999839	0.204379	0	0	0	1
-0.0250557	-0.999559	-0.0134386	0.270581	-0.999626	0.0248904	0.0101833	-0.49175	-0.00987275	0.0136739	-0.999855	0.204461	0	0	0	1
-0.0248294	-0.999576	-0.0126131	0.271036	-0.999636	0.0246787	0.00967414	-0.491764	-0.00938718	0.0128339	-0.999871	0.204525	0	0	0	1
-0.0245563	-0.999593	-0.0117301	0.271483	-0.999647	0.0244203	0.00913841	-0.491802	-0.00887668	0.0119356	-0.999887	0.204587	0	0	0	1
-0.0242973	-0.99961	-0.0108457	0.271899	-0.999658	0.0241751	0.00859998	-0.491851	-0.00836288	0.0110362	-0.999902	0.204664	0	0	0	1
-0.0241204	-0.999626	-0.00966811	0.272362	-0.999668	0.0240151	0.00788613	-0.491962	-0.00767946	0.00984043	-0.99992	0.204764	0	0	0	1
-0.0239829	-0.999641	-0.00833006	0.272829	-0.999676	0.0238941	0.00715504	-0.492043	-0.00698192	0.00848432	-0.999937	0.204803	0	0	0	1
-0.0238726	-0.999654	-0.00700649	0.273246	-0.999683	0.0237977	0.00650855	-0.492072	-0.00636807	0.00714506	-0.999952	0.204771	0	0	0	1
-0.0235894	-0.999668	-0.00579981	0.273634	-0.999693	0.0235254	0.00596008	-0.492058	-0.00585019	0.00592408	-0.999963	0.204708	0	0	0	1
-0.0233537	-0.999679	-0.00476675	0.273972	-0.999701	0.0232984	0.00544963	-0.492074	-0.00536537	0.00487809	-0.999971	0.20469	0	0	0	1
-0.0230931	-0.999688	-0.00410087	0.274283	-0.999709	0.023043	0.00506693	-0.49208	-0.00499941	0.00420221	-0.999976	0.204732	0	0	0	1
-0.0228456	-0.999697	-0.00341092	0.274696	-0.999717	0.0228004	0.00462784	-0.492066	-0.00457723	0.00350122	-0.999981	0.204815	0	0	0	1
-0.0226407	-0.999703	-0.00290502	0.275117	-0.999723	0.0225989	0.00430932	-0.491984	-0.00427096	0.00298734	-0.999984	0.204873	0	0	0	1
-0.02245	-0.999709	-0.00235653	0.275605	-0.999729	0.0224114	0.00393208	-0.491884	-0.0039067	0.00242976	-0.999987	0.204938	0	0	0	1
-0.0219362	-0.999721	-0.00211092	0.276065	-0.999743	0.0219001	0.00320343	-0.491842	-0.00318487	0.00216626	-0.99999	0.205008	0	0	0	1
-0.0220052	-0.99972	-0.00177292	0.276489	-0.999743	0.0219711	0.00270601	-0.491768	-0.00269486	0.00181765	-0.999992	0.205067	0	0	0	1
-0.0220937	-0.999719	-0.00117483	0.276955	-0.999742	0.0220619	0.00211136	-0.491737	-0.00211341	0.00120684	-0.999995	0.205153	0	0	0	1
-0.0222939	-0.999715	-0.000337667	0.277431	-0.999739	0.0222642	0.0014409	-0.491756	-0.00146154	0.000355411	-0.999997	0.205262	0	0	0	1
-0.0223794	-0.999713	0.000548669	0.27789	-0.999737	0.0223507	0.000795656	-0.491794	-0.000836266	-0.000544971	-0.999997	0.205373	0	0	0	1
-0.0223897	-0.999712	0.0012804	0.278302	-0.999738	0.0223609	0.000260112	-0.491805	-0.00031725	-0.00128846	-0.999997	0.205461	0	0	0	1
-0.0222922	-0.999713	0.00196536	0.278723	-0.99974	0.0222625	-0.000276904	-0.491817	0.000204483	-0.00198521	-0.999996	0.205522	0	0	0	1
-0.0220692	-0.999716	0.00273443	0.279194	-0.999744	0.0220379	-0.000825309	-0.49182	0.000736218	-0.0027661	-0.999994	0.205576	0	0	0	1
-0.0219724	-0.999716	0.00340554	0.279614	-0.999746	0.021939	-0.00127963	-0.491805	0.00117595	-0.00344692	-0.999991	0.20564	0	0	0	1
-0.0219718	-0.999712	0.00444165	0.280082	-0.999745	0.021934	-0.00197597	-0.491876	0.00184937	-0.00449802	-0.999986	0.20576	0	0	0	1
-0.0220498	-0.999705	0.00554993	0.28051	-0.999742	0.0220056	-0.00275911	-0.492003	0.00260754	-0.00562337	-0.999978	0.205896	0	0	0	1
-0.0219913	-0.9997	0.0066069	0.280919	-0.999741	0.0219396	-0.00347149	-0.492117	0.00329686	-0.00669553	-0.99997	0.206028	0	0	0	1
-0.0218703	-0.999695	0.00761808	0.281342	-0.999741	0.0218105	-0.0040991	-0.492193	0.00390305	-0.00771971	-0.99996	0.206149	0	0	0	1
-0.0217619	-0.99969	0.00848123	0.281761	-0.999742	0.0216941	-0.00463416	-0.492225	0.00442008	-0.00859381	-0.999951	0.206255	0	0	0	1
-0.0215926	-0.999688	0.00921288	0.2822	-0.999743	0.0215174	-0.00507837	-0.492197	0.00484988	-0.00933405	-0.999942	0.206339	0	0	0	1
-0.0215497	-0.999682	0.00986319	0.282649	-0.999742	0.0214673	-0.00549299	-0.492141	0.00525083	-0.00999288	-0.999934	0.206417	0	0	0	1
-0.0215015	-0.999677	0.0104472	0.283108	-0.999741	0.021412	-0.00587156	-0.492057	0.00561729	-0.0105846	-0.999926	0.206489	0	0	0	1
-0.0212933	-0.999677	0.0109362	0.283536	-0.999742	0.0211947	-0.00644268	-0.492027	0.00618013	-0.0110843	-0.999917	0.206571	0	0	0	1
-0.021252	-0.999673	0.0113798	0.283953	-0.999738	0.0211407	-0.00731074	-0.492062	0.0070391	-0.011546	-0.999906	0.20667	0	0	0	1
-0.021151	-0.999669	0.0119078	0.28436	-0.999736	0.0210291	-0.00787637	-0.492047	0.00759468	-0.0120849	-0.999896	0.206756	0	0	0	1
-0.0209606	-0.999666	0.012459	0.284759	-0.999736	0.020829	-0.00831157	-0.49201	0.00802061	-0.0126437	-0.999885	0.206833	0	0	0	1
-0.0207558	-0.999662	0.0131108	0.28517	-0.999737	0.0206123	-0.00881206	-0.492003	0.00851016	-0.013304	-0.999873	0.206928	0	0	0	1
-0.020481	-0.99966	0.0136779	0.285575	-0.999738	0.0203258	-0.00930466	-0.491992	0.0089948	-0.0138786	-0.999861	0.207027	0	0	0	1
-0.0202087	-0.999657	0.0142598	0.286039	-0.999739	0.0200407	-0.00983189	-0.491969	0.00951406	-0.0144683	-0.999848	0.207144	0	0	0	1
-0.0200458	-0.999654	0.0147144	0.28651	-0.999737	0.0198658	-0.0103446	-0.491932	0.0100201	-0.0149315	-0.999836	0.207278	0	0	0	1
-0.0199193	-0.999651	0.0151049	0.286976	-0.999735	0.0197277	-0.0108511	-0.491913	0.0105206	-0.0153306	-0.999825	0.207436	0	0	0	1
-0.0198243	-0.999646	0.0155055	0.287415	-0.99973	0.0196196	-0.0114103	-0.491943	0.0110734	-0.0157411	-0.999812	0.2076	0	0	0	1
-0.0198248	-0.999638	0.0160206	0.287866	-0.999725	0.019606	-0.0119279	-0.491965	0.0115808	-0.0162662	-0.999798	0.207774	0	0	0	1
-0.0197193	-0.999634	0.0164327	0.28831	-0.999722	0.0194882	-0.0123795	-0.491961	0.012026	-0.0166857	-0.999786	0.207928	0	0	0	1
-0.0198235	-0.999625	0.016848	0.288762	-0.999714	0.0195797	-0.0128326	-0.491964	0.0124692	-0.017111	-0.999773	0.208089	0	0	0	1
-0.0198257	-0.999617	0.0172779	0.289245	-0.999706	0.0195648	-0.0134964	-0.491997	0.0131245	-0.0175538	-0.999757	0.208304	0	0	0	1
-0.0199034	-0.999608	0.0177267	0.289689	-0.999695	0.0196248	-0.0141552	-0.492039	0.0137731	-0.0180165	-0.99974	0.208499	0	0	0	1
-0.019774	-0.9996	0.0183279	0.290128	-0.99969	0.0194762	-0.01474	-0.492058	0.0143485	-0.0186271	-0.999721	0.20865	0	0	0	1
-0.0197542	-0.999585	0.0191454	0.290579	-0.99968	0.0194308	-0.0154521	-0.492105	0.015045	-0.0194579	-0.999695	0.208784	0	0	0	1
-0.0197858	-0.999564	0.0201792	0.29106	-0.999668	0.0194316	-0.016196	-0.492171	0.0157681	-0.0205063	-0.999663	0.208925	0	0	0	1
-0.0197187	-0.999547	0.0210678	0.2915	-0.999659	0.019336	-0.0168738	-0.492225	0.0164301	-0.0214066	-0.999633	0.20904	0	0	0	1
-0.0197246	-0.999523	0.0221527	0.291993	-0.999645	0.0193047	-0.0177352	-0.492346	0.0172704	-0.0225078	-0.999595	0.209137	0	0	0	1
-0.019667	-0.9995	0.0232003	0.292486	-0.99963	0.0192076	-0.0186415	-0.49248	0.0181578	-0.0235715	-0.999555	0.209227	0	0	0	1
-0.0195571	-0.999489	0.0237946	0.292875	-0.999621	0.0190721	-0.0192509	-0.492521	0.0187586	-0.0241752	-0.999529	0.209268	0	0	0	1
-0.01939	-0.999478	0.0243671	0.293308	-0.999614	0.0188806	-0.0198077	-0.492511	0.0193086	-0.0247549	-0.999504	0.209322	0	0	0	1
-0.0193912	-0.999464	0.0249225	0.293749	-0.999605	0.0188589	-0.0202834	-0.49246	0.0197738	-0.0253191	-0.999481	0.209384	0	0	0	1
-0.0194232	-0.999452	0.0253857	0.294193	-0.999591	0.0188644	-0.0209574	-0.492439	0.0204383	-0.0257955	-0.999456	0.209455	0	0	0	1
-0.0196727	-0.999444	0.0254946	0.294617	-0.999566	0.0190873	-0.0218952	-0.492428	0.0213677	-0.0259273	-0.999433	0.209509	0	0	0	1
-0.019869	-0.999443	0.0253987	0.29504	-0.999537	0.019256	-0.0230455	-0.492422	0.0225149	-0.0258578	-0.999409	0.209584	0	0	0	1
-0.0198571	-0.999451	0.0250875	0.295502	-0.9995	0.0192101	-0.0246479	-0.492465	0.0241239	-0.0255773	-0.999379	0.209693	0	0	0	1
-0.01973	-0.999466	0.0245737	0.295998	-0.999462	0.0190547	-0.0262701	-0.492461	0.0257594	-0.0250917	-0.99935	0.209789	0	0	0	1
-0.0191813	-0.999494	0.0238566	0.29653	-0.999424	0.0184812	-0.0280457	-0.492468	0.0275622	-0.0243937	-0.99932	0.209919	0	0	0	1
-0.0187742	-0.999518	0.023195	0.297034	-0.999385	0.0180535	-0.0296855	-0.492464	0.029224	-0.0237509	-0.999288	0.210049	0	0	0	1
-0.0184822	-0.999529	0.022934	0.297531	-0.999355	0.0177416	-0.0308591	-0.492423	0.0304093	-0.0235024	-0.999258	0.210168	0	0	0	1
-0.0182524	-0.999536	0.0228245	0.298025	-0.999328	0.0174918	-0.0318589	-0.492384	0.0314166	-0.0234035	-0.999229	0.210305	0	0	0	1
-0.0182706	-0.999532	0.0229879	0.298453	-0.999306	0.0174887	-0.0325421	-0.492387	0.0320965	-0.0235792	-0.999204	0.210482	0	0	0	1
-0.0182499	-0.999523	0.0233597	0.298865	-0.999293	0.0174456	-0.0329767	-0.49237	0.0325252	-0.0239577	-0.999181	0.210647	0	0	0	1
-0.0181521	-0.999513	0.0238881	0.299298	-0.99928	0.01732	-0.0334117	-0.492357	0.0329533	-0.0244901	-0.999154	0.210807	0	0	0	1
-0.0180178	-0.999502	0.024417	0.299685	-0.999268	0.0171572	-0.0338575	-0.492369	0.0333934	-0.0250219	-0.999126	0.210953	0	0	0	1
-0.0178733	-0.999493	0.0249086	0.300105	-0.999258	0.0169861	-0.0342558	-0.492358	0.033787	-0.025515	-0.9991	0.21109	0	0	0	1
-0.0176917	-0.999487	0.0252516	0.300575	-0.999247	0.0167827	-0.0346522	-0.492347	0.0341824	-0.0258583	-0.999078	0.211222	0	0	0	1
-0.0177746	-0.99948	0.0254813	0.301005	-0.999231	0.0168466	-0.0350799	-0.492346	0.0346041	-0.0260979	-0.999057	0.211355	0	0	0	1
-0.0179676	-0.999469	0.0257895	0.301461	-0.999209	0.017014	-0.0356418	-0.492374	0.0351558	-0.0264221	-0.999029	0.21154	0	0	0	1
-0.0182442	-0.999458	0.0260092	0.301924	-0.999186	0.0172695	-0.036137	-0.492391	0.03564	-0.0266599	-0.999006	0.211709	0	0	0	1
-0.0185469	-0.999448	0.0261653	0.302404	-0.999163	0.0175526	-0.0366581	-0.492424	0.0361503	-0.0268358	-0.998983	0.211871	0	0	0	1
-0.0186185	-0.999444	0.0262839	0.302861	-0.999142	0.0176052	-0.0372	-0.492425	0.0366883	-0.0269665	-0.99896	0.212029	0	0	0	1
-0.0185594	-0.99944	0.02649	0.303327	-0.999121	0.0175226	-0.0377905	-0.492401	0.0372769	-0.0271806	-0.998932	0.212203	0	0	0	1
-0.018566	-0.999434	0.026694	0.303807	-0.999094	0.0175018	-0.0385098	-0.492418	0.0379926	-0.0273973	-0.998899	0.212376	0	0	0	1
-0.0185963	-0.999429	0.0268786	0.304238	-0.999066	0.0175056	-0.0392173	-0.492464	0.0386961	-0.0275953	-0.998867	0.212544	0	0	0	1
-0.0185411	-0.999422	0.0271672	0.304709	-0.999042	0.0174212	-0.0398618	-0.492457	0.0393373	-0.0278927	-0.998833	0.21272	0	0	0	1
-0.018451	-0.999415	0.0274704	0.305165	-0.999021	0.0173028	-0.0404437	-0.492462	0.0399166	-0.0282021	-0.998802	0.212904	0	0	0	1
-0.0183892	-0.999408	0.0277698	0.305657	-0.998998	0.0172117	-0.0410499	-0.492524	0.0405195	-0.0285093	-0.998769	0.213112	0	0	0	1
-0.0183009	-0.999404	0.0279599	0.30614	-0.998977	0.0171002	-0.0415888	-0.492626	0.0410577	-0.0287048	-0.998741	0.213303	0	0	0	1
-0.0180666	-0.999404	0.0281214	0.30665	-0.998963	0.0168466	-0.0420322	-0.492695	0.0415052	-0.028864	-0.998718	0.213453	0	0	0	1
-0.0179287	-0.999403	0.0282544	0.30714	-0.998951	0.0166932	-0.04238	-0.4928	0.0418549	-0.0289969	-0.9987	0.213551	0	0	0	1
-0.0179452	-0.999398	0.0284253	0.307547	-0.998939	0.0166939	-0.0426724	-0.492953	0.042144	-0.0291733	-0.998682	0.213652	0	0	0	1
-0.0177637	-0.999395	0.0286193	0.308029	-0.998931	0.016497	-0.0429227	-0.493065	0.0423964	-0.0293635	-0.998666	0.213753	0	0	0	1
-0.0174854	-0.999395	0.0287907	0.308516	-0.998927	0.0162054	-0.043133	-0.493142	0.0426122	-0.0295263	-0.998652	0.21383	0	0	0	1
-0.0173215	-0.999395	0.0288875	0.308974	-0.998925	0.0160342	-0.0432418	-0.493126	0.0427243	-0.0296178	-0.998645	0.213854	0	0	0	1
-0.0171926	-0.999395	0.0289947	0.309441	-0.99892	0.0158961	-0.0434001	-0.493157	0.0428847	-0.0297218	-0.998635	0.213892	0	0	0	1
-0.0171308	-0.999389	0.029206	0.3099	-0.998911	0.0158182	-0.0436337	-0.493201	0.0431169	-0.029934	-0.998618	0.214003	0	0	0	1
-0.0170071	-0.999384	0.0294572	0.31035	-0.998901	0.0156751	-0.0439205	-0.493246	0.0434036	-0.030184	-0.998598	0.214157	0	0	0	1
-0.0168178	-0.999379	0.0297421	0.310786	-0.99889	0.0154637	-0.044241	-0.493301	0.0437254	-0.0304654	-0.998576	0.21434	0	0	0	1
-0.0166689	-0.999373	0.0300209	0.311172	-0.99888	0.0152937	-0.0445331	-0.493315	0.0440179	-0.0307418	-0.998554	0.214524	0	0	0	1
-0.0165213	-0.999367	0.0302935	0.311525	-0.998871	0.0151259	-0.0447997	-0.493294	0.044285	-0.0310117	-0.998534	0.214704	0	0	0	1
-0.0163451	-0.99936	0.0306167	0.311928	-0.998859	0.0149256	-0.0451167	-0.493285	0.0446027	-0.0313314	-0.99851	0.214911	0	0	0	1
-0.0162442	-0.99935	0.0310213	0.312411	-0.998842	0.0147933	-0.0455361	-0.493297	0.0450194	-0.0317372	-0.998479	0.215184	0	0	0	1
-0.0162362	-0.999335	0.0314908	0.312933	-0.99882	0.0147481	-0.0460346	-0.493343	0.0455114	-0.0322133	-0.998441	0.215507	0	0	0	1
-0.0162231	-0.999321	0.0319356	0.313445	-0.998799	0.0146995	-0.0464992	-0.493387	0.04597	-0.0326637	-0.998405	0.215809	0	0	0	1
-0.0161657	-0.99931	0.0323216	0.313936	-0.998782	0.0146109	-0.0469056	-0.493429	0.0463729	-0.0330526	-0.998374	0.216063	0	0	0	1
-0.0162561	-0.999297	0.0326564	0.314427	-0.998764	0.0146735	-0.0472696	-0.4935	0.046729	-0.0333966	-0.998346	0.216272	0	0	0	1
-0.016263	-0.999289	0.0329172	0.314901	-0.99875	0.0146582	-0.0475692	-0.493602	0.0470247	-0.0336617	-0.998323	0.21642	0	0	0	1
-0.0160444	-0.999286	0.033114	0.315429	-0.998742	0.0144226	-0.0478008	-0.493701	0.0472609	-0.0338513	-0.998305	0.216512	0	0	0	1
-0.0160119	-0.999281	0.0332646	0.3159	-0.998732	0.0143755	-0.0480189	-0.493848	0.0474781	-0.0340034	-0.99829	0.216575	0	0	0	1
-0.0158784	-0.99928	0.0333746	0.316365	-0.998728	0.0142326	-0.0481472	-0.493877	0.0476094	-0.0341087	-0.99828	0.216602	0	0	0	1
-0.0158155	-0.999277	0.0334716	0.316805	-0.998724	0.0141612	-0.0482596	-0.493875	0.0477226	-0.0342042	-0.998271	0.216624	0	0	0	1
-0.0157395	-0.999275	0.0335796	0.317223	-0.998719	0.0140761	-0.0483748	-0.493872	0.0478389	-0.0343101	-0.998262	0.216656	0	0	0	1
-0.015583	-0.999271	0.0337565	0.317715	-0.998712	0.0139043	-0.0485747	-0.493887	0.0480418	-0.034482	-0.998247	0.216741	0	0	0	1
-0.0156781	-0.999262	0.0339978	0.318201	-0.998697	0.0139778	-0.0488588	-0.493952	0.0483194	-0.0347315	-0.998225	0.216876	0	0	0	1
-0.0158799	-0.99925	0.0342602	0.318693	-0.99868	0.0141567	-0.0491494	-0.493977	0.0485993	-0.0350075	-0.998201	0.217029	0	0	0	1
-0.0161998	-0.999238	0.0344586	0.319164	-0.99866	0.0144549	-0.049483	-0.494026	0.048919	-0.035226	-0.998178	0.217179	0	0	0	1
-0.0161932	-0.999232	0.0346205	0.319628	-0.998643	0.0144282	-0.0498271	-0.494047	0.0492612	-0.0353924	-0.998155	0.217333	0	0	0	1
-0.0162024	-0.999223	0.0348656	0.320089	-0.998624	0.0144117	-0.0502083	-0.494027	0.0496387	-0.0356431	-0.998128	0.217543	0	0	0	1
-0.0162193	-0.999215	0.0351101	0.320573	-0.9986	0.0143992	-0.0506879	-0.494005	0.0501144	-0.0358951	-0.998095	0.217798	0	0	0	1
-0.016356	-0.999201	0.0354454	0.321052	-0.998573	0.014501	-0.0511833	-0.494022	0.0506002	-0.0362439	-0.998058	0.218085	0	0	0	1
-0.0163892	-0.999188	0.0357673	0.321491	-0.998552	0.0145026	-0.0516024	-0.494019	0.0510137	-0.0365731	-0.998025	0.21834	0	0	0	1
-0.016219	-0.99918	0.0360902	0.321957	-0.998535	0.0143019	-0.0519814	-0.493985	0.0513945	-0.0368923	-0.997993	0.218577	0	0	0	1
-0.0160716	-0.999169	0.0364496	0.322445	-0.998518	0.0141224	-0.0523494	-0.493979	0.051763	-0.0372488	-0.997961	0.218812	0	0	0	1
-0.0159949	-0.999155	0.0368533	0.32299	-0.998497	0.0140082	-0.0527883	-0.494043	0.0521994	-0.0376541	-0.997923	0.219074	0	0	0	1
-0.015667	-0.999155	0.0370141	0.32351	-0.998455	0.0136389	-0.0536658	-0.4942	0.0530875	-0.0378095	-0.99787	0.219347	0	0	0	1
-0.0157749	-0.999149	0.0371268	0.324082	-0.998422	0.0137179	-0.0542682	-0.494198	0.0536847	-0.0379361	-0.997834	0.219508	0	0	0	1
-0.0158477	-0.999147	0.0371367	0.324602	-0.998388	0.0137673	-0.0548676	-0.4942	0.0542815	-0.0379582	-0.9978	0.219622	0	0	0	1
-0.015662	-0.999149	0.0371639	0.325135	-0.998363	0.0135609	-0.0553766	-0.494138	0.0547975	-0.0379821	-0.997771	0.219724	0	0	0	1
-0.0156389	-0.999149	0.0371655	0.325707	-0.998332	0.0135161	-0.0559451	-0.494133	0.0553671	-0.0379901	-0.99774	0.219817	0	0	0	1
-0.0153844	-0.999157	0.0370569	0.326208	-0.998304	0.0132466	-0.0565054	-0.494152	0.0559389	-0.0378751	-0.997712	0.219865	0	0	0	1
-0.0153167	-0.99916	0.0370098	0.326738	-0.998283	0.0131669	-0.0568929	-0.494159	0.0563299	-0.0378294	-0.997692	0.219879	0	0	0	1
-0.0152557	-0.999161	0.0370091	0.327264	-0.998266	0.013094	-0.0572086	-0.494246	0.0566481	-0.0378294	-0.997674	0.219887	0	0	0	1
-0.0153405	-0.99916	0.0370119	0.327763	-0.998252	0.0131703	-0.0574264	-0.494341	0.0568627	-0.0378399	-0.997661	0.219864	0	0	0	1
-0.0152701	-0.999157	0.0371069	0.328232	-0.998244	0.0130881	-0.057595	-0.494409	0.0570329	-0.0379329	-0.997648	0.219883	0	0	0	1
-0.0150455	-0.999154	0.0372738	0.328779	-0.998234	0.0128459	-0.057812	-0.494451	0.0572563	-0.0380895	-0.997629	0.21995	0	0	0	1
-0.0149472	-0.999151	0.0374138	0.329318	-0.998225	0.0127327	-0.0579954	-0.494521	0.0574419	-0.038226	-0.997613	0.219987	0	0	0	1
-0.0148515	-0.999149	0.0374866	0.329865	-0.998219	0.0126277	-0.0581311	-0.494555	0.0575803	-0.0382948	-0.997603	0.219982	0	0	0	1
-0.0147251	-0.999149	0.0375553	0.330391	-0.998213	0.0124929	-0.0582495	-0.494596	0.0577028	-0.0383576	-0.997593	0.219968	0	0	0	1
-0.0147869	-0.999147	0.0375781	0.3309	-0.998206	0.0125487	-0.0583705	-0.494762	0.0578212	-0.0383855	-0.997585	0.219913	0	0	0	1
-0.0145291	-0.999155	0.0374693	0.331432	-0.99821	0.0122985	-0.0583421	-0.49482	0.057804	-0.0382616	-0.997591	0.219759	0	0	0	1
-0.0143834	-0.999163	0.0372975	0.331971	-0.998218	0.0121667	-0.0582424	-0.494829	0.057712	-0.0380804	-0.997603	0.219551	0	0	0	1
-0.0144078	-0.999171	0.0370829	0.332515	-0.998224	0.012208	-0.0581237	-0.494849	0.0575949	-0.0378662	-0.997618	0.219312	0	0	0	1
-0.0144455	-0.999177	0.0369165	0.333029	-0.998228	0.0122577	-0.0580581	-0.49493	0.0575298	-0.0377014	-0.997628	0.219111	0	0	0	1
-0.0143534	-0.999182	0.0368097	0.333477	-0.99823	0.0121729	-0.0580285	-0.49497	0.057505	-0.0375891	-0.997634	0.218968	0	0	0	1
-0.014292	-0.999187	0.0366959	0.333921	-0.998233	0.0121194	-0.057997	-0.494973	0.0574772	-0.0374717	-0.99764	0.21883	0	0	0	1
-0.0142085	-0.99919	0.0366454	0.334366	-0.998232	0.0120377	-0.0580272	-0.495001	0.0575111	-0.0374168	-0.99764	0.21874	0	0	0	1
-0.0142902	-0.999188	0.0366636	0.334851	-0.998223	0.0121133	-0.0581627	-0.495146	0.0576435	-0.0374414	-0.997631	0.218697	0	0	0	1
-0.0142922	-0.99919	0.0366235	0.335356	-0.998217	0.0121138	-0.0582632	-0.495306	0.0577444	-0.0374026	-0.997627	0.21861	0	0	0	1
-0.0143079	-0.999191	0.0365823	0.335809	-0.998212	0.0121287	-0.0583483	-0.495461	0.0578295	-0.0373634	-0.997623	0.218525	0	0	0	1
-0.0142226	-0.999192	0.0365713	0.336409	-0.998207	0.0120399	-0.0584595	-0.495564	0.0579441	-0.0373489	-0.997617	0.21845	0	0	0	1
-0.0141944	-0.999195	0.0365052	0.336989	-0.998204	0.0120135	-0.0585132	-0.495602	0.0579997	-0.0372819	-0.997617	0.218342	0	0	0	1
-0.0144913	-0.999198	0.0363193	0.337461	-0.998203	0.0123225	-0.0584731	-0.495674	0.0579507	-0.037113	-0.997626	0.218146	0	0	0	1
-0.0145523	-0.999204	0.0361169	0.337924	-0.998205	0.0123973	-0.0584133	-0.495722	0.0578911	-0.0369139	-0.997637	0.217944	0	0	0	1
-0.0143791	-0.99921	0.0360414	0.338379	-0.998205	0.0122271	-0.0584566	-0.495771	0.0579418	-0.036829	-0.997637	0.217845	0	0	0	1
-0.0143694	-0.999211	0.0360095	0.338826	-0.998199	0.0122158	-0.0585508	-0.495898	0.0580368	-0.0367977	-0.997632	0.217771	0	0	0	1
-0.0141757	-0.999217	0.0359262	0.339326	-0.998199	0.0120252	-0.058601	-0.495965	0.0580952	-0.0367039	-0.997632	0.217662	0	0	0	1
-0.0140608	-0.999218	0.0359223	0.339825	-0.998194	0.0119068	-0.0587075	-0.496015	0.058206	-0.0366945	-0.997626	0.217614	0	0	0	1
-0.0140523	-0.999215	0.0360117	0.340322	-0.998184	0.0118867	-0.0588788	-0.49606	0.0583767	-0.0367854	-0.997613	0.217633	0	0	0	1
-0.01402	-0.999213	0.0360724	0.340748	-0.998176	0.0118457	-0.0590218	-0.496081	0.0585202	-0.0368458	-0.997602	0.217642	0	0	0	1
-0.0141809	-0.999209	0.036135	0.34118	-0.998165	0.0119967	-0.0591863	-0.496172	0.0586781	-0.0369196	-0.99759	0.217643	0	0	0	1
-0.0140119	-0.999209	0.0362042	0.341655	-0.998156	0.0118169	-0.0593739	-0.49625	0.0588712	-0.0369811	-0.997577	0.21766	0	0	0	1
-0.013919	-0.999208	0.0362666	0.34219	-0.998145	0.011713	-0.0595715	-0.496344	0.0590717	-0.0370402	-0.997563	0.217665	0	0	0	1
-0.0137128	-0.999213	0.036205	0.342749	-0.998143	0.0115083	-0.0596366	-0.496354	0.0591452	-0.0369673	-0.997561	0.217568	0	0	0	1
-0.013698	-0.999219	0.0360437	0.343194	-0.998144	0.0115031	-0.0596366	-0.496387	0.0591476	-0.0368054	-0.997567	0.217412	0	0	0	1
-0.0135137	-0.999228	0.0358742	0.343639	-0.998146	0.0113292	-0.059631	-0.496415	0.0591506	-0.0366252	-0.997573	0.21725	0	0	0	1
-0.0131928	-0.999239	0.0356651	0.344037	-0.998116	0.0110007	-0.0601908	-0.49656	0.0597249	-0.0364036	-0.997547	0.217242	0	0	0	1
-0.0129308	-0.999245	0.0355917	0.3446	-0.998094	0.0107284	-0.0606002	-0.496515	0.0601448	-0.0363191	-0.997525	0.217255	0	0	0	1
-0.0126413	-0.999258	0.035334	0.345051	-0.998055	0.0104298	-0.0612937	-0.496614	0.0608519	-0.0360518	-0.997492	0.217258	0	0	0	1
-0.01233	-0.999278	0.0348723	0.345537	-0.998001	0.0101138	-0.0622227	-0.496695	0.0617974	-0.0355814	-0.997451	0.21722	0	0	0	1
-0.0121168	-0.9993	0.034321	0.345982	-0.997927	0.00989262	-0.06343	-0.496802	0.0630183	-0.03503	-0.997394	0.217221	0	0	0	1
-0.011771	-0.999329	0.0335966	0.346521	-0.997823	0.00953555	-0.0651026	-0.496861	0.0647109	-0.0343013	-0.99731	0.217268	0	0	0	1
-0.0117039	-0.999362	0.0326276	0.347084	-0.997667	0.00945248	-0.0674595	-0.496961	0.0670805	-0.0333525	-0.997186	0.217376	0	0	0	1
-0.0121151	-0.999375	0.0320694	0.347804	-0.997574	0.00985734	-0.0687692	-0.496732	0.0683826	-0.0328362	-0.997115	0.217385	0	0	0	1
-0.0128344	-0.999383	0.0315455	0.348368	-0.997466	0.0105644	-0.07021	-0.496695	0.0698059	-0.0323781	-0.997031	0.217442	0	0	0	1
-0.0132727	-0.999388	0.0311847	0.348943	-0.997374	0.0109872	-0.0714474	-0.496664	0.0710337	-0.0320626	-0.996954	0.217525	0	0	0	1
-0.0130942	-0.999393	0.0311014	0.349373	-0.997327	0.0107932	-0.0721286	-0.496663	0.0717217	-0.0319741	-0.996908	0.217617	0	0	0	1
-0.0129526	-0.999391	0.0312374	0.349719	-0.997306	0.0106322	-0.0724365	-0.49668	0.0720329	-0.0321029	-0.996881	0.217725	0	0	0	1
-0.0127073	-0.999386	0.0314868	0.350101	-0.997289	0.0103604	-0.0727166	-0.496732	0.0723184	-0.0323369	-0.996853	0.217875	0	0	0	1
-0.012456	-0.99938	0.031767	0.350548	-0.997268	0.0100787	-0.0730398	-0.496797	0.0726471	-0.0326013	-0.996821	0.218046	0	0	0	1
-0.0120649	-0.999378	0.0320055	0.351047	-0.997253	0.00966228	-0.0733086	-0.496776	0.0729263	-0.0328133	-0.996793	0.218182	0	0	0	1
-0.0117512	-0.999375	0.0322145	0.351604	-0.997237	0.00932561	-0.073563	-0.496722	0.0731892	-0.0330012	-0.996768	0.218291	0	0	0	1
-0.0117169	-0.99937	0.0323623	0.352089	-0.99722	0.00927281	-0.073795	-0.496741	0.073421	-0.0331483	-0.996746	0.218357	0	0	0	1
-0.0117196	-0.999368	0.0324179	0.352492	-0.997208	0.00926594	-0.0739608	-0.496783	0.0735864	-0.0332055	-0.996732	0.21837	0	0	0	1
-0.0115511	-0.999368	0.0324795	0.352916	-0.997197	0.00908734	-0.0741388	-0.496856	0.0737695	-0.0332561	-0.996716	0.218381	0	0	0	1
-0.011288	-0.999368	0.0325726	0.353335	-0.997186	0.00881207	-0.0743149	-0.49688	0.0739536	-0.0333311	-0.9967	0.218419	0	0	0	1
-0.0109789	-0.999367	0.0327114	0.353812	-0.997172	0.00848568	-0.0745456	-0.496911	0.0741935	-0.0334486	-0.996679	0.218487	0	0	0	1
-0.0107319	-0.999366	0.0328321	0.354314	-0.997157	0.00822266	-0.0747714	-0.496949	0.0744267	-0.0335525	-0.996658	0.218541	0	0	0	1
-0.0105759	-0.999366	0.0328842	0.354827	-0.997142	0.00805585	-0.0749867	-0.497042	0.074647	-0.0335945	-0.99664	0.218545	0	0	0	1
-0.0103905	-0.999368	0.0328898	0.355348	-0.997128	0.00786324	-0.0752015	-0.497179	0.074868	-0.033588	-0.996623	0.218522	0	0	0	1
-0.0102556	-0.99937	0.0328696	0.355875	-0.997115	0.00772394	-0.0753835	-0.497295	0.0750548	-0.0335592	-0.99661	0.218472	0	0	0	1
-0.00998464	-0.999372	0.0328811	0.356413	-0.997103	0.00744635	-0.0755746	-0.497387	0.075255	-0.0335517	-0.996595	0.218449	0	0	0	1
-0.00987993	-0.999371	0.0329564	0.356923	-0.997084	0.00732769	-0.0758273	-0.497505	0.0755108	-0.0336207	-0.996574	0.218476	0	0	0	1
-0.00962176	-0.999376	0.0328577	0.357449	-0.997078	0.00707379	-0.0759402	-0.497559	0.0756332	-0.0335036	-0.996568	0.218376	0	0	0	1
-0.00942827	-0.999383	0.0327125	0.357901	-0.997075	0.00689025	-0.0759851	-0.497584	0.0756855	-0.0333445	-0.99657	0.21824	0	0	0	1
-0.00927411	-0.999388	0.0326094	0.358357	-0.997072	0.00674224	-0.076046	-0.497588	0.0757523	-0.0332304	-0.996569	0.218135	0	0	0	1
-0.00914622	-0.999388	0.0326362	0.358758	-0.99706	0.00660713	-0.0762106	-0.497667	0.075921	-0.0332485	-0.996555	0.218127	0	0	0	1
-0.00891382	-0.999388	0.0327018	0.359228	-0.997046	0.00636323	-0.0764219	-0.497726	0.0761397	-0.0332976	-0.996537	0.218149	0	0	0	1
-0.00866414	-0.999389	0.0327487	0.359646	-0.997036	0.00610555	-0.0765721	-0.497726	0.0762981	-0.0333263	-0.996524	0.218158	0	0	0	1
-0.00831805	-0.999389	0.0328411	0.360115	-0.997025	0.00574768	-0.0767378	-0.497671	0.0764748	-0.0333929	-0.996508	0.218194	0	0	0	1
-0.00806083	-0.999382	0.033091	0.360604	-0.997004	0.0054622	-0.0770268	-0.497696	0.0767712	-0.033624	-0.996477	0.218334	0	0	0	1
-0.00790634	-0.999374	0.0333821	0.36105	-0.996979	0.00527429	-0.0773624	-0.497748	0.0771106	-0.0339041	-0.996442	0.218514	0	0	0	1
-0.00772582	-0.999368	0.033614	0.361486	-0.996957	0.00506609	-0.0776612	-0.497804	0.0774145	-0.0341229	-0.996411	0.218654	0	0	0	1
-0.00755671	-0.999363	0.0338011	0.361861	-0.996939	0.00487452	-0.077904	-0.497845	0.0776624	-0.0342975	-0.996385	0.218765	0	0	0	1
-0.00729749	-0.999358	0.0339994	0.362224	-0.996923	0.00459266	-0.0781316	-0.497853	0.077898	-0.0344761	-0.996361	0.218885	0	0	0	1
-0.00706464	-0.999351	0.0342399	0.362618	-0.996902	0.00433205	-0.0784067	-0.497879	0.0781802	-0.0346989	-0.996331	0.219031	0	0	0	1
-0.00685773	-0.999343	0.0345068	0.363078	-0.996877	0.00409276	-0.078749	-0.497967	0.0785288	-0.0349502	-0.996295	0.219195	0	0	0	1
-0.00649787	-0.999339	0.0347122	0.363583	-0.996852	0.00370622	-0.0790734	-0.49802	0.0788652	-0.0351279	-0.996262	0.219329	0	0	0	1
-0.00619871	-0.999338	0.0347868	0.364097	-0.996837	0.00339463	-0.0792799	-0.498028	0.0790821	-0.0351793	-0.996243	0.219356	0	0	0	1
-0.00611609	-0.999339	0.034767	0.364542	-0.996825	0.00330818	-0.0794387	-0.498094	0.079244	-0.0351536	-0.996231	0.219318	0	0	0	1
-0.00614066	-0.999342	0.0346836	0.364915	-0.99681	0.00333284	-0.0796223	-0.49824	0.0794271	-0.035073	-0.996219	0.219267	0	0	0	1
-0.00641673	-0.999353	0.0343223	0.364977	-0.996814	0.00363904	-0.0795621	-0.498391	0.0793585	-0.0347345	-0.996236	0.219086	0	0	0	1
-0.0067814	-0.999372	0.0336729	0.364814	-0.99684	0.00406633	-0.0792118	-0.498432	0.078998	-0.0341148	-0.996287	0.218758	0	0	0	1
-0.00716312	-0.999383	0.0332752	0.364612	-0.996858	0.00448719	-0.0789559	-0.498517	0.0787307	-0.0337474	-0.99632	0.218489	0	0	0	1
-0.0075919	-0.99939	0.0329573	0.364372	-0.99687	0.00494559	-0.0787868	-0.498638	0.0785486	-0.0334635	-0.996344	0.218314	0	0	0	1
-0.00789573	-0.999404	0.0324828	0.364138	-0.996886	0.00529357	-0.0785568	-0.498692	0.0783108	-0.0330131	-0.996378	0.218171	0	0	0	1
-0.00817968	-0.99942	0.0319143	0.363901	-0.996906	0.00563049	-0.0782764	-0.49871	0.0780241	-0.0324671	-0.996418	0.218025	0	0	0	1
-0.00861203	-0.999434	0.0313457	0.363626	-0.996925	0.00611494	-0.0780013	-0.498763	0.0777383	-0.0319322	-0.996458	0.217865	0	0	0	1
-0.00903662	-0.999447	0.0308024	0.363332	-0.996943	0.00658945	-0.0777243	-0.498844	0.0774512	-0.0314219	-0.996497	0.217675	0	0	0	1
-0.00945798	-0.99946	0.0302649	0.363031	-0.996962	0.00706018	-0.0774409	-0.49894	0.0771583	-0.0309167	-0.996535	0.217457	0	0	0	1
-0.00989465	-0.999473	0.0296829	0.362709	-0.996983	0.00755027	-0.0771266	-0.499041	0.0768346	-0.0303678	-0.996577	0.217204	0	0	0	1
-0.0102943	-0.999489	0.0290145	0.362376	-0.997008	0.00801126	-0.0767583	-0.49912	0.0764594	-0.0297291	-0.996625	0.216932	0	0	0	1
-0.0105839	-0.999505	0.0283234	0.362074	-0.997033	0.00836385	-0.0763871	-0.499148	0.0760853	-0.0290592	-0.996673	0.21669	0	0	0	1
-0.0108997	-0.999523	0.0275768	0.361742	-0.997059	0.0087465	-0.0760062	-0.499182	0.0757016	-0.0283355	-0.996724	0.216461	0	0	0	1
-0.0112348	-0.999539	0.0268387	0.361404	-0.997084	0.00914716	-0.075629	-0.499217	0.0753216	-0.0276216	-0.996772	0.216241	0	0	0	1
-0.0115487	-0.999554	0.0261554	0.361083	-0.997109	0.00952172	-0.075261	-0.49925	0.0749513	-0.0269604	-0.996818	0.216021	0	0	0	1
-0.0118734	-0.999569	0.0254099	0.360738	-0.997134	0.00991177	-0.0748709	-0.499281	0.0745597	-0.0262375	-0.996867	0.21579	0	0	0	1
-0.0121996	-0.999582	0.0247521	0.360419	-0.997157	0.0102954	-0.0745172	-0.499319	0.0742041	-0.0256022	-0.99691	0.215569	0	0	0	1
-0.0125266	-0.999594	0.0240801	0.360086	-0.997181	0.0106809	-0.0741367	-0.499353	0.0738223	-0.0249524	-0.996955	0.215322	0	0	0	1
-0.0128718	-0.999605	0.023433	0.359751	-0.997204	0.0110821	-0.0737681	-0.499398	0.0734522	-0.0243285	-0.996998	0.215077	0	0	0	1
-0.0132061	-0.999618	0.0227123	0.359404	-0.997229	0.011478	-0.0733668	-0.499427	0.073051	-0.0236298	-0.997044	0.214825	0	0	0	1
-0.0135227	-0.999631	0.0219194	0.359052	-0.997255	0.0118613	-0.0729543	-0.499447	0.0726403	-0.0228574	-0.997092	0.214599	0	0	0	1
-0.0138121	-0.999644	0.0211578	0.358726	-0.997278	0.0122136	-0.0725798	-0.499469	0.0722684	-0.0221143	-0.997136	0.214404	0	0	0	1
-0.0140789	-0.999657	0.0203384	0.358398	-0.997303	0.0125476	-0.0721741	-0.499474	0.071867	-0.0213113	-0.997182	0.214219	0	0	0	1
-0.0143616	-0.99967	0.0194734	0.358053	-0.997329	0.0129004	-0.0717573	-0.499479	0.0714554	-0.0204636	-0.99723	0.214029	0	0	0	1
-0.0146552	-0.999683	0.0185629	0.357693	-0.997355	0.013267	-0.071317	-0.499483	0.0710211	-0.0195707	-0.997279	0.213836	0	0	0	1
-0.0149167	-0.999695	0.0176803	0.357349	-0.997382	0.0135987	-0.0708865	-0.49948	0.0705974	-0.0187031	-0.997325	0.213652	0	0	0	1
-0.0151959	-0.99971	0.0165688	0.356943	-0.997414	0.013965	-0.0703589	-0.499453	0.0700801	-0.0176069	-0.997382	0.213447	0	0	0	1
-0.0154159	-0.999725	0.0154073	0.356544	-0.997448	0.0142751	-0.0698052	-0.499394	0.0695391	-0.016456	-0.997439	0.21326	0	0	0	1
-0.0156207	-0.999739	0.0142951	0.35616	-0.997481	0.0145648	-0.0692839	-0.499334	0.0690306	-0.0153532	-0.997492	0.21311	0	0	0	1
-0.0158491	-0.999749	0.0132739	0.355789	-0.997508	0.01487	-0.0688153	-0.499293	0.0685737	-0.0143434	-0.997539	0.212978	0	0	0	1
-0.0160854	-0.99976	0.012175	0.355393	-0.997538	0.0151877	-0.0683116	-0.499246	0.0680833	-0.0132558	-0.997587	0.212835	0	0	0	1
-0.0163477	-0.999768	0.0111033	0.354993	-0.997567	0.0155285	-0.0678139	-0.499208	0.0675988	-0.0121969	-0.997634	0.212695	0	0	0	1
-0.016621	-0.999773	0.0101807	0.354624	-0.99759	0.0158684	-0.0673882	-0.499193	0.0671845	-0.0112883	-0.997673	0.21258	0	0	0	1
-0.0169511	-0.999775	0.00941436	0.35427	-0.997608	0.016253	-0.067037	-0.499216	0.066842	-0.0105402	-0.997704	0.212483	0	0	0	1
-0.0173335	-0.999776	0.00862118	0.35388	-0.997625	0.0166911	-0.0666687	-0.499255	0.0664829	-0.00976839	-0.997736	0.212381	0	0	0	1
-0.0177177	-0.999775	0.00790008	0.353513	-0.99764	0.0171255	-0.066331	-0.499298	0.0661539	-0.00906877	-0.997764	0.212294	0	0	0	1
-0.0180598	-0.999774	0.00720506	0.353169	-0.997656	0.0175157	-0.0659916	-0.499329	0.0658236	-0.00839209	-0.997792	0.212202	0	0	0	1
-0.0183996	-0.999773	0.00647382	0.352823	-0.997672	0.0179056	-0.0656378	-0.499352	0.0654801	-0.00767861	-0.99782	0.212109	0	0	0	1
-0.0189128	-0.999767	0.00583097	0.352482	-0.997703	0.0184642	-0.0650235	-0.499327	0.0648738	-0.00705954	-0.997864	0.211986	0	0	0	1
-0.0193804	-0.999762	0.00520636	0.352136	-0.997723	0.0189743	-0.0645591	-0.499349	0.0644181	-0.0064579	-0.997898	0.211873	0	0	0	1
-0.0197887	-0.999757	0.00450167	0.35177	-0.997739	0.0194295	-0.0641719	-0.499386	0.064042	-0.00577362	-0.997926	0.211765	0	0	0	1
-0.020173	-0.999753	0.003734	0.351402	-0.997758	0.0198643	-0.0637464	-0.499403	0.0636296	-0.00502386	-0.997957	0.21165	0	0	0	1
-0.0205301	-0.999748	0.00290924	0.351033	-0.997779	0.020275	-0.0632931	-0.4994	0.0631914	-0.00421449	-0.997988	0.211526	0	0	0	1
-0.0209152	-0.999742	0.00210023	0.350657	-0.997798	0.020712	-0.0628458	-0.499411	0.0627593	-0.00342237	-0.998019	0.211405	0	0	0	1
-0.0212458	-0.999737	0.00142783	0.350333	-0.997812	0.0210851	-0.0625013	-0.499433	0.0624279	-0.00276496	-0.998041	0.211303	0	0	0	1
-0.0215398	-0.999731	0.000562434	0.34997	-0.997831	0.0214333	-0.062077	-0.499424	0.0620215	-0.00191073	-0.998069	0.211192	0	0	0	1
-0.0218281	-0.999725	-0.000471085	0.349568	-0.997853	0.0217856	-0.0615905	-0.499391	0.061557	-0.000886758	-0.998099	0.211072	0	0	0	1
-0.0221195	-0.999718	-0.00145991	0.349175	-0.997874	0.0221373	-0.0611221	-0.499363	0.0611104	9.23525e-05	-0.998127	0.210961	0	0	0	1
-0.0224424	-0.999708	-0.002538	0.348742	-0.997897	0.0225249	-0.0606113	-0.499338	0.0606241	0.00115989	-0.998156	0.210841	0	0	0	1
-0.0227931	-0.999697	-0.00364962	0.348289	-0.997919	0.0229412	-0.0600815	-0.499316	0.0601203	0.00226004	-0.998184	0.210719	0	0	0	1
-0.0231429	-0.999686	-0.00447709	0.347912	-0.997934	0.0233388	-0.0596843	-0.499326	0.0597433	0.003074	-0.998205	0.210627	0	0	0	1
-0.0235106	-0.999673	-0.00537246	0.347504	-0.997949	0.0237577	-0.0592566	-0.499337	0.0593381	0.00395568	-0.998226	0.210527	0	0	0	1
-0.0238732	-0.999659	-0.00627388	0.347102	-0.997966	0.024171	-0.0588082	-0.499339	0.0589131	0.00484453	-0.998247	0.210427	0	0	0	1
-0.024238	-0.999645	-0.00707312	0.346733	-0.997982	0.0245797	-0.0583706	-0.499337	0.0584971	0.00563138	-0.998268	0.210336	0	0	0	1
-0.0248007	-0.999625	-0.00785883	0.346341	-0.998011	0.0251827	-0.057613	-0.499276	0.0577626	0.00640164	-0.998306	0.210219	0	0	0	1
-0.0251947	-0.999609	-0.00864324	0.345962	-0.998024	0.0256182	-0.0571859	-0.49929	0.0573583	0.00717264	-0.998324	0.210129	0	0	0	1
-0.025543	-0.999593	-0.00946364	0.345588	-0.998037	0.0260097	-0.0567728	-0.499293	0.0569691	0.00798215	-0.99834	0.21004	0	0	0	1
-0.0259284	-0.999576	-0.0100977	0.345246	-0.998045	0.0264278	-0.0564449	-0.499332	0.0566612	0.00860166	-0.998352	0.209968	0	0	0	1
-0.0262929	-0.99956	-0.0107712	0.344905	-0.998055	0.0268264	-0.0560744	-0.499352	0.056312	0.00926308	-0.998366	0.209891	0	0	0	1
-0.0267087	-0.999541	-0.011461	0.344546	-0.998066	0.0272764	-0.0556611	-0.49937	0.0559216	0.00993938	-0.998382	0.209812	0	0	0	1
-0.0272094	-0.99952	-0.0120855	0.344171	-0.998077	0.0278065	-0.0552095	-0.499402	0.0554925	0.0105472	-0.998399	0.20973	0	0	0	1
-0.0277351	-0.999499	-0.0126872	0.343784	-0.998083	0.0283603	-0.0548011	-0.499458	0.0551068	0.0111301	-0.998414	0.209656	0	0	0	1
-0.0283115	-0.999476	-0.0131598	0.343409	-0.998086	0.0289577	-0.0544392	-0.499541	0.0547651	0.0115804	-0.998428	0.2096	0	0	0	1
-0.0289508	-0.999451	-0.0136868	0.343016	-0.998098	0.029618	-0.0538654	-0.49956	0.0542146	0.0120884	-0.998452	0.209512	0	0	0	1
-0.0295055	-0.999427	-0.0142151	0.3426	-0.998107	0.0301944	-0.0533808	-0.499576	0.0537528	0.0126002	-0.998471	0.209417	0	0	0	1
-0.0299705	-0.999405	-0.0147757	0.34221	-0.99811	0.0306844	-0.053035	-0.499616	0.0534303	0.0131453	-0.998481	0.209348	0	0	0	1
-0.0303833	-0.999384	-0.0153698	0.341834	-0.998118	0.0311228	-0.0526306	-0.499618	0.0530499	0.0137287	-0.998493	0.209266	0	0	0	1
-0.0308059	-0.999362	-0.0159709	0.341457	-0.998124	0.0315713	-0.0522535	-0.499636	0.0526978	0.0143182	-0.998504	0.209192	0	0	0	1
-0.0312166	-0.999338	-0.0166211	0.341055	-0.998131	0.0320098	-0.0518499	-0.499637	0.052321	0.0149584	-0.998514	0.209118	0	0	0	1
-0.0316472	-0.999314	-0.0172436	0.340638	-0.998138	0.0324658	-0.0514304	-0.499623	0.0519284	0.0155707	-0.998525	0.209075	0	0	0	1
-0.0320824	-0.99929	-0.017846	0.340206	-0.998143	0.0329253	-0.0510288	-0.499604	0.0515536	0.0161626	-0.998535	0.20905	0	0	0	1
-0.0324835	-0.999262	-0.0186755	0.339751	-0.998152	0.0333608	-0.0505619	-0.499576	0.051121	0.0169854	-0.998544	0.209011	0	0	0	1
-0.0327934	-0.999231	-0.0197294	0.339318	-0.998167	0.0337148	-0.0500393	-0.499514	0.0506395	0.0180391	-0.99855	0.208967	0	0	0	1
-0.0329623	-0.999201	-0.0209585	0.338905	-0.998188	0.0339347	-0.0494631	-0.499395	0.0501082	0.0192769	-0.998554	0.208913	0	0	0	1
-0.0331411	-0.999173	-0.0219917	0.338542	-0.998204	0.0341556	-0.0489937	-0.499312	0.0496778	0.0203153	-0.998555	0.20887	0	0	0	1
-0.0334252	-0.99914	-0.023016	0.338131	-0.998216	0.0344799	-0.0485046	-0.499263	0.04923	0.0213404	-0.998555	0.20881	0	0	0	1
-0.0338426	-0.999105	-0.0239285	0.337676	-0.998222	0.0349321	-0.0480671	-0.499272	0.0488335	0.0222459	-0.998555	0.208784	0	0	0	1
-0.0342562	-0.99907	-0.0247627	0.337234	-0.998225	0.035377	-0.0476745	-0.49929	0.0484798	0.0230722	-0.998554	0.208788	0	0	0	1
-0.033729	-0.999065	-0.025695	0.336787	-0.998264	0.0348843	-0.0472073	-0.499297	0.048033	0.0240448	-0.998552	0.208783	0	0	0	1
-0.034013	-0.99904	-0.0262815	0.33643	-0.998281	0.035182	-0.0466273	-0.499273	0.0474807	0.024637	-0.998564	0.208754	0	0	0	1
-0.0343133	-0.999013	-0.0269108	0.336055	-0.99829	0.035501	-0.0461981	-0.499304	0.0470814	0.0252661	-0.998567	0.208695	0	0	0	1
-0.0346693	-0.998983	-0.0275495	0.335688	-0.998293	0.0358776	-0.0458388	-0.499347	0.0467542	0.0258998	-0.998567	0.208638	0	0	0	1
-0.0350167	-0.998954	-0.0281668	0.335326	-0.998298	0.036243	-0.0454399	-0.499375	0.0463868	0.0265142	-0.998568	0.208574	0	0	0	1
-0.0353665	-0.998923	-0.0288347	0.334923	-0.998304	0.0366117	-0.0450011	-0.499395	0.0459818	0.0271808	-0.998568	0.208525	0	0	0	1
-0.0356383	-0.998897	-0.0293823	0.334491	-0.998314	0.0368959	-0.0445478	-0.499395	0.0455564	0.0277316	-0.998573	0.20849	0	0	0	1
-0.0360466	-0.998871	-0.0297524	0.334045	-0.998317	0.0373094	-0.0441425	-0.499391	0.0451763	0.0280975	-0.99858	0.208461	0	0	0	1
-0.0363982	-0.99885	-0.0300475	0.333602	-0.99832	0.0376635	-0.0437687	-0.499389	0.0448237	0.0283903	-0.998587	0.208417	0	0	0	1
-0.0366925	-0.998831	-0.0303164	0.33314	-0.998324	0.0379599	-0.0434273	-0.499379	0.0445009	0.0286585	-0.998594	0.208355	0	0	0	1
-0.0369134	-0.998816	-0.0305287	0.332672	-0.998329	0.0381806	-0.0430984	-0.499328	0.0441865	0.0288731	-0.998602	0.208311	0	0	0	1
-0.0372555	-0.998798	-0.0307272	0.332234	-0.998329	0.0385224	-0.0427902	-0.4993	0.0438959	0.0290681	-0.998609	0.208241	0	0	0	1
-0.0374651	-0.998783	-0.0309383	0.331753	-0.998335	0.038732	-0.0424791	-0.499267	0.0435992	0.0292816	-0.998616	0.208177	0	0	0	1
-0.0376337	-0.998774	-0.031045	0.331317	-0.998339	0.0388977	-0.0422237	-0.499177	0.043353	0.0293908	-0.998623	0.208155	0	0	0	1
-0.037945	-0.998758	-0.0311567	0.33083	-0.998338	0.039206	-0.0419647	-0.499128	0.0431076	0.0294989	-0.998631	0.208132	0	0	0	1
-0.0381553	-0.998746	-0.0312851	0.330266	-0.998343	0.0394121	-0.0416403	-0.499067	0.0427946	0.0296308	-0.99864	0.20806	0	0	0	1
-0.0383071	-0.998739	-0.031341	0.329729	-0.998349	0.039558	-0.0413615	-0.498984	0.0425227	0.0296911	-0.99865	0.208036	0	0	0	1
-0.0383393	-0.998738	-0.0313383	0.329224	-0.998359	0.0395824	-0.0411043	-0.49886	0.0422664	0.0296972	-0.998661	0.208048	0	0	0	1
-0.0386863	-0.998725	-0.0313203	0.328663	-0.998353	0.0399229	-0.0409156	-0.498859	0.0420873	0.0296721	-0.998669	0.208082	0	0	0	1
-0.0388536	-0.998717	-0.0313611	0.328149	-0.998356	0.0400846	-0.0406743	-0.498807	0.0418527	0.0297155	-0.998678	0.208072	0	0	0	1
-0.0388686	-0.998715	-0.0314235	0.327655	-0.998366	0.0400949	-0.0404268	-0.498768	0.0416083	0.0297871	-0.998686	0.208043	0	0	0	1
-0.0388784	-0.998714	-0.0314407	0.327213	-0.998374	0.0400995	-0.0402281	-0.498714	0.0414106	0.0298118	-0.998693	0.208047	0	0	0	1
-0.0390036	-0.99871	-0.0314003	0.326764	-0.998375	0.0402185	-0.0400797	-0.498678	0.0412644	0.0297723	-0.998701	0.208097	0	0	0	1
-0.0390462	-0.998707	-0.0314508	0.326297	-0.998383	0.0402559	-0.0398369	-0.498597	0.041025	0.0298308	-0.998709	0.208077	0	0	0	1
-0.0393324	-0.998691	-0.0315807	0.325737	-0.998383	0.040539	-0.0395579	-0.498619	0.0407599	0.02996	-0.998716	0.208006	0	0	0	1
-0.0393341	-0.998687	-0.0317209	0.32527	-0.998394	0.0405381	-0.0392795	-0.498583	0.0404873	0.0301111	-0.998722	0.207924	0	0	0	1
-0.0393058	-0.998685	-0.0318314	0.324878	-0.998403	0.0405079	-0.0390711	-0.498574	0.0402826	0.0302311	-0.998727	0.207868	0	0	0	1
-0.0394864	-0.998673	-0.0319823	0.324461	-0.998405	0.0406873	-0.0388331	-0.498569	0.0400563	0.0303841	-0.998731	0.207787	0	0	0	1
-0.0397344	-0.998659	-0.0321141	0.324035	-0.998405	0.040933	-0.0385904	-0.498552	0.0398266	0.0305157	-0.998737	0.207716	0	0	0	1
-0.039882	-0.998649	-0.0322346	0.323597	-0.998408	0.0410776	-0.0383368	-0.498507	0.0395826	0.0306406	-0.998742	0.20765	0	0	0	1
-0.0401441	-0.998636	-0.0322956	0.323104	-0.998407	0.0413346	-0.0380947	-0.498444	0.0393511	0.030701	-0.99875	0.207626	0	0	0	1
-0.0402406	-0.998631	-0.0323467	0.322659	-0.998412	0.0414259	-0.0378576	-0.498342	0.0391192	0.0307581	-0.998757	0.207604	0	0	0	1
-0.0402784	-0.998628	-0.0323758	0.322215	-0.998418	0.0414593	-0.0376776	-0.498328	0.0389416	0.0307931	-0.998763	0.207602	0	0	0	1
-0.0403438	-0.998622	-0.0324818	0.321777	-0.998423	0.0415221	-0.0374643	-0.498331	0.0387349	0.0309053	-0.998768	0.207552	0	0	0	1
-0.0403818	-0.998616	-0.0326206	0.321346	-0.99843	0.0415585	-0.0372381	-0.498349	0.0385157	0.0310518	-0.998771	0.207483	0	0	0	1
-0.040349	-0.998615	-0.0326832	0.320934	-0.998439	0.0415221	-0.0370473	-0.498302	0.0383266	0.0311235	-0.998777	0.207484	0	0	0	1
-0.0404881	-0.998602	-0.0329272	0.32046	-0.998443	0.0416622	-0.0367797	-0.498208	0.0380735	0.0313729	-0.998778	0.207524	0	0	0	1
-0.0406597	-0.998591	-0.0330453	0.319979	-0.998444	0.0418311	-0.0365542	-0.498147	0.0378585	0.0314937	-0.998783	0.207551	0	0	0	1
-0.0407352	-0.998583	-0.0331904	0.319497	-0.99845	0.0419038	-0.0362908	-0.498098	0.0376036	0.0316468	-0.998788	0.207504	0	0	0	1
-0.0407741	-0.998578	-0.033304	0.319029	-0.998456	0.0419403	-0.0360814	-0.498105	0.0374003	0.0317675	-0.998791	0.207472	0	0	0	1
-0.0408064	-0.998571	-0.033457	0.31859	-0.998464	0.0419704	-0.0358327	-0.498079	0.0371592	0.0319295	-0.998795	0.207409	0	0	0	1
-0.040935	-0.998559	-0.0336716	0.318185	-0.998468	0.0420987	-0.0355767	-0.498075	0.0369164	0.0321498	-0.998797	0.207329	0	0	0	1
-0.0409325	-0.998549	-0.0339531	0.317756	-0.998478	0.0420974	-0.0352936	-0.49805	0.0366452	0.0324429	-0.998798	0.20726	0	0	0	1
-0.0408859	-0.998544	-0.0341789	0.317308	-0.998489	0.0420509	-0.0350405	-0.498001	0.0364002	0.0326806	-0.998799	0.207251	0	0	0	1
-0.0409693	-0.998532	-0.0344277	0.316839	-0.998494	0.0421346	-0.0347776	-0.497925	0.0361506	0.0329371	-0.9988	0.207269	0	0	0	1
-0.0410003	-0.998526	-0.0345457	0.316356	-0.998501	0.0421623	-0.0345496	-0.497837	0.0359287	0.0330634	-0.998803	0.207306	0	0	0	1
-0.0410276	-0.998521	-0.0346741	0.315869	-0.998508	0.0421868	-0.0343239	-0.49778	0.0357094	0.0332001	-0.998807	0.207313	0	0	0	1
-0.0410099	-0.998521	-0.0347001	0.315362	-0.998516	0.042163	-0.0341146	-0.497656	0.0355006	0.0332356	-0.998813	0.207358	0	0	0	1
-0.0411688	-0.998515	-0.0346691	0.314844	-0.998514	0.0423163	-0.0339797	-0.497597	0.0353697	0.0332047	-0.998819	0.207448	0	0	0	1
-0.041041	-0.998521	-0.0346445	0.314295	-0.998526	0.0421817	-0.0338005	-0.497509	0.0351853	0.0331922	-0.998826	0.20751	0	0	0	1
-0.0411745	-0.998517	-0.0345925	0.313721	-0.998527	0.0423076	-0.0336277	-0.497436	0.0350148	0.033143	-0.998833	0.20758	0	0	0	1
-0.04109	-0.998522	-0.0345713	0.31321	-0.998536	0.0422171	-0.0334707	-0.497376	0.0348541	0.0331314	-0.998839	0.207634	0	0	0	1
-0.041158	-0.998519	-0.0345813	0.31267	-0.998538	0.0422803	-0.0333129	-0.497383	0.0346991	0.0331457	-0.998844	0.207675	0	0	0	1
-0.0411999	-0.998513	-0.0346822	0.312238	-0.998544	0.0423186	-0.0330994	-0.497328	0.0344913	0.033254	-0.998848	0.207646	0	0	0	1
-0.0411928	-0.998504	-0.0349508	0.311783	-0.998553	0.0423112	-0.0328144	-0.497266	0.0342176	0.0335345	-0.998848	0.207602	0	0	0	1
-0.0412667	-0.998492	-0.0352118	0.311362	-0.998558	0.042386	-0.0325756	-0.497232	0.0339924	0.0338027	-0.998846	0.207607	0	0	0	1
-0.0414147	-0.998469	-0.0356769	0.310893	-0.998562	0.0425388	-0.0322542	-0.497131	0.0336959	0.0342757	-0.99884	0.207636	0	0	0	1
-0.0414722	-0.998443	-0.0363358	0.310389	-0.998572	0.0426041	-0.0318408	-0.496965	0.0333127	0.0349494	-0.99883	0.207714	0	0	0	1
-0.0415901	-0.9984	-0.0373888	0.309845	-0.998583	0.042738	-0.0313119	-0.496849	0.0328332	0.0360195	-0.998808	0.207783	0	0	0	1
-0.0414811	-0.998366	-0.0383869	0.309401	-0.998608	0.0426375	-0.0306543	-0.496726	0.0322144	0.0370478	-0.99879	0.207837	0	0	0	1
-0.04148	-0.998324	-0.0394683	0.308954	-0.998625	0.0426492	-0.0300767	-0.496619	0.0316831	0.0381523	-0.998766	0.207876	0	0	0	1
-0.0416035	-0.998279	-0.0404627	0.308535	-0.998635	0.0427844	-0.0295665	-0.496545	0.0312203	0.0391632	-0.998741	0.207886	0	0	0	1
-0.0417357	-0.998236	-0.0413805	0.308126	-0.998643	0.0429255	-0.0290733	-0.496504	0.0307718	0.0400967	-0.998718	0.207846	0	0	0	1
-0.0418916	-0.998196	-0.0421852	0.307751	-0.998648	0.0430892	-0.0286553	-0.496488	0.0303948	0.0409134	-0.998696	0.207798	0	0	0	1
-0.0420806	-0.998155	-0.0429574	0.307381	-0.998651	0.0432848	-0.02825	-0.496473	0.0300308	0.0416963	-0.998675	0.207756	0	0	0	1
-0.0421941	-0.998121	-0.0436298	0.307019	-0.998656	0.0434038	-0.0279001	-0.496485	0.0297149	0.0423796	-0.998656	0.207733	0	0	0	1
-0.0424445	-0.998079	-0.0443489	0.306567	-0.998655	0.0436591	-0.0275136	-0.496523	0.0293705	0.0431071	-0.998635	0.207718	0	0	0	1
-0.042641	-0.998047	-0.0448657	0.306127	-0.998656	0.0438558	-0.0271679	-0.496528	0.029056	0.0436326	-0.998621	0.207692	0	0	0	1
-0.0427909	-0.998024	-0.0452504	0.305699	-0.998658	0.0440029	-0.0268483	-0.496476	0.0287599	0.0440264	-0.998612	0.207656	0	0	0	1
-0.0428793	-0.998009	-0.0454888	0.305288	-0.998662	0.0440865	-0.0265845	-0.496396	0.0285106	0.0442736	-0.998609	0.207617	0	0	0	1
-0.0430066	-0.997997	-0.0456216	0.30483	-0.998663	0.0442073	-0.0263491	-0.496307	0.0282867	0.0444129	-0.998609	0.207605	0	0	0	1
-0.0432034	-0.997985	-0.0457172	0.304351	-0.99866	0.044397	-0.0261284	-0.496234	0.028079	0.0445127	-0.99861	0.207592	0	0	0	1
-0.0434303	-0.99797	-0.0458193	0.303838	-0.998656	0.0446176	-0.0259178	-0.496227	0.0278831	0.0446176	-0.998611	0.207588	0	0	0	1
-0.0435159	-0.99796	-0.0459515	0.303379	-0.998658	0.0446966	-0.0256875	-0.496138	0.0276625	0.0447575	-0.998611	0.207602	0	0	0	1
-0.0435691	-0.997949	-0.0461392	0.302894	-0.998662	0.0447442	-0.0254471	-0.49602	0.0274329	0.0449543	-0.998608	0.207623	0	0	0	1
-0.0435772	-0.997945	-0.0462246	0.302421	-0.998667	0.0447448	-0.025229	-0.495905	0.027219	0.0450491	-0.99861	0.207623	0	0	0	1
-0.0437214	-0.997934	-0.0463206	0.301885	-0.998667	0.0448811	-0.0249958	-0.495902	0.0269967	0.0451515	-0.998611	0.207583	0	0	0	1
-0.043584	-0.997936	-0.0464136	0.301444	-0.998679	0.0447359	-0.0247686	-0.495878	0.0267674	0.0452583	-0.998613	0.207539	0	0	0	1
-0.0434517	-0.997936	-0.0465278	0.301016	-0.998693	0.0445928	-0.0244675	-0.495855	0.0264654	0.0453893	-0.998615	0.207462	0	0	0	1
-0.0434724	-0.997926	-0.0467237	0.300583	-0.998699	0.0446063	-0.0241932	-0.49582	0.0262007	0.0455967	-0.998612	0.207396	0	0	0	1
-0.0434747	-0.997915	-0.0469555	0.300174	-0.998706	0.0446026	-0.0239304	-0.495788	0.0259484	0.0458398	-0.998608	0.207336	0	0	0	1
-0.0432607	-0.997911	-0.0472382	0.299772	-0.998722	0.0443831	-0.0236557	-0.495758	0.0256764	0.0461399	-0.998601	0.207263	0	0	0	1
-0.0431375	-0.997908	-0.0474123	0.29932	-0.998734	0.0442527	-0.0234051	-0.4957	0.0254278	0.0463281	-0.998599	0.207218	0	0	0	1
-0.0431529	-0.997904	-0.0474932	0.298869	-0.998738	0.044261	-0.0232092	-0.495623	0.0252362	0.0464171	-0.9986	0.207212	0	0	0	1
-0.043278	-0.997895	-0.0475652	0.298373	-0.998738	0.0443774	-0.0229812	-0.495524	0.0250172	0.046496	-0.998601	0.207188	0	0	0	1
-0.0433689	-0.997891	-0.0475752	0.297908	-0.998738	0.0444604	-0.0228049	-0.495399	0.0248456	0.0465116	-0.998605	0.20721	0	0	0	1
-0.0436026	-0.997885	-0.0474861	0.297411	-0.99873	0.0446877	-0.0227097	-0.495255	0.0247572	0.046421	-0.998611	0.207314	0	0	0	1
-0.0436197	-0.997886	-0.0474438	0.296916	-0.998733	0.0446983	-0.0225936	-0.495138	0.02464	0.0463836	-0.998616	0.207388	0	0	0	1
-0.0434547	-0.997896	-0.0473866	0.296392	-0.998742	0.0445279	-0.02251	-0.495105	0.0245462	0.0463342	-0.998621	0.207478	0	0	0	1
-0.0432043	-0.997909	-0.0473332	0.295886	-0.998756	0.0442717	-0.0224169	-0.495052	0.0244391	0.0462912	-0.998625	0.207561	0	0	0	1
-0.0427864	-0.997929	-0.0472929	0.295464	-0.998776	0.0438482	-0.022326	-0.494993	0.024327	0.0462652	-0.998629	0.207631	0	0	0	1
-0.0426552	-0.997934	-0.0472979	0.295026	-0.998784	0.0437131	-0.022239	-0.495019	0.0242341	0.0462772	-0.998631	0.207669	0	0	0	1
-0.0425651	-0.997935	-0.0473755	0.29463	-0.998792	0.043617	-0.0220725	-0.494998	0.0240667	0.0463641	-0.998631	0.207643	0	0	0	1
-0.0426107	-0.997925	-0.0475275	0.294236	-0.998795	0.0436573	-0.0218783	-0.495006	0.0238813	0.0465233	-0.998628	0.207588	0	0	0	1
-0.0426721	-0.997913	-0.0477253	0.293793	-0.998797	0.0437124	-0.0216411	-0.495011	0.0236556	0.0467298	-0.998624	0.207529	0	0	0	1
-0.0426264	-0.997907	-0.0479011	0.29335	-0.998804	0.0436618	-0.0214482	-0.49497	0.0234683	0.0469149	-0.998619	0.207539	0	0	0	1
-0.0425685	-0.997896	-0.0481701	0.29291	-0.998812	0.0435985	-0.0212013	-0.494873	0.0232304	0.0471957	-0.998612	0.20755	0	0	0	1
-0.0424984	-0.997887	-0.048422	0.292358	-0.99882	0.043522	-0.0209447	-0.494747	0.0229814	0.0474602	-0.998605	0.207573	0	0	0	1
-0.0424998	-0.997878	-0.0486184	0.291798	-0.998826	0.0435151	-0.0206765	-0.494667	0.0227217	0.0476679	-0.998601	0.20754	0	0	0	1
-0.0422753	-0.997877	-0.0488177	0.291191	-0.998844	0.0432785	-0.0203345	-0.494545	0.0223776	0.0478869	-0.998598	0.207449	0	0	0	1
-0.0421045	-0.997875	-0.0490183	0.290556	-0.998858	0.0430959	-0.0199979	-0.494437	0.0220414	0.0481056	-0.998595	0.207359	0	0	0	1
-0.0416841	-0.997885	-0.0491664	0.290005	-0.998882	0.0426656	-0.019735	-0.49431	0.0217645	0.0482741	-0.998593	0.207314	0	0	0	1
-0.0417417	-0.997877	-0.0492738	0.289441	-0.998884	0.0427146	-0.0195066	-0.49424	0.0215434	0.0483898	-0.998592	0.207283	0	0	0	1
-0.041874	-0.997863	-0.0494607	0.288916	-0.998885	0.0428373	-0.0192245	-0.494192	0.0212757	0.0485858	-0.998589	0.207192	0	0	0	1
-0.0420342	-0.997844	-0.0497093	0.288313	-0.998884	0.0429875	-0.0189087	-0.494237	0.0209783	0.0488443	-0.998582	0.207062	0	0	0	1
-0.04204	-0.997826	-0.0500531	0.287701	-0.998893	0.0429795	-0.01848	-0.494238	0.0205646	0.049206	-0.998573	0.206857	0	0	0	1
-0.0419464	-0.997804	-0.0505707	0.287023	-0.998908	0.042868	-0.0179091	-0.494252	0.0200111	0.0497495	-0.998558	0.206553	0	0	0	1
-0.0419307	-0.99777	-0.0512498	0.286221	-0.998923	0.0428267	-0.0171321	-0.494207	0.0192623	0.0504614	-0.998537	0.206121	0	0	0	1
-0.0415727	-0.997744	-0.0520462	0.28533	-0.998957	0.0424307	-0.0161013	-0.494027	0.0182468	0.0513077	-0.998512	0.205545	0	0	0	1
-0.0411028	-0.997756	-0.0521794	0.284729	-0.998996	0.0419079	-0.0150372	-0.49383	0.0171637	0.051494	-0.998522	0.205095	0	0	0	1
-0.0411102	-0.99777	-0.0519054	0.284314	-0.999009	0.0418696	-0.0142391	-0.493704	0.016354	0.0512537	-0.998548	0.204863	0	0	0	1
-0.0413329	-0.997767	-0.0517842	0.283885	-0.99901	0.042058	-0.0136042	-0.493629	0.0157251	0.0511557	-0.998563	0.204662	0	0	0	1
-0.0414841	-0.997759	-0.0518188	0.28352	-0.999012	0.0421827	-0.0130726	-0.493577	0.0152026	0.0512103	-0.998569	0.20445	0	0	0	1
-0.0416826	-0.99774	-0.0520406	0.283138	-0.999009	0.0423646	-0.0126811	-0.493541	0.0148306	0.0514455	-0.998562	0.204252	0	0	0	1
-0.0416968	-0.99773	-0.0522202	0.28281	-0.999012	0.0423689	-0.0124369	-0.49352	0.0145946	0.0516351	-0.998556	0.204135	0	0	0	1
-0.0418698	-0.997714	-0.0523824	0.282493	-0.999008	0.0425328	-0.0122113	-0.493511	0.0143848	0.0518042	-0.99855	0.204026	0	0	0	1
-0.0420457	-0.997698	-0.0525484	0.282155	-0.999003	0.0426993	-0.0119806	-0.493541	0.0141702	0.0519773	-0.998544	0.203913	0	0	0	1
-0.042236	-0.997681	-0.0527031	0.281792	-0.998998	0.0428804	-0.011758	-0.493583	0.0139641	0.0521386	-0.998539	0.203807	0	0	0	1
-0.0423709	-0.997669	-0.0528309	0.281433	-0.998995	0.0430073	-0.0115657	-0.493615	0.0137842	0.0522727	-0.998534	0.20373	0	0	0	1
-0.0424513	-0.997658	-0.0529704	0.281037	-0.998995	0.0430783	-0.0113491	-0.493627	0.0135778	0.0524203	-0.998529	0.203646	0	0	0	1
-0.0424737	-0.997652	-0.0530742	0.280615	-0.998996	0.0430925	-0.0111671	-0.493652	0.0134014	0.0525315	-0.998526	0.203594	0	0	0	1
-0.0423954	-0.997651	-0.0531498	0.280205	-0.999001	0.0430073	-0.0110173	-0.493641	0.0132506	0.0526146	-0.998523	0.203576	0	0	0	1
-0.0421428	-0.997659	-0.0531946	0.279773	-0.999014	0.0427478	-0.0108818	-0.493582	0.0131037	0.0526685	-0.998522	0.203586	0	0	0	1
-0.0419755	-0.997664	-0.0532403	0.279336	-0.999023	0.0425744	-0.0107605	-0.493601	0.0129754	0.0527216	-0.998521	0.203596	0	0	0	1
-0.0416948	-0.99767	-0.0533538	0.278851	-0.999037	0.0422846	-0.0105645	-0.493621	0.0127693	0.0528469	-0.998517	0.203552	0	0	0	1
-0.0416222	-0.997665	-0.0534988	0.278389	-0.999043	0.0422017	-0.0103389	-0.493619	0.0125459	0.0530021	-0.998512	0.203481	0	0	0	1
-0.041536	-0.997661	-0.053647	0.277969	-0.999049	0.042105	-0.0101097	-0.493617	0.0123183	0.053161	-0.998506	0.2034	0	0	0	1
-0.041605	-0.99765	-0.0537844	0.277508	-0.999049	0.0421631	-0.00987132	-0.493586	0.0120892	0.0533075	-0.998501	0.203327	0	0	0	1
-0.0416962	-0.99764	-0.0538986	0.277082	-0.999048	0.0422445	-0.00966026	-0.493532	0.0118878	0.0534294	-0.998497	0.20327	0	0	0	1
-0.0416561	-0.997636	-0.0540078	0.276673	-0.999052	0.0421948	-0.0094575	-0.493459	0.0116874	0.0535476	-0.998493	0.203222	0	0	0	1
-0.0418361	-0.997624	-0.0540896	0.276201	-0.999047	0.0423655	-0.00926209	-0.493372	0.011505	0.0536354	-0.998491	0.203197	0	0	0	1
-0.0420723	-0.997613	-0.0541059	0.275803	-0.999038	0.0425965	-0.00915517	-0.493294	0.0114114	0.0536535	-0.998491	0.203222	0	0	0	1
-0.0420755	-0.99761	-0.054171	0.275356	-0.99904	0.0425908	-0.00897706	-0.493153	0.0112361	0.0537261	-0.998489	0.203216	0	0	0	1
-0.0421446	-0.997603	-0.054234	0.274877	-0.999038	0.0426524	-0.00882182	-0.493076	0.0110872	0.0537949	-0.998487	0.203216	0	0	0	1
-0.0421683	-0.997601	-0.0542512	0.2744	-0.999039	0.0426702	-0.00870776	-0.49305	0.0109751	0.0538167	-0.998487	0.203243	0	0	0	1
-0.0422537	-0.997597	-0.0542672	0.273966	-0.999036	0.0427508	-0.00861355	-0.493039	0.0108862	0.0538358	-0.998487	0.203269	0	0	0	1
-0.0423437	-0.99759	-0.0543305	0.273513	-0.999034	0.0428329	-0.00845242	-0.492992	0.0107325	0.0539049	-0.998485	0.203256	0	0	0	1
-0.0424686	-0.99758	-0.054413	0.273134	-0.99903	0.0429503	-0.00829343	-0.492956	0.0105838	0.0539929	-0.998482	0.203223	0	0	0	1
-0.0426307	-0.997566	-0.054546	0.272775	-0.999025	0.0431034	-0.00809787	-0.492919	0.0104026	0.0541324	-0.998476	0.203157	0	0	0	1
-0.042894	-0.997548	-0.0546673	0.272326	-0.999016	0.0433574	-0.00789668	-0.492888	0.0102209	0.0542596	-0.998471	0.203108	0	0	0	1
-0.043036	-0.997531	-0.054868	0.27186	-0.999012	0.0434897	-0.0076759	-0.492869	0.0100165	0.0544682	-0.998462	0.203066	0	0	0	1
-0.0432082	-0.997511	-0.0550977	0.271327	-0.999007	0.0436497	-0.00740926	-0.492912	0.00976916	0.0547076	-0.998451	0.203006	0	0	0	1
-0.0432664	-0.997503	-0.0551856	0.270868	-0.999006	0.0436995	-0.00723749	-0.4929	0.00960434	0.0548023	-0.998448	0.202978	0	0	0	1
-0.0433208	-0.997496	-0.055265	0.270486	-0.999005	0.0437458	-0.00707436	-0.492811	0.0094476	0.0548883	-0.998444	0.202954	0	0	0	1
-0.0435018	-0.997484	-0.0553434	0.270092	-0.998998	0.0439183	-0.0069024	-0.492688	0.00928897	0.0549725	-0.998441	0.202932	0	0	0	1
-0.0436992	-0.997477	-0.0553239	0.269706	-0.99899	0.0441126	-0.00684369	-0.49257	0.00924024	0.0549538	-0.998443	0.202996	0	0	0	1
-0.043988	-0.997463	-0.0553446	0.269205	-0.998978	0.044397	-0.00675214	-0.492504	0.00916548	0.0549759	-0.998442	0.203043	0	0	0	1
-0.0442297	-0.997442	-0.0555269	0.268592	-0.99897	0.044626	-0.00648576	-0.492417	0.00892045	0.0551676	-0.998434	0.202978	0	0	0	1
-0.0441318	-0.997434	-0.0557554	0.26785	-0.998978	0.0445083	-0.00609376	-0.492336	0.00853303	0.0554142	-0.998423	0.202848	0	0	0	1
-0.043724	-0.997451	-0.0557569	0.267333	-0.998996	0.0440956	-0.00601628	-0.492267	0.00843292	0.0554227	-0.998424	0.202916	0	0	0	1
-0.0436584	-0.997454	-0.0557715	0.266782	-0.999	0.0440257	-0.00593794	-0.492213	0.00835152	0.0554412	-0.998424	0.202982	0	0	0	1
-0.0436011	-0.997451	-0.0558684	0.266266	-0.999004	0.0439567	-0.00571737	-0.492152	0.00813192	0.0555482	-0.998419	0.202939	0	0	0	1
-0.0433869	-0.99746	-0.0558664	0.265903	-0.999014	0.043738	-0.00564166	-0.492083	0.00804414	0.0555513	-0.99842	0.202975	0	0	0	1
-0.0433661	-0.997461	-0.0558639	0.2656	-0.999016	0.0437147	-0.00559696	-0.492061	0.00799815	0.0555509	-0.99842	0.203012	0	0	0	1
-0.0435098	-0.997451	-0.0559302	0.26526	-0.99901	0.0438521	-0.0054697	-0.49205	0.00788174	0.0556216	-0.998417	0.202985	0	0	0	1
-0.0435895	-0.997448	-0.0559263	0.26495	-0.999007	0.0439292	-0.00542179	-0.492052	0.00783807	0.0556191	-0.998418	0.203015	0	0	0	1
-0.0437082	-0.997443	-0.0559132	0.264624	-0.999002	0.0440461	-0.00538827	-0.492059	0.00781057	0.0556066	-0.998419	0.203057	0	0	0	1
-0.0439056	-0.997433	-0.0559418	0.264252	-0.998994	0.0442397	-0.0053119	-0.492023	0.00774644	0.055637	-0.998418	0.203083	0	0	0	1
-0.0440228	-0.997428	-0.0559343	0.263882	-0.998989	0.044354	-0.00525591	-0.491932	0.00769662	0.0556311	-0.998418	0.203134	0	0	0	1
-0.0442267	-0.99742	-0.055931	0.263484	-0.99898	0.0445554	-0.00520684	-0.491917	0.00765875	0.0556284	-0.998419	0.20318	0	0	0	1
-0.0442367	-0.997417	-0.0559639	0.263071	-0.998981	0.0445604	-0.00511327	-0.491875	0.00756715	0.0556653	-0.998417	0.203203	0	0	0	1
-0.0442252	-0.997418	-0.0559563	0.262694	-0.998981	0.0445472	-0.00508295	-0.491829	0.00753584	0.0556592	-0.998418	0.203263	0	0	0	1
-0.044308	-0.997414	-0.055967	0.262306	-0.998978	0.044627	-0.00502625	-0.491791	0.0074842	0.0556718	-0.998418	0.203312	0	0	0	1
-0.0441289	-0.997423	-0.0559454	0.261912	-0.998986	0.0444461	-0.00500071	-0.49171	0.00744769	0.0556528	-0.998419	0.203387	0	0	0	1
-0.0441226	-0.997426	-0.0558947	0.261532	-0.998987	0.04444	-0.00501192	-0.491635	0.00745629	0.0556016	-0.998422	0.203483	0	0	0	1
-0.0441313	-0.997428	-0.0558619	0.261173	-0.998986	0.0444479	-0.00500106	-0.491534	0.00744445	0.0555693	-0.998424	0.203563	0	0	0	1
-0.0442884	-0.997426	-0.0557603	0.2608	-0.998979	0.044609	-0.00508317	-0.491496	0.0075308	0.0554629	-0.998429	0.203702	0	0	0	1
-0.0442362	-0.997434	-0.0556582	0.260445	-0.99898	0.0445614	-0.00518041	-0.491405	0.00762063	0.055357	-0.998434	0.203863	0	0	0	1
-0.0443828	-0.997431	-0.0556016	0.260003	-0.998974	0.0447097	-0.00521422	-0.491404	0.00766006	0.0552979	-0.998437	0.20398	0	0	0	1
-0.0442698	-0.997439	-0.0555506	0.259639	-0.998978	0.0445972	-0.00523505	-0.491344	0.00767235	0.0552468	-0.99844	0.204078	0	0	0	1
-0.0441147	-0.997454	-0.0553964	0.259357	-0.998984	0.0444499	-0.00540123	-0.491301	0.00782315	0.0550866	-0.998447	0.204264	0	0	0	1
-0.0438027	-0.997475	-0.0552723	0.259131	-0.998997	0.0441446	-0.00554982	-0.491223	0.00794909	0.0549585	-0.998454	0.204431	0	0	0	1
-0.0435444	-0.99749	-0.0551964	0.25895	-0.999008	0.0438906	-0.00564519	-0.491209	0.00802693	0.0548805	-0.998457	0.20454	0	0	0	1
-0.0433157	-0.997502	-0.0551726	0.258806	-0.999017	0.0436623	-0.00566228	-0.491215	0.0080304	0.0548579	-0.998458	0.204583	0	0	0	1
-0.0430258	-0.997515	-0.0551671	0.258677	-0.99903	0.0433721	-0.00566635	-0.49122	0.00801828	0.0548545	-0.998459	0.204615	0	0	0	1
-0.0428115	-0.997525	-0.0551454	0.258579	-0.99904	0.0431558	-0.00563871	-0.491216	0.0079779	0.0548357	-0.99846	0.204635	0	0	0	1
-0.0430003	-0.997544	-0.0546453	0.258518	-0.999038	0.0432943	-0.0047841	-0.491097	0.00711145	0.0543718	-0.998492	0.204611	0	0	0	1
-0.0426948	-0.997568	-0.0544526	0.258351	-0.999054	0.0429679	-0.00443118	-0.491147	0.00673336	0.0541966	-0.998504	0.204603	0	0	0	1
-0.04238	-0.997592	-0.0542572	0.258266	-0.999069	0.042636	-0.00414819	-0.491159	0.00642475	0.0540156	-0.998516	0.204617	0	0	0	1
-0.0423326	-0.997601	-0.0541322	0.258214	-0.999073	0.0425762	-0.0039337	-0.491155	0.00620223	0.0539002	-0.998524	0.204615	0	0	0	1
-0.0422881	-0.997604	-0.0541125	0.258182	-0.999075	0.0425278	-0.00386662	-0.49116	0.00613186	0.0538836	-0.998525	0.20461	0	0	0	1
-0.0421952	-0.997607	-0.0541241	0.258162	-0.999079	0.0424334	-0.00383931	-0.491163	0.00610001	0.053897	-0.998524	0.204603	0	0	0	1
-0.0422006	-0.997606	-0.0541325	0.258125	-0.999079	0.0424379	-0.00382221	-0.491176	0.00608355	0.053906	-0.998524	0.2046	0	0	0	1
-0.0421798	-0.997606	-0.0541515	0.258077	-0.99908	0.0424157	-0.00379374	-0.491191	0.00605476	0.0539264	-0.998523	0.204589	0	0	0	1
-0.0421012	-0.997609	-0.0541626	0.258059	-0.999083	0.042336	-0.00377488	-0.491194	0.0060321	0.0539387	-0.998523	0.204584	0	0	0	1
-0.0420839	-0.997609	-0.0541842	0.258024	-0.999084	0.0423172	-0.00374564	-0.491199	0.00600283	0.0539616	-0.998522	0.204573	0	0	0	1
-0.0420337	-0.997608	-0.0542252	0.257984	-0.999087	0.0422643	-0.00369175	-0.491188	0.00594794	0.0540052	-0.99852	0.204546	0	0	0	1
-0.0419829	-0.997609	-0.0542633	0.257949	-0.999089	0.0422107	-0.00363775	-0.491174	0.00589276	0.0540458	-0.998518	0.204518	0	0	0	1
-0.0419583	-0.997608	-0.0542874	0.257916	-0.99909	0.0421849	-0.00361114	-0.491176	0.00586582	0.0540712	-0.998516	0.204505	0	0	0	1
-0.0419198	-0.997609	-0.0543019	0.257882	-0.999092	0.0421453	-0.00359234	-0.491186	0.00584554	0.0540867	-0.998516	0.204497	0	0	0	1
-0.0418599	-0.997611	-0.0543197	0.257858	-0.999095	0.042084	-0.0035657	-0.491185	0.00581639	0.0541059	-0.998515	0.204485	0	0	0	1
-0.0417982	-0.997612	-0.0543479	0.257831	-0.999098	0.0420207	-0.00353445	-0.491182	0.00578297	0.0541358	-0.998513	0.20447	0	0	0	1
-0.0417644	-0.997611	-0.054379	0.257801	-0.999099	0.0419844	-0.00348642	-0.491168	0.00573438	0.0541691	-0.998512	0.204445	0	0	0	1
-0.0417585	-0.99761	-0.0544079	0.257765	-0.9991	0.0419763	-0.00344285	-0.491162	0.00569168	0.0541998	-0.99851	0.204423	0	0	0	1
-0.0417408	-0.99761	-0.0544291	0.257733	-0.999101	0.0419573	-0.0034172	-0.491165	0.00566595	0.0542222	-0.998509	0.20441	0	0	0	1
-0.0416764	-0.997612	-0.0544449	0.257715	-0.999104	0.0418914	-0.00338858	-0.491159	0.00563447	0.0542395	-0.998509	0.204397	0	0	0	1
-0.0416145	-0.997613	-0.0544591	0.257693	-0.999106	0.041828	-0.00336153	-0.49116	0.00560464	0.0542553	-0.998508	0.204386	0	0	0	1
-0.0415747	-0.997614	-0.0544784	0.257669	-0.999108	0.0417868	-0.00333366	-0.491157	0.0055754	0.0542759	-0.998507	0.204372	0	0	0	1
-0.0415604	-0.997613	-0.0545014	0.257638	-0.999109	0.0417702	-0.00329092	-0.491149	0.00553281	0.0543007	-0.998506	0.20435	0	0	0	1
-0.0415429	-0.997613	-0.0545189	0.257611	-0.99911	0.0417509	-0.00325678	-0.491146	0.00549844	0.0543198	-0.998505	0.204335	0	0	0	1
-0.0414985	-0.997614	-0.054535	0.257593	-0.999112	0.0417053	-0.00323259	-0.491143	0.00547249	0.0543371	-0.998504	0.204323	0	0	0	1
-0.0414048	-0.997617	-0.0545465	0.257576	-0.999116	0.0416104	-0.00321328	-0.491143	0.00544854	0.0543499	-0.998504	0.204315	0	0	0	1
-0.0413386	-0.997619	-0.0545608	0.257553	-0.999119	0.0415426	-0.00318289	-0.49114	0.00541513	0.0543658	-0.998503	0.204301	0	0	0	1
-0.0412824	-0.997621	-0.0545746	0.257532	-0.999121	0.0414845	-0.00315031	-0.491135	0.00538003	0.0543813	-0.998502	0.204286	0	0	0	1
-0.0412133	-0.997623	-0.0545783	0.257507	-0.999124	0.0414134	-0.0031145	-0.491135	0.00534059	0.0543868	-0.998502	0.204272	0	0	0	1
-0.0411919	-0.997627	-0.0545293	0.257487	-0.999126	0.0413884	-0.00305339	-0.491137	0.00527623	0.0543405	-0.998505	0.204257	0	0	0	1
-0.0411858	-0.997631	-0.0544655	0.257468	-0.999126	0.041377	-0.00296292	-0.491131	0.00518272	0.0542806	-0.998509	0.204234	0	0	0	1
-0.0411891	-0.997634	-0.0543998	0.257444	-0.999127	0.041376	-0.00288997	-0.491136	0.00510719	0.054218	-0.998513	0.20422	0	0	0	1
-0.0411702	-0.997639	-0.0543271	0.25742	-0.999128	0.0413525	-0.00281079	-0.491138	0.00502391	0.0541487	-0.998517	0.204203	0	0	0	1
-0.0410556	-0.997646	-0.0542748	0.257405	-0.999133	0.0412341	-0.00274886	-0.491141	0.00495356	0.0540996	-0.99852	0.204188	0	0	0	1
-0.041008	-0.997652	-0.0542034	0.25739	-0.999135	0.0411817	-0.00266841	-0.491139	0.00486752	0.0540318	-0.998524	0.204172	0	0	0	1
-0.0409787	-0.997657	-0.0541347	0.257375	-0.999137	0.041148	-0.00259359	-0.491139	0.00478824	0.0539663	-0.998528	0.204157	0	0	0	1
-0.0409749	-0.997663	-0.0540334	0.257353	-0.999137	0.0411384	-0.00249712	-0.491142	0.00468731	0.0538691	-0.998534	0.204138	0	0	0	1
-0.0409914	-0.99767	-0.0538903	0.257341	-0.999137	0.0411474	-0.00236826	-0.491139	0.00455336	0.0537314	-0.998542	0.204116	0	0	0	1
-0.0410261	-0.997679	-0.053701	0.257324	-0.999137	0.0411726	-0.00220599	-0.491139	0.00438504	0.0535488	-0.998552	0.204089	0	0	0	1
-0.0410412	-0.997691	-0.0534524	0.257316	-0.999137	0.0411756	-0.0020014	-0.491134	0.00417086	0.0533088	-0.998566	0.204055	0	0	0	1
-0.0410192	-0.997708	-0.0531601	0.257299	-0.999139	0.0411394	-0.00175609	-0.491132	0.00391217	0.053027	-0.998582	0.204015	0	0	0	1
-0.041061	-0.997728	-0.0527423	0.257282	-0.999139	0.041162	-0.00142111	-0.491129	0.00356197	0.0526231	-0.998605	0.203962	0	0	0	1
-0.0410857	-0.997755	-0.0522253	0.257272	-0.999139	0.0411637	-0.00101545	-0.491121	0.00313604	0.0521233	-0.998632	0.2039	0	0	0	1
-0.0411238	-0.99779	-0.0515121	0.257259	-0.999139	0.0411707	-0.000453808	-0.491109	0.00254664	0.0514338	-0.99867	0.203814	0	0	0	1
-0.0412699	-0.997832	-0.0505753	0.257234	-0.999135	0.0412777	0.000276786	-0.491097	0.00178444	0.0505276	-0.998718	0.203704	0	0	0	1
-0.0412812	-0.997887	-0.049464	0.257239	-0.999135	0.0412508	0.00100819	-0.49108	0.00100732	0.0494476	-0.998773	0.20364	0	0	0	1
-0.041384	-0.997939	-0.0483207	0.257171	-0.999132	0.0413213	0.00165493	-0.491117	0.000318045	0.0483319	-0.998828	0.203634	0	0	0	1
-0.0413299	-0.997985	-0.0474163	0.25707	-0.999134	0.0412428	0.00216283	-0.491176	-0.000230048	0.0474493	-0.99887	0.203634	0	0	0	1
-0.040918	-0.998036	-0.0466762	0.257013	-0.999151	0.0408139	0.00252076	-0.491217	-0.000637958	0.0467244	-0.998905	0.203663	0	0	0	1
-0.0407022	-0.998064	-0.0462822	0.256946	-0.999159	0.0405898	0.00269969	-0.491206	-0.000843076	0.0463379	-0.998922	0.203696	0	0	0	1
-0.0405247	-0.998077	-0.0461542	0.256908	-0.999166	0.0404139	0.00266378	-0.491148	-0.000820594	0.0462083	-0.998928	0.203767	0	0	0	1
