# Supplementary material for: Axially rigid steerable needle with compliant active tip control
Source: PLoS One. 2021 Dec 16;16(12):e0261089. doi: 10.1371/journal.pone.0261089 (PMC8675730; doi:10.1371/journal.pone.0261089)
Supplement: S5 File — (ZIP) [file pone.0261089.s005.zip › Ins9/poseLog_Thu_Apr_29_16_43_14_2021_.csv]

-0.116	-0.993215	-0.000336253	0.25749	-0.993236	0.115969	-0.00141113	-0.491116	0.00141206	0.000156083	-0.999997	0.20302	0	0	0	1
-0.115867	-0.993231	-0.000344045	0.257488	-0.993252	0.115836	-0.00140376	-0.491112	0.00140562	0.000164869	-0.999997	0.203015	0	0	0	1
-0.115732	-0.993247	-0.000327564	0.257503	-0.993268	0.115701	-0.00142545	-0.491109	0.00142523	0.000146185	-0.999997	0.20303	0	0	0	1
-0.115485	-0.993275	-0.000231168	0.25757	-0.993296	0.115454	-0.00152308	-0.491093	0.00151104	3.95249e-05	-0.999996	0.203103	0	0	0	1
-0.115274	-0.9933	-0.000116228	0.257644	-0.993321	0.115242	-0.00161839	-0.491073	0.00159244	-8.52992e-05	-0.999996	0.203175	0	0	0	1
-0.11488	-0.993345	0.000299595	0.257783	-0.993366	0.114848	-0.00173631	-0.49108	0.00166185	-0.000511257	-0.999996	0.20324	0	0	0	1
-0.114641	-0.993373	0.000638637	0.25788	-0.993394	0.114608	-0.00177195	-0.491084	0.0016585	-0.00085173	-0.999996	0.203263	0	0	0	1
-0.11433	-0.993408	0.00121379	0.258046	-0.99343	0.114296	-0.00181184	-0.49109	0.00163263	-0.00142712	-0.999995	0.203295	0	0	0	1
-0.11398	-0.993448	0.00176797	0.258232	-0.99347	0.113946	-0.00176849	-0.491068	0.00152689	-0.00197215	-0.999994	0.203297	0	0	0	1
-0.113612	-0.993489	0.0023509	0.258426	-0.993513	0.113577	-0.00166694	-0.491036	0.0013605	-0.00253918	-0.999993	0.203291	0	0	0	1
-0.113345	-0.993517	0.00301373	0.258624	-0.993543	0.113309	-0.00155225	-0.49101	0.00117211	-0.00318434	-0.999992	0.203285	0	0	0	1
-0.113004	-0.993553	0.00376957	0.258832	-0.993582	0.112969	-0.00136042	-0.490974	0.000897183	-0.00391324	-0.99999	0.203265	0	0	0	1
-0.112716	-0.993582	0.00464305	0.259037	-0.993615	0.112681	-0.00101888	-0.490924	0.000460503	-0.00474237	-0.999986	0.203221	0	0	0	1
-0.112451	-0.993606	0.00583096	0.259275	-0.993645	0.112419	-0.000501424	-0.490861	-0.000186002	-0.0058644	-0.99998	0.20315	0	0	0	1
-0.112208	-0.993623	0.00739837	0.259522	-0.993672	0.112183	0.000367413	-0.490772	-0.00122382	-0.00732444	-0.99997	0.203028	0	0	0	1
-0.111994	-0.99363	0.00945427	0.25979	-0.993693	0.111984	0.0017419	-0.490647	-0.00281841	-0.00921367	-0.999951	0.202838	0	0	0	1
-0.111834	-0.993622	0.0118334	0.260046	-0.993705	0.111849	0.00325395	-0.490631	-0.00458574	-0.0114091	-0.999922	0.202689	0	0	0	1
-0.111475	-0.993633	0.0140668	0.260241	-0.993736	0.111519	0.00460417	-0.49072	-0.00617266	-0.0134795	-0.999888	0.202601	0	0	0	1
-0.110881	-0.993675	0.0157394	0.26041	-0.993795	0.110949	0.00552868	-0.490822	-0.00726914	-0.0150428	-0.999858	0.202576	0	0	0	1
-0.110246	-0.993725	0.016972	0.260579	-0.99386	0.110334	0.00622791	-0.490827	-0.00809064	-0.0161953	-0.999834	0.202521	0	0	0	1
-0.109856	-0.993749	0.0180532	0.260803	-0.993899	0.109958	0.00652808	-0.490815	-0.00850164	-0.01724	-0.999813	0.202494	0	0	0	1
-0.109567	-0.993762	0.0190736	0.261048	-0.99393	0.109679	0.00662404	-0.490825	-0.00870399	-0.0182461	-0.999794	0.2025	0	0	0	1
-0.109175	-0.993787	0.0199897	0.261284	-0.993971	0.109297	0.00669449	-0.490834	-0.00886703	-0.0191523	-0.999775	0.202508	0	0	0	1
-0.108747	-0.993815	0.0209062	0.261557	-0.994016	0.108879	0.00679146	-0.490815	-0.00905506	-0.0200566	-0.999756	0.202511	0	0	0	1
-0.108203	-0.993859	0.0216518	0.261825	-0.994078	0.108336	0.00650087	-0.490874	-0.00883598	-0.0208341	-0.999742	0.202507	0	0	0	1
-0.107828	-0.993879	0.0225706	0.262124	-0.994116	0.107972	0.00668723	-0.490819	-0.0091127	-0.0217308	-0.999721	0.202459	0	0	0	1
-0.107531	-0.993887	0.0235878	0.262412	-0.994146	0.107688	0.00682335	-0.490801	-0.0093512	-0.02273	-0.999696	0.202429	0	0	0	1
-0.107332	-0.993882	0.0246976	0.262687	-0.994165	0.107502	0.00691773	-0.490811	-0.00955992	-0.0238249	-0.999669	0.202415	0	0	0	1
-0.107142	-0.993876	0.0257482	0.262957	-0.994185	0.107322	0.00693074	-0.490833	-0.00968115	-0.0248698	-0.999642	0.202413	0	0	0	1
-0.106955	-0.993869	0.0267542	0.263245	-0.994205	0.107142	0.00685336	-0.490858	-0.00970739	-0.02588	-0.999616	0.202439	0	0	0	1
-0.106751	-0.993865	0.0277256	0.263568	-0.994228	0.106942	0.0066228	-0.490894	-0.00957677	-0.0268725	-0.999591	0.202498	0	0	0	1
-0.106534	-0.993861	0.0286583	0.263913	-0.994254	0.106723	0.00623303	-0.490951	-0.00928285	-0.0278435	-0.999567	0.202588	0	0	0	1
-0.106253	-0.993865	0.0295471	0.264281	-0.994287	0.10644	0.0058757	-0.490983	-0.00901425	-0.0287678	-0.999544	0.202665	0	0	0	1
-0.105932	-0.993875	0.030383	0.264657	-0.994323	0.106117	0.00556423	-0.490998	-0.00878391	-0.0296349	-0.99952	0.202716	0	0	0	1
-0.105642	-0.993876	0.0313412	0.265057	-0.994356	0.105825	0.00522561	-0.491038	-0.00853993	-0.030626	-0.999493	0.202745	0	0	0	1
-0.105309	-0.993869	0.0326554	0.26556	-0.994395	0.105485	0.00463965	-0.491152	-0.00808552	-0.0319975	-0.999454	0.202774	0	0	0	1
-0.105062	-0.993847	0.0340689	0.266069	-0.994423	0.105234	0.00419368	-0.491262	-0.00778278	-0.033452	-0.999408	0.202729	0	0	0	1
-0.104875	-0.993836	0.0349739	0.266433	-0.994444	0.105049	0.00405594	-0.491306	-0.00773464	-0.0343679	-0.999378	0.202611	0	0	0	1
-0.104678	-0.993826	0.0358161	0.266778	-0.994465	0.104854	0.00390081	-0.491338	-0.00766193	-0.0352232	-0.999348	0.202531	0	0	0	1
-0.104415	-0.993826	0.0365835	0.267127	-0.994493	0.104589	0.0037145	-0.49135	-0.00754756	-0.0360078	-0.999321	0.202503	0	0	0	1
-0.104065	-0.993838	0.0372494	0.267479	-0.994531	0.104236	0.00351076	-0.491333	-0.00740164	-0.0366939	-0.999297	0.202512	0	0	0	1
-0.103648	-0.99386	0.0378232	0.267838	-0.994576	0.103816	0.00330964	-0.49129	-0.00724577	-0.0372886	-0.999277	0.20254	0	0	0	1
-0.10321	-0.99388	0.0384822	0.268235	-0.994623	0.103374	0.00308413	-0.49125	-0.00707312	-0.0379705	-0.999252	0.202566	0	0	0	1
-0.102767	-0.993903	0.0390644	0.268614	-0.99467	0.102927	0.00286932	-0.491215	-0.0069024	-0.0385748	-0.99923	0.202563	0	0	0	1
-0.102124	-0.993951	0.0395249	0.269027	-0.994741	0.102256	0.00207487	-0.491337	-0.00613377	-0.0391187	-0.999214	0.202588	0	0	0	1
-0.101576	-0.993994	0.0398518	0.269464	-0.994798	0.101701	0.00186119	-0.491344	-0.00593277	-0.0394689	-0.999201	0.202582	0	0	0	1
-0.10116	-0.994028	0.0400796	0.269869	-0.994841	0.101283	0.00178897	-0.491365	-0.00586747	-0.0397054	-0.999193	0.202575	0	0	0	1
-0.100787	-0.994054	0.0403564	0.270295	-0.994879	0.100908	0.00171749	-0.491421	-0.0058094	-0.0399901	-0.999181	0.202583	0	0	0	1
-0.100411	-0.994084	0.040566	0.270769	-0.994917	0.100533	0.00170265	-0.491472	-0.00580062	-0.0402023	-0.999173	0.202561	0	0	0	1
-0.100449	-0.994076	0.0406571	0.271194	-0.994913	0.100571	0.00171732	-0.491493	-0.00582591	-0.0402913	-0.999169	0.202529	0	0	0	1
-0.100319	-0.994079	0.0409174	0.271644	-0.994928	0.100433	0.00147575	-0.491517	-0.0056063	-0.0405752	-0.999159	0.202556	0	0	0	1
-0.100052	-0.994092	0.0412336	0.272094	-0.994956	0.100156	0.00117667	-0.491538	-0.00532932	-0.0409213	-0.999146	0.202603	0	0	0	1
-0.0999018	-0.994094	0.0415494	0.272531	-0.994972	0.0999976	0.000950489	-0.491578	-0.00512955	-0.041259	-0.999134	0.202645	0	0	0	1
-0.0998282	-0.994087	0.0419058	0.272957	-0.99498	0.099918	0.000764811	-0.491614	-0.00497728	-0.0416325	-0.999119	0.202692	0	0	0	1
-0.0997601	-0.994076	0.0423267	0.273386	-0.994988	0.0998436	0.00056694	-0.491626	-0.00481948	-0.0420714	-0.999101	0.202738	0	0	0	1
-0.099674	-0.99406	0.0428972	0.273873	-0.994998	0.099749	0.000305006	-0.491669	-0.00461201	-0.0426656	-0.999077	0.202764	0	0	0	1
-0.0995221	-0.994057	0.043316	0.274342	-0.995014	0.099587	2.73701e-05	-0.491748	-0.00437079	-0.0431107	-0.999059	0.202719	0	0	0	1
-0.0995348	-0.994036	0.0437696	0.274821	-0.995013	0.0995957	-0.000107922	-0.491824	-0.00428187	-0.0435754	-0.999039	0.202618	0	0	0	1
-0.09954	-0.994009	0.044354	0.275313	-0.995013	0.0995961	-0.000275821	-0.491908	-0.0041732	-0.0441735	-0.999013	0.202509	0	0	0	1
-0.0996538	-0.993967	0.0450509	0.275804	-0.995002	0.0997066	-0.000415089	-0.492041	-0.00410919	-0.0448804	-0.998982	0.202432	0	0	0	1
-0.0997862	-0.993932	0.0455321	0.276225	-0.994989	0.0998398	-0.00044601	-0.492231	-0.00413253	-0.0453617	-0.99896	0.202351	0	0	0	1
-0.0996331	-0.99393	0.0458959	0.276655	-0.995004	0.0996868	-0.00047147	-0.492366	-0.00413654	-0.0457269	-0.998944	0.20231	0	0	0	1
-0.0993713	-0.993942	0.0462157	0.277108	-0.99503	0.0994228	-0.000545288	-0.49241	-0.00408285	-0.0460535	-0.998929	0.202329	0	0	0	1
-0.0994263	-0.993924	0.0464678	0.277579	-0.995025	0.0994748	-0.000632212	-0.492483	-0.00402395	-0.0463127	-0.998917	0.202384	0	0	0	1
-0.099446	-0.993911	0.0467148	0.278033	-0.995023	0.0994906	-0.000738929	-0.492592	-0.0039432	-0.0465691	-0.998906	0.202462	0	0	0	1
-0.0991929	-0.993926	0.0469298	0.278528	-0.995049	0.0992332	-0.000840622	-0.492694	-0.00385144	-0.0467941	-0.998895	0.202542	0	0	0	1
-0.0990813	-0.99393	0.0470871	0.279064	-0.99506	0.0991206	-0.000874712	-0.492754	-0.00382785	-0.0469544	-0.998888	0.202579	0	0	0	1
-0.0989081	-0.993942	0.0471887	0.279559	-0.995077	0.0989482	-0.000860588	-0.492798	-0.00384382	-0.0470547	-0.998883	0.202581	0	0	0	1
-0.098841	-0.993943	0.047305	0.280039	-0.995084	0.0988816	-0.000857856	-0.492861	-0.0038549	-0.0471705	-0.998878	0.202585	0	0	0	1
-0.0988875	-0.993931	0.0474664	0.280481	-0.99508	0.0989265	-0.00090654	-0.492973	-0.00382462	-0.0473358	-0.99887	0.202628	0	0	0	1
-0.0988829	-0.993924	0.0476217	0.280866	-0.99508	0.0989193	-0.000972478	-0.493034	-0.00377411	-0.0474968	-0.998863	0.202681	0	0	0	1
-0.0987892	-0.993922	0.0478609	0.281291	-0.99509	0.0988211	-0.00108371	-0.493074	-0.00368251	-0.0477461	-0.998851	0.202763	0	0	0	1
-0.0987089	-0.993914	0.0481813	0.2818	-0.995098	0.0987343	-0.00124208	-0.493105	-0.00355261	-0.048081	-0.998835	0.202866	0	0	0	1
-0.0986751	-0.993905	0.0484401	0.282245	-0.995102	0.0986942	-0.00138886	-0.493135	-0.00343035	-0.0483531	-0.998823	0.202974	0	0	0	1
-0.098623	-0.993895	0.0487527	0.2827	-0.995108	0.0986336	-0.00158647	-0.49319	-0.00326185	-0.0486838	-0.998807	0.203112	0	0	0	1
-0.0985068	-0.993892	0.0490396	0.283197	-0.99512	0.0985102	-0.00174998	-0.493258	-0.0031216	-0.0489859	-0.998793	0.203241	0	0	0	1
-0.0984362	-0.993886	0.0493001	0.283684	-0.995127	0.0984321	-0.0019152	-0.493386	-0.00297922	-0.0492616	-0.99878	0.203368	0	0	0	1
-0.0981645	-0.993902	0.0495322	0.284196	-0.995154	0.0981544	-0.00204343	-0.493476	-0.00286084	-0.049506	-0.998768	0.203474	0	0	0	1
-0.0981835	-0.993888	0.0497572	0.284705	-0.995153	0.0981686	-0.00215458	-0.493599	-0.0027732	-0.0497408	-0.998757	0.203563	0	0	0	1
-0.098206	-0.993877	0.049934	0.285163	-0.995151	0.0981889	-0.00220892	-0.493739	-0.00273758	-0.049922	-0.998748	0.203608	0	0	0	1
-0.0980305	-0.99389	0.0500355	0.285552	-0.995168	0.0980127	-0.00222429	-0.493785	-0.00272343	-0.0500249	-0.998743	0.203626	0	0	0	1
-0.0978314	-0.993903	0.0501605	0.285991	-0.995188	0.0978124	-0.00224956	-0.493772	-0.00270049	-0.0501524	-0.998736	0.203656	0	0	0	1
-0.0977146	-0.993904	0.05036	0.286447	-0.995199	0.0976917	-0.00233443	-0.493778	-0.00262956	-0.0503594	-0.998726	0.203722	0	0	0	1
-0.0975388	-0.993906	0.0506633	0.286889	-0.995217	0.0975102	-0.00245901	-0.493785	-0.00252619	-0.050674	-0.99871	0.203797	0	0	0	1
-0.0973693	-0.993902	0.0510701	0.28736	-0.995234	0.0973334	-0.0026168	-0.493814	-0.00240002	-0.0510946	-0.998689	0.203876	0	0	0	1
-0.0972871	-0.993892	0.051428	0.287833	-0.995242	0.0972463	-0.00272698	-0.493883	-0.0023209	-0.0514617	-0.998671	0.203922	0	0	0	1
-0.0971391	-0.993887	0.051801	0.288279	-0.995257	0.097093	-0.00284384	-0.493999	-0.0022331	-0.0518446	-0.998651	0.203965	0	0	0	1
-0.096996	-0.993879	0.05222	0.288752	-0.995271	0.0969447	-0.00295515	-0.494059	-0.00215545	-0.0522728	-0.998629	0.203993	0	0	0	1
-0.0968652	-0.993864	0.0527407	0.289276	-0.995284	0.0968093	-0.00306235	-0.494118	-0.0020923	-0.0528017	-0.998601	0.203996	0	0	0	1
-0.096844	-0.993834	0.0533418	0.289761	-0.995286	0.0967822	-0.00319573	-0.494261	-0.00201659	-0.0534128	-0.998569	0.203992	0	0	0	1
-0.0968764	-0.993792	0.054065	0.290188	-0.995283	0.0968071	-0.00336112	-0.494382	-0.00192373	-0.0541486	-0.998529	0.203984	0	0	0	1
-0.0967703	-0.993753	0.0549509	0.290631	-0.995293	0.0966922	-0.0035489	-0.494467	-0.00181671	-0.0550487	-0.99848	0.203954	0	0	0	1
-0.0966843	-0.993717	0.0557495	0.291026	-0.995302	0.0965995	-0.00369445	-0.494549	-0.00174427	-0.0558577	-0.998436	0.203902	0	0	0	1
-0.0965604	-0.993685	0.0565262	0.291427	-0.995314	0.0964667	-0.00387059	-0.494641	-0.00163691	-0.056648	-0.998391	0.203888	0	0	0	1
-0.0963041	-0.993679	0.0570714	0.291832	-0.995339	0.0962026	-0.00401664	-0.494656	-0.00152934	-0.0572052	-0.99836	0.203913	0	0	0	1
-0.096263	-0.993653	0.0575993	0.292255	-0.995343	0.0961507	-0.0042163	-0.494674	-0.00137885	-0.0577499	-0.998328	0.204003	0	0	0	1
-0.0962185	-0.993633	0.0580159	0.292654	-0.995348	0.0960957	-0.00440432	-0.494726	-0.001229	-0.0581827	-0.998304	0.204103	0	0	0	1
-0.0960113	-0.993633	0.0583578	0.293135	-0.995368	0.0958795	-0.00456052	-0.49479	-0.00109403	-0.0585382	-0.998283	0.204204	0	0	0	1
-0.0960556	-0.993614	0.0585994	0.293646	-0.995364	0.0959163	-0.00469352	-0.494909	-0.000987287	-0.0587914	-0.998268	0.204307	0	0	0	1
-0.0960357	-0.993601	0.0588524	0.294184	-0.995366	0.0958887	-0.00482628	-0.495069	-0.000878085	-0.059056	-0.998253	0.20441	0	0	0	1
-0.0959957	-0.993596	0.0590119	0.294735	-0.99537	0.0958465	-0.00486521	-0.49517	-0.00085224	-0.0592186	-0.998243	0.204443	0	0	0	1
-0.0960594	-0.993585	0.0590932	0.295222	-0.995363	0.0959133	-0.0048172	-0.495251	-0.000911732	-0.0592948	-0.998238	0.20441	0	0	0	1
-0.0960979	-0.993577	0.059166	0.295657	-0.99536	0.0959536	-0.00478969	-0.495273	-0.000948481	-0.0593646	-0.998234	0.204395	0	0	0	1
-0.0961052	-0.993564	0.0593677	0.296106	-0.995359	0.0959545	-0.00489835	-0.495322	-0.000859991	-0.0595758	-0.998222	0.204487	0	0	0	1
-0.0961276	-0.993546	0.0596301	0.296537	-0.995357	0.0959657	-0.00509001	-0.495356	-0.000695509	-0.0598554	-0.998205	0.204641	0	0	0	1
-0.0960964	-0.993535	0.059868	0.296907	-0.99536	0.0959243	-0.00526241	-0.495366	-0.00054463	-0.0601088	-0.99819	0.204784	0	0	0	1
-0.0959176	-0.993537	0.0601216	0.297338	-0.995377	0.0957357	-0.00542093	-0.495357	-0.000400122	-0.0603765	-0.998174	0.204915	0	0	0	1
-0.0958762	-0.993524	0.0603906	0.297827	-0.995381	0.095683	-0.00560572	-0.495433	-0.000239167	-0.060662	-0.998157	0.205057	0	0	0	1
-0.0958879	-0.993506	0.0606649	0.298308	-0.99538	0.0956841	-0.00578378	-0.495558	-8.86777e-05	-0.0609521	-0.998139	0.205194	0	0	0	1
-0.0959425	-0.993486	0.0609165	0.298821	-0.995375	0.09573	-0.00592711	-0.495655	2.67252e-05	-0.0612162	-0.998123	0.20531	0	0	0	1
-0.0960329	-0.993466	0.0610926	0.299317	-0.995366	0.0958163	-0.00599665	-0.495783	7.35696e-05	-0.0613982	-0.998112	0.205361	0	0	0	1
-0.0960491	-0.993458	0.0612071	0.299737	-0.995365	0.0958321	-0.00600308	-0.495935	6.79501e-05	-0.0615128	-0.998105	0.205361	0	0	0	1
-0.0960388	-0.993455	0.0612668	0.300176	-0.995366	0.0958245	-0.00595792	-0.496061	1.78212e-05	-0.0615678	-0.998101	0.20532	0	0	0	1
-0.0959888	-0.993455	0.0613385	0.300676	-0.995371	0.0957773	-0.00591185	-0.496147	-3.19242e-05	-0.0616348	-0.998097	0.205285	0	0	0	1
-0.0960255	-0.993446	0.0614236	0.301156	-0.995367	0.0958156	-0.00588753	-0.49617	-6.6643e-05	-0.0617171	-0.998092	0.205274	0	0	0	1
-0.0962555	-0.993418	0.0615319	0.301663	-0.995345	0.0960461	-0.00588658	-0.496187	-9.23167e-05	-0.0618248	-0.998085	0.205277	0	0	0	1
-0.0966203	-0.993372	0.0616907	0.302165	-0.99531	0.0964088	-0.00593132	-0.496254	-8.57698e-05	-0.0619872	-0.998075	0.205313	0	0	0	1
-0.0966125	-0.993363	0.061854	0.302617	-0.99531	0.0963963	-0.006007	-0.496282	-2.56225e-05	-0.062157	-0.998065	0.205378	0	0	0	1
-0.0965242	-0.993361	0.0620192	0.303036	-0.995319	0.0963025	-0.00609108	-0.496293	4.77692e-05	-0.0623296	-0.998054	0.205449	0	0	0	1
-0.0964536	-0.993357	0.0621965	0.303431	-0.995326	0.0962247	-0.0062039	-0.496311	0.000147571	-0.0625169	-0.998042	0.205538	0	0	0	1
-0.096329	-0.993353	0.0624503	0.303772	-0.995338	0.0960889	-0.00637758	-0.49637	0.000304133	-0.0627862	-0.998025	0.205669	0	0	0	1
-0.0961703	-0.993341	0.0628926	0.304163	-0.995353	0.0959133	-0.0066378	-0.496437	0.000531079	-0.0632514	-0.997996	0.205842	0	0	0	1
-0.0959723	-0.993337	0.0632498	0.304573	-0.995372	0.0957006	-0.00685872	-0.496475	0.00072969	-0.0636281	-0.997972	0.206004	0	0	0	1
-0.0958386	-0.993328	0.0635934	0.305031	-0.995385	0.0955522	-0.00708078	-0.496547	0.00092676	-0.0639912	-0.997948	0.206172	0	0	0	1
-0.0958282	-0.99331	0.0638867	0.305516	-0.995386	0.0955289	-0.00727618	-0.496641	0.00109418	-0.0643019	-0.997928	0.206324	0	0	0	1
-0.095898	-0.993287	0.0641412	0.306022	-0.995379	0.0955885	-0.0074314	-0.496748	0.00122006	-0.0645701	-0.997911	0.206447	0	0	0	1
-0.0959769	-0.993263	0.0643931	0.306575	-0.995371	0.0956585	-0.00756765	-0.496925	0.00132663	-0.064834	-0.997894	0.206545	0	0	0	1
-0.0959542	-0.993254	0.0645653	0.307064	-0.995373	0.0956309	-0.00763773	-0.497094	0.00138147	-0.0650121	-0.997882	0.206591	0	0	0	1
-0.0957704	-0.993267	0.0646354	0.307546	-0.995391	0.0954486	-0.00760723	-0.497152	0.00135635	-0.0650787	-0.997878	0.206569	0	0	0	1
-0.0956358	-0.993273	0.0647449	0.307972	-0.995404	0.0953118	-0.00763347	-0.497243	0.00138086	-0.06519	-0.99787	0.206587	0	0	0	1
-0.095598	-0.993265	0.0649214	0.308321	-0.995407	0.0952672	-0.00773332	-0.497311	0.00146604	-0.0653752	-0.997858	0.206667	0	0	0	1
-0.0955698	-0.993252	0.0651682	0.308706	-0.99541	0.0952267	-0.00791457	-0.497348	0.0016251	-0.0656381	-0.997841	0.206813	0	0	0	1
-0.0954693	-0.993242	0.0654685	0.309165	-0.995419	0.0951106	-0.00813843	-0.497362	0.00182636	-0.0659582	-0.997819	0.207	0	0	0	1
-0.0953817	-0.993231	0.0657645	0.309589	-0.995427	0.0950083	-0.00834982	-0.497378	0.0020148	-0.0662728	-0.997798	0.207181	0	0	0	1
-0.0952732	-0.993221	0.066069	0.310023	-0.995437	0.094884	-0.00857398	-0.497409	0.00221665	-0.066597	-0.997776	0.207369	0	0	0	1
-0.0952927	-0.993197	0.0663892	0.310469	-0.995435	0.0948871	-0.00880963	-0.497478	0.0024199	-0.0669382	-0.997753	0.207559	0	0	0	1
-0.0953445	-0.99317	0.0667216	0.310956	-0.995429	0.094922	-0.00904991	-0.497606	0.00262443	-0.067292	-0.997728	0.207749	0	0	0	1
-0.0952912	-0.993152	0.0670697	0.311458	-0.995434	0.0948506	-0.00930044	-0.497737	0.00284481	-0.0676623	-0.997703	0.207949	0	0	0	1
-0.0952181	-0.993137	0.067394	0.311931	-0.99544	0.0947606	-0.00953373	-0.497827	0.00305167	-0.068007	-0.997679	0.20814	0	0	0	1
-0.0951559	-0.99312	0.0677302	0.31241	-0.995445	0.0946801	-0.00978317	-0.497961	0.00327282	-0.0683652	-0.997653	0.208335	0	0	0	1
-0.0951118	-0.993101	0.0680658	0.312849	-0.995449	0.094618	-0.0100274	-0.498099	0.00348761	-0.0687222	-0.997628	0.208529	0	0	0	1
-0.094972	-0.993094	0.0683639	0.313257	-0.995461	0.0944614	-0.01025	-0.498135	0.00369116	-0.0690396	-0.997605	0.208716	0	0	0	1
-0.0947274	-0.9931	0.0686139	0.313637	-0.995484	0.094203	-0.0104266	-0.498126	0.00386068	-0.0693042	-0.997586	0.208871	0	0	0	1
-0.0946735	-0.993086	0.0688903	0.314024	-0.995488	0.0941344	-0.0106199	-0.498128	0.00403114	-0.0695974	-0.997565	0.20904	0	0	0	1
-0.0945131	-0.993079	0.0692144	0.314454	-0.995503	0.0939557	-0.0108572	-0.498143	0.0042486	-0.0699417	-0.99754	0.209244	0	0	0	1
-0.0943129	-0.993078	0.0695001	0.314873	-0.995521	0.0937397	-0.0110579	-0.498132	0.00443605	-0.0702441	-0.997518	0.209422	0	0	0	1
-0.0942333	-0.993064	0.0698101	0.315292	-0.995528	0.093643	-0.0112768	-0.49814	0.00463102	-0.070573	-0.997494	0.209613	0	0	0	1
-0.0940814	-0.993051	0.070194	0.315768	-0.995541	0.0934691	-0.0115558	-0.498182	0.00488419	-0.0709806	-0.997464	0.209851	0	0	0	1
-0.0939816	-0.99303	0.0706321	0.316306	-0.995549	0.0933435	-0.0118832	-0.498242	0.00517692	-0.0714469	-0.997429	0.210128	0	0	0	1
-0.0938865	-0.993008	0.0710588	0.316848	-0.995556	0.0932233	-0.0121971	-0.498281	0.0054571	-0.0719005	-0.997395	0.210398	0	0	0	1
-0.0938948	-0.992981	0.0714241	0.317305	-0.995554	0.0932103	-0.0124639	-0.498316	0.00568859	-0.0722892	-0.997366	0.210625	0	0	0	1
-0.093998	-0.992944	0.0718032	0.317763	-0.995543	0.0932922	-0.0127292	-0.498375	0.00591029	-0.072692	-0.997335	0.210852	0	0	0	1
-0.094022	-0.992915	0.0721794	0.318221	-0.995539	0.0932939	-0.0130058	-0.49847	0.00614935	-0.0730926	-0.997304	0.211079	0	0	0	1
-0.0940453	-0.992887	0.0725299	0.31865	-0.995536	0.0932964	-0.0132587	-0.498528	0.00636723	-0.0734654	-0.997276	0.211292	0	0	0	1
-0.0940281	-0.992864	0.0728663	0.319094	-0.995536	0.0932603	-0.0134832	-0.498536	0.0065611	-0.0738212	-0.997248	0.211491	0	0	0	1
-0.0940884	-0.992832	0.073219	0.319572	-0.995529	0.0933004	-0.0137266	-0.498559	0.00676648	-0.0741955	-0.997219	0.211704	0	0	0	1
-0.0942532	-0.992784	0.0736574	0.320117	-0.995512	0.0934393	-0.0140383	-0.498657	0.00702411	-0.0746623	-0.997182	0.211963	0	0	0	1
-0.0943386	-0.992745	0.074078	0.320659	-0.995502	0.0935	-0.0143306	-0.498761	0.0072699	-0.0751089	-0.997147	0.212207	0	0	0	1
-0.0943248	-0.992721	0.0744122	0.321216	-0.995502	0.0934687	-0.0145293	-0.498795	0.00743792	-0.0754602	-0.997119	0.212386	0	0	0	1
-0.0943986	-0.992697	0.0746353	0.321735	-0.995494	0.0935333	-0.0146311	-0.498844	0.00751291	-0.0756924	-0.997101	0.212476	0	0	0	1
-0.0944494	-0.99268	0.0747965	0.32222	-0.995489	0.0935797	-0.0146751	-0.498899	0.00753781	-0.0758574	-0.997088	0.212515	0	0	0	1
-0.094521	-0.992661	0.0749548	0.32272	-0.995482	0.0936473	-0.0147151	-0.49893	0.00755734	-0.0760193	-0.997076	0.212554	0	0	0	1
-0.0946898	-0.992631	0.0751436	0.323241	-0.995466	0.0938105	-0.0147756	-0.499009	0.00758703	-0.0762142	-0.997061	0.212604	0	0	0	1
-0.094803	-0.992611	0.0752667	0.3237	-0.995455	0.0939208	-0.0148046	-0.499077	0.00759568	-0.0763404	-0.997051	0.212622	0	0	0	1
-0.0947354	-0.992608	0.0753974	0.324198	-0.995462	0.0938508	-0.0148204	-0.499139	0.00760431	-0.0764715	-0.997041	0.212637	0	0	0	1
-0.094798	-0.992588	0.0755811	0.324741	-0.995455	0.0939074	-0.0148829	-0.499279	0.00764457	-0.0766607	-0.997026	0.21268	0	0	0	1
-0.09485	-0.992574	0.0756983	0.325263	-0.99545	0.0939572	-0.0149019	-0.49939	0.00764841	-0.0767795	-0.997017	0.212686	0	0	0	1
-0.0949752	-0.992554	0.0757973	0.325818	-0.995439	0.0940834	-0.0148829	-0.499506	0.00761041	-0.0768773	-0.99701	0.212659	0	0	0	1
-0.0952198	-0.992524	0.0758828	0.32637	-0.995416	0.0943304	-0.0148527	-0.499651	0.00755311	-0.0769614	-0.997004	0.212618	0	0	0	1
-0.0954456	-0.992499	0.0759299	0.326896	-0.995395	0.0945607	-0.0147985	-0.49979	0.00747707	-0.0770049	-0.997001	0.212555	0	0	0	1
-0.0956033	-0.992482	0.0759516	0.327343	-0.99538	0.0947242	-0.0147272	-0.499813	0.00739162	-0.0770209	-0.997	0.212493	0	0	0	1
-0.0956146	-0.992476	0.0760218	0.327792	-0.995379	0.0947363	-0.0147104	-0.499766	0.00736726	-0.0770893	-0.996995	0.212486	0	0	0	1
-0.0957104	-0.992452	0.0762058	0.328236	-0.99537	0.0948247	-0.014791	-0.499789	0.0074227	-0.0772808	-0.99698	0.212556	0	0	0	1
-0.0958047	-0.992428	0.0764023	0.328659	-0.99536	0.094909	-0.0149063	-0.499804	0.00751167	-0.077488	-0.996963	0.21265	0	0	0	1
-0.0956412	-0.992432	0.0765582	0.329112	-0.995375	0.0947381	-0.0149789	-0.499748	0.00758213	-0.0776489	-0.99695	0.212717	0	0	0	1
-0.0954252	-0.992463	0.0764284	0.3296	-0.995388	0.0944494	-0.0159178	-0.499935	0.00854882	-0.077607	-0.996946	0.2128	0	0	0	1
-0.0954498	-0.992491	0.0760296	0.330131	-0.995372	0.0943658	-0.0173584	-0.500106	0.010023	-0.0773467	-0.996952	0.212848	0	0	0	1
-0.095407	-0.99253	0.0755775	0.330782	-0.99536	0.0942126	-0.0188469	-0.500121	0.0115554	-0.077037	-0.996959	0.212882	0	0	0	1
-0.0954857	-0.992571	0.0749319	0.331504	-0.995324	0.0941361	-0.0209707	-0.500198	0.0137308	-0.076596	-0.996966	0.212946	0	0	0	1
-0.0951906	-0.992662	0.0740907	0.332185	-0.995317	0.0936788	-0.0232451	-0.500236	0.0161037	-0.0759684	-0.996978	0.212948	0	0	0	1
-0.0951241	-0.992741	0.0731173	0.332801	-0.995284	0.0934638	-0.0254234	-0.500245	0.0183749	-0.0752028	-0.996997	0.21285	0	0	0	1
-0.0952169	-0.992794	0.0722758	0.333355	-0.995241	0.0934448	-0.0271332	-0.500193	0.0201539	-0.0745272	-0.997013	0.212721	0	0	0	1
-0.09532	-0.992827	0.0716759	0.333856	-0.995204	0.0934694	-0.0283579	-0.500184	0.021425	-0.0740471	-0.997022	0.212611	0	0	0	1
-0.0952776	-0.992858	0.0713074	0.334302	-0.99519	0.0933773	-0.0291373	-0.500199	0.0222408	-0.0737524	-0.997026	0.212535	0	0	0	1
-0.0952772	-0.992869	0.071159	0.33472	-0.99518	0.0933479	-0.0295737	-0.500277	0.0226903	-0.0736456	-0.997024	0.212496	0	0	0	1
-0.0954254	-0.99286	0.0710796	0.335113	-0.99516	0.0934783	-0.0298446	-0.500451	0.0229572	-0.0735953	-0.997022	0.212441	0	0	0	1
-0.0954006	-0.992862	0.0710901	0.335506	-0.995163	0.0934556	-0.0298111	-0.500564	0.0229246	-0.0736021	-0.997022	0.212379	0	0	0	1
-0.0951938	-0.992878	0.0711436	0.336031	-0.995183	0.0932487	-0.0297906	-0.500682	0.0229144	-0.0736487	-0.997019	0.212334	0	0	0	1
-0.0949989	-0.992896	0.0711451	0.336548	-0.995203	0.0930584	-0.0297206	-0.500738	0.0228589	-0.0736391	-0.997021	0.212253	0	0	0	1
-0.0948964	-0.992908	0.0711163	0.33707	-0.995215	0.0929633	-0.0296271	-0.500751	0.0227759	-0.0735994	-0.997026	0.212152	0	0	0	1
-0.095056	-0.992894	0.0710983	0.337572	-0.995201	0.0931285	-0.0295621	-0.500873	0.0227009	-0.073579	-0.997029	0.212052	0	0	0	1
-0.0951778	-0.992885	0.0710634	0.338059	-0.995192	0.0932585	-0.0294644	-0.500967	0.0225976	-0.073538	-0.997034	0.211936	0	0	0	1
-0.0953724	-0.992868	0.0710341	0.338485	-0.995175	0.0934597	-0.0293898	-0.501077	0.0225114	-0.0735063	-0.997038	0.211835	0	0	0	1
-0.095378	-0.992864	0.0710936	0.338908	-0.995175	0.0934648	-0.0293791	-0.501147	0.0224948	-0.0735645	-0.997035	0.211808	0	0	0	1
-0.0953477	-0.992859	0.0711949	0.339343	-0.995178	0.0934298	-0.0294112	-0.501232	0.0225195	-0.0736677	-0.997026	0.211815	0	0	0	1
-0.0952661	-0.992859	0.0713075	0.339775	-0.995184	0.093342	-0.0294585	-0.501321	0.0225622	-0.0737824	-0.997017	0.211835	0	0	0	1
-0.0951768	-0.992855	0.071478	0.34026	-0.995191	0.0932427	-0.0295374	-0.501361	0.0226316	-0.0739574	-0.997002	0.211895	0	0	0	1
-0.0950906	-0.992848	0.0716899	0.340809	-0.995197	0.0931436	-0.0296445	-0.501418	0.0227251	-0.0741763	-0.996984	0.211975	0	0	0	1
-0.0950068	-0.992847	0.0718195	0.341317	-0.995204	0.0930523	-0.0297009	-0.50152	0.0227755	-0.0743086	-0.996973	0.211998	0	0	0	1
-0.094851	-0.992861	0.0718251	0.341765	-0.99522	0.0928992	-0.0296588	-0.50158	0.0227447	-0.0743068	-0.996974	0.211935	0	0	0	1
-0.094721	-0.992875	0.0718056	0.342205	-0.995234	0.0927745	-0.0295903	-0.501592	0.0226878	-0.074278	-0.996977	0.211856	0	0	0	1
-0.0947049	-0.992875	0.0718336	0.342573	-0.995236	0.0927594	-0.0295669	-0.501618	0.022663	-0.0743033	-0.996976	0.211815	0	0	0	1
-0.0947185	-0.992865	0.0719539	0.342939	-0.995233	0.0927651	-0.0296365	-0.501677	0.0227203	-0.0744298	-0.996965	0.211846	0	0	0	1
-0.0946236	-0.99286	0.0721375	0.343374	-0.99524	0.0926591	-0.0297275	-0.501722	0.0228011	-0.0746189	-0.996949	0.211914	0	0	0	1
-0.0944903	-0.992859	0.072329	0.343824	-0.99525	0.092512	-0.0298478	-0.501746	0.0229134	-0.0748176	-0.996932	0.212001	0	0	0	1
-0.0943711	-0.992856	0.0725266	0.34427	-0.995259	0.0923796	-0.0299584	-0.501752	0.0230145	-0.0750218	-0.996914	0.212085	0	0	0	1
-0.0943194	-0.992846	0.0727274	0.344791	-0.995261	0.092313	-0.0300924	-0.501812	0.0231335	-0.0752329	-0.996895	0.212166	0	0	0	1
-0.094377	-0.992837	0.0727796	0.345285	-0.995243	0.0923278	-0.0306453	-0.502051	0.0236763	-0.0753374	-0.996875	0.212242	0	0	0	1
-0.0943727	-0.992836	0.0727984	0.345812	-0.995238	0.0923064	-0.0308657	-0.502103	0.0238949	-0.0753765	-0.996867	0.212238	0	0	0	1
-0.0943422	-0.99284	0.0727912	0.346346	-0.995235	0.0922575	-0.0311092	-0.502183	0.0241409	-0.075391	-0.99686	0.212225	0	0	0	1
-0.0945021	-0.992817	0.0728858	0.346858	-0.995214	0.0923934	-0.0314019	-0.502379	0.0244122	-0.0755162	-0.996843	0.212266	0	0	0	1
-0.0945114	-0.992806	0.0730329	0.347337	-0.99521	0.0923912	-0.0315059	-0.502492	0.0245018	-0.0756725	-0.996829	0.212307	0	0	0	1
-0.0943612	-0.99281	0.0731639	0.347829	-0.995223	0.0922316	-0.031583	-0.502521	0.024578	-0.0758064	-0.996817	0.212344	0	0	0	1
-0.0943919	-0.992798	0.0732854	0.348249	-0.995218	0.0922529	-0.0316662	-0.50254	0.0246474	-0.0759357	-0.996806	0.212381	0	0	0	1
-0.0943529	-0.992793	0.0734131	0.348696	-0.99522	0.0922041	-0.0317537	-0.50256	0.024726	-0.0760699	-0.996794	0.212419	0	0	0	1
-0.0942455	-0.992789	0.0735977	0.349201	-0.995227	0.0920801	-0.0319064	-0.502616	0.0248695	-0.0762652	-0.996775	0.2125	0	0	0	1
-0.0940605	-0.992796	0.0737359	0.349661	-0.995237	0.0918707	-0.0321747	-0.502691	0.0251389	-0.0764228	-0.996756	0.212588	0	0	0	1
-0.0938973	-0.992803	0.0738601	0.350154	-0.995247	0.0916872	-0.0323919	-0.502743	0.0253568	-0.0765622	-0.99674	0.21265	0	0	0	1
-0.0938929	-0.99279	0.0740301	0.350613	-0.995243	0.0916645	-0.0325729	-0.50286	0.0255222	-0.0767481	-0.996722	0.212726	0	0	0	1
-0.0937624	-0.992787	0.0742392	0.351044	-0.995252	0.0915158	-0.0327363	-0.502939	0.0256762	-0.0769678	-0.996701	0.212831	0	0	0	1
-0.0936158	-0.992783	0.074485	0.351482	-0.995261	0.0913492	-0.0329073	-0.502986	0.0258357	-0.0772243	-0.996677	0.21296	0	0	0	1
-0.0935098	-0.992773	0.074746	0.351972	-0.995267	0.0912214	-0.0330974	-0.503035	0.0260099	-0.0774988	-0.996651	0.213099	0	0	0	1
-0.0934584	-0.992758	0.0750035	0.352414	-0.995267	0.0911491	-0.0332762	-0.503097	0.0261688	-0.0777701	-0.996626	0.213231	0	0	0	1
-0.0933494	-0.992752	0.075219	0.35286	-0.995274	0.0910224	-0.0334267	-0.503147	0.0263079	-0.0779955	-0.996604	0.213339	0	0	0	1
-0.0933308	-0.992739	0.0754226	0.353395	-0.995273	0.0909885	-0.0335534	-0.503222	0.0264172	-0.0782093	-0.996585	0.213417	0	0	0	1
-0.0932453	-0.99274	0.0755151	0.353837	-0.99528	0.0908969	-0.0335964	-0.503283	0.0264584	-0.078303	-0.996576	0.213424	0	0	0	1
-0.0931608	-0.992748	0.0755095	0.35428	-0.995288	0.0908144	-0.0335713	-0.503305	0.0264406	-0.0782928	-0.996577	0.213362	0	0	0	1
-0.0930895	-0.992752	0.0755389	0.354729	-0.995295	0.0907416	-0.0335764	-0.50341	0.0264486	-0.0783207	-0.996575	0.213318	0	0	0	1
-0.0929643	-0.992756	0.0756505	0.355126	-0.995305	0.0906086	-0.0336349	-0.503489	0.0265067	-0.0784338	-0.996565	0.213343	0	0	0	1
-0.092675	-0.992771	0.0758063	0.355516	-0.995329	0.0903078	-0.0337187	-0.503473	0.0265991	-0.0785888	-0.99655	0.213411	0	0	0	1
-0.092535	-0.992765	0.0760464	0.35596	-0.995339	0.0901504	-0.0338527	-0.503476	0.0267223	-0.0788361	-0.996527	0.213514	0	0	0	1
-0.0924842	-0.992747	0.076348	0.356388	-0.995339	0.0900757	-0.0340492	-0.503561	0.0268952	-0.0791527	-0.996497	0.213657	0	0	0	1
-0.0923577	-0.992737	0.0766252	0.356825	-0.995346	0.0899267	-0.0342339	-0.503646	0.0270647	-0.0794419	-0.99647	0.213798	0	0	0	1
-0.0922607	-0.992726	0.0768865	0.357345	-0.995351	0.089809	-0.0344008	-0.503732	0.0272155	-0.0797145	-0.996444	0.21392	0	0	0	1
-0.0922343	-0.992711	0.0771135	0.357873	-0.99535	0.089764	-0.0345551	-0.503879	0.0273513	-0.0799536	-0.996421	0.214015	0	0	0	1
-0.0921789	-0.992702	0.0773001	0.358365	-0.995352	0.0896927	-0.0346869	-0.504052	0.0274706	-0.0801498	-0.996402	0.214084	0	0	0	1
-0.0920534	-0.992703	0.0774321	0.358892	-0.995361	0.0895552	-0.034786	-0.5042	0.0275677	-0.0802866	-0.996388	0.214117	0	0	0	1
-0.0918352	-0.992717	0.0775068	0.359297	-0.99538	0.0893316	-0.03482	-0.50424	0.0276127	-0.0803579	-0.996381	0.214122	0	0	0	1
-0.0916569	-0.992724	0.0776331	0.359635	-0.995394	0.0891434	-0.0348934	-0.504272	0.0276891	-0.0804853	-0.996369	0.214172	0	0	0	1
-0.0914774	-0.992722	0.0778683	0.360037	-0.995406	0.0889444	-0.0350465	-0.504334	0.0278355	-0.080728	-0.996345	0.214295	0	0	0	1
-0.0912938	-0.992718	0.0781426	0.360445	-0.995418	0.0887375	-0.0352337	-0.50439	0.028013	-0.0810127	-0.996317	0.214451	0	0	0	1
-0.0912004	-0.992706	0.0783937	0.360848	-0.995423	0.088624	-0.0353895	-0.504394	0.0281538	-0.0812739	-0.996292	0.214589	0	0	0	1
-0.0910284	-0.992704	0.0786254	0.361272	-0.995435	0.0884334	-0.0355312	-0.504395	0.0282889	-0.0815123	-0.996268	0.214713	0	0	0	1
-0.0909521	-0.99269	0.0788866	0.361746	-0.995437	0.0883356	-0.0357001	-0.504467	0.0284407	-0.0817851	-0.996242	0.214846	0	0	0	1
-0.0910823	-0.992657	0.0791491	0.362165	-0.995421	0.0884427	-0.0358935	-0.504619	0.0285998	-0.0820674	-0.996214	0.214982	0	0	0	1
-0.0909113	-0.992656	0.0793632	0.362601	-0.995433	0.0882534	-0.036035	-0.504682	0.0287363	-0.0822881	-0.996192	0.21509	0	0	0	1
-0.0907503	-0.99265	0.0796171	0.363049	-0.995443	0.0880704	-0.0362068	-0.504756	0.0288987	-0.0825515	-0.996165	0.215225	0	0	0	1
-0.0907523	-0.992627	0.0799045	0.363447	-0.995437	0.0880462	-0.0364221	-0.504895	0.0290883	-0.0828567	-0.996134	0.215388	0	0	0	1
-0.0906841	-0.992613	0.0801601	0.363803	-0.995438	0.0879543	-0.0366137	-0.504984	0.0292628	-0.0831261	-0.996107	0.215545	0	0	0	1
-0.0908914	-0.9926	0.0800807	0.363893	-0.99542	0.0881652	-0.0366046	-0.504992	0.0292435	-0.0830524	-0.996114	0.215552	0	0	0	1
-0.0912289	-0.992591	0.0798042	0.363779	-0.995393	0.0885229	-0.0364709	-0.505011	0.0291062	-0.0827752	-0.996141	0.215436	0	0	0	1
-0.0916012	-0.992575	0.0795758	0.363644	-0.995363	0.0889157	-0.0363179	-0.505066	0.0289427	-0.0825451	-0.996165	0.215269	0	0	0	1
-0.0920934	-0.992556	0.0792479	0.363479	-0.995324	0.089434	-0.036133	-0.505113	0.0287466	-0.0822164	-0.996197	0.215084	0	0	0	1
-0.092505	-0.992556	0.0787658	0.363287	-0.995291	0.0898781	-0.0359208	-0.505138	0.0285441	-0.0817292	-0.996243	0.214907	0	0	0	1
-0.0929453	-0.992554	0.0782723	0.363098	-0.995256	0.0903515	-0.0357033	-0.505152	0.0283354	-0.0812309	-0.99629	0.214734	0	0	0	1
-0.0933521	-0.99256	0.0777176	0.362877	-0.995225	0.0907958	-0.0354486	-0.50518	0.0280984	-0.0806672	-0.996343	0.21453	0	0	0	1
-0.093662	-0.992576	0.0771368	0.362647	-0.995202	0.0911442	-0.0351838	-0.505213	0.0278621	-0.0800737	-0.996397	0.214308	0	0	0	1
-0.0939273	-0.992597	0.0765406	0.36242	-0.995184	0.0914485	-0.0349145	-0.505237	0.0276266	-0.079463	-0.996453	0.214093	0	0	0	1
-0.0942394	-0.992626	0.0757793	0.362137	-0.995162	0.0918083	-0.0345875	-0.505262	0.0273454	-0.0786838	-0.996522	0.213839	0	0	0	1
-0.0945445	-0.992651	0.0750681	0.361862	-0.995141	0.0921586	-0.0342691	-0.505295	0.0270692	-0.0779549	-0.996587	0.213584	0	0	0	1
-0.0948294	-0.992677	0.0743519	0.361586	-0.995121	0.0924889	-0.0339448	-0.505328	0.0267896	-0.0772198	-0.996652	0.213323	0	0	0	1
-0.0950951	-0.99271	0.0735737	0.361298	-0.995104	0.092802	-0.033608	-0.505348	0.0265054	-0.0764211	-0.996721	0.213069	0	0	0	1
-0.0953048	-0.992753	0.0727173	0.361009	-0.995091	0.0930611	-0.0332653	-0.505342	0.0262272	-0.0755424	-0.996795	0.212844	0	0	0	1
-0.0954473	-0.99282	0.071607	0.360677	-0.995085	0.0932619	-0.0328816	-0.505296	0.0259375	-0.0744052	-0.996888	0.212638	0	0	0	1
-0.0955218	-0.992919	0.0701265	0.360272	-0.995086	0.0934097	-0.0324101	-0.505193	0.0256003	-0.0728895	-0.997009	0.212439	0	0	0	1
-0.0956011	-0.993004	0.0688003	0.359919	-0.995086	0.0935531	-0.031996	-0.505089	0.0253058	-0.0715329	-0.997115	0.212279	0	0	0	1
-0.0960543	-0.993036	0.0676923	0.359609	-0.99505	0.0940605	-0.0316413	-0.505002	0.025024	-0.0704084	-0.997202	0.212139	0	0	0	1
-0.0962855	-0.993094	0.0665038	0.35926	-0.995034	0.0943475	-0.0312744	-0.504932	0.0247542	-0.0691967	-0.997294	0.21199	0	0	0	1
-0.0965342	-0.993158	0.0651805	0.358865	-0.995018	0.0946582	-0.030855	-0.504855	0.0244443	-0.0678463	-0.997394	0.211823	0	0	0	1
-0.0967364	-0.99322	0.0639222	0.358495	-0.995005	0.0949176	-0.030468	-0.504781	0.0241644	-0.0665622	-0.997487	0.211674	0	0	0	1
-0.0969122	-0.993271	0.0628479	0.358164	-0.994994	0.0951417	-0.0301343	-0.504728	0.0239224	-0.0654656	-0.997566	0.211542	0	0	0	1
-0.0971339	-0.993309	0.061907	0.357848	-0.994977	0.0954055	-0.0298394	-0.504701	0.0237038	-0.0645065	-0.997633	0.211418	0	0	0	1
-0.0973865	-0.993337	0.0610432	0.35753	-0.994958	0.0956972	-0.029555	-0.504702	0.0234868	-0.0636257	-0.997695	0.211275	0	0	0	1
-0.0976651	-0.993356	0.0602963	0.357222	-0.994935	0.0960107	-0.0292879	-0.504733	0.0232746	-0.0628635	-0.997748	0.211116	0	0	0	1
-0.0979518	-0.993378	0.0594648	0.356885	-0.994913	0.0963353	-0.0289969	-0.504761	0.0230467	-0.0620147	-0.997807	0.210953	0	0	0	1
-0.0982124	-0.993403	0.058601	0.356545	-0.994892	0.0966347	-0.0286978	-0.504779	0.022816	-0.0611323	-0.997867	0.210798	0	0	0	1
-0.0984606	-0.993429	0.0577483	0.356216	-0.994873	0.09692	-0.0284126	-0.504792	0.0225993	-0.0602619	-0.997924	0.210647	0	0	0	1
-0.0986919	-0.993455	0.0568911	0.35589	-0.994855	0.0971885	-0.0281199	-0.504801	0.0223772	-0.0593858	-0.997982	0.210499	0	0	0	1
-0.0989674	-0.993472	0.0561196	0.355567	-0.994832	0.0974975	-0.0278513	-0.504832	0.0221684	-0.0585981	-0.998033	0.210356	0	0	0	1
-0.0992589	-0.993489	0.0552885	0.355218	-0.994808	0.0978248	-0.0275585	-0.504861	0.021941	-0.0577491	-0.998088	0.210202	0	0	0	1
-0.0995242	-0.993506	0.0545064	0.354888	-0.994786	0.0981231	-0.0272887	-0.504885	0.0217336	-0.0569504	-0.998138	0.210061	0	0	0	1
-0.099742	-0.993535	0.0535761	0.354527	-0.994769	0.0983792	-0.0269725	-0.504875	0.0214979	-0.0559985	-0.998197	0.209908	0	0	0	1
-0.0999834	-0.993553	0.0527856	0.35419	-0.994749	0.0986527	-0.0267061	-0.504881	0.021297	-0.0551909	-0.998246	0.209784	0	0	0	1
-0.100258	-0.993573	0.0518776	0.353799	-0.994727	0.0989633	-0.026399	-0.504885	0.0210659	-0.0542631	-0.998302	0.209645	0	0	0	1
-0.100498	-0.993597	0.0509363	0.353405	-0.994707	0.0992404	-0.0260844	-0.504872	0.0208331	-0.0533005	-0.998359	0.209504	0	0	0	1
-0.100742	-0.993627	0.0498617	0.352978	-0.994688	0.0995262	-0.0257275	-0.504849	0.0205716	-0.0522011	-0.998422	0.209356	0	0	0	1
-0.100954	-0.993671	0.0485435	0.352521	-0.994673	0.099787	-0.0253152	-0.504808	0.0202816	-0.050853	-0.998498	0.209202	0	0	0	1
-0.101106	-0.993719	0.0472373	0.352108	-0.994663	0.0999856	-0.0249036	-0.504746	0.0199947	-0.0495156	-0.998571	0.209056	0	0	0	1
-0.101243	-0.993758	0.0461088	0.351751	-0.994654	0.100163	-0.0245502	-0.504694	0.0197493	-0.0483604	-0.998632	0.208932	0	0	0	1
-0.101407	-0.993802	0.0447783	0.351325	-0.994643	0.100373	-0.0241396	-0.504636	0.0194661	-0.0469989	-0.998703	0.208787	0	0	0	1
-0.10158	-0.993837	0.0435856	0.350927	-0.99463	0.100587	-0.0237662	-0.504593	0.0192064	-0.0457784	-0.998765	0.208656	0	0	0	1
-0.101806	-0.993853	0.0426891	0.350583	-0.994611	0.100842	-0.0234905	-0.504595	0.019012	-0.0448632	-0.99881	0.208557	0	0	0	1
-0.102083	-0.993859	0.0418758	0.350236	-0.994586	0.101146	-0.0232349	-0.504616	0.0188275	-0.0440337	-0.99885	0.208468	0	0	0	1
-0.102394	-0.993862	0.0410475	0.349868	-0.994559	0.101487	-0.0229069	-0.504625	0.0185713	-0.0431824	-0.998892	0.208361	0	0	0	1
-0.102948	-0.993827	0.0404944	0.349516	-0.994517	0.10209	-0.0220115	-0.504529	0.0177124	-0.0425511	-0.998935	0.20825	0	0	0	1
-0.103371	-0.99381	0.0398261	0.349121	-0.994478	0.102538	-0.0217035	-0.504574	0.0174563	-0.0418624	-0.998969	0.208147	0	0	0	1
-0.103672	-0.993806	0.0391393	0.348733	-0.994451	0.102865	-0.0213752	-0.504562	0.0171876	-0.0411509	-0.999003	0.208006	0	0	0	1
-0.103952	-0.993805	0.0384236	0.348346	-0.994427	0.103171	-0.0210151	-0.50453	0.0168915	-0.0404069	-0.999038	0.207856	0	0	0	1
-0.104331	-0.993785	0.0379049	0.347971	-0.994394	0.103577	-0.0205887	-0.504504	0.0165054	-0.0398533	-0.999067	0.207713	0	0	0	1
-0.10474	-0.993759	0.0374493	0.347572	-0.994356	0.104008	-0.0202282	-0.504504	0.0161778	-0.0393695	-0.999091	0.207571	0	0	0	1
-0.105145	-0.993731	0.037066	0.347154	-0.994318	0.10443	-0.0199506	-0.504523	0.0159255	-0.0389659	-0.999111	0.207413	0	0	0	1
-0.105547	-0.9937	0.036747	0.346711	-0.994279	0.104848	-0.01968	-0.504523	0.015674	-0.0386268	-0.999128	0.207241	0	0	0	1
-0.105864	-0.993677	0.0364721	0.346284	-0.99425	0.105182	-0.0193543	-0.504462	0.0153665	-0.0383242	-0.999145	0.207063	0	0	0	1
-0.10613	-0.993658	0.0362163	0.345868	-0.994225	0.10546	-0.0191183	-0.504398	0.0151484	-0.0380491	-0.999159	0.206918	0	0	0	1
-0.106389	-0.993638	0.0359961	0.345425	-0.9942	0.10573	-0.0189475	-0.504335	0.0149919	-0.037816	-0.99917	0.206805	0	0	0	1
-0.106648	-0.993618	0.035772	0.344961	-0.994174	0.105999	-0.0187711	-0.504259	0.0148303	-0.0375784	-0.999181	0.206691	0	0	0	1
-0.107006	-0.993587	0.0355649	0.344538	-0.994138	0.106366	-0.018616	-0.50426	0.0146845	-0.0373614	-0.999192	0.206578	0	0	0	1
-0.107343	-0.993559	0.0353516	0.344131	-0.994104	0.106711	-0.0184751	-0.504262	0.0145545	-0.0371393	-0.999202	0.206476	0	0	0	1
-0.107549	-0.993545	0.0351148	0.343744	-0.994084	0.106928	-0.0183011	-0.504197	0.0143991	-0.0368883	-0.999213	0.206364	0	0	0	1
-0.107797	-0.99353	0.0347743	0.343335	-0.994059	0.107188	-0.0181055	-0.504148	0.0142319	-0.0365324	-0.999229	0.206243	0	0	0	1
-0.108146	-0.993503	0.0344493	0.342924	-0.994024	0.107548	-0.0179224	-0.504154	0.0140718	-0.0361947	-0.999243	0.206123	0	0	0	1
-0.108424	-0.993487	0.0340517	0.342523	-0.993996	0.107839	-0.0177259	-0.504133	0.0139092	-0.0357822	-0.99926	0.206008	0	0	0	1
-0.108656	-0.993473	0.0337102	0.342131	-0.993972	0.108081	-0.0175659	-0.504088	0.0137787	-0.0354287	-0.999275	0.205929	0	0	0	1
-0.108977	-0.993451	0.0333167	0.341686	-0.993939	0.108414	-0.0173972	-0.504065	0.0136422	-0.0350236	-0.999291	0.205859	0	0	0	1
-0.109323	-0.993426	0.0329192	0.341215	-0.993903	0.108772	-0.0172161	-0.50405	0.0134931	-0.0346136	-0.999307	0.205784	0	0	0	1
-0.109534	-0.993414	0.0326075	0.340788	-0.993881	0.108992	-0.0170615	-0.503976	0.013366	-0.0342898	-0.99932	0.205712	0	0	0	1
-0.109628	-0.99341	0.0323962	0.340343	-0.993872	0.109094	-0.016934	-0.50382	0.0132591	-0.0340672	-0.999329	0.205676	0	0	0	1
-0.109745	-0.993401	0.0322768	0.339873	-0.993861	0.109215	-0.0168389	-0.50366	0.0131735	-0.0339397	-0.999335	0.205663	0	0	0	1
-0.109975	-0.99338	0.0321323	0.339394	-0.993837	0.109451	-0.016731	-0.503563	0.0130742	-0.0337873	-0.999341	0.205618	0	0	0	1
-0.109847	-0.9934	0.0319456	0.338854	-0.993852	0.10933	-0.0165941	-0.503423	0.0129629	-0.0335851	-0.999349	0.205555	0	0	0	1
-0.109719	-0.993419	0.0318186	0.338354	-0.993867	0.109206	-0.0165074	-0.503325	0.0128948	-0.0334477	-0.999355	0.205531	0	0	0	1
-0.110098	-0.99338	0.0317287	0.337868	-0.993826	0.109589	-0.0164519	-0.503333	0.0128367	-0.0333573	-0.999359	0.205515	0	0	0	1
-0.110469	-0.993342	0.0316107	0.337377	-0.993786	0.109965	-0.0163673	-0.503322	0.0127532	-0.0332355	-0.999364	0.205476	0	0	0	1
-0.110695	-0.993321	0.0314789	0.336975	-0.993762	0.110195	-0.0162746	-0.503266	0.012668	-0.0330971	-0.99937	0.205429	0	0	0	1
-0.110907	-0.993302	0.0313543	0.336616	-0.993739	0.110412	-0.0161818	-0.50322	0.0125824	-0.0329658	-0.999375	0.205378	0	0	0	1
-0.111242	-0.993268	0.0312255	0.336194	-0.993703	0.110752	-0.0160976	-0.50322	0.0125019	-0.0328327	-0.99938	0.205326	0	0	0	1
-0.111444	-0.99325	0.0310684	0.335798	-0.993682	0.110959	-0.015991	-0.503212	0.0124066	-0.0326673	-0.999387	0.20526	0	0	0	1
-0.111246	-0.99328	0.0308373	0.335407	-0.993705	0.110768	-0.0158527	-0.503227	0.0123013	-0.0324198	-0.999396	0.205167	0	0	0	1
-0.111516	-0.99326	0.0304946	0.334995	-0.993676	0.111048	-0.0156803	-0.503209	0.0121592	-0.0320635	-0.99941	0.205074	0	0	0	1
-0.111691	-0.993251	0.0301406	0.334585	-0.993658	0.111233	-0.0155203	-0.50314	0.0120339	-0.0316961	-0.999423	0.205002	0	0	0	1
-0.111903	-0.993238	0.0297816	0.334164	-0.993636	0.111453	-0.0153637	-0.503079	0.0119115	-0.0313245	-0.999436	0.20494	0	0	0	1
-0.112164	-0.993221	0.0293752	0.333723	-0.993608	0.111724	-0.0152124	-0.503049	0.0117983	-0.0309069	-0.99945	0.204891	0	0	0	1
-0.112075	-0.993245	0.0289038	0.33326	-0.993619	0.111646	-0.0150394	-0.502987	0.0116817	-0.0304181	-0.999467	0.204842	0	0	0	1
-0.112032	-0.993261	0.028497	0.332775	-0.993625	0.111613	-0.0148868	-0.50289	0.0115768	-0.0299964	-0.999481	0.204813	0	0	0	1
-0.112125	-0.993258	0.0282388	0.332293	-0.993616	0.111712	-0.0147705	-0.502781	0.0114873	-0.0297279	-0.99949	0.204789	0	0	0	1
-0.112192	-0.993257	0.0280367	0.331767	-0.99361	0.111785	-0.0146478	-0.5027	0.0113859	-0.0295141	-0.999497	0.204736	0	0	0	1
-0.112387	-0.993238	0.0278945	0.331244	-0.993588	0.111985	-0.0145569	-0.502618	0.0113056	-0.0293649	-0.999502	0.204702	0	0	0	1
-0.11258	-0.99322	0.0277649	0.330785	-0.993567	0.112182	-0.0144642	-0.502542	0.0112224	-0.0292279	-0.999507	0.204664	0	0	0	1
-0.112781	-0.993202	0.0275861	0.330344	-0.993546	0.112388	-0.0143425	-0.50249	0.0111156	-0.0290388	-0.999514	0.204592	0	0	0	1
-0.112787	-0.993206	0.0274211	0.329902	-0.993546	0.112399	-0.0142398	-0.502486	0.0110319	-0.0288635	-0.99952	0.204537	0	0	0	1
-0.112812	-0.993212	0.0271109	0.329509	-0.993545	0.112432	-0.0140936	-0.502456	0.0109208	-0.028539	-0.999531	0.204462	0	0	0	1
-0.112944	-0.993212	0.0265702	0.329082	-0.993531	0.112575	-0.0138939	-0.502436	0.0107794	-0.0279809	-0.999548	0.204394	0	0	0	1
-0.113082	-0.993219	0.0256884	0.328614	-0.993517	0.112729	-0.0136433	-0.502366	0.0106259	-0.027078	-0.999575	0.204369	0	0	0	1
-0.11312	-0.99324	0.0247017	0.328147	-0.993514	0.112783	-0.0134297	-0.502223	0.010524	-0.0260739	-0.999602	0.204445	0	0	0	1
-0.113193	-0.993256	0.0237216	0.327655	-0.993507	0.112872	-0.0132097	-0.502074	0.0104142	-0.0250762	-0.999629	0.204508	0	0	0	1
-0.113359	-0.993254	0.0230007	0.327171	-0.993489	0.113051	-0.0130118	-0.501969	0.0102948	-0.0243393	-0.999648	0.204505	0	0	0	1
-0.113545	-0.993243	0.0225158	0.326711	-0.993469	0.113246	-0.0128271	-0.50187	0.0101617	-0.0238386	-0.999662	0.204451	0	0	0	1
-0.113719	-0.993229	0.022257	0.326265	-0.99345	0.113426	-0.0126851	-0.501783	0.0100458	-0.0235672	-0.999669	0.204385	0	0	0	1
-0.113467	-0.993263	0.0220576	0.325792	-0.99348	0.11318	-0.0125541	-0.501734	0.00994416	-0.0233516	-0.999675	0.204315	0	0	0	1
-0.11365	-0.993245	0.0218896	0.325348	-0.99346	0.113367	-0.0124528	-0.501713	0.00985818	-0.0231751	-0.99968	0.204255	0	0	0	1
-0.113852	-0.993226	0.0217095	0.324895	-0.993438	0.113573	-0.0123422	-0.501645	0.0097641	-0.0229856	-0.999686	0.204196	0	0	0	1
-0.113968	-0.993215	0.021594	0.324427	-0.993425	0.113692	-0.0122719	-0.50152	0.0097047	-0.022864	-0.999689	0.204185	0	0	0	1
-0.114063	-0.993206	0.0215187	0.32398	-0.993414	0.113788	-0.0122522	-0.501459	0.0096915	-0.022788	-0.999691	0.20421	0	0	0	1
-0.114205	-0.993193	0.0213628	0.323468	-0.993399	0.113933	-0.0121986	-0.501425	0.00965273	-0.0226283	-0.999695	0.204219	0	0	0	1
-0.114311	-0.993183	0.0212763	0.322975	-0.993386	0.114041	-0.0121728	-0.501345	0.00963453	-0.0225405	-0.999697	0.204245	0	0	0	1
-0.114508	-0.993162	0.0212164	0.322502	-0.993364	0.114238	-0.0121622	-0.501258	0.00962637	-0.0224817	-0.999699	0.204289	0	0	0	1
-0.114617	-0.993151	0.0211408	0.322013	-0.993351	0.114348	-0.0121661	-0.501206	0.00963651	-0.0224081	-0.9997	0.204339	0	0	0	1
-0.114663	-0.993151	0.0208921	0.321559	-0.993346	0.114398	-0.0120868	-0.501165	0.00958511	-0.0221525	-0.999706	0.204341	0	0	0	1
-0.114778	-0.993147	0.0204266	0.321132	-0.993334	0.11452	-0.0119362	-0.501105	0.00948628	-0.0216739	-0.999718	0.204317	0	0	0	1
-0.114813	-0.993156	0.0197593	0.320724	-0.993331	0.114566	-0.0117461	-0.501032	0.00937313	-0.0209896	-0.999733	0.204301	0	0	0	1
-0.114929	-0.99316	0.0188969	0.320298	-0.993319	0.114695	-0.0115181	-0.500962	0.00924304	-0.020108	-0.999753	0.204301	0	0	0	1
-0.115048	-0.993163	0.0179612	0.319899	-0.993306	0.114827	-0.0112848	-0.500906	0.00911645	-0.0191528	-0.999773	0.204306	0	0	0	1
-0.115198	-0.993162	0.0170239	0.319504	-0.99329	0.11499	-0.011041	-0.500868	0.00897909	-0.0181951	-0.999792	0.204307	0	0	0	1
-0.115181	-0.993177	0.0162728	0.319173	-0.993293	0.114983	-0.0108399	-0.500829	0.00886604	-0.0174257	-0.999806	0.204297	0	0	0	1
-0.115271	-0.993178	0.0155506	0.318838	-0.993284	0.115083	-0.0105999	-0.500783	0.00870925	-0.0166816	-0.999821	0.204234	0	0	0	1
-0.115531	-0.993157	0.0150023	0.318471	-0.993255	0.115351	-0.0104195	-0.500789	0.00858886	-0.0161185	-0.999831	0.204186	0	0	0	1
-0.115816	-0.993131	0.0145056	0.318046	-0.993223	0.115644	-0.0102622	-0.500779	0.00848546	-0.0156095	-0.99984	0.204163	0	0	0	1
-0.115984	-0.993115	0.0142567	0.317593	-0.993203	0.115813	-0.0102212	-0.500686	0.00847099	-0.015359	-0.999844	0.204215	0	0	0	1
-0.115973	-0.993117	0.0141882	0.317121	-0.993204	0.115803	-0.0102399	-0.500525	0.00849769	-0.015293	-0.999845	0.204298	0	0	0	1
-0.116121	-0.9931	0.0141707	0.316542	-0.993187	0.11595	-0.0102694	-0.50036	0.00852674	-0.0152803	-0.999844	0.204381	0	0	0	1
-0.11621	-0.99309	0.0141595	0.315955	-0.993176	0.11604	-0.0103162	-0.500223	0.00857312	-0.0152753	-0.999844	0.20447	0	0	0	1
-0.116325	-0.993076	0.0141488	0.315376	-0.993162	0.116154	-0.0103425	-0.500182	0.00859872	-0.0152688	-0.999844	0.204536	0	0	0	1
-0.116203	-0.993092	0.0140782	0.314885	-0.993177	0.116033	-0.0103221	-0.500079	0.00858849	-0.0151952	-0.999845	0.204562	0	0	0	1
-0.116185	-0.993095	0.0139872	0.314467	-0.993179	0.116017	-0.010289	-0.500031	0.00856644	-0.0151009	-0.999847	0.204558	0	0	0	1
-0.116202	-0.993095	0.013861	0.314065	-0.993177	0.116035	-0.0102123	-0.499993	0.00850469	-0.0149668	-0.999849	0.204518	0	0	0	1
-0.1163	-0.993085	0.0137345	0.313644	-0.993166	0.116135	-0.0101369	-0.499984	0.00844298	-0.0148332	-0.999852	0.204477	0	0	0	1
-0.116403	-0.993075	0.0135846	0.313228	-0.993155	0.116241	-0.0100368	-0.499939	0.00835945	-0.0146736	-0.999855	0.204419	0	0	0	1
-0.11643	-0.993074	0.0134368	0.312769	-0.993153	0.116271	-0.00995184	-0.499845	0.00829189	-0.0145171	-0.999858	0.204377	0	0	0	1
-0.116489	-0.993068	0.0133526	0.312344	-0.993146	0.116331	-0.00991255	-0.499731	0.00826181	-0.0144294	-0.999859	0.20438	0	0	0	1
-0.116613	-0.993055	0.0132555	0.311884	-0.993132	0.116456	-0.00988113	-0.499658	0.00824011	-0.0143304	-0.999861	0.204379	0	0	0	1
-0.11665	-0.993052	0.0131461	0.311354	-0.993127	0.116495	-0.00983543	-0.499497	0.00820694	-0.0142167	-0.999863	0.204382	0	0	0	1
-0.116687	-0.993048	0.0131072	0.310857	-0.993123	0.116532	-0.00986019	-0.499324	0.00823553	-0.0141813	-0.999863	0.204443	0	0	0	1
-0.116776	-0.993037	0.013164	0.310325	-0.993111	0.116619	-0.00997472	-0.499267	0.0083414	-0.0142518	-0.999861	0.20457	0	0	0	1
-0.116605	-0.993056	0.0132112	0.30981	-0.993131	0.116446	-0.010082	-0.499198	0.00844485	-0.0143098	-0.99986	0.204696	0	0	0	1
-0.116255	-0.993096	0.0132972	0.309306	-0.99317	0.116093	-0.0102318	-0.499095	0.00858879	-0.0144095	-0.999857	0.20486	0	0	0	1
-0.116055	-0.993119	0.0133317	0.308828	-0.993193	0.115891	-0.0103239	-0.499011	0.0086791	-0.0144528	-0.999855	0.204972	0	0	0	1
-0.116099	-0.993115	0.013248	0.308344	-0.993188	0.115936	-0.0103069	-0.499034	0.00867126	-0.0143681	-0.999857	0.204976	0	0	0	1
-0.116034	-0.993125	0.0131058	0.307894	-0.993196	0.115874	-0.0102246	-0.498991	0.00860702	-0.0142167	-0.999859	0.204933	0	0	0	1
-0.116107	-0.993118	0.0130061	0.307531	-0.993188	0.115948	-0.0101768	-0.49893	0.00857004	-0.0141128	-0.999861	0.204912	0	0	0	1
-0.116136	-0.993116	0.0128914	0.30719	-0.993185	0.115979	-0.0101127	-0.498918	0.00851919	-0.0139917	-0.999863	0.204873	0	0	0	1
-0.116136	-0.993118	0.0127323	0.306806	-0.993186	0.115982	-0.0100297	-0.498925	0.00845523	-0.0138241	-0.999866	0.204826	0	0	0	1
-0.116133	-0.99312	0.0125545	0.306363	-0.993186	0.115982	-0.00995107	-0.498883	0.00839783	-0.0136383	-0.999869	0.204801	0	0	0	1
-0.116084	-0.993127	0.0124682	0.305896	-0.993192	0.115933	-0.00995358	-0.498799	0.00841101	-0.0135525	-0.99987	0.204841	0	0	0	1
-0.115968	-0.993141	0.0124267	0.305366	-0.993205	0.115817	-0.0099964	-0.498695	0.00845994	-0.0135152	-0.99987	0.204909	0	0	0	1
-0.115797	-0.993162	0.0123809	0.304816	-0.993225	0.115646	-0.0100449	-0.498555	0.00851575	-0.0134739	-0.999871	0.204982	0	0	0	1
-0.115572	-0.993188	0.0123623	0.304284	-0.99325	0.11542	-0.0101125	-0.498495	0.00858804	-0.0134613	-0.99987	0.205064	0	0	0	1
-0.115385	-0.993211	0.012267	0.303726	-0.993272	0.115233	-0.0101205	-0.49839	0.0086096	-0.0133659	-0.999871	0.205096	0	0	0	1
-0.115268	-0.993225	0.0121945	0.303197	-0.993285	0.115117	-0.0101103	-0.49836	0.00860936	-0.0132917	-0.999872	0.205119	0	0	0	1
-0.115129	-0.993243	0.0120948	0.302745	-0.993302	0.114979	-0.0100612	-0.498311	0.00857387	-0.0131858	-0.999874	0.205113	0	0	0	1
-0.115412	-0.993206	0.0124197	0.302336	-0.993279	0.115277	-0.0088013	-0.498059	0.00728108	-0.0133657	-0.999882	0.205052	0	0	0	1
-0.115256	-0.993223	0.0125402	0.301875	-0.993301	0.115128	-0.00825479	-0.498117	0.00672639	-0.0134213	-0.999885	0.205034	0	0	0	1
-0.115179	-0.99323	0.0126657	0.301383	-0.993315	0.11506	-0.00749903	-0.498103	0.00596219	-0.0134586	-0.999889	0.20497	0	0	0	1
-0.114974	-0.993252	0.0128023	0.300917	-0.993343	0.114865	-0.00671664	-0.498019	0.005172	-0.0135031	-0.999893	0.204913	0	0	0	1
-0.115024	-0.993245	0.0128977	0.300514	-0.99334	0.11492	-0.0062834	-0.498024	0.00472996	-0.0135484	-0.999895	0.204901	0	0	0	1
-0.114977	-0.99325	0.0128999	0.300122	-0.993346	0.114876	-0.00603035	-0.497977	0.00447895	-0.0135213	-0.999896	0.204895	0	0	0	1
-0.114981	-0.993251	0.0128382	0.299725	-0.993346	0.114881	-0.00594209	-0.49786	0.00439831	-0.0134498	-0.999898	0.204907	0	0	0	1
-0.115124	-0.993235	0.0128021	0.299316	-0.993329	0.115025	-0.00596642	-0.497758	0.0044247	-0.0134174	-0.999898	0.204957	0	0	0	1
-0.115341	-0.99321	0.0127729	0.298801	-0.993304	0.11524	-0.00601661	-0.497637	0.00447501	-0.0133951	-0.999898	0.205024	0	0	0	1
-0.115449	-0.993197	0.0127817	0.298293	-0.993291	0.115347	-0.00611704	-0.497515	0.0045723	-0.013416	-0.999897	0.205125	0	0	0	1
-0.115638	-0.993174	0.0128553	0.29778	-0.993269	0.115534	-0.00626204	-0.497481	0.00470529	-0.0135067	-0.999895	0.205261	0	0	0	1
-0.115564	-0.993183	0.0128426	0.29732	-0.993277	0.115459	-0.00632918	-0.497395	0.00477445	-0.0135015	-0.999895	0.205338	0	0	0	1
-0.115674	-0.99317	0.0128196	0.296912	-0.993264	0.115569	-0.00637261	-0.497344	0.00481875	-0.0134842	-0.999895	0.205388	0	0	0	1
-0.11578	-0.993158	0.0127919	0.29653	-0.993251	0.115674	-0.00640154	-0.497308	0.00484926	-0.0134606	-0.999895	0.205428	0	0	0	1
-0.115932	-0.993142	0.0127249	0.296152	-0.993234	0.115827	-0.00638984	-0.497332	0.00484335	-0.0133934	-0.999896	0.20544	0	0	0	1
-0.116053	-0.993132	0.0123948	0.295765	-0.99322	0.115951	-0.00627043	-0.497333	0.00476139	-0.0130523	-0.999901	0.205423	0	0	0	1
-0.116151	-0.993125	0.0120279	0.295383	-0.993209	0.116052	-0.00616798	-0.497324	0.00470095	-0.0126764	-0.999906	0.205424	0	0	0	1
-0.116156	-0.993129	0.0116502	0.294971	-0.993208	0.11606	-0.00607287	-0.497252	0.00465026	-0.0122903	-0.999911	0.205447	0	0	0	1
-0.116199	-0.993127	0.011395	0.29455	-0.993203	0.116105	-0.00604517	-0.49718	0.00465185	-0.0120338	-0.999914	0.205501	0	0	0	1
-0.116381	-0.993108	0.0111667	0.294073	-0.993182	0.116288	-0.00600645	-0.497104	0.00463774	-0.0118035	-0.999917	0.205547	0	0	0	1
-0.116579	-0.993084	0.0112008	0.293561	-0.99316	0.116489	-0.00570027	-0.496926	0.00432732	-0.0118025	-0.999919	0.205602	0	0	0	1
-0.116359	-0.99311	0.0111931	0.293066	-0.993186	0.11627	-0.0056494	-0.496768	0.0042803	-0.011788	-0.999919	0.205672	0	0	0	1
-0.11631	-0.993117	0.0111189	0.292458	-0.993192	0.116222	-0.00566887	-0.496696	0.00430884	-0.0117164	-0.99992	0.205722	0	0	0	1
-0.116061	-0.993146	0.0110727	0.291903	-0.993221	0.115972	-0.00573996	-0.496542	0.00438774	-0.0116777	-0.99992	0.205808	0	0	0	1
-0.115924	-0.993162	0.0111263	0.291352	-0.993236	0.115833	-0.00592729	-0.496413	0.00456923	-0.011752	-0.999918	0.205979	0	0	0	1
-0.115701	-0.993189	0.0110126	0.290797	-0.993262	0.115609	-0.00596203	-0.496199	0.00461953	-0.011642	-0.999919	0.206026	0	0	0	1
-0.115586	-0.993204	0.0108418	0.290176	-0.993275	0.115496	-0.0059244	-0.496068	0.00460322	-0.0114675	-0.999921	0.206013	0	0	0	1
-0.115301	-0.993239	0.0106557	0.289633	-0.993308	0.115213	-0.00585262	-0.495959	0.00455665	-0.011273	-0.999924	0.205973	0	0	0	1
-0.11526	-0.993246	0.0104374	0.289136	-0.993314	0.115174	-0.00571989	-0.4959	0.00445041	-0.0110408	-0.999927	0.205887	0	0	0	1
-0.115043	-0.993275	0.0101279	0.28864	-0.99334	0.11496	-0.00551575	-0.495783	0.00428562	-0.0107089	-0.999931	0.205739	0	0	0	1
-0.114994	-0.993283	0.00986972	0.288198	-0.993346	0.114915	-0.00534457	-0.495703	0.00414578	-0.0104325	-0.999935	0.205614	0	0	0	1
-0.115062	-0.993278	0.00962751	0.287743	-0.993338	0.114985	-0.00518907	-0.495689	0.00401845	-0.0101743	-0.999938	0.205499	0	0	0	1
-0.115016	-0.993286	0.0092871	0.287151	-0.993344	0.114942	-0.00497044	-0.495606	0.00384088	-0.00981087	-0.999942	0.205343	0	0	0	1
-0.114601	-0.993338	0.00884174	0.286427	-0.993393	0.114532	-0.00469617	-0.495402	0.00362353	-0.00933544	-0.999948	0.205147	0	0	0	1
-0.11428	-0.99338	0.00832427	0.285554	-0.993431	0.114216	-0.00436638	-0.495254	0.00335802	-0.00878252	-0.999953	0.204904	0	0	0	1
-0.113479	-0.993476	0.00770459	0.284599	-0.993524	0.113421	-0.00390538	-0.495189	0.00297736	-0.00811185	-0.99996	0.20457	0	0	0	1
-0.112454	-0.993596	0.00726504	0.283717	-0.993642	0.112402	-0.00330581	-0.495122	0.00243935	-0.0076046	-0.999966	0.204149	0	0	0	1
-0.111962	-0.993652	0.0072096	0.283242	-0.993699	0.111915	-0.00254116	-0.494915	0.00168946	-0.00746271	-0.999968	0.203744	0	0	0	1
-0.111795	-0.993671	0.00728626	0.282969	-0.993719	0.111754	-0.00177743	-0.494709	0.000923193	-0.00745324	-0.999969	0.203416	0	0	0	1
-0.111959	-0.993652	0.00735066	0.282738	-0.993701	0.111922	-0.00125635	-0.494598	0.000396932	-0.00745908	-0.99997	0.203199	0	0	0	1
-0.112323	-0.993612	0.00717395	0.282384	-0.99366	0.112287	-0.00103656	-0.494599	0.000195655	-0.00725897	-0.999971	0.203054	0	0	0	1
-0.112651	-0.993576	0.00691695	0.28194	-0.993623	0.112617	-0.000799306	-0.494599	-1.35342e-05	-0.00697696	-0.999973	0.202884	0	0	0	1
-0.112729	-0.993569	0.00666592	0.281538	-0.993614	0.112697	-0.000569684	-0.494582	-0.000213941	-0.00670166	-0.999975	0.202718	0	0	0	1
-0.112901	-0.993551	0.00645624	0.281197	-0.993594	0.11287	-0.000375211	-0.49457	-0.000384655	-0.00647135	-0.999977	0.202579	0	0	0	1
-0.11308	-0.993532	0.0062532	0.280868	-0.993574	0.113049	-0.000201591	-0.49456	-0.000535364	-0.00624993	-0.999978	0.202453	0	0	0	1
-0.113211	-0.993519	0.00603785	0.280526	-0.993559	0.113181	-1.56595e-05	-0.494553	-0.000696543	-0.00601486	-0.999979	0.202317	0	0	0	1
-0.113334	-0.993506	0.00582092	0.280158	-0.993545	0.113306	0.000172243	-0.49456	-0.000859395	-0.00577795	-0.999981	0.202182	0	0	0	1
-0.113468	-0.993492	0.00560726	0.279792	-0.993529	0.113441	0.000354177	-0.494558	-0.00101669	-0.00554493	-0.999982	0.202049	0	0	0	1
-0.113458	-0.993494	0.00534401	0.279401	-0.99353	0.113431	0.000580064	-0.494528	-0.00121119	-0.00525777	-0.999983	0.20189	0	0	0	1
-0.113603	-0.993479	0.00514155	0.278983	-0.993514	0.113577	0.000730093	-0.494502	-0.00133801	-0.00503942	-0.999984	0.201782	0	0	0	1
-0.113747	-0.993463	0.00498844	0.278518	-0.993497	0.113722	0.000831287	-0.494486	-0.00142186	-0.00487561	-0.999985	0.20172	0	0	0	1
-0.113657	-0.993474	0.0048478	0.278115	-0.993507	0.113632	0.000915298	-0.494447	-0.0014889	-0.00472647	-0.999985	0.201671	0	0	0	1
-0.113746	-0.993465	0.00468883	0.277687	-0.993497	0.113721	0.00100514	-0.49438	-0.0015605	-0.00455819	-0.999986	0.201613	0	0	0	1
-0.113888	-0.993449	0.00455515	0.277237	-0.993481	0.113862	0.00104827	-0.494259	-0.00158877	-0.00442025	-0.999987	0.20159	0	0	0	1
-0.113934	-0.993444	0.00448986	0.276814	-0.993475	0.113908	0.00102281	-0.49417	-0.00155624	-0.00435821	-0.999987	0.201618	0	0	0	1
-0.114158	-0.993419	0.00441949	0.276344	-0.99345	0.114132	0.00102012	-0.494153	-0.00154652	-0.00428828	-0.999987	0.201627	0	0	0	1
-0.114321	-0.993401	0.00428896	0.27586	-0.993431	0.114295	0.0010593	-0.494072	-0.00157121	-0.00415387	-0.999988	0.201605	0	0	0	1
-0.114221	-0.993413	0.00417018	0.275465	-0.993442	0.114195	0.00108534	-0.493926	-0.0015831	-0.00403306	-0.999988	0.201594	0	0	0	1
-0.11436	-0.993397	0.00407844	0.275085	-0.993426	0.114334	0.00108896	-0.493808	-0.00157677	-0.0039413	-0.999989	0.201598	0	0	0	1
-0.114542	-0.993377	0.00398731	0.274647	-0.993405	0.114515	0.00107758	-0.493678	-0.00155574	-0.00385178	-0.999989	0.201612	0	0	0	1
-0.114718	-0.993356	0.00393265	0.274213	-0.993385	0.114691	0.00102538	-0.493569	-0.0014983	-0.0038032	-0.999989	0.201654	0	0	0	1
-0.114785	-0.993349	0.00384851	0.27374	-0.993378	0.114758	0.000997124	-0.49345	-0.00146082	-0.00372276	-0.99999	0.201681	0	0	0	1
-0.114911	-0.993335	0.00378139	0.273209	-0.993363	0.114884	0.000937487	-0.493299	-0.00139434	-0.00366276	-0.99999	0.201729	0	0	0	1
-0.115078	-0.993315	0.00376337	0.272709	-0.993344	0.11505	0.000815815	-0.493216	-0.00127201	-0.00365863	-0.99999	0.201816	0	0	0	1
-0.115082	-0.993315	0.00370735	0.272207	-0.993343	0.115054	0.000739418	-0.493133	-0.0011897	-0.00361177	-0.99999	0.201878	0	0	0	1
-0.115252	-0.993296	0.00353927	0.271645	-0.993324	0.115224	0.000803157	-0.493096	-0.00123425	-0.00343727	-0.999991	0.201835	0	0	0	1
-0.115295	-0.993292	0.00338833	0.271142	-0.993319	0.115268	0.000878552	-0.493059	-0.00129189	-0.0032786	-0.999991	0.201784	0	0	0	1
-0.115289	-0.993293	0.00334329	0.270782	-0.993319	0.115261	0.000855464	-0.493045	-0.00126374	-0.00323653	-0.999992	0.201806	0	0	0	1
-0.115216	-0.993301	0.00323193	0.270491	-0.993328	0.115188	0.000919655	-0.493052	-0.00131444	-0.00311861	-0.999992	0.201765	0	0	0	1
-0.115277	-0.993295	0.00305983	0.27017	-0.993321	0.115249	0.00106161	-0.493069	-0.00143579	-0.00293123	-0.999992	0.201664	0	0	0	1
-0.115454	-0.993275	0.00287102	0.269802	-0.9933	0.115426	0.00120056	-0.493079	-0.00155254	-0.0027274	-0.999993	0.201575	0	0	0	1
-0.115541	-0.993265	0.00261023	0.269365	-0.99329	0.115514	0.00129934	-0.493068	-0.00162076	-0.00245682	-0.999993	0.201538	0	0	0	1
-0.115546	-0.993265	0.00245559	0.268929	-0.993289	0.115518	0.00135516	-0.493057	-0.00165835	-0.00229676	-0.999994	0.201507	0	0	0	1
-0.115572	-0.993263	0.00210975	0.268358	-0.993286	0.115544	0.00154978	-0.492994	-0.00181175	-0.00193072	-0.999994	0.201391	0	0	0	1
-0.115428	-0.99328	0.001843	0.267758	-0.993302	0.115399	0.00172603	-0.492852	-0.00195575	-0.00164569	-0.999994	0.201269	0	0	0	1
-0.115201	-0.993307	0.00169718	0.267247	-0.993328	0.115173	0.0017364	-0.492726	-0.00194888	-0.00150008	-0.999995	0.201267	0	0	0	1
-0.115011	-0.993329	0.00145154	0.266639	-0.99335	0.114982	0.00188484	-0.49263	-0.0020678	-0.00123938	-0.999995	0.201167	0	0	0	1
-0.114906	-0.993342	0.0012483	0.266155	-0.993362	0.114877	0.00203501	-0.492484	-0.00219349	-0.00102046	-0.999995	0.201066	0	0	0	1
-0.115009	-0.99333	0.00123528	0.265842	-0.99335	0.11498	0.00197692	-0.492443	-0.00213439	-0.00101398	-0.999995	0.201111	0	0	0	1
-0.115199	-0.993308	0.00118348	0.265542	-0.993328	0.11517	0.00197706	-0.492416	-0.00212876	-0.000962104	-0.999995	0.201115	0	0	0	1
-0.115341	-0.993292	0.00105832	0.265199	-0.993312	0.115312	0.0020684	-0.492387	-0.00220518	-0.00082696	-0.999995	0.201054	0	0	0	1
-0.115486	-0.993275	0.000986686	0.264883	-0.993295	0.115457	0.00210827	-0.492364	-0.00223663	-0.000750882	-0.999995	0.201032	0	0	0	1
-0.115648	-0.993256	0.000937378	0.264558	-0.993276	0.115619	0.00211074	-0.49235	-0.0022335	-0.00070126	-0.999995	0.201036	0	0	0	1
-0.115794	-0.993239	0.000887708	0.264192	-0.993259	0.115764	0.00208153	-0.492301	-0.00219884	-0.000654985	-0.999995	0.201061	0	0	0	1
-0.11591	-0.993226	0.000897979	0.263839	-0.993246	0.11588	0.00195596	-0.49222	-0.00207538	-0.000679485	-0.999995	0.201152	0	0	0	1
-0.116121	-0.993201	0.000912032	0.263449	-0.993221	0.116091	0.00183546	-0.492176	-0.00195747	-0.000706995	-0.999996	0.201241	0	0	0	1
-0.116243	-0.993187	0.000889727	0.262995	-0.993207	0.116213	0.00175683	-0.492136	-0.00187686	-0.000693744	-0.999996	0.201302	0	0	0	1
-0.116107	-0.993203	0.000851047	0.262559	-0.993223	0.116077	0.00167969	-0.492032	-0.00179566	-0.000664533	-0.999996	0.20136	0	0	0	1
-0.116022	-0.993213	0.000830557	0.262199	-0.993233	0.115992	0.00159782	-0.491935	-0.00171192	-0.00065383	-0.999996	0.201421	0	0	0	1
-0.116018	-0.993213	0.000797887	0.261825	-0.993234	0.115988	0.0015454	-0.491877	-0.00165606	-0.000627468	-0.999996	0.201462	0	0	0	1
-0.115893	-0.993228	0.000801457	0.261458	-0.993249	0.115863	0.00142962	-0.491792	-0.00154139	-0.000644635	-0.999996	0.201546	0	0	0	1
-0.115839	-0.993234	0.000840189	0.261097	-0.993255	0.115809	0.00124482	-0.491676	-0.00136229	-0.000704587	-0.999996	0.201673	0	0	0	1
-0.115993	-0.993216	0.000871413	0.260669	-0.993238	0.115963	0.0010596	-0.491539	-0.00118205	-0.000756872	-0.999997	0.201797	0	0	0	1
-0.116068	-0.993207	0.000967732	0.260258	-0.993229	0.116037	0.000780391	-0.491379	-0.000915971	-0.000884848	-0.999997	0.201987	0	0	0	1
-0.116317	-0.993178	0.00112615	0.259854	-0.9932	0.116286	0.000453449	-0.491336	-0.000609896	-0.00107998	-0.999997	0.202216	0	0	0	1
-0.116346	-0.993174	0.00119219	0.259387	-0.993197	0.116315	0.000207608	-0.49127	-0.000373441	-0.00117415	-0.999997	0.202382	0	0	0	1
-0.116378	-0.99317	0.00125682	0.258978	-0.993193	0.116347	-2.31016e-07	-0.491234	-0.000174575	-0.00126251	-0.999997	0.202525	0	0	0	1
-0.116357	-0.993173	0.00132225	0.25861	-0.993196	0.116325	-0.000193517	-0.491201	9.80927e-06	-0.00134998	-0.999997	0.202659	0	0	0	1
-0.116346	-0.993174	0.00142805	0.258317	-0.993197	0.116314	-0.000395435	-0.491183	0.00019806	-0.00147854	-0.999997	0.202807	0	0	0	1
-0.116218	-0.993189	0.00157435	0.258127	-0.993212	0.116186	-0.000655603	-0.491153	0.000439649	-0.00165404	-0.999996	0.202991	0	0	0	1
-0.116102	-0.993202	0.00165301	0.257934	-0.993225	0.11607	-0.000826084	-0.491096	0.000600034	-0.0017519	-0.999996	0.203111	0	0	0	1
-0.115919	-0.993223	0.00173017	0.25777	-0.993247	0.115886	-0.000966234	-0.491047	0.000730615	-0.00184467	-0.999996	0.203215	0	0	0	1
-0.115689	-0.99325	0.00186025	0.257648	-0.993273	0.115656	-0.00109557	-0.491015	0.000844452	-0.00198865	-0.999995	0.203326	0	0	0	1
-0.115542	-0.993267	0.00193119	0.257566	-0.99329	0.115509	-0.00113205	-0.49102	0.000872792	-0.0020632	-0.999995	0.203369	0	0	0	1
-0.115342	-0.99329	0.00193494	0.257522	-0.993314	0.115308	-0.00110955	-0.491022	0.000850413	-0.00206415	-0.999995	0.203365	0	0	0	1
-0.115241	-0.993302	0.00191718	0.257509	-0.993325	0.115207	-0.00109484	-0.491018	0.000838057	-0.00204473	-0.999995	0.203357	0	0	0	1
-0.115097	-0.993319	0.00190936	0.257497	-0.993342	0.115064	-0.00108435	-0.49102	0.000828836	-0.00203562	-0.999995	0.203353	0	0	0	1
-0.114976	-0.993333	0.00189742	0.257458	-0.993356	0.114943	-0.00107125	-0.491039	0.000817441	-0.00202215	-0.999995	0.203347	0	0	0	1
