# Supplementary material for: Axially rigid steerable needle with compliant active tip control
Source: PLoS One. 2021 Dec 16;16(12):e0261089. doi: 10.1371/journal.pone.0261089 (PMC8675730; doi:10.1371/journal.pone.0261089)
Supplement: S6 File — (ZIP) [file pone.0261089.s006.zip]

Archive with 1 entries (1 files):
- FEA_Video_of_Steerable_needle.mov
